# Supplementary material for: Cellular fractionation reveals transcriptome responses of human fibroblasts to UV-C irradiation
Source: Cell Death Dis. 2022 Feb 24;13(2):177. doi: 10.1038/s41419-022-04634-x (PMC8873393; doi:10.1038/s41419-022-04634-x)
Supplement: Supplementary file 7 — Dataset 1 [file 41419_2022_4634_MOESM7_ESM.xlsx]

## Sheet: RNA-seq mapping statistics
Sample Name	Chr_un	Chr_30 min	Chr_3 h	Chr_24h	Sol_un	Sol_30 min	Sol_3 h	Sol_24 h
Total Reads	410508216	283338962	250064768	364163400	398686664	265575312	252370680	217732622
Total Mapped	402678550 (98.09%)	276522400 (97.59%)	243625196 (97.42%)	355300363 (97.57%)	383869703 (96.28%)	235927345 (88.84%)	231428806 (91.7%)	202287593 (92.91%)
Uniquely mapped	396679415 (96.63%)	271939907 (95.98%)	239411347 (95.74%)	349744877 (96.04%)	335493005 (84.15%)	213807263 (80.51%)	202340202 (80.18%)	180663544 (82.97%)
The quantification was performed only for MRC5_VA samples.
