# Supplementary material for: Cellular fractionation reveals transcriptome responses of human fibroblasts to UV-C irradiation
Source: Cell Death Dis. 2022 Feb 24;13(2):177. doi: 10.1038/s41419-022-04634-x (PMC8873393; doi:10.1038/s41419-022-04634-x)
Supplement: Supplementary file 8 — Dataset 2 [file 41419_2022_4634_MOESM8_ESM.xlsx]

## Sheet: mRNA_cluster 1
Transcript_id	MS_un	MS_30m	MS_3	MS_24	MC_un	MC_30m	MC_3	MC_24
ENST00000400202	-0.607	0.552289	0.3004	-0.607	-0.607	-0.607	2.18231	-0.607
ENST00000577261	-0.482568	0.607741	-0.482568	-0.482568	-0.482568	-0.482568	2.28767	-0.482568
ENST00000586150	-0.627241	0.823286	-0.627241	-0.627241	-0.627241	0.239881	-0.627241	2.07304
ENST00000372635	-0.6222	0.832585	-0.6222	0.196988	-0.6222	2.08143	-0.6222	-0.6222
ENST00000309703	-0.499837	0.791024	-0.499837	-0.499837	-0.499837	-0.499837	2.208	-0.499837
ENST00000312210	-0.503915	0.687352	-0.475673	-0.503915	-0.450488	-0.503915	-0.503915	2.25447
ENST00000403092	-0.695342	0.778477	-0.695342	-0.673772	2.06825	0.279094	-0.36602	-0.695342
ENST00000614775	-0.858495	0.906892	-0.110941	0.314037	-0.846634	-0.467846	1.91514	-0.852154
ENST00000477522	-0.589409	0.747377	0.0309221	-0.589409	-0.589409	-0.589409	2.16875	-0.589409
ENST00000359451	-0.719884	0.478823	-0.719884	0.492737	-0.193799	-0.719884	-0.719884	2.10177
ENST00000347631	-0.647444	0.686634	-0.647444	-0.647444	2.22142	-0.427068	-0.202942	-0.335711
ENST00000403642	-0.494926	0.736065	-0.494926	-0.494926	2.23349	-0.494926	-0.494926	-0.494926
ENST00000375271	-1.00466	0.746118	-0.445123	-1.00466	0.247394	1.47405	-1.00466	0.991531
ENST00000445911	-0.532223	1.27907	-0.532223	-0.532223	-0.532223	-0.532223	-0.532223	1.91427
ENST00000395744	-0.615466	0.500512	0.412198	-0.615466	-0.615466	-0.615466	-0.615466	2.16462
ENST00000451089	-0.737338	1.31841	-0.539427	-0.631968	-0.691675	-0.244051	-0.315254	1.84131
ENST00000361034	-0.732455	1.00214	-0.127453	-0.732455	0.0629127	1.9664	-0.706633	-0.732455
ENST00000357575	-0.666231	1.4048	0.196861	-0.618816	-0.666231	-0.666231	-0.666231	1.68208
ENST00000448212	-0.98092	0.784022	-0.552142	-0.280422	-0.98092	-0.0131415	0.00431334	2.01921
ENST00000430102	-0.726131	1.06578	-0.636843	-0.726131	-0.501055	0.385902	1.86461	-0.726131
ENST00000615008	-1.37031	0.979093	-1.07921	0.947244	-0.201571	-0.322923	-0.315183	1.36287
ENST00000560520	-0.910531	0.879915	-0.910531	0.469252	0.972598	-0.910531	1.32036	-0.910531
ENST00000557673	-1.27542	0.76692	0.211308	0.165368	-0.760628	1.87815	-0.24653	-0.739162
ENST00000409842	-0.565021	1.30532	-0.368164	-0.565021	-0.565021	-0.565021	-0.565021	1.88795
ENST00000328235	-0.506222	2.24338	-0.506222	-0.42383	-0.506222	0.711562	-0.506222	-0.506222
ENST00000361619	-0.710369	2.14746	-0.710369	-0.710369	0.28106	0.60786	-0.362394	-0.542881
ENST00000567962	-0.523656	2.02859	1.11334	-0.523656	-0.523656	-0.523656	-0.523656	-0.523656
ENST00000545664	-0.685927	2.27649	-0.685927	-0.685927	-0.463975	-0.226448	0.354832	0.116885
ENST00000344114	-0.615277	2.32974	-0.0649405	-0.615277	-0.615277	-0.0332965	0.229605	-0.615277
ENST00000507910	-0.776403	0.697674	-0.776403	-0.776403	-0.680169	2.04102	-0.00576875	0.276456
ENST00000597810	-0.487275	2.26852	-0.487275	0.655125	-0.487275	-0.487275	-0.487275	-0.487275
ENST00000419541	-1.01094	2.05204	0.594445	-1.01094	0.125646	0.0702184	-0.541476	-0.278993
ENST00000628569	-1.01908	1.22534	0.659948	-1.01908	-1.01908	0.0332639	1.37495	-0.236268
ENST00000621840	-0.609518	1.30267	-0.609518	-0.204647	-0.5731	-0.591744	1.87029	-0.584431
ENST00000446390	-0.686092	1.66272	0.484304	-0.686092	-0.686092	-0.686092	1.28344	-0.686092
ENST00000480036	-0.429774	2.45525	-0.429774	-0.429774	-0.178337	-0.429774	-0.128048	-0.429774
ENST00000504637	-0.538585	1.75401	-0.538585	1.4775	-0.538585	-0.538585	-0.538585	-0.538585
ENST00000533341	-0.53891	2.34129	-0.53891	0.132764	-0.53891	-0.53891	-0.53891	0.220497
ENST00000578008	-1.74044	0.869957	-1.07265	-0.573728	0.72386	0.293905	0.737413	0.761685
ENST00000421736	-0.925624	2.13342	0.319482	0.134653	-0.50369	0.292356	-0.925624	-0.524971
ENST00000479613	-0.472094	2.32487	-0.472094	-0.472094	-0.472094	-0.472094	0.507695	-0.472094
ENST00000494563	-0.353553	2.47487	-0.353553	-0.353553	-0.353553	-0.353553	-0.353553	-0.353553
ENST00000562230	-0.706164	0.816031	-0.706164	-0.706164	-0.706164	1.07837	-0.706164	1.63642
ENST00000560262	-0.717109	1.45495	0.920094	-0.717109	-0.717109	-0.717109	1.2105	-0.717109
ENST00000422242	-0.662724	0.67352	-0.662724	-0.662724	1.97781	0.66229	-0.662724	-0.662724
ENST00000496619	-1.78002	1.39142	-0.352924	0.927225	-0.536035	0.608345	0.203017	-0.461022
ENST00000641145	-0.380641	2.47384	-0.335432	-0.379808	-0.362884	-0.380641	-0.335122	-0.299311
ENST00000440835	-0.93847	1.93029	-0.93847	-0.93847	0.585452	0.374325	-0.307653	0.232999
ENST00000533197	-1.01338	1.73849	0.713782	-1.01338	0.367859	-0.227503	0.447506	-1.01338
ENST00000431821	-0.39331	2.46199	-0.39331	-0.102135	-0.39331	-0.39331	-0.39331	-0.39331
ENST00000528555	-0.675056	2.2169	-0.127244	0.132151	-0.675056	-0.675056	0.478411	-0.675056
ENST00000436612	-0.57346	2.34218	-0.502852	-0.362022	0.439735	-0.401376	-0.431754	-0.510447
ENST00000322238	-0.56896	0.731297	-0.56896	-0.0863108	-0.56896	-0.56896	2.19981	-0.56896
ENST00000543784	-0.353553	2.47487	-0.353553	-0.353553	-0.353553	-0.353553	-0.353553	-0.353553
ENST00000372504	-0.549479	2.2395	-0.543528	-0.549479	-0.173803	0.673573	-0.549479	-0.547303
ENST00000528989	-0.667332	1.59169	-0.211031	1.59574	-0.667332	-0.307066	-0.667332	-0.667332
ENST00000528455	-0.516622	0.718628	-0.516622	-0.516622	2.23818	-0.516622	-0.373697	-0.516622
ENST00000569951	-1.02065	0.742723	-0.8748	-0.340253	-0.660348	-0.277983	0.48881	1.9425
ENST00000434486	-0.374088	2.47243	-0.24467	-0.374088	-0.367847	-0.370211	-0.36746	-0.37407
ENST00000415688	-0.518649	2.07752	1.03437	-0.518649	-0.518649	-0.518649	-0.518649	-0.518649
ENST00000438671	-0.84108	1.60053	-0.591913	-0.475378	-0.543535	0.24644	-0.84108	1.44601
ENST00000402310	-0.843498	2.11959	0.0909083	0.563014	-0.843498	-0.843498	-0.216659	-0.0263542
ENST00000409462	-0.456439	2.3693	0.369332	-0.456439	-0.456439	-0.456439	-0.456439	-0.456439
ENST00000552276	-0.590869	2.07748	-0.448548	-0.590869	-0.419713	-0.590869	-0.460142	1.02353
ENST00000588998	-0.497586	2.22001	-0.497586	0.765504	-0.497586	-0.497586	-0.497586	-0.497586
ENST00000343231	-0.536073	1.83517	-0.536073	1.38127	-0.536073	-0.536073	-0.536073	-0.536073
ENST00000588992	-0.353553	2.47487	-0.353553	-0.353553	-0.353553	-0.353553	-0.353553	-0.353553
ENST00000450512	-0.752572	0.942534	-0.191518	-0.343325	-0.752572	2.05344	-0.203414	-0.752572
ENST00000435699	-0.531796	1.26933	-0.531796	-0.531796	-0.531796	1.92144	-0.531796	-0.531796
ENST00000372722	-0.56063	2.08915	-0.279017	0.993022	-0.56063	-0.56063	-0.56063	-0.56063
ENST00000394305	-0.587571	2.0454	-0.205031	1.04974	-0.587571	-0.587571	-0.587571	-0.539821
ENST00000533075	-0.910023	1.87126	-0.450931	0.460891	-0.910023	0.0795099	-0.910023	0.769344
ENST00000420868	-0.589257	1.51714	-0.580547	-0.493129	-0.589257	1.71084	-0.386538	-0.589257
ENST00000508902	-0.538293	1.76617	-0.538293	1.46359	-0.538293	-0.538293	-0.538293	-0.538293
ENST00000449732	-0.699042	2.33758	-0.699042	-0.605239	-0.298525	-0.199318	-0.0761011	0.239689
ENST00000409086	-0.367446	2.47413	-0.367446	-0.367446	-0.367446	-0.338001	-0.367446	-0.298899
ENST00000389574	-1.61339	1.02264	0.400469	-0.0196584	-0.956631	1.4251	-0.45404	0.195518
ENST00000580837	-0.353553	2.47487	-0.353553	-0.353553	-0.353553	-0.353553	-0.353553	-0.353553
ENST00000539836	-0.412416	2.45308	-0.36214	-0.412416	-0.412416	-0.0288572	-0.412416	-0.412416
ENST00000536810	-0.528244	1.19551	-0.528244	-0.528244	-0.528244	-0.528244	1.97396	-0.528244
ENST00000593841	-1.27386	1.75457	-0.99322	0.783476	0.480822	0.110078	-0.226305	-0.635563
ENST00000409633	-0.521325	2.05248	1.07547	-0.521325	-0.521325	-0.521325	-0.521325	-0.521325
ENST00000458138	-1.25574	1.59034	0.293072	0.582175	-1.25574	-0.527411	0.760868	-0.187569
ENST00000494478	-0.504969	2.38761	-0.504969	-0.504969	-0.504969	0.155016	-0.0177811	-0.504969
ENST00000439210	-1.1565	0.8568	0.141901	-1.1565	-1.1565	1.10693	0.48461	0.879272
ENST00000417450	-1.18863	1.40584	-0.793908	-1.18863	0.46824	0.381722	-0.168319	1.08368
ENST00000584998	-0.60495	2.0755	-0.60495	-0.60495	-0.60495	0.0207793	0.92847	-0.60495
ENST00000539063	-0.521945	1.08534	-0.521945	-0.521945	-0.521945	2.04633	-0.521945	-0.521945
ENST00000554609	-0.62049	2.16752	-0.62049	-0.521809	-0.62049	0.153644	-0.62049	0.682608
ENST00000591578	-0.709538	0.791375	0.487386	-0.425822	-0.709538	1.98521	-0.709538	-0.709538
ENST00000335647	-0.842879	0.908197	-0.842879	-0.748859	-0.661642	1.66855	-0.38705	0.906558
ENST00000379697	-0.740732	1.05825	-0.740732	-0.740469	1.92239	0.218121	-0.572692	-0.40413
ENST00000616859	-0.701816	1.54126	-0.701816	1.31979	-0.701816	-0.701816	-0.701816	0.648029
ENST00000638989	-0.40528	2.45236	-0.0206748	-0.40528	-0.40528	-0.40528	-0.40528	-0.40528
ENST00000583617	-0.774217	2.26421	0.144312	-0.0600908	-0.171571	-0.774217	-0.774217	0.145796
ENST00000377321	-0.888319	0.95267	-0.888319	-0.403718	-0.888319	-0.0535934	1.86122	0.308382
ENST00000638792	-0.51632	2.31294	-0.240701	-0.51632	-0.51632	-0.51632	0.509362	-0.51632
ENST00000600947	-0.540007	1.64674	-0.540007	1.5933	-0.540007	-0.540007	-0.540007	-0.540007
ENST00000574730	-0.524034	2.0245	-0.524034	1.11971	-0.524034	-0.524034	-0.524034	-0.524034
ENST00000298784	-0.353553	2.47487	-0.353553	-0.353553	-0.353553	-0.353553	-0.353553	-0.353553
ENST00000354325	-1.31371	1.2266	-0.0948717	-1.31371	0.920717	0.132524	-0.510763	0.95321
ENST00000558390	-0.353553	2.47487	-0.353553	-0.353553	-0.353553	-0.353553	-0.353553	-0.353553
ENST00000444611	-1.1916	1.9926	-0.339535	-0.422644	-0.692332	0.679494	0.419661	-0.445645
ENST00000538877	-0.93436	0.959247	-0.93436	-0.93436	0.780516	-0.199073	1.63497	-0.372575
ENST00000588428	-0.353553	2.47487	-0.353553	-0.353553	-0.353553	-0.353553	-0.353553	-0.353553
ENST00000360304	-1.15197	0.886953	-1.15197	0.371443	0.170845	1.08887	0.937786	-1.15197
ENST00000625667	-0.447209	2.44392	-0.313047	-0.447209	-0.447209	0.0170837	-0.359122	-0.447209
ENST00000568046	-0.791063	2.19565	-0.786625	0.522075	-0.539353	-0.369359	0.206783	-0.438103
ENST00000454819	-0.821958	1.39462	0.366526	0.0377913	-0.821958	1.48889	-0.821958	-0.821958
ENST00000591760	-1.01894	1.18998	-0.52953	-0.562052	-1.01894	1.65648	-0.110675	0.393682
ENST00000517476	-0.353553	2.47487	-0.353553	-0.353553	-0.353553	-0.353553	-0.353553	-0.353553
ENST00000622317	-0.624447	2.17873	0.697849	0.0784392	-0.489863	-0.624447	-0.59181	-0.624447
ENST00000382565	-0.838428	2.01995	0.0947138	0.84709	-0.132534	-0.830815	-0.814222	-0.345751
ENST00000537716	-0.364277	2.47401	-0.364277	-0.364032	-0.288588	-0.364277	-0.364277	-0.364277
ENST00000397376	-0.371394	2.47242	-0.371394	-0.244049	-0.371394	-0.371394	-0.371394	-0.371394
ENST00000551931	-0.353553	2.47487	-0.353553	-0.353553	-0.353553	-0.353553	-0.353553	-0.353553
ENST00000545089	-1.16946	2.16589	-0.292051	0.236783	-0.60313	-0.156111	-0.535506	0.35359
ENST00000579565	-0.778661	1.5881	-0.778661	-0.778661	-0.778661	-0.128107	1.40497	0.24968
ENST00000434538	-0.647462	0.635251	0.11072	-0.344438	2.18832	-0.647462	-0.647462	-0.647462
ENST00000353841	-0.353553	2.47487	-0.353553	-0.353553	-0.353553	-0.353553	-0.353553	-0.353553
ENST00000547382	-0.706864	2.1667	-0.706864	-0.0547798	-0.64564	-0.478617	0.745202	-0.319136
ENST00000547306	-0.527408	2.01974	-0.527408	1.12698	-0.527408	-0.527408	-0.50968	-0.527408
ENST00000372449	-0.600998	2.10292	-0.600998	-0.600998	-0.600998	0.878166	0.0239046	-0.600998
ENST00000417440	-0.353553	2.47487	-0.353553	-0.353553	-0.353553	-0.353553	-0.353553	-0.353553
ENST00000636996	-0.565289	2.25411	-0.565289	-0.565289	-0.565289	0.566728	-0.565289	0.00560363
ENST00000472716	-0.474447	2.44488	-0.474447	-0.474447	-0.0791845	-0.474447	-0.177339	-0.290572
ENST00000489374	-0.665589	2.17081	0.522416	-0.363394	-0.665589	-0.665589	0.332522	-0.665589
ENST00000338530	-0.54589	2.41131	-0.348914	-0.0811725	-0.54589	-0.481444	0.0663892	-0.474393
ENST00000568663	-0.403763	2.45375	-0.403763	-0.403763	-0.403763	-0.0311721	-0.403763	-0.403763
ENST00000527062	-0.913429	1.22727	-0.913429	-0.913429	0.607226	-0.562703	-0.0490643	1.51756
ENST00000271357	-0.381133	2.46886	-0.381133	-0.381133	-0.381133	-0.182064	-0.381133	-0.381133
ENST00000582170	-0.807705	1.37296	-0.807705	-0.807705	-0.146201	1.48985	-0.807705	0.514215
ENST00000613721	-0.671517	1.89843	-0.671517	0.533709	-0.671517	-0.671517	-0.671517	0.92545
ENST00000572560	-0.353553	2.47487	-0.353553	-0.353553	-0.353553	-0.353553	-0.353553	-0.353553
ENST00000586489	-0.682589	2.33955	-0.0712878	-0.682589	-0.284446	-0.682589	-0.110666	0.174619
ENST00000428757	-0.48937	2.44121	-0.48937	-0.48937	-0.110915	-0.48937	-0.16686	-0.205958
ENST00000562234	-0.728092	1.59543	-0.728092	1.43657	-0.728092	-0.728092	-0.422608	0.302973
ENST00000595554	-0.985586	1.31372	-0.985586	-0.107154	0.260133	-0.985586	-0.0200571	1.51012
ENST00000358825	-0.527282	2.01844	-0.527282	1.12901	-0.512972	-0.527282	-0.527282	-0.525351
ENST00000541752	-0.61391	1.08985	-0.61391	-0.61391	-0.61391	-0.00216631	1.98187	-0.61391
ENST00000493251	-0.441009	2.4029	-0.441009	0.243152	-0.441009	-0.441009	-0.441009	-0.441009
ENST00000535451	-0.613937	2.1699	0.417342	0.482438	-0.613937	-0.613937	-0.613937	-0.613937
ENST00000527575	-0.626843	0.823361	-0.626843	-0.519892	-0.626843	2.11474	0.0891669	-0.626843
ENST00000594298	-0.528585	1.96939	-0.528585	1.20212	-0.528585	-0.528585	-0.528585	-0.528585
ENST00000589906	-0.353553	2.47487	-0.353553	-0.353553	-0.353553	-0.353553	-0.353553	-0.353553
ENST00000464451	-0.439903	2.46255	-0.39632	-0.439903	-0.439903	-0.247771	-0.328275	-0.170477
ENST00000596136	-0.699709	1.65271	-0.699709	1.16481	-0.699709	-0.699709	0.681024	-0.699709
ENST00000507751	-0.353553	2.47487	-0.353553	-0.353553	-0.353553	-0.353553	-0.353553	-0.353553
ENST00000418905	-0.531211	2.16832	-0.531211	-0.481346	-0.531211	-0.531211	-0.429948	0.867818
ENST00000535291	-1.37221	1.44377	-0.23639	0.808514	-0.724945	-0.375243	1.10929	-0.652781
ENST00000636743	-0.353553	2.47487	-0.353553	-0.353553	-0.353553	-0.353553	-0.353553	-0.353553
ENST00000398763	-1.00881	1.36907	-0.975377	-0.948534	1.35529	0.0714068	-0.381843	0.518791
ENST00000370730	-0.391854	2.46296	-0.391854	-0.391854	-0.391854	-0.111838	-0.391854	-0.391854
ENST00000551109	-0.507855	2.16952	-0.507855	-0.507855	0.868717	-0.507855	-0.506739	-0.500074
ENST00000413917	-0.624663	0.905716	0.168109	-0.624663	-0.624663	2.04949	-0.624663	-0.624663
ENST00000521727	-0.356075	2.47485	-0.356075	-0.356075	-0.356075	-0.344444	-0.350033	-0.356075
ENST00000533603	-0.392306	2.46316	-0.392306	-0.392306	-0.3878	-0.113828	-0.392306	-0.392306
ENST00000253796	-0.420486	2.43547	0.0874502	-0.420486	-0.420486	-0.420486	-0.420486	-0.420486
ENST00000456172	-0.353553	2.47487	-0.353553	-0.353553	-0.353553	-0.353553	-0.353553	-0.353553
ENST00000378933	-0.504526	2.18099	-0.504526	-0.504526	0.846163	-0.504526	-0.504526	-0.504526
ENST00000405420	-0.541015	2.40842	-0.130179	-0.108373	-0.00580643	-0.541015	-0.541015	-0.541015
ENST00000346932	-0.353553	2.47487	-0.353553	-0.353553	-0.353553	-0.353553	-0.353553	-0.353553
ENST00000551952	-0.577217	2.02655	-0.577217	1.08468	-0.225139	-0.577217	-0.577217	-0.577217
ENST00000413811	-1.08817	0.773786	-1.08817	-0.244335	-0.0891943	-0.113971	-0.133505	1.98357
ENST00000347642	-0.569697	2.17784	-0.150629	-0.569697	-0.569697	0.798362	-0.556053	-0.56043
ENST00000587915	-0.355395	2.47485	-0.355395	-0.355395	-0.355395	-0.34248	-0.355395	-0.355395
ENST00000442862	-0.612745	1.85588	-0.295356	1.33335	-0.612745	-0.587301	-0.612745	-0.468343
ENST00000549181	-0.998392	1.34378	-0.998392	-0.986219	0.3245	1.42667	0.145397	-0.257343
ENST00000543133	-1.359	1.14376	-0.285864	0.101198	1.11341	0.801345	-1.359	-0.155855
ENST00000539198	-0.835237	1.08465	-0.835237	-0.835237	-0.170806	1.81686	0.320622	-0.545621
ENST00000456518	-0.353553	2.47487	-0.353553	-0.353553	-0.353553	-0.353553	-0.353553	-0.353553
ENST00000460985	-0.353553	2.47487	-0.353553	-0.353553	-0.353553	-0.353553	-0.353553	-0.353553
ENST00000585281	-0.579421	1.91733	-0.451366	-0.520399	-0.558506	-0.579421	1.27135	-0.499571
ENST00000422248	-1.39236	1.31131	1.09293	-1.39236	0.0470343	0.438165	-0.119301	0.0145703
ENST00000573482	-1.61989	1.33027	-0.578536	-1.09096	0.675567	0.630244	0.241599	0.411703
ENST00000507875	-1.04299	1.87577	-0.490539	-0.341194	-0.280384	-0.199489	-0.710211	1.18904
ENST00000616081	-0.534325	1.94705	-0.534325	-0.534325	-0.534325	-0.509199	1.23378	-0.534325
ENST00000422245	-0.38208	2.47205	-0.38208	-0.38208	-0.38208	-0.38208	-0.254975	-0.306669
ENST00000437736	-0.769673	2.2841	-0.66543	-0.653318	-0.336079	0.404757	-0.199821	-0.0645354
ENST00000409069	-1.18748	1.87598	-1.18748	0.620245	-0.00209456	-0.170954	-0.324262	0.376044
ENST00000539433	-0.662379	1.67804	-0.322674	1.53479	-0.662379	-0.435787	-0.662379	-0.467241
ENST00000290597	-0.430598	2.44915	-0.0233925	-0.430598	-0.430598	-0.273994	-0.429377	-0.430598
ENST00000447532	-0.665329	1.53451	-0.665329	1.53876	-0.665329	0.253384	-0.665329	-0.665329
ENST00000504028	-0.353553	2.47487	-0.353553	-0.353553	-0.353553	-0.353553	-0.353553	-0.353553
ENST00000615916	-0.428205	2.4652	-0.389071	-0.314764	-0.428205	-0.428205	-0.172657	-0.304088
ENST00000369404	-1.13883	1.07944	0.258502	0.424406	1.23265	0.421487	-1.13883	-1.13883
ENST00000533983	-0.670122	2.10838	-0.643253	0.173675	-0.51883	-0.60452	-0.635107	0.789779
ENST00000534626	-1.11832	1.46784	-1.11832	1.42145	-0.383943	0.179515	-0.0765283	-0.371696
ENST00000403601	-0.618291	2.19081	-0.616273	-0.553945	-0.608511	0.254892	0.565152	-0.61383
ENST00000451542	-0.578967	2.21648	-0.578967	-0.362214	0.735122	-0.27352	-0.578967	-0.578967
ENST00000610420	-0.615044	2.40239	-0.126249	-0.0466352	-0.2212	-0.163178	-0.615044	-0.615044
ENST00000464364	-0.430863	2.44824	-0.430863	-0.0152118	-0.430863	-0.430863	-0.278712	-0.430863
ENST00000637156	-0.520287	1.05575	-0.520287	-0.520287	-0.520287	-0.520086	-0.519128	2.06461
ENST00000396429	-1.14375	2.03854	-1.14375	0.315426	-0.0558842	-0.27669	0.0509969	0.21511
ENST00000340687	-0.353553	2.47487	-0.353553	-0.353553	-0.353553	-0.353553	-0.353553	-0.353553
ENST00000358298	-0.353553	2.47487	-0.353553	-0.353553	-0.353553	-0.353553	-0.353553	-0.353553
ENST00000409811	-1.15934	1.4193	0.903381	-1.13101	0.959449	-0.228301	-0.00615006	-0.757328
ENST00000527018	-0.401309	2.45589	-0.401309	-0.401309	-0.401309	-0.0480349	-0.401309	-0.401309
ENST00000542407	-0.538978	1.73537	-0.538978	1.4985	-0.538978	-0.538978	-0.538978	-0.538978
ENST00000468133	-0.452353	2.37908	-0.452353	0.335045	-0.452353	-0.452353	-0.452353	-0.452353
ENST00000587589	-0.441797	2.40139	0.24939	-0.441797	-0.441797	-0.441797	-0.441797	-0.441797
ENST00000620646	-0.49455	2.26099	0.672969	-0.49455	-0.49455	-0.476131	-0.479622	-0.49455
ENST00000601403	-0.474879	2.31564	-0.474879	0.533637	-0.474879	-0.474879	-0.474879	-0.474879
ENST00000426838	-1.14475	1.0794	-1.09872	0.892153	0.550537	1.0406	-1.02376	-0.295461
ENST00000583648	-0.439232	2.40623	-0.439232	-0.439232	-0.439232	-0.439232	0.229161	-0.439232
ENST00000555592	-1.06906	1.54837	-0.88567	-1.06906	0.327291	0.684151	-0.41974	0.883723
ENST00000528201	-0.478696	2.30223	-0.478696	-0.478696	-0.478696	-0.478696	-0.478696	0.569947
ENST00000223054	-1.2185	1.59739	1.11549	-0.891704	-0.470282	0.603619	-0.5521	-0.183913
ENST00000513112	-0.92371	1.12255	-0.92371	0.76443	-0.92371	-0.92371	1.13673	0.671128
ENST00000393770	-0.353553	2.47487	-0.353553	-0.353553	-0.353553	-0.353553	-0.353553	-0.353553
ENST00000456128	-1.39709	0.896032	0.0708791	-0.188636	0.307814	1.75188	-0.683339	-0.757544
ENST00000341676	-0.458394	2.41532	-0.430928	-0.458394	-0.458394	-0.32904	0.178227	-0.458394
ENST00000504687	-0.952947	1.53684	0.343721	1.1619	-0.952947	-0.952947	-0.554838	0.371219
ENST00000435956	-0.682602	1.84995	-0.682602	-0.682602	-0.682602	0.896373	0.666684	-0.682602
ENST00000522177	-0.520126	2.06399	1.05676	-0.520126	-0.520126	-0.520126	-0.520126	-0.520126
ENST00000523131	-0.353553	2.47487	-0.353553	-0.353553	-0.353553	-0.353553	-0.353553	-0.353553
ENST00000544989	-0.739109	2.07107	-0.739109	-0.739109	-0.0996932	0.615914	-0.739109	0.369149
ENST00000341329	-0.505368	2.24279	-0.505368	-0.505368	0.713226	-0.429181	-0.505368	-0.505368
ENST00000421241	-0.949846	2.04544	0.864144	-0.335514	-0.201442	-0.23136	-0.949846	-0.241573
ENST00000553719	-1.34077	1.48706	1.00157	0.133696	-0.529825	-0.709316	-0.791027	0.748614
ENST00000440526	-0.98062	1.31594	0.60173	-0.98062	-0.686054	0.139705	-0.781796	1.37172
ENST00000613627	-0.520809	2.0575	-0.520809	-0.520809	-0.520809	1.06735	-0.520809	-0.520809
ENST00000617275	-0.616893	2.39775	-0.133999	0.0467804	-0.203513	-0.616893	-0.283544	-0.589687
ENST00000360982	-0.360577	2.4748	-0.359419	-0.360191	-0.350677	-0.353052	-0.354772	-0.336108
ENST00000376570	-0.361951	2.47434	-0.302632	-0.361951	-0.361951	-0.361951	-0.361951	-0.361951
ENST00000440448	-1.01947	0.912964	-0.488203	-0.204694	-0.869283	0.463656	1.85756	-0.652532
ENST00000378861	-0.896866	1.91627	0.45653	-0.525777	-0.896866	-0.126616	-0.742949	0.816273
ENST00000319977	-1.66507	0.961923	-0.374852	-0.378801	0.25691	1.16998	0.904605	-0.874692
ENST00000506860	-0.52312	2.35875	-0.52312	0.260778	-0.52312	-0.00392943	-0.52312	-0.52312
ENST00000514685	-0.572851	2.30387	0.310767	0.179605	-0.525068	-0.572851	-0.572851	-0.550621
ENST00000546302	-0.494852	2.23386	-0.494852	-0.494852	0.735246	-0.494852	-0.494852	-0.494852
ENST00000534136	-0.353553	2.47487	-0.353553	-0.353553	-0.353553	-0.353553	-0.353553	-0.353553
ENST00000371843	-0.677823	2.12918	-0.677823	-0.0874443	-0.677823	0.780328	-0.110769	-0.677823
ENST00000439478	-0.764923	2.0068	0.762355	-0.764923	-0.764923	0.0784745	0.212059	-0.764923
ENST00000637001	-0.738952	1.72981	-0.738952	-0.733616	-0.543319	1.16761	0.524018	-0.666601
ENST00000553452	-0.353553	2.47487	-0.353553	-0.353553	-0.353553	-0.353553	-0.353553	-0.353553
ENST00000506099	-1.22815	1.07592	-0.339116	-1.1768	1.35227	0.368571	0.632557	-0.685254
ENST00000443280	-0.65711	1.94697	0.947169	0.391406	-0.65711	-0.65711	-0.65711	-0.65711
ENST00000340308	-0.903393	0.884346	-0.903393	0.670707	-0.903393	1.46793	-0.903393	0.590595
ENST00000408038	-0.76334	0.816765	-0.76334	-0.76334	-0.283254	1.87111	0.64874	-0.76334
ENST00000396165	-0.672032	2.24116	-0.179173	-0.672032	0.419472	-0.623829	-0.672032	0.158469
ENST00000580231	-0.531591	1.26473	-0.531591	-0.531591	-0.531591	-0.531591	-0.531591	1.92482
ENST00000440469	-0.355075	2.47486	-0.34681	-0.355075	-0.355075	-0.352676	-0.355075	-0.355075
ENST00000367988	-0.525717	1.14883	-0.525717	-0.525717	-0.525717	2.00547	-0.525717	-0.525717
ENST00000332298	-0.498704	2.21412	-0.498704	0.77811	-0.498704	-0.498704	-0.498704	-0.498704
ENST00000382112	-1.2126	1.03198	-1.19531	-0.0696286	-0.720919	0.319488	0.330395	1.5166
ENST00000411985	-0.407635	2.4501	-0.407635	-0.407635	-0.407635	-0.00428585	-0.407635	-0.407635
ENST00000582995	-0.667076	1.53653	-0.667076	-0.474202	-0.0169699	-0.667076	1.62295	-0.667076
ENST00000585675	-0.696885	2.38269	0.14388	-0.215085	-0.448357	-0.122286	-0.590101	-0.453855
ENST00000448755	-1.02032	1.37515	-0.605596	-0.443614	-0.754777	1.68054	0.0888887	-0.320266
ENST00000422704	-0.493174	2.24199	0.717056	-0.493174	-0.493174	-0.493174	-0.493174	-0.493174
ENST00000518672	-0.780659	1.28578	0.674843	-0.780659	-0.639861	1.54824	-0.728114	-0.579564
ENST00000440967	-0.353553	2.47487	-0.353553	-0.353553	-0.353553	-0.353553	-0.353553	-0.353553
ENST00000510802	-0.595826	2.3466	0.0641618	0.171932	-0.199391	-0.595826	-0.595826	-0.595826
ENST00000512834	-0.634248	2.10043	-0.634248	0.577345	-0.634248	0.493465	-0.634248	-0.634248
ENST00000602243	-0.401466	2.46125	-0.401466	-0.401466	-0.394217	-0.0967592	-0.401466	-0.364407
ENST00000308099	-0.540062	1.62119	-0.540062	1.61918	-0.540062	-0.540062	-0.540062	-0.540062
ENST00000379419	-1.17053	0.689573	-0.810608	0.424246	-0.284069	-1.11203	1.59993	0.663488
ENST00000575960	-0.595541	2.25051	-0.261574	0.627196	-0.233967	-0.595541	-0.595541	-0.595541
ENST00000433835	-0.353553	2.47487	-0.353553	-0.353553	-0.353553	-0.353553	-0.353553	-0.353553
ENST00000585922	-0.69942	1.71293	-0.69942	1.011	-0.69942	-0.69942	0.773164	-0.69942
ENST00000588783	-0.869269	1.39382	-0.449074	0.0712568	-0.782451	-0.869269	1.6454	-0.140406
ENST00000634849	-0.894046	1.72035	0.903406	0.391382	-0.722399	-0.894046	0.389251	-0.893899
ENST00000278951	-0.43874	2.40997	-0.43874	-0.43874	-0.435665	-0.43874	-0.432327	0.212981
ENST00000492245	-0.353553	2.47487	-0.353553	-0.353553	-0.353553	-0.353553	-0.353553	-0.353553
ENST00000592945	-0.498557	2.2149	-0.498557	0.776446	-0.498557	-0.498557	-0.498557	-0.498557
ENST00000409681	-0.815897	1.72883	0.300454	-0.815897	1.11533	-0.815897	-0.815897	0.118969
ENST00000243896	-1.76823	1.13592	0.0468682	-0.217999	-1.11113	0.857098	0.578758	0.478708
ENST00000560905	-0.844807	2.11762	0.054201	-0.441203	-0.844807	-0.248398	0.739097	-0.531705
ENST00000588699	-0.353553	2.47487	-0.353553	-0.353553	-0.353553	-0.353553	-0.353553	-0.353553
ENST00000582539	-0.353553	2.47487	-0.353553	-0.353553	-0.353553	-0.353553	-0.353553	-0.353553
ENST00000575458	-0.859108	1.75119	-0.859108	0.554648	-0.859108	0.6963	0.434298	-0.859108
ENST00000528512	-0.716667	2.01367	0.763255	-0.716667	-0.716667	-0.345076	0.434822	-0.716667
ENST00000532672	-1.08344	2.10995	0.472264	0.314395	-0.754396	-0.53882	-0.0899974	-0.429959
ENST00000552915	-0.488936	0.672269	-0.488936	-0.488936	2.26135	-0.488936	-0.488936	-0.488936
ENST00000392153	-0.646668	1.57183	-0.5337	-0.45586	-0.646668	-0.401855	-0.543439	1.65636
ENST00000433829	-1.34375	1.33082	-1.11553	-0.652406	0.207029	1.2851	0.0516545	0.237091
ENST00000502676	-0.456578	2.43876	-0.456578	-0.350209	-0.346088	0.053606	-0.456578	-0.426336
ENST00000494980	-0.55508	2.16544	-0.235521	-0.55508	-0.55508	-0.55508	-0.55508	0.845486
ENST00000522212	-0.670838	0.802764	-0.670838	0.563362	-0.663714	-0.670838	-0.646759	1.95686
ENST00000617555	-0.737049	2.06371	0.76537	-0.737049	-0.718041	-0.737049	3.80867e-05	0.100072
ENST00000638888	-0.353553	2.47487	-0.353553	-0.353553	-0.353553	-0.353553	-0.353553	-0.353553
ENST00000594839	-1.03157	0.91341	-1.03157	-0.475793	1.12957	0.373709	-1.03157	1.15382
ENST00000425244	-0.373475	2.47179	-0.373475	-0.373475	-0.373475	-0.373475	-0.373475	-0.230945
ENST00000373023	-1.07468	2.06917	-1.07468	-0.116808	-0.214411	0.179117	-0.26465	0.496936
ENST00000442366	-0.353553	2.47487	-0.353553	-0.353553	-0.353553	-0.353553	-0.353553	-0.353553
ENST00000590686	-0.721841	1.68509	0.178732	1.38369	-0.721841	-0.360148	-0.721841	-0.721841
ENST00000459839	-0.829544	1.68054	0.542225	1.06212	-0.829544	0.0332908	-0.829544	-0.829544
ENST00000417433	-0.514054	2.11573	-0.514054	-0.514054	-0.514054	0.968592	-0.514054	-0.514054
ENST00000375537	-0.531597	2.378	0.120114	-0.442002	-0.531597	0.0702736	-0.531597	-0.531597
ENST00000545182	-0.729857	2.32384	0.170765	0.161966	-0.402049	-0.369904	-0.729857	-0.424899
ENST00000420484	-0.753376	2.0211	-0.73516	-0.441193	-0.638187	0.947113	-0.53783	0.137538
ENST00000523522	-1.01403	1.43598	-0.0202425	-0.951819	-1.01403	1.11361	0.788047	-0.337518
ENST00000400796	-0.460156	2.35979	-0.460156	0.401141	-0.460156	-0.460156	-0.460156	-0.460156
ENST00000505236	-0.353553	2.47487	-0.353553	-0.353553	-0.353553	-0.353553	-0.353553	-0.353553
ENST00000378202	-0.526541	1.99563	-0.526541	1.16362	-0.526541	-0.526541	-0.526541	-0.526541
ENST00000597512	-0.396112	2.46098	-0.396112	-0.396112	-0.387973	-0.396112	-0.396112	-0.0924448
ENST00000358102	-0.532718	2.39562	-0.303859	-0.532718	0.147554	-0.10844	-0.532718	-0.532718
ENST00000448741	-0.380315	2.46922	-0.380315	-0.380315	-0.380315	-0.187334	-0.380315	-0.380315
ENST00000592967	-0.448857	2.4538	-0.448857	-0.295446	-0.38008	-0.373171	-0.0585351	-0.448857
ENST00000271889	-0.694379	1.72665	-0.694379	1.07869	-0.694379	-0.694379	0.666553	-0.694379
ENST00000380738	-0.353839	2.47487	-0.353839	-0.353839	-0.351838	-0.353839	-0.353839	-0.353839
ENST00000355231	-0.708217	2.23451	-0.346337	-0.708217	-0.0509439	-0.628106	0.58599	-0.378674
ENST00000367609	-0.487415	0.656561	-0.487415	-0.487415	-0.487415	-0.487415	-0.487415	2.26793
ENST00000424703	-0.493419	2.24082	0.719695	-0.493419	-0.493419	-0.493419	-0.493419	-0.493419
ENST00000381135	-0.678977	1.22351	-0.223287	-0.678977	-0.678977	1.89709	-0.654989	-0.205391
ENST00000550846	-0.537634	1.7901	-0.537634	-0.537634	-0.537634	-0.537634	-0.537634	1.43571
ENST00000351488	-0.646974	2.0254	0.796386	-0.646974	-0.646974	0.413081	-0.646974	-0.646974
ENST00000432261	-1.15661	1.72767	0.906025	0.463689	-0.336499	-1.15661	-0.0112896	-0.436361
ENST00000538753	-0.740986	2.25047	0.573506	-0.549646	-0.150092	-0.414121	-0.698642	-0.270492
ENST00000565975	-0.697851	1.90408	0.912263	-0.697851	-0.697851	0.532496	-0.697851	-0.557434
ENST00000370713	-0.353553	2.47487	-0.353553	-0.353553	-0.353553	-0.353553	-0.353553	-0.353553
ENST00000530563	-0.353553	2.47487	-0.353553	-0.353553	-0.353553	-0.353553	-0.353553	-0.353553
ENST00000342190	-0.50422	2.32818	-0.284171	-0.50422	-0.50422	-0.50422	-0.50422	0.477088
ENST00000545054	-0.512136	2.32111	0.488783	-0.512136	-0.512136	-0.249213	-0.512136	-0.512136
ENST00000350773	-0.840487	1.40133	-0.0111836	-0.840487	0.620884	-0.840487	-0.840487	1.35092
ENST00000590874	-0.387037	2.46765	-0.387037	-0.166329	-0.387037	-0.387037	-0.387037	-0.366135
ENST00000526877	-0.353553	2.47487	-0.353553	-0.353553	-0.353553	-0.353553	-0.353553	-0.353553
ENST00000343141	-0.658416	2.02993	-0.658416	0.890313	-0.658416	0.251429	-0.658416	-0.538009
ENST00000380989	-0.860707	0.559174	-0.860707	0.52653	-0.793036	-0.65013	1.96573	0.113148
ENST00000394738	-0.421729	2.43383	-0.421729	-0.421729	-0.421729	-0.421729	0.0965376	-0.421729
ENST00000403295	-0.377868	2.47251	-0.377868	-0.377868	-0.250322	-0.373731	-0.34163	-0.373222
ENST00000380692	-0.579966	2.37373	-0.579966	-0.579966	-0.0509553	-0.579966	-0.0946874	0.0917815
ENST00000489081	-0.468459	2.45441	-0.468459	-0.468459	-0.111576	-0.235903	-0.391373	-0.310188
ENST00000524480	-0.870495	1.21156	0.0808872	-0.870495	-0.519519	-0.363204	1.83227	-0.50101
ENST00000478532	-0.742538	2.23042	-0.19391	-0.201832	-0.742538	0.524806	-0.131869	-0.742538
ENST00000529546	-0.685229	1.80327	-0.685229	-0.685229	1.01596	-0.685229	-0.685229	0.606917
ENST00000543354	-0.981034	0.86496	-0.981034	-0.981034	-0.0611934	1.57124	-0.320373	0.888465
ENST00000406310	-0.557127	1.76313	-0.535756	1.46536	-0.557127	-0.557127	-0.464222	-0.557127
ENST00000447232	-0.664667	1.87821	-0.664667	-0.664667	1.05365	0.391476	-0.664667	-0.664667
ENST00000405930	-0.520476	2.06068	-0.520476	-0.520476	-0.520476	-0.520476	1.06217	-0.520476
ENST00000368001	-0.353553	2.47487	-0.353553	-0.353553	-0.353553	-0.353553	-0.353553	-0.353553
ENST00000419071	-0.419988	2.43611	-0.419988	-0.419988	-0.419988	-0.419988	0.0838165	-0.419988
ENST00000513090	-0.353553	2.47487	-0.353553	-0.353553	-0.353553	-0.353553	-0.353553	-0.353553
ENST00000419727	-0.353553	2.47487	-0.353553	-0.353553	-0.353553	-0.353553	-0.353553	-0.353553
ENST00000603011	-0.496235	2.43662	-0.376029	-0.463346	-0.0563136	-0.0998015	-0.494684	-0.450214
ENST00000336300	-0.580135	2.21511	0.639016	0.0465478	-0.580135	-0.580135	-0.580135	-0.580135
ENST00000372923	-0.354287	2.47487	-0.354287	-0.354287	-0.354287	-0.349146	-0.354287	-0.354287
ENST00000343289	-0.393864	2.46161	-0.393864	-0.0984262	-0.393864	-0.393864	-0.393864	-0.393864
ENST00000504734	-0.391419	2.46325	-0.391419	-0.391419	-0.391419	-0.11473	-0.391419	-0.391419
ENST00000392109	-0.384835	2.47277	-0.264877	-0.384835	-0.325923	-0.377552	-0.38092	-0.353826
ENST00000635033	-0.511395	0.922355	-0.511395	-0.511395	-0.511395	2.14125	-0.511395	-0.506633
ENST00000569571	-0.465302	2.42935	-0.465302	-0.352204	-0.391146	0.109947	-0.461775	-0.40357
ENST00000426998	-0.467882	2.43304	-0.467882	-0.0707583	-0.467882	-0.44445	-0.467882	-0.0463009
ENST00000513774	-0.908861	1.33681	-0.769191	-0.819106	-0.0443755	-0.906455	1.24552	0.865652
ENST00000360439	-0.43607	2.41559	-0.43607	-0.434156	-0.424925	-0.43607	0.187773	-0.43607
ENST00000414533	-0.353553	2.47487	-0.353553	-0.353553	-0.353553	-0.353553	-0.353553	-0.353553
ENST00000354396	-0.539489	1.70459	-0.539489	-0.539489	-0.539489	-0.539489	-0.539489	1.53235
ENST00000324330	-0.884747	2.02726	0.365071	0.710202	-0.402007	-0.679952	-0.884747	-0.251083
ENST00000349721	-0.722218	1.36273	-0.722218	-0.722218	-0.722218	-0.722218	1.18507	1.0633
ENST00000302036	-0.587213	1.89532	-0.587213	-0.587213	-0.587213	-0.494555	1.29089	-0.342799
ENST00000541189	-0.353553	2.47487	-0.353553	-0.353553	-0.353553	-0.353553	-0.353553	-0.353553
ENST00000628067	-0.632168	2.09977	-0.632168	-0.632168	-0.632168	-0.632168	0.408365	0.652704
ENST00000354361	-0.540624	2.32612	-0.540624	-0.540624	-0.540624	-0.540624	0.0201059	0.356891
ENST00000393470	-0.541842	1.96055	-0.541842	1.21338	-0.541842	-0.541842	-0.464728	-0.541842
ENST00000449107	-0.532062	2.03452	-0.532062	1.10329	-0.532062	-0.532062	-0.532062	-0.477505
ENST00000397525	-0.353878	2.47487	-0.353878	-0.353878	-0.353878	-0.353878	-0.353878	-0.351606
ENST00000592354	-1.07801	1.58901	-1.05475	-0.863118	-0.206499	1.00929	-0.0233054	0.627378
ENST00000434713	-0.531237	0.58204	-0.531237	-0.531237	-0.471332	-0.300595	2.29027	-0.506677
ENST00000159111	-0.964676	2.13603	0.362135	-0.964676	-0.337325	-0.0026148	-0.504988	0.276119
ENST00000613296	-0.499267	2.34204	-0.48075	-0.498264	0.452014	-0.486212	-0.441119	-0.388444
ENST00000392190	-0.536381	1.3911	-0.536381	-0.536381	-0.536381	1.82719	-0.536381	-0.536381
ENST00000342907	-0.849793	1.74296	-0.849793	0.558761	-0.849793	1.05567	-0.258155	-0.549859
ENST00000481647	-0.353553	2.47487	-0.353553	-0.353553	-0.353553	-0.353553	-0.353553	-0.353553
ENST00000367589	-0.388035	2.46531	-0.388035	-0.388035	-0.388035	-0.388035	-0.388035	-0.137105
ENST00000273860	-0.843406	1.63592	0.286484	1.34131	-0.507424	-0.226068	-0.843406	-0.843406
ENST00000618838	-0.498943	2.40352	-0.319017	0.212486	-0.498943	-0.46794	-0.332219	-0.498943
ENST00000394370	-1.17291	0.980987	-1.17291	0.475647	-0.52075	-0.137102	1.66046	-0.113414
ENST00000483970	-1.91488	1.03191	-0.416627	0.831995	-0.196967	-0.434631	1.08382	0.0153803
ENST00000404366	-0.590007	1.85338	-0.590007	1.33035	-0.590007	-0.590007	-0.590007	-0.233694
ENST00000374231	-0.860493	2.01792	-0.860493	0.994419	-0.188718	-0.336655	-0.472251	-0.293725
ENST00000592483	-0.442271	2.40048	-0.442271	0.253149	-0.442271	-0.442271	-0.442271	-0.442271
ENST00000428106	-0.909965	1.86698	0.486263	0.809754	0.0445366	-0.909965	-0.720634	-0.666973
ENST00000307179	-0.953577	1.68733	0.9792	-0.296351	-0.847048	0.69022	-0.953577	-0.306195
ENST00000419219	-0.353553	2.47487	-0.353553	-0.353553	-0.353553	-0.353553	-0.353553	-0.353553
ENST00000527911	-0.785604	2.12449	-0.629737	-0.748931	-0.0977749	0.809215	-0.440573	-0.231087
ENST00000371744	-1.07273	1.48609	0.0616625	0.811632	-0.109427	-1.02958	-1.0473	0.89965
ENST00000569314	-0.446776	2.39137	-0.446776	0.289285	-0.446776	-0.446776	-0.446776	-0.446776
ENST00000536218	-0.353553	2.47487	-0.353553	-0.353553	-0.353553	-0.353553	-0.353553	-0.353553
ENST00000391832	-0.906484	2.07657	0.088603	-0.0874837	-0.906484	-0.906484	0.295408	0.34636
ENST00000359949	-0.78371	2.08724	-0.252455	0.383874	0.625744	-0.72184	-0.73743	-0.601425
ENST00000437179	-0.794773	1.89562	-0.794773	-0.794773	0.266684	0.126344	-0.794773	0.890448
ENST00000442713	-0.530828	2.35329	0.213097	-0.530828	0.0877482	-0.530828	-0.530828	-0.530828
ENST00000444334	-0.673009	1.91477	0.632129	-0.673009	-0.673009	-0.673009	0.818142	-0.673009
ENST00000366734	-0.42393	2.47031	-0.381933	-0.35684	-0.294975	-0.24624	-0.342463	-0.42393
ENST00000540535	-0.440645	2.40359	0.240279	-0.440645	-0.440645	-0.440645	-0.440645	-0.440645
ENST00000377885	-0.692333	1.97218	-0.692333	-0.692333	1.04293	-0.692333	-0.316954	0.0711836
ENST00000637848	-0.526597	2.14462	-0.526597	0.915581	-0.498887	-0.516033	-0.510613	-0.481472
ENST00000437307	-0.353553	2.47487	-0.353553	-0.353553	-0.353553	-0.353553	-0.353553	-0.353553
ENST00000381556	-0.841626	2.15321	0.612549	-0.228337	-0.48259	-0.806231	0.158628	-0.565607
ENST00000640969	-0.995762	1.20961	-0.242462	-0.99555	0.693997	1.419	-0.0930704	-0.995762
ENST00000335272	-0.506028	2.39219	-0.506028	-0.201841	-0.487079	0.236288	-0.437709	-0.489792
ENST00000287842	-0.82812	0.785746	-0.826917	0.587962	-0.824408	0.120761	-0.82812	1.8131
ENST00000535915	-0.484849	2.33988	-0.37376	-0.484849	-0.484849	-0.484849	0.458129	-0.484849
ENST00000525001	-0.467148	2.40399	-0.467148	-0.467148	0.231708	-0.384238	-0.382868	-0.467148
ENST00000441265	-0.920198	1.30691	-0.920198	0.890998	-0.218036	-0.86982	-0.56589	1.29623
ENST00000395785	-0.395648	2.46298	-0.395648	-0.395648	-0.371858	-0.395648	-0.395648	-0.112886
ENST00000353689	-0.41911	2.43723	-0.41911	0.0774274	-0.41911	-0.41911	-0.41911	-0.41911
ENST00000456376	-0.888935	2.07929	0.670899	-0.888935	-0.706936	-0.278061	0.191894	-0.179219
ENST00000475743	-0.948202	1.04972	-0.505961	0.20648	-0.941425	0.43717	-0.948202	1.65042
ENST00000513339	-0.5607	1.9909	-0.5607	1.16564	-0.492947	-0.5607	-0.420794	-0.5607
ENST00000313486	-0.708534	0.840483	-0.708534	-0.708534	-0.708534	-0.708534	1.09362	1.60857
ENST00000358918	-1.01483	1.60258	0.408339	-0.816724	-0.819582	0.465121	0.999881	-0.824781
ENST00000379923	-0.500493	2.44882	-0.0792966	-0.500493	-0.453736	-0.389582	-0.277338	-0.24788
ENST00000489213	-0.983897	1.9855	0.6817	0.0750811	-0.699582	0.356393	-0.679436	-0.735755
ENST00000626493	-0.353553	2.47487	-0.353553	-0.353553	-0.353553	-0.353553	-0.353553	-0.353553
ENST00000381995	-1.25419	0.884448	-1.13608	-1.10824	0.125217	0.655602	0.919787	0.913453
ENST00000627515	-1.39973	0.93499	0.505487	0.885365	-0.99773	0.862143	-1.12873	0.338203
ENST00000519386	-1.06553	2.03944	-0.454198	0.773028	-0.414785	0.268029	-0.551449	-0.594533
ENST00000545675	-0.729114	1.29705	-0.684188	1.33868	-0.729114	0.96492	-0.729114	-0.729114
ENST00000640732	-0.353553	2.47487	-0.353553	-0.353553	-0.353553	-0.353553	-0.353553	-0.353553
ENST00000531630	-0.40639	2.45131	-0.40639	-0.0129687	-0.40639	-0.40639	-0.40639	-0.40639
ENST00000530742	-0.353553	2.47487	-0.353553	-0.353553	-0.353553	-0.353553	-0.353553	-0.353553
ENST00000629659	-0.471744	2.32811	-0.471744	0.498372	-0.471744	-0.471744	-0.471744	-0.467764
ENST00000579004	-0.555147	2.35349	0.27601	-0.555147	-0.389596	-0.555147	-0.0193156	-0.555147
ENST00000407381	-0.716087	1.91302	-0.702999	-0.716087	0.633279	-0.677102	0.813316	-0.547343
ENST00000594769	-0.694949	1.50663	-0.694949	-0.694949	-0.694949	1.41913	-0.694949	0.54899
ENST00000264694	-0.893483	1.45802	-0.893483	-0.893483	1.02605	0.675782	-0.893483	0.414077
ENST00000524196	-0.353553	2.47487	-0.353553	-0.353553	-0.353553	-0.353553	-0.353553	-0.353553
ENST00000448492	-0.424338	2.43038	-0.424338	-0.424338	-0.423962	-0.424263	-0.424332	0.115191
ENST00000609421	-0.956289	1.74754	-0.956289	0.904703	-0.233358	0.562968	-0.956289	-0.112986
ENST00000367286	-0.353553	2.47487	-0.353553	-0.353553	-0.353553	-0.353553	-0.353553	-0.353553
ENST00000370223	-0.459348	2.39926	-0.459348	-0.459348	-0.369285	0.253434	-0.459348	-0.446021
ENST00000553049	-0.680168	2.20029	-0.422796	-0.203535	-0.680168	-0.680168	-0.236744	0.703295
ENST00000596837	-0.524397	2.33937	-0.0957989	0.378413	-0.524397	-0.524397	-0.524397	-0.524397
ENST00000394722	-1.0019	0.952668	-1.0019	-1.0019	0.192536	-0.0595785	1.73367	0.186409
ENST00000630695	-0.47731	2.3072	-0.47731	0.556658	-0.47731	-0.47731	-0.47731	-0.47731
ENST00000549750	-0.578027	1.83022	-0.578027	1.37198	-0.578027	-0.578027	-0.578027	-0.312067
ENST00000374221	-0.973196	1.55623	-0.853653	-0.909838	-0.525378	0.668265	1.15661	-0.119036
ENST00000639145	-0.353553	2.47487	-0.353553	-0.353553	-0.353553	-0.353553	-0.353553	-0.353553
ENST00000417582	-0.837527	1.9698	-0.743918	-0.796501	0.489223	0.335199	-0.837527	0.421249
ENST00000573968	-0.372682	2.47204	-0.372682	-0.23595	-0.372682	-0.372682	-0.372682	-0.372682
ENST00000587583	-0.884506	2.11113	-0.884506	0.389463	-0.730261	0.106671	0.317649	-0.425645
ENST00000368877	-0.68315	1.95419	-0.0752712	1.11399	-0.260299	-0.68315	-0.68315	-0.68315
ENST00000527078	-0.67028	2.07025	-0.200792	0.992774	-0.668486	-0.417225	-0.608012	-0.49823
ENST00000614496	-1.41688	1.07337	0.137088	0.631703	-0.929604	-0.0237934	1.36368	-0.835557
ENST00000376950	-0.426836	2.42669	-0.426836	0.134323	-0.426836	-0.426836	-0.426836	-0.426836
ENST00000630236	-0.608521	2.32212	-0.608521	0.302414	-0.271376	0.0465447	-0.608241	-0.574418
ENST00000513328	-0.54362	1.75467	-0.54362	1.47656	-0.54362	-0.54362	-0.54362	-0.513125
ENST00000011473	-0.353553	2.47487	-0.353553	-0.353553	-0.353553	-0.353553	-0.353553	-0.353553
ENST00000456827	-0.353553	2.47487	-0.353553	-0.353553	-0.353553	-0.353553	-0.353553	-0.353553
ENST00000392437	-0.353554	2.47487	-0.353554	-0.353554	-0.353554	-0.353554	-0.353554	-0.353552
ENST00000354192	-0.544322	1.9973	-0.433787	-0.544322	-0.544322	1.1581	-0.544322	-0.544322
ENST00000570191	-0.701376	2.13283	-0.698686	0.403768	-0.674176	0.561685	-0.594472	-0.42957
ENST00000395284	-0.699886	2.08404	0.83104	-0.0504885	-0.0650472	-0.699886	-0.699886	-0.699886
ENST00000622850	-0.353553	2.47487	-0.353553	-0.353553	-0.353553	-0.353553	-0.353553	-0.353553
ENST00000429550	-0.485339	2.2766	-0.485339	0.635439	-0.485339	-0.485339	-0.485339	-0.485339
ENST00000369220	-0.668312	1.59432	-0.0568351	1.57371	-0.668312	-0.668312	-0.668312	-0.437944
ENST00000372559	-0.661163	2.32716	-0.230216	0.368614	-0.661163	-0.476187	-0.143837	-0.523207
ENST00000378937	-0.402947	2.472	-0.402947	-0.248689	-0.343334	-0.365256	-0.362858	-0.345966
ENST00000639704	-0.673321	1.84605	1.05119	-0.673321	-0.673321	0.469373	-0.673321	-0.673321
ENST00000446419	-0.752452	1.93545	-0.412541	1.12679	-0.752452	-0.0570994	-0.33524	-0.752452
ENST00000421656	-0.353553	2.47487	-0.353553	-0.353553	-0.353553	-0.353553	-0.353553	-0.353553
ENST00000534378	-0.353553	2.47487	-0.353553	-0.353553	-0.353553	-0.353553	-0.353553	-0.353553
ENST00000357857	-0.400164	2.46646	-0.170174	-0.400164	-0.400164	-0.398632	-0.400164	-0.296993
ENST00000357732	-0.553397	2.15377	-0.431507	0.889628	-0.553397	-0.398303	-0.553397	-0.553397
ENST00000636843	-0.353553	2.47487	-0.353553	-0.353553	-0.353553	-0.353553	-0.353553	-0.353553
ENST00000449045	-0.353553	2.47487	-0.353553	-0.353553	-0.353553	-0.353553	-0.353553	-0.353553
ENST00000477391	-0.759395	1.92451	-0.759395	0.108631	0.0157619	-0.759395	-0.759395	0.988679
ENST00000409766	-0.633709	1.99138	-0.633709	0.996993	-0.633709	-0.633709	-0.633709	0.18017
ENST00000514264	-0.511076	2.41296	-0.511076	-0.509471	-0.387455	-0.398888	0.154867	-0.249864
ENST00000486979	-0.721943	1.74453	-0.721943	0.95682	-0.664412	-0.701056	0.781996	-0.673992
ENST00000544079	-0.591313	2.04197	-0.118835	1.03343	-0.591313	-0.591313	-0.591313	-0.591313
ENST00000591088	-0.378626	2.4738	-0.376378	-0.285069	-0.353169	-0.360908	-0.366247	-0.353407
ENST00000396064	-0.556372	2.26029	-0.0611838	0.582759	-0.556372	-0.556372	-0.556372	-0.556372
ENST00000360802	-0.489213	2.42897	-0.489213	-0.489213	-0.316986	0.0455049	-0.489213	-0.200633
ENST00000344102	-0.59166	2.35941	-0.405872	0.354146	-0.52868	-0.225444	-0.485476	-0.476419
ENST00000626059	-1.24373	1.06649	-1.24373	-0.382172	0.240798	-0.438489	1.43104	0.56979
ENST00000379100	-0.923346	1.93757	0.799973	-0.923346	-0.0149432	-0.923346	0.17672	-0.129279
ENST00000275607	-0.509513	2.14979	-0.509513	0.906445	-0.509404	-0.50878	-0.509513	-0.509513
ENST00000407971	-0.355697	2.47484	-0.355697	-0.340658	-0.355697	-0.355697	-0.355697	-0.355697
ENST00000457527	-0.710361	2.15755	-0.665354	0.5987	-0.641042	0.240845	-0.702	-0.278341
ENST00000405442	-0.646167	2.01862	-0.646167	-0.646167	0.832794	-0.646167	-0.646167	0.379421
ENST00000371724	-0.437139	2.45085	-0.437139	-0.169465	-0.437139	-0.437139	-0.0956903	-0.437139
ENST00000552984	-0.542103	2.11941	-0.542103	0.958565	-0.461155	-0.542103	-0.542103	-0.448413
ENST00000372259	-0.550846	1.99391	-0.550846	1.1644	-0.537745	-0.460298	-0.541603	-0.516974
ENST00000569545	-0.523977	2.17299	0.858082	-0.523977	-0.523977	-0.523977	-0.523977	-0.411183
ENST00000518910	-0.406486	2.46544	-0.406486	-0.406486	-0.406486	-0.245867	-0.18714	-0.406486
ENST00000426819	-0.353553	2.47487	-0.353553	-0.353553	-0.353553	-0.353553	-0.353553	-0.353553
ENST00000546111	-0.571225	2.29207	0.321302	0.212609	-0.571225	-0.571225	-0.571225	-0.541085
ENST00000590406	-0.353553	2.47487	-0.353553	-0.353553	-0.353553	-0.353553	-0.353553	-0.353553
ENST00000425206	-0.353553	2.47487	-0.353553	-0.353553	-0.353553	-0.353553	-0.353553	-0.353553
ENST00000446735	-0.440529	2.4111	0.207656	-0.440529	-0.440529	-0.440529	-0.416109	-0.440529
ENST00000326004	-1.15948	1.84593	-0.95914	-0.71484	-0.0921966	-0.0360964	0.861942	0.25388
ENST00000549847	-0.617508	1.70616	-0.617508	1.47438	-0.617508	-0.617508	-0.0929954	-0.617508
ENST00000637915	-0.353553	2.47487	-0.353553	-0.353553	-0.353553	-0.353553	-0.353553	-0.353553
ENST00000601274	-0.353553	2.47487	-0.353553	-0.353553	-0.353553	-0.353553	-0.353553	-0.353553
ENST00000543351	-0.354586	2.47487	-0.354586	-0.351993	-0.354586	-0.354586	-0.353854	-0.350679
ENST00000584784	-0.490125	2.28448	0.615159	-0.449013	-0.490125	-0.490125	-0.490125	-0.490125
ENST00000282050	-0.354233	2.47487	-0.349474	-0.354233	-0.354233	-0.354233	-0.354233	-0.354233
ENST00000424085	-0.353546	2.47487	-0.353555	-0.353555	-0.353555	-0.353555	-0.353555	-0.353555
ENST00000527749	-0.371208	2.47246	-0.371195	-0.371237	-0.371237	-0.371237	-0.245112	-0.371237
ENST00000219320	-0.636864	2.18457	0.143709	-0.636877	-0.419893	0.639036	-0.636802	-0.636877
ENST00000379104	-0.834341	2.08575	0.602177	-0.834348	-0.081279	-0.826753	0.259398	-0.370606
ENST00000358677	-0.363156	2.47449	-0.312146	-0.363271	-0.362657	-0.361802	-0.363271	-0.348186
ENST00000291839	-0.535139	1.2978	-0.535077	-0.523502	-0.534319	-0.535164	-0.534863	1.90026
ENST00000406927	-0.590361	2.37635	0.0450806	0.0667206	-0.210768	-0.505498	-0.590762	-0.590762
ENST00000589977	-0.764322	1.99439	0.883213	-0.623713	0.244857	-0.762583	-0.207183	-0.764663
ENST00000622786	-0.435392	2.42356	-0.435407	-0.435059	-0.435477	0.148839	-0.435476	-0.395591
ENST00000570477	-1.20787	0.897949	-1.19181	-1.07928	0.236903	0.413114	0.794798	1.13621
ENST00000259605	-0.734333	1.99217	-0.735476	-0.735476	0.286311	-0.203756	-0.73414	0.864697
ENST00000293872	-0.514454	2.41371	-0.403743	0.180529	-0.382958	-0.510037	-0.405146	-0.3779
ENST00000434408	-0.867848	0.709784	-0.345531	-0.869108	0.729883	1.86089	-0.864793	-0.353275
ENST00000303277	-0.543627	1.06758	-0.544742	-0.544742	-0.409468	-0.541109	-0.538384	2.05449
ENST00000567377	-0.869923	1.94115	-0.69881	-0.442442	-0.701172	-0.587178	0.552568	0.805804
ENST00000604879	-0.545865	1.72104	-0.544252	1.51418	-0.543973	-0.544776	-0.512395	-0.543954
ENST00000636537	-0.854042	2.02472	-0.140529	-0.839265	0.694603	0.325793	-0.855414	-0.35587
ENST00000630925	-0.366043	2.47443	-0.367698	-0.342241	-0.367698	-0.366066	-0.351997	-0.312687
ENST00000423381	-0.540653	1.09363	-0.541116	-0.541116	2.04023	-0.501159	-0.54027	-0.469543
ENST00000540691	-0.401794	2.47082	-0.321554	-0.302241	-0.401634	-0.401907	-0.392089	-0.249599
ENST00000394083	-0.757816	0.782404	-0.684775	-0.40193	-0.516235	2.16319	-0.110524	-0.474316
ENST00000536438	-0.544902	1.55141	-0.547134	-0.547134	-0.535282	-0.522107	1.68673	-0.541582
ENST00000368465	-0.355269	2.47483	-0.357103	-0.358324	-0.340474	-0.356832	-0.354952	-0.35188
ENST00000445241	-1.97414	1.26968	0.381578	-0.504584	0.820354	0.51366	-0.365838	-0.140704
ENST00000550951	-0.443386	2.42877	-0.446859	0.108553	-0.306505	-0.446859	-0.446859	-0.446859
ENST00000541864	-0.507128	2.43129	-0.507686	-0.510432	-0.439455	-0.0612106	-0.0716761	-0.333702
ENST00000507348	-0.567781	2.32359	-0.55039	-0.400211	-0.0628384	-0.573171	0.399487	-0.568683
ENST00000404569	-0.661658	2.22566	-0.576627	-0.537717	0.615693	0.00679885	-0.407329	-0.664818
ENST00000366615	-0.613602	2.33174	-0.610059	-0.611246	-0.295914	0.403439	-0.240036	-0.364325
ENST00000613953	-0.675956	0.793081	-0.674057	-0.657293	0.622565	-0.682717	-0.659347	1.93372
ENST00000554998	-0.507392	2.14724	-0.510411	-0.510411	-0.509501	0.911227	-0.510336	-0.510411
ENST00000381318	-0.608187	2.091	0.989692	-0.574552	-0.36595	-0.371456	-0.542107	-0.618438
ENST00000402260	-1.43629	1.29462	0.686873	-0.181256	-1.31647	0.961232	-0.227134	0.218428
ENST00000517746	-0.800418	0.752883	-0.808978	-0.614861	1.81513	-0.622207	0.860121	-0.581673
ENST00000464557	-0.34856	2.47487	-0.354385	-0.354385	-0.354385	-0.354385	-0.354385	-0.354385
ENST00000611941	-0.50157	2.15014	-0.510866	-0.510866	-0.510866	0.905755	-0.510866	-0.510866
ENST00000560266	-0.585866	2.41553	-0.582341	-0.145553	0.0543568	-0.44331	-0.292695	-0.420125
ENST00000416681	-1.10006	0.995475	0.800545	-1.09953	-1.10372	1.22349	-0.169287	0.453088
ENST00000527730	-0.588893	2.37547	0.162697	-0.598202	-0.598202	-0.147497	-0.124968	-0.48041
ENST00000522402	-0.372394	2.47159	-0.339619	-0.232174	-0.38425	-0.374656	-0.38425	-0.38425
ENST00000523539	-0.83796	1.16864	-0.834671	-0.146721	0.918318	1.4045	-0.834557	-0.837549
ENST00000430193	-0.393106	2.47017	-0.375348	-0.397669	-0.207789	-0.350632	-0.390134	-0.355494
ENST00000155093	-0.905487	1.22449	0.564318	-0.857547	1.55741	-0.600735	-0.914236	-0.0682077
ENST00000439422	-0.497583	2.44085	-0.503444	-0.0326444	-0.170166	-0.397974	-0.3994	-0.439639
ENST00000621302	-0.964154	0.713924	-0.952056	0.00706905	0.00966778	-0.01222	-0.804093	2.00186
ENST00000618099	-0.783953	1.37048	-0.771209	0.862898	-0.740171	1.34156	-0.612374	-0.667234
ENST00000287701	-0.622343	2.06217	-0.639134	-0.616841	-0.638903	0.817217	0.282335	-0.644506
ENST00000448850	-0.511332	2.43767	-0.514086	-0.510879	-0.0244908	-0.222393	-0.38558	-0.268906
ENST00000224756	-0.775574	2.1848	-0.753661	0.622742	-0.131783	-0.0152017	-0.488998	-0.642328
ENST00000441623	-0.890076	1.63261	-0.189044	-0.894287	-0.795331	0.983129	-0.663795	0.816799
ENST00000368007	-0.729802	0.941049	-0.730869	-0.604745	-0.691109	-0.733587	1.73131	0.817757
ENST00000409544	-0.495742	2.45465	-0.497869	-0.27075	-0.154365	-0.419527	-0.402957	-0.21344
ENST00000639174	-1.23305	1.13679	0.970984	-0.117165	-0.502478	-0.224371	-1.2252	1.1945
ENST00000537866	-1.34894	1.12039	-1.28578	-0.670528	0.765043	1.07942	0.0868819	0.253515
ENST00000532134	-0.630909	2.09809	-0.635364	0.966288	-0.56821	-0.526536	-0.264756	-0.438604
ENST00000396878	-1.15886	1.25404	-1.16302	0.500471	-1.16874	0.685683	0.741446	0.308983
ENST00000457480	-0.484257	2.40382	-0.501173	0.206012	-0.501173	-0.254112	-0.440928	-0.428193
ENST00000243583	-0.580333	2.14059	0.844657	-0.588604	-0.589274	-0.589146	-0.567335	-0.0705546
ENST00000439616	-0.817654	0.747427	-0.243947	-0.310849	-0.548942	-0.597372	-0.416185	2.18752
ENST00000417137	-0.677786	2.32048	0.225116	-0.586208	0.168217	-0.619965	-0.463416	-0.366433
ENST00000430705	-0.498101	2.42082	-0.0303949	-0.516516	-0.516516	-0.516516	-0.296879	-0.0458973
ENST00000532634	-0.670235	2.29708	0.110678	-0.277676	-0.685157	-0.478868	0.322381	-0.618202
ENST00000394496	-0.472032	2.34158	-0.473862	0.458054	-0.444497	-0.461305	-0.482724	-0.465215
ENST00000620962	-1.1418	1.66516	0.657037	-1.14109	-0.599425	0.354012	0.687813	-0.481708
ENST00000597136	-0.574688	1.85718	-0.574677	1.34732	-0.577546	-0.536515	-0.396841	-0.544237
ENST00000410017	-0.672452	0.977769	-0.684697	-0.684697	-0.675859	1.86278	0.538524	-0.661369
ENST00000449049	-1.20351	0.95444	-0.122831	-0.225156	-0.360272	1.95819	-0.734566	-0.266299
ENST00000411850	-1.37678	1.33848	-0.103217	0.861151	0.0275067	-0.161968	0.794267	-1.37944
ENST00000432893	-1.09871	1.49337	-0.00896731	1.24942	-1.09806	-0.107595	-0.802953	0.373507
ENST00000637252	-0.672957	2.16789	0.20226	-0.269257	-0.679103	-0.678294	0.601207	-0.671749
ENST00000324822	-0.357845	2.47475	-0.366527	-0.366527	-0.343321	-0.351386	-0.338755	-0.35039
ENST00000452060	-0.558228	1.29389	-0.583748	-0.289399	-0.583757	1.88876	-0.583757	-0.583757
ENST00000591740	-0.3337	2.47247	-0.251754	-0.377403	-0.377403	-0.377403	-0.377403	-0.377403
ENST00000574143	-0.989497	0.820527	-0.989274	-0.99063	-0.262165	0.494923	1.74488	0.171233
ENST00000392379	-0.672038	1.78684	-0.500127	-0.655424	-0.498203	-0.465975	1.42593	-0.421003
ENST00000531828	-0.525113	2.40369	0.0853655	-0.258802	-0.532538	-0.543669	-0.532789	-0.0961407
ENST00000394155	-0.363137	2.4716	-0.371401	-0.419774	-0.290325	-0.316178	-0.419774	-0.291015
ENST00000510492	-1.01545	1.89478	-1.06842	0.780584	-0.701083	0.136434	0.228782	-0.255629
ENST00000370452	-0.501721	2.04593	1.08559	-0.52395	-0.51797	-0.541503	-0.538508	-0.507864
ENST00000347559	-0.696455	2.03734	-0.196458	0.919395	-0.702078	-0.702312	-0.701699	0.0422709
ENST00000240719	-0.524528	2.17037	-0.546915	-0.536845	-0.492197	-0.551608	-0.377392	0.85911
ENST00000452041	-0.329858	2.47476	-0.357483	-0.357483	-0.357483	-0.357483	-0.357483	-0.357483
ENST00000557957	-0.69368	1.71319	-0.700521	-0.652742	1.48673	-0.293853	-0.454516	-0.404603
ENST00000361195	-0.565545	1.75001	-0.526467	-0.496675	1.48107	-0.56432	-0.521258	-0.556813
ENST00000542448	-1.50201	0.857552	-1.06971	-0.60088	-0.146011	1.37038	0.613004	0.477683
ENST00000529597	-1.26242	1.27842	1.08077	0.241249	-0.757979	-0.129521	-1.18778	0.737254
ENST00000491787	-1.41872	0.988418	-0.997222	-0.966352	0.032702	1.06773	0.87517	0.418276
ENST00000583565	-0.996891	1.95366	-0.841968	0.394089	-0.50849	-0.830292	0.286714	0.543174
ENST00000482093	-1.26414	1.90209	-0.0139417	-1.26764	0.314982	-0.0183784	0.266104	0.0809242
ENST00000393960	-0.99655	1.04537	-0.382866	-0.365749	0.262141	1.86714	-0.883675	-0.545815
ENST00000455452	-0.414254	2.47071	-0.250686	-0.412006	-0.370125	-0.289965	-0.342386	-0.391286
ENST00000578323	-0.585875	2.14558	0.35005	0.598367	-0.627644	-0.625781	-0.627689	-0.627006
ENST00000464646	-0.457168	2.36929	-0.462601	-0.459198	-0.464	0.368923	-0.462577	-0.432673
ENST00000407221	-1.07727	0.644386	-0.519468	0.667885	-0.741902	-0.348797	1.93071	-0.555548
ENST00000452975	-1.58526	1.45135	-0.606183	-0.705205	0.627976	-0.186758	1.04169	-0.0376072
ENST00000517552	-0.832063	1.97695	-0.665573	-0.751774	0.364557	-0.872523	0.0800085	0.700416
ENST00000367772	-0.932804	1.67879	-0.857811	-0.913714	1.30597	-0.162943	-0.0285648	-0.0889233
ENST00000445811	-0.479752	2.43412	-0.500391	-0.500391	-0.244524	-0.316506	0.0351214	-0.427677
ENST00000216080	-0.559785	2.42026	-0.523418	-0.551409	0.020231	-0.154897	-0.239815	-0.411166
ENST00000421376	-0.397128	2.47242	-0.393957	-0.396334	-0.366303	-0.274082	-0.327697	-0.316924
ENST00000395523	-0.934004	1.46713	0.150756	-0.963657	0.181454	-0.798252	1.43615	-0.539576
ENST00000504952	-0.415034	2.46145	-0.329433	-0.41381	-0.449766	-0.455847	-0.206357	-0.191206
ENST00000445983	-0.348262	2.46763	-0.168808	-0.383509	-0.391764	-0.391764	-0.391764	-0.391764
ENST00000525333	-1.12471	2.04736	0.451387	-0.217733	-0.0999649	0.179076	-0.124246	-1.11117
ENST00000307076	-1.13808	1.79072	0.140384	-0.375252	-1.22386	-0.162973	0.89904	0.0700258
ENST00000586267	-0.931365	2.04902	-0.939879	0.459692	-0.847362	0.240674	0.162071	-0.192848
ENST00000427190	-0.894089	0.970352	-0.980061	-0.00707082	0.0627116	-0.779673	-0.272759	1.90059
ENST00000306729	-0.674705	1.20958	-0.688396	-0.680661	0.272378	-0.653427	1.8128	-0.597571
ENST00000409349	-0.37672	2.47289	-0.385071	-0.385071	-0.275881	-0.309439	-0.378997	-0.36171
ENST00000609684	-1.72942	1.47329	0.532046	-0.378169	-0.192247	0.438662	0.693636	-0.837803
ENST00000571698	-0.566745	2.32921	-0.5309	-0.462017	-0.581214	0.111299	-0.575952	0.27632
ENST00000513213	-0.713095	1.55177	-0.724889	1.23258	0.753657	-0.702561	-0.679495	-0.71797
ENST00000398864	-1.35434	1.1076	-0.0729267	-1.02583	1.11996	-0.651135	-0.201489	1.07816
ENST00000606530	-0.770144	1.36123	0.188255	-0.775059	1.70063	-0.391828	-0.727309	-0.585773
ENST00000525652	-0.561747	2.44696	-0.59385	-0.314839	-0.308805	-0.243068	-0.197313	-0.227335
ENST00000397826	-1.1853	1.60733	0.388394	1.29617	-0.363676	-0.727178	-0.464636	-0.5511
ENST00000555836	-0.870718	0.728304	-0.761867	-0.745611	-0.891899	0.136508	0.543767	1.86152
ENST00000484414	-1.06447	2.0959	-0.463564	0.153903	-0.884335	0.124455	0.486643	-0.448533
ENST00000529301	-0.331089	2.44615	0.0139194	-0.425797	-0.425797	-0.425797	-0.425797	-0.425797
ENST00000601130	-1.1581	0.801338	0.208795	-1.00749	-0.511413	0.0911431	1.89392	-0.318187
ENST00000529836	-0.947082	1.95256	-0.988728	-0.155281	-0.744866	0.792547	-0.180166	0.271022
ENST00000611820	-1.03976	0.950934	-1.07629	-0.930534	0.909235	0.759294	-0.651274	1.07839
ENST00000444548	-1.63376	1.10399	-0.429254	-0.568075	1.36703	-0.485315	-0.0597486	0.70513
ENST00000575659	-0.350007	2.47486	-0.347625	-0.352206	-0.356255	-0.356255	-0.356255	-0.356255
ENST00000466264	-0.533759	2.0727	1.02996	-0.533171	-0.390208	-0.43835	-0.624939	-0.582226
ENST00000556885	-0.963992	2.20464	0.244178	0.227608	-0.698602	-0.587059	0.0824846	-0.509262
ENST00000587109	-0.872279	2.32002	-0.156564	0.245505	-0.560737	-0.119387	-0.232937	-0.623623
ENST00000590282	-0.821503	1.63931	-0.347169	1.42624	-0.800374	-0.804597	-0.422115	0.130208
ENST00000402092	-0.365055	2.47445	-0.383417	-0.361625	-0.331667	-0.33269	-0.336035	-0.363956
ENST00000441850	-0.840981	2.11162	-0.58929	0.461349	-0.894659	-0.0420108	0.37148	-0.577511
ENST00000534127	-0.60741	1.81612	-0.711848	-0.69844	-0.598421	1.24816	0.177032	-0.625192
ENST00000612472	-1.04981	1.93849	-1.01052	0.199998	-0.397585	-0.415566	0.856444	-0.121447
ENST00000421510	-0.549054	2.43343	-0.312865	-0.552018	-0.464935	-0.0642476	-0.37522	-0.115094
ENST00000375305	-0.596433	2.18539	-0.627326	0.593102	-0.637805	-0.539638	0.231997	-0.609283
ENST00000454202	-0.315108	2.47448	-0.368539	-0.345874	-0.368539	-0.35071	-0.368539	-0.357171
ENST00000307301	-0.452773	2.46268	-0.445846	-0.468	-0.310135	-0.286972	-0.318024	-0.180928
ENST00000330912	-0.727666	1.73514	-0.127766	-0.619863	-0.768148	-0.09132	1.36777	-0.768148
ENST00000376177	-1.41586	1.76549	-0.931445	0.695414	0.512246	-0.160602	-0.488345	0.0230978
ENST00000455925	-0.938432	1.08585	-0.962119	-0.584613	-0.54328	0.637448	1.68205	-0.376899
ENST00000264221	-0.525534	2.3615	-0.474655	-0.418532	-0.59415	-0.59415	0.195206	0.0503142
ENST00000419140	-0.487942	2.32417	-0.489293	0.500439	-0.502271	-0.416607	-0.382282	-0.54621
ENST00000428839	-0.558886	1.08019	0.357702	-0.68758	-0.68758	-0.68758	1.87131	-0.68758
ENST00000276692	-0.419813	2.45368	-0.432624	-0.400187	-0.0975069	-0.203906	-0.457468	-0.442177
ENST00000431642	-0.339015	2.47332	-0.303532	-0.30108	-0.382423	-0.382423	-0.382423	-0.382423
ENST00000409993	-0.445706	2.24104	-0.624064	-0.543952	-0.575669	0.68928	-0.450304	-0.290626
ENST00000522634	-1.06548	1.80838	0.0518187	-1.2418	0.49905	0.557738	0.0848844	-0.694586
ENST00000456842	-0.290868	2.47262	-0.295834	-0.357132	-0.395748	-0.341539	-0.395748	-0.395748
ENST00000325207	-0.716778	2.34075	0.120031	-0.706632	-0.487507	-0.305914	-0.379231	0.135276
ENST00000456496	-0.41063	2.46358	-0.340612	-0.432587	-0.413764	-0.354556	-0.38081	-0.130626
ENST00000530651	-0.654132	1.28377	-0.491107	-0.711272	-0.837112	1.79994	-0.478162	0.0880695
ENST00000261425	-0.653755	2.17754	0.255536	0.500084	-0.622138	-0.741371	-0.175624	-0.740274
ENST00000495021	-1.15752	0.758149	0.262347	-1.29288	-0.281327	-0.120995	1.80287	0.02936
ENST00000531415	-1.42403	0.876084	-0.264743	-0.811757	1.83892	-0.298295	0.0688501	0.0149707
ENST00000507118	-0.961821	1.37116	-0.955799	-1.01145	0.0306839	0.232727	-0.178961	1.47347
ENST00000366848	-1.26751	1.3219	0.827166	-0.0581787	-1.40651	-0.563371	0.62578	0.520722
ENST00000457492	-0.668511	1.68863	-0.161626	1.41521	-0.824706	-0.554589	-0.0696941	-0.824706
ENST00000602677	-0.829339	1.89994	-0.76546	-0.899836	-0.260498	1.05763	-0.324678	0.122244
ENST00000333202	-0.516207	2.07668	-0.530678	1.03424	-0.457278	-0.534861	-0.535428	-0.536469
ENST00000559350	-1.02812	2.08671	0.58594	0.287744	-0.534604	-0.0881243	-0.730526	-0.579023
ENST00000493952	-0.378117	2.26708	-0.592087	-0.0767019	-0.592087	-0.592087	0.556089	-0.592087
ENST00000428278	-0.794742	1.9797	-0.781117	-0.759782	-0.106024	0.864227	0.258603	-0.660868
ENST00000622241	-0.784329	0.963274	0.664327	-0.0148424	-0.845627	-0.849187	1.69887	-0.832482
ENST00000525034	-0.79422	1.96695	0.0896348	0.458158	-0.767853	-0.846177	-0.75006	0.643566
ENST00000519944	-0.864678	1.23672	-0.8824	-0.880454	-0.0776838	1.61839	0.441093	-0.590981
ENST00000373146	-0.80204	1.83346	-0.896043	-0.798753	-0.429213	-0.120478	0.0498707	1.16319
ENST00000359479	-1.19063	2.11236	0.213372	0.151702	-0.574014	-0.824573	0.190341	-0.0785564
ENST00000559164	-1.27915	1.35649	-0.361247	0.34451	-1.17846	-0.326089	1.32899	0.114962
ENST00000393066	-0.987263	0.95999	-0.503421	-1.01592	1.58172	0.710752	0.143335	-0.889195
ENST00000404067	-0.417045	2.3521	-0.558759	-0.457587	0.0194003	-0.595065	-0.595065	0.252018
ENST00000411995	-0.810682	2.09055	0.31219	-0.789277	0.517903	-0.898253	-0.420574	-0.00185879
ENST00000378679	-0.469365	2.3101	0.523371	-0.584045	-0.536704	-0.286701	-0.467162	-0.489495
ENST00000529886	-1.07554	1.56014	-0.258501	0.479945	-0.805913	1.17556	-1.03886	-0.0368351
ENST00000373249	-1.25604	0.741754	0.0241856	-0.984799	-0.991169	0.797176	1.50199	0.166906
ENST00000379312	-0.463393	2.24402	-0.704744	-0.648324	-0.650436	-0.237754	-0.121097	0.581732
ENST00000455177	-1.28679	1.179	-0.0336071	-0.746337	1.55683	0.445246	-0.833909	-0.280426
ENST00000600923	-0.511636	2.45118	-0.327598	-0.048333	-0.338954	-0.411789	-0.354205	-0.458663
ENST00000524407	-0.499146	2.39382	-0.369997	-0.388682	-0.542627	0.261832	-0.38393	-0.471272
ENST00000513538	-1.23847	0.725901	-0.0842652	0.438222	-1.20105	0.943057	1.28568	-0.869069
ENST00000454018	-0.920556	0.859059	0.401969	-0.737938	0.598046	-1.04441	-0.78307	1.6269
ENST00000318266	-0.638869	1.28572	-0.672022	0.0933758	1.81467	-0.639046	-0.663685	-0.580141
ENST00000375048	-0.613513	2.01739	-0.61432	1.03631	-0.600804	-0.607353	-0.00740076	-0.610317
ENST00000529757	-0.890603	0.988422	-0.798398	-0.843749	1.91972	-0.0254686	-0.433131	0.0832078
ENST00000520738	-1.0765	2.00217	-0.17824	-1.05704	-0.214711	-0.0288226	0.768227	-0.215087
ENST00000261266	-0.756601	1.5275	-0.781382	-0.826109	0.353493	-0.200769	-0.754009	1.43788
ENST00000391720	-0.578812	1.09752	-0.721135	-0.67923	-0.583827	1.96961	0.00459852	-0.508723
ENST00000437766	-0.600698	1.56212	-0.596693	-0.60215	-0.612456	1.66102	-0.312692	-0.498451
ENST00000536987	-0.656625	1.60024	-0.724863	1.50787	0.106297	-0.383189	-0.724863	-0.724863
ENST00000377566	-0.544534	0.648775	-0.606394	-0.643318	-0.564332	-0.161439	2.24055	-0.369312
ENST00000417752	-0.955895	0.800421	-0.352014	-0.446121	-0.341167	-1.19589	1.73237	0.758287
ENST00000582026	-1.39475	1.59888	0.395521	-0.318416	0.69909	0.649979	-0.803366	-0.826942
ENST00000362074	-0.75704	1.61678	-1.04318	0.876131	-0.221069	0.858776	-0.28722	-1.04318
ENST00000398160	-0.899225	0.941336	-0.931542	-0.93176	-0.609699	1.66676	0.129513	0.634619
ENST00000627895	-0.416357	2.19955	0.0793705	0.629947	-0.492329	-0.650167	-0.607423	-0.742588
ENST00000369903	-0.335007	2.4748	-0.356633	-0.356633	-0.356633	-0.356633	-0.356633	-0.356633
ENST00000603713	-0.471153	2.42561	-0.557345	-0.48895	0.0381692	-0.394561	-0.408902	-0.142864
ENST00000548441	-0.707158	0.931415	-0.579739	-0.819738	-0.205034	-0.132966	-0.551	2.06422
ENST00000395550	-0.597979	2.10136	0.815615	0.159645	-0.624005	-0.616854	-0.613776	-0.624005
ENST00000532764	-0.802359	1.40789	-0.786746	-0.923204	-1.03062	0.258517	1.01924	0.857286
ENST00000529992	-0.374931	1.79862	-0.252397	-0.639616	-0.639616	1.38717	-0.639616	-0.639616
ENST00000428668	-1.35258	1.83029	0.459267	0.769763	-0.779176	-0.0805541	-0.573111	-0.2739
ENST00000380995	-0.780842	2.21915	0.149932	-0.647439	0.228911	0.162604	-0.835883	-0.496436
ENST00000428398	-1.45349	1.25331	-0.0656995	-0.631929	-0.590042	0.484429	1.4574	-0.453979
ENST00000521699	-0.363835	2.47316	-0.380785	-0.378757	-0.380785	-0.347093	-0.267228	-0.354671
ENST00000507088	-1.10557	0.992785	-0.784175	-0.79562	-0.294612	1.04011	-0.50805	1.45513
ENST00000510170	-0.678042	2.35549	-0.103808	-0.662983	-0.298727	0.0364066	0.0228518	-0.671193
ENST00000456916	-0.39916	2.40459	0.101573	-0.57015	-0.57015	-0.229391	-0.176643	-0.560668
ENST00000376483	-1.33983	0.821296	0.528389	-1.4569	-0.0742102	1.06335	0.895103	-0.437193
ENST00000452446	-0.817495	1.6921	0.286252	-0.87953	-0.770201	-0.0620147	-0.690008	1.2409
ENST00000233609	-0.343207	2.47237	-0.382419	-0.276356	-0.390824	-0.390824	-0.390824	-0.297916
ENST00000477665	-0.288874	2.36921	-0.320163	-0.522511	-0.522511	0.32987	-0.522511	-0.522511
ENST00000640324	-0.666771	2.29129	-0.697749	-0.811734	-0.309572	0.19779	0.109408	-0.112668
ENST00000483497	-0.962611	1.29766	-0.527384	-1.07054	0.0584947	1.23351	-0.863052	0.833926
ENST00000591885	-0.720291	0.790072	-0.814743	-0.943835	-0.0764482	1.2607	1.38802	-0.883475
ENST00000464792	-0.666879	2.16716	0.113733	0.088727	-0.843951	0.441537	-0.443708	-0.856619
ENST00000532435	-0.554991	0.759225	-0.0868747	-0.908843	-0.908843	0.96832	-0.908843	1.64085
ENST00000375614	-0.708011	1.92295	-0.709307	-0.68958	0.953063	-0.669052	-0.530328	0.430263
ENST00000604073	-0.696142	0.835198	-0.204652	-0.49312	-0.810328	2.13972	-0.404868	-0.36581
ENST00000357776	-0.414506	2.42849	-0.158211	-0.0738405	-0.538504	-0.164729	-0.563959	-0.514742
ENST00000503853	-0.451538	2.46559	-0.422426	-0.439929	-0.364514	-0.249847	-0.216887	-0.320445
ENST00000570164	-0.700288	2.16284	-0.818869	0.522116	-0.59771	-0.210285	0.281022	-0.638829
ENST00000471595	-0.950174	1.7056	-0.941202	-0.922954	-0.318845	1.11541	0.323205	-0.0110415
ENST00000599701	-0.44758	2.26941	0.60511	-0.294143	-0.603648	-0.321856	-0.603648	-0.603648
ENST00000442912	-0.386151	2.40649	-0.445907	-0.430191	-0.456466	0.225154	-0.456466	-0.456466
ENST00000361309	-0.48495	2.39418	-0.497886	-0.296362	0.256033	-0.444255	-0.415284	-0.51148
ENST00000564003	-0.230528	2.43818	-0.530492	-0.524891	-0.289699	-0.0926199	-0.552699	-0.217256
ENST00000284995	-1.08947	1.76084	-0.0482316	1.04977	0.1515	-0.310027	-1.17096	-0.343423
ENST00000313597	-0.47857	1.51817	-0.411502	-0.244825	-0.725514	-0.639379	-0.696602	1.67822
ENST00000361144	-0.715273	2.06524	0.884099	-0.0179302	-0.530857	-0.865563	-0.217166	-0.602545
ENST00000438357	-0.963021	2.1004	-0.76092	-0.629801	0.302935	0.568516	-0.5081	-0.110012
ENST00000579297	-0.40544	1.59848	-0.694952	-0.550777	-0.699938	1.58049	-0.699938	-0.127933
ENST00000451699	-0.710007	1.58336	-0.325088	1.07124	-1.11938	-1.11938	0.447186	0.172076
ENST00000357886	-0.576297	2.00203	-0.587161	1.13638	-0.591514	-0.51345	-0.309183	-0.560812
ENST00000438964	-0.557078	1.75771	-0.54608	-0.529991	-0.539565	-0.513161	1.473	-0.544833
ENST00000393408	-1.45068	1.39538	-1.46576	0.29057	0.107952	0.296067	0.783865	0.0425961
ENST00000639758	-0.193139	2.46961	-0.379412	-0.379412	-0.379412	-0.379412	-0.379412	-0.379412
ENST00000312990	-0.642415	2.0161	-0.613896	0.107321	-0.868453	0.0830672	-0.868453	0.786731
ENST00000342045	-0.530268	2.31025	0.48058	-0.511606	-0.58849	-0.15826	-0.413719	-0.58849
ENST00000620123	-0.992477	1.36242	0.928154	0.617131	-1.08403	0.659512	-1.05784	-0.432876
ENST00000356955	-0.715914	2.26542	0.139337	-0.10075	-0.899732	-0.630133	0.213248	-0.27148
ENST00000394790	-1.25154	0.95166	-0.878197	-1.36849	0.913927	0.863768	0.324979	0.443888
ENST00000452930	-0.424793	2.14977	-0.497393	-0.820191	-0.843537	0.492847	0.372806	-0.429511
ENST00000558600	-0.326841	2.20365	-0.577561	0.683137	-0.6267	-0.629396	-0.0596639	-0.666626
ENST00000600042	-0.906867	0.906609	-1.00396	-0.977701	0.701411	0.566794	-0.721081	1.43479
ENST00000524257	-0.415569	2.34793	-0.164027	-0.0108478	-0.646594	-0.646594	0.182291	-0.646594
ENST00000373033	-0.160951	2.20867	-0.571907	0.737018	-0.560378	-0.558876	-0.521672	-0.571907
ENST00000342101	-0.802728	2.3416	-0.699135	-0.50862	0.0957367	-0.334049	-0.0459422	-0.0468615
ENST00000568398	-0.79545	1.98036	0.213918	-0.187627	-0.971427	0.826782	-0.243081	-0.823482
ENST00000345714	-0.964797	1.90882	0.306715	-0.858989	-0.305625	0.720246	0.169675	-0.976049
ENST00000399304	-0.857127	2.07239	-0.738644	0.390082	-1.08993	-0.0912581	0.273547	0.0409394
ENST00000556614	-0.281295	2.46025	-0.357788	-0.463172	-0.212088	-0.383706	-0.527368	-0.234836
ENST00000398473	-0.555957	1.93797	-0.472896	-0.537035	-0.548779	1.24495	-0.561719	-0.506532
ENST00000611074	-0.372302	2.47212	-0.383558	-0.38458	-0.367786	-0.253756	-0.315174	-0.394964
ENST00000409426	-0.346942	2.46409	-0.160137	-0.292295	-0.361335	-0.435523	-0.433935	-0.43392
ENST00000586171	-0.746848	0.612767	-0.658595	0.00059895	2.12479	-0.699072	0.146216	-0.779857
ENST00000528057	-1.00313	1.08675	-0.947484	-0.174286	-0.209711	0.973527	1.332	-1.05766
ENST00000541550	-0.607077	2.01275	1.10572	-0.673458	-0.502046	-0.462711	-0.268122	-0.605056
ENST00000368453	-0.629786	2.41692	0.0294124	-0.529594	-0.434212	-0.349184	-0.104717	-0.398844
ENST00000417013	-0.514123	1.04925	-0.877792	-0.420463	-0.516073	1.89222	0.264774	-0.877792
ENST00000393586	-0.507039	1.70015	-0.520753	-0.63903	-0.85211	1.49024	-0.352174	-0.319279
ENST00000613266	-0.319836	2.4128	-0.499031	-0.44356	0.169477	-0.321785	-0.499031	-0.499031
ENST00000450635	-0.839223	2.00116	-0.964323	-0.964323	0.500414	0.297129	0.19912	-0.229953
ENST00000573165	-0.360702	2.33023	0.202882	-6.81479e-05	-0.789733	-0.356341	-0.759622	-0.266641
ENST00000566423	-0.5331	2.375	-0.400464	-0.544436	-0.361381	-0.312127	0.315674	-0.539171
ENST00000610552	-0.751508	1.87694	0.0735976	-0.556856	0.1484	0.992512	-0.891545	-0.891545
ENST00000422552	-0.796494	2.04935	-0.803751	-0.810958	-0.556933	-0.100788	0.61467	0.404905
ENST00000393179	-1.01264	1.69418	0.912983	0.707133	-0.439425	-0.646434	-1.06653	-0.14928
ENST00000433512	-0.722924	2.36719	-0.239136	-0.545292	0.0663443	-0.517176	-0.490627	0.0816166
ENST00000596288	-1.01593	1.36908	-0.300863	-1.02147	-0.368456	0.232399	1.59162	-0.486386
ENST00000356303	-0.479808	2.10369	0.801973	0.155067	-0.689618	-0.556615	-0.689618	-0.645067
ENST00000418797	-0.276758	2.26109	-0.261314	0.440294	-0.718483	-0.718483	-0.718483	-0.00786824
ENST00000432678	-0.483362	1.27277	0.243245	-0.67843	1.75832	-0.850991	-0.54305	-0.718493
ENST00000422266	-1.26424	1.47825	-0.996484	-0.760885	0.0479032	0.764377	-0.263237	0.994316
ENST00000402738	-0.817416	0.679136	-0.54819	-0.488646	-0.773868	1.95818	0.665453	-0.674649
ENST00000587666	-0.402999	1.93243	-0.833036	-0.53742	1.12464	-0.833036	-0.0517378	-0.398849
ENST00000530504	-0.669314	1.84997	-0.535147	-0.692271	-0.0220261	0.935586	0.312429	-1.17923
ENST00000596482	-0.167487	2.09347	0.860263	-0.0700913	-0.679038	-0.679038	-0.679038	-0.679038
ENST00000557904	-0.714714	1.81492	-0.71753	1.35366	-0.269322	-0.590475	-0.584252	-0.292294
ENST00000478892	-0.609623	2.17468	-0.563974	-0.72001	0.684034	-0.606454	-0.464485	0.105829
ENST00000533118	-0.590973	2.18321	0.288442	0.431335	-0.841523	-0.725573	-0.599451	-0.145462
ENST00000562631	-0.617309	2.06839	-0.207663	0.997137	-0.732064	-0.49737	-0.439243	-0.571881
ENST00000528450	-0.709319	1.81951	-0.0391129	-0.839035	0.606206	-0.839035	-0.839035	0.83982
ENST00000587139	-1.55544	0.929379	-0.164632	-0.590608	-0.118652	1.77958	0.10604	-0.385666
ENST00000507310	-0.846786	1.01301	0.673667	-0.961254	1.65658	-0.703544	-0.0325264	-0.799146
ENST00000549528	-0.571588	2.16902	-0.155236	-0.704708	0.359293	0.406925	-0.858301	-0.64541
ENST00000337963	-0.98128	0.717884	-0.705684	-0.447551	-0.0309902	-0.32916	-0.36374	2.14052
ENST00000561718	-0.368958	2.47458	-0.360587	-0.366024	-0.362294	-0.356636	-0.333181	-0.326901
ENST00000529106	-0.734959	1.84143	0.833631	-0.781326	0.682073	-0.781326	-0.278198	-0.781326
ENST00000520142	-0.6925	2.13298	-0.157951	0.727098	-0.701191	-0.680544	0.0502739	-0.678162
ENST00000596148	-0.554601	2.31741	-0.520026	-0.537129	-0.706885	-0.217461	0.419357	-0.200663
ENST00000546957	-0.709489	0.920236	-0.0740454	-0.842754	-0.538655	2.01676	-0.0128021	-0.759247
ENST00000572173	-0.921515	0.928036	-0.958833	0.406784	0.286553	-1.04086	1.6974	-0.397564
ENST00000546443	-0.732029	2.20542	-0.00380183	-0.595974	-0.80354	-0.275805	0.603946	-0.398213
ENST00000540981	-0.552563	2.28942	0.49839	-0.0448678	-0.578379	-0.548891	-0.56272	-0.500385
ENST00000497849	-0.417127	1.96715	0.539735	0.756494	-0.657934	-0.60705	-0.934061	-0.647206
ENST00000360697	-1.12336	1.66891	0.735328	0.015657	-0.967677	0.420865	0.338327	-1.08805
ENST00000354383	-0.603415	2.41234	-0.472289	-0.452316	-0.373144	-0.0552157	0.0390667	-0.495026
ENST00000456872	-0.372328	2.44537	0.0228579	-0.376875	-0.433808	-0.417604	-0.433808	-0.433808
ENST00000329331	-0.546199	1.71879	-0.548655	1.51675	-0.530433	-0.532613	-0.528555	-0.549077
ENST00000594583	-0.80731	1.52144	-0.805495	-0.940723	-0.885227	0.544047	1.17508	0.198194
ENST00000429084	-0.459152	1.53932	-0.679849	-0.757289	-0.792686	-0.792686	0.624081	1.31826
ENST00000324331	-0.288156	2.4645	-0.440107	-0.440107	-0.413853	-0.203957	-0.419496	-0.258821
ENST00000517924	-0.17552	2.33705	-0.757891	-0.115231	0.129421	-0.757891	-0.565354	-0.0945813
ENST00000448157	-0.631158	2.20217	-0.18972	0.728159	-0.50577	-0.604586	-0.318612	-0.68048
ENST00000523180	-0.390688	1.91908	-0.908145	0.866641	-0.856686	0.482871	-0.589432	-0.523641
ENST00000323373	-0.614748	2.32606	-0.496889	-0.706417	0.188796	-0.424899	-0.46187	0.189963
ENST00000503794	-0.356203	2.47372	-0.300019	-0.349933	-0.348453	-0.386242	-0.332962	-0.399904
ENST00000502418	-0.541686	1.93804	-0.758325	-0.39281	0.273202	-0.758325	-0.758325	0.998224
ENST00000357618	-1.20177	0.830503	-0.696327	0.307944	-0.738184	-0.289713	-0.121064	1.90861
ENST00000569205	-1.17095	1.27415	-0.394804	-0.0103748	1.0928	0.75338	-1.44119	-0.103019
ENST00000536696	-0.0467163	2.45293	-0.296137	-0.433756	-0.375055	-0.433756	-0.433756	-0.433756
ENST00000546027	-0.673574	1.98901	0.581521	0.721994	-0.756458	-0.651183	-0.625345	-0.585968
ENST00000454895	-0.373724	1.87882	-0.523923	1.29144	-0.590231	-0.694246	-0.680478	-0.307657
ENST00000393102	-0.425036	2.37903	-0.490407	-0.266412	-0.710616	-0.11737	0.176767	-0.545959
ENST00000525162	-0.238549	2.37471	-0.802666	-0.174037	-0.356128	0.131985	-0.622021	-0.313289
ENST00000398519	-0.407819	1.0917	-0.341535	-0.734784	-0.794247	1.92898	-0.794247	0.0519563
ENST00000395628	-0.849335	2.0913	-0.735741	-0.246411	0.397283	0.539637	-0.860975	-0.335761
ENST00000525356	-1.11119	1.46536	-1.08463	-1.00895	-0.155849	0.815746	0.814694	0.264809
ENST00000452018	-0.512169	1.69043	0.275175	1.07217	-0.978362	-0.822334	0.25345	-0.978362
ENST00000472914	-0.520154	1.60994	-0.673666	-0.673666	0.0832676	-0.673666	-0.673666	1.52161
ENST00000563594	-0.338959	2.0626	0.847065	-0.646448	-0.656359	0.171076	-0.719485	-0.719485
ENST00000430799	-0.384118	2.19564	0.624201	-0.700394	-0.840565	0.00595867	-0.310381	-0.590345
ENST00000533432	-0.417249	1.60401	-0.303912	-0.843002	-0.546736	1.5979	-0.582152	-0.508859
ENST00000422278	-1.13327	0.678239	-0.855178	0.0250383	1.55259	0.616754	-1.26121	0.377037
ENST00000457064	-0.661104	2.00066	-1.16744	0.613898	-0.731197	-0.372555	-0.0609013	0.378639
ENST00000514647	-0.66494	1.48788	-0.00233817	0.104366	-1.1511	-0.401341	-0.837394	1.46487
ENST00000468463	-1.01226	1.5737	1.03	-0.794445	0.798774	-0.0797864	-0.676569	-0.83941
ENST00000372176	-0.961557	1.66835	0.955924	-0.681616	0.141692	-0.796041	-0.940062	0.61331
ENST00000543936	-0.259665	2.26885	0.05684	0.282823	-0.635279	-0.801877	-0.801877	-0.109821
ENST00000445596	-0.720109	0.881754	-0.820713	0.866025	-0.955679	0.226146	-0.99954	1.52212
ENST00000370050	-1.4106	1.33197	0.615781	-1.47022	0.389933	-0.00569348	-0.168676	0.717507
ENST00000276682	-0.317988	0.575401	-0.200003	-0.160058	-0.783329	-0.669076	2.23214	-0.677091
ENST00000591163	-0.674157	2.08512	0.689746	0.250445	-0.293637	-0.505582	-0.538001	-1.01393
ENST00000544301	-0.362114	2.47427	-0.362209	-0.362448	-0.362825	-0.299151	-0.362694	-0.362825
ENST00000397223	-0.833192	1.1832	-0.88591	0.249868	-0.931474	-0.832356	1.47053	0.579327
ENST00000257963	-1.13799	0.981041	0.859651	-0.131761	0.762529	-1.14049	-1.11761	0.924635
ENST00000399713	-0.0872678	2.12469	-0.655333	0.834976	-0.655333	-0.655333	-0.251071	-0.655333
ENST00000607452	-0.437732	1.47383	-0.861315	0.99149	-0.861315	1.07756	-0.529039	-0.853476
ENST00000245551	-0.0257382	2.45279	-0.403765	-0.409915	-0.413897	-0.371685	-0.413897	-0.413897
ENST00000306601	-0.967598	0.797726	0.641127	-0.403798	1.06308	-0.793333	-1.40086	1.06365
ENST00000531353	-0.229159	2.25302	-0.36522	-0.843959	-0.701466	-0.387604	0.553013	-0.278623
ENST00000486777	-1.68559	0.769111	0.0451091	-0.690298	-0.501884	0.0820012	0.332432	1.64912
ENST00000245448	-1.01026	1.573	-0.506086	0.150832	0.737373	0.534896	-1.54657	0.0668146
ENST00000324856	-0.806042	0.954109	0.501188	-0.868138	-0.592122	1.87485	-0.489688	-0.574156
ENST00000431535	-0.832143	1.67088	0.562795	-0.842746	-0.400522	1.19057	-0.649995	-0.698838
ENST00000503891	-0.395809	2.11886	-0.766515	-1.14151	-0.0296288	0.363629	-0.473859	0.324834
ENST00000307275	-0.190014	2.18531	-0.564342	-0.555826	-0.545198	-0.560178	-0.564342	0.79459
ENST00000557540	-0.946335	1.43655	0.363997	0.220906	-0.77912	-0.850053	1.36707	-0.813012
ENST00000225873	-0.404073	2.44168	-0.297933	-0.3371	-0.564261	-0.561334	-0.120067	-0.156912
ENST00000412232	-0.862562	0.863944	-0.95947	-1.04535	0.155714	1.77784	0.427915	-0.358025
ENST00000379177	-1.01665	0.650597	0.317391	-0.84015	-0.76487	2.00768	-0.00656499	-0.347434
ENST00000396389	-0.486194	2.42755	-0.545179	-0.537295	-0.444419	-0.0856683	-0.0508417	-0.277956
ENST00000599973	-0.363744	1.95516	-0.559294	-0.562326	1.2132	-0.558343	-0.562326	-0.562326
ENST00000400169	-0.626385	1.95522	0.743895	-0.484712	0.0382043	-1.10832	-0.821305	0.303404
ENST00000396761	0.0296515	2.42707	-0.535503	-0.153934	-0.338068	-0.519705	-0.456327	-0.453184
ENST00000522652	-0.166498	2.33499	0.242634	-0.251634	-0.816263	-0.267223	-0.336375	-0.739633
ENST00000507667	-0.271092	0.703482	-1.02096	-0.40279	-0.759637	1.93797	0.568614	-0.755594
ENST00000308354	0.146425	2.4111	-0.486951	-0.476769	-0.486951	-0.440974	-0.486951	-0.178931
ENST00000433529	-1.06067	1.77718	-0.798909	-1.05412	0.854498	-0.144388	-0.0370405	0.463459
ENST00000430409	-0.513155	0.771391	-0.783653	-0.37202	2.09877	-0.592475	-0.777674	0.168819
ENST00000465892	-0.305631	0.788073	-0.869231	-0.869231	0.0640681	2.03706	-0.0595333	-0.785577
ENST00000406335	-1.41634	1.35298	0.637872	-1.13403	-0.290201	-0.276314	-0.0183524	1.14439
ENST00000262370	-0.841966	1.53518	-0.837472	-0.492577	0.100995	1.14503	0.556635	-1.16583
ENST00000484087	-0.481966	1.10788	-0.472339	-0.747552	-0.472865	1.95316	-0.847624	-0.0386865
ENST00000346964	-0.200405	2.47006	-0.36929	-0.380828	-0.378484	-0.380595	-0.380766	-0.379689
ENST00000567461	-0.443235	1.89153	0.544096	0.503039	-0.352919	-1.33982	0.0648773	-0.867572
ENST00000537992	-0.351704	2.06235	-0.586797	-0.779092	0.276549	0.686775	-1.02013	-0.287952
ENST00000383314	-1.20834	2.05311	-0.930191	0.382226	-0.53979	0.102051	0.042307	0.0986296
ENST00000587425	-0.118938	0.64255	-0.0742433	-0.910509	2.00023	0.281932	-0.910509	-0.910509
ENST00000373177	-0.797502	1.7578	-0.982041	-0.199416	0.13386	-0.332422	-0.803415	1.22313
ENST00000527302	-0.274728	0.682543	0.101323	-1.01371	0.983121	1.54888	-1.01371	-1.01371
ENST00000322945	-0.75476	1.84826	-0.605933	-0.487546	1.03999	-0.0380971	0.141087	-1.14301
ENST00000250383	-0.847302	0.827319	0.0569068	-0.354556	-1.06913	1.15182	1.33635	-1.10141
ENST00000369271	-0.993701	1.89952	-0.851101	-0.518021	0.970513	-0.0866714	-0.642614	0.222079
ENST00000546244	-0.447613	2.40832	-0.409655	-0.50275	0.191023	-0.52224	-0.438366	-0.278717
ENST00000409789	-0.52807	1.74486	-0.466746	-0.396745	-0.661764	-0.536195	1.4757	-0.631042
ENST00000618655	-0.50017	2.4048	-0.136426	-0.364982	-0.00251478	-0.630677	-0.139328	-0.630699
ENST00000526267	-0.668419	2.42812	-0.265492	-0.504952	-0.175786	-0.0967667	-0.226302	-0.490405
ENST00000528644	-0.810097	2.12996	-0.819938	-0.404503	-0.598004	-0.322768	0.122256	0.703091
ENST00000568024	-1.4229	1.70549	0.359207	-1.12874	-0.284193	0.379331	-0.229632	0.621432
ENST00000354393	-0.393108	1.02314	-0.831429	-1.14381	0.741351	1.541	-0.935303	-0.00184849
ENST00000568475	-0.0459137	1.98991	-0.441992	1.0049	-0.879719	-0.316767	-0.878925	-0.4315
ENST00000260276	-0.61123	1.53564	0.47935	-0.304294	-1.12779	-0.685951	1.34413	-0.629854
ENST00000373747	-0.802124	1.50684	-0.679265	-0.551108	1.64913	-0.645896	-0.425933	-0.0516477
ENST00000529384	-0.682904	1.12082	0.0157577	-0.644949	-0.927852	1.74609	-0.927852	0.300885
ENST00000495514	-0.740211	1.70438	0.676214	-1.23195	0.304337	0.303117	-1.16813	0.152239
ENST00000523821	-0.57682	2.40847	-0.396553	-0.488643	-0.512893	-0.196133	0.146637	-0.384064
ENST00000562193	-0.584336	2.29016	-0.740306	-0.211567	0.393039	-0.556873	-0.596893	0.00677803
ENST00000314144	-0.440547	1.67909	0.414835	-0.346921	-0.957728	-0.130814	1.06067	-1.27858
ENST00000383094	-0.601227	2.17405	-0.0912392	0.78298	-0.500242	-0.617023	-0.601302	-0.545999
ENST00000430606	-0.798132	0.847391	-1.05809	-1.18714	0.000489618	0.301687	0.162105	1.73169
ENST00000262301	-0.489363	2.09631	0.775934	0.190054	-0.752389	-0.420294	-0.651539	-0.748713
ENST00000635541	-1.19595	0.899228	0.712141	-0.392468	-0.892694	-0.233076	1.70045	-0.597632
ENST00000350210	-0.372349	2.12805	0.310439	-0.0335461	0.264068	-0.24756	-1.07356	-0.975543
ENST00000427057	-0.992471	0.498233	-0.037668	0.373144	1.973	-0.602761	-0.0417162	-1.16976
ENST00000481752	-0.72452	1.3997	-1.16784	1.24369	-0.231534	0.485269	-1.13934	0.134586
ENST00000511392	0.215995	2.40929	-0.437547	-0.437547	-0.437547	-0.437547	-0.437547	-0.437547
ENST00000440161	-0.317317	2.47253	-0.291348	-0.335316	-0.413764	-0.372587	-0.410822	-0.331373
ENST00000435296	-0.446945	0.702745	-0.702852	0.574488	-0.710223	-0.702121	1.99513	-0.710223
ENST00000394520	-0.882777	1.92656	-0.746671	-1.00962	0.466221	-0.413339	0.73383	-0.074197
ENST00000043402	0.0386593	1.77679	0.126217	1.17794	-0.776176	-0.752711	-0.839101	-0.751619
ENST00000530991	-1.0714	0.934685	-1.23841	-1.23408	0.899056	0.79932	0.282397	0.628422
ENST00000553427	-0.957734	1.89899	0.367532	-0.597698	-0.787554	0.564282	0.436767	-0.924581
ENST00000535496	-0.732925	1.87264	-0.712312	1.18583	-0.109238	-0.728579	-0.703193	-0.0722216
ENST00000523855	-0.820007	0.898313	-0.29631	-0.965702	1.50192	0.883197	-1.21011	0.00870344
ENST00000312049	0.289339	2.39136	-0.446783	-0.446783	-0.446783	-0.446783	-0.446783	-0.446783
ENST00000379747	-0.479847	1.33065	0.557438	-0.803885	-1.15411	0.395547	1.20445	-1.05025
ENST00000422442	-0.734079	0.816398	-0.563883	-0.411134	1.96557	-0.0590798	0.173831	-1.18762
ENST00000370055	-0.277591	1.54427	0.296937	-0.83235	-1.12394	0.959114	-1.12394	0.557495
ENST00000568783	-0.357493	1.95471	0.887882	0.40977	-0.723717	-0.723717	-0.723717	-0.723717
ENST00000460724	-1.03355	1.1537	0.327713	-1.15357	1.46339	-0.379242	-0.82393	0.44548
ENST00000455097	-0.56999	0.689535	-0.571332	-1.03606	0.819974	-0.681513	-0.498461	1.84785
ENST00000445815	-0.0769932	1.01754	-0.721976	-1.01129	0.129527	-0.553567	1.90284	-0.686087
ENST00000427512	0.199111	0.595646	-0.597945	-0.597945	-0.597945	2.19496	-0.597945	-0.597945
ENST00000611932	-0.357709	2.16669	-0.346422	0.027498	-0.703854	0.688478	-0.737339	-0.737339
ENST00000535612	-1.20614	2.25081	-0.21696	-0.16076	-0.180629	0.213423	-0.145963	-0.553785
ENST00000596265	-0.397749	1.9328	0.506921	0.606969	-1.04999	-0.524543	-0.02443	-1.04999
ENST00000606538	-0.842232	2.33338	-0.481079	0.273829	-0.51104	-0.487492	-0.145956	-0.139412
ENST00000242067	-0.555999	2.00696	-0.178401	-0.710424	-0.585826	1.03194	-0.180063	-0.828196
ENST00000531803	-0.789875	2.09278	0.356485	-0.884745	-0.892832	0.467354	-0.103944	-0.245226
ENST00000592285	-0.813196	1.09799	-0.688944	0.198894	1.81418	-0.720935	0.0107996	-0.898786
ENST00000508870	-0.0397596	2.25666	0.567393	-0.619158	-0.416428	-0.619158	-0.510389	-0.619158
ENST00000383329	-1.07713	1.78863	-0.500691	-1.39088	0.292245	0.550195	0.240444	0.0971856
ENST00000262710	0.0358487	2.28751	-0.563821	-0.523766	-0.844641	0.342641	-0.558923	-0.174849
ENST00000434382	-0.951743	1.3477	-0.0706462	0.144885	-1.33148	-0.892702	1.14524	0.608739
ENST00000624538	-1.03951	1.34072	-0.915327	-0.834842	-0.517975	0.927873	1.19704	-0.157984
ENST00000397225	-0.958512	2.1895	-0.615544	0.0829608	-0.728187	-0.205523	0.505848	-0.270543
ENST00000465538	-0.654796	1.90094	-0.816038	-1.04029	0.724177	-0.305756	-0.439487	0.631249
ENST00000349310	0.168125	2.41981	-0.431323	-0.431323	-0.431323	-0.431323	-0.431323	-0.431323
ENST00000468676	-0.576366	0.959774	-0.870179	-0.740376	-1.32251	1.44162	0.548001	0.560036
ENST00000517374	-0.570811	1.79291	0.71658	0.680529	-0.806629	-0.328975	-0.183393	-1.30021
ENST00000567880	-0.0061992	1.35575	-0.916121	-0.711169	0.379263	1.52934	-0.861625	-0.769243
ENST00000594991	-0.910917	1.01185	-0.461056	-0.252264	0.903281	-1.33791	-0.402816	1.44983
ENST00000551173	-0.456657	1.96909	-0.542011	1.20077	-0.542798	-0.542798	-0.542798	-0.542798
ENST00000415557	0.209749	2.1491	0.537481	-0.404822	-0.933977	-0.739501	-0.153238	-0.664792
ENST00000566416	0.170462	0.504274	-0.946623	0.356152	-0.68277	2.0423	-0.806375	-0.637421
ENST00000230565	-0.195082	2.24779	-0.756433	-0.756433	0.401794	-0.756433	-0.00822003	-0.176979
ENST00000448940	0.101487	2.11865	-0.828714	-0.82852	0.264779	0.460839	-0.731338	-0.557187
ENST00000526624	-0.880195	1.23476	0.279702	-0.930782	-0.957788	-0.403353	1.63569	0.0219604
ENST00000455545	-0.43531	1.75099	-0.414383	0.633733	1.00589	-0.821758	-0.916051	-0.803105
ENST00000428800	-0.447031	0.896995	-0.535932	-0.894158	-0.972593	0.204231	-0.219504	1.96799
ENST00000294428	-0.293649	1.8863	0.475723	0.0557777	0.56937	-1.00561	-1.27191	-0.415998
ENST00000367330	-1.47758	1.88978	-0.332138	-0.326115	-0.575503	0.579468	0.528811	-0.286725
ENST00000426689	-0.465681	2.44713	-0.0456269	-0.528323	-0.34321	-0.354091	-0.450346	-0.25985
ENST00000431531	-0.870666	0.977796	0.0203385	-1.77994	-0.284253	0.00571109	1.25877	0.672242
ENST00000222725	-1.32873	1.4478	-0.32616	-0.966889	-0.658951	0.0719968	0.648875	1.11206
ENST00000625889	-0.606209	1.72795	-0.828591	0.794366	-0.0673435	-0.0127867	0.44946	-1.45685
ENST00000366808	-0.605316	0.756405	-0.829433	0.116694	-0.425968	-0.598181	-0.54187	2.12767
ENST00000357672	-0.771455	0.945467	-0.262981	-0.904141	0.458667	-0.660062	-0.680409	1.87491
ENST00000498510	-1.20478	1.2872	0.607578	-1.1334	-0.346212	-0.696379	0.228716	1.25728
ENST00000379775	-1.21215	1.08144	-1.1846	-0.554924	0.484256	-0.100053	-0.0636119	1.54964
ENST00000399208	-0.36303	2.40181	-0.719427	-0.63459	-0.194275	-0.357775	-0.0179707	-0.114744
ENST00000225573	-0.341187	2.47411	-0.322208	-0.346271	-0.380478	-0.380478	-0.323015	-0.380478
ENST00000428204	-0.675256	1.23149	0.434279	-0.781746	0.217632	-0.970763	1.51513	-0.970763
ENST00000215906	-0.851055	1.94324	0.725269	-0.643931	-0.960602	0.162011	0.331945	-0.706876
ENST00000360506	-0.623966	0.668036	-0.523164	0.687583	-1.51103	-0.00955326	1.72231	-0.410216
ENST00000360998	0.0369116	2.30505	-0.477258	0.0428519	-0.328978	-0.882485	-0.752084	0.0559921
ENST00000488857	-0.7907	1.78568	-1.01674	-0.781048	-0.684993	0.726835	0.737778	0.0231867
ENST00000542893	-0.291912	1.5538	-0.302631	1.3859	-0.970456	0.29476	-1.01634	-0.653127
ENST00000463452	0.186006	2.14929	0.484536	-0.587025	-0.867323	0.0127964	-0.509766	-0.868513
ENST00000590253	-1.23656	1.77699	-1.06955	0.597693	0.272304	0.154557	0.296007	-0.791441
ENST00000375893	-0.402338	2.38086	0.204093	-0.445352	-0.585215	-0.413028	-0.101668	-0.637354
ENST00000442892	-0.208758	1.31045	0.532045	0.60106	-1.07613	-1.09904	1.02543	-1.08505
ENST00000454195	-1.22174	1.52524	-1.24958	1.075	-0.409445	0.517639	-0.107861	-0.129257
ENST00000329875	-0.539529	2.25897	-0.530076	0.659958	-0.320978	-0.493696	-0.578351	-0.456293
ENST00000504329	-0.397533	1.81652	-0.597845	1.39167	-0.597845	-0.597845	-0.597845	-0.41928
ENST00000369041	-0.76472	1.307	-1.01095	-0.766564	1.56078	-0.130906	-0.65643	0.461796
ENST00000321854	-0.894426	1.73346	-0.182726	-0.0902273	1.0659	-0.415938	0.135311	-1.35135
ENST00000568647	-0.0202411	1.95855	-0.866282	-0.492644	-0.866282	0.625222	0.52796	-0.866282
ENST00000519911	0.261823	1.5832	-0.602858	1.48429	-0.681613	-0.681613	-0.681613	-0.681613
ENST00000589480	-0.382581	0.971869	-0.653991	-0.306727	-0.493474	-0.653991	2.0941	-0.575201
ENST00000481448	-0.644218	0.69406	-0.512926	-0.846936	-0.233402	0.282167	2.07863	-0.81737
ENST00000534156	-0.493176	2.43735	-0.391606	-0.606365	-0.211398	-0.0638582	-0.438443	-0.232506
ENST00000593945	-0.273717	2.46429	-0.155979	-0.409729	-0.409729	-0.397699	-0.409462	-0.407975
ENST00000322875	-0.441179	0.709174	-0.41322	-0.901331	-0.154284	2.0137	0.268148	-1.08101
ENST00000320307	0.12288	1.86222	-0.93275	-0.921529	-0.474583	1.11599	-0.506429	-0.265804
ENST00000355477	-0.230029	2.23964	0.559415	-0.0623947	-0.686858	-0.446053	-0.686858	-0.686858
ENST00000453295	0.463429	2.05418	-0.643892	0.701852	-0.643892	-0.643892	-0.643892	-0.643892
ENST00000498633	-0.976032	0.864054	-1.13147	-1.25504	1.2414	0.138002	0.919486	0.199606
ENST00000295981	-0.521334	1.25126	-0.411888	-1.32551	-1.14435	0.860037	1.06564	0.226147
ENST00000600682	-0.155469	2.39726	-0.395701	-0.0373047	-0.232571	-0.670779	-0.73296	-0.172473
ENST00000583747	-0.330828	1.19429	-0.460449	-0.926713	-0.647433	-0.00949263	1.87039	-0.68977
ENST00000415050	-0.865002	0.726886	0.292935	0.167176	-0.0483259	1.83744	-1.09274	-1.01836
ENST00000313040	-0.321501	2.4045	-0.775006	-0.206729	0.0538757	-0.299041	-0.347829	-0.508269
ENST00000445065	-0.0586149	1.83821	-0.476056	-0.0485386	-0.966223	-0.874034	1.16434	-0.579085
ENST00000396936	-0.469544	2.27953	0.595433	-0.291511	-0.473428	-0.451388	-0.661225	-0.527868
ENST00000537178	-1.20436	1.10976	-1.27431	-0.0737938	-0.380493	0.797004	-0.318192	1.34439
ENST00000409991	-0.106397	1.74921	-0.348293	-0.939071	-0.939071	0.724063	0.798634	-0.939071
ENST00000242770	0.20647	2.0809	-0.552751	-0.277279	-0.779997	-0.953068	0.725266	-0.449537
ENST00000507249	-0.969133	1.27679	0.174451	-0.943677	1.29937	-0.450222	-1.07227	0.684693
ENST00000533577	-0.737034	0.889191	-0.493776	-0.148443	0.30275	1.74943	-0.0641096	-1.498
ENST00000222305	-0.215858	2.32767	-0.475972	-0.677708	0.259078	-0.327391	-0.0712155	-0.818608
ENST00000464233	0.0191402	2.27509	-0.524369	0.477762	-0.58947	-0.377652	-0.567893	-0.712603
ENST00000579432	-0.497571	1.48109	-0.552777	1.35118	-0.636239	-0.820463	-0.96781	0.642586
ENST00000557431	-0.502737	2.44079	-0.369292	-0.306532	-0.605233	-0.34378	-0.0427302	-0.270482
ENST00000295962	-0.583406	0.955327	0.624666	-0.799353	-0.941114	-0.150538	-0.858445	1.75286
ENST00000561526	-0.0341089	2.37566	-0.421993	0.201699	-0.580092	-0.50782	-0.45325	-0.580092
ENST00000443967	-1.02542	1.69638	-0.907451	0.132743	0.640784	-1.1646	-0.050845	0.67841
ENST00000413232	0.0261375	2.22695	0.0119195	-0.601796	-0.699066	-1.08331	-0.00503489	0.1242
ENST00000361723	-1.24926	1.4478	1.00363	0.414709	-0.679209	-0.878134	0.652043	-0.711578
ENST00000342454	-0.281259	1.5502	0.553964	0.74165	0.575789	-1.18144	-1.06569	-0.893212
ENST00000425368	-1.2325	1.29213	-0.0899756	-1.2384	0.388305	-0.579919	0.131769	1.3286
ENST00000347053	-1.11755	0.788811	-1.11639	0.201868	1.2908	1.01781	0.00222295	-1.06756
ENST00000444904	-0.143218	0.694168	-0.924173	0.236553	2.07737	-0.64331	-0.739935	-0.557454
ENST00000413280	-0.506298	1.12863	-0.965898	-1.05637	1.54181	0.783958	-0.445178	-0.480656
ENST00000604900	-0.595455	1.89928	-0.475492	1.25312	-0.749558	-0.209167	-0.506985	-0.615745
ENST00000369645	-1.45555	1.24873	-1.13144	1.01729	-0.702457	0.466891	0.543517	0.0130147
ENST00000502326	0.128534	2.41674	-0.47007	-0.47007	-0.47007	-0.47007	-0.47007	-0.194928
ENST00000327898	-0.693329	1.49513	0.276538	1.20501	-0.550745	-1.07952	0.406053	-1.05914
ENST00000565897	-0.201497	1.71249	-0.157324	1.39694	-0.784071	-0.926885	-0.654537	-0.385107
ENST00000304116	-0.272851	0.647318	-0.896668	-0.844814	1.96133	-0.398264	0.596301	-0.792348
ENST00000377060	-0.580772	0.700146	-1.69524	-0.0195943	0.223671	-0.531213	1.71155	0.191462
ENST00000592857	-0.176344	1.50148	-0.347227	-1.14694	-0.772445	1.4384	0.246143	-0.743077
ENST00000356660	-0.952561	1.95447	-1.12258	0.548001	0.176724	0.374098	-0.312121	-0.666029
ENST00000568837	-0.254368	1.64266	-0.412428	-0.0837166	-0.613594	-0.821621	-0.924468	1.46754
ENST00000583656	-0.398467	1.29181	-0.0724518	-1.12522	-1.41565	1.33817	0.0615953	0.320214
ENST00000421038	-0.921715	1.93923	-0.810776	-0.371591	-0.677383	1.05238	-0.0504245	-0.159717
ENST00000567771	-0.629928	1.31561	0.415479	-0.416573	-1.17156	-1.25393	0.688897	1.05201
ENST00000529110	-0.636903	2.431	-0.154115	-0.329562	-0.543855	-0.165757	-0.144696	-0.456112
ENST00000506363	-0.149614	1.52861	0.252619	-1.58442	0.958507	0.366074	-0.877144	-0.494627
ENST00000594220	-0.093258	2.20595	0.186308	0.0492919	-0.339717	-1.29878	-0.484887	-0.224904
ENST00000216083	0.067202	1.67654	-0.946041	-0.693739	0.175513	-0.032975	1.04854	-1.29503
ENST00000579434	-0.108338	0.64392	-0.834296	-0.829737	1.47121	1.29644	-0.804899	-0.834296
ENST00000484558	0.533834	2.2296	0.0408525	-0.652901	-0.652901	-0.652901	-0.652901	-0.19268
ENST00000463414	-0.625406	2.31932	-0.648531	0.378238	-0.233814	-0.52037	-0.576013	-0.0934225
ENST00000394303	0.106106	1.09084	0.239409	-1.02424	-1.01349	1.61761	0.00775448	-1.02398
ENST00000325103	-1.01682	1.39027	-0.965291	-0.439224	-0.713031	-0.159813	1.48211	0.421801
ENST00000435409	-0.299155	1.96222	-0.9802	-0.9802	0.918715	-0.473367	0.0985299	-0.246544
ENST00000370305	-0.64831	2.25143	-0.0814871	0.376502	-0.620071	-0.0268006	-0.937356	-0.313903
ENST00000591877	-0.0033511	1.76802	-0.505487	0.0813313	0.688342	-1.23035	-1.20721	0.408704
ENST00000627468	-0.217424	2.41628	-0.477311	0.140209	-0.453846	-0.463137	-0.477367	-0.467407
ENST00000464029	0.00239803	1.66195	0.594102	0.819445	-1.08804	-1.08225	0.0186991	-0.926306
ENST00000341747	-0.0305646	1.88448	0.439594	0.86082	-0.835231	-0.835231	-0.648634	-0.835231
ENST00000360916	-0.858868	1.71634	-0.677885	1.36294	0.0867383	-0.810147	-0.415808	-0.403303
ENST00000332704	-0.275864	2.433	-0.109897	-0.125566	-0.595465	-0.595465	-0.350595	-0.380144
ENST00000517630	-0.73828	1.8848	-1.08156	0.355915	-0.719407	0.265492	0.729772	-0.696735
ENST00000393742	-1.00158	0.832524	-1.11156	-0.902234	-0.0580605	0.850967	-0.188391	1.57833
ENST00000368521	-0.932436	1.71204	0.429263	1.02889	-0.920201	-0.681872	0.152695	-0.788384
ENST00000522734	-0.473195	1.77857	-0.88455	1.18114	-0.280858	0.270931	-0.707488	-0.88455
ENST00000343373	0.225298	2.08865	-0.672992	-1.13903	-0.315356	-0.589354	0.594174	-0.191395
ENST00000505866	0.137675	1.82065	-0.785787	1.13318	-0.00630257	-0.785787	-0.727843	-0.785787
ENST00000378424	0.161601	2.20827	-0.622089	-0.622089	-0.622089	0.580023	-0.622089	-0.461538
ENST00000586608	0.151696	0.476859	0.014273	-0.905986	-1.05279	1.80917	-1.09085	0.597631
ENST00000640533	0.0486004	2.11422	-0.579879	-0.552933	-0.62498	0.844928	-0.62498	-0.62498
ENST00000537259	-0.774179	1.14488	-0.689693	-1.43325	1.30811	0.841354	-0.374833	-0.0223779
ENST00000378357	-0.386131	2.04624	0.928242	0.0719005	-0.719746	-0.67919	-0.525264	-0.736049
ENST00000398006	-0.976108	1.96936	0.12794	-1.05974	-0.233203	0.848005	-0.221418	-0.454843
ENST00000315274	-0.31474	2.09139	0.69215	-0.186483	-1.01526	-0.0845722	-0.219649	-0.962836
ENST00000525981	-0.019951	1.82376	-0.18406	1.14353	-0.878574	-0.878574	-0.878574	-0.127563
ENST00000401463	0.391119	0.522184	-1.22667	-0.0238921	-1.23254	1.77829	0.323466	-0.531949
ENST00000587492	-0.24684	2.29236	-0.314165	0.302485	-1.02246	-0.0700517	-0.487761	-0.453572
ENST00000558220	0.157111	2.05086	-0.245764	0.425482	-1.2938	-0.00277824	-0.905183	-0.18592
ENST00000546133	0.142917	1.79813	0.592935	0.79259	-0.831644	-0.831644	-0.831644	-0.831644
ENST00000595038	-0.558555	1.17222	0.688619	-0.726015	1.51027	-1.31738	-0.370201	-0.398953
ENST00000345057	-0.793526	1.91042	-1.02197	0.570714	0.263258	0.12422	-1.12289	0.0697733
ENST00000554534	-0.293005	2.29493	0.422781	-0.00597873	-0.600025	-0.604275	-0.552171	-0.662258
ENST00000458142	-0.874429	1.71057	-0.396715	0.80516	-1.14236	0.11737	-0.87163	0.652035
ENST00000412715	-0.346592	2.44986	-0.0335763	-0.341603	-0.494122	-0.350388	-0.403508	-0.480074
ENST00000341115	-0.567153	0.691211	0.401539	-0.648309	-1.51103	1.79766	-0.295024	0.131101
ENST00000380996	-0.30312	2.43304	-0.417944	-0.279918	-0.58011	-0.249463	-0.0227414	-0.579748
ENST00000526596	0.0232404	0.752956	-0.310047	-1.34829	-0.924416	1.36902	1.1391	-0.70156
ENST00000357179	-0.842729	1.51798	-1.12593	-1.12805	-0.20351	1.05685	0.471976	0.253413
ENST00000428239	-0.527748	0.782453	-0.445502	-0.538642	-1.05185	1.94866	0.509166	-0.676539
ENST00000640650	-0.571163	2.33824	0.0951554	0.158353	-0.607109	-0.737164	-0.463838	-0.212473
ENST00000392550	0.109172	2.05678	-0.0456359	-1.53367	0.0913229	0.0996588	-0.592364	-0.185267
ENST00000428708	-0.173249	0.547514	-0.39241	0.190361	-1.45824	-1.02643	0.596669	1.71579
ENST00000376285	-1.49805	1.5672	0.0215614	-0.997192	1.01122	0.289454	0.0486905	-0.442893
ENST00000532601	-0.767694	1.77692	0.261461	1.19076	-0.767587	-0.180485	-0.759048	-0.754328
ENST00000615760	-0.720084	1.89568	0.978811	0.320073	-1.05225	-0.302172	-0.532226	-0.587834
ENST00000573876	0.117913	2.21959	0.332991	0.00672332	-0.464931	-0.867184	-0.47792	-0.867184
ENST00000371731	0.0517647	2.08036	0.401211	-0.80861	-1.00727	-0.557483	0.428162	-0.588134
ENST00000617124	0.523793	2.30023	-0.52994	-0.174325	-0.52994	-0.52994	-0.52994	-0.52994
ENST00000423577	-0.616841	1.89354	-0.337245	0.746373	-0.792569	-0.792569	-0.792569	0.691878
ENST00000453846	0.256975	1.76385	0.327003	0.288586	-0.630421	0.42662	-0.999099	-1.43351
ENST00000531837	-0.10471	2.10232	0.185096	0.144721	-1.12275	0.0276582	-0.119455	-1.11288
ENST00000316948	-0.688653	1.58017	0.944987	-0.287279	-1.37907	-0.662975	0.789769	-0.296956
ENST00000552443	-1.27155	0.78812	-0.795214	-0.604465	0.95098	1.15387	0.756289	-0.978024
ENST00000582955	-0.615719	2.17362	-0.772192	-0.498288	-0.724539	0.5646	0.25235	-0.379834
ENST00000513443	-0.383196	1.96381	-0.485297	-0.411092	-0.964314	1.0994	-0.166893	-0.652422
ENST00000428595	-0.872007	2.20148	-0.115594	0.363411	-0.319332	-0.0389907	-1.05739	-0.161571
ENST00000449495	-0.593166	0.976789	-1.4429	0.98401	-0.82081	-0.0772717	-0.37657	1.34992
ENST00000564274	-0.0945186	2.27365	-0.253366	-0.620625	-0.57951	-0.620696	-0.620623	0.515685
ENST00000481210	0.071882	2.43106	-0.453968	-0.453968	-0.453968	-0.233105	-0.453968	-0.453968
ENST00000356185	-0.931626	1.89093	1.20875	-0.607675	-0.283961	-0.212469	-0.400966	-0.662986
ENST00000424367	-0.379815	2.173	-0.232665	-0.305546	-0.466221	-0.773079	0.757407	-0.773079
ENST00000359297	-0.941793	1.65436	-0.668001	-1.186	1.00616	-0.525636	0.240352	0.420548
ENST00000372847	0.571801	2.10485	0.313731	-0.17549	-0.390566	-0.80532	-0.780067	-0.838942
ENST00000473093	0.186821	1.33493	-0.363438	0.936465	-0.960056	0.905474	-1.43915	-0.601055
ENST00000529366	-1.23762	1.16738	-0.303168	0.315886	-1.21539	-0.595758	0.524583	1.34408
ENST00000442196	-0.805118	1.61999	0.556038	0.564564	-0.888798	-0.597737	0.737687	-1.18662
ENST00000392865	-0.747227	1.2364	0.369775	0.00966952	-1.04852	-1.24273	1.45979	-0.0371542
ENST00000613444	-0.63012	2.07502	-0.681491	0.890237	-0.671541	-0.74957	-0.101614	-0.130921
ENST00000541681	-0.431807	0.65512	-0.143225	-0.297668	2.20603	-0.835769	-0.727708	-0.424974
ENST00000481050	0.303133	2.06331	0.160037	0.514346	-0.824149	-0.568376	-0.824149	-0.824149
ENST00000576018	-1.33122	0.952752	-1.00367	-0.137423	0.204801	1.73355	0.072612	-0.491397
ENST00000344700	-1.31253	1.64607	0.829122	0.717805	-0.604779	-0.960231	-0.0404985	-0.274953
ENST00000619162	-0.722727	1.38768	0.239087	0.0578632	-1.60773	1.27299	-0.101977	-0.525186
ENST00000522276	-1.28682	1.9884	-0.44344	-0.568009	-0.602009	0.633826	-0.0457505	0.323799
ENST00000524537	-0.00163545	1.94174	0.627353	0.522747	-0.678561	-1.05051	-0.490238	-0.870898
ENST00000361547	-0.852673	1.17426	-0.713995	0.342544	-0.54943	1.38806	0.534937	-1.3237
ENST00000568078	-0.305665	1.0076	-1.17652	-1.08339	0.745885	1.1602	-1.00182	0.65371
ENST00000565066	-0.422955	2.21175	-0.757923	0.565785	-0.665972	-0.757923	-0.116729	-0.0560291
ENST00000288774	-0.988215	1.9367	-0.863774	-1.04131	0.0919366	0.221532	0.619788	0.0233461
ENST00000293195	-0.195038	1.82234	-0.38792	0.814108	0.636957	-0.833688	-0.888176	-0.968587
ENST00000526415	0.58722	1.39724	-0.903479	-0.596684	1.46372	-0.706557	-0.377544	-0.863915
ENST00000366329	0.18618	1.27123	-0.0341458	-1.49975	0.433209	-1.49821	0.483904	0.657587
ENST00000565383	0.0942548	1.73726	0.298856	-0.809204	-1.16484	0.681709	0.307683	-1.14572
ENST00000526961	0.0730311	1.30356	0.412489	0.506131	-1.4872	1.00176	-0.814997	-0.994777
ENST00000418547	-0.39991	2.24745	0.422595	-0.501961	0.175098	-0.451748	-0.821287	-0.670242
ENST00000435198	-0.599911	1.95852	-0.81188	-0.571363	-1.03357	-0.00891551	0.834381	0.232732
ENST00000514055	0.147654	2.2044	-0.664121	0.227369	-0.187865	-0.397047	-0.14166	-1.18873
ENST00000369886	-0.590094	1.59354	0.777368	-0.650609	-1.0337	0.0329261	0.936992	-1.06642
ENST00000508611	-0.111202	2.20259	0.114628	0.509362	-0.679353	-0.649115	-0.790951	-0.59596
ENST00000563392	0.450846	1.46558	-0.934074	1.37371	-0.783659	0.0167332	-0.716545	-0.872589
ENST00000326656	-0.466636	1.2419	0.311929	0.648929	-1.47781	1.0431	-0.101736	-1.19968
ENST00000380010	0.103077	2.10829	0.0784496	0.633706	-0.730881	-0.730881	-0.730881	-0.730881
ENST00000231134	0.0390068	2.00453	-0.175881	-0.786923	-0.774328	0.814957	-0.0928715	-1.02849
ENST00000463503	-0.0560262	1.033	-0.779741	-0.9746	-0.962379	0.929632	1.46652	-0.656403
ENST00000397712	-0.559462	1.26551	0.419796	-0.542524	-0.827339	-0.666099	1.69453	-0.784417
ENST00000592783	0.971781	2.0451	-0.728752	-0.0810118	-0.604176	-0.606451	-0.267735	-0.728752
ENST00000596722	0.83016	1.71203	-0.700746	0.961542	-0.700746	-0.700746	-0.700746	-0.700746
ENST00000450760	0.625253	2.12595	-0.193005	0.153543	-0.959879	-0.56067	-0.799787	-0.391403
ENST00000569403	0.432144	2.00901	0.109242	0.386171	-0.929973	-0.146651	-0.929973	-0.929973
ENST00000417896	0.260149	0.438416	-0.203775	0.226863	-0.917351	-0.917351	-0.917351	2.0304
ENST00000557785	-0.482243	0.726517	-1.00277	-0.445329	0.316571	-0.656024	2.05894	-0.515664
ENST00000409953	-0.00133612	2.44968	-0.408057	-0.408057	-0.408057	-0.408057	-0.408057	-0.408057
ENST00000581418	0.531527	1.56457	-0.692731	1.36756	-0.692731	-0.692731	-0.692731	-0.692731
ENST00000395619	0.471266	1.89505	-0.668457	-0.668457	-0.668457	-0.668457	0.975966	-0.668457
ENST00000572789	-0.556093	1.1363	-0.329219	-0.859913	-0.859913	-0.859913	0.739345	1.58941
ENST00000636251	0.713345	1.88966	-0.678173	0.787856	-0.678173	-0.678173	-0.678173	-0.678173
ENST00000505243	0.0542263	2.31976	-0.720308	-0.700584	-0.634999	-0.344815	0.217841	-0.191124
ENST00000451312	-0.49124	0.909652	-0.385427	-1.32787	-0.903293	1.35089	-0.290371	1.13766
ENST00000452837	-0.253054	2.10278	-0.208157	0.520109	-0.83588	-0.829356	0.33944	-0.83588
ENST00000559405	0.359355	1.94817	0.118993	0.742261	-0.784125	-0.794885	-0.794885	-0.794885
ENST00000402116	-0.389919	0.608659	-0.181457	-0.551438	-1.03084	0.697276	1.87857	-1.03084
ENST00000523767	-0.207259	2.31787	-0.72857	-0.744768	0.25268	-0.0119237	-0.596461	-0.281567
ENST00000523348	-0.427505	1.64653	-0.760465	-1.68792	-0.143757	0.321273	0.496364	0.555479
ENST00000473129	1.05265	1.99506	-0.618039	0.0424843	-0.618039	-0.618039	-0.618039	-0.618039
ENST00000611161	-0.302969	1.35118	0.365734	-0.206715	-1.7959	1.20875	-0.192926	-0.427151
ENST00000513091	-0.218943	2.287	-0.585295	0.559986	-0.605431	-0.482104	-0.549526	-0.405689
ENST00000543035	-0.069859	1.99226	0.436309	-0.0556619	-1.2276	-0.00799375	-1.14845	0.0810001
ENST00000612482	-0.652415	1.28398	-0.879029	-0.881213	1.30301	0.954561	-0.819676	-0.309222
ENST00000566946	-0.402834	2.45869	-0.30203	-0.532312	-0.335231	-0.2549	-0.171963	-0.459418
ENST00000505164	-0.350176	2.39694	-0.324111	0.0205261	-0.408875	-0.655309	-0.0236841	-0.655309
ENST00000529180	-0.881407	1.78835	0.779472	-0.295809	-0.966021	0.516761	-1.05656	0.115209
ENST00000414869	-0.511111	2.10014	0.511596	0.53785	-0.525739	-0.614845	-0.728181	-0.769714
ENST00000559930	-0.686862	0.885061	-0.356464	0.551519	-1.02911	-0.982785	-0.185348	1.80399
ENST00000369109	-0.443606	0.537387	0.290974	0.123955	-1.02018	0.383221	1.67945	-1.5512
ENST00000588502	-0.042345	1.9186	0.468973	0.67456	-0.957784	-0.370922	-0.565015	-1.12607
ENST00000343632	-0.534311	1.89083	-0.729659	-0.529659	0.628676	0.811123	-0.554032	-0.982968
ENST00000261443	-0.331286	2.47463	-0.352512	-0.364995	-0.367069	-0.357957	-0.333737	-0.367069
ENST00000603611	-0.0276122	1.85682	-0.744085	-0.672118	-1.10078	0.94119	-0.582988	0.329569
ENST00000615321	-0.128503	2.4387	-0.505278	-0.314886	-0.497584	-0.504167	-0.069796	-0.418486
ENST00000248600	0.211701	1.44126	-0.802875	0.310142	1.03959	-1.17189	-1.27383	0.245908
ENST00000286353	0.530387	2.06036	-0.406402	0.504122	-0.934665	-0.902675	-0.382737	-0.468391
ENST00000534749	-0.0131641	2.4337	-0.478159	-0.558604	-0.412172	-0.442366	-0.140837	-0.388397
ENST00000431765	-0.145321	2.30941	-0.736013	0.458252	-0.523124	-0.447525	-0.439964	-0.475712
ENST00000341222	0.617156	2.26751	-0.384577	-0.527323	-0.336684	-0.370386	-0.632849	-0.632849
ENST00000634508	-0.174505	1.31758	-1.30923	0.712872	1.01298	-0.667011	0.30923	-1.20191
ENST00000477692	-0.354088	1.10318	-0.877839	-1.44068	0.895356	1.32839	-0.20241	-0.451908
ENST00000476977	0.0459243	1.7107	-0.707629	-0.953853	1.28345	-0.446724	-0.901725	-0.0301427
ENST00000419173	0.655932	1.88419	-0.79617	-0.337837	-1.25056	-0.417256	0.630522	-0.36882
ENST00000575483	-0.898673	1.87934	1.05192	-0.695064	-0.662379	-0.355361	-0.636681	0.316894
ENST00000563068	-1.03806	1.12127	-0.35014	-1.02814	0.838268	0.0896048	-0.979882	1.34708
ENST00000391878	-0.28168	1.50155	-0.536837	-0.967435	1.60981	-0.202903	-0.261912	-0.860594
ENST00000407022	0.32801	1.13077	-0.468081	-0.483094	-0.814703	-0.704917	-0.814703	1.82672
ENST00000567583	-0.832853	0.741099	-0.106291	-1.34984	-0.348369	1.5654	-0.639932	0.970786
ENST00000360375	-0.547719	0.921862	-1.24389	-0.0258143	-0.509983	1.06195	1.36666	-1.02306
ENST00000541285	-0.0584276	2.18003	-0.329634	0.579862	-0.865868	-0.0746165	-0.814357	-0.616991
ENST00000590508	-0.752773	0.458994	0.0553384	0.258654	-1.6732	1.6098	0.638317	-0.595129
ENST00000473997	-0.415873	2.06247	-0.540352	1.05516	-0.540352	-0.540352	-0.540352	-0.540352
ENST00000374145	-0.738953	0.706265	-0.321366	-1.05152	-0.915996	0.755255	1.8103	-0.243984
ENST00000424011	0.118831	1.9737	-0.733645	-0.676301	-0.732565	-0.5757	-0.405128	1.03081
ENST00000352151	-1.1149	1.35302	-0.569591	-1.319	-0.113976	0.349903	1.30987	0.104686
ENST00000355740	-0.294432	0.624274	-1.0781	-0.516754	0.0152623	0.275571	-1.02015	1.99433
ENST00000284476	0.551595	1.89808	-0.145589	-1.36847	0.353454	0.128491	-0.546097	-0.871467
ENST00000594862	0.0325423	2.0827	0.29751	-0.771648	-0.858302	-0.453623	0.535665	-0.864844
ENST00000565556	-0.827215	1.33582	-1.32167	1.28596	-0.967931	0.357436	0.237139	-0.0995412
ENST00000581777	0.406858	1.73501	0.297064	-0.732345	-0.7883	-0.164612	-1.44152	0.687841
ENST00000349456	-0.355384	1.07258	0.199893	0.144145	-1.31136	-0.547717	1.68823	-0.890386
ENST00000484810	0.755651	2.00168	-0.314173	-0.980379	-0.812078	0.29568	-0.762757	-0.183626
ENST00000399926	-0.0762797	0.769629	0.320749	-1.1188	-1.88206	0.478992	1.01749	0.490279
ENST00000464275	-0.684267	1.74474	0.894648	0.828899	-0.815057	-0.564386	-0.826634	-0.577944
ENST00000526343	-0.137714	0.680388	-1.16039	0.114013	-1.24975	1.87719	0.118709	-0.242448
ENST00000428274	0.647509	1.38408	0.160949	0.0174631	-1.11909	-1.11909	1.04698	-1.01879
ENST00000505810	-0.783132	2.04729	-1.25921	-0.0977787	-0.471469	0.447494	0.350613	-0.233803
ENST00000407351	0.630035	1.90854	-0.0130142	-1.15938	-0.303257	0.463086	-1.03265	-0.493362
ENST00000412568	-0.000984551	1.73316	-0.607014	-0.635813	-0.635813	-0.635734	1.41802	-0.635813
ENST00000577457	0.823326	1.3705	-0.789921	-0.0831169	-0.900631	1.25889	-0.900631	-0.77841
ENST00000613797	-0.194462	2.21437	-0.593017	-0.832109	0.0530489	-0.0826229	0.367503	-0.932715
ENST00000536961	-0.539792	2.13802	-0.760716	0.852755	-0.62098	-0.165499	-0.380483	-0.523305
ENST00000625619	-0.285945	1.46019	-0.292479	0.198905	-1.1292	1.5174	-0.686479	-0.782385
ENST00000370058	-0.841711	1.54466	-0.0387259	-0.966072	-0.638252	-0.0265449	1.50691	-0.540269
ENST00000393158	-0.897195	1.39008	0.12124	0.252636	0.883282	0.655259	-1.40504	-1.00025
ENST00000452533	-0.877599	0.785871	-1.16578	-0.121268	-1.23645	0.508256	0.713128	1.39384
ENST00000452111	0.945114	1.83122	-0.168929	-0.00298178	-1.01636	-0.892826	-0.91905	0.223812
ENST00000377491	-0.872839	1.7475	0.010721	1.15286	-0.587425	0.250552	-0.849595	-0.851778
ENST00000545791	0.0179435	1.46143	-1.48305	1.13665	-0.924798	0.241549	-0.647807	0.198093
ENST00000367145	-0.781827	1.07493	0.0731648	-1.85384	0.37927	0.653768	-0.519946	0.974479
ENST00000395789	-0.839344	2.06466	-0.897319	-0.258692	-0.638637	0.820744	-0.279795	0.0283822
ENST00000465093	-2.046	1.05066	0.0239216	0.527005	0.550521	-0.575849	-0.351082	0.82082
ENST00000457573	0.32215	0.531788	-1.28976	-0.0958918	-1.3045	0.743434	-0.475679	1.56846
ENST00000474890	-1.06469	1.01985	-0.572613	0.829885	0.602138	0.172228	-1.7039	0.717105
ENST00000476907	-1.14505	0.613111	-0.0461421	0.247196	-1.2239	-0.363354	1.9025	0.015632
ENST00000481828	0.0673404	0.623069	0.10304	0.244992	-1.64488	1.66269	-1.03241	-0.0238285
ENST00000604506	-0.167397	0.867288	-1.60785	-0.419688	1.82644	-0.19536	-0.0132086	-0.290229
ENST00000620134	0.333071	0.700812	-0.959041	-0.870553	-0.493061	-0.589891	2.02665	-0.14799
ENST00000449609	1.20658	1.75558	-0.821218	-0.821218	-0.821218	-0.580737	0.262791	-0.180557
ENST00000476728	0.824764	1.69676	-0.197213	0.532728	-0.483596	-1.20072	-1.20072	0.0279876
ENST00000394275	-0.373734	0.90271	-0.27649	-0.78619	-0.968261	-0.104264	2.05061	-0.444385
ENST00000641252	-0.400227	2.17426	0.322284	-0.252787	-0.769956	0.442665	-0.814487	-0.701755
ENST00000264151	-1.47008	1.1051	-0.731913	-0.756768	-0.069995	0.161922	0.200336	1.5614
ENST00000473456	-0.305275	2.34158	0.251516	-0.0482995	-0.280135	-0.653129	-0.653129	-0.653129
ENST00000540986	-0.80596	1.83412	-0.447629	-1.12987	-0.578861	-0.0920335	1.06915	0.151083
ENST00000561257	1.23357	1.90204	-0.608605	-0.0925783	-0.608605	-0.608605	-0.608605	-0.608605
ENST00000622235	-0.927817	1.41877	0.261202	-1.07075	-0.725737	0.707123	1.12463	-0.787411
ENST00000393106	0.8432	1.43548	-1.17941	1.11631	-1.0097	-0.358904	-0.218225	-0.628747
ENST00000474453	-1.29365	0.834529	0.03424	-0.379244	0.0478364	1.67469	-1.2518	0.333408
ENST00000383598	-0.863613	1.8974	1.14969	-0.818726	-0.67497	-0.137215	-0.408293	-0.144277
ENST00000421882	0.377742	1.12491	-1.01959	-1.01966	-1.01966	-0.106943	0.0973217	1.56589
ENST00000313236	0.674587	1.84891	0.170654	-0.947363	-0.947363	0.555423	-0.482429	-0.87242
ENST00000344956	-0.115824	0.833019	0.0301641	-0.179529	-0.458561	0.635059	-2.0106	1.26627
ENST00000567649	-0.275335	1.82772	-0.431872	0.233001	-1.43787	0.0608517	0.809053	-0.785554
ENST00000323744	1.08371	2.04735	-0.521844	-0.521844	-0.521844	-0.521844	-0.521844	-0.521844
ENST00000406618	-0.443298	0.767663	0.235127	0.0109869	-2.25946	0.823209	0.456769	0.409007
ENST00000391768	-0.630271	2.1835	-0.444911	-0.612358	-0.372084	-0.0893239	0.729434	-0.763983
ENST00000419517	-0.508168	1.72832	-1.15729	0.897158	-0.550284	-0.738783	-0.430342	0.759385
ENST00000494857	0.474323	0.826545	-0.794644	-0.311205	-0.695376	1.93922	-0.514169	-0.924691
ENST00000581540	-0.975644	1.69308	-0.955869	-0.942725	0.556895	0.997357	-0.137936	-0.235159
ENST00000370077	0.0963852	1.82612	-1.16648	-0.416723	-0.883892	0.899864	0.305847	-0.661122
ENST00000347934	-0.932835	1.74125	0.153674	-0.540568	-0.471605	1.32201	-0.675039	-0.596878
ENST00000623276	-0.198752	0.654276	0.285773	-0.588077	1.84405	-1.14442	-1.14442	0.291561
ENST00000543566	-0.381273	1.874	0.885337	0.385691	-0.679469	-0.662822	-0.21129	-1.21017
ENST00000548033	-0.358152	2.35881	-0.000496532	0.129994	-0.604985	-0.300102	-0.407111	-0.817955
ENST00000294964	0.190005	0.896975	-0.935554	-1.96561	-0.119968	0.865582	0.741515	0.327059
ENST00000447601	-0.922947	1.75402	-0.655825	0.0738532	1.03018	-0.0722681	-1.25201	0.0450022
ENST00000444135	-0.397555	0.794549	-0.896063	-1.00998	-0.476334	0.502925	1.92634	-0.443888
ENST00000356467	0.0392754	2.16509	0.129957	-0.508232	-0.73824	-0.379327	0.385931	-1.09445
ENST00000397464	0.163097	1.0905	-0.80893	0.745796	-1.25966	-1.26048	0.157861	1.17181
ENST00000373871	0.385768	2.21757	-0.406408	-0.449624	0.29417	-0.916283	-0.502913	-0.622275
ENST00000453320	-0.181784	2.41527	0.0473037	-0.186702	-0.524454	-0.523099	-0.522084	-0.524454
ENST00000535325	1.15479	1.86713	-0.895441	0.144549	-0.730299	-0.383555	-0.640186	-0.516992
ENST00000558134	0.489225	1.82052	-0.676917	1.07484	-0.676917	-0.676917	-0.676917	-0.676917
ENST00000618911	-0.827633	1.62807	0.552898	-0.437008	-1.43376	0.991622	-0.146698	-0.327487
ENST00000216840	-0.582246	1.53671	0.815883	-1.09862	-1.09862	0.110095	0.919195	-0.602384
ENST00000615940	-0.0309442	1.63226	-0.436171	1.52423	-0.644589	-0.595808	-0.747131	-0.701841
ENST00000484743	0.0105985	2.22075	0.643956	-0.575061	-0.575061	-0.575061	-0.575061	-0.575061
ENST00000569340	0.375026	2.04142	-0.00374392	0.585812	-0.841367	-0.841367	-0.474414	-0.841367
ENST00000348943	-0.669981	0.820832	-0.476285	-1.00547	-0.357844	1.1114	-0.958246	1.53559
ENST00000304381	1.02636	1.37985	-1.03293	0.293785	-0.496138	0.816087	-1.03293	-0.954087
ENST00000566442	-0.153239	1.83112	0.33272	-0.497085	-0.776893	0.895402	-1.33015	-0.301878
ENST00000554101	-0.340356	1.52669	-0.823835	1.35199	-1.17097	-0.357723	-0.607873	0.422066
ENST00000415136	-0.303053	2.45488	-0.367566	-0.100534	-0.452643	-0.46137	-0.278777	-0.490942
ENST00000598162	0.0930048	1.90082	-0.0684819	0.928108	-1.24989	-0.615007	-0.290482	-0.698078
ENST00000356057	1.0101	1.76023	-0.20807	0.314341	-0.0357202	-0.811671	-1.11524	-0.913972
ENST00000620705	0.397691	2.35622	-0.485891	-0.487193	-0.489746	-0.489746	-0.489746	-0.311586
ENST00000640982	-0.190542	1.67814	-0.982239	-0.310379	-0.926904	0.889307	-0.922493	0.765106
ENST00000373501	-1.38657	1.28041	0.463839	0.0581691	-0.463	-1.34158	0.347292	1.04145
ENST00000549275	0.977345	1.51309	-0.309058	-0.209538	-1.75847	-0.604975	0.397084	-0.00547961
ENST00000448083	-0.745818	0.893607	0.725803	-1.3821	-1.34028	0.39617	0.410164	1.04245
ENST00000389698	-0.458254	1.4675	-1.08185	0.642953	0.660696	0.228777	0.135614	-1.59543
ENST00000557722	0.155589	1.03707	-0.787454	-0.598698	1.1467	-1.1091	-1.00939	1.16528
ENST00000527822	0.127216	1.19913	-0.49805	-0.392608	-0.833727	-0.607816	1.83959	-0.833727
ENST00000573366	-1.35823	0.899587	0.731831	-1.43802	0.479712	-0.508692	1.11699	0.0768251
ENST00000557154	0.472714	2.16382	0.34305	-0.19621	-0.69942	-0.702817	-0.664687	-0.71645
ENST00000371713	-0.376516	2.29703	0.54349	-0.552892	-0.552892	-0.552892	-0.552892	-0.25244
ENST00000441394	-0.676471	1.99894	-0.184228	0.463814	-0.616506	-0.615938	-1.04207	0.672455
ENST00000441931	0.942766	2.05897	-0.734232	-0.598121	-0.293717	-0.871174	-0.216698	-0.287792
ENST00000381474	-0.646855	1.47005	-0.720246	-0.791189	-0.972921	1.39968	0.540572	-0.279092
ENST00000579194	-0.134629	1.68007	0.693312	0.705354	-1.18884	-0.310004	-0.16264	-1.28263
ENST00000527093	0.632083	2.1633	-0.332923	0.0490644	-0.918533	-0.397506	-0.811105	-0.38438
ENST00000316738	0.422035	2.14647	-0.109209	0.0692451	-0.743367	-0.582173	-1.14127	-0.061734
ENST00000398219	0.3667	1.47242	-1.76723	-0.0485973	-0.826971	-0.291737	0.229032	0.866384
ENST00000590550	-0.200612	1.07031	-1.61949	-1.16895	-0.291406	0.760175	0.489381	0.960587
ENST00000559836	-0.397697	2.43621	-0.54076	-0.17361	-0.0621826	-0.239162	-0.513986	-0.508816
ENST00000526710	0.152894	1.33633	-0.790688	-0.790688	-0.622606	-0.194499	-0.790688	1.69995
ENST00000311008	-0.112362	2.30941	-0.110987	0.301268	-0.797532	-0.407343	-0.433424	-0.749036
ENST00000430215	0.197074	1.40386	0.256774	0.541339	-1.98063	0.230964	-0.796006	0.146627
ENST00000253928	-0.370189	1.35134	-1.65216	0.238376	-0.615088	1.21637	-0.51923	0.350583
ENST00000368406	1.04278	1.58529	-0.296909	0.835612	-0.885648	-0.509836	-0.885648	-0.885648
ENST00000475803	1.11642	1.47424	-0.809532	0.948271	-0.809532	-0.809532	-0.333149	-0.77718
ENST00000446647	0.0215851	1.52307	-1.50977	0.353505	0.992737	-0.857665	-0.718505	0.195038
ENST00000402937	0.170784	2.06789	0.208468	-0.76961	-0.751616	-0.76961	0.58872	-0.745031
ENST00000245382	-0.726065	1.75254	0.101858	0.980606	-1.22441	-0.682306	-0.572442	0.370223
ENST00000525842	-0.6372	2.14435	-0.747554	-0.802257	0.177623	-0.355384	-0.442575	0.662996
ENST00000361392	0.0967196	1.26706	0.370499	-1.96347	0.647889	0.492955	-0.0593398	-0.852307
ENST00000393292	0.442161	1.39699	-1.24432	1.38183	-0.219972	-0.185694	-0.983307	-0.587684
ENST00000374650	0.359313	0.705576	-0.0159269	-0.362965	1.96542	-1.02085	-0.873	-0.757572
ENST00000496749	0.580375	1.97828	-0.952349	-0.779854	-0.654748	0.415411	-0.773573	0.186461
ENST00000376007	-0.98647	2.05705	-0.492999	-1.1473	-0.0115912	0.477503	0.0161437	0.0876635
ENST00000575270	-0.584885	1.22225	-0.952252	-1.02522	1.15383	0.870572	-1.00653	0.322236
ENST00000334221	0.248301	1.26889	-0.458726	1.06524	-1.77264	0.60688	-0.396146	-0.561803
ENST00000512821	0.192389	2.08638	0.578871	-0.992819	-0.45303	-0.992819	-0.282021	-0.136954
ENST00000587529	-0.558985	1.03499	0.208847	-1.08107	-1.4357	1.50661	0.0627297	0.262579
ENST00000366927	-0.605934	0.876245	0.476804	0.469065	1.16169	-0.318908	-0.0685556	-1.99041
ENST00000369649	-0.193449	2.39962	-0.107658	0.0556563	-0.624255	-0.624255	-0.462865	-0.442798
ENST00000616884	-0.853773	0.845461	-1.55253	-0.87427	1.38513	0.494647	0.0985951	0.456737
ENST00000453349	-0.18501	0.863156	0.331533	-1.76696	-0.631787	0.637467	-0.599051	1.35066
ENST00000311412	-1.86755	1.72521	0.299937	0.218817	0.153726	-0.384578	-0.401364	0.255808
ENST00000401447	-1.1044	1.35943	-0.915741	-0.776158	-0.317109	0.438882	1.47404	-0.158952
ENST00000355839	-0.533259	1.91084	0.225129	-0.625013	-0.690146	1.09274	-0.690146	-0.690146
ENST00000216923	1.16188	1.28232	-0.0904734	-1.42955	-1.21636	0.0614618	-0.355776	0.586498
ENST00000262051	-0.464742	2.35862	-0.355276	-0.991529	-0.199253	-0.147003	-0.223082	0.0222634
ENST00000512251	0.0359244	2.33625	0.0760779	0.0254373	-0.562609	-0.63121	-0.650082	-0.629791
ENST00000409080	-1.59127	1.11295	-0.25306	-1.3225	0.200845	0.811259	0.816699	0.225088
ENST00000296641	1.1387	1.65531	-0.357439	0.194523	-0.511398	0.120559	-1.19846	-1.04179
ENST00000549117	-0.163524	2.45676	-0.373026	-0.177307	-0.507027	-0.389057	-0.42362	-0.4232
ENST00000552231	-0.459366	2.35991	-0.451602	-0.101343	-0.917791	-0.120664	-0.379204	0.0700629
ENST00000512426	-0.30351	2.16566	-0.464757	-1.00024	-0.489903	-0.111589	0.705486	-0.501146
ENST00000586834	-0.448006	1.22607	0.472876	-0.638539	1.65815	-0.618645	-1.11588	-0.536023
ENST00000497930	1.2959	1.84285	-0.0417077	-0.63438	-0.63438	-0.559519	-0.63438	-0.63438
ENST00000494903	1.02954	1.2276	-1.39547	-1.0687	-0.44648	1.02782	-0.281475	-0.0928435
ENST00000438370	1.13719	1.53756	-0.134715	0.504912	-1.01565	-1.00327	-0.0104427	-1.01558
ENST00000378587	-0.796098	1.67021	-0.613451	0.419762	1.05506	-0.271384	-0.113372	-1.35073
ENST00000265388	-1.14645	1.143	-1.08386	1.12311	0.600535	-0.640232	0.76763	-0.763729
ENST00000588971	0.608895	1.93391	-0.102982	0.598708	-0.414263	-0.763853	-1.06163	-0.79878
ENST00000409415	0.725762	1.42245	0.139069	0.377299	0.283469	-0.97007	-1.7985	-0.179478
ENST00000265755	-0.513355	1.76639	-0.240476	-0.784131	-0.198857	1.32241	-1.0234	-0.328584
ENST00000553989	-0.963279	0.824347	-0.883908	-0.325519	0.0233	0.666615	1.71551	-1.05707
ENST00000280886	-0.0389431	0.957089	0.40351	-0.93907	-1.45607	1.59218	0.0928545	-0.611556
ENST00000639848	0.382303	1.74208	-0.747604	0.286617	-1.51232	0.655325	-0.664174	-0.142227
ENST00000528125	1.27541	1.53242	-0.70679	0.726121	-0.70679	-0.70679	-0.70679	-0.70679
ENST00000528995	-0.475249	1.77123	0.0681117	1.32422	-0.633852	-0.792828	-0.792828	-0.468802
ENST00000232744	-0.039921	1.43412	-0.19051	-0.972453	-0.935193	1.6171	-0.619703	-0.293442
ENST00000395884	-0.503652	2.15992	-0.452114	-0.107736	-0.773464	0.780055	-0.709648	-0.393362
ENST00000450000	0.642193	1.70224	0.309571	0.00692872	0.0412697	-1.68046	-0.159847	-0.8619
ENST00000507419	-0.400326	1.53448	0.0274671	-0.656421	-1.31033	0.158508	1.34857	-0.701953
ENST00000339123	1.10997	1.52167	-0.275741	0.27154	-1.66933	-0.471497	-0.539391	0.0527819
ENST00000376552	-1.65	1.68235	-1.03356	-0.138477	0.222888	0.313901	0.179328	0.423575
ENST00000255616	-0.593447	1.94647	0.965338	0.0988289	-0.723018	-0.157355	-1.07582	-0.461004
ENST00000267620	1.38745	1.6173	-0.983682	0.209357	-0.831322	-0.207028	-0.637138	-0.55494
ENST00000555420	-0.170416	1.83877	-0.510735	-0.726731	-1.52657	0.518525	0.420955	0.156195
ENST00000628912	0.431443	0.637077	-0.595038	-1.09886	0.57327	1.74019	-0.66419	-1.02389
ENST00000402126	1.14707	1.33125	-0.2704	-0.697592	0.930463	-1.06188	-0.237668	-1.14124
ENST00000317378	-0.244319	2.47181	-0.322307	-0.38675	-0.358182	-0.38675	-0.38675	-0.38675
ENST00000622544	0.0737662	2.05169	-0.60534	0.357028	-1.33127	0.318651	-0.284481	-0.580049
ENST00000354386	0.0188419	1.77595	-0.434565	-0.265719	-0.789998	-0.799466	1.29639	-0.80144
ENST00000298295	0.14753	1.93614	0.0546285	0.631903	-1.13012	-0.907398	-0.845071	0.112393
ENST00000327268	-0.0762389	1.0831	-0.848415	-1.44263	0.480906	1.40356	-0.865242	0.26496
ENST00000457927	-0.447743	1.8021	-0.692448	1.35622	-0.692594	-0.508135	-0.124802	-0.692594
ENST00000538173	-0.924141	1.88393	-0.927745	-1.00818	-0.0277537	-0.0630468	0.803401	0.263533
ENST00000305454	-0.0958942	0.964873	0.00213139	-0.258354	0.284131	1.60389	-1.57668	-0.924101
ENST00000262207	0.0837389	0.799504	-0.899862	-1.65745	0.964592	0.769041	-0.827667	0.768105
ENST00000295083	0.705264	2.03229	0.30966	-0.734911	-0.88633	-0.285042	-0.239763	-0.901167
ENST00000392201	-0.299305	1.99698	0.959592	-0.321421	-0.865359	-0.384974	-0.0888212	-0.996695
ENST00000450260	0.634005	0.634981	-1.46961	-0.460374	1.11587	-0.980934	-0.596433	1.1225
ENST00000550459	-0.884184	1.2137	-0.860643	-1.28833	-0.389734	1.32426	0.59662	0.288314
ENST00000613650	-0.492249	2.43699	-0.235171	-0.63399	-0.310786	-0.333491	-0.0414334	-0.38987
ENST00000545805	0.321555	2.26688	-0.577602	-0.577602	-0.577602	0.299576	-0.577602	-0.577602
ENST00000553183	-0.801086	1.72842	-0.17606	-0.0316686	-1.40815	0.00697286	1.09033	-0.40875
ENST00000403094	0.0362697	0.999899	-0.0467366	-0.783353	1.53608	-1.30175	0.564643	-1.00506
ENST00000486405	1.00272	1.22339	-0.577049	-0.504542	-0.475126	1.23525	-0.537062	-1.36758
ENST00000369807	-0.490488	0.919913	-0.25347	0.296316	-0.982322	-0.16555	1.84454	-1.16894
ENST00000455059	-0.699112	0.965507	-1.06782	0.144905	-0.899587	1.26229	-0.846069	1.13988
ENST00000396738	-0.474308	1.89091	0.854015	-0.525818	-1.06757	0.103113	0.217627	-0.997976
ENST00000361927	0.206853	0.707885	-0.356566	-1.29175	0.588659	1.15366	0.607857	-1.61661
ENST00000356309	-0.446006	1.40055	0.504025	0.518063	0.673355	0.000615052	-1.74415	-0.906455
ENST00000342666	0.230138	1.13161	-0.844462	-0.671677	-1.06643	1.57026	-0.822103	0.472669
ENST00000479901	0.104988	0.753563	-0.982986	-0.489121	-0.941839	1.00404	1.53434	-0.982986
ENST00000449910	-0.0200292	2.38006	-0.257978	-0.27161	-0.772196	-0.438363	0.0171529	-0.637042
ENST00000424936	-0.633585	1.45404	-0.201909	-0.888309	0.441077	0.83349	-1.56551	0.560709
ENST00000399925	1.34204	1.86591	-0.492156	-0.543158	-0.543158	-0.543158	-0.543158	-0.543158
ENST00000547379	0.136546	2.10289	-0.364632	-0.0102461	0.42988	-0.234738	-0.849449	-1.21025
ENST00000377395	0.536544	1.29759	-1.91419	0.0810686	0.276898	0.369644	-1.00741	0.359847
ENST00000599686	0.268009	2.33571	0.085831	-0.568354	-0.568354	-0.568354	-0.568354	-0.416132
ENST00000534206	0.471087	2.02667	-0.94825	-0.864072	-0.419486	0.491121	-0.779242	0.022169
ENST00000367308	1.33681	1.59846	-0.730447	-0.720715	0.515617	-0.68549	-0.709586	-0.604652
ENST00000579849	-0.292576	2.23758	-0.253156	-0.321576	-0.798965	-0.514801	0.61796	-0.674464
ENST00000559176	-0.253478	1.47413	-1.33583	-0.755329	0.869289	-0.358443	-0.67425	1.03391
ENST00000360954	0.929803	1.7261	-0.849401	-1.43135	0.225065	0.162724	-0.475313	-0.287624
ENST00000381154	-0.616719	0.895964	-0.026224	-1.34029	-0.603141	1.29536	1.17222	-0.777167
ENST00000612286	0.337948	1.17133	-0.9527	-0.0426972	-1.19614	0.965793	-1.19073	0.907186
ENST00000455662	-0.727922	1.38151	-1.23524	-1.17026	0.263153	0.985428	-0.247956	0.751284
ENST00000278968	-0.243089	2.45744	-0.423241	-0.402797	-0.42362	-0.415393	-0.104913	-0.444392
ENST00000437750	-0.292739	1.94988	-0.748294	1.13022	-0.0961413	-0.612954	-0.612374	-0.717603
ENST00000592369	0.933587	1.03084	-0.279175	-0.670395	-1.32421	-0.790733	1.43167	-0.331578
ENST00000441533	0.457239	0.564523	-0.287074	-0.694377	-0.711699	-0.711699	-0.711699	2.09479
ENST00000300976	0.0993737	1.62245	0.398067	0.0605563	-1.01325	-1.31917	-0.765803	0.91778
ENST00000585493	0.696187	1.90787	0.154852	-0.448166	-1.5419	-0.2909	-0.431664	-0.0462786
ENST00000593463	0.362586	0.650353	-1.13853	0.24673	0.784811	-1.13853	1.37113	-1.13853
ENST00000395348	0.0197445	0.755188	-0.587066	-1.11942	1.10206	1.13544	0.205829	-1.51177
ENST00000545534	-1.03656	1.38406	0.590848	-0.283378	0.528092	-1.35904	-0.760286	0.936268
ENST00000316606	-1.24208	0.798385	-1.0525	0.674849	-1.10499	1.26612	0.00251616	0.657705
ENST00000568432	0.388467	1.63178	-1.36368	-0.282544	0.40701	-1.25744	0.677887	-0.201474
ENST00000374821	0.286126	2.30807	-0.101963	-0.0411487	-0.633746	-0.416529	-0.806618	-0.594197
ENST00000592903	0.789141	1.81273	-0.943586	0.307852	-0.79342	0.304288	-0.355564	-1.12144
ENST00000586495	-0.0164623	1.17713	-1.03427	-0.140669	-0.986679	1.47136	0.563403	-1.03381
ENST00000589876	0.932114	1.53253	-1.57974	-0.708726	0.0030286	-0.635658	0.599995	-0.143542
ENST00000366442	0.106702	1.10143	-0.849777	0.199745	-1.22253	-0.155959	1.66678	-0.846389
ENST00000575632	0.741881	1.02778	-0.656452	0.137512	-0.838357	1.51864	-0.778492	-1.15251
ENST00000269468	0.478537	0.575977	-0.792791	-0.564859	-0.662811	-0.483834	2.09736	-0.647575
ENST00000623498	0.622546	2.20263	0.0554929	-0.611647	-0.655013	-0.656043	-0.6598	-0.298165
ENST00000252826	-0.812104	0.852107	0.156978	-1.3207	-0.274929	1.40445	0.945105	-0.950902
ENST00000537706	0.482071	2.15182	-0.579396	-0.884378	0.388485	-0.690445	-0.520623	-0.347532
ENST00000552775	0.158021	2.23807	-0.482574	0.237688	-0.883879	-0.607643	-0.722665	0.0629776
ENST00000590688	-0.203841	1.40611	-1.52964	-0.0490077	-0.478751	1.48442	-0.249877	-0.379422
ENST00000538502	-0.933729	1.86603	0.891185	-0.868787	-0.346666	0.343549	-0.926416	-0.0251655
ENST00000253159	-0.602125	2.32972	0.0824941	-0.607563	-0.155748	0.186096	-0.529775	-0.703102
ENST00000615984	1.08259	1.38617	-0.424854	0.155861	-1.00553	0.817168	-1.0057	-1.0057
ENST00000266556	-0.287083	0.751752	-0.376058	-1.29911	-1.44121	1.08256	0.931543	0.637614
ENST00000361830	0.828	1.57303	-1.20607	-0.936392	0.393904	-1.04822	-0.0990413	0.494785
ENST00000438896	-0.400557	2.34084	0.377777	-0.673272	-0.491782	-0.158432	-0.462136	-0.532437
ENST00000590862	-0.0596632	1.91315	0.455366	0.363978	-1.5839	-0.603529	-0.29588	-0.189524
ENST00000510545	-0.381335	1.45031	-0.583304	-0.540129	-0.583304	-0.5499	-0.583304	1.77097
ENST00000471859	-0.199637	1.49712	0.396407	-0.38801	-1.27175	0.165757	1.07186	-1.27175
ENST00000584689	0.377111	1.96187	0.567782	-0.00885156	-1.11513	-0.393373	-0.292899	-1.09651
ENST00000435786	1.16864	1.36815	-0.635824	-1.27612	-1.14043	0.639942	-0.139188	0.0148407
ENST00000540798	-0.259433	0.991396	-0.443735	-1.14967	-1.14967	-0.129462	0.437193	1.70339
ENST00000540606	0.25074	1.82144	-1.215	-1.37958	0.168641	0.315937	-0.216711	0.254532
ENST00000357714	-0.375649	1.73178	0.510943	0.510858	-1.05645	0.603737	-0.918113	-1.00711
ENST00000422997	-0.550485	0.854565	-0.207138	-0.609364	1.7727	-0.755114	-1.17784	0.672671
ENST00000495961	0.620683	0.999801	-0.66576	-0.883747	-0.181368	1.73861	-0.883747	-0.744471
ENST00000328070	-0.0697906	1.78569	-0.502351	1.03897	-1.16062	-1.05191	0.0806637	-0.120658
ENST00000367843	1.14305	1.53189	-0.724142	-0.867433	-0.867433	-0.827789	-0.16581	0.777675
ENST00000400191	-0.216269	0.602436	0.288922	-0.813255	-1.26486	1.64386	0.749719	-0.990558
ENST00000395797	0.855982	1.29918	-1.77282	-0.407689	-0.433372	0.915705	-0.492663	0.0356741
ENST00000588875	0.883782	1.55854	-0.862847	0.115454	-0.862847	0.893614	-0.862847	-0.862847
ENST00000429461	0.112281	2.19008	-0.895421	0.124708	-0.709651	-0.687622	0.373348	-0.507727
ENST00000393841	0.109738	2.20448	0.356011	-0.478468	-0.711972	-0.862884	0.0982317	-0.715138
ENST00000589202	1.05902	1.84593	-0.476039	-0.387742	0.166889	-0.939124	-1.06987	-0.199066
ENST00000370169	-0.0275755	1.43005	-0.506445	-1.18452	-0.836814	0.4286	1.3895	-0.692789
ENST00000334805	-0.485509	2.22894	-0.889428	-0.30874	-0.805114	-0.188463	-0.0263379	0.474655
ENST00000460508	-0.630571	0.689644	0.404926	-1.64822	-0.929763	0.851246	1.28705	-0.0243153
ENST00000515098	-0.651799	1.05363	-1.10417	-1.10467	0.706346	-0.0551509	-0.385322	1.54113
ENST00000243776	-0.412357	2.19367	-0.525484	0.550349	-0.675319	-0.762285	0.224185	-0.592759
ENST00000449130	0.361758	2.32356	-0.0478666	-0.354586	-0.627963	-0.627963	-0.398972	-0.627963
ENST00000559526	0.327035	1.80089	-1.12248	-0.940711	-0.412783	0.605961	-0.812375	0.554459
ENST00000262643	0.884754	1.31206	-0.913104	0.165038	-1.01231	-0.552429	-1.01393	1.12991
ENST00000530320	0.42982	1.2417	0.186981	-1.11082	-1.11082	0.262442	1.21153	-1.11082
ENST00000367948	0.850959	1.88931	-0.11684	0.351706	-1.04131	-0.491873	-0.402288	-1.03967
ENST00000534951	0.595065	2.07559	0.00853612	0.252897	-0.998507	-0.721196	-0.710387	-0.501999
ENST00000374114	-1.08042	1.55776	-0.96893	-1.0009	-0.118823	-0.0782846	0.750408	0.939191
ENST00000592261	-0.667191	1.36719	-1.18473	-0.089973	-0.00288321	-0.935157	-0.0358588	1.5486
ENST00000394945	-0.27528	1.78241	0.721833	0.88291	-0.791893	-0.650481	-0.797277	-0.872226
ENST00000343984	0.967523	1.35806	-0.646568	0.455125	-1.85781	-0.18774	-0.27204	0.183451
ENST00000565636	-0.890666	1.11445	-0.573718	-0.209313	1.49381	-0.491344	0.783533	-1.22676
ENST00000490373	0.103574	2.37858	-0.149492	-0.578766	-0.690507	-0.618072	-0.132307	-0.313013
ENST00000534526	0.14771	0.831757	-1.22044	-1.22044	0.666744	1.58979	-0.299331	-0.495788
ENST00000348031	0.554365	2.12197	-0.117973	0.131522	-0.84321	-0.84321	-0.84321	-0.160256
ENST00000529010	-0.94356	1.72129	-0.970248	-1.09213	0.69392	0.203312	-0.261713	0.649127
ENST00000326737	0.099516	1.51559	-0.00419025	0.519033	-1.90437	0.132083	0.419347	-0.777014
ENST00000476320	0.273538	2.02404	0.616308	-0.176649	-0.706826	-0.987953	-0.967541	-0.0749164
ENST00000346436	-0.159341	0.407113	0.132076	-0.393145	-0.737579	-0.732718	2.23435	-0.750757
ENST00000370268	0.816441	1.90942	0.265396	-0.59423	-0.488691	0.0868809	-0.881045	-1.11417
ENST00000396654	0.898608	1.60025	-0.260958	0.938522	-0.982712	-0.472065	-0.782845	-0.938804
ENST00000447274	-0.333786	2.13265	0.134539	0.189422	-1.34231	-0.513995	0.170815	-0.437326
ENST00000321751	-0.116593	2.18661	0.749702	-0.358198	-0.615381	-0.615381	-0.615381	-0.615381
ENST00000374366	0.541612	0.875632	-2.2432	0.53095	0.204825	0.62616	-0.423528	-0.112446
ENST00000451483	0.183407	1.94295	0.356297	-0.954581	-0.493422	-0.775911	0.668799	-0.927541
ENST00000487429	0.0307334	0.788096	-1.24218	0.427976	-1.00869	0.713216	1.38707	-1.09622
ENST00000552491	-0.229125	0.631838	0.30067	-0.716594	-0.666503	2.11445	-0.717369	-0.717369
ENST00000380741	-0.252389	1.81599	-0.985314	0.662632	-0.987138	-0.987138	0.293278	0.440082
ENST00000405021	-0.271602	1.41436	-0.578562	0.961447	-1.08726	1.04168	-1.13002	-0.350043
ENST00000263893	0.11279	0.971326	-0.061747	0.0685683	-0.964215	1.80171	-0.964215	-0.964215
ENST00000443941	0.0593663	2.11786	-0.602391	0.834726	-0.602391	-0.602391	-0.602391	-0.602391
ENST00000425752	-0.17802	2.11514	0.536832	-0.649363	-0.63853	0.381697	-0.817674	-0.750082
ENST00000551351	0.272322	2.31652	-0.268655	-0.0164046	-0.745946	-0.742848	-0.254581	-0.560408
ENST00000462753	-0.335623	2.04551	1.02423	-0.357452	-0.587289	-0.671175	-0.789125	-0.329084
ENST00000601284	0.426296	1.43124	-1.09978	0.307565	-1.09623	0.109699	-1.09978	1.02099
ENST00000425913	0.239742	1.9357	0.0997595	-0.543838	-0.797485	-0.571988	0.783738	-1.14563
ENST00000343060	-0.368522	1.06254	-1.13435	0.161271	-1.27224	-0.311658	1.62841	0.23455
ENST00000556867	0.961922	1.00508	-0.852744	-1.1104	-0.901674	-0.732964	0.354735	1.27604
ENST00000395762	0.646978	2.0424	-0.961524	-0.242875	-0.937417	-0.0170955	0.185759	-0.716221
ENST00000417226	-0.310223	2.12798	0.0449173	-0.161502	-0.891304	-0.891304	-0.573771	0.655204
ENST00000447098	-0.154887	2.32486	-0.71152	0.387142	-0.599108	-0.349534	-0.574073	-0.322878
ENST00000523161	-0.513714	0.700461	-0.854829	-0.933027	-0.933743	1.62864	1.0486	-0.142387
ENST00000313519	-0.209912	1.73515	0.729496	0.791196	-0.974376	-0.189818	-1.06559	-0.816146
ENST00000490755	0.2417	1.55142	-0.879532	-0.536821	-1.35938	-0.572475	0.987453	0.567644
ENST00000336307	-0.022319	1.40514	0.192436	0.431887	-1.35716	0.27607	0.644815	-1.57087
ENST00000505984	-0.445842	2.35861	-0.263363	-0.218165	-0.664803	-0.620405	-0.449647	0.303615
ENST00000393793	-0.86058	1.27356	-1.11329	-0.371808	1.2359	-0.540766	-0.638809	1.01579
ENST00000571843	0.0781205	1.33632	-1.06159	-0.992966	0.175382	1.04053	-1.24078	0.664973
ENST00000486304	0.297996	1.15108	-0.506803	0.170652	0.888682	-2.11829	0.149298	-0.0326109
ENST00000630259	0.283844	1.34401	-1.16794	1.01687	0.767181	-0.300421	-1.2433	-0.700251
ENST00000412055	0.271689	0.553325	-0.665896	-0.554545	-1.79208	0.11272	0.54119	1.5336
ENST00000452421	-0.326493	2.07772	0.413693	0.649758	-0.739949	-0.711416	-0.692259	-0.671051
ENST00000546488	0.604979	1.82927	-0.6474	-1.35552	-0.7464	0.150796	0.550037	-0.385762
ENST00000515714	0.163536	1.89719	-0.998739	0.557092	-1.19435	0.277518	0.0463712	-0.748623
ENST00000303562	-0.431989	2.07074	0.338976	0.374802	-0.958954	0.219937	-0.820527	-0.792983
ENST00000409731	0.125013	2.2071	-0.272702	0.563506	-0.665887	-0.665887	-0.665887	-0.625259
ENST00000583389	0.429867	2.06594	-0.140749	-0.737285	0.594078	-0.737285	-0.737285	-0.737285
ENST00000539395	-0.51815	2.28089	-0.389544	-0.273782	-0.645004	0.583795	-0.461752	-0.576454
ENST00000438704	0.0112549	1.92604	-0.295128	-0.145265	0.943679	-1.01073	-1.06685	-0.362987
ENST00000393560	0.491656	1.22971	0.188404	-0.967518	-0.683188	-0.901609	1.50204	-0.859496
ENST00000282587	-1.08395	1.5456	-0.864997	-1.27257	0.663964	0.683931	0.394347	-0.0663236
ENST00000567897	0.43522	2.14713	0.053478	-0.42915	-1.1922	0.0603554	-0.610739	-0.464095
ENST00000372243	1.1674	1.62528	-0.145466	0.592168	-0.817432	-0.792458	-0.817432	-0.812058
ENST00000606682	0.417613	2.04162	-0.835418	-0.879316	0.426083	0.0369681	-0.233465	-0.974086
ENST00000515124	0.728675	2.16922	-0.65712	-0.65712	-0.65712	-0.136511	-0.132903	-0.65712
ENST00000523911	0.41049	2.19252	-0.219073	0.189356	-0.927495	-0.414252	-0.88992	-0.341624
ENST00000640254	-0.537582	2.12051	-0.258415	0.207536	-0.0864044	-0.903809	0.481905	-1.02374
ENST00000634374	1.14366	1.99308	-0.574378	-0.574378	-0.264845	-0.574378	-0.574378	-0.574378
ENST00000507680	1.07225	1.94941	-0.798386	-0.277106	-0.798386	-0.798386	-0.176034	-0.173357
ENST00000334944	-0.523024	0.795392	-0.934528	0.544485	-1.21163	-0.9212	0.931685	1.31882
ENST00000475880	-0.124779	2.28016	-0.0707789	-0.22739	-0.732983	0.341735	-0.732983	-0.732983
ENST00000343450	-0.870612	1.71607	-0.912036	-1.1269	-0.234973	1.01749	0.306626	0.104337
ENST00000590869	-0.0530715	1.55919	-0.129185	0.531487	-1.84342	0.724003	-0.265444	-0.523564
ENST00000548632	0.101396	2.25084	-0.57473	0.521413	-0.57473	-0.57473	-0.57473	-0.57473
ENST00000361521	-0.233453	1.70099	-0.715332	1.44666	-0.736831	-0.613733	-0.714164	-0.134137
ENST00000354050	0.427771	2.1295	0.47397	-0.869743	-0.815217	-0.591578	-0.407566	-0.347134
ENST00000428314	-1.26064	0.825605	0.274228	-0.99342	-0.883227	1.47147	0.812887	-0.246906
ENST00000565504	0.887904	1.02011	-0.129103	0.418996	-1.69116	-1.32685	0.305291	0.514805
ENST00000570172	-0.146175	2.11345	-0.26694	0.874816	-0.706076	-0.613439	-0.549557	-0.706076
ENST00000409411	-0.27269	0.955637	-0.567167	-0.455471	2.10399	-0.477704	-0.661386	-0.625203
ENST00000338560	0.955431	1.52377	0.0110214	-0.268692	-1.2847	0.419145	-1.36627	0.0102975
ENST00000533747	0.241932	1.26536	-0.599382	-1.49841	-0.0990716	1.39665	-0.866088	0.159011
ENST00000424526	0.354185	2.1894	-0.195921	-0.43086	-0.396286	-0.778464	-1.01083	0.268782
ENST00000430755	-0.0554763	1.50271	0.139627	0.242909	-0.329158	-1.22628	-1.36406	1.08973
ENST00000584860	-1.34951	1.95046	-0.245808	-0.414693	-0.253767	0.833667	0.091504	-0.61185
ENST00000431556	-0.913375	1.25379	0.371737	-0.315616	-1.08413	1.43781	0.269841	-1.02005
ENST00000219343	-1.03456	0.724335	0.221796	-0.66417	0.230525	-0.361923	-1.03107	1.91507
ENST00000414031	1.16642	1.31431	-1.20802	-1.02948	0.751634	-0.0295405	-0.0577181	-0.907601
ENST00000317398	-0.0502059	0.997054	-0.685387	-0.0482101	-0.707346	-1.25999	-0.0989037	1.85299
ENST00000358716	0.271004	1.27534	-1.11713	-1.12709	-0.226387	1.01617	-0.966196	0.874287
ENST00000562569	-0.470432	2.05507	-1.05057	-0.572628	0.271593	-0.904945	0.387634	0.284277
ENST00000466674	-0.885592	0.967438	-0.279211	-0.675877	0.595125	1.66114	-0.110519	-1.2725
ENST00000339269	-0.228593	1.91563	-0.0739103	0.947179	-0.88785	-0.88785	0.103242	-0.88785
ENST00000261646	0.684006	2.03517	-0.903281	0.194365	-0.146807	-0.903281	-0.82511	-0.135062
ENST00000547076	-0.509545	2.25931	0.078138	0.0485479	-0.901267	0.222629	-0.443646	-0.754165
ENST00000433076	-0.693939	2.08261	-0.00346494	-0.713234	0.880217	-0.286061	-0.548416	-0.71771
ENST00000412471	-0.000575799	1.90086	0.746835	-1.10157	-0.783007	-0.0931501	0.285655	-0.955053
ENST00000366612	-0.981634	0.934489	0.0806369	-1.19021	-0.864476	1.71225	0.235597	0.073343
ENST00000327064	0.517164	2.02667	0.347851	-0.71218	-0.829321	-0.649135	0.216069	-0.91712
ENST00000372692	-0.948765	0.684316	-0.364255	0.346699	-0.443857	-0.767472	2.06531	-0.571974
ENST00000274134	-0.160269	1.90213	0.713541	0.564072	-1.11207	-0.813294	-0.673916	-0.420193
ENST00000269209	1.42834	1.70024	-0.766963	-0.72706	-0.454702	-0.0167484	-0.396139	-0.766963
ENST00000375838	-0.92763	0.879011	-0.985021	-1.35129	0.45356	0.965956	-0.212193	1.17761
ENST00000500777	-0.271319	1.0226	-0.914131	-0.953321	-0.926814	0.736418	1.62317	-0.316605
ENST00000451463	0.449068	1.72532	-0.0731042	-0.688777	-1.17471	0.735926	0.20099	-1.17471
ENST00000377658	-0.53731	0.60754	-1.37489	0.438891	-1.23864	0.640891	1.52022	-0.0567069
ENST00000356208	-0.498543	1.67088	-0.14302	1.44787	-1.05849	-0.451156	-0.643191	-0.324354
ENST00000339091	0.131818	2.11995	-0.340799	-0.197527	-0.550284	0.638425	-0.900794	-0.900794
ENST00000441545	0.789056	2.16839	-0.389575	-0.286982	-0.770796	-0.410184	-0.357505	-0.742403
ENST00000519286	0.716975	2.0266	0.404794	-0.647893	-0.397699	-0.86583	-0.86583	-0.371116
ENST00000397054	-0.283219	2.01299	0.69949	-0.00662623	-0.895736	-0.515731	0.126392	-1.13756
ENST00000348159	0.258121	0.79855	-0.0589877	0.191726	-2.28601	0.696854	-0.281854	0.681599
ENST00000219905	1.22742	1.48517	-0.785917	0.833331	-0.787259	-0.460953	-0.772831	-0.738966
ENST00000283629	-0.630826	0.868277	-0.502418	-0.593757	-0.535398	-0.200008	-0.553101	2.14723
ENST00000543199	0.150103	2.38151	-0.539149	0.00623285	-0.556863	-0.556863	-0.483676	-0.401292
ENST00000373357	0.576956	0.765805	-0.719452	-1.20075	-0.750387	-0.900132	1.4787	0.749252
ENST00000396355	0.206355	1.81443	-0.569988	0.288789	-1.05433	-0.86075	0.921144	-0.745649
ENST00000341249	0.252356	0.57772	-1.09553	-0.444557	-0.681351	-0.617914	2.08632	-0.077041
ENST00000310645	-0.648375	0.933472	-0.373593	-1.29732	-1.00079	1.5143	0.760568	0.111744
ENST00000389017	0.013785	1.24722	-0.0995686	0.959925	-1.90859	-0.781011	0.0619109	0.506331
ENST00000417362	1.42875	1.67025	-0.761135	-0.760867	-0.687123	-0.0210009	-0.151037	-0.71784
ENST00000572815	-1.31925	1.25026	1.14158	-0.583719	-0.639257	0.503498	0.638311	-0.991415
ENST00000412035	1.20488	1.89028	-0.335805	-0.804783	-0.0498374	-0.64569	-0.592957	-0.666086
ENST00000419437	-0.495008	1.54584	-0.838173	-0.311262	-1.52	0.997436	0.494621	0.126543
ENST00000381843	0.012385	2.39908	-0.448096	-0.83	-0.413595	-0.157076	-0.265328	-0.297371
ENST00000255495	0.0155297	1.4946	-1.12312	0.0123468	1.35248	-0.897086	0.0751832	-0.929925
ENST00000373596	-0.0706342	1.76829	0.638829	0.107566	-1.29679	-0.117517	0.267051	-1.29679
ENST00000616501	-0.231696	2.36497	-0.664144	-0.182087	-0.500998	-0.577277	0.265028	-0.4738
ENST00000273963	-0.0985722	1.92219	-1.22574	-0.0422112	-1.17413	-0.0301685	0.00697006	0.641659
ENST00000534661	0.5697	1.00684	-0.683637	-0.311312	-0.69862	1.68551	-1.30307	-0.265404
ENST00000483615	-0.307274	2.4057	-0.289299	-0.491346	-0.744903	-0.261758	0.0906939	-0.401813
ENST00000175756	-1.41459	1.08273	0.690827	-1.37469	0.443185	0.456628	0.781828	-0.665914
ENST00000548588	0.769021	1.47611	-0.389187	-1.42622	1.08067	-0.25078	-0.729988	-0.529624
ENST00000447208	1.38586	1.83145	-0.536218	-0.536218	-0.536218	-0.536218	-0.536218	-0.536218
ENST00000450092	-0.463598	1.43827	-0.501649	-0.106134	-0.710322	-1.20934	1.57667	-0.0239016
ENST00000512285	-0.688812	1.64098	0.739689	-0.598289	0.458256	0.552869	-1.36629	-0.738404
ENST00000378714	-0.355173	0.67652	0.219016	-0.808985	2.03693	-0.0581739	-0.632559	-1.07757
ENST00000521590	0.226285	2.32197	0.127841	-0.704019	-0.522014	-0.264631	-0.600641	-0.584788
ENST00000368977	-0.164177	0.663266	0.329983	-1.39086	1.16166	1.20042	-1.09857	-0.70172
ENST00000528672	-0.0389432	2.12973	0.416911	0.406731	-0.728608	-0.728608	-0.728608	-0.728608
ENST00000588282	-0.448472	2.24633	-0.0645406	-0.0692703	-1.13195	0.312591	-0.358534	-0.486157
ENST00000444739	-0.898051	0.73317	-0.209268	0.699888	-0.434481	-0.181472	-1.4135	1.70371
ENST00000414390	-0.683306	0.625526	-1.34951	0.630727	-1.43698	0.973681	0.885646	0.354219
ENST00000366733	0.851512	2.12796	-0.526263	-0.666526	-0.0414941	-0.519488	-0.649753	-0.575951
ENST00000419114	1.00806	1.80969	0.166738	-0.191379	0.023198	-0.93877	-0.93877	-0.93877
ENST00000367999	0.266033	0.94227	-0.308116	-0.048411	-0.945427	-1.05615	1.85431	-0.704512
ENST00000534772	0.478303	2.05128	-1.05329	-0.883697	-0.766062	0.283049	-0.0458456	-0.0637355
ENST00000233668	0.82288	1.48264	-1.69515	0.049461	-0.00390802	0.276543	-1.07346	0.140994
ENST00000230354	-1.67542	1.47941	-0.0359263	1.00633	-0.503688	-0.486468	0.59609	-0.380337
ENST00000599386	-0.119784	1.08281	-0.0488899	-1.20569	0.906693	-0.259798	-1.48235	1.12701
ENST00000329687	0.0323893	0.502705	-0.380636	-0.182132	-1.4402	0.240264	1.97078	-0.743176
ENST00000392857	-0.391197	2.01594	-0.922779	-0.722218	0.501716	0.684749	-0.515242	-0.650968
ENST00000635491	0.182718	1.61508	0.0982107	0.775623	-1.53106	-1.1725	-0.101282	0.133202
ENST00000376372	0.340418	1.04953	-0.746445	-0.704876	-0.78999	-0.835506	1.83934	-0.15247
ENST00000576037	0.331549	1.99601	-0.780389	-1.08711	0.755011	-0.366245	-0.265065	-0.583755
ENST00000221466	-0.181312	2.01806	-0.0534882	-0.0584176	-0.63015	-1.36263	-0.413082	0.681016
ENST00000393160	-0.104892	0.846721	-1.39311	-1.39311	-0.0517915	0.594419	1.42426	0.0775107
ENST00000367157	-0.224453	1.09198	-0.860087	-1.36208	-0.69018	-0.153981	0.749556	1.44924
ENST00000609454	0.188435	1.91524	0.0226101	0.592275	-1.363	-0.42386	0.0207641	-0.95246
ENST00000428926	1.15001	1.63915	-0.820391	-0.820391	0.591904	-0.145215	-0.820391	-0.774671
ENST00000617768	1.11273	1.87452	0.0139267	-0.0279362	-0.815354	-0.580878	-0.814386	-0.762621
ENST00000368682	-0.459999	0.814047	0.404589	-0.186462	-0.0227629	-1.63957	-0.604779	1.69494
ENST00000480910	-0.482099	0.713641	-1.11464	-0.812066	-0.573536	1.99391	0.221217	0.0535805
ENST00000487612	-0.287187	1.00555	-1.24668	-0.700653	1.31514	-0.990259	-0.157213	1.0613
ENST00000346169	0.564686	0.74594	-0.00124531	-2.15099	-0.083497	0.831719	0.677114	-0.583728
ENST00000473127	0.798186	1.9859	-0.778228	-0.453203	-0.940157	0.301204	-0.128205	-0.785499
ENST00000528862	-0.079796	0.856935	-0.22696	-0.553726	-1.65591	0.377099	1.68873	-0.406376
ENST00000565188	-0.0605271	1.9441	-0.447343	1.15205	-0.672529	-0.553178	-0.64339	-0.719181
ENST00000368838	0.213274	2.17308	0.56836	-0.30925	-0.737071	-0.716705	-0.748401	-0.443292
ENST00000354056	-0.165016	1.95395	-0.0964066	-0.492053	0.890948	-0.0672696	-1.1802	-0.843955
ENST00000393576	0.90913	2.10736	-0.605773	-0.536992	-0.247908	-0.670897	-0.243255	-0.711663
ENST00000407332	-0.63036	2.34375	-0.266231	-0.389938	-0.747222	-0.494788	0.274487	-0.089698
ENST00000413388	0.246862	1.57017	-0.991077	0.259632	-1.04713	-0.540362	1.22808	-0.726179
ENST00000442241	-0.163729	2.32668	0.394539	-0.297452	-0.695459	-0.43356	-0.518712	-0.612306
ENST00000545321	-0.0502296	0.718334	-0.431246	-1.40653	-0.475486	1.81889	-0.706391	0.532661
ENST00000480134	0.336645	2.32413	-0.252633	-0.0294867	-0.657717	-0.553436	-0.581751	-0.585747
ENST00000540370	-0.581587	0.609693	0.47171	-0.395565	-1.39875	-0.00330191	1.89638	-0.598576
ENST00000546764	0.49641	1.32226	-1.43188	-1.43188	0.737638	0.50414	0.11029	-0.306987
ENST00000535829	-0.68687	1.71385	0.280892	-1.65722	-0.636853	0.473382	0.209088	0.30373
ENST00000417363	-0.0303644	1.25428	-0.855149	-0.489504	-0.867017	1.77024	-0.754107	-0.028384
ENST00000319349	0.417849	2.31053	-0.139356	-0.531869	-0.208095	-0.601419	-0.599236	-0.64841
ENST00000590339	-0.396062	0.64	-0.694818	-0.748305	-1.57045	0.685768	1.41808	0.66579
ENST00000624210	0.445522	2.26793	-0.166566	-0.0120239	-0.50026	-0.6782	-0.6782	-0.6782
ENST00000587489	1.43959	1.63883	-0.82045	-1.06638	-0.511311	-0.127166	-0.298467	-0.254633
ENST00000329047	-1.01866	1.7759	1.23374	-0.0598063	-0.16055	-0.659002	-0.235703	-0.875916
ENST00000357628	0.935092	1.62979	-0.781129	-1.06282	0.0442023	0.524363	-1.20211	-0.0873854
ENST00000345957	0.271732	1.08184	-0.553447	-0.417317	-0.893875	-0.577014	1.8766	-0.788514
ENST00000468618	0.206351	0.665431	-0.276986	-0.841735	-0.536894	2.1188	-0.841735	-0.493237
ENST00000278505	-0.0553254	1.58899	0.172686	-1.38462	-0.138925	0.731322	0.424163	-1.33829
ENST00000335016	-0.289811	2.14365	-0.27662	-0.547978	-0.871792	0.103513	-0.8852	0.624244
ENST00000263088	0.500927	1.87243	0.0481706	0.743271	-0.496807	-0.928876	-1.05179	-0.687321
ENST00000576916	1.0454	1.83557	-0.529645	0.258999	-1.01996	-0.857045	-0.637312	-0.0959993
ENST00000476760	0.634748	1.12718	-1.39592	-0.558825	-0.213924	1.51735	-0.779882	-0.330727
ENST00000339209	-0.731277	1.34926	-1.28276	1.3099	-0.980851	-0.242292	0.507627	0.070387
ENST00000433753	-0.370099	1.55839	-1.22528	1.26562	-0.664116	-0.451438	-0.639677	0.526602
ENST00000287097	-0.159332	0.878167	-1.2809	-0.737997	0.836919	1.15142	0.592618	-1.2809
ENST00000519860	-0.734267	0.952383	-1.26784	-0.841893	1.14023	0.631092	-0.815062	0.935357
ENST00000331268	-1.27767	1.53656	-0.355588	-0.239873	0.436787	-1.09739	1.18062	-0.183454
ENST00000376421	-0.379335	2.35707	-0.55733	-0.120243	-0.654122	-0.411854	0.301436	-0.535622
ENST00000354989	0.318307	1.703	0.291934	0.618294	-1.50961	-1.04021	-0.411266	0.0295526
ENST00000443601	-1.54962	1.1854	0.403952	-0.0851774	0.867791	0.704627	-0.212261	-1.31471
ENST00000302102	1.30841	1.674	-0.71746	0.347121	-0.323463	-0.76287	-0.76287	-0.76287
ENST00000219251	0.897385	1.8882	-0.675305	-0.675305	-0.675305	-0.675305	0.590939	-0.675305
ENST00000532777	0.521392	1.80646	-0.225744	-0.39865	-0.852474	0.918417	-0.640371	-1.12903
ENST00000084795	-0.391044	2.47362	-0.367245	-0.355367	-0.39464	-0.313342	-0.307939	-0.344045
ENST00000521022	-0.55005	1.91228	1.08209	-1.02692	-0.0134762	-0.671951	-0.147413	-0.584565
ENST00000356033	-0.404228	2.39389	0.00917233	0.0956074	-0.52361	-0.52361	-0.52361	-0.52361
ENST00000302937	0.717897	1.24645	-0.678869	-0.489492	-1.36391	1.19094	-0.927071	0.304057
ENST00000261918	0.21594	2.00407	0.43143	-1.27923	-0.587607	-0.0508053	0.131813	-0.865609
ENST00000420799	-0.197317	2.2046	0.716891	-0.299079	-0.526652	-0.552352	-0.740069	-0.606023
ENST00000591139	1.39873	1.68618	-0.627333	-0.523852	0.172229	-0.636855	-0.639621	-0.829475
ENST00000537677	-0.315265	2.18387	-0.421276	0.763805	-0.343714	-0.377644	-0.745984	-0.743787
ENST00000394593	-0.225405	2.36312	-0.84644	-0.545426	-0.183557	-0.202468	-0.505101	0.14528
ENST00000428789	1.18064	1.25909	-1.35801	0.795261	-0.0772219	-0.956323	-0.787749	-0.0556871
ENST00000295874	0.20645	0.595439	-0.151607	-1.53308	0.368402	1.79428	-0.473689	-0.806203
ENST00000251166	0.461925	1.63631	0.0334778	-0.929043	-1.40163	0.854016	0.082606	-0.73766
ENST00000325123	-0.193702	1.0088	-1.27132	-0.770455	0.952065	0.679992	-1.27132	0.865947
ENST00000286122	0.354344	2.3533	-0.293728	-0.457982	-0.309236	-0.654056	-0.386098	-0.606546
ENST00000576229	-0.524928	2.0581	-0.405211	1.0593	-0.590309	-0.4817	-0.557853	-0.557392
ENST00000542785	-0.336082	1.03211	-1.58231	-0.363582	-0.869943	1.44694	0.102897	0.569964
ENST00000435795	0.493547	0.725428	-1.12583	-1.04694	-0.411676	0.295523	-0.697382	1.76733
ENST00000381232	-0.399731	0.656765	0.336902	-0.0737694	1.9036	-0.270291	-0.706306	-1.44717
ENST00000404484	-0.513663	2.14302	-0.344203	0.883864	-0.661212	-0.322103	-0.59218	-0.593527
ENST00000341298	1.28099	1.44709	-0.714462	0.844231	-0.714462	-0.714462	-0.714462	-0.714462
ENST00000382085	-0.617212	1.48206	0.129181	0.937732	-0.875635	-1.23417	-0.692249	0.87029
ENST00000596290	0.9441	2.03542	-0.675868	-0.218844	-0.725477	-0.102451	-0.887634	-0.369247
ENST00000475111	0.966306	1.51153	-0.540615	0.293269	-1.4095	0.601583	-0.56499	-0.857589
ENST00000335148	-0.316435	1.09509	-0.808302	0.976733	-0.902174	-0.633827	-0.868345	1.45726
ENST00000235310	-0.374496	1.05846	-1.28113	1.12224	-1.20323	0.96491	0.314215	-0.600959
ENST00000422581	0.804462	0.996786	-1.02294	-0.622108	-0.434294	-0.940523	1.63647	-0.417849
ENST00000520523	0.149616	1.05499	-0.034212	-1.03314	0.430414	-0.788588	1.51839	-1.29747
ENST00000484888	0.889116	1.36004	-0.19728	-1.20973	0.641112	-1.06263	-0.994128	0.573504
ENST00000327443	0.135957	2.14024	-0.0919218	0.56986	-0.773957	-0.52022	-0.987211	-0.472744
ENST00000583641	0.483486	1.97185	0.0324896	-0.15859	-0.935332	-0.935332	0.476757	-0.935332
ENST00000316024	-0.575101	0.881666	-0.971107	0.481232	-1.06285	-0.139432	1.83478	-0.449187
ENST00000395081	0.380588	2.19993	-0.0420989	0.21973	-0.624203	-0.809845	-0.514895	-0.809205
ENST00000591269	-0.326204	2.30905	-0.484899	-0.540654	0.346257	-0.710805	-0.638161	0.0454165
ENST00000600918	-1.4802	0.833202	0.48484	-1.01452	1.35517	-0.642362	-0.264932	0.728796
ENST00000641389	-0.665261	1.04758	-1.74898	0.113912	-0.33562	0.0771127	1.50648	0.00477397
ENST00000394251	0.855707	1.63076	-0.596977	-0.13047	-1.65578	-0.534921	-0.0229895	0.454668
ENST00000392391	0.0191343	0.702656	0.0740569	0.410067	-0.272213	-1.45315	1.67599	-1.15654
ENST00000263150	-0.528808	1.58526	-1.56394	0.464582	-0.285054	-0.322354	-0.432784	1.08309
ENST00000391894	-0.793465	1.41094	0.19908	0.625725	-0.691439	1.18865	-0.672481	-1.267
ENST00000359935	0.953124	1.76254	-0.806149	0.612242	-0.806149	-0.103305	-0.806149	-0.806149
ENST00000359282	-0.754513	1.76382	1.0163	0.597648	-0.934271	-0.509693	-0.364252	-0.815034
ENST00000375425	0.0932206	2.28678	-0.625969	-0.243776	0.36765	-0.625969	-0.625969	-0.625969
ENST00000395655	0.291219	1.53007	-0.451813	1.03683	-1.32267	0.482547	-0.575518	-0.99066
ENST00000358855	1.30881	1.44721	-0.491071	0.777481	-0.841435	-0.784826	-0.808679	-0.60749
ENST00000592239	0.193872	1.35523	0.0351863	-0.835406	-1.21514	-1.22885	0.888115	0.806993
ENST00000321878	0.580233	1.57226	-0.189828	-1.24365	-1.02676	0.660143	0.55061	-0.903008
ENST00000464813	-0.753581	2.11977	-0.968885	0.0583153	-0.841227	-0.187993	0.497777	0.0758193
ENST00000597130	0.0073231	1.5838	-0.633498	1.57637	-0.633498	-0.633498	-0.633498	-0.633498
ENST00000533820	1.14094	1.85754	-0.996593	-0.280112	-0.157009	-0.131157	-0.947718	-0.485898
ENST00000359280	-0.308173	2.33068	-0.0874616	-0.303244	-0.784142	-0.768591	0.247349	-0.326421
ENST00000233154	-0.122172	1.78906	0.313128	-0.864632	-1.43961	0.205857	-0.579887	0.698262
ENST00000255152	0.418516	1.05052	-1.03368	-0.33133	-1.51952	-0.482527	1.2652	0.632826
ENST00000380127	0.976142	1.73	-0.698256	0.785136	-0.698256	-0.698256	-0.698256	-0.698256
ENST00000332680	0.281598	1.39842	0.152128	0.469539	0.0489628	0.397578	-2.00047	-0.747755
ENST00000383463	-0.476413	2.23683	-0.182712	-0.831317	0.431872	-0.871216	0.00844982	-0.315495
ENST00000327551	0.821444	1.29297	-0.531109	0.93912	-0.722758	-0.210668	-1.7056	0.116596
ENST00000338972	0.389377	1.60244	-0.762467	-0.306263	-0.762467	1.36432	-0.762467	-0.762467
ENST00000435135	0.159195	0.799254	-0.165492	-1.02151	-0.712989	1.42987	0.894445	-1.38277
ENST00000521452	1.30261	1.89422	-0.568441	-0.586202	-0.534759	-0.530037	-0.444961	-0.532429
ENST00000540700	0.262004	2.24234	-0.203566	0.341385	-0.660542	-0.660542	-0.660542	-0.660542
ENST00000616623	0.849399	1.44263	-1.44343	0.816549	-0.298456	0.196235	-0.55991	-1.00302
ENST00000640277	-0.301597	2.47342	-0.364538	-0.309721	-0.394156	-0.374682	-0.34031	-0.388414
ENST00000428369	0.03415	2.17124	-0.850071	0.640171	-0.736369	-0.633523	-0.392978	-0.232614
ENST00000433097	0.188257	2.08244	0.719882	-0.13327	-0.828481	-0.590266	-0.613187	-0.825371
ENST00000615858	0.439025	1.76434	-1.22842	-0.611718	0.461504	-0.72679	-0.778747	0.680806
ENST00000621833	-0.0432358	2.09958	-0.173341	0.814344	-0.832055	-0.708105	-0.449333	-0.707857
ENST00000248139	0.929845	1.62684	-1.13875	0.0231998	-0.30538	0.34665	-0.0781456	-1.40426
ENST00000626028	0.192711	0.718749	-1.19438	-0.434123	-0.965441	-0.0930976	-0.187886	1.96347
ENST00000335999	-0.148777	1.33801	-0.381125	-1.51537	-0.991567	1.05871	0.787532	-0.147412
ENST00000360911	-0.220151	1.99218	0.302866	-0.947487	-0.436853	0.624365	-0.133969	-1.18096
ENST00000559087	0.704217	1.56611	-0.700192	1.25232	-0.692056	-0.727047	-0.718723	-0.684625
ENST00000377348	-0.155251	2.32422	0.00828359	0.258822	-0.650808	-0.593716	-0.493537	-0.698012
ENST00000196169	-0.440174	0.725151	0.496031	-1.18839	1.3535	0.709712	-1.50451	-0.151319
ENST00000432037	-1.11979	0.639015	-0.995906	0.0347389	-0.387256	1.80202	0.70173	-0.67455
ENST00000265195	0.0960174	1.9702	-0.991744	-1.18456	-0.305599	0.5464	0.335803	-0.466517
ENST00000602710	-1.73287	1.49737	0.107405	0.814759	-0.449522	0.106602	-0.807162	0.463416
ENST00000370858	-0.858294	1.51319	-0.808065	-1.12066	-0.63388	0.702162	1.07353	0.132024
ENST00000541078	-0.224328	1.18968	0.40881	0.0711992	-1.22408	-0.532957	1.48459	-1.17291
ENST00000572886	0.744117	0.942039	-1.664	-0.0342168	-0.835213	-0.723451	1.19417	0.376548
ENST00000486085	1.20793	1.70895	0.0425416	0.191865	-0.578529	-0.978303	-0.700143	-0.894312
ENST00000441707	-0.837777	0.810944	-0.319511	-1.02444	-0.586281	1.9549	-0.401133	0.403301
ENST00000411539	0.303397	2.20737	-0.405911	0.338206	-0.82155	-0.190579	-0.612343	-0.818592
ENST00000338641	-0.963904	0.933184	-0.566984	-1.32561	-0.349622	-0.0389093	0.752639	1.55921
ENST00000414370	-0.48081	2.40792	-0.56389	-0.0576994	-0.70102	-0.232921	-0.0539778	-0.317597
ENST00000287936	-1.99917	0.833902	-0.018616	-0.872398	0.0497674	0.334712	0.96725	0.704557
ENST00000399817	-0.521571	2.00825	0.00568321	0.533586	-1.48467	-0.411299	0.0539952	-0.183973
ENST00000393546	-0.0459672	2.21377	0.490387	-0.594288	-0.941019	-0.0740934	-0.347664	-0.701126
ENST00000462804	0.483033	1.98094	-0.625142	0.0959779	-0.498367	-0.570062	0.431067	-1.29745
ENST00000600083	-0.15495	2.2051	-0.20062	-0.18387	-0.885579	-0.503449	-0.8324	0.555772
ENST00000317269	-0.728356	0.480039	0.376409	0.172939	-1.99283	-0.181007	1.32987	0.542934
ENST00000302538	0.0160346	1.18538	0.133517	-0.979926	-0.510697	-1.64754	0.8135	0.989732
ENST00000434581	0.629714	1.46573	-1.18369	-0.202349	-0.576714	-1.2472	1.05918	0.0553405
ENST00000492600	-0.800119	1.25553	-1.12158	0.407243	-0.36263	1.63926	-0.401329	-0.616374
ENST00000634910	0.673902	1.84138	-0.0131503	0.413748	-1.17704	-1.07932	-0.658391	-0.00113175
ENST00000457757	-0.0889092	1.755	-0.424971	-0.969769	1.24167	-0.933238	-0.614135	0.0343554
ENST00000361778	0.342257	1.19011	-0.39234	-0.744762	-0.703586	1.78227	-0.729186	-0.744762
ENST00000221665	0.959245	1.23063	-1.83831	0.229341	-0.646915	0.386014	-0.6673	0.347299
ENST00000558746	-0.729656	1.06736	-0.477929	-1.37239	1.1723	-0.771624	1.11659	-0.00464189
ENST00000604381	0.755961	2.22443	-0.496731	-0.496731	-0.496731	-0.496731	-0.496731	-0.496731
ENST00000316403	-0.0883166	2.01675	-0.877235	1.00331	-0.387804	-0.650536	-0.336497	-0.679666
ENST00000546584	0.51469	2.28295	-0.551669	-0.0392918	-0.551669	-0.551669	-0.551669	-0.551669
ENST00000469379	0.667917	1.50791	-1.02816	0.805438	-1.44336	-0.0690738	0.220747	-0.66142
ENST00000527156	0.172612	2.2976	0.0606959	-0.481279	-0.875309	-0.00468706	-0.638375	-0.531254
ENST00000338995	-0.105913	1.62594	-0.655437	1.50751	-0.733319	-0.733319	-0.172146	-0.733319
ENST00000488494	0.32981	2.27315	0.209852	-0.286701	-0.674332	-0.611908	-0.618696	-0.621172
ENST00000457062	1.32029	1.40601	-0.888408	-1.36138	-0.155156	0.231328	-0.727472	0.174791
ENST00000629586	0.787205	2.17075	-0.100277	-0.652339	-0.483085	-0.592504	-0.494348	-0.635402
ENST00000504695	0.656825	2.17192	-0.024269	-0.404867	-1.0088	-0.336192	-0.531181	-0.523439
ENST00000407721	0.913034	1.93404	-0.33484	0.378743	-0.94187	-0.71967	-0.68368	-0.545753
ENST00000458270	1.01895	1.52488	-0.195428	0.841562	-0.973068	-0.962548	-0.966304	-0.28804
ENST00000454310	0.432552	2.01405	-0.82399	0.548997	-0.82399	-0.636745	0.113122	-0.82399
ENST00000458064	0.014994	0.582401	-1.36054	-0.122354	0.0887044	0.527061	1.63028	-1.36054
ENST00000545718	0.289755	2.20835	0.203393	-0.0508912	-1.07491	-0.436125	-0.557397	-0.582182
ENST00000590155	-0.198954	1.44495	-0.881365	1.06956	-0.153155	-1.2522	-0.839006	0.810166
ENST00000509532	-0.389126	0.788048	-1.12563	0.232934	-0.706085	1.73552	-1.05909	0.523441
ENST00000443864	-0.682879	0.742781	0.222269	-0.240431	1.91358	-1.04028	-1.05423	0.139177
ENST00000394807	0.841371	1.80493	-0.525243	-0.167721	-1.23606	0.526804	-0.896887	-0.347198
ENST00000322813	1.26746	1.84542	-0.0943941	-0.687442	-0.807403	-0.728024	-0.334257	-0.461357
ENST00000415719	-0.133879	1.51272	-0.0346306	-0.913667	-1.01136	1.53275	-0.348442	-0.603492
ENST00000200652	-0.290426	0.919557	0.49861	-1.42575	-0.856041	1.4392	0.544419	-0.829567
ENST00000587508	-0.308622	1.13057	-0.546275	0.85443	0.0680895	-1.27415	1.25599	-1.18004
ENST00000378319	0.490237	1.547	-0.446039	1.31623	-0.28009	-0.885984	-0.704113	-1.03724
ENST00000444782	-0.00320065	2.11566	0.458853	0.17665	-1.11422	-0.806775	-0.258708	-0.568255
ENST00000392102	0.0134305	0.77364	-0.259925	-0.947655	-0.88456	-0.92941	0.313189	1.92129
ENST00000565655	0.019332	0.80505	-0.524659	-0.758805	-0.758805	-0.106012	2.0827	-0.758805
ENST00000582944	1.05352	1.44218	-0.719931	1.10395	-0.719931	-0.719931	-0.719931	-0.719931
ENST00000393046	-0.137224	2.20462	-0.890015	-0.926534	-0.345545	-0.216749	0.513051	-0.201602
ENST00000534176	0.16794	2.39754	-0.594395	-0.475876	-0.379215	-0.607921	-0.227449	-0.280619
ENST00000394236	1.04521	1.08633	-0.918629	-0.829565	1.10365	-0.205869	0.105857	-1.38699
ENST00000347162	0.445346	0.726254	-1.32183	-0.923876	-1.2924	0.786128	0.529078	1.0513
ENST00000402198	0.806149	1.80494	-0.0278238	0.14327	-0.159327	-1.19884	-1.26393	-0.104436
ENST00000291041	-0.0811665	1.32553	0.403777	-1.44111	-1.25427	0.465926	1.01083	-0.429512
ENST00000357166	0.737516	2.06007	-0.113193	-0.193136	-1.26453	-0.400111	-0.238226	-0.588386
ENST00000562896	0.0063712	1.74522	-0.271332	1.34372	-0.931586	-0.561367	-0.610032	-0.720997
ENST00000436066	0.921261	1.74032	-0.305312	0.75049	-0.899426	-0.663927	-0.88415	-0.659258
ENST00000368431	-0.194138	1.9977	0.545872	-1.32885	-0.734292	0.300408	-0.0629558	-0.523737
ENST00000273064	-0.771584	0.703765	-0.518088	-0.75831	0.121501	1.71899	-1.24138	0.745107
ENST00000320345	0.0749654	1.60538	-0.527277	1.39312	-0.72356	-0.257426	-1.22055	-0.344656
ENST00000354884	-0.214156	2.42233	0.0505155	-0.611155	-0.473913	-0.433315	-0.26061	-0.479699
ENST00000636206	1.02921	1.86499	-0.52153	-0.946324	-0.0191143	0.181196	-0.782653	-0.805775
ENST00000543789	-0.0777433	2.02687	-0.593772	0.997891	-0.783418	-0.783418	-0.411854	-0.374556
ENST00000355552	0.0180975	2.20698	0.632236	-0.620887	-0.650368	-0.29467	-0.641853	-0.649537
ENST00000549735	-0.161855	1.9695	-1.35572	-0.0662433	-0.416783	0.82535	-0.599838	-0.194413
ENST00000321280	-0.0921596	2.28936	0.239304	-0.530542	-0.967829	0.034637	-0.46921	-0.503555
ENST00000409645	0.428907	1.4966	-0.266385	-0.0663513	-0.504294	1.04834	-0.410936	-1.72588
ENST00000164305	-0.178057	0.817527	0.143851	-0.845884	0.546282	1.44289	-1.778	-0.148605
ENST00000601043	-0.324871	2.29795	-0.132772	0.462513	-0.64437	-0.64437	-0.369712	-0.64437
ENST00000639844	0.181597	1.17634	0.0758082	-1.06836	-1.21301	1.03906	0.870398	-1.06182
ENST00000527104	1.16109	1.83309	-0.646701	-0.864266	-0.717309	-0.184339	-0.742911	0.161345
ENST00000407690	-0.309885	0.80542	-0.907889	-0.369725	-0.928235	2.03494	0.183401	-0.508022
ENST00000331373	-0.646746	1.56991	0.937337	0.0760955	-1.7558	0.100209	0.0835142	-0.36452
ENST00000344417	-0.229736	1.51256	0.606718	-0.460288	-1.41875	-0.825056	1.13326	-0.318704
ENST00000562939	0.0476482	1.74089	-0.0794368	-0.692986	-0.875679	1.29643	-0.73624	-0.700632
ENST00000324816	0.0665774	2.36924	0.00460388	-0.619825	-0.129906	-0.504765	-0.700666	-0.485258
ENST00000303372	0.931697	1.63197	0.0425296	-1.18713	-0.0489498	0.0755362	-1.43151	-0.0141435
ENST00000336509	1.12805	1.41345	-0.723502	1.06324	-0.724831	-0.726109	-0.725331	-0.704976
ENST00000391764	-0.291199	1.69158	-0.741644	1.45861	-0.790514	-0.714268	-0.142804	-0.469767
ENST00000530391	-0.0296358	0.546921	-0.41436	-0.522836	-0.785153	2.2283	-0.238084	-0.785153
ENST00000502500	-0.305749	1.3179	-1.34928	-1.38131	-0.00888468	1.11959	0.341452	0.266285
ENST00000611732	0.265135	1.96411	-1.1098	0.512139	-0.553421	0.18429	-0.161694	-1.10075
ENST00000322266	0.620432	1.65267	-0.468141	1.00737	-0.995762	-0.995762	-0.0042998	-0.81651
ENST00000391911	-0.450053	1.59226	-0.208848	-1.10361	-1.3474	0.958975	0.513224	0.0454506
ENST00000542235	-0.59976	0.912756	0.203111	0.275976	-1.35154	0.738218	1.19556	-1.37432
ENST00000348990	-0.437242	1.73896	-0.0255181	-0.698065	-0.663951	1.40777	-0.676168	-0.645786
ENST00000335504	-0.417498	0.846746	-0.350449	-0.723079	-0.757056	1.14429	1.46034	-1.2033
ENST00000457312	-0.321509	1.85961	-0.335998	1.25779	-0.852158	-0.330025	-0.42416	-0.853552
ENST00000509489	0.546146	1.11045	-1.44714	0.381187	-1.04972	-0.578749	-0.27283	1.31065
ENST00000427312	-0.345135	1.54398	-0.612529	1.04066	-0.198249	-1.59139	-0.394998	0.557674
ENST00000372652	0.0383543	1.23136	0.0437156	-0.343799	-0.345636	1.26626	-1.90761	0.0173477
ENST00000549590	0.744843	1.08909	-0.872394	-0.8337	0.304419	0.954968	-1.65177	0.264548
ENST00000356839	-0.594491	1.28246	-0.612394	-0.243301	-0.406689	1.88103	-0.581246	-0.725365
ENST00000552754	-0.362837	2.43714	0.0738048	-0.433865	-0.433865	-0.433865	-0.412653	-0.433865
ENST00000449247	-0.732124	1.1328	0.0667916	-0.733973	1.79461	0.0811257	-1.04499	-0.564235
ENST00000456174	0.157601	1.61875	-0.695407	-1.09099	-0.289982	0.935973	-1.18935	0.553405
ENST00000434927	0.0764904	0.61611	-0.866456	-0.893598	-0.703124	1.95805	-0.693471	0.505993
ENST00000391919	0.796412	1.81106	-0.689702	-0.689702	0.841042	-0.689702	-0.689702	-0.689702
ENST00000313074	0.519147	1.44078	-0.42596	-0.624602	-1.0425	-0.898551	1.42597	-0.394295
ENST00000396078	0.201376	0.748136	-1.4156	-1.32126	0.982071	-0.162792	-0.2875	1.25557
ENST00000296754	0.563263	0.62171	-1.18418	-0.959845	0.800864	0.21584	-1.31004	1.25238
ENST00000457406	0.911196	2.02582	-0.250454	-0.0471555	-0.434274	-0.928888	-0.378321	-0.897924
ENST00000359947	-0.00405767	2.03212	-1.01641	0.494506	-0.0282279	-0.905299	0.265281	-0.837913
ENST00000360534	1.09061	1.13741	-0.497072	-1.20654	0.815761	0.19043	-0.0793811	-1.45121
ENST00000372480	-0.22032	2.27234	0.254758	-0.000679016	-0.757614	-0.757614	-0.757614	-0.0332542
ENST00000393800	-0.225754	2.42334	-0.579866	-0.623935	-0.348261	-0.286567	-0.383291	0.0243328
ENST00000505113	0.395789	1.19675	-1.11132	-1.00449	-0.230806	-0.600756	1.63531	-0.28049
ENST00000438284	0.00210361	2.03349	0.677057	0.194577	-0.360982	-0.934393	-0.623932	-0.987916
ENST00000225927	0.150073	0.758759	-0.841897	-0.781967	-0.89743	0.417595	1.89895	-0.704081
ENST00000427199	0.680105	0.95215	-0.0431923	-0.507122	1.59923	-0.852725	-1.37004	-0.458408
ENST00000590852	-0.18602	1.36494	-0.120774	-1.47572	0.312406	-0.964723	-0.27419	1.34408
ENST00000442092	0.806064	1.04194	-0.340417	-0.859748	1.10069	0.6224	-1.18547	-1.18547
ENST00000392446	-0.952695	1.52303	0.312874	1.22769	-1.34424	-0.386416	-0.453811	0.0735691
ENST00000259053	1.11195	1.9015	-0.632336	0.0588585	-0.658869	-0.242154	-0.585605	-0.953346
ENST00000310018	1.2693	1.43663	-1.32297	0.00729931	-1.05219	0.40501	-0.488672	-0.254415
ENST00000613993	0.842971	2.16548	-0.55667	-0.55667	-0.55667	-0.55667	-0.55667	-0.225104
ENST00000275418	0.417312	1.48341	0.038718	-0.486804	0.023642	-1.06934	-1.46046	1.05352
ENST00000351625	-0.842815	1.74278	-0.668574	-0.846236	-0.393816	0.538247	1.11094	-0.640528
ENST00000293760	-0.428302	1.11086	-0.27287	-0.682853	-0.711148	0.426065	1.72804	-1.16979
ENST00000575078	0.589454	2.13993	-0.0129611	-0.234232	-0.58329	-1.08306	-0.114544	-0.701297
ENST00000334976	-0.00657808	1.61469	-0.525573	0.584043	-1.68059	-0.401292	0.80084	-0.385533
ENST00000557338	0.90064	1.97833	-0.762928	-0.762928	0.355588	-0.604927	-0.483363	-0.620414
ENST00000080059	0.177502	1.42563	-1.14279	-1.10165	-1.14279	0.446208	0.759469	0.578429
ENST00000450852	1.07747	1.88776	-0.121231	-0.698261	-0.73299	-0.78658	-0.771956	0.14579
ENST00000566059	-0.025584	2.33733	-0.1743	-0.91295	-0.757169	-0.095365	-0.0840222	-0.287941
ENST00000638390	0.104936	0.68015	-1.19581	0.566853	0.466532	-1.10572	-1.02697	1.51003
ENST00000375626	-0.359943	0.863305	-1.37131	-1.32872	-0.0470103	0.347069	1.47647	0.420149
ENST00000572250	-0.15297	0.688132	-0.494074	-1.45136	0.88274	0.0713678	-1.04944	1.50561
ENST00000454417	-0.208094	1.1729	0.254986	-0.546985	-0.0479845	0.722262	-2.04932	0.702236
ENST00000557623	-0.865925	1.17871	-0.0630773	0.207176	-1.07115	-0.579779	1.74104	-0.546988
ENST00000456159	0.410518	2.34516	-0.527969	-0.520017	-0.539848	-0.238123	-0.431519	-0.498199
ENST00000259746	-0.121877	1.86622	-0.837914	0.545086	0.836957	-0.861747	-0.858722	-0.568005
ENST00000411591	0.36944	2.05491	-0.717196	-1.03623	-0.98972	0.0430036	0.00889338	0.266899
ENST00000266943	0.361308	1.70493	-0.328249	-1.47667	-0.244518	-0.316644	1.00706	-0.707218
ENST00000410097	0.00125455	1.61758	0.296601	0.918004	-0.100714	-0.711442	-1.67909	-0.342199
ENST00000524506	0.00534311	2.12586	0.0918028	0.452652	-1.01332	-0.364002	-0.285027	-1.01332
ENST00000406593	1.30261	1.89666	-0.533212	-0.533212	-0.533212	-0.533212	-0.533212	-0.533212
ENST00000355209	-0.581583	0.967952	-1.39209	-0.223203	-0.418516	0.403134	1.76786	-0.523555
ENST00000431908	-0.15163	2.11358	-0.915984	0.258124	-0.656559	-0.915984	-0.251777	0.520229
ENST00000618887	1.30319	1.89622	-0.533235	-0.533235	-0.533235	-0.533235	-0.533235	-0.533235
ENST00000600737	-1.04918	1.2678	-0.0254445	-1.32224	-0.136985	0.910449	1.08113	-0.725545
ENST00000258770	-0.398407	2.12393	0.48575	-0.407392	-0.789555	0.44248	-0.883203	-0.573606
ENST00000395418	1.38796	1.69229	-0.937054	-0.481265	-0.934794	-0.15434	-0.424798	-0.148003
ENST00000405510	0.699516	1.25994	-0.748918	-0.603427	-0.710559	1.55939	-0.757525	-0.698418
ENST00000438527	-0.849666	1.86	-0.170937	0.0796554	-1.05798	-0.0433996	0.9981	-0.815779
ENST00000371589	-1.42792	1.38024	-1.40909	0.373393	-0.124305	0.830401	0.466882	-0.0895912
ENST00000584538	0.433123	1.11388	-0.92194	0.976749	1.10384	-0.894373	-1.13903	-0.672245
ENST00000564494	1.16138	1.54925	-0.171161	-0.935433	-1.19679	0.595796	-0.333617	-0.669418
ENST00000355396	1.49238	1.74084	-0.53887	-0.53887	-0.53887	-0.53887	-0.53887	-0.53887
ENST00000258733	0.572722	1.72082	-0.0815463	0.824708	-0.924578	-1.28138	-0.113612	-0.717139
ENST00000607003	-0.759129	1.46582	-0.16717	-0.735203	-1.18022	-0.167678	1.51148	0.0321112
ENST00000453848	0.741641	1.97763	0.0865101	-0.806622	-1.05789	-0.366727	0.193432	-0.767976
ENST00000316937	0.539218	1.57407	0.267758	-0.33252	-1.2289	-0.174429	-1.3951	0.749897
ENST00000268097	-0.977738	2.02009	0.735433	-0.780211	-0.621844	0.375436	-0.41968	-0.331491
ENST00000434472	-0.46967	1.87229	0.836575	-0.77667	0.391128	-0.583961	-1.214	-0.0556931
ENST00000557690	1.0794	1.90119	0.185853	-0.893901	-0.590584	-0.469114	-0.403432	-0.809415
ENST00000379046	0.0738936	2.21799	0.569165	-0.295316	-0.548686	-0.721264	-0.687372	-0.608407
ENST00000075322	1.26637	1.4924	-0.732926	-0.446798	-0.321786	0.35232	-0.130548	-1.47903
ENST00000527633	0.596722	1.12593	-0.316606	-0.311192	0.655552	0.746369	-1.98166	-0.515115
ENST00000477474	0.103911	1.32109	-0.726697	-0.617263	1.48724	0.279126	-1.33515	-0.512251
ENST00000543458	-0.00440686	1.65892	0.525686	0.538273	-1.13685	-0.901578	0.480152	-1.1602
ENST00000564209	0.654269	1.87571	-0.679011	-0.679011	-0.679011	-0.679011	0.865073	-0.679011
ENST00000535656	-0.194484	1.1185	-0.862854	0.0121645	-0.500703	-0.406116	-1.03299	1.86648
ENST00000361271	-0.0325035	0.945862	0.176758	-0.00395666	1.44935	-1.18363	0.234454	-1.58633
ENST00000019317	0.642381	0.832852	-0.669028	-0.618808	0.458265	-1.05911	1.55691	-1.14346
ENST00000283415	-1.0362	0.793592	0.594985	-1.52493	-0.152609	0.768557	-0.682992	1.2396
ENST00000471288	0.638243	1.80131	-0.56389	-0.0121814	-1.47275	-0.451987	0.602752	-0.541499
ENST00000511912	0.78032	1.50595	-0.805267	-0.281711	0.361789	0.519296	-0.395651	-1.68473
ENST00000377075	-0.34136	1.09626	-0.0782172	-1.15531	-1.64329	0.454293	0.981433	0.686187
ENST00000308278	-0.0207052	1.04082	0.341141	-0.211115	-1.54763	-0.0946388	1.51691	-1.02478
ENST00000535020	-0.301002	1.71094	-0.190476	1.22709	-0.0655027	-0.216917	-0.928891	-1.23525
ENST00000268695	1.00095	1.84732	0.0642224	0.173371	-1.11979	-0.694027	-0.693763	-0.578289
ENST00000375865	0.215043	2.24502	-0.0914587	-0.0526871	-0.70715	-1.0299	-0.584546	0.00567938
ENST00000519758	-0.137907	2.42254	-0.355587	-0.534208	-0.0651729	-0.413843	-0.228119	-0.687699
ENST00000342981	-0.563016	2.33771	0.140093	-0.0763549	-0.885661	-0.495712	-0.0580807	-0.398976
ENST00000189444	-1.03437	1.04773	-0.187902	-1.30713	-0.0663612	-0.548645	1.58916	0.507519
ENST00000006777	0.140991	1.76525	0.304249	0.955867	-1.13556	-0.346079	-0.721214	-0.963509
ENST00000402077	1.01886	1.50211	-0.749206	-0.107805	-1.06037	-0.395929	0.852714	-1.06037
ENST00000528718	0.016511	0.877744	0.127032	-0.384938	-1.42977	-0.20389	1.8181	-0.820789
ENST00000355797	0.743763	0.81874	-0.401489	0.319539	-0.761976	-1.7877	1.29784	-0.228719
ENST00000510199	-0.0969885	2.4327	-0.504119	-0.0327639	-0.501604	-0.472346	-0.37764	-0.447239
ENST00000421037	-0.102517	1.75177	0.266109	-1.43716	-0.951111	0.826288	0.0828908	-0.436269
ENST00000415912	-0.650666	1.69168	0.405374	-0.132133	-1.32629	0.354998	0.719923	-1.06288
ENST00000394555	1.47812	1.67249	-0.64503	-0.46099	-0.632252	-0.794454	-0.0194706	-0.59841
ENST00000512944	1.31313	1.83252	-0.649444	-0.647914	-0.0551701	-0.611353	-0.569616	-0.612153
ENST00000588173	-0.944172	1.79394	0.708142	-0.199892	-1.19641	0.573007	0.0322763	-0.766895
ENST00000347370	0.742275	2.1259	-0.601468	-0.881846	-0.32534	-0.687266	0.0809982	-0.453249
ENST00000446490	0.659955	2.07857	0.215719	0.0104414	-0.741172	-0.741172	-0.741172	-0.741172
ENST00000352131	0.655887	1.75889	0.0240325	0.759528	-1.03751	-1.02099	-0.825069	-0.314758
ENST00000308733	-0.0417947	2.19573	0.719626	-0.508012	-0.561663	-0.612561	-0.576145	-0.61518
ENST00000263897	-0.412906	1.7113	-0.318029	1.02064	-0.285243	-0.540874	0.332879	-1.50777
ENST00000220763	0.662704	0.929303	-0.212278	-0.723477	0.00496479	1.48445	-0.514642	-1.63103
ENST00000489024	0.371871	1.57	-1.00188	0.824204	-1.01427	-0.512113	0.716098	-0.9539
ENST00000397166	0.224365	0.542694	-0.333092	-1.08049	-1.76549	0.368491	1.15596	0.887552
ENST00000403550	0.00768574	2.16759	-0.28219	0.634895	-0.768865	-0.669949	-0.239926	-0.849244
ENST00000337495	0.720461	1.64025	-0.935364	-1.29763	0.138484	-0.2679	0.756099	-0.754398
ENST00000316495	-0.490904	0.710127	-0.54318	-0.410064	-1.30743	-0.433829	1.88202	0.593265
ENST00000390015	0.360081	1.17195	-1.00202	0.0239659	-1.00202	-0.121383	1.57144	-1.00202
ENST00000361757	1.48663	1.70846	-0.305641	-0.724486	-0.687536	-0.383611	-0.415163	-0.678655
ENST00000415259	-0.30228	2.0499	0.093221	0.542102	-1.09865	-0.0911344	-0.108305	-1.08485
ENST00000371489	-0.703051	0.934733	-1.27855	-1.26258	0.481197	1.42014	0.0148931	0.393212
ENST00000496589	0.766306	1.596	-0.516144	1.13182	-0.926077	-0.609359	-0.565175	-0.87737
ENST00000513993	0.314571	2.08066	0.344144	0.13471	-0.636361	-0.262409	-0.915022	-1.0603
ENST00000453303	-0.736438	1.90472	0.656574	-0.417248	-1.29831	0.284103	0.23965	-0.633051
ENST00000527360	1.13289	1.60037	-1.0178	-0.782525	0.329653	-0.705301	-0.889261	0.331969
ENST00000620965	0.428018	0.617791	-2.14827	-0.124363	1.26867	0.340067	-0.247907	-0.134004
ENST00000618940	0.629497	1.83927	0.341202	0.525338	-0.911319	-0.673678	-0.95346	-0.796854
ENST00000486715	-0.153967	2.40422	0.0426708	-0.162194	-0.585709	-0.37643	-0.596743	-0.571852
ENST00000521512	-0.788408	1.57929	-0.446372	1.51745	-0.145355	-0.806748	-0.0699397	-0.839924
ENST00000349893	-0.0680635	1.99134	-0.809962	0.810302	-0.809962	0.271881	-0.809962	-0.575577
ENST00000628904	-0.380461	0.461425	0.280158	-0.137415	1.33022	-0.540182	-1.91575	0.901996
ENST00000296127	-0.419205	2.17096	-0.325495	-0.491311	-0.579397	-0.526088	-0.668672	0.839206
ENST00000503081	-0.388576	1.86327	0.0481817	1.01438	-0.974298	0.101565	-0.855223	-0.8093
ENST00000521303	0.556638	1.69872	0.355114	-0.337461	-0.940051	-1.10613	-0.95946	0.732634
ENST00000554396	-0.0492222	1.537	0.454144	0.277004	-0.763916	-1.88288	-0.0428884	0.470757
ENST00000547281	0.177723	2.35159	0.135384	-0.532939	-0.532939	-0.532939	-0.532939	-0.532939
ENST00000380909	-0.0592779	0.714907	-0.837463	0.597394	-1.10697	-0.369008	1.85372	-0.793306
ENST00000609261	0.825757	2.19116	-0.502819	-0.502819	-0.502819	-0.502819	-0.502819	-0.502819
ENST00000536876	-0.330821	0.583432	0.219685	-0.873362	-1.19627	1.00465	1.54597	-0.953277
ENST00000354858	-0.325786	2.33206	-0.0673613	0.333999	-0.683953	-0.588898	-0.610907	-0.389159
ENST00000482108	0.184725	1.18632	-0.463617	-0.191578	-1.57317	0.306749	1.41247	-0.861892
ENST00000591470	-0.275493	1.22639	0.548517	0.165791	-1.19873	-0.670175	1.36377	-1.16007
ENST00000266971	0.827482	1.28115	-0.398276	-1.11037	-1.42426	0.264644	0.996495	-0.436868
ENST00000276461	0.0844005	1.86058	0.684878	-1.59798	-0.323878	0.150531	-0.350489	-0.508044
ENST00000588994	1.04063	1.37102	-0.52671	0.662158	-1.14492	-0.475632	-1.28644	0.359888
ENST00000314787	0.410463	1.11488	-1.36039	-1.39909	0.520114	-0.189362	1.18177	-0.278377
ENST00000395915	-0.391228	2.05426	-0.410916	1.04474	-0.696524	-0.515566	-0.659176	-0.425598
ENST00000600147	-0.364351	1.38473	0.140661	-1.41202	-0.93911	1.23204	0.496444	-0.5384
ENST00000520868	-1.00248	1.6033	1.02287	0.182536	-0.979472	-0.337002	0.51408	-1.00383
ENST00000301391	0.580773	1.8209	0.152609	0.554316	-1.38361	-0.553731	-0.351606	-0.819657
ENST00000376666	-0.338118	1.08588	0.656483	-2.08335	0.0354347	-0.12822	0.942545	-0.17066
ENST00000258145	-1.14805	1.90997	0.855952	0.0860948	-0.680731	-0.350686	0.154322	-0.826875
ENST00000525954	0.344412	1.49193	-0.330371	1.38165	-1.18388	-0.419219	-0.299415	-0.985107
ENST00000554180	-0.297242	0.929534	-0.479921	-0.894665	0.709165	-0.381208	1.67052	-1.25618
ENST00000522695	1.37219	1.60222	-0.68384	-0.684343	-0.684592	0.450954	-0.686294	-0.686294
ENST00000307896	1.06693	1.73762	-0.534042	0.497122	-0.979219	-0.584716	-0.22447	-0.979219
ENST00000514093	0.293056	2.24002	0.0862877	0.118939	-0.689882	-0.695	-0.674492	-0.678927
ENST00000300737	0.293977	2.15802	-0.130959	-0.6462	-1.25086	0.207024	-0.402675	-0.22833
ENST00000388711	-0.499816	2.00592	-1.02743	-0.246334	0.372312	0.678333	-0.334595	-0.948391
ENST00000369683	0.398144	2.09092	-0.757346	-0.758335	-0.751967	-0.763068	0.385876	0.155777
ENST00000325617	1.29558	1.34135	-1.18611	-0.262941	-0.300748	0.139411	0.32622	-1.35276
ENST00000561555	1.20058	1.77614	-0.929595	-0.898709	-0.375772	0.253591	-0.516849	-0.509385
ENST00000456650	0.341511	2.08713	0.318958	0.046902	-0.696625	-0.139209	-0.964364	-0.994306
ENST00000262932	-0.901831	1.28695	0.380441	0.228838	-1.48173	-0.414391	-0.432193	1.33391
ENST00000424760	0.270971	2.04287	0.0286311	-1.31069	-0.615675	0.17857	-0.769964	0.175289
ENST00000597848	0.076913	0.761056	0.212817	0.0620812	-1.67887	-0.944879	1.62519	-0.114305
ENST00000320583	-1.27157	1.15326	0.924259	0.498253	-1.23819	-0.167306	0.882625	-0.781327
ENST00000438981	-0.681716	1.56823	-0.763264	1.52239	-0.614268	-0.276853	0.0902176	-0.844733
ENST00000372600	0.0411414	1.28856	-0.214095	0.930133	-1.83904	0.757289	-0.42391	-0.54008
ENST00000409618	0.432843	1.42759	-1.02516	0.149986	-0.717977	-1.37657	1.13581	-0.0265257
ENST00000448787	0.548643	1.73471	-0.805141	0.847252	-0.934116	-0.181918	-0.0187621	-1.19066
ENST00000222803	0.871881	1.1883	-0.0531684	-0.239875	-1.69605	-0.272003	1.04826	-0.847348
ENST00000371315	0.254292	1.86375	-0.526446	0.553553	-1.65965	0.00754297	-0.279472	-0.213562
ENST00000577985	0.0780357	1.29769	0.244339	-0.869756	-1.38263	-1.03826	0.602213	1.06837
ENST00000330574	-0.194476	1.18384	0.497471	0.266793	-1.92544	-0.933706	0.713745	0.391767
ENST00000543510	-0.710864	1.32533	-0.289617	-0.893934	-1.40732	0.370265	1.2762	0.329938
ENST00000340954	0.137376	1.41761	-0.0641221	0.710385	-1.23338	0.969149	-0.717242	-1.21977
ENST00000485326	0.00918194	2.18233	0.647308	-0.162289	-0.688883	-0.668943	-0.67439	-0.644318
ENST00000276654	-0.501606	0.971511	0.399847	-1.00626	-0.45394	-0.6723	-0.628942	1.89169
ENST00000586699	-0.392827	0.902964	-0.620994	-1.0053	-0.199277	2.05189	-0.130614	-0.605848
ENST00000481238	0.121734	0.696735	-0.509589	-1.67184	0.874871	-0.552256	1.47764	-0.437296
ENST00000391910	-0.643568	1.47419	-0.981511	-1.47817	-0.186711	0.3228	0.819673	0.673297
ENST00000371698	1.04176	2.07309	-0.519141	-0.519141	-0.519141	-0.519141	-0.519141	-0.519141
ENST00000307216	-0.287699	0.525524	-0.468377	0.0845467	-1.80763	1.57781	0.72963	-0.353802
ENST00000233615	-0.160227	1.86747	-0.876144	-0.335546	-0.0288581	0.398647	0.585293	-1.45064
ENST00000341426	0.177829	0.819779	-1.24117	0.597739	-0.806375	0.777479	1.08053	-1.40581
ENST00000303924	-0.313636	1.93988	0.818938	-0.0463324	-0.844159	0.0866478	-1.26709	-0.374246
ENST00000449103	0.0114391	0.822122	-1.007	-0.614914	-0.88924	2.01624	-0.265483	-0.0731727
ENST00000576122	-0.0626056	0.969431	0.462256	-1.36952	-1.12534	1.60716	-0.210737	-0.270644
ENST00000355917	0.60366	1.09027	-1.5117	0.607533	0.0540462	0.770482	-1.47536	-0.138932
ENST00000613215	1.03942	1.73914	-0.468468	0.619312	-0.868786	-0.405902	-0.785921	-0.868786
ENST00000590217	-1.28381	1.60253	0.772741	0.830493	-0.818604	-0.676501	0.159404	-0.586252
ENST00000455600	0.315949	1.06763	0.236293	-1.52023	-0.421056	0.787964	-1.34826	0.881711
ENST00000382745	-0.205734	0.697278	-0.37967	-0.981558	-1.06549	0.0203508	2.0517	-0.136874
ENST00000399953	0.788752	1.96211	-1.10616	0.380421	-0.739513	-0.282814	-0.378856	-0.623933
ENST00000558285	-0.0196894	1.51828	0.155343	1.0906	0.0364096	-1.45156	-1.15911	-0.170266
ENST00000296597	0.457428	1.94972	-0.04946	-0.0835387	-0.364162	0.403016	-1.22683	-1.08618
ENST00000426651	-0.995314	1.06075	-0.284097	-0.808936	-1.02133	1.11633	1.31036	-0.377765
ENST00000396865	0.543914	1.98897	0.0344761	0.44894	-0.337276	-0.811078	-1.05479	-0.813162
ENST00000374076	0.0750919	2.3605	-0.12068	-0.783978	-0.762408	-0.296837	-0.156506	-0.315183
ENST00000590247	-0.581052	1.71259	-0.599547	1.27388	-0.945287	-0.187736	0.207625	-0.880479
ENST00000268151	0.736537	2.11375	-0.00568313	-0.0304877	-0.682531	-0.783965	-0.665437	-0.682179
ENST00000564084	0.624207	1.97148	0.311995	0.218153	-0.478014	-0.840661	-0.830899	-0.976262
ENST00000372484	-0.0603728	0.716835	-0.415297	0.294963	-1.34565	-0.0686372	1.85717	-0.979012
ENST00000308388	0.754808	2.19454	-0.387022	-0.167408	-0.613225	-0.611519	-0.55515	-0.615024
ENST00000381733	0.689582	2.13734	-0.419483	-0.599154	-0.399585	0.16286	-0.796157	-0.775403
ENST00000316218	-0.213863	2.01592	0.328599	-0.230729	-0.0910283	0.0851699	-1.62521	-0.268854
ENST00000292494	0.455599	1.68697	0.0588097	1.08437	-0.948234	-0.835835	-0.605997	-0.895684
ENST00000418277	-0.0441759	2.07791	0.728602	0.0171109	-0.837779	-0.77043	-0.295901	-0.875332
ENST00000571688	1.14057	1.71212	-0.587255	-0.401883	0.555711	-0.833424	-0.809115	-0.776721
ENST00000477092	0.849335	1.55354	0.173321	-0.00867267	-1.09256	0.318478	-0.214196	-1.57925
ENST00000530211	0.0471236	2.17365	-0.0846568	0.304189	-1.2076	-0.284318	-0.170511	-0.777876
ENST00000314595	-0.729252	0.947255	0.561887	-0.598918	1.15437	-0.680299	-1.52889	0.873846
ENST00000442151	-0.938374	0.743105	0.25783	-0.0887098	1.19986	-0.838262	-1.45114	1.11568
ENST00000339754	0.170526	1.11729	-0.0960972	0.880755	0.135582	0.745746	-1.49442	-1.45938
ENST00000220509	-0.743751	0.567582	-0.0106745	-0.0645636	-1.97196	0.769154	1.26693	0.187277
ENST00000467905	-0.391357	2.45744	-0.0969554	-0.268197	-0.454844	-0.451961	-0.393788	-0.400339
ENST00000377104	0.270351	0.565529	-1.27574	0.646162	-1.4267	1.56405	-0.274955	-0.0686928
ENST00000336909	1.30932	1.55095	-0.258982	-0.502697	-0.833868	0.520754	-0.890202	-0.895266
ENST00000349157	0.0149118	2.14221	0.08144	0.482235	-0.933913	-0.8108	-0.200299	-0.775781
ENST00000280876	0.715912	1.64888	-0.775088	1.13375	-0.65349	-0.557081	-0.775088	-0.737799
ENST00000456194	0.213007	1.90002	-0.944787	-0.320539	-0.944787	0.623895	-0.944787	0.417981
ENST00000462069	0.779707	1.96445	0.357953	-0.00477745	-0.827434	-0.721106	-0.794443	-0.754353
ENST00000505907	1.31392	1.78124	0.00512764	-0.815633	-0.737879	-0.296193	-0.72857	-0.522016
[truncated: 247 more rows]

## Sheet: mRNA_cluster 2
Transcript_ID	MS_un	MS_30m	MS_3	MS_24	MC_un	MC_30m	MC_3	MC_24
ENST00000382686	-0.535277	1.35736	1.8543	-0.535277	-0.535277	-0.535277	-0.535277	-0.535277
ENST00000599319	-0.684428	1.79323	1.0547	0.574201	-0.684428	-0.684428	-0.684428	-0.684428
ENST00000590315	-0.687858	1.35812	1.59921	0.481955	-0.687858	-0.687858	-0.687858	-0.687858
ENST00000617943	-0.532278	1.28036	1.91331	-0.532278	-0.532278	-0.532278	-0.532278	-0.532278
ENST00000424091	-0.630538	1.25408	1.85402	-0.630538	-0.630538	-0.630538	0.0445851	-0.630538
ENST00000587274	-0.533442	1.89234	1.30832	-0.533442	-0.533442	-0.533442	-0.533442	-0.533442
ENST00000577589	-0.800575	1.62142	1.18533	-0.800575	-0.800575	0.60032	-0.800575	-0.204767
ENST00000409124	-0.613453	1.64176	1.5515	-0.613453	-0.125986	-0.613453	-0.613453	-0.613453
ENST00000523509	-0.609842	1.15081	1.99151	-0.488097	-0.500451	-0.609842	-0.609842	-0.324239
ENST00000398355	-0.536422	1.39244	1.82609	-0.536422	-0.536422	-0.536422	-0.536422	-0.536422
ENST00000600429	-0.645322	1.33205	1.76849	0.126077	-0.645322	-0.645322	-0.645322	-0.645322
ENST00000438886	-0.607087	1.39162	1.78875	-0.607087	-0.607087	-0.607087	-0.607087	-0.144932
ENST00000396604	-0.738891	1.93291	1.20817	-0.653542	-0.213653	-0.513803	-0.504796	-0.516391
ENST00000558087	-0.58638	1.67634	1.54497	-0.58638	-0.58638	-0.289409	-0.58638	-0.58638
ENST00000418509	-0.589845	1.91395	1.24611	-0.589845	-0.589845	-0.210829	-0.589845	-0.589845
ENST00000556564	-0.862104	0.979716	0.955038	0.0463451	-0.862104	-0.862104	1.46732	-0.862104
ENST00000394990	-0.675535	1.38408	1.63531	0.358292	-0.675535	-0.675535	-0.675535	-0.675535
ENST00000517990	-0.672301	1.45825	1.58502	-0.672301	-0.672301	0.318234	-0.672301	-0.672301
ENST00000489702	-0.889425	1.13643	1.46413	0.534344	0.39803	-0.864667	-0.889425	-0.889425
ENST00000420982	-0.727682	1.851	1.17616	-0.239331	-0.727682	-0.727682	-0.727682	0.122905
ENST00000396779	-0.700867	1.3441	1.52957	-0.700867	-0.700867	-0.700867	0.630665	-0.700867
ENST00000513996	-0.81247	1.68449	1.20742	0.186656	-0.81247	-0.81247	-0.81247	0.171313
ENST00000578982	-1.16129	1.35745	1.43617	0.351408	-0.145005	-1.16129	-0.230173	-0.447264
ENST00000418217	-0.524508	2.01928	1.12777	-0.524508	-0.524508	-0.524508	-0.524508	-0.524508
ENST00000537445	-0.538646	1.48057	1.7513	-0.538646	-0.538646	-0.538646	-0.538646	-0.538646
ENST00000476854	-0.533969	1.32167	1.88214	-0.533969	-0.533969	-0.533969	-0.533969	-0.533969
ENST00000476627	-0.687278	1.34716	1.61073	-0.687278	-0.687278	-0.687278	-0.687278	0.478504
ENST00000520751	-0.961995	1.34952	1.42004	-0.181673	-0.796421	0.629887	-0.497361	-0.961995
ENST00000578168	-0.534879	1.34607	1.8632	-0.534879	-0.534879	-0.534879	-0.534879	-0.534879
ENST00000441012	-0.554473	1.60371	1.63519	-0.554473	-0.552887	-0.552554	-0.554473	-0.470044
ENST00000397512	-1.04345	1.14381	1.16612	-1.04345	-0.418854	0.35576	0.87907	-1.039
ENST00000428402	-0.53081	1.93723	1.24763	-0.53081	-0.53081	-0.53081	-0.53081	-0.53081
ENST00000356124	-0.690595	1.49657	1.62298	-0.651652	-0.690595	-0.665589	-0.539232	0.118118
ENST00000433086	-0.670876	1.76987	1.36697	-0.00767196	-0.670876	-0.445658	-0.670876	-0.670876
ENST00000540229	-0.608682	1.63038	1.5748	-0.181394	-0.589059	-0.608682	-0.608682	-0.608682
ENST00000409385	-0.732281	0.736695	0.772838	-0.732281	-0.732281	-0.453699	-0.732281	1.87329
ENST00000378203	-0.714319	1.50182	1.3749	-0.647291	-0.714319	-0.714319	-0.714319	0.62785
ENST00000619874	-0.618334	1.63312	1.55316	-0.618334	-0.618334	-0.0946059	-0.618334	-0.618334
ENST00000544923	-0.706248	1.32301	1.50259	0.705634	-0.706248	-0.706248	-0.706248	-0.706248
ENST00000526950	-0.648668	1.80075	1.27487	-0.648668	-0.648668	0.167714	-0.648668	-0.648668
ENST00000396682	-0.535622	1.36746	1.84627	-0.535622	-0.535622	-0.535622	-0.535622	-0.535622
ENST00000407356	-0.741401	1.59559	1.46213	0.191974	-0.28409	-0.741401	-0.741401	-0.741401
ENST00000341463	-0.593354	1.95843	1.19888	-0.593354	-0.593354	-0.315279	-0.468604	-0.593354
ENST00000528099	-0.579824	1.41188	1.79711	-0.579824	-0.579824	-0.309865	-0.579824	-0.579824
ENST00000490506	-0.834613	1.37025	1.5102	0.558381	-0.834613	-0.506717	-0.428278	-0.834613
ENST00000358385	-0.53896	1.49746	1.7363	-0.53896	-0.53896	-0.53896	-0.53896	-0.53896
ENST00000570391	-0.652722	1.65866	1.55772	-0.652722	-0.439672	-0.652722	-0.32015	-0.498397
ENST00000588740	-0.616591	1.10618	1.9686	0.00817534	-0.616591	-0.616591	-0.616591	-0.616591
ENST00000394935	-0.655442	1.07213	1.89983	0.305254	-0.655442	-0.655442	-0.655442	-0.655442
ENST00000320665	-0.701975	0.897995	0.906686	-0.701975	-0.701975	-0.701975	1.70519	-0.701975
ENST00000628018	-0.785968	1.07062	1.4441	-0.743477	-0.478118	-0.785968	-0.785968	1.06478
ENST00000318094	-0.77837	1.45523	1.52517	-0.77837	-0.77837	0.315401	-0.77837	-0.18232
ENST00000366730	-0.534359	1.9216	1.26906	-0.534359	-0.534359	-0.534359	-0.534359	-0.518872
ENST00000402722	-0.726564	1.42724	1.71267	-0.492251	-0.58562	-0.726564	0.0143759	-0.623287
ENST00000325464	-0.651048	1.62029	1.57255	-0.422863	-0.651048	-0.651048	-0.165781	-0.651048
ENST00000409450	-1.02799	1.53573	1.15798	0.353886	-0.0287643	-1.02799	-1.02799	0.0651446
ENST00000275080	-0.551351	1.72618	1.50759	-0.477011	-0.551351	-0.551351	-0.551351	-0.551351
ENST00000589363	-0.607424	1.69377	1.52828	-0.342597	-0.607424	-0.607424	-0.449754	-0.607424
ENST00000527487	-0.543581	1.27961	1.91306	-0.543581	-0.543581	-0.543581	-0.543581	-0.474766
ENST00000320602	-0.660461	1.28264	1.76291	0.256749	-0.660461	-0.660461	-0.660461	-0.660461
ENST00000578914	-0.621164	1.77351	1.44481	-0.466387	-0.564725	-0.552027	-0.621164	-0.392853
ENST00000524835	-0.92944	1.56559	1.2772	0.441849	-0.92944	-0.185934	-0.310378	-0.92944
ENST00000402580	-0.565689	1.82401	1.38781	-0.565689	-0.565689	-0.383367	-0.565689	-0.565689
ENST00000522603	-0.718583	1.07196	1.47435	-0.718583	-0.718583	1.04661	-0.718583	-0.718583
ENST00000426310	-0.650368	1.18267	1.95931	-0.650368	-0.650368	-0.358079	-0.320309	-0.512488
ENST00000426856	-0.99158	1.52754	1.52259	-0.99158	-0.523869	-0.162983	-0.124296	-0.255818
ENST00000406768	-0.616713	1.84988	1.35225	-0.616713	-0.484355	-0.55406	-0.549957	-0.380335
ENST00000533274	-0.679816	1.61669	1.43947	0.284591	-0.643724	-0.679816	-0.679816	-0.657579
ENST00000590221	-0.810792	1.23225	1.64124	-0.810792	-0.810792	-0.0273255	0.397004	-0.810792
ENST00000439220	-0.539994	1.59027	1.6497	-0.539994	-0.539994	-0.539994	-0.539994	-0.539994
ENST00000317368	-0.848613	1.55001	1.23589	0.350594	-0.848613	-0.848613	0.257956	-0.848613
ENST00000347557	-0.723953	1.63425	1.15603	-0.723953	-0.723953	0.722232	-0.659605	-0.681041
ENST00000450214	-0.537748	1.2	1.9706	-0.520535	-0.537748	-0.537748	-0.537748	-0.499076
ENST00000293981	-0.537944	1.4483	1.77936	-0.537944	-0.537944	-0.537944	-0.537944	-0.537944
ENST00000575576	-0.878664	1.14995	1.65905	0.495474	-0.878664	-0.598897	-0.069588	-0.878664
ENST00000549732	-0.531818	1.92109	1.26982	-0.531818	-0.531818	-0.531818	-0.531818	-0.531818
ENST00000318988	-0.69612	1.27176	1.63281	0.560889	-0.685372	-0.69612	-0.691724	-0.69612
ENST00000405202	-0.58567	1.24802	1.92928	-0.58567	-0.58567	-0.58567	-0.417495	-0.417124
ENST00000582746	-0.580176	1.36015	1.84678	-0.454715	-0.580176	-0.580176	-0.580176	-0.431512
ENST00000610806	-0.548773	1.18213	1.98278	-0.549085	-0.519779	-0.513596	-0.504722	-0.528959
ENST00000412304	-0.571959	1.8772	1.32328	-0.57197	-0.571984	-0.571983	-0.460629	-0.451954
ENST00000238256	-0.940143	1.46637	1.56811	0.277025	-0.502806	-0.537382	-0.701535	-0.629636
ENST00000354869	-0.831948	1.18294	1.72188	0.22916	0.0744669	-0.775818	-0.836278	-0.764406
ENST00000381839	-1.184	1.33267	1.21166	-0.226645	0.136268	-1.18507	0.6194	-0.704286
ENST00000520875	-1.11916	1.61338	1.24273	0.0921069	-0.986068	-0.670611	-0.364323	0.191944
ENST00000404826	-0.670224	1.58895	1.25765	0.659076	-0.708864	-0.708864	-0.708864	-0.708864
ENST00000234091	-1.10836	1.335	1.51159	0.285067	-0.887185	-0.33002	0.0454236	-0.851511
ENST00000622179	-0.748865	1.65744	1.46262	-0.611683	-0.751781	-0.753588	-0.208677	-0.0454658
ENST00000368297	-0.905815	1.26764	1.5058	0.621083	-0.727625	-0.722208	-0.924877	-0.113997
ENST00000403952	-0.767396	1.65009	1.50654	-0.723107	-0.570624	-0.062304	-0.644087	-0.389114
ENST00000588019	-0.894564	1.26012	1.62881	0.124806	-0.870193	0.249821	-0.763646	-0.735155
ENST00000546653	-0.532045	1.95356	1.22348	-0.557815	-0.485041	-0.502429	-0.557815	-0.541886
ENST00000267219	-0.673029	1.39863	1.55388	0.495174	-0.71684	-0.624134	-0.71684	-0.71684
ENST00000495956	-0.746419	1.25731	1.86123	-0.605756	-0.607683	-0.217682	-0.177685	-0.76332
ENST00000409156	-0.517226	1.20066	1.97018	-0.537718	-0.502734	-0.537718	-0.537718	-0.537718
ENST00000400918	-0.878156	1.09219	0.981084	-0.0458283	-0.629726	-0.946148	1.37273	-0.946148
ENST00000449570	-0.670696	1.60595	1.50387	-0.751854	-0.00302756	-0.730438	-0.197827	-0.755976
ENST00000593863	-0.733351	1.42635	1.54912	0.447825	-0.73841	-0.583261	-0.629859	-0.73841
ENST00000534380	-0.519142	1.06482	2.05906	-0.520947	-0.520947	-0.520947	-0.520947	-0.520947
ENST00000592043	-0.987687	1.36652	1.11495	-0.995827	-0.542972	0.810487	-0.964807	0.199329
ENST00000559420	-0.980387	1.34418	1.5941	-0.962962	0.186795	-0.39543	-0.755916	-0.0303764
ENST00000372517	-0.752161	1.41234	1.66732	0.0940251	-0.723097	-0.888802	-0.333475	-0.476147
ENST00000395238	-0.81644	1.26783	1.24728	-0.708774	1.0883	-0.563867	-0.659628	-0.854701
ENST00000554371	-0.763167	1.04691	1.74843	0.594844	-0.863277	-0.878327	-0.41101	-0.474406
ENST00000448666	-0.465013	1.08851	2.02899	-0.591718	-0.591718	-0.591718	-0.285617	-0.591718
ENST00000418541	-0.6178	1.54403	1.68361	-0.629602	-0.611463	-0.400006	-0.49416	-0.474613
ENST00000265052	-0.575316	1.55204	1.67367	-0.418042	-0.580428	-0.47318	-0.709275	-0.469465
ENST00000355443	-0.55701	1.84174	1.14318	0.318244	-0.740415	-0.678454	-0.652889	-0.674396
ENST00000430335	-0.770666	1.86223	1.27087	-0.505816	-0.692452	-0.287013	-0.684202	-0.192947
ENST00000368984	-0.753885	1.8529	1.176	-0.248259	-0.518891	-0.653697	0.0691156	-0.923286
ENST00000281455	-0.46331	1.49337	1.72757	-0.355897	-0.622111	-0.585308	-0.572199	-0.622111
ENST00000611582	-0.323199	1.56151	1.66481	-0.580625	-0.580625	-0.580625	-0.580625	-0.580625
ENST00000432839	-0.7097	1.38092	1.69876	-0.0857164	-0.359078	-0.314313	-1.09789	-0.512987
ENST00000454731	-0.860807	1.70888	1.44848	-0.46729	-0.536378	-0.259599	-0.774879	-0.258403
ENST00000362042	-0.860763	1.73884	1.38993	-0.859065	-0.548361	-0.31388	-0.365473	-0.181225
ENST00000391831	-0.713139	1.68901	1.50083	-0.194759	-0.65962	-0.39537	-0.568154	-0.658804
ENST00000380092	-0.564538	1.40514	1.54278	0.497452	-0.740333	-0.737248	-0.662374	-0.740875
ENST00000514466	-0.513255	1.39577	1.68874	0.132599	-0.807178	-0.65057	-0.438927	-0.807178
ENST00000482212	-0.583473	1.31216	1.87148	-0.525543	-0.615526	-0.56633	-0.271708	-0.621065
ENST00000392908	-0.556718	1.30756	1.70474	0.32432	-0.750561	-0.528218	-0.750561	-0.750561
ENST00000340394	-0.655566	1.41822	1.70638	-0.836677	-0.224551	-0.823187	-0.44746	-0.137169
ENST00000392244	-0.595833	1.6019	1.53009	0.0936361	-0.657448	-0.657448	-0.657448	-0.657448
ENST00000581322	-0.278316	1.1036	2.01736	-0.478964	-0.617873	-0.617873	-0.510061	-0.617873
ENST00000545954	-0.437769	1.40832	1.71348	0.0463446	-0.726444	-0.551048	-0.726444	-0.726444
ENST00000295171	-0.942767	1.52342	1.50543	-0.426341	-0.216732	0.152089	-0.801474	-0.793623
ENST00000548753	-0.814344	1.41938	1.70018	-0.491401	-0.756079	-0.114662	-0.188126	-0.754943
ENST00000413695	-0.769437	1.38886	1.61956	0.218876	-0.72041	-0.151571	-0.72698	-0.858894
ENST00000423517	-0.420888	0.780298	0.895095	-0.755779	-0.755779	-0.755779	1.76861	-0.755779
ENST00000450367	-0.567481	1.23158	1.93049	-0.421635	-0.304223	-0.62291	-0.62291	-0.62291
ENST00000458234	-0.386235	0.526611	0.826218	-0.936227	-0.92182	0.0144344	1.81325	-0.936227
ENST00000394919	-0.436858	1.9838	1.16499	-0.645172	-0.369598	-0.604512	-0.521055	-0.571591
ENST00000304430	-0.625646	1.06944	1.90763	-0.186291	-0.866612	-0.746193	-0.682831	0.130503
ENST00000444368	-0.504509	1.79351	1.43058	-0.558029	-0.551813	-0.557432	-0.495073	-0.557235
ENST00000219255	-0.450104	1.78895	1.28543	0.139542	-0.727256	-0.726993	-0.582695	-0.726866
ENST00000219535	-0.39425	1.15093	1.98026	-0.270995	-0.556355	-0.636531	-0.636531	-0.636531
ENST00000621871	-0.389595	1.96075	1.20791	-0.555812	-0.555812	-0.555812	-0.555812	-0.555812
ENST00000413014	-0.556436	1.3707	1.46778	0.658205	-0.943191	-0.628807	-0.722219	-0.646028
ENST00000594151	-0.440959	1.46641	1.71032	-0.505831	-0.75999	-0.172037	-0.537926	-0.75999
ENST00000592083	-0.696434	1.56997	1.17313	0.744385	-0.865226	-0.829951	-0.750341	-0.345532
ENST00000477726	-0.593172	1.39716	1.3959	0.720284	-0.819888	-0.819888	-0.819888	-0.460515
ENST00000444328	-0.261567	0.855023	1.88791	-0.761308	-0.761308	0.563861	-0.761308	-0.761308
ENST00000301032	-0.49878	1.28828	1.82092	-0.961463	-0.361914	-0.763572	-0.248063	-0.275404
ENST00000507464	-0.285571	1.11862	1.97649	-0.635499	-0.189612	-0.587804	-0.698314	-0.698314
ENST00000598908	-0.32134	1.57054	1.09489	0.808542	-0.89226	-0.817088	-0.531436	-0.91184
ENST00000448616	-0.193644	1.97183	1.10365	-0.741333	-0.295163	-0.735342	-0.73234	-0.37765
ENST00000522941	-0.634655	1.74051	1.32853	-0.288329	-0.612056	-0.973804	0.0662521	-0.626444
ENST00000467072	-0.566428	1.44515	1.35844	0.134367	-1.03844	0.384239	-0.743139	-0.974182
ENST00000586752	-0.717849	1.16921	1.28059	-0.361556	-0.832285	-0.832285	1.12645	-0.832285
ENST00000274853	-0.557894	1.13941	1.97229	-0.651735	-0.647012	-0.138986	-0.47131	-0.644768
ENST00000409140	-0.668266	1.17486	1.91802	-0.631901	-0.603033	-0.563002	-0.643529	0.0168535
ENST00000568596	-0.293008	1.17913	1.91843	-0.150498	-0.700173	-0.454696	-0.749593	-0.749593
ENST00000417876	-0.461997	1.46872	1.71463	-0.500396	-0.272502	-0.470258	-0.57917	-0.899022
ENST00000596281	-0.119472	1.30149	1.77941	-0.750558	-0.657918	-0.750558	-0.750558	-0.0518371
ENST00000373063	-0.405701	1.48102	1.70066	-0.530546	-0.816753	-0.194459	-0.646533	-0.587683
ENST00000579119	-0.11189	2.02549	0.924734	-0.0849965	-0.892345	-0.445393	-0.593976	-0.821621
ENST00000443597	-0.228899	1.26712	1.63532	0.0268939	-1.069	0.0730346	-1.03435	-0.670117
ENST00000572104	-0.211335	1.33936	1.55228	0.442242	-0.880107	-0.880107	-0.482224	-0.880107
ENST00000266304	-0.590297	0.766603	0.573649	0.327626	-0.86221	-0.175268	1.5376	-1.5777
ENST00000373481	-0.660393	0.972385	1.02122	-0.284494	-1.61758	0.195118	-0.753884	1.12763
ENST00000627248	-0.518378	1.17125	1.08539	-0.562779	-0.462188	1.26737	-1.19438	-0.786291
ENST00000485908	-0.0571257	0.874704	2.02022	-0.838974	-0.855798	-0.15697	-0.174228	-0.811831
ENST00000435039	-0.466821	1.2046	1.95796	-0.634022	-0.577505	-0.366942	-0.519267	-0.598008
ENST00000621863	-1.1462	1.46942	1.28617	-0.784565	-0.634556	-0.563178	-0.29722	0.670131
ENST00000318443	-0.733799	1.74537	1.34735	-0.806496	-0.379642	-0.0369954	-0.286019	-0.849773
ENST00000307428	-0.497311	1.57894	1.07347	-0.893725	0.163054	0.231358	-0.173046	-1.48274
ENST00000524878	0.0492894	0.399658	0.74143	-1.04558	-0.911762	1.84861	-0.965815	-0.115837
ENST00000400929	-0.632846	1.50613	1.43923	0.513269	-0.706445	-0.706445	-0.706445	-0.706445
ENST00000497477	-0.535685	1.60623	1.61528	-0.751739	-0.441694	-0.37963	-0.572018	-0.540746
ENST00000310343	0.00175642	0.404979	1.20454	-0.865253	1.64908	-0.748005	-0.801432	-0.845664
ENST00000379286	-0.119777	1.51891	1.67015	-0.638885	-0.638885	-0.562409	-0.638885	-0.590213
ENST00000431597	-0.435244	1.38009	1.19789	0.529532	-1.45727	-0.993219	-0.278017	0.0562412
ENST00000455830	-0.575953	0.777577	0.714535	-0.919288	-0.378649	1.84943	-0.917189	-0.550461
ENST00000308946	-0.760405	1.12499	1.74763	-0.15486	-1.35013	-0.110512	-0.00382704	-0.492877
ENST00000340437	-0.777888	1.17392	1.42558	-0.424258	-0.721785	-0.280512	-1.22875	0.833691
ENST00000526726	-0.309288	1.96815	1.1398	-0.286094	-0.597143	-0.42831	-0.788022	-0.699091
ENST00000422582	-0.729549	1.08035	1.61957	-0.077671	-1.14244	0.187194	0.199075	-1.13654
ENST00000529857	-0.501391	1.41703	1.53119	-0.556727	-1.0295	-0.219862	0.301191	-0.94193
ENST00000602925	-0.290034	1.2745	1.62497	-0.175303	0.198556	-0.550809	-0.806028	-1.27585
ENST00000575396	-0.231241	0.995546	1.74477	0.647828	-0.789226	-0.789226	-0.789226	-0.789226
ENST00000420791	-0.0358099	1.71769	1.29972	-0.120578	-0.418248	-0.536085	-0.773921	-1.13277
ENST00000296444	-0.390384	1.66745	1.46798	-0.172692	-0.8741	-0.497844	-0.326309	-0.8741
ENST00000521865	-0.528556	1.67072	1.41321	-0.127974	-0.883565	-0.601191	-0.0654893	-0.877149
ENST00000567617	-0.575997	0.768471	0.660711	-0.378959	-0.560107	-0.400256	1.80918	-1.32305
ENST00000372235	-0.159239	1.94383	0.946741	-0.038385	-0.967105	-0.82301	-0.0784814	-0.824355
ENST00000283946	0.285482	0.755686	1.90956	-0.281249	0.0590127	-0.607428	-1.06053	-1.06053
ENST00000425536	-0.338584	1.48598	0.884144	0.656131	-1.0976	0.437242	-0.929715	-1.0976
ENST00000373883	-0.119289	1.02133	1.22881	0.0315238	-0.924661	-1.29724	1.00241	-0.942887
ENST00000526693	0.284613	0.167571	0.319051	-0.715778	-0.737052	-0.737052	2.1557	-0.737052
ENST00000263119	-0.435826	0.708257	0.571028	-0.713164	-0.722802	1.99266	-0.685583	-0.714565
ENST00000482510	0.275084	0.821092	1.95532	0.0617253	-0.778306	-0.778306	-0.778306	-0.778306
ENST00000422020	-1.04154	1.50528	1.20845	-0.88812	-1.01662	-0.0113225	0.532314	-0.288443
ENST00000334141	-0.384461	0.94238	1.62309	-0.669199	-0.392589	0.820127	-1.26512	-0.674237
ENST00000368408	0.0624	1.63316	1.4464	-0.814389	-0.834169	-0.536953	-0.221284	-0.735166
ENST00000262817	0.475342	1.82169	1.08234	-0.675874	-0.675874	-0.675874	-0.675874	-0.675874
ENST00000280350	0.0233242	0.613932	0.780102	-0.0785554	-0.18894	1.53701	-1.34921	-1.33766
ENST00000354862	0.132213	0.789463	2.10222	-0.495121	-0.740994	-0.718369	-0.704746	-0.36467
ENST00000583121	0.143218	0.986726	1.77513	-0.354014	-0.914546	0.087213	-1.30899	-0.414737
ENST00000416469	0.364458	0.464229	2.07824	0.135582	-0.760627	-0.760627	-0.760627	-0.760627
ENST00000539909	-0.0733691	1.27461	1.45798	-0.804785	-1.08237	-0.457886	0.606475	-0.920654
ENST00000377184	-0.883511	1.55816	1.5533	-0.343001	-0.636478	-0.237337	-0.125752	-0.885382
ENST00000586346	0.200349	0.741054	1.69162	-0.843252	-1.37673	0.513834	-0.110542	-0.816336
ENST00000401980	-0.127362	0.688675	1.02397	-1.43136	-0.72562	1.52935	-0.268784	-0.688863
ENST00000567954	-0.168402	1.74151	1.02641	0.510949	-0.908464	-0.908464	-0.385074	-0.908464
ENST00000456914	-0.413299	1.29662	1.78876	-0.889763	-0.260972	-0.0932852	-0.887394	-0.540673
ENST00000293443	0.0517096	1.47821	0.827436	-0.0281317	-1.53068	0.692046	-0.433875	-1.05672
ENST00000393208	-0.202206	1.39106	0.988973	0.211977	0.791783	-1.06053	-1.06053	-1.06053
ENST00000503045	0.0641555	1.5929	1.5421	-0.5	-0.702369	-0.702369	-0.592048	-0.702369
ENST00000328913	0.474476	0.225085	0.918894	-0.313407	-1.13322	1.66781	-0.810928	-1.02871
ENST00000590389	0.255944	1.82081	1.15753	-0.591238	-0.900911	-0.321706	-0.656485	-0.763942
ENST00000560978	-0.414045	0.854455	1.42036	0.331776	-1.03189	-1.02228	0.892982	-1.03136
ENST00000599836	0.151032	0.810281	1.81113	0.541576	-0.852299	-0.838258	-0.822426	-0.801037
ENST00000569691	0.408782	0.718551	1.76659	0.363109	-1.25017	-0.370676	-0.929877	-0.706307
ENST00000520382	-0.914459	1.11872	1.34818	0.0399678	-0.585549	-0.784965	-1.13793	0.916035
ENST00000439806	-0.697117	1.00554	1.04993	0.0380923	-1.32608	0.411419	-1.32608	0.844304
ENST00000395763	0.419762	1.20052	1.55997	0.224599	-0.856517	-0.856517	-0.856517	-0.835303
ENST00000563478	0.194336	1.60526	0.766989	0.532396	-0.294359	-1.26768	-0.203282	-1.33366
ENST00000395323	0.50947	0.778991	1.57725	0.517305	-1.13254	-1.04216	-0.978021	-0.230301
ENST00000383778	-0.472089	1.47101	1.75148	-0.488562	-0.57709	-0.44977	-0.684467	-0.550512
ENST00000421609	0.146313	1.92469	1.11523	-0.637901	-0.637901	-0.637901	-0.637901	-0.634631
ENST00000293978	0.0550848	0.713951	1.51364	-0.853651	-0.853651	-0.853651	1.13193	-0.853651
ENST00000269025	0.18359	1.59975	0.935108	-0.0585492	-1.50291	-0.752423	0.355626	-0.760185
ENST00000245222	-0.112469	0.669143	0.579285	-1.0812	-1.33951	-0.689595	1.626	0.348345
ENST00000581407	-0.356168	0.496695	0.605	-0.522849	1.25358	-0.873458	-1.61878	1.01598
ENST00000267377	0.00938206	1.0781	1.17569	-1.10581	-1.09052	1.09211	-0.280285	-0.878661
ENST00000428084	0.275706	0.738357	0.800525	-0.669334	-1.01114	-0.838458	-0.935562	1.6399
ENST00000620120	0.0443186	1.42373	1.07615	-0.0282341	-1.46063	-0.632926	0.559795	-0.982199
ENST00000556972	0.0174126	0.7846	1.91059	0.366612	-0.366124	-0.816055	-0.948516	-0.948516
ENST00000614668	0.202858	1.13734	1.26429	0.254791	-1.64057	0.319044	-0.883633	-0.654122
ENST00000434148	-0.123783	0.604068	1.22494	-1.00143	-1.86172	0.612818	0.0212327	0.52387
ENST00000325631	-0.237246	1.6055	0.807806	0.697065	-1.28454	-1.01411	-0.725506	0.151026
ENST00000432734	0.446686	1.28898	1.3994	0.307118	-0.933626	-1.09545	-0.796694	-0.616412
ENST00000556011	0.324928	1.53479	1.3716	-1.06017	-0.787448	-0.544056	-0.783844	-0.0557984
ENST00000352241	-0.332707	0.692602	0.986097	-0.470303	1.63873	-1.08053	-0.30765	-1.12623
ENST00000382405	0.449971	0.54761	1.58368	-1.07477	0.80238	-0.987204	-0.246898	-1.07477
ENST00000423955	0.25953	1.35117	1.56057	0.0729512	-0.958413	-0.805023	-0.699641	-0.78114
ENST00000410081	0.293564	1.19408	1.47718	-0.948112	-1.19578	-0.903422	0.321944	-0.239451
ENST00000284240	0.0771302	1.31317	1.3593	0.644855	-0.971129	-0.94298	-0.542525	-0.937811
ENST00000374026	0.140221	0.40617	1.16408	-0.283327	-1.13099	-1.13099	-0.694611	1.52946
ENST00000372390	-0.265876	1.00055	1.73286	0.617056	-0.794977	-0.431342	-0.928107	-0.930168
ENST00000379724	-0.151625	0.557475	0.951296	-0.14627	-1.09822	1.68243	-0.683001	-1.11209
ENST00000619992	0.00174705	1.39679	1.3631	-0.898174	-0.898174	-0.653448	-0.898174	0.586331
ENST00000507753	0.582488	1.55921	0.899963	-0.394786	-1.36098	0.295248	-0.597761	-0.983381
ENST00000599538	0.0643669	0.62823	2.05748	-0.0469243	-0.783408	-0.342277	-1.2307	-0.346762
ENST00000341197	0.656235	1.44906	1.41162	-0.715943	-0.653147	-0.715943	-0.715943	-0.715943
ENST00000361193	-0.226488	0.989992	1.65429	-1.00652	0.112339	-0.992215	0.469333	-1.00073
ENST00000446815	0.221402	0.676532	2.01917	-0.821414	-0.633061	-0.802913	-0.818974	0.159259
ENST00000586689	1.03942	0.625546	1.77723	-0.688439	-0.688439	-0.688439	-0.688439	-0.688439
ENST00000372503	-0.585525	1.68401	1.3804	-0.708917	0.178584	-0.374346	-0.754445	-0.819756
ENST00000344022	0.231672	0.921759	1.83335	0.135698	-0.933275	-0.933275	-0.322652	-0.933275
ENST00000555397	0.47699	0.280087	0.45758	-1.57113	-0.248584	0.000587259	-1.07104	1.6755
ENST00000369042	0.539856	0.442985	1.52108	-1.08792	-1.00697	-0.202357	0.881235	-1.08792
ENST00000616305	-0.08843	0.794727	1.13485	-0.704146	-1.05324	-1.05232	-0.488122	1.45668
ENST00000425707	-0.372947	1.69505	1.42733	-0.694767	-0.720652	-0.668327	-0.707135	0.041454
ENST00000343605	0.0112714	1.33149	1.48183	0.351949	-1.26117	-0.396613	-0.814839	-0.703922
ENST00000438243	-0.513214	1.08653	1.90441	-0.0532823	-0.496032	-0.209467	-1.14155	-0.577392
ENST00000502399	0.554391	0.897239	1.39246	0.121076	-1.57406	-0.941784	-0.708612	0.259288
ENST00000379200	0.721908	1.24662	1.28202	0.316215	-0.913552	-0.882404	-0.893003	-0.877807
ENST00000517568	0.802559	0.868928	1.70288	-0.260243	-0.910465	-0.382732	-0.910465	-0.910465
ENST00000220166	0.183582	1.47064	1.30412	0.416184	-1.04966	-0.906629	-0.702383	-0.715863
ENST00000568583	0.581482	0.894333	1.67373	0.298197	-0.861937	-0.861937	-0.861937	-0.861937
ENST00000618908	-0.0333593	1.5794	1.28093	0.310819	-1.0323	-0.32661	-0.810383	-0.968491
ENST00000337843	0.191027	0.705017	0.941875	-1.1929	-1.17482	-0.713702	1.48593	-0.242436
ENST00000313695	0.173484	0.922445	1.8237	-0.918064	0.325539	-0.926986	-0.650854	-0.749262
ENST00000393469	0.825771	0.687678	1.71269	-0.25625	-0.904076	-1.0065	-1.0065	-0.0528235
ENST00000425930	-0.0777319	1.32414	1.70488	-0.931056	-0.365376	-0.0497794	-0.949187	-0.655892
ENST00000611621	0.165963	0.300744	1.54726	0.348023	-1.1646	-0.937926	0.894284	-1.15375
ENST00000539780	-0.433805	0.473321	0.62135	-0.479101	-0.252984	1.66184	0.174598	-1.76521
ENST00000591135	0.262806	1.15767	1.64751	0.148726	-1.0565	-0.950006	-0.832398	-0.377812
ENST00000529196	-0.017401	1.45205	1.32381	0.249436	-1.23792	-0.246411	-1.16351	-0.360048
ENST00000611869	0.101521	1.50581	0.564896	-0.254881	-1.08684	-0.478673	-1.37298	1.02114
ENST00000316316	0.309055	1.50958	1.36569	-0.814247	-0.861253	0.126548	-0.781788	-0.853579
ENST00000409298	0.90876	0.104191	2.06581	-0.615751	-0.615751	-0.615751	-0.615751	-0.615751
ENST00000165698	0.481507	1.55873	1.29374	-0.773982	-0.347247	-0.362505	-0.699263	-1.15098
ENST00000405074	0.399354	1.05034	1.20626	-0.646959	-1.23131	-1.23131	0.830369	-0.376748
ENST00000560793	0.430598	1.77772	1.12732	-1.00293	-0.504697	-0.634072	-0.660545	-0.533392
ENST00000371064	-0.180799	1.07742	1.8621	0.141721	-0.322975	-0.847603	-0.864934	-0.864934
ENST00000300571	-0.868793	1.18171	1.60994	0.639114	-0.274782	-0.899159	-0.670771	-0.71726
ENST00000295008	0.600665	0.329991	1.83991	-0.0828941	-1.12056	0.290118	-0.736671	-1.12056
ENST00000329565	-0.662209	1.24173	1.6255	-0.690096	-0.900116	-0.261342	0.516126	-0.869597
ENST00000589548	-0.122639	0.741788	1.69818	-0.629258	-1.52145	0.308972	0.324136	-0.799729
ENST00000380441	0.180437	0.967406	2.00554	-0.502265	-0.66278	-0.66278	-0.66278	-0.66278
ENST00000352634	0.293903	0.465521	0.372561	0.0751841	-1.1445	-1.05997	-0.84704	1.84434
ENST00000563290	0.23893	0.326877	0.607166	-0.0483412	1.78867	-1.24086	-1.24086	-0.431592
ENST00000323055	0.0305126	0.79604	0.765882	-0.087589	-0.457222	-1.27982	1.51202	-1.27982
ENST00000397631	0.137832	1.61953	1.12529	0.454486	-1.05122	-0.727194	-0.914615	-0.644115
ENST00000361684	0.179809	0.491991	0.132746	-0.789287	2.1324	-0.716244	-0.729862	-0.701554
ENST00000372431	0.161337	1.99814	0.955826	-0.332734	-0.748023	-0.570056	-0.74226	-0.722235
ENST00000289805	-0.301039	1.17433	1.08773	0.152977	-1.51144	-0.414757	0.86777	-1.05558
ENST00000505221	-0.63978	1.16386	1.55084	0.337206	-1.32129	-0.438758	-0.858194	0.206105
ENST00000513275	-0.511186	1.27618	1.20061	-0.762023	-1.17021	-0.970843	0.878955	0.0585122
ENST00000602675	1.04681	0.302609	1.91769	-0.638781	-0.657083	-0.657083	-0.657083	-0.657083
ENST00000585858	0.0331199	1.73104	0.838037	0.676692	-0.933156	-0.479421	-0.933156	-0.933156
ENST00000548662	0.468117	0.587842	0.270477	-0.981609	-0.981609	-0.981609	1.84888	-0.230489
ENST00000623402	0.302413	1.16142	1.7724	-0.67314	-0.900216	-0.839266	-0.647599	-0.176015
ENST00000356098	0.48387	0.727654	0.321821	-0.532995	-1.17504	-0.368314	1.71804	-1.17504
ENST00000586549	0.220685	1.89512	0.764121	0.0656197	-0.890286	-0.0692588	-0.960232	-1.02577
ENST00000420605	0.811161	0.708292	1.84874	-0.45061	-0.816649	-0.816649	-0.46764	-0.816649
ENST00000323716	0.348358	0.642703	0.255878	-1.3251	-0.231166	-0.0509127	1.684	-1.32376
ENST00000313777	-0.482244	0.899602	1.6554	0.0621672	-1.17965	-0.626211	0.664955	-0.994019
ENST00000507956	-0.00652328	1.82831	0.877326	0.46082	-0.836303	-1.08238	-0.490492	-0.750757
ENST00000489855	0.184328	0.642642	1.67417	-0.124927	-0.328269	0.522715	-1.44261	-1.12804
ENST00000598168	0.809906	1.72415	0.615249	-0.8223	-0.972574	-0.610418	0.228559	-0.972574
ENST00000417157	0.323353	0.501358	2.1478	-0.31827	-0.780871	-0.829726	-0.313325	-0.730319
ENST00000525718	0.779955	0.511834	1.74853	-0.169953	-1.18464	-0.274432	-0.172304	-1.23898
ENST00000348007	0.0458917	0.664096	0.50437	-0.900142	-0.426128	-1.23394	1.87342	-0.52757
ENST00000011898	0.173467	1.15173	1.28042	-0.984712	-0.180891	0.676093	-1.44888	-0.667233
ENST00000396664	0.158115	0.51994	1.19345	0.366589	-1.11621	0.876564	-0.245976	-1.75247
ENST00000490332	0.00318377	1.7349	1.16713	-1.04801	-0.797647	-0.631277	0.234811	-0.663092
ENST00000622878	-0.697051	0.890225	1.0111	-0.0476621	-1.87664	0.785748	0.494246	-0.559966
ENST00000305428	0.689298	0.254533	1.89458	-0.497105	0.00155058	-0.102349	-0.89322	-1.34729
ENST00000264775	0.854094	1.43413	0.356085	-1.72665	0.193783	-0.0825441	0.00130762	-1.03021
ENST00000223459	-0.300326	0.754905	1.82444	0.444673	-1.35496	-0.340328	-0.106133	-0.922276
ENST00000409308	0.721891	0.461702	1.85082	-0.492749	-0.751597	0.202315	-0.938064	-1.05432
ENST00000438807	0.593519	0.181436	1.87802	0.0684861	-1.10217	0.252314	-0.772607	-1.099
ENST00000261326	0.234219	0.911396	1.05772	-1.89341	-0.430538	0.92987	-0.533551	-0.275709
ENST00000312106	-0.575153	1.7118	1.22861	-0.158274	-1.14362	-0.462229	0.200522	-0.801667
ENST00000379951	-0.126684	1.24792	1.2292	-0.281036	-1.28584	0.386664	0.236203	-1.40643
ENST00000407029	-0.0782313	1.80267	1.28241	-1.0331	-0.385659	-0.405136	-0.69106	-0.491895
ENST00000369234	0.0857032	2.04776	0.909762	-0.701901	-0.684783	-0.301592	-0.701901	-0.653044
ENST00000344095	-0.822655	1.50896	1.60997	-0.81629	-0.436457	0.0383494	-0.4676	-0.614276
ENST00000352127	0.900111	1.61111	1.02955	-0.628839	-0.631714	-0.69444	-0.788573	-0.79721
ENST00000346330	0.439788	1.54074	0.789238	0.511815	-0.477742	-0.272538	-1.40985	-1.12145
ENST00000556443	0.0548354	0.733761	2.12456	-0.27266	-0.494666	-0.791103	-0.880232	-0.474495
ENST00000596975	0.158205	1.39114	1.42651	0.39826	-0.843529	-0.843529	-0.843529	-0.843529
ENST00000451331	0.878246	1.09906	0.925926	0.594667	-1.32463	-1.13968	-0.183531	-0.850058
ENST00000456665	0.904781	1.50968	1.16035	-0.714961	-0.714961	-0.714961	-0.714961	-0.714961
ENST00000443185	0.252931	0.452436	0.680526	-2.12315	0.406114	1.1236	-0.493822	-0.298635
ENST00000618613	-0.209281	0.915419	1.74638	0.513348	-0.235896	-0.499136	-1.19204	-1.03879
ENST00000539325	0.831272	0.168348	1.93648	-0.946518	-0.969166	-0.822043	-0.0922354	-0.106134
ENST00000392238	0.910994	0.409572	1.90424	-0.677582	-0.342111	-0.515586	-0.613495	-1.07603
ENST00000542342	-0.0617024	0.932534	0.529354	-0.369328	0.661113	-0.24528	0.719961	-2.16665
ENST00000256925	0.542257	1.71509	1.10913	-0.85955	-0.446941	-0.346384	-0.91794	-0.795662
ENST00000555458	1.37636	-0.189638	1.79113	-0.661906	-0.661906	-0.661906	-0.661906	-0.330229
ENST00000315782	-0.2591	1.80599	1.2835	-0.227557	-0.820825	-0.820825	-0.195396	-0.765786
ENST00000526781	0.899433	1.07988	1.5786	-0.681088	-0.719206	-0.719206	-0.719206	-0.719206
ENST00000380488	0.724922	0.859529	1.64817	-1.04697	0.0814837	-0.598131	-1.12253	-0.546473
ENST00000548888	-0.347181	1.35321	1.31809	-0.734081	-1.44721	0.253103	0.319315	-0.71525
ENST00000301335	0.218009	1.46964	1.27727	-0.25413	-1.52589	-0.122073	-0.838457	-0.224376
ENST00000451457	-0.386847	1.01232	2.0292	-0.264501	-0.23869	-0.561602	-0.765693	-0.824187
ENST00000429184	-0.097362	1.42556	0.794743	-0.628815	0.389952	-1.9435	0.0180195	0.0413995
ENST00000397442	-0.576622	1.3614	1.60798	0.441648	-0.657611	-0.788162	-0.605907	-0.782729
ENST00000336078	1.00336	0.45301	1.53284	0.551559	-0.885191	-0.885191	-0.885191	-0.885191
ENST00000448890	-0.693003	1.07251	0.949851	-0.396438	-1.55936	0.738503	0.758465	-0.870527
ENST00000599246	1.18445	0.832843	1.24948	0.286471	-0.7411	-0.713942	-1.0478	-1.0504
ENST00000399231	-0.265965	0.85007	0.489432	-0.794877	1.7223	-0.93066	-1.21708	0.146775
ENST00000504103	1.1264	1.46917	0.955969	-0.394191	-0.82002	-0.697284	-0.82002	-0.82002
ENST00000553340	0.494506	0.659234	0.178922	-1.18173	1.71687	-0.340131	-1.33923	-0.188435
ENST00000442664	-0.771895	1.37461	1.62132	-0.801377	-0.747958	0.175513	-0.807257	-0.0429529
ENST00000524270	-0.386798	1.1325	1.95787	-0.647376	-0.78349	-0.425223	-0.139433	-0.708057
ENST00000466830	-0.0870004	1.56547	1.43131	-0.486077	-1.37123	-0.281326	-0.380501	-0.39065
ENST00000439687	0.693552	1.38724	0.727815	0.363673	-1.55702	0.0394865	-0.565089	-1.08966
ENST00000536178	-0.0148175	1.44683	1.47905	0.24225	-0.856774	-0.604313	-1.1002	-0.592024
ENST00000304952	0.355142	0.944596	1.77441	0.244239	-0.870947	-0.870947	-0.870947	-0.705544
ENST00000526827	0.920058	1.00521	1.38444	-0.337923	-0.910938	0.0602365	-1.18148	-0.939602
ENST00000530257	0.254214	1.63536	1.22244	0.097368	-1.01077	-1.01077	-0.529298	-0.658546
ENST00000268154	0.20923	0.691915	0.867484	-0.826386	-0.507069	0.239748	-1.83741	1.16249
ENST00000455453	1.37775	1.46323	0.558043	-1.05011	-0.805251	-0.680749	-0.254734	-0.608176
ENST00000271751	1.30126	1.24201	0.706574	0.310268	-0.890029	-0.890029	-0.890029	-0.890029
ENST00000393852	-0.0123104	0.941145	0.874136	-0.419793	1.5308	-0.971325	-0.971325	-0.971325
ENST00000360031	-1.24709	1.47725	1.27268	-0.109495	-1.06239	-0.429209	0.444765	-0.34652
ENST00000265641	-0.421592	1.72479	1.05303	-1.01195	-0.837896	0.287282	0.15764	-0.951307
ENST00000342085	0.150635	2.05875	0.898425	-0.621562	-0.621562	-0.621562	-0.621562	-0.621562
ENST00000392335	-0.552835	1.77247	1.34741	-0.271363	-0.637424	-0.114191	-0.933518	-0.610549
ENST00000265165	0.0129838	0.952065	1.95713	-0.676914	-0.778285	-1.05233	-0.153776	-0.260876
ENST00000354868	0.161367	0.218888	0.585868	-0.504217	0.92761	-1.42535	1.32861	-1.29278
ENST00000359595	0.531267	0.821558	0.539663	0.202456	-1.20214	-1.86356	0.0845249	0.886237
ENST00000546600	0.833601	0.55082	1.69169	0.383475	-0.843641	-0.875906	-0.874411	-0.865626
ENST00000336452	-0.769493	1.15586	1.67084	0.184356	-0.847869	-0.840725	0.301264	-0.854233
ENST00000436400	-0.0987427	1.86397	1.04114	0.263163	-0.773236	-0.769396	-0.70398	-0.822915
ENST00000301873	0.126659	0.887981	1.01012	-0.164131	1.32705	-1.06256	-1.06256	-1.06256
ENST00000336761	-0.125365	1.0756	1.83124	-0.0232876	-1.05703	-0.306827	-0.316464	-1.07786
ENST00000519520	1.04978	0.99147	1.00029	0.605498	-1.23321	-1.03742	-0.729752	-0.646657
ENST00000523163	1.56785	0.192236	1.42749	-0.517157	-0.514949	-0.221336	-0.880173	-1.05396
ENST00000524023	-0.0406892	0.60755	1.11536	0.204393	-0.075466	0.921678	-0.752389	-1.98044
ENST00000302798	0.315547	0.755495	2.06161	-0.744716	-0.744716	-0.526659	-0.37184	-0.744716
ENST00000415493	1.54853	0.686089	1.28233	-0.729063	-0.729063	-0.729063	-0.729063	-0.600697
ENST00000309134	0.950503	1.41186	0.268206	0.585733	-1.1439	0.049342	-0.809517	-1.31223
ENST00000396973	-0.897419	1.28747	1.45943	-1.24617	-0.542721	0.576563	-0.208528	-0.428633
ENST00000219271	0.193295	1.58316	1.18069	-0.168641	-1.50433	-0.0613449	-0.513066	-0.709762
ENST00000409712	-0.272532	1.32365	1.71906	-0.525226	-0.799759	-0.799759	0.15433	-0.799759
ENST00000344908	-0.155663	0.935943	2.06852	-0.287124	-0.46356	-0.770902	-0.507639	-0.819572
ENST00000514708	-0.997922	1.42951	1.59392	-0.918827	-0.612352	-0.43416	0.0426125	-0.102774
ENST00000264409	0.0774289	0.923998	1.95001	-1.0589	-0.888132	-0.118685	-0.546109	-0.339603
ENST00000602189	1.07269	1.42893	0.858379	-0.754042	-0.953238	-0.953238	0.11937	-0.818854
ENST00000323060	0.62743	0.87809	1.75439	-0.840764	0.0428951	-0.786673	-0.952545	-0.722827
ENST00000566068	1.04829	0.631714	1.75497	-0.742797	-0.742797	-0.46379	-0.742797	-0.742797
ENST00000299954	1.55982	0.861844	1.01145	-0.346289	-1.18434	-0.438539	-0.8177	-0.646238
ENST00000611119	0.292049	1.90141	0.78478	0.0421522	-0.248307	-0.7265	-1.02279	-1.02279
ENST00000600440	1.34214	-0.0653469	1.58852	0.0209792	-0.401592	-1.02205	-1.17576	-0.28689
ENST00000513661	0.429325	1.76848	0.647228	-0.654562	-1.32215	-0.0618096	0.214665	-1.02118
ENST00000491526	-0.0472166	1.3906	1.0832	-1.03165	-1.03165	0.821227	-0.152865	-1.03165
ENST00000194155	0.479073	0.760215	0.135367	-0.711252	-1.19185	1.67758	0.0472514	-1.19639
ENST00000487468	1.39852	1.1763	0.215709	-0.697427	0.221798	0.064582	-0.841022	-1.53846
ENST00000264012	1.52906	1.34066	0.381755	-0.0327707	-0.682777	-0.582551	-1.02341	-0.92998
ENST00000504424	1.40105	0.679958	0.837369	-1.12144	-1.13421	0.119666	-1.10151	0.319113
ENST00000599743	-0.662853	1.35159	1.31285	-0.86843	-0.186919	-1.10758	-0.619827	0.781171
ENST00000581110	0.407299	1.71746	0.652269	0.363472	-1.31664	-0.805507	-0.970684	-0.0476689
ENST00000555667	0.713989	0.730985	1.24555	0.274104	-1.45672	-1.45672	-0.230536	0.179349
ENST00000310418	0.824443	0.410358	1.87838	0.11112	-0.805999	-0.831309	-0.868542	-0.71845
ENST00000397801	0.204495	0.971602	1.72527	-0.0164192	-1.2667	-0.568502	0.00363245	-1.05338
ENST00000541650	0.993703	0.504659	1.16245	-0.0226363	-0.634629	0.142932	-0.156944	-1.98954
ENST00000286733	1.55704	0.376373	1.19024	-1.33483	-0.832254	-0.655823	-0.334141	0.0334005
ENST00000397086	-0.377358	1.95493	1.05076	0.132819	-0.652538	-0.748359	-0.719594	-0.640662
ENST00000415732	0.555999	0.160258	1.58948	0.38276	-1.36634	0.380887	-1.36634	-0.336704
ENST00000356797	-0.0641537	0.73986	1.24665	-1.0299	-1.19143	1.23764	-0.939362	0.000692012
ENST00000579198	1.11553	1.75826	0.394191	-0.421291	-0.909756	-0.243541	-0.774198	-0.919189
ENST00000622639	0.93031	0.286935	1.99655	-0.651581	-0.637185	-0.640326	-0.633121	-0.651581
ENST00000395629	-0.329573	1.0883	1.78516	0.397691	-1.03663	-0.791091	-0.413292	-0.700561
ENST00000560160	0.472614	1.51153	1.41095	-0.309107	-0.681124	-0.746316	-0.761135	-0.89741
ENST00000469307	0.36	1.83466	1.10604	-0.59717	-0.765889	-0.765889	-0.405864	-0.765889
ENST00000373884	-0.00260876	1.61596	1.10944	0.305675	-1.49412	-0.373473	-0.48381	-0.677062
ENST00000517844	0.22071	0.577067	1.915	0.534531	-0.887832	-0.882819	-0.799321	-0.677339
ENST00000503820	0.267	1.37696	1.09008	-0.431817	-0.420446	0.53005	-0.823951	-1.58787
ENST00000526856	-0.821414	1.35636	1.26056	-0.672761	-0.807577	-1.13489	0.120194	0.699527
ENST00000414465	1.49703	0.84996	1.22088	-0.713573	-0.713573	-0.713573	-0.713573	-0.713573
ENST00000448552	0.113945	0.942013	1.78832	-1.13512	-0.365939	-0.368779	0.171704	-1.14614
ENST00000233809	0.718783	1.47115	0.608073	0.694366	-1.0517	-0.377536	-0.819073	-1.24407
ENST00000315456	1.17612	0.477671	1.74242	-0.759262	-0.500561	-0.759262	-0.708016	-0.669118
ENST00000453980	-0.941861	1.21554	1.27664	-1.08385	-0.503577	0.789515	-0.955351	0.202935
ENST00000525449	0.0903843	0.993705	0.967789	-1.38498	0.945575	0.280871	-0.508369	-1.38498
ENST00000204961	-0.351389	0.771903	1.2817	-0.0114636	-1.71519	-0.585682	1.06887	-0.458748
ENST00000463745	0.273589	0.175632	1.19611	0.177656	1.3163	-0.640046	-1.53829	-0.960955
ENST00000608066	1.28868	1.09454	1.11085	-0.236836	-0.479207	-0.991299	-0.747287	-1.03945
ENST00000399275	1.14354	0.171844	0.800927	-1.14188	1.00995	-1.14188	0.299382	-1.14188
ENST00000551165	0.199338	0.903895	0.500165	0.138234	0.130602	-1.52778	-1.48818	1.14373
ENST00000373917	-0.617281	1.00357	1.6837	-0.0643767	-1.14242	-0.136059	0.406116	-1.13325
ENST00000368557	0.455297	1.34721	1.10139	0.655098	-0.968097	-0.601556	-1.16449	-0.824857
ENST00000323205	-0.207204	1.35244	1.52111	0.457607	-0.977795	-0.661265	-0.508988	-0.9759
ENST00000312655	0.902655	0.247541	0.922992	0.0200592	0.735902	-0.292844	-0.423201	-2.11311
ENST00000265662	0.385996	0.528961	0.443925	-0.388601	-0.948008	-0.945101	-0.953751	1.87658
ENST00000544604	0.682428	1.25248	0.906514	-1.1221	0.297602	0.191122	-1.5052	-0.702842
ENST00000594975	0.188288	0.64396	1.03469	-0.278843	-1.02757	1.49461	-1.02757	-1.02757
ENST00000588760	0.913821	0.839124	1.61368	-0.963249	-0.965202	-0.764981	-0.0319683	-0.641222
ENST00000634499	0.730813	1.29554	0.910191	-0.211805	-0.138605	-0.566664	-0.133733	-1.88573
ENST00000376471	1.1835	1.29198	1.13026	-0.516529	-0.772304	-0.772304	-0.772304	-0.772304
ENST00000591495	1.5046	0.179483	1.4591	-0.570534	-0.875443	-0.875443	-0.846226	0.0244661
ENST00000428017	-0.178792	0.531622	0.789755	0.211162	-1.01906	-1.01906	1.70343	-1.01906
ENST00000393869	0.341914	0.961083	1.95777	-0.648846	-0.652981	-0.652981	-0.652981	-0.652981
ENST00000605870	0.334819	1.17944	1.33022	-0.782459	-0.622163	0.670671	-0.895568	-1.21497
ENST00000396825	-0.44582	1.35446	1.08627	-0.594827	-1.10982	0.150761	0.799579	-1.2406
ENST00000558558	-0.593288	1.27937	1.24164	0.382805	-0.984693	-0.984693	0.64356	-0.984693
ENST00000372710	0.211619	-0.00781814	0.497976	-0.978982	-0.197366	-0.930699	-0.68593	2.0912
ENST00000217961	0.345852	0.696064	0.829191	-1.17572	0.436052	0.900847	-0.222652	-1.80963
ENST00000534377	0.254446	0.726579	1.94987	0.253518	-0.729415	-0.818334	-0.818334	-0.818334
ENST00000216487	0.167943	0.688746	1.87765	-0.918982	-0.266728	0.398896	-0.955865	-0.99166
ENST00000216127	1.46127	-0.230798	1.59917	-0.943818	-0.448218	0.0794361	-0.706762	-0.810282
ENST00000259392	0.362435	0.633365	1.72496	0.547368	-1.38359	-0.835355	-0.646789	-0.402399
ENST00000524325	-0.269902	1.49231	1.46939	-0.658531	-0.951646	0.257646	-0.324241	-1.01502
ENST00000491082	0.0479009	0.800697	2.00831	-0.207213	-1.01973	-0.390107	-0.220136	-1.01973
ENST00000367006	0.548386	0.322297	1.78819	-1.00434	-1.05345	0.409526	-1.05345	0.0428427
ENST00000368704	0.735322	0.971641	1.50777	0.177934	-0.876167	-0.87607	-1.22611	-0.414327
ENST00000370882	1.07513	1.10869	0.884935	-0.443045	-0.750802	-0.981733	-1.37101	0.477836
ENST00000379561	0.790623	1.02578	1.56558	-0.700127	-0.24271	-0.902286	-1.17308	-0.363779
ENST00000528387	0.936676	1.12406	1.00991	-1.01701	-0.840512	0.624749	-1.01701	-0.820859
ENST00000512877	0.653462	0.320161	1.87582	0.294084	-1.26959	-0.67057	-0.402036	-0.801333
ENST00000491381	0.364283	1.55686	0.923123	-1.07924	0.0976789	0.295787	-1.07924	-1.07924
ENST00000554848	0.160856	1.39668	1.65356	-0.530388	-0.699522	-0.992138	-0.344413	-0.644633
ENST00000574426	1.3998	-0.421174	1.61372	-0.733265	0.337109	-0.729661	-0.733265	-0.733265
ENST00000374820	0.345825	1.26627	1.56071	-0.604032	0.0501044	-0.519292	-1.04979	-1.04979
ENST00000447102	0.890181	1.49689	0.783897	0.32919	-1.08837	-1.07636	-0.735675	-0.599751
ENST00000524475	0.781301	0.671598	0.210241	-1.49524	-1.23201	-0.285172	1.43264	-0.08336
ENST00000551917	0.135844	1.53096	1.35525	0.278515	-0.825142	-0.825142	-0.825142	-0.825142
ENST00000552656	-0.188225	0.520202	1.24783	-0.621068	-0.624498	0.0283278	-1.64666	1.28408
ENST00000423004	0.660285	0.606401	1.08858	0.509726	-0.849721	-1.58773	-1.05554	0.628004
ENST00000262244	0.761814	0.220976	1.93761	-0.880008	-0.146288	-0.00685653	-0.802644	-1.08461
ENST00000522795	1.21827	0.730839	1.57005	-0.763229	-0.763229	-0.530532	-0.755227	-0.706941
ENST00000368108	-0.196553	1.36305	1.82149	-0.597598	-0.597598	-0.597598	-0.597598	-0.597598
ENST00000594258	1.23788	1.24229	0.0414413	-0.789215	-0.89403	0.949691	-0.89403	-0.89403
ENST00000567682	0.297001	1.30514	1.60957	-0.0827679	-0.905446	-0.889758	-0.432431	-0.901304
ENST00000238561	0.940695	1.37227	0.93805	-1.23168	-0.599289	0.169425	-0.491493	-1.09798
ENST00000290378	1.05247	0.675841	1.53694	0.153018	-0.98793	-0.603074	-0.770827	-1.05644
ENST00000407086	-0.842851	1.26393	1.45437	-1.03386	0.249283	-1.04996	0.393457	-0.434367
ENST00000564406	0.729994	1.0424	1.55834	-0.757363	-0.668841	0.0182498	-1.1642	-0.758585
ENST00000262352	1.55985	0.644992	1.0077	-0.871579	0.0169632	-0.274328	-0.787326	-1.29627
ENST00000332995	1.56282	-0.051265	1.37621	-0.758482	0.0238851	-0.258415	-0.613227	-1.28153
ENST00000435340	0.376948	1.78682	0.707403	0.526533	-0.842556	-0.869708	-0.821416	-0.864018
ENST00000369651	-0.225127	0.639549	1.26167	-0.998741	-0.553962	1.50782	-0.67382	-0.957384
ENST00000408991	0.113617	1.73555	1.11596	-0.31197	-1.20697	0.0384358	-0.552621	-0.931997
ENST00000562785	1.16341	1.64721	0.320316	-0.160288	-0.973777	-0.659004	-0.155426	-1.18245
ENST00000306279	1.53591	1.30017	0.523029	-0.905084	-0.536854	-0.246647	-0.597144	-1.07339
ENST00000380966	0.347719	0.606547	1.86065	0.448929	-0.939945	-0.939945	-0.939945	-0.444009
ENST00000451445	0.627203	-0.0692113	1.21613	-0.00257173	-1.42292	-1.42292	0.0389321	1.03535
ENST00000596251	-0.115108	1.56956	1.2027	0.256731	-1.3073	0.00510033	-0.844713	-0.766967
ENST00000400780	-0.50118	1.13456	1.76297	0.123595	-1.04552	-0.547645	-0.971212	0.0444325
ENST00000336665	0.0662266	0.354102	0.997598	-1.1039	0.430493	1.44224	-1.09976	-1.087
ENST00000419619	1.09538	0.384599	1.73898	-0.257532	-0.448921	-0.433606	-1.11487	-0.964029
ENST00000562664	-0.449149	1.24124	1.77502	0.27785	-0.650447	-0.702343	-0.749388	-0.742786
ENST00000409538	0.88396	0.510507	0.668457	-1.9675	-0.526901	-0.588141	0.0114358	1.00818
ENST00000394258	0.253454	1.07657	1.18299	-1.2273	-0.645377	0.916369	-0.329404	-1.2273
ENST00000575245	0.958472	0.185774	1.61205	-0.953209	-1.32408	0.357757	-0.025791	-0.810964
ENST00000554746	-0.327412	1.39058	1.7132	-0.739381	-0.704087	-0.671331	-0.725808	0.064238
ENST00000372798	0.818737	0.84476	1.36774	0.549414	-0.772646	-0.765379	-0.725901	-1.31672
ENST00000374189	0.894451	0.669754	1.48901	0.285934	-1.19294	-1.28332	-0.360105	-0.502778
ENST00000251646	0.762351	0.443132	1.74817	0.463164	-0.909166	-0.697887	-0.921918	-0.887847
ENST00000382451	0.576742	1.04619	1.30067	0.690088	-1.04241	-0.856532	-0.618162	-1.09658
ENST00000596048	0.385506	1.84724	0.943688	0.0162423	-0.798168	-0.798168	-0.798168	-0.798168
ENST00000482604	0.385767	1.14724	1.17448	-0.638997	0.655019	-0.415718	-1.64505	-0.662738
ENST00000395010	1.59302	0.322919	1.39179	-0.809488	-0.739466	-0.809488	-0.712358	-0.236927
ENST00000586024	1.21982	1.24581	0.7041	-0.945479	-0.558617	-1.49557	-0.0255635	-0.14449
ENST00000445933	-0.0960144	1.77728	1.03793	0.0495164	-0.643177	-0.787659	-0.0273613	-1.31052
ENST00000258405	-0.983079	1.64265	1.14005	0.61626	-0.807171	-0.686798	-0.229019	-0.692893
ENST00000403796	0.123349	0.622566	2.0217	-0.520492	-0.904887	0.291772	-0.823803	-0.810202
ENST00000513185	1.65083	0.564665	1.19383	-0.669154	-0.847426	-0.298608	-0.846932	-0.747206
ENST00000370742	0.607849	1.75224	0.897896	-0.12118	-0.72377	-0.447847	-0.777788	-1.1874
ENST00000221561	1.53018	0.472405	1.3446	-0.24662	-0.436746	-0.843417	-0.971614	-0.848796
ENST00000476071	-0.502871	1.19766	1.63014	0.431808	-1.18056	-0.923371	-0.257518	-0.395288
ENST00000289989	1.40692	0.127626	1.70462	-0.652704	-0.647778	-0.652704	-0.638983	-0.646995
ENST00000587387	0.788775	0.928602	1.54501	-0.0886843	-1.17494	-0.145308	-0.952983	-0.900464
ENST00000569302	0.518024	1.11075	1.71622	-0.918563	-0.275228	-0.899528	-0.483607	-0.768071
ENST00000301258	0.658532	1.17075	0.102213	0.330717	-1.33679	-0.994634	1.10632	-1.03711
ENST00000395780	0.707602	0.68136	0.840308	-1.5007	0.370063	-0.083257	-1.60711	0.591735
ENST00000447499	1.31751	0.916695	1.08172	0.106101	-1.21037	-0.762407	-0.454394	-0.994858
ENST00000609571	1.16388	0.802758	1.56366	-0.644594	-0.604083	-0.924137	-0.6858	-0.671685
ENST00000627934	0.998591	0.553742	1.46229	0.572966	-0.847957	-0.960477	-0.941368	-0.837785
ENST00000331559	1.3727	1.05949	1.12955	-0.484723	-1.00542	-0.525811	-0.784152	-0.761634
ENST00000317361	1.03914	1.78396	0.472453	-0.55167	-1.13198	-0.492998	-0.386672	-0.732236
ENST00000538698	0.412956	0.261237	0.330386	-1.02267	-0.36394	-1.44608	-0.0110537	1.83916
ENST00000436603	1.2142	1.68398	0.526396	-0.742916	-0.742916	-0.452914	-0.742916	-0.742916
ENST00000240651	0.795346	0.263536	1.18848	-0.28586	0.113517	0.0145878	0.0970094	-2.18661
ENST00000260257	0.797623	0.76285	1.69827	-0.541126	-0.931008	0.0412579	-0.732447	-1.09542
ENST00000342427	0.441911	0.72689	0.577947	-0.54054	0.6674	0.478106	-0.124465	-2.22725
ENST00000424834	-0.543796	0.754706	1.20059	-0.0800864	-1.05229	0.254401	-1.56532	1.0318
ENST00000249005	1.08803	1.65673	0.568982	-1.10578	-0.880736	-0.117564	-0.648425	-0.561239
ENST00000523555	-0.257164	0.957081	1.34349	-0.156196	-1.4837	-0.21581	0.886698	-1.0744
ENST00000372368	-0.0359873	0.526429	0.599142	-0.926646	1.83398	-0.184716	-0.42428	-1.38792
ENST00000303795	1.3482	0.567684	1.1667	0.443741	-0.690975	-0.634395	-1.10145	-1.0995
ENST00000261879	0.446983	0.946686	0.814176	-0.384482	-1.35816	-0.403856	-1.27239	1.21104
ENST00000379387	1.12652	0.34262	1.67709	-0.217406	-0.427424	-1.11821	-1.11821	-0.264987
ENST00000567439	0.775358	0.456797	1.94903	-0.163334	-0.953593	-0.58227	-0.64552	-0.836469
ENST00000474012	-1.06062	1.51541	1.28655	0.538281	-1.03626	-0.420604	-0.262334	-0.560434
ENST00000306320	1.30421	1.33655	0.483634	-0.123215	-1.13043	0.0896078	-1.14775	-0.812614
ENST00000367212	-0.381998	1.19734	0.653805	0.572288	-1.01846	-0.985515	1.13372	-1.17118
ENST00000456977	-0.570597	1.4084	1.74518	-0.102764	-0.767878	-0.502626	-0.430736	-0.77898
ENST00000590382	1.66833	1.31509	0.350533	-0.616362	-0.948768	-0.584854	-0.735723	-0.448249
ENST00000592576	-0.81597	1.47053	1.23717	0.693817	-0.848152	-0.848152	-0.848152	-0.0410851
ENST00000373425	-0.439803	0.976144	0.949313	0.506782	-1.84106	-0.971267	0.525499	0.294395
ENST00000273668	0.623083	1.09309	1.62642	-0.535661	-0.363317	-0.839576	-0.376928	-1.22711
ENST00000296129	1.265	1.3864	0.940345	-0.64842	-0.721995	-0.676149	-0.79139	-0.753796
ENST00000307826	0.831484	1.23112	0.548395	0.658256	-1.38182	-1.08333	-0.973284	0.169186
ENST00000381870	0.109755	1.78399	0.883917	0.155133	-0.399693	-0.211449	-1.38494	-0.936713
ENST00000306480	-0.291683	1.36276	1.25272	0.651919	-0.183601	-1.35827	-0.436794	-0.997053
ENST00000321944	0.0450371	1.22336	1.83873	-0.243786	-0.788105	-0.637709	-0.719583	-0.717939
ENST00000452264	1.72354	1.24474	0.400622	-0.681301	-0.764877	-0.671169	-0.49032	-0.761228
ENST00000522782	-0.637765	1.09733	1.18088	-0.285941	-1.26084	-1.26084	0.421882	0.745293
ENST00000550919	0.414768	0.795997	2.01128	-0.704735	-0.403107	-0.704735	-0.704735	-0.704735
ENST00000444250	0.94624	0.0797518	1.74386	0.154228	-1.15419	-1.15317	-0.00728073	-0.609435
ENST00000585134	0.282928	0.726806	1.88186	-0.923119	-0.71904	-0.72585	0.377419	-0.90101
ENST00000592737	-0.848281	1.68221	1.41032	-0.87265	-0.612859	0.00940569	-0.262951	-0.5052
ENST00000360025	-0.13922	1.90291	1.02958	-0.129996	-1.08947	-0.820525	-0.113285	-0.639996
ENST00000370205	0.819738	0.659641	1.63028	-0.239112	0.130942	-0.734208	-1.29401	-0.973264
ENST00000421138	1.54056	0.997676	0.492398	-1.01394	-0.621165	0.44275	-0.70786	-1.13042
ENST00000540285	0.23812	1.1497	1.69716	0.0267933	-1.13623	-0.866963	-0.758349	-0.350239
ENST00000357385	0.0318025	1.81177	0.946198	0.332001	-1.11409	-0.945584	-0.454843	-0.607253
ENST00000619485	0.173031	1.31553	1.08414	0.739954	-1.08199	-0.0666838	-1.08199	-1.08199
ENST00000479924	1.0429	0.190245	1.92263	-0.276423	-0.660132	-0.608669	-0.810195	-0.800358
ENST00000260386	0.916617	1.14431	0.567765	-0.078052	-2.03682	-0.555617	-0.157587	0.199383
ENST00000595782	0.518972	0.799598	1.85503	0.0360617	-0.918007	-0.587002	-0.918007	-0.786649
ENST00000600753	1.55317	0.313846	1.47298	-0.774096	-0.55338	-0.464325	-0.774096	-0.774096
ENST00000458018	1.10503	0.208502	1.70753	0.197108	-0.85501	-0.964905	-0.964905	-0.433351
ENST00000466436	1.25424	0.99697	1.35403	-0.721047	-0.721047	-0.721047	-0.721047	-0.721047
ENST00000254325	1.14697	0.633481	1.34689	-0.673227	-0.613387	0.322762	-1.39404	-0.769449
ENST00000530023	0.334628	1.74361	1.22599	-0.518469	-0.483523	-0.991513	-0.648388	-0.662334
ENST00000389386	0.546435	0.426808	1.40835	-0.623348	-1.55722	-0.972005	0.875537	-0.104549
ENST00000520531	1.34946	-0.143305	1.72556	-0.658222	-0.70602	-0.886782	-0.680246	-0.000453789
ENST00000452206	-0.468002	1.00912	1.94247	0.182001	-0.828871	-0.521055	-0.915048	-0.400618
ENST00000295666	1.48507	1.58847	0.0237951	-0.536908	-0.740838	-0.452563	-0.299825	-1.06721
ENST00000395245	0.362558	0.501663	2.14845	-0.744052	-0.670134	-0.677162	-0.700836	-0.220491
ENST00000513376	1.17391	0.519732	1.36457	-0.480984	-1.00922	-1.00922	-1.00922	0.450418
ENST00000274764	1.34721	1.48714	0.531666	-0.130577	-0.877611	-0.877611	-0.877611	-0.6026
ENST00000416274	0.47823	1.07686	1.36546	0.534917	-0.431049	-1.1504	-1.24994	-0.624074
ENST00000475699	0.314145	1.29625	0.843366	0.211835	0.72757	-0.875916	-1.26284	-1.25441
ENST00000556645	0.754456	1.71205	1.0281	-0.707877	-0.690555	-0.706837	-0.692763	-0.696569
ENST00000557986	0.347454	0.100762	0.436165	-0.304107	-0.881174	-0.881174	2.06325	-0.881174
ENST00000369037	-0.564909	1.27436	1.61952	-0.85415	0.267845	0.0126637	-0.663224	-1.09211
ENST00000478483	-0.256237	1.03627	1.74516	-0.311925	0.179902	-1.20968	-1.10243	-0.0810461
ENST00000542074	0.750411	0.199868	2.11603	-0.657351	-0.657351	-0.436909	-0.657351	-0.657351
ENST00000529721	0.784529	1.37894	1.29121	-1.01028	-0.968148	-0.319183	-0.786563	-0.370503
ENST00000355498	0.0430614	0.709328	2.02132	-1.15071	-0.383054	-0.324144	-0.00292564	-0.912875
ENST00000531089	0.494401	1.71515	1.20139	-0.702989	-0.736876	-0.497325	-0.736876	-0.736876
ENST00000260599	0.131003	1.08814	1.76762	-0.202871	-1.28537	-0.262789	-0.345488	-0.890253
ENST00000554167	-0.583265	1.08968	1.8265	0.0226824	-0.94621	-0.0759263	-0.251011	-1.08245
ENST00000545287	0.54011	0.64118	1.99463	-0.928481	-0.625627	-0.202918	-0.802492	-0.616404
ENST00000338561	1.32673	1.19983	1.02321	-0.916088	-0.50605	-0.451721	-0.680579	-0.995333
ENST00000446820	0.0467923	1.91623	1.10253	-0.810153	-0.446045	-0.276601	-0.810153	-0.722599
ENST00000490101	0.224136	1.78386	0.594615	0.496181	-1.37676	-0.229027	-0.516961	-0.976046
ENST00000628426	0.329759	0.632882	1.52553	-1.21602	-0.244064	-0.786589	-1.11506	0.873562
ENST00000539553	-0.845763	1.49204	1.16054	-0.0860252	-1.53674	0.269889	0.061849	-0.515787
ENST00000358024	0.728258	0.665572	1.64817	0.12166	-0.863135	-0.544248	-1.47476	-0.281522
ENST00000372281	0.120028	1.24028	1.51234	0.173816	-1.17724	-0.589633	-0.102359	-1.17724
ENST00000567948	0.493674	1.33294	0.344287	-1.15401	-0.95528	0.544485	0.730535	-1.33663
ENST00000536829	0.304957	1.27089	1.5087	0.313256	-0.893715	-0.893426	-0.913708	-0.696952
ENST00000615793	0.326409	0.393791	2.01484	0.278715	-0.998008	-0.920421	-0.266532	-0.828793
ENST00000335693	0.942648	0.471554	0.953576	-1.59662	0.071505	0.780691	-0.312516	-1.31084
ENST00000397109	0.51305	2.0384	0.665717	-0.701951	-0.701951	-0.409366	-0.701951	-0.701951
ENST00000308713	1.19711	1.53112	0.176277	-0.78459	-0.494789	-0.840988	0.419235	-1.20337
ENST00000333039	0.663098	1.41884	1.27681	-0.9406	-0.703213	-0.0165966	-0.630961	-1.06738
ENST00000340099	1.0614	-0.156656	1.92535	-0.0605717	-0.827984	-0.285577	-0.827984	-0.827984
ENST00000360947	0.462582	1.43618	1.24441	-0.456596	-1.23935	-0.800028	-0.862536	0.215346
ENST00000597353	1.34139	0.683962	1.15955	0.187551	-0.842427	-0.937288	-0.298096	-1.29464
ENST00000567970	1.69465	1.04797	0.6199	-0.590128	-0.964026	-0.178633	-0.751154	-0.878581
ENST00000523505	0.45242	0.994855	0.345732	-0.180806	-1.83536	0.793436	0.578767	-1.14904
ENST00000613678	0.463244	1.11726	1.302	0.671302	-0.969076	-1.09363	-0.47681	-1.0143
ENST00000444347	0.346321	0.697665	1.51134	0.527329	0.243589	-0.936209	-1.33491	-1.05513
ENST00000357700	0.253546	1.54982	1.47716	-0.400757	-0.778473	-0.794036	-0.429857	-0.877411
ENST00000472647	-0.0125421	0.701444	0.306796	0.328344	1.4564	-0.560386	-0.27144	-1.94861
ENST00000614890	0.623534	0.750805	1.81849	0.0836705	-0.896427	-0.779924	-0.656005	-0.94414
ENST00000583868	-0.241648	0.748251	0.678138	-0.0616921	-1.42746	-0.699701	1.70345	-0.699339
ENST00000369315	-0.397263	1.34169	1.59847	0.358097	-1.03323	-0.64685	-0.862886	-0.358019
ENST00000526334	0.821874	0.0381788	1.89901	0.311867	-1.16513	-0.477737	-0.798088	-0.629975
ENST00000247833	0.128999	1.04268	1.59011	-1.01017	-0.802409	-0.863358	-0.733707	0.647855
ENST00000618518	0.582888	1.55595	0.398358	-0.558099	-1.17857	0.0572108	0.573356	-1.4311
ENST00000301408	0.707165	1.54853	0.674841	-0.247597	-1.33004	-0.1372	0.119642	-1.33534
ENST00000334461	0.632269	0.611228	1.58599	0.412921	-1.02882	-0.00278902	-0.966729	-1.24407
ENST00000295992	1.27231	1.68197	0.378741	-0.2888	-0.710911	-0.791304	-0.721461	-0.820545
ENST00000290037	-0.338922	1.77262	0.893545	0.527323	-0.904408	-0.778821	-1.11289	-0.0584427
ENST00000413590	0.214255	1.1161	1.7007	-0.376353	-0.688612	0.124161	-1.05533	-1.03492
ENST00000574882	0.872384	1.554	0.861968	0.183786	-0.720195	-0.933017	-0.953145	-0.865782
ENST00000439272	1.19079	0.747824	1.01402	0.23637	-0.897967	0.177527	-1.39848	-1.07008
ENST00000378209	0.927551	0.540877	1.20965	-0.0509101	-1.41186	0.241664	0.0678012	-1.52476
ENST00000420343	-0.174859	1.03374	1.4358	0.26823	-1.30231	-0.719641	0.568294	-1.10926
ENST00000303142	0.873782	1.69971	0.831678	-0.213054	-0.747116	-0.719742	-0.711092	-1.01417
ENST00000367463	1.0786	0.408519	1.35952	-1.22301	0.230185	0.188893	-0.746865	-1.29584
ENST00000251473	-0.0529892	1.67102	1.12504	0.137927	-1.05869	-1.21919	-0.0456007	-0.557515
ENST00000374497	0.64527	0.826085	1.54924	0.296204	-0.864108	-0.177118	-0.985872	-1.2897
ENST00000549934	1.43317	0.0763025	1.34075	0.207355	-0.860126	-1.10065	-1.07131	-0.0254994
ENST00000382363	0.345616	1.61479	0.492263	0.460954	-1.0299	-1.01936	0.387835	-1.2522
ENST00000571503	0.0809243	1.37147	1.23288	0.773622	-0.880658	-0.880658	-0.816922	-0.880658
ENST00000278386	-0.115932	0.749829	2.0497	0.212874	-0.892627	-0.723389	-0.502581	-0.777871
ENST00000528367	0.338173	1.45811	1.16709	-0.090059	-1.13265	-1.151	-0.84611	0.256439
ENST00000369902	0.311138	0.609359	1.01684	-1.68937	-1.1767	1.11014	-0.163009	-0.0183915
ENST00000539575	0.424967	1.84351	0.741445	-0.258555	-0.707364	-0.298452	-0.284815	-1.46073
ENST00000394986	0.314883	1.86147	0.960702	-0.418281	-0.888755	-0.486878	-0.219401	-1.12374
ENST00000623368	0.805562	1.56399	0.908986	0.204158	-0.890633	-0.890633	-0.890633	-0.810797
ENST00000528489	0.363146	1.40079	1.5038	-0.238446	-0.863246	-0.315137	-1.04836	-0.802543
ENST00000592444	0.669369	1.20352	0.93738	-0.53216	-0.25794	-0.475152	0.335593	-1.88061
ENST00000403868	0.632842	0.428117	0.678581	-0.13109	-0.519089	1.4573	-0.884311	-1.66235
ENST00000617887	0.628588	1.49843	1.20403	-0.209672	-0.823788	-0.231887	-1.03285	-1.03285
ENST00000546842	0.466814	0.746698	1.70429	0.526021	-0.965964	-0.983704	-0.63258	-0.861574
ENST00000424583	1.35785	1.12935	0.860948	0.177747	-0.881474	-0.881474	-0.881474	-0.881474
ENST00000439069	0.612575	1.27573	1.28345	-0.229818	-1.11238	-0.300554	-1.39718	-0.131821
ENST00000171111	0.903267	1.23668	0.541375	-0.651629	-1.73716	0.672871	-0.466426	-0.498981
ENST00000340726	1.15021	0.923178	1.36236	-0.218173	-0.308267	-1.02154	-0.962768	-0.924999
ENST00000256538	0.202209	0.614	1.29704	-0.851179	0.296028	0.891867	-0.8435	-1.60647
ENST00000434299	0.637225	1.57146	0.5034	0.757753	-1.00865	-0.403816	-1.0316	-1.02578
ENST00000314349	-0.520678	1.7544	1.02536	0.672077	-0.733459	-0.733526	-0.731637	-0.732537
ENST00000587260	0.531311	0.756225	1.70852	0.346812	-0.48446	-0.763161	-1.26481	-0.830437
ENST00000555530	1.10155	1.37012	0.66206	0.463111	-0.942236	-0.77014	-0.942236	-0.942236
ENST00000304101	1.22906	1.19857	0.982549	0.0985131	-0.877173	-0.877173	-0.877173	-0.877173
ENST00000551659	1.181	1.03138	1.28628	-0.256881	-0.606446	-1.08546	-0.967174	-0.582703
ENST00000439957	-0.477451	1.17643	1.74384	-0.170878	-0.559171	-1.2161	0.200532	-0.697205
ENST00000595358	0.606356	1.02058	1.4014	-1.02496	-0.963701	0.178804	0.0515448	-1.27002
ENST00000465903	0.980556	1.8662	0.281397	-0.124078	-0.984017	-0.641972	-0.945202	-0.432887
ENST00000474295	0.985111	0.609562	1.7157	-0.183174	-0.9535	-0.362493	-0.904936	-0.906273
ENST00000368873	0.441081	0.916584	1.9261	-0.763434	-0.773857	-0.517355	-0.455261	-0.773857
ENST00000343075	1.07355	0.921445	0.709192	-0.0972334	-1.56016	-0.657979	0.684056	-1.07287
ENST00000575379	0.0148624	1.00133	1.80168	0.340132	-0.8711	-0.544132	-1.04723	-0.695541
ENST00000392089	1.15371	1.47408	0.77591	-0.00135511	-0.850587	-0.850587	-0.850587	-0.850587
ENST00000254667	0.882772	0.437506	0.894883	-0.876804	-0.504333	1.1566	-0.329598	-1.66102
ENST00000559486	0.774962	0.823379	0.85453	-1.19442	0.755495	-1.19442	0.374902	-1.19442
ENST00000556314	0.375067	1.1702	1.34014	-1.65981	-0.13367	-0.272343	-0.915326	0.0957388
ENST00000373391	1.54983	0.428675	1.43187	-0.552888	-0.627235	-0.78539	-0.768735	-0.676119
ENST00000361470	1.16127	0.754249	1.15652	-0.73572	-1.13572	0.144943	0.0299374	-1.37549
ENST00000361475	-0.179118	0.895494	2.04112	-0.149719	-1.07728	-0.625689	-0.362778	-0.542034
ENST00000593263	0.588124	0.731668	1.76556	-0.0615288	-1.32308	-0.548018	-0.200503	-0.952215
ENST00000372856	0.993717	0.743011	0.898639	-0.0427923	0.508842	-0.61722	-0.561811	-1.92239
ENST00000378152	0.714766	1.89112	0.595237	-1.10194	-0.872175	-0.182404	-0.474151	-0.570454
ENST00000313578	1.4942	1.44851	0.217557	-0.480023	-0.8088	-0.0645416	-0.679096	-1.1278
ENST00000375490	-0.125047	1.00879	1.91803	0.0870776	-1.01773	-0.420058	-0.638245	-0.812827
ENST00000527572	1.2951	1.00773	1.08092	0.00223389	-0.690796	-1.09853	-1.09849	-0.498163
ENST00000590208	-0.0123745	0.476194	1.02877	-0.660667	-0.8265	-0.866331	1.74841	-0.887505
ENST00000636147	0.28357	0.596844	2.09036	-0.879267	-0.93569	-0.229141	-0.641208	-0.285466
ENST00000354323	1.52222	0.967086	0.82702	0.133015	-1.06728	-0.78242	-0.887132	-0.712513
ENST00000425457	-0.201576	1.1032	1.8646	0.167314	-0.766054	-0.48713	-0.811568	-0.868791
ENST00000615073	-0.381712	0.750373	1.0461	0.421473	0.99346	-0.00851678	-1.24825	-1.57292
ENST00000410113	0.724266	0.63293	1.2492	-0.873461	-0.359558	-1.07971	-1.24529	0.951631
ENST00000433924	0.616356	1.33354	1.34957	-0.277676	-0.895431	-1.34295	-0.516542	-0.266861
ENST00000612892	1.23876	1.36656	0.372702	0.544735	-0.750052	-1.00292	-1.00292	-0.766851
ENST00000537460	1.27616	-0.168683	1.79245	-0.405585	-0.175812	-0.528995	-1.05853	-0.731003
ENST00000355422	0.183021	1.95103	0.830539	0.159039	-0.809709	-0.719013	-0.7826	-0.812304
ENST00000005259	0.23933	0.176506	0.189727	-0.385381	-0.995047	-0.996878	2.14556	-0.373817
ENST00000512894	0.718732	1.03213	0.495975	0.227069	-1.18673	-1.85291	0.039003	0.52673
ENST00000281471	1.32952	0.424739	1.28892	0.182102	-0.264747	-0.504583	-1.13599	-1.31997
ENST00000418234	0.534591	1.17173	0.823765	-1.03438	-0.922113	1.13283	-0.813355	-0.893074
ENST00000393107	1.29166	0.942971	0.783634	0.618557	-0.91439	-0.818625	-0.699676	-1.20413
ENST00000425346	0.477824	1.38451	1.07144	0.506954	-1.42807	-0.705767	-0.824318	-0.482565
ENST00000405481	-0.411969	2.00545	1.04068	-0.0104426	-0.679264	-0.665505	-0.599689	-0.679264
ENST00000551020	0.103597	1.11069	1.72065	0.298774	-0.914514	-0.854815	-0.549869	-0.914514
ENST00000550207	0.0826547	0.307668	1.29403	-0.0364019	-1.18726	1.39759	-1.18726	-0.671015
ENST00000510634	0.145129	0.543815	0.975423	-1.76747	0.153762	0.210274	-1.24983	0.988888
ENST00000530541	-0.0175628	1.89162	0.763738	0.534874	-0.806369	-0.743733	-0.938474	-0.684092
ENST00000368491	1.25007	0.267084	1.16255	-0.314226	-0.943758	0.774978	-1.17488	-1.02182
ENST00000554444	-0.237372	0.988301	1.22612	0.2238	-0.753287	-1.74594	-0.464482	0.762867
ENST00000467712	-0.164063	0.769748	1.89475	0.376207	-1.10122	-0.236433	-0.45634	-1.08264
ENST00000355190	-0.0854233	1.92476	0.837502	0.365199	-0.997167	-0.703474	-0.491321	-0.850073
ENST00000414510	0.433992	1.35936	0.816276	0.761639	-1.13115	-0.717467	-0.143309	-1.37934
ENST00000451402	1.17419	0.586577	1.14929	0.210021	-1.18969	-1.01335	0.26588	-1.18291
ENST00000421278	0.0649312	1.76306	0.898734	0.524004	-0.980891	-0.803924	-0.980129	-0.485789
ENST00000306823	-0.289759	1.9078	0.99148	-0.272748	-1.2603	-0.131202	-0.184024	-0.761248
ENST00000429814	0.559499	0.495789	1.59916	-0.6113	0.279217	0.0187441	-0.582561	-1.75854
ENST00000426119	-0.0404231	0.762132	2.10525	-0.521553	-0.81572	-0.673596	-0.046581	-0.769505
ENST00000397170	1.15767	0.114672	1.69945	-0.41686	-0.918757	0.206591	-0.917403	-0.925369
ENST00000233330	0.828638	1.43257	0.829481	0.162398	-0.247084	-1.04002	-1.46852	-0.497469
ENST00000357118	0.783059	1.46867	0.979498	-1.21296	-0.529691	0.219528	-0.77796	-0.930137
ENST00000215838	1.31983	1.42865	-0.00517447	0.47295	-0.924946	-1.24638	-0.38401	-0.660929
ENST00000564420	0.554472	1.56785	0.938378	-1.35009	-0.635751	-0.795102	0.33742	-0.617172
ENST00000258214	0.874634	0.450167	1.45335	0.352219	-1.42251	-0.790788	-1.06132	0.144248
ENST00000308027	0.839158	1.67123	0.422778	-1.09142	-1.39569	-0.375523	0.108644	-0.179181
ENST00000594051	1.05184	0.964351	1.19596	-0.193023	-0.82587	-1.58877	-0.0707932	-0.533698
ENST00000601571	1.07381	0.663764	1.46383	0.259637	-1.23526	-0.710945	-0.664016	-0.850821
ENST00000461822	-0.285735	0.855143	1.82074	0.586245	-1.15166	-0.549901	-0.428847	-0.845988
ENST00000314073	0.144655	0.17894	0.59502	-0.690907	1.50398	0.72623	-0.838042	-1.61987
ENST00000313250	0.0366772	0.86428	1.88311	0.363124	-0.88672	-0.69999	-0.580357	-0.980123
ENST00000582529	-0.426455	1.90842	1.04577	-0.516127	-1.19775	-0.251907	0.00192671	-0.563877
ENST00000395003	0.238536	0.387863	0.678418	-1.20845	1.23597	0.753068	-0.493679	-1.59173
ENST00000316757	-0.894612	0.897315	0.862899	0.3727	-1.33881	-0.43167	1.3594	-0.82722
ENST00000224784	1.02479	0.985314	1.24723	0.359763	-1.01715	-0.891779	-0.904951	-0.803219
ENST00000618425	0.388513	0.49986	1.74803	-0.219614	0.291414	-1.0614	-1.50453	-0.142275
ENST00000301981	0.926207	1.22409	0.960309	-1.32198	0.415253	-0.466591	-1.06187	-0.675422
ENST00000358365	1.21478	0.509948	1.67855	-0.829478	-0.823153	-0.458103	-0.512226	-0.780315
ENST00000395310	0.965451	-0.0718537	1.84956	0.323099	-0.748632	-0.507214	-0.704013	-1.1064
ENST00000274203	0.814281	-0.0118221	1.27909	-0.365593	-0.39142	-1.72439	1.02467	-0.624821
ENST00000352068	0.800924	1.20748	1.18837	0.354487	-1.11632	-1.11632	-0.637911	-0.680718
ENST00000373045	1.18713	0.234168	1.79658	-0.634031	-0.808495	-0.839968	-0.233712	-0.701675
ENST00000445167	0.625165	0.464651	1.96645	-0.128258	-0.917903	-0.882985	-0.20825	-0.91887
ENST00000452396	0.870715	1.01853	1.42611	0.203463	-0.932748	-0.932748	-0.72057	-0.932748
ENST00000556952	0.555687	0.520239	0.0814132	-1.30545	-0.742903	-0.459571	1.90708	-0.556487
ENST00000586681	1.07214	0.720852	0.79573	-0.62741	-1.73166	-1.00257	0.414511	0.358406
ENST00000391771	1.6785	-0.0109182	1.46868	-0.411336	-0.681231	-0.681231	-0.681231	-0.681231
ENST00000261888	-0.0412056	1.57828	1.54374	-0.446981	-0.849817	-0.691766	-0.798291	-0.293959
ENST00000555031	0.949663	0.0242389	1.51612	-0.998815	-1.04984	-1.16586	0.16545	0.559041
ENST00000409257	-0.0919609	1.16815	1.63776	0.157893	-1.11679	-0.820861	0.0631726	-0.997373
ENST00000393238	1.08351	0.83286	1.21111	0.0569205	0.069079	-0.935613	-1.37792	-0.939945
ENST00000583225	0.847274	0.469595	1.88348	-0.564352	-1.13268	-0.376983	-0.824161	-0.302172
ENST00000357137	0.213011	0.227605	0.820787	-1.27061	0.464467	-1.62204	-0.153933	1.32071
ENST00000593363	0.1683	1.32888	1.39473	-0.077445	-1.17465	-0.320733	-1.33104	0.0119578
ENST00000507471	0.171577	1.64967	1.16615	-0.351125	-0.933655	0.205788	-0.829947	-1.07846
ENST00000238091	0.34763	1.05002	1.87835	-0.411283	-0.57239	-0.764112	-0.764112	-0.764112
ENST00000328459	1.00538	0.420523	1.51051	-0.908434	0.0592278	0.214963	-1.20474	-1.09743
ENST00000606983	0.60616	1.41984	0.331905	0.605608	-1.39925	0.416997	-0.840296	-1.14096
ENST00000292894	0.413308	1.49134	1.1096	0.378	-0.949837	-0.360546	-0.914994	-1.16687
ENST00000357337	1.44148	0.990392	1.16408	-0.71913	-0.719772	-0.71922	-0.718058	-0.719772
ENST00000401061	0.0708493	1.39069	1.51981	-0.222076	-0.991766	-0.696546	0.0387927	-1.10975
ENST00000579584	0.936631	1.83963	0.325826	-1.01247	-0.671773	-0.512647	-0.944251	0.0390553
ENST00000310109	-0.0432742	1.47553	1.67345	-0.391053	-0.813799	-0.649899	-0.641342	-0.609613
ENST00000590970	0.892195	1.67729	0.938944	-0.885305	-0.660942	-0.695518	-0.598015	-0.668648
ENST00000392314	0.559008	0.0092565	1.20524	-0.892696	1.49889	-0.682521	-1.2262	-0.470984
ENST00000397323	0.285719	1.659	0.85351	-1.27265	0.351238	-0.0819827	-1.09385	-0.70099
ENST00000301665	0.425386	0.861347	1.65197	0.530378	-1.06727	-0.845212	-0.747597	-0.809004
ENST00000257536	0.14747	1.10877	1.90159	-0.567257	-0.801894	-0.472729	-0.856296	-0.45966
ENST00000222256	1.03067	1.20184	1.05344	0.298775	-0.71124	-1.11205	-0.89614	-0.865294
ENST00000357028	0.283594	0.719298	2.00628	-0.30995	-0.870486	-0.870486	-0.870486	-0.0877689
ENST00000597590	0.0372206	1.44475	1.14281	0.193694	0.0443822	-1.14459	-0.23483	-1.48343
ENST00000380375	1.3024	-0.360251	1.62352	-0.258977	0.348344	-0.885013	-0.885013	-0.885013
ENST00000507473	0.802642	0.487116	1.90343	-0.0631014	-0.939983	-0.793631	-0.736763	-0.65971
ENST00000376782	0.635407	1.77592	0.902196	-0.571546	-0.972146	-0.182653	-0.615029	-0.972146
ENST00000441403	0.820477	1.42978	0.81564	0.0366756	-1.08672	-1.51236	-0.149311	-0.354182
ENST00000297161	-0.413598	1.20619	1.39906	-1.34061	-0.207995	0.762335	-0.763857	-0.641521
ENST00000396930	0.565672	0.282561	0.537725	-1.16335	-1.21773	-0.136578	1.75239	-0.620686
ENST00000393420	-0.29037	1.06733	1.90551	-0.132032	-0.819786	-0.0260871	-0.888197	-0.816369
ENST00000570137	0.749119	0.131354	1.09464	-0.266368	0.96378	0.0277203	-1.88728	-0.81296
ENST00000248306	0.759617	0.631609	1.53153	-0.271613	-0.334895	0.217586	-0.924114	-1.60972
ENST00000430370	1.17572	1.70217	0.185858	-1.10567	-0.755769	0.0168461	-0.336988	-0.882172
ENST00000371250	0.992631	1.75254	0.596514	-0.466188	-0.896485	-0.248837	-0.927374	-0.802803
ENST00000585291	-0.0182431	1.59158	1.56441	-0.449439	-0.684672	-0.750252	-0.625434	-0.627955
ENST00000340957	1.21061	1.28297	0.93313	-0.0349365	-0.968886	-0.929661	-0.968634	-0.524592
ENST00000441514	0.773572	1.47833	0.629158	0.711999	-0.982835	-0.982835	-0.982835	-0.644553
ENST00000541587	1.25367	0.334709	1.67344	-0.166919	-0.530397	-0.828191	-0.950043	-0.786268
ENST00000484955	-0.13282	1.65427	0.948248	0.750054	-0.914029	-1.0143	-0.438521	-0.8529
ENST00000312419	-0.0206569	0.842384	1.35261	0.48367	-1.3205	-1.02961	0.67528	-0.983182
ENST00000538733	0.66356	0.251239	1.13854	-0.540102	-1.37128	0.171872	1.05746	-1.37128
ENST00000398055	0.731562	1.52639	1.20202	-0.63977	-0.243433	-0.784967	-0.903703	-0.88809
ENST00000535678	0.885704	1.66066	0.613296	-1.01223	-1.01223	-0.051145	-1.01223	-0.0718115
ENST00000298004	0.0294651	1.22099	1.35057	-0.0141954	-1.79115	-0.681559	-0.00791186	-0.106206
ENST00000540792	0.579781	0.534743	2.07851	-0.669094	-0.669094	-0.669094	-0.669094	-0.51666
ENST00000392509	-0.239396	0.91512	2.03771	0.0622609	-0.79585	-0.673543	-0.58669	-0.719615
ENST00000392121	0.672234	1.27132	1.29351	0.317081	-0.892169	-0.892169	-0.892169	-0.877636
ENST00000379239	-0.359101	1.70124	1.13398	0.415327	-0.861929	-1.13932	-0.24354	-0.646655
ENST00000566377	0.824026	1.96863	0.511656	-0.660862	-0.660862	-0.660862	-0.660862	-0.660862
ENST00000463876	-0.127122	1.45321	1.5103	-0.110041	-0.0446858	-0.780811	-1.23382	-0.667031
ENST00000342649	1.49532	0.111647	1.25797	0.289301	-1.1132	-0.760999	-0.166834	-1.1132
ENST00000409207	1.10254	1.76396	0.54595	-0.56479	-0.856611	-0.683597	-0.653049	-0.654403
ENST00000542267	0.796664	0.337745	0.896873	-0.210421	0.257401	-0.720114	0.716544	-2.07469
ENST00000534029	0.410255	1.29162	1.68709	-0.584945	-0.617359	-0.728888	-0.728888	-0.728888
ENST00000436697	0.775529	1.39934	1.02168	0.218082	-0.347261	-0.785191	-1.20338	-1.0788
ENST00000393927	1.0859	-0.0565294	1.67748	0.219423	-1.04338	-0.0423092	-0.627686	-1.21289
ENST00000437146	1.10917	1.07333	1.00066	0.263919	-0.701785	-1.25808	-1.17112	-0.316093
ENST00000433259	0.102445	1.41894	1.63602	-0.498953	-0.203288	-0.818388	-0.818388	-0.818388
ENST00000440042	0.532799	0.412728	1.45308	0.448317	-1.78362	-0.893411	-0.430949	0.261054
ENST00000445061	1.05749	1.10775	0.927772	-1.19622	-0.98803	0.426345	-1.06359	-0.271507
ENST00000551035	0.418422	0.238666	1.67059	-0.44238	0.280404	-1.31902	0.472347	-1.31902
ENST00000337190	-0.521529	0.814032	1.21637	0.352038	-1.39646	-0.767059	1.12022	-0.817614
ENST00000593641	0.322997	0.967882	1.92678	-0.317617	-0.805974	-0.555207	-0.812074	-0.726785
ENST00000287474	1.40905	1.34442	0.518194	-0.813896	-0.232651	-0.153032	-1.19701	-0.875082
ENST00000403138	1.25948	-0.108089	1.81441	-0.762538	-0.762538	-0.762538	-0.599472	-0.0787124
ENST00000334239	1.00598	0.594255	1.4751	0.045366	0.0184574	-1.10405	-0.728764	-1.30634
ENST00000414665	-0.0276678	1.81711	0.790877	0.656038	-0.883712	-0.753304	-0.715627	-0.883712
ENST00000355123	1.56866	0.836382	0.860448	0.226314	-0.872951	-0.872951	-0.872951	-0.872951
ENST00000543824	0.275927	0.440022	1.71318	-1.04646	-0.930523	0.839442	-0.261367	-1.03021
ENST00000415061	-0.375255	1.20307	0.891179	0.460174	-0.80764	-0.182541	-1.82197	0.632986
ENST00000508515	0.356283	0.72757	2.05742	-0.70698	-0.75956	-0.407846	-0.813885	-0.453006
ENST00000361361	-0.263812	1.37249	1.52558	-0.123516	-1.47142	-0.00288197	-0.487713	-0.548722
ENST00000433628	0.675619	1.30363	1.42805	-1.23666	-0.326522	-0.638607	-0.471716	-0.733801
ENST00000452722	1.36463	0.838856	0.737803	-0.33037	0.288056	-0.99068	-0.285039	-1.62325
ENST00000533050	-0.382392	1.5473	0.874353	0.226856	0.130158	-1.04885	-1.5734	0.225982
ENST00000509734	0.460581	0.997295	1.45844	0.0256186	-1.55129	0.168291	-0.691102	-0.867825
ENST00000395064	0.539428	0.859631	1.74902	-0.121825	-1.1459	-0.379031	-0.355422	-1.1459
ENST00000380635	0.781964	1.54736	0.468046	0.764997	-0.92856	-0.92856	-0.92856	-0.776688
ENST00000527495	1.09152	0.876008	0.743633	0.145456	0.513368	-1.56153	-0.649417	-1.15905
ENST00000319562	0.913659	0.914372	1.39091	-0.760064	-1.07211	-0.0867851	-0.0116675	-1.28831
ENST00000455372	-0.0707518	1.54258	1.12354	-0.8084	-1.54844	0.260205	-0.0150083	-0.483727
ENST00000449352	0.768542	1.30063	1.26511	0.176467	-0.902003	-0.917674	-0.830409	-0.860664
ENST00000397495	0.792471	1.501	1.08551	-0.156096	-0.706207	-1.07472	-1.05485	-0.387099
ENST00000402380	-0.0339071	1.67977	1.39531	-0.283564	-0.413924	-0.819692	-1.03166	-0.492323
ENST00000586748	0.552522	1.19287	1.33465	0.0968821	-1.24222	-0.979188	-0.988977	0.0334569
ENST00000494192	1.23105	0.0681421	1.84631	-0.469662	-0.816226	-0.68608	-0.475122	-0.698406
ENST00000571418	-0.173497	0.858387	1.52614	-0.800642	-0.977279	-0.184989	0.934921	-1.18304
ENST00000359697	0.818634	1.34878	0.475097	-1.12298	-1.12298	0.928198	-0.553488	-0.771259
ENST00000266254	1.51729	0.194626	1.43356	-0.0198572	-0.87728	-0.704521	-0.500978	-1.04284
ENST00000340622	0.528964	1.17606	0.236955	-0.375738	-1.00092	1.45095	-1.00879	-1.00748
ENST00000238647	0.376984	0.613533	1.41947	-0.523436	-1.4454	0.0541938	0.74675	-1.2421
ENST00000372136	0.797752	1.00929	0.34011	0.51223	-1.28225	-0.96233	0.867447	-1.28225
ENST00000519243	-0.189557	1.45747	0.804866	-1.70751	-0.250893	0.68475	0.0615737	-0.860706
ENST00000272321	0.701497	1.26115	1.26174	-0.297171	-1.07511	0.137045	-0.789473	-1.19968
ENST00000589097	0.456625	1.04797	1.70919	-0.00123999	-1.04858	-0.459666	-0.785831	-0.918469
ENST00000564466	1.07669	0.382816	1.3396	-0.76076	0.201393	-0.584296	0.0579144	-1.71336
ENST00000368563	0.337295	1.15672	0.838991	-0.662282	-1.0631	0.390009	0.647001	-1.64463
ENST00000539785	1.3446	0.329813	1.53479	-0.0170857	-1.06524	-0.485294	-0.750942	-0.890636
ENST00000270061	-0.245266	1.34004	1.83082	-0.640926	-0.381537	-0.504386	-0.659139	-0.739605
ENST00000401466	0.612619	0.860812	1.86901	-0.315054	-0.756846	-0.756846	-0.756846	-0.756846
ENST00000372310	0.883943	1.36354	0.654246	-1.42093	-0.130835	0.233583	-0.250083	-1.33346
ENST00000222139	0.425596	0.918615	1.54839	-0.127855	-1.28868	-0.626758	0.332627	-1.18194
ENST00000335659	0.998409	1.48694	1.05185	-0.613245	-0.673786	-0.418153	-0.953114	-0.878901
ENST00000252595	0.247706	1.41522	0.695398	-1.31075	-0.271778	0.815949	-0.192682	-1.39906
ENST00000517878	0.996752	0.984857	1.34867	0.221016	-0.963807	-0.789444	-0.890082	-0.907962
ENST00000398838	0.260758	0.682382	2.13739	-0.616106	-0.616106	-0.616106	-0.616106	-0.616106
ENST00000427683	1.0829	1.19944	0.97863	0.300453	-1.12766	-0.848309	-0.577509	-1.00794
ENST00000602131	0.616545	1.64702	0.423762	0.74664	-1.04697	-0.870018	-0.470011	-1.04697
ENST00000298966	0.914226	1.57325	0.906749	-0.824347	-0.539582	-1.15072	-0.744091	-0.135487
ENST00000303657	1.19971	0.611029	1.58847	-0.554141	-0.291413	-0.727876	-1.1073	-0.718475
ENST00000418577	0.915318	1.49915	0.708783	0.191144	-0.995055	-0.154613	-0.985438	-1.17929
ENST00000354420	0.699021	1.46966	0.742309	0.61202	-1.12502	-0.43424	-0.834461	-1.1293
ENST00000530884	1.32419	1.25014	0.590839	-1.20411	-0.925328	-0.840837	-0.486332	0.291446
ENST00000614643	0.721388	1.44465	0.825422	-0.579341	-0.965557	0.417873	-0.417125	-1.44731
ENST00000534854	0.349814	0.798256	1.62906	0.394519	-1.08234	-0.0826214	-0.657452	-1.34923
ENST00000389690	0.919561	1.52133	0.398592	0.671035	-1.01091	-0.545811	-1.01091	-0.94288
ENST00000320394	1.20414	0.226546	1.72992	-0.234979	-0.482091	-0.424665	-1	-1.01888
ENST00000503233	0.585513	0.273288	1.94042	0.0122864	-1.07063	-0.731648	0.0549731	-1.06421
ENST00000298292	-0.0616051	0.179641	0.51605	-0.449129	-0.828277	-0.641872	2.15455	-0.869357
ENST00000377263	0.655199	0.28468	2.13659	-0.593175	-0.519322	-0.730235	-0.550472	-0.683262
ENST00000369982	0.808615	1.67874	0.24043	0.646078	-1.10313	-0.811726	-0.492217	-0.966788
ENST00000164227	0.444737	1.20615	1.59287	0.0728391	-0.951697	-0.908946	-0.647098	-0.80885
ENST00000590996	0.192999	0.843181	1.73127	0.530824	-0.984448	-0.427337	-0.799056	-1.08743
ENST00000330817	-0.794723	1.47831	1.48619	-0.0151371	-1.26722	-0.317109	-0.0560509	-0.514268
ENST00000367909	0.965489	0.299158	1.5575	0.399178	-1.53437	-0.495251	-0.80021	-0.391495
ENST00000415906	1.38227	0.19131	1.69951	-0.748915	-0.547283	-0.640622	-0.688333	-0.647933
ENST00000591608	0.696353	1.06709	1.23723	0.240629	-1.45081	-0.404997	-0.164012	-1.22148
ENST00000480152	0.0210665	1.05979	1.79532	0.182304	-0.746072	-0.560052	-1.20356	-0.548796
ENST00000296473	-0.0149022	1.21553	1.73924	0.024717	-1.20408	-0.558821	-0.680078	-0.521608
ENST00000463142	1.66954	-0.195169	1.52082	-0.69435	-0.455567	-0.715005	-0.670072	-0.460192
ENST00000323523	0.650476	1.43075	1.21275	0.152658	-1.0107	-0.662289	-0.92382	-0.849824
ENST00000299179	0.671363	0.271146	1.99721	-0.900498	-0.232739	-0.900498	-0.900498	-0.00549133
ENST00000431975	1.07532	-0.108983	1.60737	0.159369	-0.120049	-0.108961	-1.42714	-1.07692
ENST00000476950	-0.137573	1.03193	2.00427	-0.293663	-0.472109	-0.669745	-0.920047	-0.543067
ENST00000324262	0.264095	1.24674	1.54443	0.257832	-1.13363	-0.564228	-0.717651	-0.897584
ENST00000506113	0.109421	0.246836	0.225548	-0.332844	-0.984544	-0.510245	-0.919766	2.16559
ENST00000249377	0.449953	1.79915	1.03413	-0.418032	-0.425733	-0.501356	-0.915882	-1.02224
ENST00000238936	1.02699	1.18744	1.25753	-0.553398	-1.28154	-0.775289	-0.302522	-0.559212
ENST00000601809	1.24954	1.05585	0.560743	-1.06623	-1.17158	-0.542667	0.732343	-0.818008
ENST00000299427	0.861555	0.94589	0.0933092	-1.15292	-1.16115	0.33677	1.16975	-1.0932
ENST00000594908	1.43933	0.876903	1.14873	-0.791568	-0.906776	-0.621488	-0.154806	-0.990328
ENST00000565108	0.717941	0.739597	1.70307	0.27513	-0.927746	-0.789497	-0.839659	-0.878839
ENST00000325223	0.898972	0.730797	1.13425	0.543442	-1.16117	-1.16117	0.176052	-1.16117
ENST00000316626	0.295677	1.68542	0.959923	0.436143	-0.943164	-0.701172	-1.06353	-0.669298
ENST00000348911	0.870593	0.614379	1.80387	-0.415444	-0.852197	-0.725613	-0.231834	-1.06375
ENST00000382191	0.66532	1.04909	0.234211	0.543307	-1.16722	-1.16722	-1.16722	1.00973
ENST00000581250	-0.481461	1.32439	1.74489	0.183871	-0.738633	-0.611662	-0.656787	-0.764615
ENST00000617172	1.3812	0.312627	1.27451	0.466432	-0.864589	-0.577328	-0.78897	-1.20388
ENST00000581511	0.903469	0.897349	0.270762	-0.590805	-0.602759	1.15785	-1.78599	-0.249879
ENST00000579847	0.918319	-0.263685	1.10894	0.130628	-1.15413	-0.933403	1.24086	-1.04754
ENST00000331808	0.284762	0.663325	2.09303	-0.487159	-0.802881	-0.654018	-0.242988	-0.854066
ENST00000375708	1.40578	1.06704	0.745542	-0.766511	-0.454558	0.139719	-0.727698	-1.40931
ENST00000329319	0.941339	0.732929	1.03665	0.549844	-1.54657	-0.675645	-1.15647	0.117927
ENST00000356218	-0.0379142	0.348455	0.927325	-0.953769	1.19641	0.787081	-1.62658	-0.641
ENST00000336733	-0.340436	1.34238	1.52808	0.57105	-0.841503	-0.806193	-0.784864	-0.668513
ENST00000550144	0.550139	0.412224	1.95896	-0.872047	0.0493909	-1.17559	-0.705406	-0.217671
ENST00000507717	1.16894	0.782031	1.198	-0.272382	-0.509353	-0.399914	-1.7446	-0.222721
ENST00000320776	0.66961	0.771971	1.26542	0.394122	-1.57913	-0.604249	0.219057	-1.13679
ENST00000375419	1.30601	0.851819	1.25614	0.0253531	-0.777331	-0.95045	-0.76109	-0.95045
ENST00000337080	0.937382	0.835745	1.66895	-1.00072	-0.866468	-0.50485	-0.705157	-0.364875
ENST00000379907	0.371786	1.09212	1.47918	0.418682	-0.249092	-1.00169	-1.1337	-0.977282
ENST00000601187	0.889016	0.935218	1.20047	0.680093	-0.926198	-0.926198	-0.926198	-0.926198
ENST00000546966	0.26931	1.06161	1.37253	0.653788	-1.07585	-1.07585	-1.07585	-0.129709
ENST00000397404	0.946003	1.3855	0.789723	-0.255381	-1.6351	-0.746932	-0.514025	0.030212
ENST00000403028	0.431869	1.2145	1.53177	0.233702	-0.751801	-0.982273	-0.843441	-0.834323
ENST00000336787	1.45112	0.269311	1.36267	-1.19456	-0.265868	0.081736	-0.788843	-0.915558
ENST00000381774	0.655422	1.00093	1.54099	0.298159	-0.695875	-0.860346	-0.960511	-0.978769
ENST00000267838	1.15248	1.26323	1.16685	-0.384347	-0.770828	-0.88419	-0.778044	-0.765152
ENST00000328965	0.347526	1.57577	1.3035	-0.0380828	-0.929824	-0.691782	-0.53398	-1.03313
ENST00000331495	-0.462398	1.05146	1.89533	-0.594445	-1.06743	-0.53447	0.222328	-0.510371
ENST00000314134	0.551531	0.720335	1.57078	-0.0610301	-1.49471	-0.78641	0.353085	-0.853578
ENST00000427410	1.09217	0.730083	1.38598	0.367424	-0.938917	-0.765891	-0.93615	-0.934701
ENST00000492595	0.492948	1.06159	1.43182	0.367573	-1.46808	-0.454174	-0.54493	-0.886745
ENST00000409018	0.956623	1.61659	0.952226	-0.612338	-0.803698	-0.502011	-0.803698	-0.803698
ENST00000372538	0.730863	0.597555	1.4729	0.568706	-1.14812	-0.0818848	-1.09443	-1.04558
ENST00000522527	0.556412	0.519938	1.89203	0.311182	-0.985896	-0.672479	-0.861191	-0.759996
ENST00000174618	-0.00623093	1.09194	1.00921	-1.30056	-0.266336	-0.355338	1.11482	-1.2875
ENST00000626380	1.17413	1.2553	0.515267	0.668375	-1.05789	-0.769888	-1.01086	-0.77442
ENST00000351581	-0.141177	1.26732	0.916604	0.321083	0.894431	-0.838487	-1.20989	-1.20989
ENST00000489157	0.668919	0.166102	2.03285	0.171869	-0.56068	-0.826353	-0.826353	-0.826353
ENST00000339255	0.376108	1.60641	1.05259	0.169997	-1.0805	-0.150681	-1.02406	-0.94987
ENST00000539181	1.04308	0.17156	0.747558	-1.4341	-1.50675	-0.166905	0.968232	0.177327
ENST00000339728	0.403774	1.08559	1.26971	-0.208303	-1.08269	-1.08269	0.697305	-1.08269
ENST00000402042	1.26888	0.382674	1.61888	-1.14257	-0.745289	-0.172574	-0.605768	-0.604223
ENST00000265421	-0.225136	1.6873	0.771609	0.782895	-0.867884	-0.204629	-1.2954	-0.648753
ENST00000243878	-0.54321	0.868671	1.3876	-0.199554	-1.24327	-0.485056	1.15168	-0.936858
ENST00000375155	0.288755	1.84552	0.668482	0.405927	-1.28987	-0.569339	-0.691918	-0.657551
ENST00000563462	0.0478772	1.03112	1.98147	-0.571035	-0.894883	-0.448952	-0.464159	-0.681443
ENST00000372237	1.15748	0.532615	1.28639	0.0177133	-1.33829	-0.369704	-1.33829	0.0521008
ENST00000281623	0.572224	1.11472	1.09669	0.21133	-1.31381	-0.203371	0.0745052	-1.55228
ENST00000226760	0.269421	1.04012	1.85663	-0.355686	-0.940949	-0.417598	-0.444795	-1.00715
ENST00000448854	1.10709	1.15248	0.790762	0.234807	-0.22932	-1.3573	-0.386479	-1.31205
ENST00000465160	1.38599	0.813725	0.607736	-0.0322394	0.346388	-0.655123	-1.7105	-0.755977
ENST00000409586	0.969528	1.38281	0.847766	-1.26565	-0.717358	0.0863088	-0.174319	-1.12909
ENST00000375512	0.859846	0.687313	0.843724	-1.17822	-1.17822	-1.17822	0.212918	0.930849
ENST00000529029	-0.0473462	1.11758	0.962968	0.307676	-1.30924	0.941444	-0.686669	-1.28641
ENST00000225983	0.563722	1.22456	1.2986	-0.133667	-1.48694	-0.509992	-1.0026	0.0463115
ENST00000517956	-0.925239	1.00653	0.927872	-1.24032	-0.905941	0.750983	0.99063	-0.60451
ENST00000437715	0.951032	0.00343362	1.70232	-0.00875549	-0.519934	-0.254352	-1.68088	-0.192865
ENST00000442869	0.774518	0.68058	1.84715	-0.170479	-0.908127	-0.637336	-0.851499	-0.734812
ENST00000323702	0.852506	0.855185	1.37083	0.536093	-1.06583	-1.06583	-0.698033	-0.784917
ENST00000433642	0.0648609	0.664377	0.711161	-0.550481	-1.72763	-0.403341	1.57659	-0.335541
ENST00000369236	0.208773	1.57555	1.26227	0.233518	-0.950715	-0.504876	-0.873463	-0.951056
ENST00000450913	1.30823	1.38729	0.576073	0.136301	-0.995694	-0.591081	-0.825427	-0.995694
ENST00000435662	-0.484346	1.32392	1.77402	-0.710434	-0.828019	-0.32683	0.0055648	-0.753873
ENST00000429001	1.21667	0.815904	1.31242	-0.226963	-0.906239	-0.896173	-1.20106	-0.11455
ENST00000297564	1.54513	0.353123	1.22217	0.0375965	-0.820617	-1.06729	-0.202829	-1.06729
ENST00000537274	1.2544	0.188035	1.77461	-0.755763	-0.636653	-0.793949	-0.743201	-0.287488
ENST00000262879	0.429644	1.38559	1.53989	-1.02851	-0.402661	-0.636519	-0.831383	-0.45605
ENST00000556367	1.73172	0.911053	0.797837	-0.32258	-0.779507	-0.779507	-0.779507	-0.779507
ENST00000480456	1.21736	0.742725	0.51252	0.349666	0.587695	-0.691149	-1.18278	-1.53604
ENST00000427805	-0.511226	1.48947	1.68009	-0.763718	-0.162931	-0.343717	-0.749897	-0.638069
ENST00000337318	0.608101	0.790367	1.76516	0.187008	-0.878277	-0.658603	-0.955858	-0.857895
ENST00000550488	-0.0618905	0.402877	0.77813	-1.17939	-0.87109	-0.410529	1.89768	-0.55578
ENST00000290913	-0.0216537	1.21283	1.49514	0.591916	-0.705355	-0.582567	-0.744961	-1.24535
ENST00000531206	1.24011	-0.0372029	1.40454	-0.173649	-0.400662	0.438268	-1.39594	-1.07546
ENST00000276055	1.02539	1.31526	0.98547	-0.0318035	-1.33878	-0.33533	-0.930919	-0.689281
ENST00000294066	-0.278727	1.05922	1.92305	-0.484626	-0.956879	-0.349046	-0.00200053	-0.910996
ENST00000440027	1.29755	-0.0948128	1.51395	0.17031	-0.968335	0.0936656	-1.09323	-0.919098
ENST00000389915	1.04012	1.00063	1.17234	-0.355563	-1.7249	-0.36515	-0.464171	-0.303319
ENST00000618819	0.528086	0.805036	0.584509	-0.219543	0.678928	-0.368107	-2.24318	0.234272
ENST00000320865	0.204979	0.949124	1.73162	-1.00724	-1.06259	0.406575	-0.575863	-0.646601
ENST00000337478	0.0851064	1.55034	0.821009	0.164283	-1.47904	0.316589	-0.210928	-1.24735
ENST00000479013	-0.404364	0.883188	1.53563	-1.65207	-0.0943255	-0.879349	0.305723	0.305562
ENST00000522658	-0.994827	1.70901	1.26808	-0.201767	-0.869193	-0.427693	0.197239	-0.680848
ENST00000430153	0.411741	1.33052	1.41106	0.202419	-0.769318	-0.512879	-1.14496	-0.928592
ENST00000504226	0.899866	1.05916	1.1897	0.354178	-1.29863	-0.716442	-0.411477	-1.07636
ENST00000417410	0.294469	1.18372	1.36492	0.635907	-1.0842	-0.482775	-0.892086	-1.01996
ENST00000335459	1.25491	0.921343	0.601984	0.646432	-1.12121	-1.1278	-1.12447	-0.0511942
ENST00000420474	0.930986	0.691043	1.78266	-0.440597	-0.826288	-0.485231	-0.826288	-0.826288
ENST00000357066	0.472264	0.982782	1.87348	-0.909267	-0.531734	-0.594612	-0.680361	-0.612551
ENST00000339077	1.08106	0.360585	0.912635	-0.686005	-0.389312	-1.33374	-1.08299	1.13776
ENST00000405785	0.564024	0.198054	1.18241	-1.06585	-1.06585	-0.0985119	-1.06585	1.35157
ENST00000519353	0.518632	0.229599	1.55851	-0.564307	-0.531479	-0.572273	-1.56774	0.929061
ENST00000336715	0.839756	0.902463	0.193987	-0.131655	-0.439243	0.600067	-2.19534	0.229963
ENST00000235453	1.0615	0.517232	1.29736	-0.0294643	-0.274268	0.157703	-1.58293	-1.14713
ENST00000298097	1.12273	0.434695	0.718002	-0.554652	-2.05273	0.313	-0.446311	0.465272
ENST00000308588	0.677691	0.540255	1.69609	-0.20596	0.194438	-0.399641	-1.2482	-1.25467
ENST00000298248	1.04616	1.10934	1.27656	0.011013	-0.943177	-0.943177	-0.613545	-0.943177
ENST00000254816	0.621099	0.897121	1.02341	0.211338	-1.76207	0.0185642	0.237769	-1.24723
ENST00000310442	0.722401	0.807527	0.481484	0.448435	-1.03706	-1.36725	1.07828	-1.13382
ENST00000309777	0.459304	1.75212	0.912107	-1.05497	-0.917494	0.0205162	-0.235282	-0.936301
ENST00000392594	1.49063	0.0180732	1.6303	-0.411261	-0.768974	-0.768433	-0.421363	-0.768974
ENST00000551590	0.796602	1.28592	1.00452	-1.33392	0.438616	-0.770592	-0.962973	-0.458177
ENST00000517845	1.37254	0.438011	1.06581	-1.08899	0.473094	-0.0824871	-1.08899	-1.08899
ENST00000538234	0.786303	1.34967	0.839615	0.595179	-1.00929	-0.463424	-1.23148	-0.866578
ENST00000294794	1.48784	0.35399	1.31856	-1.17579	-0.557587	-0.266083	-0.08834	-1.07259
ENST00000397666	0.561324	1.52496	0.896602	0.572306	-1.0178	-0.731957	-1.0178	-0.787646
ENST00000453200	0.516443	1.28045	0.767477	0.239142	-1.27858	0.636273	-0.890164	-1.27104
ENST00000374303	0.421161	0.502242	2.0248	0.0854092	-0.566539	-1.02518	-0.881852	-0.560039
ENST00000428347	-0.00594608	1.02117	0.699757	-1.31581	-1.32434	0.682811	0.983352	-0.740988
ENST00000311350	0.69839	-0.00702252	1.32474	-1.46196	-1.46196	0.0359958	0.660921	0.210904
ENST00000409205	-0.0375882	0.786278	1.53027	0.36194	-1.11683	-0.583088	0.49843	-1.43941
ENST00000409006	1.26645	1.14021	0.9683	0.126817	-0.994537	-0.649548	-0.982795	-0.874894
ENST00000308127	-0.584512	0.877785	0.743574	-0.884608	-0.785703	1.55156	0.284684	-1.20278
ENST00000295920	0.828519	1.69986	0.980557	-0.701788	-0.701788	-0.701788	-0.701788	-0.701788
ENST00000005260	1.10556	-0.0117829	0.988327	-0.52025	0.461862	0.17871	-2.06546	-0.136961
ENST00000394820	0.0671368	0.560322	1.17158	-0.0765435	-1.09348	0.984734	-1.76489	0.151145
ENST00000602117	0.0429579	0.990817	1.70351	0.586612	-0.900026	-0.809268	-0.838321	-0.776285
ENST00000442586	1.29153	0.920951	0.802399	0.626663	-1.19798	-0.736206	-0.774389	-0.93296
ENST00000396707	1.01558	0.496989	1.7881	-0.134493	-0.791546	-0.791546	-0.791546	-0.791546
ENST00000354567	-0.388616	1.33433	1.71179	-0.252651	-0.758131	-0.0460473	-0.471322	-1.12936
ENST00000216862	0.388359	1.28653	1.45841	0.312484	-0.840566	-0.8779	-0.877033	-0.85028
ENST00000305510	-0.543045	1.42124	1.07359	-0.337425	-1.6928	-0.0385337	0.580419	-0.463443
ENST00000452755	-0.0204955	0.527328	0.452412	-0.37317	-1.38333	0.218941	1.74669	-1.16837
ENST00000372037	1.03021	0.448273	0.985331	-0.985881	0.832264	-0.0414846	-1.64766	-0.621061
ENST00000562264	0.739701	1.27281	1.29409	0.0783505	-0.524149	-0.638255	-1.11128	-1.11128
ENST00000309439	1.46586	0.207038	1.42177	-0.0738554	-1.02461	-0.984616	-0.859752	-0.151828
ENST00000287239	0.691687	0.547737	0.749901	-0.219206	0.777294	0.13563	-2.17495	-0.508093
ENST00000555926	-0.0208883	1.37721	1.77129	-0.540642	-0.646742	-0.646742	-0.646742	-0.646742
ENST00000372208	1.2526	-0.32106	1.76495	-0.0640152	-0.857345	-0.857345	-0.857345	-0.0604377
ENST00000318471	0.310022	0.877744	1.7518	-0.0165636	-1.24874	-0.497478	-1.11996	-0.0568183
ENST00000452105	0.421747	0.506174	2.06411	-0.0515766	-0.970225	-0.624952	-0.491062	-0.854212
ENST00000409374	-0.0720775	1.11991	1.71724	0.451996	-0.804268	-0.804268	-0.804268	-0.804268
ENST00000342624	1.00422	0.409216	1.17544	-0.988243	1.04026	-0.796102	-0.767083	-1.07771
ENST00000427836	0.74324	0.465156	1.1202	-0.710431	-0.252095	0.764471	-1.94678	-0.183763
ENST00000354216	-0.332572	0.591102	0.423425	-0.104984	-0.755636	-0.748513	2.01094	-1.08376
ENST00000452780	0.0312122	0.575777	0.491057	-0.178164	-1.41968	1.55062	0.317972	-1.36879
ENST00000400337	0.876814	0.480905	0.430756	-0.866352	-0.866352	1.67694	-0.866352	-0.866352
ENST00000521913	0.87339	0.675745	1.58423	-0.396298	-1.02501	0.270855	-1.10046	-0.882443
ENST00000452462	-0.0220013	0.642207	1.9771	0.482999	-0.86939	-0.81449	-0.857308	-0.53912
ENST00000302779	1.40948	0.836357	0.842531	-1.07292	0.32875	-1.07381	-0.196577	-1.07381
ENST00000337110	0.292788	0.914303	1.41229	0.284318	0.415477	-0.79338	-1.33722	-1.18857
ENST00000455361	0.60987	1.37007	1.03724	-0.885958	-1.17232	0.265774	-0.0227253	-1.20195
ENST00000514814	0.993692	0.268322	1.90946	-0.810531	-0.810531	-0.810531	-0.211932	-0.527951
ENST00000294543	0.225263	0.386781	0.733156	-1.74624	0.488794	1.36277	-0.905168	-0.545353
ENST00000361387	0.715953	1.00181	1.71143	-0.339329	-0.803897	-0.632339	-0.941476	-0.712155
ENST00000592590	-0.0750577	1.38958	1.1909	-1.24373	-1.20286	0.601398	-0.519618	-0.140614
ENST00000330636	0.30664	0.889162	1.8252	-0.579952	0.163946	-0.595996	-1.15863	-0.850371
ENST00000418931	0.69187	0.73305	1.48514	0.627263	-1.12548	-0.94596	-1.00581	-0.460081
ENST00000380009	0.433965	1.68422	0.624441	0.622814	-0.473501	-1.03617	-1.22577	-0.630002
ENST00000344877	0.183709	1.11403	1.54722	0.591403	-0.807138	-0.751559	-0.97377	-0.903888
ENST00000592947	0.978362	1.26435	1.35897	-0.672596	-0.73592	-0.73592	-0.721325	-0.73592
ENST00000539735	-0.346602	1.1138	1.76244	0.49256	-0.683078	-0.774161	-0.785897	-0.779065
ENST00000432659	0.424777	1.29507	1.14754	0.747448	-0.906856	-0.90256	-0.906856	-0.898569
ENST00000284110	0.614659	0.579571	0.12248	-1.34013	-1.2531	1.64718	0.0628572	-0.433526
ENST00000418930	1.69861	0.739545	0.789823	-0.121217	-0.154562	-0.993973	-0.972134	-0.986089
ENST00000590474	1.60078	0.484252	0.939491	-0.714733	-0.0496674	0.0392608	-0.865178	-1.43421
ENST00000546723	0.797314	1.2111	1.1417	-0.24952	-0.533439	0.103273	-1.53941	-0.931016
ENST00000327470	1.38243	0.856957	0.940988	0.388107	-0.977149	-0.604304	-0.883302	-1.10372
ENST00000529275	-0.11354	0.972916	1.73255	0.428149	-1.16542	-0.500316	-0.271062	-1.08328
ENST00000357194	0.798771	1.37091	0.733758	0.726635	-0.892119	-1.08654	-0.630573	-1.02084
ENST00000594851	0.196749	0.781084	1.75451	0.490709	-1.10727	-0.30011	-1.09172	-0.723958
ENST00000270357	1.07371	0.901934	1.47675	-0.230067	-1.0274	-0.676576	-0.500371	-1.01797
ENST00000465788	-0.136962	1.34352	1.75271	-0.120902	-0.832843	-0.495753	-0.827378	-0.682387
ENST00000356819	0.5547	0.494609	0.66733	-0.44168	-0.847559	1.68041	-1.2017	-0.906113
ENST00000378322	0.0265458	0.57302	0.274321	-0.799703	-1.97497	1.15316	-0.098638	0.846267
ENST00000403646	0.671031	1.19958	1.28879	0.446398	-0.901451	-0.901451	-0.901451	-0.901451
ENST00000439268	0.961388	1.64604	0.802939	-0.533341	-1.00831	-0.559782	-0.300632	-1.00831
ENST00000341772	-0.108458	1.56189	1.44797	-0.154393	-1.05397	-0.305029	-0.332713	-1.05531
ENST00000359878	0.619309	0.851313	0.707873	-0.846798	-1.48174	-0.0436789	-1.0116	1.20532
ENST00000598235	0.234218	1.01803	0.429055	0.503009	-1.91393	0.652958	0.229669	-1.153
ENST00000229251	1.56929	0.813214	0.706351	0.335628	-0.533448	-0.949441	-0.659727	-1.28187
ENST00000612363	0.381767	1.02028	1.64979	0.222686	-1.01917	-0.361982	-0.747014	-1.14636
ENST00000399102	1.06595	1.11173	1.28912	-0.0259845	-0.896776	-0.815686	-0.831584	-0.896776
ENST00000407253	0.86605	1.61608	0.688668	-0.247157	0.0235591	-1.16815	-1.16815	-0.610905
ENST00000378959	0.138795	1.04405	1.65916	0.531326	-0.873261	-0.873261	-0.873261	-0.753545
ENST00000622703	0.926144	1.46239	0.696157	0.516199	-0.93046	-0.93046	-0.93046	-0.809509
ENST00000449549	0.385349	0.763239	1.56155	-1.1871	-1.27633	0.452498	0.064584	-0.763784
ENST00000314340	-0.332025	1.66912	1.20318	0.474918	-1.01382	-0.454863	-0.772638	-0.773878
ENST00000588136	0.681688	0.614253	0.43601	0.255018	-1.71869	0.15767	0.977275	-1.40323
ENST00000525144	0.733174	0.741763	1.28707	-0.628574	-0.305499	0.712952	-1.39474	-1.14614
ENST00000508803	1.10032	0.291831	1.25822	0.12708	0.459683	-1.2742	-1.39585	-0.567091
ENST00000538833	6.6065e-05	1.24487	1.05786	-0.0304876	-1.70701	-0.0259223	0.527279	-1.06665
ENST00000320476	1.56903	0.961512	0.88289	-0.147835	-1.13246	-0.655428	-0.673993	-0.803721
ENST00000237822	0.61352	0.586394	1.90313	-0.353203	-1.1448	-0.56817	-0.0928923	-0.943975
ENST00000460979	1.17032	1.08446	0.858943	0.565268	-0.9165	-0.942655	-0.989011	-0.830826
ENST00000354285	0.677309	0.968307	0.909505	0.557052	-1.52251	0.382826	-1.15384	-0.818645
ENST00000551880	0.209749	1.45656	1.05624	-0.636602	-1.67635	0.321177	-0.107298	-0.623479
ENST00000599218	0.926406	0.777399	1.51964	0.0870194	-0.993859	-0.236222	-1.12083	-0.959549
ENST00000495276	-0.0583006	0.917407	1.10794	-0.347482	-1.52627	-0.19445	1.15381	-1.05266
ENST00000372433	0.595349	0.649962	1.85538	0.0592179	-0.43328	-0.847635	-0.709675	-1.16932
ENST00000391418	0.101831	1.32564	1.64547	-0.295711	-0.87383	-0.0789037	-0.8731	-0.951403
ENST00000322985	-0.380472	1.14434	1.08229	-1.27458	-0.182259	0.813877	0.213975	-1.41718
ENST00000493615	0.828833	0.901788	1.39491	0.299625	-1.36942	-0.361309	-0.954152	-0.74028
ENST00000377346	0.137127	0.601586	0.939474	-2.05072	0.343467	0.972017	-0.580711	-0.362242
ENST00000618875	0.379791	0.199412	1.07918	-0.721997	0.34829	0.0743631	-2.10776	0.748724
ENST00000541722	1.68605	0.829913	0.836685	-0.831836	-0.0253024	-0.831836	-0.831836	-0.831836
ENST00000339618	1.10114	0.111072	1.18607	-1.32326	-1.24376	-0.316293	0.895496	-0.410464
ENST00000228510	1.16081	1.1467	1.01852	-1.16741	-0.622441	-1.14607	-0.478218	0.0880932
ENST00000374859	0.250066	0.823089	1.81183	0.410365	-0.976925	-0.658835	-0.976925	-0.682667
ENST00000452648	0.958462	1.02931	0.924862	-0.0819027	-1.04705	-0.914058	-1.39655	0.526917
ENST00000640614	1.09108	0.802121	1.6357	-0.70578	-0.70578	-0.70578	-0.70578	-0.70578
ENST00000522456	0.821758	1.02218	1.56754	-0.0798004	-0.883228	-0.706637	-0.771055	-0.970756
ENST00000509535	0.290647	0.673823	1.65824	0.284107	-1.35299	-1.23685	0.173474	-0.490446
ENST00000360814	-0.138645	1.66333	1.05288	0.586411	-0.684155	-0.432003	-0.952478	-1.09534
ENST00000324557	-0.421641	0.777953	1.32942	0.467912	-1.41704	-0.902006	0.917983	-0.752586
ENST00000569529	0.945364	1.14598	1.312	0.0887992	-0.881205	-0.772536	-0.936443	-0.901959
ENST00000328089	1.44291	0.682757	0.808579	0.284709	0.114467	-1.11114	-1.11114	-1.11114
ENST00000418776	0.973191	0.648056	1.72943	-0.133141	-0.885542	-0.91235	-0.708311	-0.711333
ENST00000297350	0.53189	1.40613	1.2046	0.380683	-1.05214	-0.853366	-0.803703	-0.814094
ENST00000344257	0.0193651	0.562197	1.07786	-0.948446	-0.974059	1.07932	0.634801	-1.45104
ENST00000330871	-0.292385	0.927496	1.44172	-0.695308	-1.25635	0.881516	0.0579342	-1.06462
ENST00000591016	1.03413	0.176771	1.72831	-0.825397	-1.03436	-0.234907	0.189803	-1.03436
ENST00000456249	0.0976662	0.569418	1.53292	0.0863988	-1.15129	0.724478	-0.325843	-1.53375
ENST00000373620	0.235841	0.592037	1.80271	0.140341	-1.40819	0.239487	-0.785738	-0.81649
ENST00000395139	-0.173178	1.65894	1.35055	0.213566	-0.830819	-0.739984	-0.648256	-0.830819
ENST00000524821	1.52409	0.936384	0.644698	-1.33696	-0.355322	0.260858	-0.803489	-0.870257
ENST00000325509	0.291726	1.1812	1.74409	-0.165311	-0.955708	-0.496074	-0.725278	-0.874642
ENST00000327906	0.0873342	0.334755	0.755206	-1.02187	-0.801045	-0.452797	1.93048	-0.832055
ENST00000566809	1.08501	1.07372	0.873414	0.671814	-1.04189	-0.909435	-0.936349	-0.816285
ENST00000360632	0.909721	0.373104	1.58416	-0.324675	-0.970263	0.517479	-1.15877	-0.93075
ENST00000335005	1.11584	1.28862	1.13517	-0.218055	-0.830393	-0.830393	-0.830393	-0.830393
ENST00000381884	0.469458	1.24389	0.850953	-1.38956	0.298442	0.593619	-1.038	-1.0288
ENST00000563422	0.432461	0.590852	2.04256	-0.250329	-0.603191	-0.8864	-0.979638	-0.346312
ENST00000358812	0.663342	1.29974	0.416182	0.682556	-0.317178	-1.29598	0.112948	-1.56161
ENST00000440571	1.03387	0.0557619	1.12257	-0.656125	-1.54147	-0.484679	1.10561	-0.635536
ENST00000373891	0.835604	1.46886	1.19296	-0.270423	-0.905643	-0.797188	-0.886008	-0.638156
ENST00000392110	1.06592	1.90996	0.289087	-0.63812	-0.656713	-0.656713	-0.656713	-0.656713
ENST00000411888	0.685599	0.996015	1.19862	-0.668255	-0.716619	0.213916	-1.75867	0.0493962
ENST00000278715	-0.317058	0.96164	2.06188	-0.103676	-0.730999	-0.701276	-0.55831	-0.612198
ENST00000361556	0.828583	0.714849	1.63135	0.310606	-0.795613	-0.896976	-0.899638	-0.893163
ENST00000281382	-0.138423	1.19647	1.63514	0.44921	-1.1158	-0.58956	-0.562408	-0.874624
ENST00000601093	1.27655	0.567501	1.14742	0.528848	-0.870125	-1.34858	-0.529947	-0.771674
ENST00000351554	1.1642	1.68553	0.428638	-0.073782	-0.958549	-0.651755	-0.79617	-0.798108
ENST00000407537	1.13033	0.522406	1.73449	-0.423275	-0.896215	-0.545086	-0.727278	-0.795363
ENST00000531865	0.817532	0.726545	1.70403	-0.252081	-0.959353	-0.0849495	-1.02239	-0.929338
ENST00000519678	0.530556	1.90256	0.751806	-0.133941	-1.01259	-0.476777	-0.928546	-0.633072
ENST00000354910	0.326045	0.749388	1.86558	0.313955	-0.735115	-0.966869	-0.586729	-0.96626
ENST00000429938	0.348681	1.87702	0.910907	0.015713	-0.664047	-0.720359	-0.848186	-0.919733
ENST00000306376	-0.206521	0.746319	1.80405	0.00203263	-1.44011	-0.508919	-0.804278	0.407423
ENST00000261517	1.5023	1.14266	0.713989	0.0608363	-0.855561	-0.858789	-0.862263	-0.843173
ENST00000360127	0.899084	0.207224	1.75232	-0.246344	-1.23873	-0.803203	0.295831	-0.866188
ENST00000321110	1.41913	0.470854	1.35615	-0.681984	-0.771322	0.100047	-1.12491	-0.767965
ENST00000604030	1.295	-0.0601356	1.22918	-0.408273	-0.227793	0.675466	-1.24963	-1.25382
ENST00000396398	0.182727	1.40734	1.20798	0.443199	-1.1449	-0.183121	-0.67748	-1.23574
ENST00000483859	1.16274	0.126146	0.883533	-1.15238	-0.644883	-1.51248	0.863021	0.274305
ENST00000608853	0.311365	1.38225	1.54884	-0.882393	-0.0694694	-0.562546	-0.880136	-0.847919
ENST00000573944	0.887163	0.309151	1.81042	-0.00142398	-1.03567	-0.424882	-0.328831	-1.21592
ENST00000581055	1.41818	1.62436	0.0148484	-0.663479	-0.884588	-0.0121999	-0.69176	-0.805363
ENST00000527014	1.53844	-0.470615	1.69768	-0.553101	-0.553101	-0.553101	-0.553101	-0.553101
ENST00000428740	0.161795	1.15819	1.80508	-0.410332	-0.763884	-0.349096	-1.1307	-0.471051
ENST00000372689	-0.151019	1.50568	1.18837	0.706949	-0.934427	-0.469141	-0.911987	-0.934427
ENST00000366676	0.718983	1.28995	1.15316	0.458854	-0.910379	-0.918612	-0.913351	-0.878598
ENST00000442975	0.651463	1.7551	0.781006	0.188631	-0.844049	-0.844049	-0.844049	-0.844049
ENST00000422361	0.66228	1.39024	1.25392	0.119705	-0.65056	-0.786704	-1.09938	-0.889494
ENST00000378168	1.63727	0.617982	1.03496	-0.0460429	-1.06051	-0.727385	-0.454248	-1.00203
ENST00000526993	0.601899	0.604699	0.812439	0.0208771	-1.13628	-0.764372	1.29537	-1.43463
ENST00000418781	1.01495	1.20331	0.735022	-0.287506	-0.675933	-1.31949	0.524005	-1.19436
ENST00000026218	0.715019	1.03856	1.42853	0.157197	-1.20175	-1.20175	-0.371846	-0.56396
ENST00000356853	0.13355	0.839773	1.87148	0.386699	-0.814572	-0.818747	-0.88281	-0.715371
ENST00000376771	0.31833	1.16573	1.77074	-0.818016	-0.493343	-0.680649	-0.971311	-0.291479
ENST00000260600	-0.0523731	0.753512	1.48729	-1.65383	-0.177378	-1.00856	-0.00713677	0.658482
ENST00000354161	1.28972	1.34216	0.559531	-0.595891	-1.00594	-0.856209	0.286433	-1.01981
ENST00000432781	0.166289	1.56324	1.20765	0.242942	-0.202188	-0.920397	-0.971921	-1.08561
ENST00000562435	-0.503407	1.50652	1.51551	0.253171	-1.02602	-0.593503	-0.729852	-0.422427
ENST00000284268	0.868008	1.17469	1.38549	-0.494344	-0.370875	-0.354064	-1.0954	-1.1135
ENST00000392328	1.19905	0.950101	0.458149	-1.28025	0.381888	0.48	-1.23358	-0.955359
ENST00000382743	0.191177	0.458166	1.00886	-1.70238	-1.08913	0.175547	1.2411	-0.283341
ENST00000304301	1.11238	0.677694	0.612354	0.484271	-1.39042	-1.47974	0.525969	-0.542516
ENST00000380672	0.978434	0.417997	1.42944	-0.497068	0.58334	-0.503053	-1.0016	-1.40749
ENST00000414163	0.672732	0.101712	1.36207	0.160154	0.940098	-1.33961	-1.24712	-0.650036
ENST00000368440	0.707707	1.46924	0.897223	0.502752	-1.07251	-0.95298	-0.673738	-0.877693
ENST00000269576	0.697936	1.11056	1.68484	-0.704065	-0.69797	-0.704065	-0.688693	-0.698546
ENST00000567949	0.111231	0.794538	1.52321	0.134826	-1.37159	-0.872547	0.653892	-0.973554
ENST00000383233	0.817038	0.417949	1.97677	-0.543584	-0.465453	-0.45095	-0.888091	-0.863683
ENST00000529379	1.5529	1.06043	0.577557	0.130903	-0.945663	-0.664339	-1.25122	-0.460563
ENST00000491895	1.13236	-0.0289553	1.38591	-1.13684	0.181774	0.178001	-0.158578	-1.55367
ENST00000272748	0.590467	0.971643	1.37711	-1.09648	0.403898	-0.0362559	-1.12986	-1.08052
ENST00000552374	0.719948	1.13713	1.58246	-0.356616	-0.907266	-0.402633	-0.896493	-0.87653
ENST00000292852	0.26062	0.662291	1.83271	0.489902	-0.962205	-0.3729	-0.905828	-1.00459
ENST00000317582	0.311732	0.769665	1.57979	0.502798	-1.10672	-0.0689929	-0.572411	-1.41586
ENST00000342456	1.2047	1.30431	0.941365	-0.537158	-1.08625	-0.509171	-0.231548	-1.08625
ENST00000242275	0.470128	0.381071	2.05764	-0.235856	-0.83741	-0.808065	-0.0330656	-0.994447
ENST00000310380	0.785341	1.72259	0.921185	-0.415206	-0.84623	-0.515296	-0.671104	-0.981284
ENST00000564601	0.987058	1.31918	1.06548	0.154224	-0.798419	-0.854321	-0.888295	-0.984907
ENST00000409959	1.12514	1.12122	0.108227	-0.747429	1.13019	-0.617273	-1.08075	-1.03932
ENST00000335509	1.48798	1.41711	0.425103	-0.928546	-0.196651	-0.54002	-0.736425	-0.928546
ENST00000270530	0.58335	1.04786	1.22821	-1.09999	-1.23992	0.538705	-0.0517776	-1.00644
ENST00000557344	0.695579	1.20274	1.23658	0.38668	-0.764058	-0.522476	-0.982535	-1.25251
ENST00000258362	0.855753	0.86629	1.19526	0.0796745	-1.87993	-0.0789019	-0.557752	-0.480392
ENST00000372042	0.984544	1.5863	0.462349	-0.359608	-0.78542	-0.0163547	-0.302552	-1.56925
ENST00000616144	0.0945318	1.66085	0.988992	0.447953	-0.900282	-1.01457	-0.192604	-1.08487
ENST00000590447	1.13887	0.104509	1.07228	-0.489751	-0.704456	1.09698	-1.37574	-0.842686
ENST00000296181	0.766232	1.65102	0.872958	-0.589652	-1.24346	-0.147209	-0.379704	-0.930185
ENST00000325421	1.59239	0.732014	1.05268	-0.128616	-1.0159	-0.504852	-0.753527	-0.974189
ENST00000407643	0.543253	1.62098	0.753109	-0.972469	-1.12027	0.547125	-0.499742	-0.871979
ENST00000296978	0.81021	1.06933	1.39888	0.0956852	-0.808581	-1.32761	-0.779395	-0.458522
ENST00000372874	-0.15349	0.837478	1.91366	0.480611	-0.802867	-0.670829	-0.807843	-0.796721
ENST00000340124	0.438415	1.19657	1.50523	0.286223	-1.11207	-0.719213	-0.764702	-0.83045
ENST00000266673	1.24127	0.350145	1.03868	0.152389	0.201476	-0.249139	-1.8103	-0.924521
ENST00000359315	1.01522	0.897207	1.35701	0.306523	-1.03398	-0.852216	-0.790608	-0.89915
ENST00000333090	0.928282	0.732732	1.289	0.555117	-1.09235	-0.228077	-1.09235	-1.09235
ENST00000379629	0.147737	1.73354	0.854991	-0.871745	-0.771139	0.631779	-0.871745	-0.853419
ENST00000494774	0.829726	1.76391	0.456117	0.2761	-1.03245	-0.552578	-0.991644	-0.749181
ENST00000448456	0.955003	0.473207	0.76032	0.40231	-1.28991	-0.10411	0.570609	-1.76743
ENST00000448521	0.033861	1.13731	1.82866	0.0474913	-0.866544	-0.612848	-0.742509	-0.825423
ENST00000525688	-0.755394	1.44516	1.58582	-0.327192	-0.989441	0.209173	-0.667772	-0.500351
ENST00000243501	-0.0499201	0.79661	1.89015	0.272026	-0.194095	-1.28946	-0.705138	-0.72018
ENST00000368712	1.61329	0.185791	1.31847	-0.031606	-1.01966	-0.965444	-0.399282	-0.701568
ENST00000545679	0.722479	1.59595	0.846426	0.259602	-1.17269	-0.80043	-0.52813	-0.923215
ENST00000031146	0.359115	0.163705	0.547468	-0.033866	-2.11116	0.166131	-0.452893	1.3615
ENST00000326270	0.720756	0.886842	1.17753	-1.35052	0.370923	-0.250355	-1.51038	-0.0447903
ENST00000448119	0.813423	1.37257	0.791873	0.62671	-1.08647	-0.958801	-0.535575	-1.02372
ENST00000373908	1.11178	1.03085	1.45401	-0.719327	-0.719327	-0.719327	-0.719327	-0.719327
ENST00000435072	0.191833	0.795333	1.67198	0.238685	0.0579742	-0.380537	-1.20393	-1.37133
ENST00000326735	0.178422	1.40966	1.67099	-0.550639	-0.872349	-0.588963	-0.629441	-0.617685
ENST00000353979	0.384564	1.04451	1.51298	-0.163227	-1.2553	-0.176131	0.0085084	-1.3559
ENST00000406890	1.15697	0.673768	1.43288	0.157708	-0.694203	-0.613205	-1.19326	-0.92066
ENST00000570451	1.73225	0.876234	0.754414	-0.979446	-0.137719	-0.757736	-0.781753	-0.706249
ENST00000417852	1.29212	0.911057	1.28197	-0.495273	-1.19314	-0.498287	-0.429235	-0.869214
ENST00000046640	-0.268092	1.12834	1.746	-0.890255	-1.30976	0.0212698	-0.156237	-0.27127
ENST00000603798	0.489709	0.421507	2.15382	-0.394072	-0.702968	-0.613867	-0.661795	-0.692332
ENST00000378116	1.07488	1.15059	1.3226	-0.494776	-0.487589	-0.646565	-0.838419	-1.08072
ENST00000440381	1.19241	1.69958	0.373246	-0.246623	-0.356426	-0.887396	-0.887396	-0.887396
ENST00000446619	0.674854	1.17676	1.56904	-0.27445	-0.903715	-0.885058	-0.903715	-0.453719
ENST00000583036	0.494077	1.18194	1.4406	0.387755	-1.05241	-0.723819	-0.798853	-0.929289
ENST00000234256	1.10698	1.38016	0.801668	-0.0998007	-1.25475	-0.740474	-0.159925	-1.03386
ENST00000635197	0.743658	0.491157	1.3443	-1.78845	0.00143782	-0.00423041	0.273022	-1.06089
ENST00000329908	1.37081	1.25152	0.770045	0.0481477	-0.86013	-0.86013	-0.86013	-0.86013
ENST00000374490	-0.125543	1.0012	1.735	-0.484336	-0.911921	-1.16303	0.499428	-0.5508
ENST00000629193	0.756822	0.202257	1.96531	0.166054	-0.6178	-0.674222	-1.0456	-0.752822
ENST00000409972	0.272376	1.23882	1.60804	-0.610965	-0.555479	-1.02655	-1.02913	0.102886
ENST00000562558	0.506848	0.371927	2.00449	-0.975631	-0.983046	-0.0836315	-0.028058	-0.812894
ENST00000249373	0.771062	1.28888	1.27617	-0.222949	-1.30771	-0.429382	-0.352864	-1.02321
ENST00000355070	0.649678	0.300877	1.85136	0.390772	-0.32238	-0.763217	-1.07348	-1.03361
ENST00000568573	0.914233	1.15697	1.31037	-0.00212841	-1.18149	-0.802675	-0.479769	-0.915502
ENST00000361099	1.48254	0.901267	1.19328	-0.740198	-0.687862	-0.749019	-0.656449	-0.743558
ENST00000319394	0.623132	0.93201	1.1211	-0.507093	-1.33301	-0.614239	-1.12343	0.901529
ENST00000396668	1.09853	1.26347	0.914929	0.219138	-0.985036	-1.16116	-0.472309	-0.877556
ENST00000276500	0.595602	0.428361	2.02577	0.019906	-0.780142	-0.729215	-0.780142	-0.780142
ENST00000537947	0.300768	1.18048	1.34114	0.739107	-0.890374	-0.890374	-0.890374	-0.890374
ENST00000378895	0.382186	1.36679	1.46363	0.147126	-0.838628	-0.840369	-0.840369	-0.840369
ENST00000441669	0.0409568	1.87076	0.765228	0.346991	-0.997349	-0.884432	-0.997349	-0.144808
ENST00000558555	0.94335	0.504671	1.63212	0.019329	-1.1469	-0.746274	-0.0594041	-1.1469
ENST00000354777	0.533396	1.88591	0.660057	0.153756	-0.974073	-0.661113	-0.663033	-0.934896
ENST00000366609	0.8633	0.642484	0.59807	-0.718326	-1.61537	1.32582	-0.563158	-0.532824
ENST00000332896	0.746951	1.20877	1.52516	-0.970272	-0.422408	-0.8997	-0.496198	-0.692306
ENST00000555495	0.318001	1.18733	1.61693	-0.00650494	-0.645741	-0.291685	-1.08916	-1.08916
ENST00000236980	0.431762	1.19785	0.920849	-0.312268	-0.88574	0.56865	-0.100304	-1.8208
ENST00000508204	1.02315	1.25951	0.800404	0.467406	-0.771037	-0.551525	-1.36618	-0.861719
ENST00000361278	1.46789	0.490015	0.909923	-0.551687	-0.561604	0.269837	-0.292606	-1.73177
ENST00000371279	0.200992	0.45398	0.687957	0.265722	-1.48066	-0.93649	1.5903	-0.7818
ENST00000615711	0.978187	0.557339	1.48952	0.416862	-1.30319	-0.820655	-0.435831	-0.882231
ENST00000272252	0.77409	0.810827	1.46507	0.55491	-0.848517	-0.843234	-1.07466	-0.838486
ENST00000375208	0.730844	0.438484	2.03143	-0.436897	-0.847457	-0.622812	-0.728118	-0.565477
ENST00000494229	0.0219521	1.36081	1.27064	0.717684	-1.04727	-0.907792	-0.490431	-0.925594
ENST00000252891	0.0593085	0.581059	1.16113	0.179598	-0.521531	-1.87292	1.04726	-0.633902
ENST00000273261	1.04751	0.609543	0.903033	-1.55004	-0.477691	0.918814	-1.03195	-0.419216
ENST00000331552	0.229599	0.753944	1.53401	0.215534	-1.03092	-1.21948	0.568832	-1.05153
ENST00000526361	1.63616	0.65807	1.18885	-0.71065	-0.658164	-0.63512	-0.596371	-0.88278
ENST00000287218	0.380277	0.799579	1.91302	-0.181237	-0.307034	-0.794243	-1.1878	-0.622561
ENST00000227155	0.161066	1.31544	1.68147	-0.243817	-1.0071	-0.637101	-0.379713	-0.890253
ENST00000423898	-0.195369	1.05116	1.60274	0.629564	-1.29777	-0.562319	-0.351928	-0.876079
ENST00000371022	1.10072	1.17672	1.24985	-0.268867	-0.535205	-0.9665	-0.824895	-0.931827
ENST00000413644	1.6749	0.782915	1.03691	-0.513999	-0.865313	-0.678717	-0.696708	-0.739981
ENST00000264249	-0.418311	1.10659	1.02423	-1.97408	-0.463713	0.539634	-0.163093	0.34875
ENST00000445533	1.11107	0.763647	1.32466	0.402412	-0.83734	-0.823627	-1.00788	-0.932938
ENST00000307650	0.873427	0.636223	1.68004	0.227263	-0.924031	-0.749622	-0.764726	-0.97857
ENST00000424766	1.15871	-0.154042	1.93696	-0.356563	-0.408382	-0.649843	-0.76233	-0.764515
ENST00000246166	0.418398	1.22318	1.72467	-0.561691	-0.657077	-0.557072	-0.668731	-0.921682
ENST00000372894	1.24867	0.453008	1.53711	0.137956	-0.794679	-0.860689	-0.860689	-0.860689
ENST00000479780	0.171174	1.32792	1.42684	0.461304	-1.02926	-0.89211	-0.853371	-0.612507
ENST00000366928	0.80951	1.01951	1.32391	0.395462	-0.590979	-0.690926	-1.11002	-1.15646
ENST00000320849	-0.086933	0.97981	0.973299	-0.648552	-1.39336	1.07107	-1.21416	0.318832
ENST00000532287	0.828803	0.622731	1.54704	0.080597	-1.26241	-0.580875	-1.26241	0.0265154
ENST00000222402	0.905258	0.692749	1.67813	0.107063	-0.862536	-0.832583	-0.918336	-0.769747
ENST00000558813	0.315203	0.453626	2.02549	0.300268	-0.489083	-0.869616	-0.869616	-0.866273
ENST00000480385	0.0988644	0.565745	0.586753	-2.14088	1.22139	-0.474035	0.160236	-0.0180678
ENST00000619929	0.512034	0.484065	1.76108	-0.592368	-1.29274	-0.78439	-0.660657	0.572973
ENST00000258884	1.37375	0.815363	1.29102	-0.192478	-0.682546	-0.880607	-0.951411	-0.773097
ENST00000301327	1.19281	0.686504	0.962776	-0.0432965	-1.41562	0.335373	-0.318932	-1.39961
ENST00000250092	0.774968	1.56974	0.693815	0.478657	-1.05636	-0.934924	-0.574912	-0.950977
ENST00000570396	1.06721	1.2557	-0.0016442	-0.908142	0.423249	-0.912052	0.543184	-1.4675
ENST00000600449	1.06734	0.281023	1.27702	-0.347643	-1.85677	-0.36124	-0.504365	0.444633
ENST00000445593	-0.115275	1.92871	1.003	0.169522	-0.702502	-0.774109	-0.765594	-0.743748
ENST00000376055	1.33232	0.827522	1.27826	-0.236636	-0.816236	-0.760263	-1.19042	-0.434549
ENST00000392067	0.089292	0.984713	1.80845	0.0644621	-0.799437	-1.31523	-0.288692	-0.543557
ENST00000515708	0.942781	0.145867	1.70515	0.114524	-0.977099	-1.38745	-0.00575669	-0.538013
ENST00000267415	1.1366	0.986903	0.651673	-0.269136	-1.47955	0.652211	-0.512561	-1.16614
ENST00000344629	0.0135173	1.05519	1.80942	0.0331876	-1.12598	-0.959309	-0.210464	-0.615562
ENST00000427361	0.361494	0.783337	1.78174	0.3109	-1.1028	-1.1028	-0.41664	-0.615242
ENST00000321460	0.463726	0.708505	1.87218	0.0177725	-1.05739	-0.783607	-0.223395	-0.997796
ENST00000441788	-0.735487	0.948417	1.1755	-1.41319	-1.02557	0.51876	0.865142	-0.33357
ENST00000358230	0.409895	1.88826	0.835209	0.053147	-0.663747	-0.819716	-0.810542	-0.892511
ENST00000581639	0.774552	0.61223	1.68475	-1.14488	-0.570859	0.224127	-1.14488	-0.435034
ENST00000248071	1.09772	0.668678	1.57406	-0.212491	-0.759604	-0.288317	-1.06853	-1.01152
ENST00000342173	0.225173	0.643792	1.98852	-0.0377191	-0.558887	-0.179984	-1.22674	-0.854151
ENST00000264228	0.497025	1.37955	1.05304	0.675352	-0.920465	-0.968052	-0.741281	-0.975165
ENST00000313408	0.632841	1.32294	1.05117	0.41252	-1.32209	-0.508179	-0.403909	-1.18529
ENST00000263798	0.977197	0.971994	1.19076	-0.351519	-0.766759	0.0875691	-1.66241	-0.446829
ENST00000589168	0.784796	0.550964	1.69666	0.375311	-0.83046	-0.939631	-0.547236	-1.09041
ENST00000622395	0.00903823	1.34605	0.891157	-0.660175	0.317503	-1.15609	-1.43236	0.68488
ENST00000613246	-0.0946775	0.60328	0.382735	-1.25703	1.0532	1.09537	-0.183584	-1.59929
ENST00000523231	0.204542	0.609832	1.9485	-0.25265	-1.27553	-0.786878	0.211629	-0.659444
ENST00000264428	1.69795	1.06418	0.552218	-0.185805	-0.783044	-0.531512	-1.13512	-0.678868
ENST00000376693	0.967344	1.50285	0.501791	0.598577	-0.966104	-0.891994	-0.843774	-0.868694
ENST00000322217	0.353544	0.678166	1.8567	0.423374	-0.981215	-0.877142	-0.734801	-0.718627
ENST00000404894	1.2493	1.53033	0.244198	0.378705	-0.850632	-0.850632	-0.850632	-0.850632
ENST00000368594	0.955379	0.427584	1.76262	-0.00921972	-1.07539	-0.320461	-0.76153	-0.978983
ENST00000445623	0.176322	1.47777	1.20677	0.551977	-1.02669	-0.58626	-0.842771	-0.957114
ENST00000327773	0.421111	1.20665	1.39578	-1.16819	-0.616429	-0.525408	0.39929	-1.1128
ENST00000394505	1.11161	1.57943	0.696738	-0.316976	-0.35073	-1.0046	-1.0579	-0.657577
ENST00000371872	0.922886	1.48096	0.794313	-0.274008	-1.21997	-0.675765	0.108374	-1.13679
ENST00000371515	1.73296	0.496183	1.0934	-0.381022	-0.637187	-0.515876	-0.631016	-1.15743
ENST00000257548	0.455187	1.25432	1.54773	-0.0897253	-0.496414	-0.760353	-1.24341	-0.667338
ENST00000325167	0.457291	0.786117	1.79933	-0.678994	-1.10744	-0.290828	0.107688	-1.07316
ENST00000520969	0.792694	0.821249	1.69496	-0.105787	-1.04219	-0.645958	-0.472784	-1.04219
ENST00000262300	1.08223	0.353822	1.68946	0.189633	-0.948566	-0.630604	-0.80035	-0.935616
ENST00000377071	0.0753238	0.588674	0.750928	-1.16578	-1.0633	1.57661	-1.02071	0.258263
ENST00000621064	-0.429646	1.33329	1.67832	-0.181872	-0.84019	-0.647594	0.112364	-1.02468
ENST00000271620	0.738308	0.729588	1.83832	-0.160792	-0.690101	-0.959295	-0.778142	-0.71788
ENST00000532681	-0.0215408	1.07236	1.18918	0.161302	-1.89624	-0.455449	0.525201	-0.574818
ENST00000440068	1.21184	1.15167	0.700487	-1.58948	-0.846306	0.0626981	-0.683932	-0.00698341
ENST00000585665	1.2987	1.2013	0.609687	0.493046	-0.91946	-0.882708	-0.830117	-0.970448
ENST00000585730	0.365699	0.542911	1.69908	0.0476902	-0.514074	-1.11463	-1.42127	0.394596
ENST00000216286	0.587606	0.696708	0.517664	-1.23742	-1.0794	-0.3859	-0.700815	1.60155
ENST00000577395	0.072315	0.657058	1.85759	-0.497282	-1.43115	0.414768	-0.722284	-0.351012
ENST00000542285	1.3063	1.27051	0.310794	0.565449	-1.17972	-0.812514	-0.461973	-0.998848
ENST00000330072	0.765906	0.941494	1.76387	-0.711252	-0.711252	-0.711252	-0.626266	-0.711252
ENST00000285689	0.338279	0.945041	0.259469	-0.124402	1.17211	-1.4999	-1.46493	0.374331
ENST00000453996	0.266332	1.41843	1.25893	0.535908	-0.907702	-0.785795	-0.827644	-0.958456
ENST00000441864	0.685037	0.796894	1.54772	0.535332	-1.04884	-0.850467	-0.793736	-0.871946
ENST00000303004	0.701634	0.580196	1.65941	0.0856587	-1.20346	0.0712229	-0.662877	-1.23179
ENST00000288986	1.55464	0.271578	1.08672	0.0686302	-1.21916	-0.786773	-1.09707	0.121436
ENST00000355346	1.13877	1.52188	0.768165	-0.184929	-1.07397	-0.564284	-0.834124	-0.771502
ENST00000588649	-0.467984	1.17106	1.13447	-0.302918	-1.5192	0.172714	0.821165	-1.00931
ENST00000235532	1.03479	0.948552	1.13433	0.413303	-1.32868	-0.501539	-0.617225	-1.08353
ENST00000397386	0.424376	0.301852	2.02819	0.384496	-0.788564	-0.760263	-0.836106	-0.753982
ENST00000591590	0.365757	1.78777	1.00264	-0.543617	-1.0856	0.00248934	-0.867631	-0.6618
ENST00000283928	1.72612	0.576876	1.03357	-0.604328	-0.167414	-0.763756	-0.798063	-1.003
ENST00000398831	0.0493985	1.17253	0.913622	-1.61527	0.975183	-0.0571692	-1.02764	-0.410654
ENST00000341695	0.422395	0.782498	1.90774	0.00175811	-0.647218	-0.643421	-0.719708	-1.10405
ENST00000425354	0.694379	0.432541	2.00459	-0.934196	-0.766829	-0.780797	-0.200537	-0.449155
ENST00000317991	-0.00275457	1.17166	1.74611	-0.140471	-1.3483	-0.3897	-0.357675	-0.678864
ENST00000581806	1.51356	1.44691	0.258309	-0.552926	-1.03596	-0.975744	-0.283135	-0.371017
ENST00000340381	0.49005	0.903713	1.5851	-0.185271	-1.42154	-0.68964	0.236306	-0.918722
ENST00000456600	0.989235	1.48373	0.816076	0.231632	-0.891517	-0.846122	-0.891517	-0.891517
ENST00000358477	1.30973	0.425202	0.966294	0.193633	-0.244611	-1.13933	0.148221	-1.65914
ENST00000409307	1.44637	1.6371	0.197309	-0.706948	-0.487971	-0.671968	-0.706948	-0.706948
ENST00000530489	-0.0679935	1.37766	1.52118	-0.13407	-1.11773	-1.1947	-0.105647	-0.2787
ENST00000220562	0.346577	1.19249	0.996386	-1.49384	-1.19649	0.699994	-0.558335	0.0132192
ENST00000443561	0.671848	1.32214	1.01475	0.650563	-0.914825	-0.914825	-0.914825	-0.914825
ENST00000284690	1.32857	0.133392	1.60795	-1.00242	-0.872386	-0.137482	-0.907961	-0.14966
ENST00000492406	0.597405	0.363854	2.00953	0.0285974	-0.599679	-0.683624	-1.15154	-0.564543
ENST00000366777	-0.11998	1.21041	1.52321	0.434282	-1.29545	-0.214864	-0.539353	-0.998253
ENST00000471389	1.38921	0.375515	1.39445	-0.13178	-0.0860825	-0.767199	-1.02445	-1.14966
ENST00000450253	0.897535	0.16997	1.89915	-0.61356	-0.156792	-1.07319	-0.994732	-0.128383
ENST00000543004	0.49299	1.66019	1.18837	-0.956366	-0.550414	-0.28891	-0.98809	-0.557776
ENST00000248089	1.23704	1.11328	1.07045	0.0150015	-0.990773	-0.726851	-0.637437	-1.08072
ENST00000378494	0.824138	0.496843	1.51526	-0.144561	-0.355624	0.30518	-1.47768	-1.16356
ENST00000451522	0.10245	1.23706	1.37268	0.525919	-1.23686	-1.08021	-0.162594	-0.758433
ENST00000264205	1.24801	-0.217379	1.90369	-0.514384	-0.643254	-0.64054	-0.704318	-0.431822
ENST00000523238	1.69152	0.192277	1.37284	-0.689493	-0.567161	-0.429833	-0.821296	-0.748846
ENST00000311124	0.476433	1.3333	1.23676	-0.489768	-1.32723	-0.197385	0.152053	-1.18417
ENST00000503176	0.208883	1.21318	1.35179	0.720912	-1.12256	-0.81715	-0.794069	-0.760985
ENST00000354956	0.36011	1.86573	0.791447	0.236231	-0.874111	-0.932361	-0.839368	-0.607678
ENST00000369124	0.75735	0.676509	1.85806	-0.806633	-0.887935	-0.434122	-0.907406	-0.25582
ENST00000590986	-0.00672514	1.62112	0.76217	-0.0695878	-1.0414	-0.837464	0.762846	-1.19096
ENST00000377724	1.29557	0.739576	1.25182	0.219997	-0.920628	-0.685525	-1.08278	-0.818024
ENST00000457646	-0.409221	1.12029	2.01408	-0.512325	-0.62849	-0.605986	-0.395178	-0.583175
ENST00000343106	0.874297	0.706422	1.44997	0.34804	-1.25551	-0.287972	-0.626307	-1.20894
ENST00000375766	0.41641	0.926927	1.66703	0.365455	-1.0067	-0.453952	-0.931043	-0.98413
ENST00000376420	0.505881	1.25095	1.07584	0.564053	-0.764824	-1.24465	-1.24465	-0.142592
ENST00000573965	1.00234	0.624208	1.59853	0.234388	-0.881912	-0.813727	-0.881912	-0.881912
ENST00000487799	1.06592	1.03536	0.809042	-1.10335	0.530359	-1.44683	-0.717998	-0.172506
ENST00000586659	0.794139	0.995915	0.173625	-1.84242	0.568033	0.15864	0.365185	-1.21312
ENST00000258534	0.335957	0.881719	1.5867	0.640586	-0.681896	-1.09448	-1.08607	-0.582516
ENST00000409045	1.42612	1.04171	1.09678	-0.881069	-0.742306	-0.450901	-0.881069	-0.609263
ENST00000587191	1.37317	1.31027	0.676617	-0.325281	-0.969148	-0.12734	-0.969148	-0.969148
ENST00000380748	0.410068	0.304398	1.79264	-0.513512	0.793915	-0.76267	-1.01242	-1.01242
ENST00000284273	0.0276517	0.888456	2.0359	-0.978453	-0.528167	-0.250065	-0.75846	-0.436867
ENST00000374315	1.43818	0.0176891	1.41577	-0.781537	-1.18226	0.273523	-0.860653	-0.320712
ENST00000397496	0.446096	0.871042	1.57246	0.626605	-1.0685	-0.938772	-0.666153	-0.84278
ENST00000439887	0.213863	0.942452	1.6948	0.485977	-0.984472	-0.475116	-0.931874	-0.945629
ENST00000612809	0.534697	1.18524	1.44754	0.347579	-0.85967	-0.850634	-0.870942	-0.933803
ENST00000335791	0.5211	1.04529	1.69778	-0.00227807	-1.01945	-0.632831	-0.70947	-0.900142
ENST00000371899	0.752318	1.30941	1.05009	-0.2546	-1.49068	-0.846894	0.228839	-0.748486
ENST00000477853	-0.00268318	1.75682	1.33411	-0.225621	-0.809752	-0.608318	-0.639465	-0.805088
ENST00000636154	1.38594	0.53664	1.33779	0.1513	-1.02822	-0.909575	-0.674071	-0.799805
ENST00000350302	1.23325	0.596803	1.2782	0.306298	-1.14114	-0.285757	-1.12809	-0.859575
ENST00000282541	0.597463	0.788121	1.80331	-0.429419	-0.17478	-0.404829	-1.17716	-1.00271
ENST00000370377	1.60173	1.22287	0.320096	-0.325248	-0.441538	-1.10456	-0.134157	-1.1392
ENST00000397046	1.1118	0.0429541	1.90635	-0.161608	-0.725066	-0.725066	-0.724296	-0.725066
ENST00000591747	1.09628	1.43971	0.998735	-0.813964	-0.813964	-0.278872	-0.813964	-0.813964
ENST00000413844	1.03675	0.895025	1.34543	0.085946	-0.980886	-0.251182	-1.13814	-0.992938
ENST00000547191	0.853786	1.86813	0.310952	0.215509	-0.812095	-0.812095	-0.812095	-0.812095
ENST00000510307	0.411448	1.29916	1.64999	-0.6051	-0.812243	-0.358642	-0.864509	-0.720104
ENST00000423230	0.807854	0.926167	1.48418	0.0653374	-1.2582	-0.448145	-0.43163	-1.14556
ENST00000343484	0.601742	1.01534	1.68923	-0.465474	-0.97761	-0.658686	-0.143056	-1.06149
ENST00000398602	-0.224043	0.821622	1.36402	-1.05681	-1.33376	-0.436656	1.12314	-0.257521
ENST00000305798	0.66251	0.899066	1.82864	-0.647887	-0.68663	-0.427896	-0.744497	-0.883309
ENST00000287387	0.476192	1.09336	1.7583	-0.228635	-0.800562	-0.890457	-0.63865	-0.769552
ENST00000607471	1.22794	1.30656	0.785285	-0.285979	-1.2724	-0.0543227	-0.915112	-0.791967
ENST00000577040	1.37911	1.37905	0.693153	-0.649929	-0.945655	-0.668067	-0.945655	-0.242006
ENST00000576502	1.31928	-0.0180703	1.49728	0.172511	-1.07889	-0.923587	0.0165024	-0.985024
ENST00000504948	0.956268	1.48047	0.859643	0.146672	-0.82498	-0.539957	-1.00885	-1.06926
ENST00000383729	0.433175	1.63797	1.26826	-0.482926	-0.971495	-0.302534	-0.803706	-0.778744
ENST00000323374	-0.248014	1.75343	1.04706	-0.141522	-1.09379	0.157141	-0.268234	-1.20607
ENST00000550994	-0.428756	0.534199	0.678518	-0.816381	1.88001	-0.964158	0.0825305	-0.965964
ENST00000376573	1.27027	-0.213916	1.57995	-0.735473	0.43076	-0.601254	-1.2253	-0.505039
ENST00000568706	0.678415	1.7608	0.827589	0.0230295	-0.63428	-0.909563	-0.867543	-0.878445
ENST00000349243	-0.0453242	1.09634	1.55354	-0.203325	0.540048	-1.15979	-1.13315	-0.64834
ENST00000484457	0.378831	0.485116	0.476785	-1.20552	1.30062	0.648059	-1.61538	-0.468504
ENST00000488176	0.0788258	0.895128	2.06685	-0.507946	-0.463489	-0.651498	-0.613463	-0.804403
ENST00000534283	1.13184	-0.188943	1.52954	-0.485689	-1.00235	0.760849	-0.898324	-0.846922
ENST00000373949	1.32271	0.782742	1.44357	-0.623664	-0.750058	-0.851809	-0.639968	-0.683516
ENST00000530349	0.812695	1.38946	0.488779	0.675824	-1.39984	-0.131502	-0.756359	-1.07906
ENST00000355773	1.53754	1.28616	0.521662	-0.102072	-0.692205	-0.767807	-1.03393	-0.749347
ENST00000225729	-0.368975	1.12275	1.89984	-0.5212	-0.917807	0.0629363	-0.811801	-0.465739
ENST00000393928	0.342948	1.92233	0.614816	0.103062	-1.12863	-1.03633	-0.168352	-0.649848
ENST00000266546	1.04616	1.29508	0.882218	0.112107	-1.13629	-0.137632	-0.998179	-1.06347
ENST00000396366	0.539603	0.562024	2.0493	-0.311878	-0.67672	-0.762289	-0.896187	-0.503855
ENST00000620254	1.03875	0.885802	1.02736	-0.0801452	-1.42721	-1.42721	-0.0235849	0.00624236
ENST00000369729	0.470377	0.640069	0.323998	-1.61475	-0.880528	-0.153618	1.63686	-0.422413
ENST00000296003	0.248555	0.750767	1.68543	-1.6147	0.249405	-0.848886	-0.106617	-0.36396
ENST00000371218	1.20873	0.994197	1.36871	-0.636491	-0.566488	-0.566053	-0.846365	-0.95624
ENST00000360612	0.407639	1.18523	1.56745	-0.421257	-1.29685	0.0346066	-0.635538	-0.841282
ENST00000486883	-0.255687	0.832824	0.479056	-0.801405	1.55446	-0.392178	-1.65593	0.238859
ENST00000549488	0.455867	0.36209	1.93956	0.257101	-1.25174	-0.764974	-0.801546	-0.196356
ENST00000285599	1.43763	1.34659	0.308389	-0.499385	-0.968208	-0.0838607	-0.203398	-1.33776
ENST00000301765	0.296984	0.754045	1.9776	-0.007785	-1.03722	-0.774655	-0.717439	-0.491528
ENST00000358022	0.307742	0.821518	1.91896	0.0484968	-0.965701	-0.665475	-0.513329	-0.952211
ENST00000423100	0.343536	1.63531	1.33718	-0.88779	-0.948143	-0.475814	-0.532748	-0.471528
ENST00000357244	1.27468	0.572096	1.46935	0.0709582	-0.88286	-0.791686	-0.931314	-0.781227
ENST00000302392	0.614369	0.336955	1.93752	-0.0528754	-1.28967	-0.447646	-0.171796	-0.92686
ENST00000332290	-0.129744	0.699646	0.820946	-0.223302	-1.50091	-0.0884909	1.51865	-1.09679
ENST00000334651	0.371067	1.1277	1.81615	-0.455084	-0.656455	-0.619848	-0.701869	-0.881663
ENST00000269593	0.121437	1.25828	1.38125	0.683303	-1.0634	-0.748897	-0.771827	-0.860142
ENST00000377604	0.521337	0.203596	0.635259	-1.85339	-1.10505	0.357055	1.22444	0.0167495
ENST00000370085	-0.0020843	1.46805	1.29031	0.599574	-0.873817	-0.795606	-0.873817	-0.81261
ENST00000338625	0.432071	0.906094	1.4916	0.0585048	-1.10683	-0.903376	0.378702	-1.25676
ENST00000366839	-0.778344	1.23019	1.64657	0.314594	-0.881068	-0.560403	0.0183964	-0.989937
ENST00000309615	0.399564	0.654402	1.81911	-1.03711	0.460594	-0.570722	-0.852025	-0.873807
ENST00000284503	0.924741	0.733778	1.77886	-0.63882	-0.80861	-0.857385	-0.523355	-0.609207
ENST00000501493	1.3068	0.471839	1.52221	-0.40673	-1.06876	-1.06876	-0.287902	-0.468699
ENST00000302165	1.04767	0.699553	0.716402	0.482807	-1.9299	0.0225121	-0.0712797	-0.967774
ENST00000225394	0.546879	1.04158	1.45969	0.289273	-0.154709	-1.06982	-1.03351	-1.07937
ENST00000374704	0.768093	1.10898	1.37097	0.218505	-0.639633	-0.701454	-1.27828	-0.847181
ENST00000319550	1.30759	0.904557	1.11862	-0.646907	0.182714	-0.814789	-1.02212	-1.02966
ENST00000221543	0.269869	1.0904	1.60795	-1.19269	-0.849026	-0.184134	-0.962747	0.22038
ENST00000504924	1.14357	0.654254	0.633445	-0.679044	-1.61735	0.917238	-0.0837747	-0.968337
ENST00000264039	0.197596	1.50228	0.977158	-0.630928	-1.37284	0.131527	0.34773	-1.15252
ENST00000431882	1.19951	1.31355	1.09179	-0.672821	-0.81036	-0.558671	-0.801403	-0.761595
ENST00000393593	1.49184	0.51176	1.26461	-0.0656991	-0.576451	-0.890506	-1.24032	-0.495231
ENST00000619293	0.83829	0.480186	1.92192	-0.35545	-0.838788	-0.368587	-0.838788	-0.838788
ENST00000433375	1.58375	1.22229	0.598577	-0.377353	-0.695649	-0.921231	-0.413743	-0.996636
ENST00000357052	0.663304	1.03998	1.38568	0.498773	-0.89534	-0.693374	-0.878841	-1.12019
ENST00000437771	0.467951	1.14595	1.40603	-0.294828	-0.825764	0.265604	-0.69	-1.47494
ENST00000441778	1.61833	0.513969	1.09826	0.160026	-0.762411	-0.854406	-0.905154	-0.868612
ENST00000536444	-0.478435	0.532575	0.582115	-1.09516	0.143764	1.8139	-1.25692	-0.241834
ENST00000580059	1.31044	0.573854	1.36148	-0.561605	-1.01308	-0.116656	-0.259384	-1.29505
ENST00000416016	-0.572058	1.31069	1.87535	-0.28963	-0.609276	-0.54235	-0.563837	-0.608888
ENST00000423698	1.00707	0.687994	0.534907	-0.00810789	-1.13431	-1.10404	-1.15807	1.17456
ENST00000485303	0.546108	1.28398	1.16474	0.438344	-0.292395	-1.33647	-0.951957	-0.852355
ENST00000352732	0.377878	0.461443	0.459468	-0.917831	0.42479	1.20393	-1.9901	-0.0195792
ENST00000371108	0.142758	1.64861	1.37996	-0.290792	-0.611346	-0.42012	-0.843734	-1.00534
ENST00000371319	0.427985	0.737165	1.34536	0.387506	-1.48738	0.175721	-0.156061	-1.43029
ENST00000448841	1.00341	0.985173	1.22442	-0.572268	-1.59288	-0.147735	-0.790434	-0.109689
ENST00000367592	1.46736	0.75556	1.06818	0.0279902	-1.13029	-0.518116	-1.14568	-0.525002
ENST00000424310	-0.378911	1.19137	1.43493	0.647968	-0.454929	-0.845437	-1.41573	-0.179266
ENST00000534805	1.09468	-0.00268542	1.86727	-0.934297	0.0384727	-0.569166	-0.737101	-0.757172
ENST00000434935	0.0779993	0.383357	0.371528	0.0924508	-2.09222	-0.689596	1.17743	0.679049
ENST00000377041	1.55973	0.0731867	1.44583	-0.0673085	-1.13341	-0.559516	-0.658274	-0.660245
ENST00000311873	0.500524	1.73013	1.17065	-0.747431	-0.739259	-0.440674	-0.729825	-0.744114
ENST00000425863	1.03464	0.233714	1.66303	0.357727	-0.968215	-0.770022	-0.423126	-1.12776
ENST00000407186	1.09032	0.743385	1.06236	-0.511056	-0.914071	0.751206	-1.11107	-1.11107
ENST00000418606	0.947637	0.534753	1.57537	-1.24928	-1.24928	-0.0887166	-0.0181036	-0.452389
ENST00000535350	0.348429	0.772456	1.87511	0.269802	-0.869337	-0.760829	-0.715831	-0.919805
ENST00000617564	1.30754	0.653903	1.00222	-0.973409	0.332517	-0.638	-1.54022	-0.144549
ENST00000450536	0.469412	1.02216	1.59726	0.220481	-0.612571	-1.19054	-1.07563	-0.430572
ENST00000393110	0.763654	1.27924	1.27003	-1.35129	-0.834793	-0.0153817	-0.440337	-0.671122
ENST00000263379	1.31665	1.18698	0.556931	0.510922	-1.07	-0.862489	-0.654606	-0.984385
ENST00000370109	0.527015	0.644768	1.72867	0.254103	-1.08753	-1.29344	-0.164612	-0.608979
ENST00000421244	1.21171	0.64448	1.48424	-0.90389	-1.01437	-0.408906	-0.94647	-0.0667925
ENST00000368708	0.570515	0.992265	1.36267	0.617528	-1.08861	-0.411539	-0.948294	-1.09454
ENST00000422940	1.3462	1.37857	0.471625	-0.281263	-0.15881	-0.387613	-1.13508	-1.23364
ENST00000447036	-0.159244	0.883691	1.89666	0.456366	-0.886492	-0.767888	-0.709508	-0.713588
ENST00000487642	0.77612	1.71911	0.775464	-0.842073	-1.13301	-0.123363	-0.316074	-0.856172
ENST00000374741	-0.342215	0.516779	0.810677	-0.230017	-1.3922	-0.406207	1.79799	-0.754802
ENST00000478722	0.386852	0.295814	0.952061	-1.36253	0.192812	1.15552	0.000437666	-1.62097
ENST00000413996	0.249705	1.7821	0.893039	0.379572	-0.911275	-0.565753	-0.912841	-0.914547
ENST00000312251	0.735863	1.6067	0.983847	-0.0770784	-1.13843	-0.448018	-0.722389	-0.940492
ENST00000366843	1.68258	0.565901	1.1001	-0.708206	-0.512812	-0.903144	-0.219344	-1.00507
ENST00000299238	0.33052	1.18052	0.536676	-0.224521	-1.76773	0.487315	0.636645	-1.17942
ENST00000222990	0.089598	1.14377	1.45561	0.724217	-1.15268	-0.822051	-0.746246	-0.69221
ENST00000594828	0.154189	1.77549	1.28465	-0.578959	-0.903374	-0.625416	-0.456191	-0.650389
ENST00000348126	0.948203	1.18423	0.510006	-0.923416	-1.50741	0.740749	-0.0816999	-0.870656
ENST00000396602	1.02614	-0.140388	1.30165	0.147615	0.650708	-0.32071	-1.59117	-1.07385
ENST00000592426	1.17336	0.85227	1.13945	0.224676	-0.955811	-0.653037	-1.44822	-0.332689
ENST00000402693	1.21495	0.859834	1.22647	0.274713	-0.943484	-0.871032	-0.832388	-0.929062
ENST00000381554	0.766378	0.0649925	1.12528	-0.809184	-0.541892	-0.741794	1.41612	-1.27989
ENST00000429000	0.263932	0.632133	1.83886	0.456527	-0.724162	-0.480269	-1.31888	-0.668138
ENST00000304031	0.754988	1.16224	1.25988	0.440792	-0.879824	-0.928661	-0.79494	-1.01448
ENST00000341259	0.62347	0.299148	2.02253	-0.230957	-1.18843	-0.185191	-0.797989	-0.542577
ENST00000355485	1.07454	1.27711	1.17814	-0.457566	-1.13016	-0.520018	-0.54046	-0.881581
ENST00000514428	1.25707	1.53928	0.506759	-1.13591	-0.236632	-0.357206	-0.989116	-0.584251
ENST00000606933	0.123623	1.38659	0.763158	-1.64737	-1.04483	0.0927307	0.716405	-0.390296
ENST00000221462	0.0344401	1.03387	1.49943	-0.64269	-0.910119	0.669539	-1.37761	-0.306862
ENST00000455319	0.467573	0.645314	1.62451	0.286905	-1.34682	0.144464	-0.637994	-1.18396
ENST00000369923	0.258819	0.582715	1.3671	0.139053	-1.37163	0.803533	-0.344529	-1.43507
ENST00000252984	0.843133	0.851639	1.76393	-0.841363	-0.77292	-0.531899	-0.618588	-0.693929
ENST00000357081	0.755742	0.291539	1.10766	-0.0712862	0.665401	0.17144	-1.02718	-1.89331
ENST00000249396	0.0512345	1.66276	1.01895	0.605733	-0.848597	-0.770778	-0.726996	-0.992312
ENST00000373538	-0.357063	1.09108	2.00874	-0.228163	-0.679087	-0.601761	-0.543987	-0.689758
ENST00000291547	1.14455	0.476141	1.53913	-0.356042	-0.703899	-0.689571	-1.41302	0.00270484
ENST00000533410	0.26546	1.7095	0.900791	0.443506	-1.04795	-0.757954	-0.455652	-1.05769
ENST00000283646	0.889644	0.746283	1.4986	0.31792	-1.09116	-0.417022	-1.13037	-0.813891
ENST00000528579	0.419149	1.03783	0.754619	-0.942609	-1.22776	1.32647	-0.475251	-0.892448
ENST00000392276	0.386748	0.662648	1.90138	0.328387	-0.819791	-0.819791	-0.819791	-0.819791
ENST00000336138	0.510509	1.656	0.94658	-0.119116	-1.2038	-0.614868	-0.0542716	-1.12103
ENST00000430297	0.0322736	1.07832	0.721189	-0.534483	-1.53877	0.336604	1.08043	-1.17557
ENST00000359107	1.58571	1.19246	0.484202	-1.05444	-1.05444	-0.541346	-0.0560463	-0.556098
ENST00000411469	0.912282	1.06488	1.03441	0.461077	-1.38699	-0.275637	-1.1431	-0.666919
ENST00000360742	1.2564	0.716283	1.37818	-0.836202	-1.07999	0.0738782	-0.747815	-0.760734
ENST00000517876	1.12447	1.24342	0.883081	0.255725	-0.985981	-0.914112	-0.452665	-1.15394
ENST00000438585	0.819438	1.51031	0.90908	-0.0237164	-1.27837	-0.348806	-0.474712	-1.11322
ENST00000322142	0.881597	1.24615	1.23392	0.153196	-0.99539	-0.737478	-0.864204	-0.917792
ENST00000595753	0.0668772	1.05866	1.53315	-0.322591	-1.30858	-1.2413	-0.16152	0.375296
ENST00000315567	0.296354	0.707423	1.80163	0.472481	-1.04772	-0.390315	-0.921496	-0.918357
ENST00000419372	0.693954	0.961245	1.53077	0.25135	-1.04219	-0.578084	-0.666847	-1.1502
ENST00000442614	-0.0547393	0.739062	1.96734	0.0939809	0.0103742	-0.781311	-0.912329	-1.06237
ENST00000308448	0.0750071	0.882096	1.60954	0.297159	-1.13801	-0.633165	0.242503	-1.33514
ENST00000422660	0.626735	0.863836	1.50952	0.269137	-0.727897	-0.207676	-1.49391	-0.839748
ENST00000393261	0.300823	1.02409	1.4196	0.399243	-1.7209	-0.634155	-0.318732	-0.469968
ENST00000378863	0.601689	0.813082	1.69103	0.351813	-0.884317	-0.884317	-0.884317	-0.80466
ENST00000334166	1.39227	0.021208	1.48936	-0.7858	0.17364	-0.315599	-1.25704	-0.718033
ENST00000407925	0.9169	1.49044	0.779886	-1.117	0.274558	-0.663766	-0.563847	-1.11717
ENST00000439742	0.965158	0.889461	0.444449	-0.764277	-0.545377	-0.998424	1.26968	-1.26067
ENST00000612272	1.26281	1.20446	0.623841	0.507168	-1.12908	-0.809173	-0.849743	-0.810279
ENST00000392508	0.0905649	1.11172	1.58286	0.185961	-0.983313	-0.220212	-0.318879	-1.44871
ENST00000221856	-0.123847	1.07191	1.82938	0.060724	-1.29606	-0.472288	-0.606579	-0.463232
ENST00000353332	0.738706	1.0335	1.51399	-0.332917	-1.41564	-0.200907	-0.818985	-0.517739
ENST00000219066	0.299177	0.921883	1.77532	0.330072	-0.928498	-0.680853	-0.856349	-0.860756
ENST00000326132	0.327388	1.08946	1.56854	0.103346	-1.5562	-0.543613	-0.614182	-0.374739
ENST00000348127	0.301769	1.29282	1.31809	0.428792	-1.1883	-0.366828	-1.1883	-0.598049
ENST00000340611	0.210066	0.77882	0.255065	-0.592354	-1.6459	0.0582279	1.64763	-0.711551
ENST00000368090	0.426079	0.551658	0.101007	-0.506311	-1.05205	-0.222093	1.90733	-1.20563
ENST00000513246	0.935023	0.767262	1.54765	-1.24691	-0.844968	0.134878	-0.548965	-0.74398
ENST00000520359	0.805889	-0.0749239	0.72819	-0.582795	-1.18944	1.40055	0.324427	-1.4119
ENST00000370846	-0.0354853	1.24111	0.971599	-1.05722	-1.29956	-0.0190721	-0.819303	1.01793
ENST00000292180	-0.143538	0.974991	0.896646	0.277681	-1.07213	-0.473594	1.12425	-1.58431
ENST00000264914	0.882845	1.71153	0.786161	-0.548799	-0.889349	-0.329121	-0.513829	-1.09943
ENST00000558011	1.45845	0.327666	1.48491	-0.115377	-0.588027	-0.810835	-0.856975	-0.89981
ENST00000339750	1.73801	0.529216	1.00714	-0.810894	-0.770583	-0.845519	0.000371686	-0.847741
ENST00000265965	1.44259	1.04655	0.387383	0.588667	-0.997706	-0.373977	-1.06163	-1.03187
ENST00000274456	1.05107	0.622893	1.75621	-0.595054	-0.73096	-0.535654	-0.877969	-0.690536
ENST00000534313	0.810954	1.38586	1.20974	-0.0191139	-0.588213	-0.933078	-0.933078	-0.933078
ENST00000389501	-0.295736	1.20425	1.77031	0.103862	-0.926827	-0.165212	-0.877814	-0.812828
ENST00000333781	0.218086	1.34762	1.33242	0.562344	-0.898436	-0.67236	-0.951677	-0.937998
ENST00000313234	0.174374	0.765034	1.42115	-0.711356	0.716627	-0.780721	-1.65257	0.0674642
ENST00000610495	0.463718	0.575017	1.8398	0.399005	-1.18288	-0.518835	-0.798519	-0.777307
ENST00000372491	1.06146	0.776356	1.38717	0.279583	-1.15685	-0.657906	-0.658763	-1.03104
ENST00000526148	-0.463259	1.04018	1.73541	-0.921332	-0.512773	-0.816534	0.6442	-0.705886
ENST00000270824	0.451677	1.00542	1.64362	0.323231	-0.99541	-0.772213	-0.727356	-0.928962
ENST00000301998	1.21372	0.952676	0.616708	0.633771	-1.6422	-0.830492	-0.421962	-0.522223
ENST00000526869	0.8469	0.964325	1.42402	0.333141	-0.974632	-0.855901	-0.765282	-0.97257
ENST00000294168	-0.198457	0.748025	1.93657	-0.0463858	-1.0229	0.314558	-0.912905	-0.818508
ENST00000379214	0.0651386	0.556775	0.453664	-1.01853	1.52454	0.677638	-1.36098	-0.898246
ENST00000438389	0.48793	0.679851	1.78469	0.44726	-0.920554	-0.797058	-0.748709	-0.933415
ENST00000329321	0.829349	1.26995	0.300822	-1.45437	-0.108909	0.942908	-0.822675	-0.957077
ENST00000439502	-0.363718	0.915973	0.781741	0.0712991	-0.76379	-0.198811	-1.75295	1.31026
ENST00000593135	-0.0990565	0.927921	0.50912	-1.66561	-0.883214	0.529098	-0.608677	1.29042
ENST00000381962	0.262903	0.719186	1.83251	0.16423	-1.35227	-0.133801	-0.562103	-0.930648
ENST00000617765	1.48149	0.610439	0.941926	0.465245	-1.00344	-0.427015	-1.03689	-1.03175
ENST00000395460	1.05078	1.01141	1.39205	-0.308838	-0.271475	-0.891321	-0.935566	-1.04704
ENST00000215790	1.25389	0.722091	1.01213	0.579521	-1.15308	-1.04846	-0.986461	-0.37963
ENST00000380958	0.481729	0.0707067	1.2835	-0.638588	-0.784423	0.323593	-1.73144	0.994923
ENST00000328668	0.773667	1.51178	0.869381	-0.496304	-1.20087	0.284454	-0.679542	-1.06257
ENST00000403766	0.859213	1.62438	0.833324	-0.0571443	-0.789576	-0.431504	-1.15663	-0.882063
ENST00000471229	1.27295	0.491919	0.628538	0.401874	-1.36503	-0.614174	0.593848	-1.40992
ENST00000477313	1.06451	0.245361	1.02987	0.0510683	-1.72195	-1.2297	0.0471478	0.513698
ENST00000233505	1.34636	0.776497	0.980733	0.526654	-0.893391	-0.729318	-1.00377	-1.00377
ENST00000545336	0.0162909	1.90343	1.09595	-0.104271	-0.8881	-0.596697	-0.747643	-0.678955
ENST00000505980	1.25766	0.294374	1.69078	-0.30993	-0.870573	-0.321165	-0.870573	-0.870573
ENST00000503617	0.947732	0.810284	1.28558	0.379856	-1.43245	-0.746632	-0.258421	-0.985943
ENST00000396703	0.526662	0.772243	1.38309	-0.5465	0.622382	-0.142194	-1.51541	-1.10028
ENST00000374491	0.744515	1.66614	0.935211	-0.0238889	-0.88497	-0.667064	-0.88497	-0.88497
ENST00000229265	0.596325	0.46709	2.07296	-0.772756	-0.772756	-0.447421	-0.370688	-0.772756
ENST00000354866	0.294383	1.30356	1.62796	-0.122906	-1.04894	-0.613364	-0.851532	-0.589157
ENST00000444987	1.34054	0.171638	1.60546	-0.0297153	-0.974903	-0.402643	-0.954897	-0.755474
ENST00000380708	1.3768	0.567623	1.50497	-0.405447	-0.695375	-0.926063	-0.710046	-0.712462
ENST00000539565	0.354001	0.615142	1.93315	-0.0431924	-0.273232	-0.328992	-1.01078	-1.2461
ENST00000418288	0.690568	0.575637	1.7269	0.338517	-0.773381	-0.523523	-0.741	-1.29372
ENST00000403027	0.601013	0.823261	1.88727	-0.831948	-0.480013	-0.615631	-0.956561	-0.427395
ENST00000312541	1.19926	0.696588	1.61324	-0.703886	-0.720847	-0.615084	-0.759089	-0.710187
ENST00000261475	0.618929	0.867977	1.50928	0.559044	-0.668158	-0.967073	-0.804747	-1.11525
ENST00000598925	-0.146464	0.500419	1.04604	0.231839	-1.77918	0.708411	-1.2174	0.656343
ENST00000373203	-0.0623621	1.45691	1.65148	-0.388131	-0.896177	-0.409852	-0.440761	-0.911106
ENST00000275227	1.35282	0.913052	0.988445	0.265752	-0.999181	-0.857328	-1.12461	-0.53895
ENST00000642050	-0.765166	1.51349	1.39164	0.532082	-0.934827	-0.551353	-0.48551	-0.700353
ENST00000376918	0.317854	1.77089	0.79534	0.220048	-1.09025	-0.840265	-0.0875415	-1.08608
ENST00000391835	0.935071	1.11979	1.3078	-0.201506	-0.749378	-0.161098	-1.10968	-1.14099
ENST00000615335	0.429518	1.55879	1.31472	-0.107307	-0.623792	-0.989894	-0.678583	-0.903448
ENST00000504238	1.17335	0.198062	1.7771	-0.344531	-1.01486	-0.918301	-0.601057	-0.269759
ENST00000366903	0.811552	1.09945	1.02473	0.217705	-1.52957	0.196354	-0.895738	-0.924473
ENST00000567114	0.652101	1.13549	1.52183	0.127558	-0.859244	-0.859244	-0.859244	-0.859244
ENST00000449058	0.947295	0.500356	1.53858	0.143987	-1.2812	-0.897352	-1.00723	0.0555687
ENST00000505416	1.3778	0.293528	1.53968	-0.364947	-0.646841	-0.167386	-1.03982	-0.992007
ENST00000375793	-0.466809	1.62654	1.27632	-0.261211	-1.20138	0.248094	-0.917576	-0.303991
ENST00000444760	0.210389	1.1918	1.51039	0.520543	-0.923825	-0.697108	-0.87728	-0.934913
ENST00000376983	0.89542	0.712652	1.58816	0.236717	-1.09347	-0.891885	-0.532539	-0.915055
ENST00000372811	0.2248	1.29529	1.28152	0.632769	-1.29009	-0.763392	-0.571212	-0.809692
ENST00000451153	1.22282	1.11864	0.893003	0.370012	-1.12229	-0.768036	-0.84274	-0.871415
ENST00000394885	0.382458	1.52999	0.589635	0.0177869	-0.58198	-1.05902	0.637241	-1.51611
ENST00000358607	0.240296	0.782744	1.77087	-0.193318	-1.04845	0.339209	-0.668802	-1.22255
ENST00000601813	0.932171	0.612234	1.47607	0.554308	-0.990217	-0.657138	-0.977003	-0.950422
ENST00000380985	0.93958	0.315076	0.816188	-0.793294	-0.41546	1.36893	-0.809607	-1.42141
ENST00000308660	1.14821	0.860146	1.46114	-0.219727	-0.634829	-0.66878	-1.05829	-0.887866
ENST00000261854	1.33886	1.62379	0.0101967	-0.328312	-0.0326353	-0.698545	-0.688939	-1.22442
ENST00000298307	0.367126	0.405479	1.8283	-0.411627	-1.1577	-1.27607	0.430605	-0.18611
ENST00000381317	0.184207	1.34334	0.890718	0.563945	-0.79487	-0.393876	0.0129027	-1.80637
ENST00000368875	-0.0471596	1.11426	1.59341	0.026903	-0.671783	-0.320851	-1.63038	-0.0644029
ENST00000358377	0.723236	1.18603	1.17125	-0.609197	-1.15669	0.217286	-1.38595	-0.145955
ENST00000297107	0.587871	0.71716	0.671202	-1.47362	-0.164937	1.11652	0.0432397	-1.49744
ENST00000350777	0.424751	0.724276	1.59562	0.212715	-1.45283	-1.24064	-0.0343208	-0.229571
ENST00000503802	1.08659	0.83902	0.806221	0.553031	-1.04183	0.206834	-1.34828	-1.10159
ENST00000534083	0.542398	1.05708	1.60424	0.216391	-0.692803	-0.946914	-0.946914	-0.833484
ENST00000372398	0.51886	0.609103	1.98116	0.00263938	-0.85852	-0.755076	-0.697453	-0.800712
ENST00000360596	0.698677	0.626011	0.690295	-1.37647	0.253489	1.04993	-1.56115	-0.380782
ENST00000481739	0.759101	1.03453	1.66342	-0.364068	-0.861205	-0.560435	-0.863614	-0.807725
ENST00000295566	1.09288	0.0719235	1.77393	-0.341897	-1.1015	-0.310408	-1.10484	-0.0800876
ENST00000257696	-0.253458	1.24043	1.89265	-0.537765	-0.866527	-0.505865	-0.641372	-0.328093
ENST00000285605	0.0434393	1.08416	1.28718	-0.833588	-1.15276	-0.336236	0.960097	-1.05229
ENST00000393760	1.67085	0.609529	0.969049	-0.150769	-0.921057	-1.23308	-0.299001	-0.645526
ENST00000325144	1.4951	0.456549	1.041	0.499934	-1.00902	-0.961289	-0.514369	-1.0079
ENST00000278460	0.536194	1.32414	1.39018	0.169495	-1.07981	-0.808263	-0.816496	-0.715445
ENST00000539966	0.791772	0.39823	1.82376	-0.584615	-0.872059	-0.523763	-1.21593	0.182602
ENST00000442011	-0.0199376	0.949607	1.87202	0.206562	-1.06939	-0.480443	-0.491693	-0.966723
ENST00000434650	0.578986	0.965362	1.22761	0.551017	-1.14188	0.102669	-1.14188	-1.14188
ENST00000579298	-0.722732	1.22136	1.33273	0.185482	0.0352707	0.397237	-1.13335	-1.316
ENST00000613132	1.11879	1.16492	0.890464	0.238251	-0.662399	-0.322859	-1.37639	-1.05078
ENST00000415593	-0.461279	1.10597	2.03177	-0.548067	-0.548067	-0.548067	-0.548067	-0.484193
ENST00000330622	0.754091	0.577062	1.28415	0.300858	-1.12424	-1.15729	-1.19884	0.564209
ENST00000367853	0.333549	1.31864	1.1687	0.747341	-0.859727	-0.803628	-1.06719	-0.83769
ENST00000360689	1.03297	0.864841	1.4759	-0.356309	-0.989519	-0.0918255	-0.873116	-1.06295
ENST00000392011	1.31057	1.28635	0.151496	-0.604645	-0.596801	0.635875	-1.3108	-0.872049
ENST00000361988	0.137046	1.16032	0.938691	-1.09054	-1.09999	-0.272141	1.17508	-0.948466
ENST00000240364	0.981731	1.45807	0.892884	0.0647774	-0.703124	-1.17273	-0.96264	-0.558967
ENST00000368467	0.331993	0.741096	1.82636	0.434075	-0.995549	-0.732297	-0.798289	-0.807395
ENST00000532265	0.614487	0.704277	1.24642	0.433123	-0.259629	0.0718096	-1.83143	-0.979052
ENST00000342228	1.05103	1.2369	1.06991	-0.794967	-0.21968	-0.166459	-1.35639	-0.820344
ENST00000283474	1.09872	1.55176	0.65811	0.11405	-0.855577	-0.779606	-0.867078	-0.920383
ENST00000331272	1.07525	1.03879	1.28627	0.0946124	-0.77585	-0.9901	-0.974901	-0.754075
ENST00000370078	0.572475	0.482182	1.64043	0.404333	-1.35964	-0.141584	-0.330322	-1.26787
ENST00000437329	0.534864	1.70011	0.376963	0.590608	-1.20265	-0.671524	-0.138351	-1.19003
ENST00000320857	-0.210739	1.67687	1.1884	-0.207695	-1.1682	-0.628223	0.273717	-0.924124
ENST00000389759	1.23784	0.0515219	1.29242	-0.912518	-1.27319	0.712585	-0.223626	-0.885023
ENST00000355849	0.989022	0.440949	1.78786	-0.164758	-0.671894	-0.577992	-1.21186	-0.591331
ENST00000379484	0.803929	1.45278	1.05675	-0.29703	-1.02999	-0.476781	-0.20236	-1.3073
ENST00000453744	0.277305	0.700066	1.80795	-0.53074	-0.316618	-1.57168	0.166956	-0.533244
ENST00000419065	0.330711	0.809275	1.88903	0.174302	-0.918812	-0.819568	-0.57764	-0.887301
ENST00000012049	1.24072	1.30055	0.324555	0.225203	-1.18229	-0.613172	0.0593574	-1.35492
ENST00000306897	0.318405	1.08453	1.68943	0.147734	-0.980396	-0.527417	-0.635202	-1.09708
ENST00000258080	0.516926	0.678258	1.45563	0.537731	-1.59429	-0.952499	0.00301346	-0.644769
ENST00000599223	1.43934	1.2808	0.17197	0.533407	-0.734833	-0.779898	-0.955391	-0.955391
ENST00000261038	0.729674	1.88463	0.731872	-0.556969	-0.588375	-0.50277	-0.969936	-0.728125
ENST00000638749	1.06787	1.08362	1.28118	-0.717272	-0.845826	-0.80538	-1.07946	0.0152634
ENST00000216129	-0.263187	0.941053	1.93721	-0.460112	-1.08645	-0.371319	0.16099	-0.85819
ENST00000524625	0.621341	1.33221	0.87446	-0.658911	-1.74898	-0.509836	-0.353525	0.443237
ENST00000610935	0.704522	0.95197	1.38918	0.5893	-0.987334	-0.809041	-0.937871	-0.900731
ENST00000598962	0.854434	1.45201	0.728566	0.299799	-1.58803	-0.617407	-0.573063	-0.556315
ENST00000515662	1.19194	0.22455	1.56792	-0.396231	-1.57035	-0.0789164	-0.454009	-0.484905
ENST00000331569	0.779402	0.639467	1.84955	-0.527588	-1.03214	-0.404393	-0.331984	-0.972305
ENST00000423894	1.17396	1.26732	0.956861	0.108049	-0.770005	-0.91206	-0.91206	-0.91206
ENST00000381132	1.5634	0.754539	1.18595	-0.6926	-0.655849	-0.436545	-0.892939	-0.825962
ENST00000289166	1.19916	1.37953	0.48876	0.275977	-1.12209	-0.206393	-0.929532	-1.08542
ENST00000294304	1.21436	0.778142	0.679906	-1.26411	-0.73377	0.619818	0.0942183	-1.38856
ENST00000404914	0.620964	1.03665	1.51519	0.294321	-1.04717	-0.843994	-1.01886	-0.557109
ENST00000344213	0.922235	0.362624	1.92787	-0.324853	-0.812004	-0.437098	-0.855264	-0.78351
ENST00000361822	1.08939	0.745035	1.57704	-0.173224	-0.683514	-0.595903	-0.967349	-0.991477
ENST00000397747	0.682743	1.31146	1.13456	-0.880551	-0.677984	0.410119	-1.27528	-0.705067
ENST00000376499	-0.0214028	0.716835	0.923836	-1.68813	0.443596	1.09777	-1.12124	-0.35126
ENST00000336180	0.641912	0.887411	1.81001	-0.369392	-1.01851	-0.47664	-0.603548	-0.871237
ENST00000215957	-0.119994	1.07467	1.80709	-0.798332	-1.28561	-0.497258	-0.0147435	-0.165816
ENST00000223190	1.4304	1.20098	0.59486	0.125515	-0.356214	-0.871969	-1.06349	-1.06008
ENST00000306735	0.493604	0.371355	1.91681	0.429904	-0.883827	-0.56459	-0.652496	-1.11076
ENST00000372430	0.694812	1.66326	0.529994	0.620888	-0.922672	-0.863821	-0.819601	-0.902859
ENST00000367321	0.657817	1.23276	0.76093	-0.452112	0.962636	-0.999924	-1.06865	-1.09345
ENST00000464889	1.37031	1.23524	0.718315	0.0304874	-0.724052	-0.490729	-0.956704	-1.18287
ENST00000421367	0.472217	1.11689	0.906246	-0.255597	-1.57516	-1.30489	-0.0362991	0.676588
ENST00000216061	0.808928	0.428997	1.214	-0.106183	-1.69028	-1.27446	0.352269	0.26673
ENST00000441576	0.142031	1.19497	1.38928	0.186165	-1.2487	-0.861474	0.293088	-1.09537
ENST00000254260	1.31384	0.589173	1.1709	0.482979	-0.848843	-0.69652	-1.22213	-0.789401
ENST00000222572	0.573394	0.986666	1.46448	0.403263	-1.03007	-1.31838	-0.473685	-0.605671
ENST00000228495	0.295455	0.73955	1.9586	-0.00492987	-0.312336	-0.939011	-1.01212	-0.725214
ENST00000441463	1.1657	0.891657	0.935074	0.668993	-1.25732	-0.699355	-0.828646	-0.876104
ENST00000375799	0.320263	0.358718	1.64344	-1.18405	-1.32753	0.0050772	0.75784	-0.57376
ENST00000376473	0.590897	1.72894	0.842285	0.227201	-0.751139	-0.821683	-0.983534	-0.832966
ENST00000546893	1.08663	1.17374	0.769716	0.583529	-0.831421	-0.643125	-1.31026	-0.828818
ENST00000524370	-0.303728	0.836125	0.939236	-1.10412	-0.129133	0.816967	0.669493	-1.72484
ENST00000297440	0.394128	1.5136	1.22005	0.157086	-1.12413	-0.867865	-0.339955	-0.952919
ENST00000265100	0.292887	1.67763	0.631051	0.841645	-0.787642	-1.00509	-0.808459	-0.842016
ENST00000618723	0.154327	0.711664	1.94761	0.372481	-0.796521	-0.796521	-0.796521	-0.796521
ENST00000366592	1.1801	0.835479	1.33992	0.143259	-0.801026	-0.977971	-0.950912	-0.768848
ENST00000262375	-0.340631	1.20424	1.63482	0.555323	-0.759706	-0.922869	-0.890306	-0.48088
ENST00000447845	1.08232	1.73056	0.248922	0.231594	-0.774192	-0.8347	-0.801914	-0.882594
ENST00000587303	1.37539	0.914671	0.711186	-0.934584	-0.815081	0.55616	-0.526499	-1.28124
ENST00000272771	1.70836	1.05674	0.59181	-0.644829	-1.10953	-0.346026	-0.799342	-0.457181
ENST00000250379	1.34409	1.15336	0.886222	-0.210503	-1.38366	-0.442088	-0.762387	-0.585036
ENST00000529974	0.739207	0.863705	1.69357	0.0159954	-0.827101	-0.866748	-0.592707	-1.02592
ENST00000253270	0.182016	1.17827	1.48409	0.445673	-0.857259	-0.967427	-1.19796	-0.267401
ENST00000355415	0.483151	1.3275	1.31446	-0.29738	-1.1704	-0.635268	0.15694	-1.179
ENST00000375533	0.988002	1.46604	0.506944	0.565165	-1.10851	-0.621132	-0.71138	-1.08513
ENST00000367384	1.14712	0.515037	1.4321	0.0634464	-0.906045	-1.49495	-0.273904	-0.482803
ENST00000370685	1.12283	0.951671	1.00397	0.565873	-1.01878	-1.02416	-1.06182	-0.539581
ENST00000263985	1.04655	0.997887	1.38692	-0.143006	-1.01503	-0.382898	-0.920436	-0.969984
ENST00000442940	0.663096	1.122	1.66832	-0.399593	-0.75543	-0.747045	-0.890434	-0.660919
ENST00000500893	0.240893	-0.00728484	0.369484	-0.00201131	-1.59479	-0.254724	1.93148	-0.68305
ENST00000399336	-0.177701	0.923726	1.53705	-0.404777	0.345383	-0.526737	-1.78448	0.0875372
ENST00000344517	1.35219	0.532317	1.48063	-0.773911	-0.347996	-0.374899	-1.14634	-0.721992
ENST00000367202	0.756794	0.89517	1.74787	-0.264364	-0.892358	-0.653402	-0.710655	-0.879053
ENST00000426395	1.42684	0.895253	0.726848	0.437732	-0.992433	-0.408513	-0.802228	-1.2835
ENST00000636849	1.19561	0.715235	1.43179	0.0645195	-0.982535	-0.778233	-0.62516	-1.02123
ENST00000589228	0.874839	0.800006	1.20955	-0.34223	-1.25882	0.0824572	0.180342	-1.54614
ENST00000532401	0.0306743	1.35001	1.55362	-0.182813	-1.22075	0.0284106	-0.886531	-0.672616
ENST00000371802	0.704602	0.883457	1.83745	-0.685102	-0.685102	-0.685102	-0.685102	-0.685102
ENST00000290039	0.457677	0.450158	0.462232	-1.59466	0.776299	1.21374	-0.568821	-1.19662
ENST00000393733	0.534346	0.888302	1.50065	0.649073	-1.06902	-0.868543	-0.720775	-0.91403
ENST00000610579	0.618146	0.639881	1.08153	-1.01522	-1.48061	-0.633013	1.13749	-0.348211
ENST00000336868	1.57146	0.849553	1.07466	-0.299583	-0.774438	-0.872826	-0.734971	-0.813857
ENST00000612977	-0.24804	1.75279	0.944737	0.553657	-1.17002	-0.432544	-0.44508	-0.955505
ENST00000481503	0.500228	0.545176	1.91065	0.159565	-0.949626	-0.26674	-0.949626	-0.949626
ENST00000355044	1.20986	0.823524	0.638525	0.335704	0.0453473	-0.160211	-1.19546	-1.69729
ENST00000339360	1.45643	0.635041	1.03481	0.195491	-0.684199	-0.482183	-0.663561	-1.49183
ENST00000347458	0.753645	0.339493	2.07569	-0.633765	-0.633765	-0.633765	-0.633765	-0.633765
ENST00000029410	0.00264324	1.42713	1.46898	0.203445	-1.14338	-0.712819	-0.329478	-0.916524
ENST00000312316	0.828812	0.792862	1.54029	-0.0811633	-0.874105	-0.399243	-0.291981	-1.51547
ENST00000319004	1.43412	1.36844	0.635429	-0.204976	-0.744246	-0.76466	-0.860566	-0.863541
ENST00000612683	0.294498	1.45768	1.04963	0.527889	-0.15379	-1.1405	-0.939623	-1.09579
ENST00000518154	1.35013	1.38618	0.593612	-0.914486	-0.914486	-0.914486	-0.626755	0.0403014
ENST00000449767	0.409244	1.20417	1.62823	-0.0147155	-1.07262	-0.86775	-0.641522	-0.645038
ENST00000338382	1.02619	0.83942	1.18438	0.113936	-1.30658	-1.33038	0.0610594	-0.588027
ENST00000402744	1.25164	1.43672	0.448735	-0.168718	-0.882469	-0.570124	-0.0920015	-1.42378
ENST00000269159	1.02091	0.909043	1.31665	0.210928	-0.6062	-0.543699	-1.03615	-1.27148
ENST00000360315	1.60838	0.698967	0.721363	0.296626	-0.683913	-0.490095	-1.45918	-0.692148
ENST00000409581	0.141728	0.671744	2.08338	-0.358737	-1.15637	-0.594059	-0.221819	-0.565861
ENST00000284719	-0.431151	1.33885	1.58426	-0.715478	-0.106636	-0.833641	-1.10508	0.268881
ENST00000318364	-0.183016	1.18691	1.82871	-0.846908	-0.813428	-0.0813534	-0.886785	-0.204123
ENST00000369646	0.45791	0.749499	1.6468	-0.704372	-1.08018	-1.34646	0.103593	0.173213
ENST00000344733	1.36364	0.751445	0.949217	-0.0620636	-0.749227	-0.44213	-0.107167	-1.70372
ENST00000428135	0.896079	0.667745	1.0716	0.397702	-0.452548	0.139287	-1.87063	-0.849234
ENST00000418388	0.272938	1.12907	1.39493	-1.12525	-0.706823	-1.14632	0.642363	-0.460904
ENST00000371459	0.566608	0.361913	1.57974	-0.853028	0.243448	0.458083	-0.80525	-1.55152
ENST00000432959	1.19851	0.928929	1.44175	-0.670733	-0.80201	-0.80201	-0.492426	-0.80201
ENST00000327171	1.39767	-0.294893	1.62708	-1.02561	-0.0391614	-0.118673	-0.929686	-0.616727
ENST00000596673	0.690545	0.927658	1.40937	0.510543	-0.879795	-1.08166	-0.450218	-1.12645
ENST00000312865	0.0157206	0.979408	1.88323	-0.0889903	-1.11714	-0.575488	-0.157571	-0.939165
ENST00000456790	0.466049	1.3792	1.04994	0.700804	-0.959539	-0.969584	-0.697285	-0.969584
ENST00000448516	1.00504	1.18327	1.13173	0.213466	-0.723768	-0.670741	-1.10112	-1.03788
ENST00000311212	0.51995	0.385091	1.67897	0.288001	-1.14977	-0.767182	0.332679	-1.28774
ENST00000439986	-0.198438	1.51762	1.3492	-0.924811	-0.504374	0.392403	-0.467663	-1.16394
ENST00000371953	1.17238	0.13559	1.72688	0.130094	-0.629568	-0.669063	-1.03931	-0.827002
ENST00000285279	-0.528279	1.24022	1.78823	0.239495	-0.791567	-0.506325	-0.669188	-0.772587
ENST00000338370	0.317486	1.13892	1.26473	0.338619	-1.07171	-0.268372	-0.0889131	-1.63076
ENST00000371681	1.48031	0.506192	1.1846	0.120959	-0.304995	-1.16295	-1.02463	-0.799487
ENST00000394269	0.779449	0.103212	1.54104	-1.26357	-0.323662	-0.625563	-1.0781	0.867186
ENST00000368902	0.0379265	1.73772	0.835072	0.635323	-1.09703	-0.710663	-0.459395	-0.978949
ENST00000368107	0.750202	0.440557	1.72699	0.479043	-0.977618	-0.534136	-0.86064	-1.0244
ENST00000269137	1.43602	0.692852	0.858655	0.473447	-0.981282	-0.259542	-1.13805	-1.08209
ENST00000371663	1.08335	0.531234	1.18759	-1.58488	-0.00771243	0.444382	-0.658778	-0.995187
ENST00000439169	0.388027	0.70839	1.89789	0.0281164	-0.993943	-0.175574	-0.857573	-0.995328
ENST00000557658	0.501022	1.07387	1.75348	-1.14359	-0.583322	-0.453083	-0.638807	-0.509576
ENST00000367874	1.12049	1.14253	0.606883	0.674919	-0.58006	-0.784055	-1.46876	-0.71194
ENST00000521726	0.516403	1.58186	1.20824	-0.534591	-1.13517	-0.980218	-0.227092	-0.429431
ENST00000371421	1.09638	1.20816	0.731281	-0.751989	-1.50384	-0.13416	0.289439	-0.935274
ENST00000424142	0.576973	0.916636	1.6417	-0.475032	-1.16986	-0.376494	0.0656697	-1.17959
ENST00000337132	-0.615726	0.719651	1.06342	-0.0968483	-1.63392	-0.972519	1.05755	0.478394
ENST00000253031	0.619653	1.81375	0.524843	0.290184	-0.973547	-0.688182	-0.414884	-1.17182
ENST00000258052	0.0936338	1.58181	1.18498	0.0758376	-1.29514	0.0314073	-0.868887	-0.803647
ENST00000264748	0.514712	0.283012	0.656084	-0.0166002	-0.180435	0.962705	-2.29335	0.0738688
ENST00000304222	1.13382	1.55564	0.645234	0.0146948	-0.991516	-0.636082	-0.923834	-0.797954
ENST00000480003	1.1867	1.24126	0.353078	0.0140613	0.0303233	-1.40083	-0.0237547	-1.40083
ENST00000398073	0.58919	0.316835	1.12603	-2.17475	0.181958	-0.60265	0.282273	0.281108
ENST00000511566	0.528183	1.24826	1.39143	-0.28656	-1.60848	-0.415225	-0.521891	-0.335707
ENST00000265340	0.853072	0.995684	1.4923	0.0984858	-0.984284	-0.748247	-0.682351	-1.02466
ENST00000217909	1.00718	0.59519	1.68531	-0.137892	-0.327175	-0.90327	-0.89991	-1.01944
ENST00000470357	0.356104	0.782452	1.34392	-0.756826	-1.19177	0.973432	-0.31881	-1.1885
ENST00000312783	0.528492	0.729947	1.74152	0.430236	-0.906115	-0.711853	-0.906115	-0.906115
ENST00000515850	0.0914927	1.36191	1.44815	0.210623	-1.285	-0.883239	-0.228588	-0.715359
ENST00000353487	0.860898	1.34994	1.3439	-0.478588	-0.714845	-0.679705	-0.926025	-0.755571
ENST00000305103	0.546638	0.903737	1.28769	0.621051	-1.46132	-0.668961	-0.113123	-1.11571
ENST00000343307	1.2567	1.1167	0.730252	-0.958547	-0.161334	0.14396	-0.610428	-1.51731
ENST00000394783	-0.294911	1.51426	1.13425	0.698195	-0.637629	-0.229387	-1.10267	-1.08211
ENST00000449359	0.635244	1.37909	0.961181	0.49345	-1.01326	-0.634334	-0.441934	-1.37944
ENST00000222254	1.0007	1.1934	1.17099	-0.108946	-1.4239	-0.45244	-0.629883	-0.74992
ENST00000248958	0.860056	1.14796	1.06423	0.607364	-1.05012	-0.759197	-0.854943	-1.01535
ENST00000440481	1.31851	0.219853	1.49206	0.198431	-1.2834	-0.695425	-0.758409	-0.491617
ENST00000372116	0.881404	0.287338	1.62726	0.410529	-1.12563	-0.915608	-0.0631741	-1.10212
ENST00000414862	1.41278	-0.117794	1.6443	-0.0179748	-0.432548	-0.84098	-0.693143	-0.954641
ENST00000382873	0.936888	1.0418	1.15029	0.557137	-0.931802	-0.853028	-0.948471	-0.952804
ENST00000591349	0.826525	0.547225	1.70277	0.327016	-0.892562	-0.914339	-1.02608	-0.570552
ENST00000433892	1.22694	1.07279	0.507156	-0.108947	-1.42406	0.0138287	0.136346	-1.42406
ENST00000220809	1.3774	0.815367	1.21013	-0.728263	-0.988701	-0.676078	-1.00426	-0.00558678
ENST00000295754	0.138605	0.750558	2.10237	-0.752787	-0.435283	-0.447099	-0.924742	-0.43162
ENST00000316097	1.17933	1.26848	0.717224	0.416919	-1.10278	-0.764353	-0.713779	-1.00104
ENST00000409031	-0.167549	1.11394	1.53873	-1.39412	-0.62501	0.462682	-0.026222	-0.902454
ENST00000360768	1.28609	0.0136043	1.67628	-0.645583	0.00173703	-0.475589	-1.21942	-0.637118
ENST00000308177	0.552453	1.29099	1.14221	-1.28234	-1.2971	0.251556	-0.087002	-0.570771
ENST00000460719	1.2678	-0.177662	1.33652	-0.056284	0.317838	-0.255262	-0.744333	-1.68862
ENST00000380815	0.875703	0.928333	1.24048	0.0614509	-0.380661	-0.155608	-0.861761	-1.70793
ENST00000359523	1.07396	0.881296	1.24471	0.410239	-1.12189	-0.785859	-0.967239	-0.73522
ENST00000433985	0.637979	0.64741	1.82762	-0.189785	-1.35429	-0.236955	-0.565324	-0.766661
ENST00000538440	1.11261	1.61184	0.678024	-0.316435	-0.907925	-0.362265	-0.907925	-0.907925
ENST00000332395	0.190027	1.16169	1.25476	-0.0105186	-1.59516	0.373493	-0.233566	-1.14073
ENST00000334983	0.637709	0.577699	1.92932	-0.0126448	-0.71981	-0.824464	-0.992324	-0.595481
ENST00000369063	0.943088	1.09792	1.34888	-0.802959	-1.03082	0.0350761	-1.03135	-0.559843
ENST00000368330	1.28371	0.818071	1.06426	0.384919	-0.516733	-1.11642	-0.801389	-1.11642
ENST00000600873	1.40427	0.753996	1.19253	0.116741	-0.873263	-0.780108	-0.966158	-0.848013
ENST00000371226	1.27801	0.725948	0.944799	0.519842	-0.259366	-0.728238	-1.2681	-1.21289
ENST00000546299	1.32395	0.887227	0.58482	-0.598353	0.421481	0.00240304	-1.58105	-1.04048
ENST00000520931	-0.00316045	0.58015	1.89087	0.303318	-1.23904	-1.1381	-0.406706	0.0126642
ENST00000356151	0.566639	1.03124	1.37724	0.380013	-1.30232	-0.332721	-1.23962	-0.480475
ENST00000367963	1.28075	1.63152	0.263349	-0.396435	-0.953984	-0.269437	-0.404776	-1.15099
ENST00000367506	1.16907	0.292624	1.54263	0.0895504	-0.947857	-0.366469	-0.368316	-1.41122
ENST00000378156	0.77919	1.73742	0.699292	-1.18933	-0.432564	-0.0278656	-0.95101	-0.615133
ENST00000550407	0.537428	1.03354	1.54656	0.377615	-0.981741	-0.992093	-0.720213	-0.801095
ENST00000324871	0.122958	1.10866	1.69913	-0.0574104	-1.35289	-0.186336	-0.43201	-0.902094
ENST00000331320	0.643168	0.0635684	0.972496	-0.346916	-0.598444	1.52315	-0.747069	-1.50995
ENST00000009041	0.628738	1.05037	1.43464	0.468213	-0.791058	-0.965242	-0.912826	-0.912838
ENST00000240423	0.984941	0.716756	1.31664	0.566896	-0.562242	-0.957295	-0.814706	-1.25099
ENST00000406854	1.23303	1.10587	0.657311	0.361157	-1.29514	-0.940935	-1.06205	-0.0592391
ENST00000610432	0.966216	1.41946	0.771709	-1.55017	-0.286083	-0.623632	0.0629473	-0.760446
ENST00000433351	0.923833	1.56167	0.33276	0.562463	-1.21907	-0.639871	-0.42387	-1.09792
ENST00000593829	-0.10625	1.37461	1.50981	0.452772	-0.85509	-0.807575	-0.756565	-0.811713
ENST00000354258	0.973439	1.40392	0.41039	0.742301	-1.26729	-0.891401	-0.583073	-0.788289
ENST00000233630	0.986777	0.784412	1.28109	0.590178	-1.16445	-0.769295	-0.771061	-0.937649
ENST00000346528	0.827781	0.41073	1.87182	0.0641007	-0.706961	-0.682677	-0.692798	-1.09199
ENST00000610533	0.423749	1.44225	0.856325	0.708196	-1.1285	-1.01647	-1.07433	-0.211211
ENST00000261455	1.06621	1.51797	0.17061	-0.417744	-1.34394	-0.0336595	-1.21721	0.25776
ENST00000368072	0.0272081	1.87147	0.799512	0.354044	-1.23575	-0.364825	-0.629818	-0.821843
ENST00000295491	-0.250386	0.833662	1.80922	0.178395	-1.08691	-0.27304	0.0830486	-1.29399
ENST00000219281	1.24983	0.3838	1.07442	0.113953	-1.45712	-1.26688	0.392745	-0.490751
ENST00000373408	0.467546	1.13733	1.32842	0.670211	-0.91014	-0.898756	-0.779909	-1.0147
ENST00000314067	-0.0495159	0.87363	1.79418	0.526076	-0.680277	-0.429439	-0.91397	-1.12069
ENST00000302424	1.33766	0.495467	1.02693	0.139782	-1.77437	-0.455058	-0.0396738	-0.73074
ENST00000273075	0.17801	1.16243	1.54977	0.440607	-1.23869	-0.690221	-0.583205	-0.818697
ENST00000523739	-0.146109	0.795659	0.555732	-0.483636	-1.89359	-0.336945	0.0597299	1.44916
ENST00000309469	0.344029	0.790729	1.66112	0.58339	-1.29882	-0.636963	-0.616261	-0.827229
ENST00000380539	0.730799	1.2113	1.00169	0.733157	-1.00644	-0.936161	-0.687601	-1.04674
ENST00000220772	1.41783	1.17402	0.305407	0.139497	-0.98824	-0.237919	-0.262511	-1.54808
ENST00000263734	1.42734	0.669549	1.27526	-0.711565	-1.17641	-0.377482	-0.204785	-0.9019
ENST00000575771	1.07226	1.16419	1.18997	0.0708045	-0.937341	-0.85576	-0.77813	-0.925992
ENST00000263035	1.15651	1.11841	1.16703	-0.0250879	-0.731233	-0.652514	-0.912185	-1.12093
ENST00000372718	0.723696	0.21734	1.90648	0.0678061	-0.405907	-0.952489	-1.28134	-0.275586
ENST00000376440	0.647431	1.51472	1.19778	0.0143943	-0.802386	-0.827675	-0.844949	-0.899315
ENST00000407550	0.209517	0.841962	1.77981	0.512215	-0.904754	-0.725977	-0.808022	-0.904754
ENST00000341590	0.591861	1.46837	1.09445	-0.483679	-1.45353	-0.551643	-0.792871	0.127038
ENST00000446023	1.15398	-0.137319	1.64632	0.219531	-1.23547	-0.224691	-0.322245	-1.10009
ENST00000162044	1.27456	-0.0227792	1.8324	-0.357304	-0.682316	-0.538819	-0.76069	-0.74505
ENST00000296238	0.369828	1.10336	1.62294	0.222459	-1.07711	-0.501642	-0.733822	-1.00602
ENST00000501516	0.249616	0.449336	0.956767	-0.334246	-1.7825	1.34959	-0.0472817	-0.841278
ENST00000507468	0.801119	0.766256	1.68929	0.100545	-0.703498	-0.90946	-1.05101	-0.693245
ENST00000505065	1.19176	0.242533	1.39716	-0.487468	0.332868	-1.32199	-1.20418	-0.150682
ENST00000621999	1.43772	1.07558	0.754023	0.0735891	-0.557051	-0.490708	-1.25081	-1.04235
ENST00000574840	1.14249	1.42661	0.873817	-0.225848	-0.748923	-0.982094	-1.07116	-0.414893
ENST00000547757	0.744897	1.59931	0.851038	0.23004	-0.993097	-0.723341	-0.589294	-1.11956
ENST00000370664	0.673183	1.2469	1.35619	0.237602	-0.919507	-0.797744	-0.881422	-0.915196
ENST00000395471	0.453663	0.447262	1.90682	0.456122	-1.00144	-0.638272	-0.709762	-0.914388
ENST00000278559	0.26741	1.09038	1.4111	0.384163	-1.09313	0.126333	-1.09313	-1.09313
ENST00000358784	1.04094	0.854902	1.10733	0.600904	-1.12064	-0.610425	-1.26498	-0.608031
ENST00000558355	0.809702	0.776561	1.42439	0.232705	-0.313257	-0.849305	-0.459881	-1.62091
ENST00000309099	1.148	0.914259	1.12678	0.470041	-0.92695	-0.846302	-0.911179	-0.97465
ENST00000343043	-0.996919	1.42629	1.53047	-0.0281244	0.161387	-0.442168	-0.97437	-0.676571
ENST00000373428	1.33781	0.387237	1.66274	-0.680328	-0.680328	-0.680328	-0.680328	-0.666484
ENST00000345254	-0.0119415	0.721446	0.429861	-1.14189	0.234822	-0.348051	1.60831	-1.49256
ENST00000355235	-0.288523	0.556305	0.941712	-1.25459	-0.0202009	1.68047	-0.713506	-0.901659
ENST00000440319	0.623608	1.44691	1.22536	-0.782155	-0.980009	-0.786841	-0.895857	0.148984
ENST00000595904	-0.369949	0.918408	0.854791	-0.564534	-1.46807	0.561207	1.15161	-1.08347
ENST00000435634	0.558331	0.122765	1.33387	0.19887	-1.14277	-0.710464	1.04009	-1.4007
ENST00000360403	0.269962	0.835746	1.90854	0.160641	-0.907899	-0.638277	-0.780509	-0.848204
ENST00000262577	0.4125	0.974589	1.33434	-0.692181	-1.5738	0.476007	0.0258139	-0.95727
ENST00000307741	-0.214864	1.20739	0.971152	-0.859248	-1.46676	-0.189825	1.13477	-0.58262
ENST00000254730	0.862624	0.942431	1.64984	-0.339256	-0.882037	-0.538958	-0.73269	-0.96195
ENST00000371996	1.16973	1.27046	0.761187	0.273468	-1.10855	-0.788262	-0.422869	-1.15516
ENST00000281496	0.58912	1.08398	1.70391	-0.849918	-0.201074	-0.740025	-0.73607	-0.849926
ENST00000584123	1.01819	1.04066	1.11753	-0.0359241	-1.46029	-0.538032	-0.0437959	-1.09833
ENST00000291442	0.590158	1.17883	1.36851	0.396119	-1.1074	-0.684058	-0.769849	-0.972314
ENST00000185150	0.0863024	1.25433	1.64794	0.0623474	-0.792416	-0.495182	-0.513011	-1.25032
ENST00000530137	0.468073	0.634924	0.884144	-0.582601	0.870456	0.572029	-1.17963	-1.6674
ENST00000270301	0.987232	1.09644	1.31628	-0.286706	-0.962926	-1.1157	-0.129263	-0.905362
ENST00000584164	-0.546676	1.01103	1.76006	0.0412419	0.416472	-0.961487	-0.835295	-0.885344
ENST00000358994	0.0532964	1.71004	0.795213	0.592497	-1.27655	-0.514824	-0.312036	-1.04763
ENST00000617316	0.725231	1.04565	1.26815	0.630689	-0.96076	-0.909344	-0.847741	-0.951872
ENST00000330852	0.452492	0.281988	1.22841	-0.833418	-0.84014	1.45403	-0.578028	-1.16533
ENST00000357164	1.04453	1.17907	0.713404	0.714578	-1.09165	-0.833998	-0.615485	-1.11045
ENST00000245934	-0.0962282	0.843487	1.06881	-0.44223	-1.05918	1.48392	-0.893903	-0.904665
ENST00000235521	0.68038	0.685348	1.88638	-0.153008	-0.822646	-0.527849	-0.900259	-0.848348
ENST00000253107	0.384117	0.216519	1.0764	-1.68232	-0.890129	-0.771224	0.976134	0.690498
ENST00000420247	0.283978	0.913724	1.81564	0.276363	-0.869441	-0.772111	-0.798937	-0.849213
ENST00000218056	0.289638	0.861496	1.9119	0.00591188	-1.03112	-0.461667	-0.792142	-0.784018
ENST00000379509	1.43732	1.00753	0.896358	-1.18098	-0.373985	-0.0377717	-1.03382	-0.714651
ENST00000395511	0.425092	1.38434	1.34692	0.293195	-0.844279	-0.870831	-0.98438	-0.750057
ENST00000355312	1.29069	0.429915	1.53189	0.0853735	-0.904106	-0.821763	-0.846986	-0.765008
ENST00000289963	0.814316	1.23362	0.887479	0.432893	-0.30781	-1.51725	-1.12692	-0.416326
ENST00000359591	1.24501	1.59985	0.370201	-0.420712	-1.26907	-0.715967	-0.153921	-0.655393
ENST00000291900	0.373502	1.37968	1.50602	-0.323148	-1.24351	-0.331029	-0.709835	-0.651681
ENST00000395202	1.6083	0.0907026	1.52504	-0.643518	-0.651813	-0.651813	-0.651781	-0.62511
ENST00000223864	1.01815	0.650897	1.4149	0.507342	-1.07565	-0.743464	-0.874561	-0.897624
ENST00000367029	0.670575	1.23712	1.26973	0.184266	-1.06857	-0.200965	-1.0079	-1.08426
ENST00000253251	1.04112	0.630208	0.36845	-0.973517	-1.28066	1.38604	-0.892294	-0.279343
ENST00000299502	0.642844	1.27267	1.1103	0.405337	-1.46841	-0.370926	-0.863951	-0.727864
ENST00000343938	0.54544	0.929241	1.63835	0.25251	-1.15428	-0.779872	-0.464651	-0.966739
ENST00000337682	0.477427	0.627946	1.81201	0.429622	-1.07433	-0.618832	-0.776526	-0.877318
ENST00000438998	0.297519	0.555019	2.07142	-0.0732401	-0.931144	-0.744628	-0.274794	-0.900153
ENST00000316843	0.450166	0.98251	0.515741	-1.37118	-1.4267	0.916379	0.602323	-0.669235
ENST00000264312	0.678276	1.28932	1.54359	-0.560796	-0.696413	-0.735891	-0.787748	-0.730331
ENST00000300456	0.103808	1.72122	1.27361	-0.150028	-1.01854	-0.53792	-0.488464	-0.903693
ENST00000396777	-0.110282	1.7901	0.74735	0.793329	-0.834938	-0.765889	-0.803326	-0.816347
ENST00000460006	0.309108	0.515559	0.334185	-1.22214	0.563592	-0.292049	-1.62214	1.41389
ENST00000403593	0.704406	0.990863	1.57537	0.151127	-0.994243	-0.835199	-0.617908	-0.974416
ENST00000376156	1.2211	1.14697	0.770721	0.50835	-0.961216	-0.908503	-0.966159	-0.811267
ENST00000358896	0.665323	1.24454	1.37117	-0.779273	-1.03257	-0.025054	-1.17567	-0.268461
ENST00000359044	0.423281	0.634101	1.65832	0.586636	-1.17898	-0.950359	-0.172113	-1.00089
ENST00000395104	1.19336	0.747356	1.1225	0.598277	-0.922244	-0.746342	-0.94168	-1.05123
ENST00000511048	1.08087	0.828644	1.33991	-0.00397719	-0.182657	-0.665562	-1.19861	-1.19861
ENST00000313285	-0.272451	1.01641	1.69806	0.501822	-0.847814	-0.19316	-0.642497	-1.26037
ENST00000262139	0.914294	0.903832	1.59551	-0.216049	-0.61548	-0.540917	-1.0105	-1.03068
ENST00000281172	1.32219	0.0141075	1.19408	0.324297	-0.845335	-0.619537	-1.60497	0.215171
ENST00000556816	0.494709	1.04041	1.44478	0.588731	-0.933677	-0.718391	-1.0431	-0.873463
ENST00000366630	1.3603	0.481025	1.16589	0.201472	-1.43786	-1.04083	-0.589836	-0.140164
ENST00000319017	0.520901	0.822733	1.57086	0.615238	-1.08476	-0.660132	-0.879161	-0.905682
ENST00000356489	0.740338	1.18353	1.51027	-0.159068	-0.814424	-0.614642	-0.923002	-0.923002
ENST00000317811	0.742782	1.49853	0.991087	-0.893294	-0.997992	0.192331	-0.439791	-1.09365
ENST00000395633	-0.309745	1.36734	1.40813	0.705354	-0.900411	-0.680269	-0.705994	-0.8844
ENST00000337523	1.03176	1.18726	0.728446	-0.316966	-1.45338	0.0211015	0.130319	-1.32854
ENST00000261439	1.27994	0.826341	1.06259	-0.360659	0.126408	-1.56037	-0.798242	-0.57601
ENST00000264720	1.30853	1.23791	0.59694	-1.26747	-0.37357	-1.26747	-0.214676	-0.0201882
ENST00000357071	0.934434	1.7117	0.674612	-0.682284	-0.982769	-0.224721	-0.371893	-1.05908
ENST00000585683	1.10319	-0.068236	1.33285	0.167995	-0.803266	-0.741638	-1.56489	0.573997
ENST00000273156	0.418507	1.44575	1.18611	0.438523	-0.954459	-0.972167	-0.609268	-0.952994
ENST00000545200	0.984787	0.199941	1.95606	-0.396883	-0.8626	-0.593603	-0.442596	-0.845104
ENST00000393045	0.807808	0.119798	1.70161	0.0953497	-1.03019	0.394863	-0.924534	-1.1647
ENST00000466143	0.660565	0.212097	1.14681	-0.326363	-0.893049	0.669959	-1.9119	0.441883
ENST00000336395	0.245541	0.701512	1.83017	-0.509795	-1.32893	-0.489997	0.380491	-0.828991
ENST00000369076	1.07126	-0.0900427	1.87391	-0.796834	-1.05735	0.0299337	-0.669684	-0.361196
ENST00000261643	0.630899	0.710898	1.89897	-0.541205	-0.648216	-0.429715	-1.18359	-0.438039
ENST00000314045	0.352692	0.677178	1.53086	0.447944	-1.77351	-0.345914	-0.118694	-0.770555
ENST00000261601	0.811304	0.712838	1.46488	0.602365	-1.1158	-0.698506	-0.969111	-0.80797
ENST00000330775	0.74505	1.46016	0.968608	0.408138	-0.901612	-0.877121	-0.901612	-0.901612
ENST00000311956	0.655753	1.39672	1.13657	-0.301288	-1.37957	-0.562871	0.0610751	-1.00639
ENST00000344697	0.519633	1.53822	1.15989	0.196696	-0.968664	-0.660172	-0.816937	-0.968664
ENST00000270233	1.1783	1.22692	0.465558	0.699551	-1.16483	-0.836838	-0.546975	-1.02169
ENST00000333213	-0.149811	0.963505	1.19052	0.504357	-1.62214	-0.757836	0.698458	-0.827056
ENST00000078429	0.274703	0.662021	1.59694	-0.198802	-1.58273	-0.521881	0.623999	-0.854258
ENST00000403059	-0.301774	1.88089	0.927645	0.0633986	-1.22831	-0.0798539	-0.318576	-0.94342
ENST00000398846	1.32389	1.32036	0.478503	0.306629	-1.06029	-0.43802	-0.951344	-0.979725
ENST00000326153	-0.280459	1.07668	1.51152	0.277334	-1.33533	-0.509073	0.365842	-1.10652
ENST00000376836	0.565131	0.643302	1.68087	0.41133	-1.06354	-0.891538	-0.203171	-1.14238
ENST00000376687	0.572386	1.47336	1.25668	-0.608563	-0.95068	-0.0699014	-0.487819	-1.18547
ENST00000228318	0.15364	1.63912	1.29744	0.126288	-0.84561	-0.786768	-0.763386	-0.820719
ENST00000305352	0.444929	1.27106	1.25098	0.173653	-1.3849	-0.0445483	-0.533597	-1.17758
ENST00000623691	1.21428	0.954716	1.39043	-0.543617	-0.868227	-0.859212	-0.466404	-0.821966
ENST00000269740	1.14313	0.96596	1.08569	0.468594	-0.91609	-0.848554	-0.954505	-0.944217
ENST00000376887	1.17259	0.648718	0.630589	-0.826019	0.29826	0.719786	-1.21706	-1.42687
ENST00000381527	0.741982	0.355401	1.90247	-0.127161	-0.431447	-0.454627	-1.3942	-0.59242
ENST00000329548	0.534961	1.41627	0.905772	0.728039	-1.15818	-0.919107	-0.622105	-0.885649
ENST00000259324	0.871212	1.16655	1.32474	-1.19717	-0.542729	-1.04953	-0.0298844	-0.543183
ENST00000344773	1.24357	0.173674	1.38672	-0.709229	-0.47149	0.581405	-1.04382	-1.16082
ENST00000016171	1.19711	0.332807	1.3947	0.380643	-1.51474	-0.566163	-0.584083	-0.640276
ENST00000409133	1.23894	1.15508	0.688152	-1.43069	-0.116114	-0.0105077	-1.22838	-0.296468
ENST00000368376	0.282648	1.42251	1.40671	0.249962	-0.905622	-0.85782	-0.694751	-0.90364
ENST00000443720	1.13484	1.04583	1.08407	0.362859	-0.946458	-0.955026	-0.779747	-0.946375
ENST00000352886	1.26236	0.691254	1.29389	-1.12255	-0.867464	-0.648147	0.259293	-0.868639
ENST00000264020	0.236874	0.91589	1.63781	0.649817	-1.00546	-0.873039	-0.719977	-0.841919
ENST00000373337	0.251565	1.41872	1.18085	0.1879	-1.15958	-0.841778	0.152961	-1.19064
ENST00000435456	0.638466	0.88583	1.6673	0.24989	-0.906953	-0.876018	-0.832946	-0.82557
ENST00000249442	0.288051	0.696202	1.8373	0.462496	-0.831656	-0.780705	-1.1045	-0.567183
ENST00000407796	0.735762	1.00664	1.73573	-0.720488	-0.727109	-0.593958	-0.727109	-0.709459
ENST00000321895	-0.0328224	0.60263	0.89738	-0.348287	-1.74973	0.905682	0.808509	-1.08337
ENST00000219782	0.451353	1.50332	1.41465	-0.237053	-0.885191	-0.700769	-0.70717	-0.839138
ENST00000178640	0.609904	1.00695	1.24233	-1.7598	0.0503257	-0.210117	0.0229908	-0.962583
ENST00000590790	0.96937	0.964804	1.41244	-0.333817	-0.870514	-1.17301	-0.0266168	-0.942651
ENST00000303400	0.570992	1.58277	1.09466	-0.302967	-1.40974	-0.641076	-0.647581	-0.247063
ENST00000264933	0.636296	0.753423	1.62875	0.360801	-1.35619	-0.645072	-0.829839	-0.548172
ENST00000391796	0.773038	1.4342	1.27684	-1.04915	-0.795722	-0.552412	-0.750213	-0.336585
ENST00000262374	-0.425996	1.85129	1.05013	0.345926	-0.990111	-0.571488	-0.444948	-0.814805
ENST00000615587	0.511023	1.22521	1.27154	0.559642	-1.18322	-0.740893	-0.756333	-0.886969
ENST00000615637	0.268338	0.757572	2.0104	-0.250502	-0.982857	-0.321496	-0.537106	-0.944345
ENST00000434618	0.898992	1.59366	0.271231	0.354904	-1.16336	-1.23141	0.0384156	-0.762427
ENST00000423649	0.765268	1.82855	0.709579	-0.836873	-0.975211	-0.830014	-0.395097	-0.266198
ENST00000357992	0.33176	0.247923	1.30069	-0.981028	-0.690893	-1.55413	1.10653	0.239155
ENST00000296277	0.65765	1.28986	1.46724	-0.113431	-0.88617	-0.730775	-0.8317	-0.852672
ENST00000292330	0.86364	0.670919	1.49534	0.542123	-0.991185	-0.824491	-0.691854	-1.06449
ENST00000623063	-0.315626	0.995202	2.04181	-0.104281	-0.768081	-0.598161	-0.622246	-0.628616
ENST00000259234	1.05639	1.21284	0.0520491	-0.740639	-0.264147	-0.470724	-1.69032	0.84455
ENST00000355697	0.170183	0.934184	1.6584	0.63284	-0.947801	-0.629827	-0.904613	-0.913364
ENST00000287295	0.98598	0.73975	1.15158	0.617008	-1.39325	-0.323836	-0.616139	-1.1611
ENST00000570904	0.933548	1.16124	1.48633	-0.647127	-0.733497	-0.733497	-0.733497	-0.733497
ENST00000374244	1.5609	1.41853	0.40885	-0.861842	-0.491936	-0.644331	-0.600261	-0.78991
ENST00000379066	1.14375	0.0347654	1.62466	0.283776	-0.983983	-0.244943	-0.600189	-1.25783
ENST00000589247	0.665318	1.71459	0.424201	0.658153	-0.87464	-0.857065	-0.804225	-0.926332
ENST00000400018	-0.263148	1.03946	1.69244	0.0910439	-0.971116	-0.971449	0.36235	-0.979577
ENST00000252674	0.751434	0.825589	1.62658	0.23518	-1.09116	-0.728207	-0.708488	-0.910928
ENST00000360490	0.950851	1.54447	0.555302	-0.741378	-1.02982	0.484644	-0.858481	-0.905585
ENST00000366699	1.19558	1.27609	1.05251	-0.39916	-0.842129	-0.675149	-1.13376	-0.473976
ENST00000279206	-0.0285789	1.44196	1.04144	0.5555	-1.28542	-0.890835	0.188362	-1.02243
ENST00000437340	0.397854	1.36357	1.50656	-0.235598	-0.808588	-0.954296	-1.01346	-0.256038
ENST00000431232	0.613987	0.969449	1.38429	0.101878	-1.57541	-0.72098	0.0908314	-0.86405
ENST00000423169	1.65736	0.85054	1.01976	-0.713851	-0.715369	-0.679746	-0.703388	-0.715311
ENST00000242059	0.688858	0.442715	0.779072	-0.867731	-0.926441	1.61563	-0.887577	-0.844525
ENST00000594092	0.79076	1.26088	1.37426	-0.111108	-0.864992	-0.7841	-0.574341	-1.09136
ENST00000434821	0.933458	1.46836	0.819108	-1.10857	-1.32225	0.0131155	-0.37338	-0.429836
ENST00000292591	0.870392	1.14548	1.04184	0.644081	-0.971286	-0.888188	-0.939221	-0.903104
ENST00000598237	1.15141	0.574635	1.56621	0.0329752	-1.05383	-0.654929	-0.659952	-0.956515
ENST00000188376	1.55101	1.43883	0.171183	-0.00407755	-0.817643	-0.745163	-0.810262	-0.783883
ENST00000291842	-0.612033	1.08948	1.48648	0.530023	-0.79353	-0.557456	0.251399	-1.39436
ENST00000254759	0.703267	0.451319	1.79213	0.387352	-0.990017	-0.87976	-0.493657	-0.970638
ENST00000300452	-0.0143684	0.91644	1.95334	0.0218147	-0.935979	-0.772531	-0.277694	-0.891026
ENST00000398022	-0.332138	1.85739	1.25643	-0.717053	-0.338768	-0.249935	-0.537227	-0.9387
ENST00000426077	0.467652	1.11419	0.7718	-0.674782	-1.61265	0.524391	0.552881	-1.14348
ENST00000252115	0.422738	0.277614	1.84506	-0.18426	-1.59204	-0.254964	0.278783	-0.792927
ENST00000519824	1.35589	0.282312	1.37682	-1.12058	-0.187718	-0.626214	-1.21826	0.137754
ENST00000530975	0.728701	0.485069	1.8058	0.057456	-0.908011	-0.726182	-0.1844	-1.25843
ENST00000586443	0.0826381	0.952987	1.76588	0.104407	-1.39152	-0.242065	-0.36102	-0.911312
ENST00000246117	0.665972	0.889573	0.962921	-0.077251	-1.43481	-0.749887	0.915304	-1.17182
ENST00000575333	0.907818	0.506431	1.04546	-1.02949	-1.05603	0.728081	-1.42112	0.31886
ENST00000303155	0.339218	1.14004	1.41554	0.27489	-1.21571	-0.429827	-0.17824	-1.34591
ENST00000407360	1.60016	0.510473	1.11004	-0.653211	-0.767185	-0.667282	0.0832384	-1.21624
ENST00000367921	0.929397	1.13977	0.109335	-1.40671	-0.933659	1.18026	-0.331632	-0.686757
[truncated: 964 more rows]

## Sheet: mRNA_cluster 3
Transcript_ID	MS_un	MS_30m	MS_3	MS_24	MC_un	MC_30m	MC_3	MC_24
ENST00000399012	-0.627248	-0.627248	0.612539	0.403635	-0.627248	2.12007	-0.627248	-0.627248
ENST00000554479	-0.629447	-0.629447	0.681583	-0.629447	-0.629447	-0.217933	-0.154752	2.20889
ENST00000514524	-0.634368	-0.634368	0.761209	-0.634368	-0.634368	2.07217	0.338461	-0.634368
ENST00000530191	-0.627981	-0.627981	0.758125	-0.37448	-0.627981	2.16931	-0.0410272	-0.627981
ENST00000505412	-0.888051	-0.888051	0.728663	0.0258846	-0.888051	-0.0269401	2.02341	-0.0868676
ENST00000530959	-0.513033	-0.513033	0.954662	-0.513033	2.12354	-0.513033	-0.513033	-0.513033
ENST00000637648	-0.515658	-0.515658	0.990955	-0.515658	2.10299	-0.515658	-0.515658	-0.515658
ENST00000640304	-0.854238	-0.854238	0.869735	-0.765928	1.99683	-0.290331	0.194727	-0.296553
ENST00000507390	-0.573022	-0.573022	0.630066	-0.573022	-0.458912	-0.573022	2.24997	-0.129032
ENST00000429075	-0.804482	-0.804482	1.14966	-0.804482	1.84955	-0.280509	-0.461329	0.156074
ENST00000502978	-0.695575	-0.695575	0.67346	-0.695575	1.71443	1.08999	-0.695575	-0.695575
ENST00000503238	-0.542234	-0.542234	1.12729	-0.53901	-0.458934	2.01851	-0.521159	-0.542234
ENST00000613551	-0.857018	-0.857018	0.865231	-0.488459	-0.445319	1.57208	1.06753	-0.857018
ENST00000430469	-0.535913	-0.535913	1.37628	-0.535913	-0.535913	-0.535913	1.83919	-0.535913
ENST00000358769	-0.674392	-0.674392	1.07316	-0.533519	-0.674211	-0.674392	1.92053	0.237217
ENST00000633835	-0.582338	-0.582338	0.743449	-0.582338	-0.582338	-0.582338	2.17981	-0.0115662
ENST00000595868	-0.597925	-0.597925	0.820267	-0.597925	-0.503418	2.15348	-0.597925	-0.0786305
ENST00000378676	-0.962875	-0.962875	0.98709	-0.962875	-0.555646	0.678531	1.55765	0.220996
ENST00000510476	-0.536554	-0.536554	1.39677	-0.536554	-0.536554	-0.536554	-0.536554	1.82255
ENST00000612624	-0.357015	-0.357015	2.47478	-0.357015	-0.357015	-0.357015	-0.332693	-0.357015
ENST00000532259	-0.399666	-0.399666	2.45881	-0.072774	-0.387701	-0.399666	-0.399666	-0.399666
ENST00000513881	-0.353553	-0.353553	2.47487	-0.353553	-0.353553	-0.353553	-0.353553	-0.353553
ENST00000545790	-0.353553	-0.353553	2.47487	-0.353553	-0.353553	-0.353553	-0.353553	-0.353553
ENST00000391961	-0.635648	-0.635648	2.03477	0.267026	-0.635648	-0.635648	-0.635648	0.876442
ENST00000464277	-0.681073	-0.681073	1.86364	0.868544	0.673175	-0.681073	-0.681073	-0.681073
ENST00000568146	-0.707804	-0.707804	1.78924	0.0669635	-0.707804	-0.323317	1.29833	-0.707804
ENST00000429921	-0.806698	-0.806698	2.1181	-0.66313	0.746357	-0.124276	-0.446787	-0.0168666
ENST00000606690	-0.353553	-0.353553	2.47487	-0.353553	-0.353553	-0.353553	-0.353553	-0.353553
ENST00000582621	-0.862814	-0.862814	1.22121	0.108178	1.42698	0.694885	-0.862814	-0.862814
ENST00000561530	-0.353553	-0.353553	2.47487	-0.353553	-0.353553	-0.353553	-0.353553	-0.353553
ENST00000337000	-0.592726	-0.592726	0.628308	-0.00104489	-0.592726	2.22825	-0.484607	-0.592726
ENST00000338592	-0.953944	-0.953944	1.91262	0.629484	-0.170875	0.427028	-0.953944	0.0635713
ENST00000433878	-1.14459	-1.14459	1.03934	-1.14459	0.655667	1.18488	0.310684	0.2432
ENST00000503016	-0.353553	-0.353553	2.47487	-0.353553	-0.353553	-0.353553	-0.353553	-0.353553
ENST00000525863	-0.523651	-0.523651	2.11311	0.972346	-0.523651	-0.523651	-0.467199	-0.523651
ENST00000427389	-0.353553	-0.353553	2.47487	-0.353553	-0.353553	-0.353553	-0.353553	-0.353553
ENST00000296859	-0.353553	-0.353553	2.47487	-0.353553	-0.353553	-0.353553	-0.353553	-0.353553
ENST00000341980	-1.09915	-1.09915	1.33289	0.826865	0.256999	-1.09915	-0.0399835	0.920686
ENST00000409684	-0.721275	-0.721275	2.03465	0.920432	-0.333223	-0.647447	0.121912	-0.653778
ENST00000453401	-0.353553	-0.353553	2.47487	-0.353553	-0.353553	-0.353553	-0.353553	-0.353553
ENST00000409935	-0.530834	-0.530834	1.93686	-0.530834	-0.530834	1.24815	-0.530834	-0.530834
ENST00000323144	-0.353553	-0.353553	2.47487	-0.353553	-0.353553	-0.353553	-0.353553	-0.353553
ENST00000536859	-0.353553	-0.353553	2.47487	-0.353553	-0.353553	-0.353553	-0.353553	-0.353553
ENST00000511154	-0.870719	-0.870719	1.64673	-0.870719	0.325913	0.687828	0.822403	-0.870719
ENST00000513240	-0.679841	-0.679841	2.13628	-0.679841	-0.465252	0.576525	0.385506	-0.593538
ENST00000495313	-0.365471	-0.365471	2.47379	-0.365471	-0.365471	-0.280965	-0.365471	-0.365471
ENST00000513214	-0.353553	-0.353553	2.47487	-0.353553	-0.353553	-0.353553	-0.353553	-0.353553
ENST00000436744	-0.353553	-0.353553	2.47487	-0.353553	-0.353553	-0.353553	-0.353553	-0.353553
ENST00000526614	-0.353553	-0.353553	2.47487	-0.353553	-0.353553	-0.353553	-0.353553	-0.353553
ENST00000598711	-0.568377	-0.568377	1.92051	1.25816	-0.568377	-0.568377	-0.336783	-0.568377
ENST00000419067	-0.353553	-0.353553	2.47487	-0.353553	-0.353553	-0.353553	-0.353553	-0.353553
ENST00000511751	-0.353553	-0.353553	2.47487	-0.353553	-0.353553	-0.353553	-0.353553	-0.353553
ENST00000514328	-0.67235	-0.67235	1.92946	0.949124	-0.619111	-0.67235	0.429925	-0.67235
ENST00000585084	-0.479981	-0.479981	2.3449	0.444654	-0.479981	-0.479981	-0.479981	-0.389647
ENST00000594110	-0.937865	-0.937865	1.05786	0.480463	-0.510673	-0.630662	-0.294807	1.77355
ENST00000529361	-0.353553	-0.353553	2.47487	-0.353553	-0.353553	-0.353553	-0.353553	-0.353553
ENST00000355286	-0.353553	-0.353553	2.47487	-0.353553	-0.353553	-0.353553	-0.353553	-0.353553
ENST00000527347	-0.431829	-0.431829	2.419	-0.431829	-0.431829	0.171976	-0.431829	-0.431829
ENST00000424644	-0.426035	-0.426035	2.46524	-0.426035	-0.330493	-0.285785	-0.395463	-0.175398
ENST00000525936	-0.353553	-0.353553	2.47487	-0.353553	-0.353553	-0.353553	-0.353553	-0.353553
ENST00000420576	-0.64437	-0.64437	1.97454	0.975237	-0.64437	-0.64437	-0.64437	0.272071
ENST00000518444	-1.09708	-1.09708	1.33128	-1.09708	0.785897	0.0790715	0.10391	0.991087
ENST00000551286	-0.419116	-0.419116	2.43722	-0.419116	0.0774712	-0.419116	-0.419116	-0.419116
ENST00000591532	-0.373193	-0.373193	2.47188	-0.373193	-0.373193	-0.232727	-0.373193	-0.373193
ENST00000589132	-1.08955	-1.08955	0.979162	-1.08955	0.546417	-0.228081	0.680203	1.29096
ENST00000416021	-0.401278	-0.401278	2.45592	-0.0482471	-0.401278	-0.401278	-0.401278	-0.401278
ENST00000336830	-0.353553	-0.353553	2.47487	-0.353553	-0.353553	-0.353553	-0.353553	-0.353553
ENST00000564100	-0.353553	-0.353553	2.47487	-0.353553	-0.353553	-0.353553	-0.353553	-0.353553
ENST00000586114	-0.407814	-0.407814	2.44992	-0.407814	-0.407814	-0.00304091	-0.407814	-0.407814
ENST00000452190	-0.353553	-0.353553	2.47487	-0.353553	-0.353553	-0.353553	-0.353553	-0.353553
ENST00000529306	-0.572893	-0.572893	1.94681	1.21641	-0.572893	-0.298752	-0.572893	-0.572893
ENST00000503588	-0.800011	-0.800011	1.80907	-0.800011	-0.800011	0.0458579	0.311706	1.03341
ENST00000478535	-0.418796	-0.418796	2.45556	-0.0626603	-0.418796	-0.298917	-0.418796	-0.418796
ENST00000416776	-0.353553	-0.353553	2.47487	-0.353553	-0.353553	-0.353553	-0.353553	-0.353553
ENST00000395458	-0.353553	-0.353553	2.47487	-0.353553	-0.353553	-0.353553	-0.353553	-0.353553
ENST00000634838	-0.539141	-0.539141	1.72664	-0.539141	-0.539141	1.5082	-0.539141	-0.539141
ENST00000417717	-0.357783	-0.357783	2.47481	-0.357783	-0.338244	-0.357783	-0.357783	-0.347652
ENST00000588576	-0.353553	-0.353553	2.47487	-0.353553	-0.353553	-0.353553	-0.353553	-0.353553
ENST00000585080	-0.770947	-0.770947	1.01557	-0.19635	-0.770947	-0.770947	1.83531	0.429256
ENST00000591090	-0.811721	-0.811721	1.40888	-0.811721	-0.559565	-0.469486	1.47076	0.584576
ENST00000602644	-0.836015	-0.836015	1.50911	0.7356	-0.836015	-0.07543	1.17478	-0.836015
ENST00000457586	-0.359498	-0.359498	2.47461	-0.359498	-0.359498	-0.359498	-0.317617	-0.359498
ENST00000600537	-0.518577	-0.518577	2.3716	-0.518577	0.167281	0.0540003	-0.518577	-0.518577
ENST00000307633	-0.417899	-0.417899	2.43874	-0.417899	0.0686522	-0.417899	-0.417899	-0.417899
ENST00000415380	-0.353553	-0.353553	2.47487	-0.353553	-0.353553	-0.353553	-0.353553	-0.353553
ENST00000432496	-0.35394	-0.35394	2.47487	-0.35394	-0.35394	-0.35123	-0.35394	-0.35394
ENST00000414644	-0.73131	-0.73131	1.54253	-0.73131	-0.73131	1.33292	0.617952	-0.568163
ENST00000460118	-1.16154	-1.16154	1.46225	-0.218179	0.205942	1.39226	-0.247227	-0.271968
ENST00000407967	-0.53766	-0.53766	1.43673	-0.53766	-0.53766	1.78923	-0.53766	-0.53766
ENST00000525132	-0.626343	-0.626343	2.12329	0.400163	-0.626343	-0.626343	0.60826	-0.626343
ENST00000636867	-0.353553	-0.353553	2.47487	-0.353553	-0.353553	-0.353553	-0.353553	-0.353553
ENST00000594294	-0.353553	-0.353553	2.47487	-0.353553	-0.353553	-0.353553	-0.353553	-0.353553
ENST00000552004	-0.457395	-0.457395	2.4374	-0.457395	-0.457395	-0.457395	-0.046104	-0.104325
ENST00000585941	-0.526621	-0.526621	1.99464	-0.526621	1.16508	-0.526621	-0.526621	-0.526621
ENST00000369561	-0.781658	-0.781658	0.802868	-0.687486	1.98299	0.332022	-0.0854221	-0.781658
ENST00000393329	-1.09588	-1.09588	1.91757	0.654733	0.28452	0.197591	-0.44303	-0.419609
ENST00000442181	-0.744311	-0.744311	2.25816	0.384666	0.0226233	-0.584849	-0.547949	-0.0440299
ENST00000509800	-0.353553	-0.353553	2.47487	-0.353553	-0.353553	-0.353553	-0.353553	-0.353553
ENST00000586531	-0.439774	-0.439774	2.40522	-0.439774	-0.439774	0.233422	-0.439774	-0.439774
ENST00000396268	-0.353553	-0.353553	2.47487	-0.353553	-0.353553	-0.353553	-0.353553	-0.353553
ENST00000503229	-0.353553	-0.353553	2.47487	-0.353553	-0.353553	-0.353553	-0.353553	-0.353553
ENST00000409347	-0.353553	-0.353553	2.47487	-0.353553	-0.353553	-0.353553	-0.353553	-0.353553
ENST00000520781	-0.407002	-0.407002	2.46557	-0.216251	-0.407002	-0.407002	-0.407002	-0.214311
ENST00000507420	-0.626771	-0.626771	2.1248	0.427332	-0.626771	-0.626771	0.581727	-0.626771
ENST00000359087	-0.772837	-0.772837	2.20918	-0.364853	0.588862	0.00464429	-0.59955	-0.292607
ENST00000612333	-0.353553	-0.353553	2.47487	-0.353553	-0.353553	-0.353553	-0.353553	-0.353553
ENST00000551185	-0.539248	-0.539248	1.51506	-0.539248	-0.539248	-0.539248	1.72043	-0.539248
ENST00000558476	-0.537428	-0.537428	1.79682	-0.537428	-0.537428	-0.537428	-0.537428	1.42775
ENST00000611340	-0.35904	-0.35904	2.47465	-0.35904	-0.35904	-0.35904	-0.320406	-0.35904
ENST00000382185	-0.353553	-0.353553	2.47487	-0.353553	-0.353553	-0.353553	-0.353553	-0.353553
ENST00000616863	-0.469514	-0.469514	2.33303	-0.469514	-0.469514	0.484054	-0.469514	-0.469514
ENST00000548193	-0.365382	-0.365382	2.47393	-0.365382	-0.361191	-0.285825	-0.365382	-0.365382
ENST00000395783	-0.477139	-0.477139	2.45779	-0.477139	-0.239892	-0.177768	-0.334972	-0.273742
ENST00000378680	-0.516409	-0.516409	2.09683	-0.516409	-0.516409	-0.516409	1.00163	-0.516409
ENST00000485280	-0.353553	-0.353553	2.47487	-0.353553	-0.353553	-0.353553	-0.353553	-0.353553
ENST00000548342	-0.354898	-0.354898	2.47486	-0.345473	-0.354898	-0.354898	-0.354898	-0.354898
ENST00000596951	-0.353553	-0.353553	2.47487	-0.353553	-0.353553	-0.353553	-0.353553	-0.353553
ENST00000513834	-0.353553	-0.353553	2.47487	-0.353553	-0.353553	-0.353553	-0.353553	-0.353553
ENST00000456438	-0.444032	-0.444032	2.46112	-0.444032	-0.368218	-0.151384	-0.364641	-0.244784
ENST00000321955	-0.353553	-0.353553	2.47487	-0.353553	-0.353553	-0.353553	-0.353553	-0.353553
ENST00000419968	-0.969866	-0.969866	1.40646	-0.969866	-0.729242	0.700406	0.720652	0.811317
ENST00000378543	-0.368116	-0.368116	2.47325	-0.368116	-0.368116	-0.368116	-0.368116	-0.264554
ENST00000472284	-0.862072	-0.862072	1.66552	-0.862072	-0.109325	-0.414467	1.34253	0.101952
ENST00000593713	-0.353553	-0.353553	2.47487	-0.353553	-0.353553	-0.353553	-0.353553	-0.353553
ENST00000352077	-0.470175	-0.470175	2.33097	0.490075	-0.470175	-0.470175	-0.470175	-0.470175
ENST00000585512	-0.451166	-0.451166	2.38179	0.325204	-0.451166	-0.451166	-0.451166	-0.451166
ENST00000530560	-0.569316	-0.569316	2.26616	0.484491	-0.569316	-0.569316	-0.569316	0.0959312
ENST00000382647	-0.669431	-0.669431	1.93998	-0.669431	-0.669431	0.757048	0.650124	-0.669431
ENST00000560417	-0.621627	-0.621627	1.60857	-0.621627	-0.621627	-0.0736411	1.57321	-0.621627
ENST00000454754	-0.384473	-0.384473	2.46726	-0.384473	-0.384473	-0.160415	-0.384473	-0.384473
ENST00000517757	-0.539492	-0.539492	1.70441	-0.539492	-0.539492	1.53254	-0.539492	-0.539492
ENST00000418473	-0.524632	-0.524632	1.1299	-0.524632	2.0179	-0.524632	-0.524632	-0.524632
ENST00000591041	-0.529723	-0.529723	1.00903	-0.529723	-0.451959	-0.529723	-0.529723	2.09155
ENST00000441946	-0.775788	-0.775788	1.86266	-0.133443	-0.760632	-0.0374303	1.18673	-0.566308
ENST00000581770	-0.871283	-0.871283	1.69491	0.601003	-0.871283	-0.871283	0.488748	0.700471
ENST00000583564	-0.455886	-0.455886	2.37066	0.364652	-0.455886	-0.455886	-0.455886	-0.455886
ENST00000338525	-0.892482	-0.892482	0.940895	-0.875807	0.195995	1.22015	-0.892482	1.19621
ENST00000619009	-0.392476	-0.392476	2.46463	-0.392476	-0.392476	-0.372142	-0.130106	-0.392476
ENST00000419958	-0.586912	-0.586912	2.24348	0.398795	-0.586912	-0.586912	0.292286	-0.586912
ENST00000542467	-0.353553	-0.353553	2.47487	-0.353553	-0.353553	-0.353553	-0.353553	-0.353553
ENST00000541428	-0.353553	-0.353553	2.47487	-0.353553	-0.353553	-0.353553	-0.353553	-0.353553
ENST00000451521	-0.44325	-0.44325	2.39856	-0.44325	-0.44325	-0.44325	-0.44325	0.260942
ENST00000621483	-0.367952	-0.367952	2.47371	-0.367952	-0.35802	-0.365188	-0.278692	-0.367952
ENST00000601357	-0.353553	-0.353553	2.47487	-0.353553	-0.353553	-0.353553	-0.353553	-0.353553
ENST00000372418	-0.353553	-0.353553	2.47487	-0.353553	-0.353553	-0.353553	-0.353553	-0.353553
ENST00000536576	-0.353553	-0.353553	2.47487	-0.353553	-0.353553	-0.353553	-0.353553	-0.353553
ENST00000545399	-0.747219	-0.747219	1.93916	-0.747219	-0.747219	0.466468	0.847783	-0.264535
ENST00000544539	-0.403284	-0.403284	2.45418	-0.0344719	-0.403284	-0.403284	-0.403284	-0.403284
ENST00000374870	-0.632016	-0.632016	1.88159	-0.632016	-0.632016	0.0712486	1.20721	-0.631987
ENST00000537261	-0.694783	-0.694783	1.69817	-0.694783	-0.694783	1.13883	0.636917	-0.694783
ENST00000539661	-0.532434	-0.532434	1.91062	-0.532434	-0.532434	-0.532434	-0.532434	1.28398
ENST00000216500	-1.16606	-1.16606	1.72282	-0.455243	0.858987	0.498978	0.0473989	-0.340822
ENST00000448992	-0.547949	-0.547949	2.13912	0.909637	-0.547949	-0.547949	-0.547949	-0.309013
ENST00000418236	-0.353553	-0.353553	2.47487	-0.353553	-0.353553	-0.353553	-0.353553	-0.353553
ENST00000591871	-0.586497	-0.586497	2.31339	0.268641	-0.586497	0.175472	-0.411515	-0.586497
ENST00000493932	-0.353692	-0.353692	2.47487	-0.353692	-0.353692	-0.353692	-0.352721	-0.353692
ENST00000448525	-0.353553	-0.353553	2.47487	-0.353553	-0.353553	-0.353553	-0.353553	-0.353553
ENST00000372818	-0.447621	-0.447621	2.38959	0.296139	-0.447621	-0.447621	-0.447621	-0.447621
ENST00000470413	-0.353553	-0.353553	2.47487	-0.353553	-0.353553	-0.353553	-0.353553	-0.353553
ENST00000574444	-0.353553	-0.353553	2.47487	-0.353553	-0.353553	-0.353553	-0.353553	-0.353553
ENST00000355704	-0.534214	-0.534214	2.34811	-0.534214	-0.534214	0.101072	-0.534214	0.221885
ENST00000420290	-0.471677	-0.471677	2.32621	0.503854	-0.471677	-0.471677	-0.471677	-0.471677
ENST00000433215	-0.492722	-0.492722	0.7122	-0.492722	-0.492722	-0.492722	2.24413	-0.492722
ENST00000323249	-0.603853	-0.603853	2.39127	-0.603853	-0.379602	-0.181694	0.0637222	-0.082134
ENST00000396758	-0.443224	-0.443224	2.39861	-0.443224	-0.443224	-0.443224	-0.443224	0.260732
ENST00000462462	-0.478651	-0.478651	2.30239	0.569516	-0.478651	-0.478651	-0.478651	-0.478651
ENST00000544716	-0.365361	-0.365361	2.47462	-0.365361	-0.347045	-0.331491	-0.365361	-0.334639
ENST00000557164	-0.600693	-0.600693	2.21688	-0.600693	0.701596	-0.165958	-0.600693	-0.349748
ENST00000536227	-0.353553	-0.353553	2.47487	-0.353553	-0.353553	-0.353553	-0.353553	-0.353553
ENST00000371730	-0.353553	-0.353553	2.47487	-0.353553	-0.353553	-0.353553	-0.353553	-0.353553
ENST00000522024	-0.353553	-0.353553	2.47487	-0.353553	-0.353553	-0.353553	-0.353553	-0.353553
ENST00000351960	-0.603926	-0.603926	2.38819	0.143674	-0.166945	-0.255515	-0.603926	-0.297624
ENST00000635756	-0.353553	-0.353553	2.47487	-0.353553	-0.353553	-0.353553	-0.353553	-0.353553
ENST00000474089	-0.617925	-0.617925	1.37979	-0.617925	-0.430807	1.82731	-0.47685	-0.445672
ENST00000630961	-0.692688	-0.692688	1.30549	-0.692688	0.545947	1.612	-0.692688	-0.692687
ENST00000487205	-0.353553	-0.353553	2.47487	-0.353553	-0.353553	-0.353553	-0.353553	-0.353553
ENST00000621957	-0.968884	-0.968884	0.966773	-0.968884	-0.318067	1.46414	-0.190126	0.983929
ENST00000420903	-0.353553	-0.353553	2.47487	-0.353553	-0.353553	-0.353553	-0.353553	-0.353553
ENST00000372573	-0.353914	-0.353914	2.47487	-0.353914	-0.353914	-0.351391	-0.353914	-0.353914
ENST00000613205	-0.599348	-0.599348	2.38228	0.206892	-0.200429	-0.277303	-0.578591	-0.334155
ENST00000529892	-0.353553	-0.353553	2.47487	-0.353553	-0.353553	-0.353553	-0.353553	-0.353553
ENST00000391778	-0.65994	-0.65994	1.97723	-0.162477	-0.65994	1.11313	-0.288128	-0.65994
ENST00000591401	-0.430653	-0.430653	2.42088	0.163038	-0.430653	-0.430653	-0.430653	-0.430653
ENST00000574135	-0.517147	-0.517147	2.09061	1.01227	-0.517147	-0.517147	-0.517147	-0.517147
ENST00000447578	-0.353553	-0.353553	2.47487	-0.353553	-0.353553	-0.353553	-0.353553	-0.353553
ENST00000536728	-0.353553	-0.353553	2.47487	-0.353553	-0.353553	-0.353553	-0.353553	-0.353553
ENST00000430923	-0.681833	-0.681833	1.79145	1.08969	-0.681833	0.528032	-0.681833	-0.681833
ENST00000548583	-0.440644	-0.440644	2.46598	-0.440644	-0.344979	-0.306443	-0.279264	-0.213365
ENST00000261699	-0.479899	-0.479899	2.44877	-0.479899	-0.278303	-0.312474	-0.367346	-0.050946
ENST00000535983	-0.852612	-0.852612	1.44559	-0.852612	0.970065	1.09596	-0.219567	-0.734212
ENST00000621715	-0.940832	-0.940832	0.557726	0.306816	0.751101	-0.940832	1.75384	-0.546989
ENST00000361499	-0.803728	-0.803728	1.50837	0.121837	1.45206	0.132652	-0.803728	-0.803728
ENST00000393054	-0.530964	-0.530964	2.07248	-0.530964	1.04212	-0.479127	-0.523007	-0.519571
ENST00000266252	-0.518042	-0.518042	2.08289	1.02536	-0.518042	-0.518042	-0.518042	-0.518042
ENST00000419562	-0.463567	-0.463567	2.35053	-0.463567	-0.463567	0.430878	-0.463567	-0.463567
ENST00000393128	-0.353553	-0.353553	2.47487	-0.353553	-0.353553	-0.353553	-0.353553	-0.353553
ENST00000533952	-0.353553	-0.353553	2.47487	-0.353553	-0.353553	-0.353553	-0.353553	-0.353553
ENST00000403744	-0.657088	-0.657088	2.00274	-0.657088	0.702759	0.57994	-0.657088	-0.657088
ENST00000455631	-0.625217	-0.625217	2.31862	0.420188	-0.416424	-0.322568	-0.142945	-0.606435
ENST00000373740	-0.492848	-0.492848	2.24354	-0.492848	-0.492848	-0.492848	0.713552	-0.492848
ENST00000443238	-0.493278	-0.493278	2.28673	0.609142	-0.441868	-0.493278	-0.480895	-0.493278
ENST00000639435	-0.495306	-0.495306	0.74022	-0.495306	2.23162	-0.495306	-0.495306	-0.495306
ENST00000587615	-0.412233	-0.412233	2.44532	0.0280753	-0.412233	-0.412233	-0.412233	-0.412233
ENST00000426052	-0.780701	-0.780701	1.00228	-0.0918389	-0.0250066	-0.666621	1.97929	-0.636707
ENST00000360620	-0.533089	-0.533089	1.89892	-0.533089	-0.533089	1.29961	-0.533089	-0.533089
ENST00000379902	-0.829229	-0.829229	1.76877	-0.524981	0.429054	-0.305642	-0.829229	1.12049
ENST00000340169	-0.529737	-0.529737	1.95327	1.22515	-0.529737	-0.529737	-0.529737	-0.529737
ENST00000592169	-0.712898	-0.712898	2.11693	-0.00779245	-0.712898	0.695301	-0.712898	0.0471545
ENST00000529571	-0.486993	-0.486993	2.40344	-0.135462	-0.486993	-0.486993	-0.480385	0.160384
ENST00000538845	-0.713405	-0.713405	2.31488	0.0111902	-0.671964	-0.237074	0.245222	-0.235444
ENST00000358147	-0.699087	-0.699087	1.717	1.00518	-0.699087	-0.699087	-0.699087	0.773255
ENST00000435103	-0.384456	-0.384456	2.46726	-0.160528	-0.384456	-0.384456	-0.384456	-0.384456
ENST00000624204	-0.777127	-0.777127	1.15007	-0.37951	-0.777127	0.730456	-0.777127	1.60749
ENST00000517661	-0.353553	-0.353553	2.47487	-0.353553	-0.353553	-0.353553	-0.353553	-0.353553
ENST00000556740	-0.991711	-0.991711	1.79352	-0.991711	0.110373	0.721294	0.520771	-0.170823
ENST00000446375	-0.506323	-0.506323	2.34789	-0.506323	-0.506323	0.399046	-0.215323	-0.506323
ENST00000445352	-0.481829	-0.481829	2.41631	-0.0214384	-0.481829	-0.481829	-0.481829	0.0142732
ENST00000571409	-0.353553	-0.353553	2.47487	-0.353553	-0.353553	-0.353553	-0.353553	-0.353553
ENST00000513257	-0.419764	-0.419764	2.4364	-0.419764	-0.419764	-0.419764	0.0821862	-0.419764
ENST00000267569	-0.898305	-0.898305	1.54814	1.44505	0.239475	-0.73339	-0.179409	-0.523253
ENST00000487553	-0.753426	-0.753426	1.39249	-0.753426	0.847741	-0.55469	1.32817	-0.753426
ENST00000431148	-0.386848	-0.386848	2.46599	-0.386848	-0.386848	-0.386848	-0.386848	-0.144901
ENST00000409417	-0.437932	-0.437932	2.4086	-0.437932	-0.437932	-0.437932	0.218998	-0.437932
ENST00000326407	-0.43687	-0.43687	2.41123	-0.43687	-0.43687	-0.436106	0.207475	-0.435115
ENST00000512480	-0.805985	-0.805985	0.770152	-0.415264	0.346773	-0.805985	2.01843	-0.302132
ENST00000522395	-0.924079	-0.924079	1.97062	-0.288083	0.158971	0.547479	0.383246	-0.924079
ENST00000395653	-0.403075	-0.403075	2.45436	-0.403075	-0.403075	-0.0359107	-0.403075	-0.403075
ENST00000307738	-0.587822	-0.587822	2.19555	0.0756112	-0.587822	-0.587822	-0.587822	0.667947
ENST00000548750	-0.353553	-0.353553	2.47487	-0.353553	-0.353553	-0.353553	-0.353553	-0.353553
ENST00000424608	-0.353553	-0.353553	2.47487	-0.353553	-0.353553	-0.353553	-0.353553	-0.353553
ENST00000533918	-0.46913	-0.46913	2.33422	0.480564	-0.46913	-0.46913	-0.46913	-0.46913
ENST00000505500	-0.353553	-0.353553	2.47487	-0.353553	-0.353553	-0.353553	-0.353553	-0.353553
ENST00000639824	-0.353553	-0.353553	2.47487	-0.353553	-0.353553	-0.353553	-0.353553	-0.353553
ENST00000542650	-0.396846	-0.396846	2.45946	-0.396846	-0.396846	-0.0783808	-0.396846	-0.396846
ENST00000465535	-0.773157	-0.773157	1.95471	-0.773157	0.612093	-0.107982	-0.773157	0.633813
ENST00000550870	-0.46237	-0.46237	2.35384	-0.46237	-0.46237	-0.46237	0.420381	-0.46237
ENST00000640600	-0.4609	-0.4609	2.35782	0.40758	-0.4609	-0.4609	-0.4609	-0.4609
ENST00000382927	-0.353553	-0.353553	2.47487	-0.353553	-0.353553	-0.353553	-0.353553	-0.353553
ENST00000592246	-0.353553	-0.353553	2.47487	-0.353553	-0.353553	-0.353553	-0.353553	-0.353553
ENST00000638716	-0.425792	-0.425792	2.42821	-0.425792	-0.425792	0.126542	-0.425792	-0.425792
ENST00000414389	-0.576793	-0.576793	2.39766	-0.414791	-0.576793	-0.0415913	-0.274446	0.063544
ENST00000433932	-0.353553	-0.353553	2.47487	-0.353553	-0.353553	-0.353553	-0.353553	-0.353553
ENST00000612277	-0.360164	-0.360164	2.47473	-0.360164	-0.340032	-0.333884	-0.360164	-0.360164
ENST00000576613	-0.615804	-0.615804	2.14963	-0.615804	-0.615804	-0.615804	0.624607	0.304785
ENST00000355143	-0.437602	-0.437602	2.40919	0.216426	-0.437602	-0.437602	-0.437602	-0.437602
ENST00000510664	-0.353553	-0.353553	2.47487	-0.353553	-0.353553	-0.353553	-0.353553	-0.353553
ENST00000639167	-0.472795	-0.472795	2.32258	-0.472795	-0.472795	-0.472795	-0.472795	0.514187
ENST00000537164	-0.970451	-0.970451	1.44884	1.16558	-0.970451	0.352173	-0.571403	0.516157
ENST00000367826	-0.460098	-0.460098	2.44152	-0.460098	-0.314788	0.0195637	-0.457349	-0.308654
ENST00000538434	-0.353553	-0.353553	2.47487	-0.353553	-0.353553	-0.353553	-0.353553	-0.353553
ENST00000399032	-0.652604	-0.652604	2.2677	0.288274	-0.652604	0.213465	-0.652604	-0.159027
ENST00000295750	-0.539133	-0.539133	1.50774	-0.539133	-0.539133	-0.539133	1.72706	-0.539133
ENST00000628866	-1.37042	-1.37042	0.775915	0.839781	-0.195886	1.31051	0.305892	-0.29538
ENST00000297720	-0.423213	-0.423213	2.45706	-0.423213	-0.102743	-0.238252	-0.423213	-0.423213
ENST00000367835	-0.396182	-0.396182	2.45995	-0.396182	-0.396182	-0.0828602	-0.396182	-0.396182
ENST00000417224	-0.392636	-0.392636	2.46245	-0.392636	-0.392636	-0.106629	-0.392636	-0.392636
ENST00000515385	-0.848301	-0.848301	1.95031	-0.848301	0.210078	0.52877	-0.665135	0.520879
ENST00000523187	-0.518867	-0.518867	2.07557	1.03763	-0.518867	-0.518867	-0.518867	-0.518867
ENST00000432408	-0.773213	-0.773213	1.62134	1.3604	-0.773213	0.303525	-0.192407	-0.773213
ENST00000535040	-0.635112	-0.635112	2.13666	-0.635112	-0.0565603	-0.41552	-0.593672	0.834424
ENST00000539756	-0.439958	-0.439958	2.44558	-0.0201563	-0.439958	-0.439958	-0.439958	-0.225636
ENST00000566273	-1.03396	-1.03396	1.75649	-0.259707	-0.833899	0.363171	0.932711	0.10916
ENST00000383131	-0.457513	-0.457513	2.43765	-0.0771091	-0.457513	-0.457513	-0.072978	-0.457513
ENST00000481767	-0.408298	-0.408298	2.46204	-0.408298	-0.385299	-0.380713	-0.365628	-0.10551
ENST00000554686	-0.862272	-0.862272	1.80228	0.701588	-0.757536	0.194462	-0.862272	0.646024
ENST00000359273	-0.353553	-0.353553	2.47487	-0.353553	-0.353553	-0.353553	-0.353553	-0.353553
ENST00000586738	-0.353553	-0.353553	2.47487	-0.353553	-0.353553	-0.353553	-0.353553	-0.353553
ENST00000432458	-0.499426	-0.499426	2.31527	0.524439	-0.499426	-0.499426	-0.499426	-0.342581
ENST00000440274	-0.411506	-0.411506	2.4632	-0.411506	-0.411506	-0.245834	-0.411506	-0.15983
ENST00000512485	-0.664948	-0.664948	1.80968	1.18565	-0.664948	0.329406	-0.664948	-0.664948
ENST00000409455	-0.823558	-0.823558	2.22784	-0.779176	-0.140301	0.212138	0.0780171	0.0486009
ENST00000640640	-0.353553	-0.353553	2.47487	-0.353553	-0.353553	-0.353553	-0.353553	-0.353553
ENST00000338110	-1.3036	-1.3036	1.71061	0.671419	0.420777	-0.214014	0.0342153	-0.0158087
ENST00000606445	-0.779894	-0.779894	2.19238	-0.760062	0.148533	-0.505163	0.192761	0.291335
ENST00000580716	-0.492582	-0.492582	2.24479	0.710706	-0.492582	-0.492582	-0.492582	-0.492582
ENST00000371509	-0.353553	-0.353553	2.47487	-0.353553	-0.353553	-0.353553	-0.353553	-0.353553
ENST00000377709	-0.614368	-0.614368	1.35998	-0.0922204	1.80408	-0.614368	-0.614368	-0.614368
ENST00000337566	-0.362885	-0.362885	2.47421	-0.362885	-0.362885	-0.362885	-0.362885	-0.296903
ENST00000543393	-0.378908	-0.378908	2.46982	-0.196375	-0.378908	-0.378908	-0.378908	-0.378908
ENST00000294613	-0.604516	-0.604516	2.39133	-0.604516	-0.3539	0.0948158	-0.149868	-0.168835
ENST00000469075	-0.949734	-0.949734	1.35534	-0.949734	0.353617	0.036211	-0.375688	1.47972
ENST00000615788	-1.08528	-1.08528	2.07898	0.0700629	-0.0400774	-0.100577	-0.301265	0.463433
ENST00000221576	-0.536339	-0.536339	1.92536	1.26379	-0.536339	-0.536339	-0.536339	-0.507459
ENST00000550520	-0.353553	-0.353553	2.47487	-0.353553	-0.353553	-0.353553	-0.353553	-0.353553
ENST00000393359	-0.652389	-0.652389	1.95105	0.320877	-0.646966	0.984595	-0.652389	-0.652389
ENST00000372948	-0.503676	-0.503676	2.1888	0.830532	-0.502336	-0.502285	-0.503676	-0.503676
ENST00000561792	-0.412102	-0.412102	2.44546	0.0271503	-0.412102	-0.412102	-0.412102	-0.412102
ENST00000514682	-0.356543	-0.356543	2.47481	-0.356543	-0.335546	-0.356543	-0.356543	-0.356543
ENST00000547800	-0.494462	-0.494462	2.23578	0.730993	-0.494462	-0.494462	-0.494462	-0.494462
ENST00000361066	-0.353975	-0.353975	2.47487	-0.353975	-0.353975	-0.353975	-0.353975	-0.351019
ENST00000541656	-0.656101	-0.656101	1.79809	1.32659	-0.604635	-0.590381	0.0386383	-0.656101
ENST00000507277	-0.353553	-0.353553	2.47487	-0.353553	-0.353553	-0.353553	-0.353553	-0.353553
ENST00000359210	-0.353553	-0.353553	2.47487	-0.353553	-0.353553	-0.353553	-0.353553	-0.353553
ENST00000640521	-0.629372	-0.629372	0.606665	0.425967	-0.629372	-0.629372	2.11423	-0.629372
ENST00000639811	-0.353553	-0.353553	2.47487	-0.353553	-0.353553	-0.353553	-0.353553	-0.353553
ENST00000381513	-0.531152	-0.531152	1.93188	-0.531152	1.25503	-0.531152	-0.531152	-0.531152
ENST00000618785	-0.556191	-0.556191	2.17243	0.85075	-0.381254	-0.556191	-0.556191	-0.417162
ENST00000596757	-0.741356	-0.741356	1.99782	-0.741356	0.81514	-0.182816	-0.741356	0.335284
ENST00000395325	-0.426791	-0.426791	2.42676	-0.426791	-0.426791	0.133987	-0.426791	-0.426791
ENST00000440966	-0.373205	-0.373205	2.47202	-0.373205	-0.370445	-0.373205	-0.235549	-0.373205
ENST00000392415	-0.529682	-0.529682	1.95408	1.22401	-0.529682	-0.529682	-0.529682	-0.529682
ENST00000564057	-0.499125	-0.499125	2.21186	0.782889	-0.499125	-0.499125	-0.499125	-0.499125
ENST00000556221	-0.415651	-0.415651	2.44145	0.0524599	-0.415651	-0.415651	-0.415651	-0.415651
ENST00000395057	-0.443199	-0.443199	2.39866	0.260537	-0.443199	-0.443199	-0.443199	-0.443199
ENST00000446782	-0.521466	-0.521466	2.0511	-0.521466	-0.521466	-0.521466	-0.521466	1.07769
ENST00000448880	-0.509269	-0.509269	2.38149	0.318318	-0.44078	-0.414872	-0.437606	-0.388014
ENST00000611875	-0.353553	-0.353553	2.47487	-0.353553	-0.353553	-0.353553	-0.353553	-0.353553
ENST00000602748	-0.493119	-0.493119	2.24225	-0.493119	-0.493119	-0.493119	-0.493119	0.716465
ENST00000564817	-0.656803	-0.656803	2.00306	-0.656803	0.712513	-0.656803	0.568442	-0.656803
ENST00000371217	-0.4035	-0.4035	2.45398	-0.4035	-0.0329812	-0.4035	-0.4035	-0.4035
ENST00000561532	-0.60577	-0.60577	2.3638	-0.572655	-0.145892	-0.412614	-0.292367	0.271268
ENST00000517903	-0.353553	-0.353553	2.47487	-0.353553	-0.353553	-0.353553	-0.353553	-0.353553
ENST00000570337	-0.568429	-0.568429	1.96806	1.18842	-0.568429	-0.568429	-0.314344	-0.568429
ENST00000557487	-0.396593	-0.396593	2.45965	-0.396593	-0.396593	-0.396593	-0.396593	-0.0800888
ENST00000566113	-0.583143	-0.583143	2.24972	0.625732	-0.583143	-0.583143	-0.130655	-0.412224
ENST00000439640	-0.353553	-0.353553	2.47487	-0.353553	-0.353553	-0.353553	-0.353553	-0.353553
ENST00000355772	-1.36365	-1.36365	0.970113	0.324938	-0.766177	0.658462	0.888051	0.651911
ENST00000377776	-0.569491	-0.569491	2.33345	-0.569491	-0.279112	-0.166433	-0.569491	0.39006
ENST00000327238	-0.539153	-0.539153	1.72595	-0.539153	-0.539153	-0.539153	-0.539153	1.50896
ENST00000366668	-0.755016	-0.755016	1.86708	0.897736	0.572214	-0.316963	-0.755016	-0.755016
ENST00000436117	-1.02571	-1.02571	0.978963	-1.02571	0.864418	-0.106066	-0.114121	1.45393
ENST00000481670	-0.602232	-0.602232	2.34791	0.367366	-0.410125	-0.461311	-0.463874	-0.175504
ENST00000616255	-0.770189	-0.770189	1.85504	-0.770189	-0.770189	0.310754	-0.121706	1.03667
ENST00000548688	-0.850025	-0.850025	1.13768	-0.850025	0.932622	1.39344	-0.850025	-0.063642
ENST00000513163	-0.353553	-0.353553	2.47487	-0.353553	-0.353553	-0.353553	-0.353553	-0.353553
ENST00000520667	-0.443928	-0.443928	2.39901	-0.443928	-0.438455	0.259082	-0.443928	-0.443928
ENST00000560466	-0.353553	-0.353553	2.47487	-0.353553	-0.353553	-0.353553	-0.353553	-0.353553
ENST00000398422	-0.485137	-0.485137	2.27743	0.633394	-0.485137	-0.485137	-0.485137	-0.485137
ENST00000393218	-0.519983	-0.519983	2.10171	-0.519983	-0.519983	-0.519983	-0.494804	0.993005
ENST00000579070	-0.457775	-0.457775	2.45522	-0.156873	-0.418378	-0.423459	-0.387721	-0.15324
ENST00000287507	-0.353769	-0.353769	2.47487	-0.352257	-0.353769	-0.353769	-0.353769	-0.353769
ENST00000613258	-0.436586	-0.436586	2.4604	-0.436586	-0.210305	-0.436586	-0.332196	-0.171551
ENST00000435829	-1.05899	-1.05899	1.71748	-1.05899	0.626764	0.25739	0.112553	0.46277
ENST00000500692	-0.365545	-0.365545	2.47379	-0.280834	-0.365231	-0.365545	-0.365545	-0.365545
ENST00000544052	-0.608729	-0.608729	2.11031	0.899495	-0.608729	-0.0752405	-0.608729	-0.499647
ENST00000523815	-0.568931	-0.568931	2.0941	0.994692	-0.568931	-0.568931	-0.400312	-0.412754
ENST00000527403	-0.58431	-0.58431	2.03955	-0.58431	1.08708	-0.478878	-0.495172	-0.39965
ENST00000597808	-0.433688	-0.433688	2.41595	0.186177	-0.433688	-0.433688	-0.433688	-0.433688
ENST00000352187	-0.35401	-0.35401	2.47487	-0.35401	-0.35401	-0.35401	-0.350809	-0.35401
ENST00000482525	-0.353553	-0.353553	2.47487	-0.353553	-0.353553	-0.353553	-0.353553	-0.353553
ENST00000438307	-0.366906	-0.366906	2.47351	-0.366906	-0.272078	-0.366906	-0.366906	-0.366906
ENST00000245857	-0.353553	-0.353553	2.47487	-0.353553	-0.353553	-0.353553	-0.353553	-0.353553
ENST00000490574	-0.553543	-0.553543	1.95447	1.2182	-0.553543	-0.404957	-0.553543	-0.553543
ENST00000404992	-0.541519	-0.541519	0.914469	-0.541519	-0.47712	-0.481768	-0.475383	2.14436
ENST00000531873	-0.438548	-0.438548	2.40748	-0.438548	-0.438548	-0.438548	0.223808	-0.438548
ENST00000421968	-0.360924	-0.360924	2.47446	-0.30892	-0.360924	-0.360924	-0.360924	-0.360924
ENST00000467736	-0.368877	-0.368877	2.47341	-0.269162	-0.362528	-0.368877	-0.368683	-0.366401
ENST00000503040	-0.353553	-0.353553	2.47487	-0.353553	-0.353553	-0.353553	-0.353553	-0.353553
ENST00000515792	-0.403684	-0.403684	2.45781	-0.065016	-0.403684	-0.403684	-0.403684	-0.37437
ENST00000589871	-0.413226	-0.413226	2.44422	0.0351342	-0.413226	-0.413226	-0.413226	-0.413226
ENST00000563270	-0.353553	-0.353553	2.47487	-0.353553	-0.353553	-0.353553	-0.353553	-0.353553
ENST00000545683	-0.353676	-0.353676	2.47487	-0.353676	-0.35363	-0.353652	-0.353656	-0.352907
ENST00000485273	-0.358857	-0.358855	2.47479	-0.358857	-0.35662	-0.34681	-0.358857	-0.335932
ENST00000537332	-0.353566	-0.35348	2.47487	-0.353566	-0.353566	-0.353566	-0.353566	-0.353566
ENST00000553924	-0.710041	-0.709941	1.82582	-0.710041	-0.63628	1.18328	-0.521137	0.278341
ENST00000513878	-1.09692	-1.09645	1.3453	0.00867469	1.19135	-1.05441	0.409638	0.292829
ENST00000262197	-0.758815	-0.757582	1.93214	0.20587	-0.739544	-0.749251	-0.109738	0.976917
ENST00000462900	-0.751099	-0.750583	0.88841	-0.746384	-0.39467	-0.0594927	2.07349	-0.259676
ENST00000370728	-0.768051	-0.760358	1.97381	-0.599332	-0.229232	-0.0635848	1.06613	-0.619376
ENST00000367094	-0.390144	-0.38873	2.4642	-0.390144	-0.124745	-0.390144	-0.390144	-0.390144
ENST00000367333	-0.355352	-0.351904	2.47487	-0.355352	-0.355352	-0.349317	-0.354493	-0.353099
ENST00000396200	-0.377698	-0.371908	2.47179	-0.368647	-0.376061	-0.368628	-0.231148	-0.377698
ENST00000616074	-0.499552	-0.497412	2.21148	0.783692	-0.499552	-0.499552	-0.499552	-0.499552
ENST00000396686	-0.357004	-0.341824	2.47483	-0.357004	-0.357004	-0.347991	-0.357004	-0.357004
ENST00000396209	-0.47806	-0.464778	2.43915	-0.432466	-0.0412141	-0.414526	-0.13004	-0.47806
ENST00000487848	-0.55168	-0.531934	2.10954	0.967082	-0.55168	-0.337972	-0.55168	-0.55168
ENST00000509430	-0.717208	-0.715643	1.40794	-0.717208	1.52988	-0.715488	0.521408	-0.593683
ENST00000406134	-0.610169	-0.60916	1.724	-0.610169	-0.241656	-0.538027	1.48483	-0.59964
ENST00000499044	-0.522737	-0.519748	2.12487	0.951389	-0.522737	-0.521813	-0.522737	-0.466484
ENST00000524773	-0.880884	-0.862293	1.2473	0.18787	0.626001	-0.85063	1.41352	-0.880884
ENST00000407597	-0.662619	-0.649901	1.82495	-0.314767	-0.662619	1.33683	-0.20926	-0.662619
ENST00000534796	-0.708014	-0.703553	2.33433	-0.708014	-0.0598101	-0.191449	0.0972287	-0.0607154
ENST00000541571	-0.623279	-0.585338	1.68432	-0.623279	-0.359497	-0.623279	1.5365	-0.406145
ENST00000271373	-0.358761	-0.345035	2.47478	-0.335941	-0.358761	-0.358761	-0.358761	-0.358761
ENST00000613509	-0.629053	-0.606991	1.54133	-0.0659821	-0.629053	1.63754	-0.618741	-0.629053
ENST00000397583	-0.946961	-0.861048	1.80076	0.609651	-0.494602	-0.0197861	0.821594	-0.909613
ENST00000544477	-0.541173	-0.486404	2.35899	-0.272037	0.361983	-0.339016	-0.541173	-0.541173
ENST00000373434	-0.969054	-0.866649	1.60861	0.56151	1.13631	-0.0914333	-0.969054	-0.410241
ENST00000543411	-0.359727	-0.318265	2.47462	-0.359727	-0.359727	-0.357717	-0.359727	-0.359727
ENST00000615982	-0.53998	-0.47012	0.659859	-0.53998	-0.474267	-0.438387	2.26491	-0.462037
ENST00000528700	-0.710098	-0.640984	2.065	0.33341	-0.710098	-0.375493	0.74836	-0.710098
ENST00000542322	-0.418011	-0.395526	2.45817	-0.0818349	-0.308765	-0.418011	-0.418011	-0.418011
[truncated: 2,360 more rows]

## Sheet: mRNA_cluster 4
Transcript_ID	MS_un	MS_30m	MS_3	MS_24	MC_un	MC_30m	MC_3	MC_24
[truncated: 4,126 more rows]

## Sheet: mRNA_cluster 5
Transcript_ID	MS_un	MS_30m	MS_3	MS_24	MC_un	MC_30m	MC_3	MC_24
[truncated: 2,824 more rows]

[truncated: 2 more sheets: mRNA_cluster 6, mRNA_cluster 7]
