# Supplementary material for: Cellular fractionation reveals transcriptome responses of human fibroblasts to UV-C irradiation
Source: Cell Death Dis. 2022 Feb 24;13(2):177. doi: 10.1038/s41419-022-04634-x (PMC8873393; doi:10.1038/s41419-022-04634-x)
Supplement: Supplementary file 9 — Dataset 3 [file 41419_2022_4634_MOESM9_ESM.xlsx]

## Sheet: GO Term_mRNA cluster 1
ONTOLOGY	ID	Description	GeneRatio	BgRatio	pvalue	p.adjust	qvalue	geneID	Count
BP	GO:0010256	endomembrane system organization	84/1750	479/20536	1.35992e-10	8.01947e-07	7.04011e-07	VPS18/MOSPD3/CCDC47/CORO1C/ESYT2/VPS28/LEMD2/USP8/CLU/BAIAP2/MAPK3/PLSCR3/DMPK/LMNA/AKT1/DTNBP1/RTN4/STX16/COG2/MYOF/TJAP1/DNM1/NEK6/NUP155/SUN1/CAV1/BNIP1/PSAP/CDK1/CSNK1D/SUN2/KIFC3/SQSTM1/ANO6/PARP11/TICAM2/PLEKHF1/COG1/DYM/RAB29/TANGO2/PLSCR1/ATL2/MIA3/SYNE1/SPAG4/SEC61A1/TMED4/CHMP2B/SEC31A/CLCN3/LAPTM4B/ANXA6/YWHAZ/RAB30/PACSIN3/SNX19/VPS51/TOR1AIP1/DYNC2H1/COG4/CHMP1A/RTN3/BLOC1S1/ZNF385A/…	84
BP	GO:0006605	protein targeting	81/1750	475/20536	1.1492e-09	2.63116e-06	2.30984e-06	RPL18/RPS5/PEX12/RPS15/OS9/SREBF1/SPCS2/PEX10/SSR2/ZDHHC3/CLU/INPP5K/RPS10/SNX16/UBE2J2/SEC61G/ZDHHC9/MYO1C/TOMM40L/FYN/ZDHHC6/LAMP2/PRNP/PITRM1/AMACR/AP1S3/MPV17/MIEF1/TOMM7/NUCB1/MTERF4/RPL31/RPL15/RPL7A/RPL28/HSPD1/AP4M1/RPL35A/MFF/RPL3/HACL1/SSR3/SEC61A1/HAX1/TIMM17B/ITGB1BP1/RPS3A/FUT10/YWHAZ/RPS3/RPL27A/RPS2/NPEPPS/HSPA8/UBC/RPL6/BID/AP4S1/ZFAND6/HSP90AA1/ARL6IP1/CSNK2A2/HGS/RPL23/RPL26/TRA…	81
BP	GO:2001233	regulation of apoptotic signaling pathway	78/1750	452/20536	1.33856e-09	2.63116e-06	2.30984e-06	LTBR/NCK2/STYXL1/SERINC3/CD44/PSME3/PDIA3/CLU/MAZ/ITM2C/PTPMT1/P4HB/CFLAR/HERPUD1/TRADD/SGK3/LMNA/AKT1/FAS/BDNF/PPP1CA/FYN/EYA3/NRP1/PARK7/TP53BP2/OPA1/CAV1/ITGA6/SLC9A3R1/QARS1/STRADB/MARCHF7/PPP2R1B/BCAP31/PML/PLEKHF1/HMGB2/NLE1/NONO/DNM1L/MFF/COA8/NCK1/BRCA1/CHCHD10/RACK1/PRELID1/BMPR1B/PRR7/CTNNA1/CCAR2/YWHAZ/RPS3/FGFR1/YAP1/CTSC/RELA/GRINA/DDIAS/TCF7L2/CRADD/VDAC2/TGFBR1/TMBIM6/ZNF385A/BID/P…	78
BP	GO:0046034	ATP metabolic process	58/1750	333/20536	1.23994e-07	0.000182798	0.000160474	DMAC2L/SDHA/ATP5F1A/NADK/APP/ARNT/AK2/ND3/ND4L/ND4/ND1/ND2/ND5/COX1/COX2/CYTB/ATP8/ATP6/COX3/COA6/AFG1L/COX7A2/UQCC2/PARK7/NUDT5/PFKFB3/NUP155/NDUFA3/COX6B1/CDK1/PPARA/PID1/PFKFB4/OGDH/NDUFA10/SHMT2/CTNS/DNM1L/NDUFS1/NUP214/CHCHD10/COX7C/NUP98/HSPA8/NDUFV1/LDHA/HDAC4/PRKAG1/NUP37/BID/PSEN1/COX5A/ALDOA/NDUFB10/GALK1/SLC25A23/JMJD8/TPI1	58
BP	GO:0006413	translational initiation	43/1750	221/20536	2.37871e-07	0.000280545	0.000246284	RPL18/RPS5/NCK2/RPS15/MIF4GD/EIF3H/PABPC1/PAIP1/EIF4G2/EIF4G1/RPS10/PPP1CA/MCTS1/YTHDF2/EIF3B/EIF3D/RPL31/RPL15/MTIF2/RPL7A/RPL28/RPL35A/EIF4A2/RPL3/NCK1/EIF2A/RPS3A/RPS3/RPL27A/EIF3M/RPS2/EIF2S3B/RPL6/RPL23/RPL26/EIF4A1/EIF1/RPS11/RPL18A/PPP1R15A/RPL17/EIF2B4/RPS27A	43
BP	GO:0022904	respiratory electron transport chain	30/1750	130/20536	3.70709e-07	0.000313921	0.000275584	SDHA/NDUFAF2/ND3/ND4L/ND4/ND1/ND2/ND5/COX1/COX2/CYTB/COX3/COA6/AFG1L/PARK7/MYBBP1A/NDUFA3/COX6B1/CDK1/ETFA/NDUFA10/NDUFS1/COX7C/ETFDH/NDUFV1/BID/ETFRF1/COX5A/NDUFB10/SLC25A22	30
BP	GO:0015980	energy derivation by oxidation of organic compounds	53/1750	303/20536	3.72638e-07	0.000313921	0.000275584	PYGB/TBRG4/SDHA/NDUFAF2/INPP5K/IL6ST/AKT1/ACADVL/PPP1CA/STK40/ND3/ND4L/ND4/ND1/ND2/ND5/COX1/COX2/CYTB/COX3/COA6/AFG1L/PARK7/ACO1/MYBBP1A/GAA/NDUFA3/COX6B1/UGP2/CDK1/FASTKD2/PID1/ETFA/OGDH/NDUFA10/SHMT2/NDUFS1/PRELID1/FASTKD3/COX7C/ETFDH/NDUFV1/SLC25A14/BLOC1S1/BID/ETFRF1/PHKG2/COX5A/NDUFB10/GYS1/SLC25A23/SLC25A22/MYC	53
BP	GO:0045333	cellular respiration	40/1750	209/20536	9.62177e-07	0.000709245	0.00062263	TBRG4/SDHA/NDUFAF2/ND3/ND4L/ND4/ND1/ND2/ND5/COX1/COX2/CYTB/COX3/COA6/AFG1L/PARK7/ACO1/MYBBP1A/NDUFA3/COX6B1/CDK1/FASTKD2/ETFA/OGDH/NDUFA10/SHMT2/NDUFS1/PRELID1/FASTKD3/COX7C/ETFDH/NDUFV1/SLC25A14/BLOC1S1/BID/ETFRF1/COX5A/NDUFB10/SLC25A23/SLC25A22	40
BP	GO:0006119	oxidative phosphorylation	33/1750	159/20536	1.31227e-06	0.000859829	0.000754824	DMAC2L/SDHA/ATP5F1A/ND3/ND4L/ND4/ND1/ND2/ND5/COX1/COX2/CYTB/ATP8/ATP6/COX3/COA6/AFG1L/COX7A2/UQCC2/PARK7/NDUFA3/COX6B1/CDK1/NDUFA10/SHMT2/NDUFS1/CHCHD10/COX7C/NDUFV1/BID/COX5A/NDUFB10/SLC25A23	33
BP	GO:0006664	glycolipid metabolic process	28/1750	127/20536	2.36164e-06	0.00129979	0.00114106	PIGB/HEXA/ESYT2/SUMF2/ST6GALNAC6/PIGS/PIGQ/GBA/DPM3/SMPD1/ST3GAL2/CLN3/PIGO/CTSA/PIGV/ASAH1/PIGX/PSAP/ARSA/NAGA/SUMF1/PIGK/SMPD4/PGAP2/ITGB8/PIGT/PIGN/ST3GAL5	28
BP	GO:0022900	electron transport chain	38/1750	201/20536	2.42457e-06	0.00129979	0.00114106	SDHA/ALDH4A1/NDUFAF2/ASPH/ND3/ND4L/ND4/ND1/ND2/ND5/COX1/COX2/CYTB/COX3/COA6/AFG1L/COX7A2/PARK7/NQO1/P4HA2/MYBBP1A/NDUFA3/COX6B1/CDK1/TSTA3/ETFA/NDUFA10/NDUFS1/COX7C/ETFDH/TXNRD1/NDUFV1/BID/ETFRF1/COX5A/NDUFB10/SLC25A22/PHGDH	38
BP	GO:1903509	liposaccharide metabolic process	28/1750	128/20536	2.78019e-06	0.00135796	0.00119212	PIGB/HEXA/ESYT2/SUMF2/ST6GALNAC6/PIGS/PIGQ/GBA/DPM3/SMPD1/ST3GAL2/CLN3/PIGO/CTSA/PIGV/ASAH1/PIGX/PSAP/ARSA/NAGA/SUMF1/PIGK/SMPD4/PGAP2/ITGB8/PIGT/PIGN/ST3GAL5	28
BP	GO:2001235	positive regulation of apoptotic signaling pathway	37/1750	195/20536	2.99364e-06	0.00135796	0.00119212	LTBR/NCK2/STYXL1/SERINC3/PDIA3/ITM2C/FAS/PPP1CA/PARK7/TP53BP2/CAV1/SLC9A3R1/PPP2R1B/BCAP31/PML/PLEKHF1/DNM1L/MFF/COA8/NCK1/CHCHD10/RACK1/BMPR1B/PRR7/CTNNA1/YWHAZ/RPS3/CTSC/CRADD/TGFBR1/BID/TRAF7/RPL26/PDCD5/BECN1/PLAUR/BCL2L11	37
BP	GO:0034976	response to endoplasmic reticulum stress	52/1750	318/20536	3.81583e-06	0.00160728	0.001411	FKBP14/CCDC47/NCK2/SERINC3/OS9/DERL1/CREB3L4/PDIA6/ERLIN2/PDIA3/TMEM129/TBL2/PDIA5/CLU/CLGN/P4HB/RHBDD1/HERPUD1/UBE2J2/LMNA/DDRGK1/JKAMP/TMEM259/ACADVL/SHC1/ATF6/MAN1B1/ATF6B/PARK7/OPA1/CAV1/FOXRED2/CASP4/BCAP31/YIF1A/PML/ASNS/TMEM67/NCK1/SEC31A/RACK1/CANX/ADD1/ATG10/CREBRF/GRINA/UBXN1/TMBIM6/NPLOC4/PPP1R15A/CHAC1/BCL2L11	52
BP	GO:0032469	endoplasmic reticulum calcium ion homeostasis	10/1750	22/20536	4.89032e-06	0.00192255	0.00168776	CAMK2D/HERPUD1/APP/KCTD17/THADA/BCAP31/PML/GRINA/TMBIM6/PSEN1	10
BP	GO:2001242	regulation of intrinsic apoptotic signaling pathway	34/1750	178/20536	6.38085e-06	0.00226449	0.00198794	NCK2/STYXL1/SERINC3/CD44/CLU/PTPMT1/P4HB/HERPUD1/AKT1/PARK7/OPA1/CAV1/SLC9A3R1/MARCHF7/BCAP31/PLEKHF1/NONO/DNM1L/NCK1/RACK1/CCAR2/RPS3/GRINA/DDIAS/VDAC2/TMBIM6/ZNF385A/BID/RPL26/TMEM161A/BECN1/PLAUR/BCL2L12/BCL2L11	34
BP	GO:0070972	protein localization to endoplasmic reticulum	32/1750	163/20536	6.52812e-06	0.00226449	0.00198794	RPL18/RPS5/RPS15/OS9/SPCS2/RPS10/SEC61G/DDRGK1/RTN4/RPL31/RPL15/RPL7A/RPL28/BCAP31/RPL35A/MIA3/RPL3/SSR3/SEC61A1/RPS3A/RPS3/RPL27A/RPS2/RPL6/RPL23/RPL26/RPS11/KDELR1/RPL18A/PPP1R15A/RPL17/RPS27A	32
BP	GO:2001234	negative regulation of apoptotic signaling pathway	44/1750	258/20536	6.96481e-06	0.00228175	0.0020031	CD44/PSME3/CLU/MAZ/CFLAR/HERPUD1/TRADD/SGK3/LMNA/AKT1/FAS/BDNF/FYN/EYA3/NRP1/PARK7/OPA1/ITGA6/QARS1/STRADB/MARCHF7/HMGB2/NLE1/NONO/BRCA1/PRELID1/CTNNA1/CCAR2/YAP1/RELA/GRINA/DDIAS/TCF7L2/VDAC2/TGFBR1/TMBIM6/ZNF385A/BID/PSEN1/BMP4/CSNK2A2/TMEM161A/PLAUR/BCL2L12	44
BP	GO:0006997	nucleus organization	28/1750	135/20536	8.21828e-06	0.0025507	0.0022392	LEMD2/WRAP53/SF1/PITPNB/DMPK/LMNA/RTN4/NEK6/NUP155/GOLM1/SUN1/CDK1/SUN2/POLR1B/PARP11/PML/HMGB2/SYNE1/SPAG4/CHMP2B/NUP98/TOR1AIP1/CHMP1A/NEK9/CNEP1R1/PLK1/USP36/CHMP2A	28
BP	GO:0006643	membrane lipid metabolic process	41/1750	236/20536	8.91459e-06	0.00262847	0.00230747	PIGB/SERINC3/HACD3/MGST2/HEXA/ESYT2/SUMF2/ST6GALNAC6/ELOVL5/PIGS/CERS5/PIGQ/GBA/DPM3/SMPD1/ST3GAL2/CLN3/HACD1/PIGO/CTSA/PIGV/ASAH1/PIGX/PSAP/ARSA/NAGA/SUMF1/PIGK/PPT1/SMPD4/PGAP2/B4GALT4/RACK1/ACER3/ITGB8/PIGT/TEX2/TECR/CLN8/PIGN/ST3GAL5	41
BP	GO:0043393	regulation of protein binding	40/1750	231/20536	1.23568e-05	0.00346991	0.00304615	CTSZ/LFNG/DERL1/NRG1/MEN1/MAPK3/CARM1/ANXA2/APP/AKT1/DTNBP1/BDNF/ADAM15/HFE/PPP1CA/PTPRF/HSP90AB1/NRP1/PARK7/CAV1/AURKA/PPARA/TFIP11/CCPG1/MET/TGFBR3/ITGB1BP1/ADD1/ANGPT1/CDON/TCF7L2/HDAC4/TGFBR1/TMBIM6/PSEN1/BMP4/PLK1/PRMT7/RUVBL2/HOXA3	40
BP	GO:0045862	positive regulation of proteolysis	61/1750	412/20536	1.51298e-05	0.00405546	0.0035602	PSME3/MMP14/CLU/ZFAND2A/AURKAIP1/MAPK3/FN1/HMGB1/GBA/LGMN/CFLAR/RHBDD1/HERPUD1/TRADD/RNF14/APP/AKT1/DDRGK1/FAS/ASPH/TMEM259/GRAMD4/EFNA1/HDAC2/FYN/BEX3/CASP10/CAV1/AURKA/CSNK1D/BTRC/ANTXR1/CASP4/PSMC2/HSPD1/BCAP31/PML/ROBO1/MAPK14/COA8/RACK1/PRELID1/PRR7/PTK2/RPS3/PICALM/CTSC/PACSIN3/DIABLO/CRADD/BCL2L13/BID/PSEN1/PLK1/GRN/HSPBP1/PDCD5/FURIN/BCL2L11/CTSD/MYC	61
BP	GO:0042773	ATP synthesis coupled electron transport	24/1750	111/20536	1.71675e-05	0.00428113	0.0037583	SDHA/ND3/ND4L/ND4/ND1/ND2/ND5/COX1/COX2/CYTB/COX3/COA6/AFG1L/PARK7/NDUFA3/COX6B1/CDK1/NDUFA10/NDUFS1/COX7C/NDUFV1/BID/COX5A/NDUFB10	24
BP	GO:0042176	regulation of protein catabolic process	63/1750	432/20536	1.78392e-05	0.00428113	0.0037583	MAD2L2/OS9/LPCAT1/BANP/NRG1/HMGCR/VPS28/PSME3/USP8/CLU/ZFAND2A/GBA/ANXA2/ATP13A2/GGA1/HERPUD1/RNF14/WAC/AKT1/DDRGK1/EEF1A1/TMEM259/HFE/EFNA1/FYN/HSP90AB1/CTSA/UQCC2/PARK7/CHEK2/CAV1/AURKA/CSNK1D/RHBDD3/BTRC/UCHL5/PHB/MARCHF7/XPO1/PSMC2/BCAP31/PML/ATG7/RACK1/FBXL5/LAPTM4B/CCAR2/PTK2/CTSC/RELA/PACSIN3/UBXN1/LDLR/PSEN1/HSP90AA1/CSNK2A2/PLK1/HGS/RPL23/HSPBP1/FURIN/SNX12/SDCBP	63
BP	GO:0019080	viral gene expression	40/1750	235/20536	1.87069e-05	0.00428113	0.0037583	RPL18/RPS5/USF2/RPS15/POLR2B/INPP5K/SP1/RPS10/PCBP2/MCTS1/NELFE/NUP155/EIF3B/EIF3D/SMARCB1/RPL31/RPL15/RPL7A/RPL28/RPL35A/RPL3/ZNF639/NUP214/RPS3A/RPS3/RPL27A/NUP98/RPS2/PSMC3/RPL6/NUP37/RPL23/RPL26/SUPT4H1/RPS11/RPL18A/POLR2F/RPL17/FURIN/RPS27A	40
BP	GO:0061684	chaperone-mediated autophagy	8/1750	16/20536	1.88756e-05	0.00428113	0.0037583	CLU/ATP13A2/EEF1A1/LAMP2/CTSA/ATG7/HSPA8/HSP90AA1	8
BP	GO:0010952	positive regulation of peptidase activity	39/1750	228/20536	2.10755e-05	0.00460305	0.00404091	PSME3/MAPK3/FN1/HMGB1/LGMN/CFLAR/TRADD/APP/DDRGK1/FAS/ASPH/GRAMD4/EFNA1/FYN/BEX3/CASP10/CAV1/ANTXR1/CASP4/HSPD1/BCAP31/PML/ROBO1/MAPK14/COA8/RACK1/PRELID1/PRR7/RPS3/PICALM/DIABLO/CRADD/BCL2L13/BID/GRN/PDCD5/BCL2L11/CTSD/MYC	39
BP	GO:0006998	nuclear envelope organization	15/1750	53/20536	2.37535e-05	0.00472315	0.00414634	LEMD2/DMPK/LMNA/NEK6/NUP155/SUN1/CDK1/SUN2/PARP11/SPAG4/TOR1AIP1/NEK9/CNEP1R1/PLK1/CHMP2A	15
BP	GO:0051054	positive regulation of DNA metabolic process	37/1750	213/20536	2.3978e-05	0.00472315	0.00414634	ACD/MAD2L2/HMBOX1/CCT3/SHLD2/WRAP53/MAPK3/HMGB1/BABAM2/AKT1/RFC2/CDK2/MMS19/FAM168A/POT1/TFRC/HSP90AB1/EYA3/DDX39B/NABP2/BRCC3/PML/MLH1/PTGES3/PARP9/BRCA1/PARP3/RPS3/CCT4/HSP90AA1/PARN/TMEM161A/TRIM28/PNKP/BABAM1/STAT6/MYC	37
BP	GO:1903008	organelle disassembly	23/1750	106/20536	2.40282e-05	0.00472315	0.00414634	SREBF1/GBA/ATP13A2/TSC2/MCTS1/WDR45/PARK7/CDK1/ATG9A/TOMM7/TEX264/MTIF2/SQSTM1/MRRF/ATG7/DNM1L/HAX1/KLC1/CSNK2A2/USP36/BECN1/SREBF2/ATG5	23
BP	GO:0009895	negative regulation of catabolic process	53/1750	349/20536	2.66239e-05	0.00506455	0.00444605	MAD2L2/OS9/BANP/NRG1/HMGCR/PABPC1/ANXA2/PAIP1/EIF4G2/ATP13A2/EIF4G1/WAC/AKT1/TSC2/DDRGK1/RBM38/HFE/ANGEL2/QSOX1/EFNA1/FYN/HSP90AB1/CTSA/PARK7/TAB3/PPARA/BSCL2/UCHL5/PHB/MARCHF7/PML/ATG7/MET/MAPK14/LAPTM4B/CCAR2/PTK2/RELA/UBXN1/HDAC4/PSEN1/SLIRP/PARN/CSNK2A2/PHF23/RPL23/NPC1/USP36/BECN1/FURIN/POLDIP2/SNX12/SDCBP	53
BP	GO:0016570	histone modification	69/1750	493/20536	2.85928e-05	0.00526911	0.00462563	HDAC7/KDM4B/SREBF1/MEN1/SUV39H2/MAPK3/CARM1/SETD3/MORF4L1/PHF10/CAMK2D/TADA3/LMNA/WAC/EED/CDK2/BAZ1A/SIN3A/USP21/HDAC2/NTMT1/SET/EYA3/NELFE/EHMT2/MSL3/PPP5C/TRIM37/CDK1/AURKA/SETD5/SMARCB1/BRCC3/PHB/JDP2/OTUB1/TBL1XR1/PHF1/ASH2L/PRMT3/PRMT2/HDAC9/KAT14/MSL2/RUVBL1/BRCA1/SATB1/NEK11/RPS6KA4/PRMT1/PHC1/HDAC4/MCRS1/USP3/PRMT7/KANSL1/NAA60/MSL1/USP22/USP36/SMAD4/MBD3/ZNF274/RUVBL2/FBL/KDM6A/ATG5/MLLT…	69
BP	GO:0042177	negative regulation of protein catabolic process	29/1750	152/20536	3.03795e-05	0.00542873	0.00476576	MAD2L2/OS9/BANP/NRG1/HMGCR/ANXA2/ATP13A2/WAC/DDRGK1/HFE/EFNA1/FYN/HSP90AB1/CTSA/PARK7/UCHL5/PHB/MARCHF7/PML/LAPTM4B/CCAR2/RELA/UBXN1/PSEN1/CSNK2A2/RPL23/FURIN/SNX12/SDCBP	29
BP	GO:1902600	proton transmembrane transport	32/1750	176/20536	3.30826e-05	0.00564693	0.00495731	DMAC2L/SLC11A2/ATP5F1A/ATP1A3/ATP6V0A4/ATP6V1H/SLC33A1/ND4/COX1/COX2/CYTB/ATP8/ATP6/COX3/COX7A2/PARK7/COX6B1/PHB2/SLC25A3/SLC9A3R1/ATP1A1/ATP6V0E2/ATP6V0B/CHCHD10/COX17/CLCN3/COX7C/ATP6V0E1/SLC25A14/COX5A/SLC2A8/SLC9A6	32
BP	GO:0006986	response to unfolded protein	35/1750	200/20536	3.35158e-05	0.00564693	0.00495731	FKBP14/NCK2/DERL1/CREB3L4/PDIA6/TMEM129/TBL2/PDIA5/CLGN/RHBDD1/HERPUD1/UBE2J2/LMNA/JKAMP/ACADVL/SHC1/ATF6/HSP90AB1/ATF6B/HSPD1/YIF1A/ASNS/NCK1/SEC31A/RACK1/CANX/ADD1/CREBRF/SERPINH1/HSPA8/TMBIM6/HSP90AA1/PPP1R15A/CHAC1/BCL2L11	35
BP	GO:0006457	protein folding	41/1750	250/20536	3.62393e-05	0.0059362	0.00521126	DERL1/SIL1/PDIA6/CCT3/PDIA3/NFYC/CCT6B/PDIA5/CLU/CLGN/P4HB/PFDN5/ATF6/HSP90AB1/EMC1/CSNK2B/DNAJC1/UNC45A/P3H1/PPIG/HSPD1/PRDX4/DNAJB6/PTGES3/CANX/FUT10/TBCEL/HSPA8/UBXN1/MLEC/FKBP5/CCT4/HSP90AA1/CSNK2A2/GRN/PRKCSH/HSPBP1/PDCD5/LTBP4/RUVBL2/GAK	41
BP	GO:0051972	regulation of telomerase activity	15/1750	55/20536	3.84293e-05	0.0061248	0.00537682	ACD/HMBOX1/MEN1/PINX1/WRAP53/MAPK3/POT1/HSP90AB1/PTGES3/PARP3/CCT4/HSP90AA1/PARN/PNKP/MYC	15
BP	GO:0006506	GPI anchor biosynthetic process	11/1750	32/20536	3.99095e-05	0.00613007	0.00538145	PIGB/PIGS/PIGQ/DPM3/PIGO/PIGV/PIGX/PIGK/PGAP2/PIGT/PIGN	11
BP	GO:0006613	cotranslational protein targeting to membrane	25/1750	124/20536	4.05414e-05	0.00613007	0.00538145	RPL18/RPS5/RPS15/SSR2/RPS10/RPL31/RPL15/RPL7A/RPL28/RPL35A/RPL3/SSR3/SEC61A1/RPS3A/RPS3/RPL27A/RPS2/RPL6/ARL6IP1/RPL23/RPL26/RPS11/RPL18A/RPL17/RPS27A	25
BP	GO:0048193	Golgi vesicle transport	58/1750	400/20536	4.45816e-05	0.00637375	0.00559537	CTSZ/TFG/COPA/CORO7/LMF1/USE1/PKDCC/MYO1B/AP1AR/TRAPPC5/PITPNB/LYPLA1/GGA1/COG5/COPE/COG2/BNIP1/PPP6R3/PROS1/MIA2/DDHD2/CSNK1D/SEC24B/PREPL/MCFD2/VPS35L/CUX1/TICAM2/AP4M1/BCAP31/YIF1A/COG1/MIA3/TMED4/VAMP2/SEC31A/RACK1/SAR1B/YIPF5/ERGIC1/CTSC/RAB30/VPS51/COG4/SORT1/RACGAP1/ERGIC2/KLC1/CNIH1/SNAP23/TRAPPC2L/AP1G1/RABEP1/TRAPPC8/KDELR1/ARFRP1/GAK/SEC24C	58
BP	GO:0042775	mitochondrial ATP synthesis coupled electron transport	23/1750	110/20536	4.4728e-05	0.00637375	0.00559537	SDHA/ND3/ND4L/ND4/ND1/ND2/ND5/COX1/COX2/CYTB/COX3/AFG1L/PARK7/NDUFA3/COX6B1/CDK1/NDUFA10/NDUFS1/COX7C/NDUFV1/BID/COX5A/NDUFB10	23
BP	GO:0002181	cytoplasmic translation	22/1750	103/20536	4.62125e-05	0.00637375	0.00559537	FTSJ1/RPL18/EIF3H/EIF4G1/MCTS1/YTHDF2/EIF3B/EIF3D/RPL31/RPL15/RPL35A/EIF4A2/NCK1/EIF3M/EIF2S3B/RPL6/ZNF385A/DPH1/RPL26/EIF4A1/RPL18A/RPL17	22
BP	GO:0043161	proteasome-mediated ubiquitin-dependent protein catabolic process	66/1750	473/20536	4.64764e-05	0.00637375	0.00559537	CCDC47/OS9/DERL1/PSMA6/ERLIN2/PSME3/TMEM129/CLU/ZFAND2A/GBA/HERPUD1/UBE2J2/RNF14/WAC/AKT1/CDK2/DDRGK1/JKAMP/HFE/PCBP2/PSMA7/HSP90AB1/MAN1B1/UBXN11/PARK7/CAV1/FBXO38/CDK1/AURKA/DCAF11/CCNF/FOXRED2/CSNK1D/KCTD17/BTRC/UCHL5/TBL1XR1/PSMC2/FBXW5/BCAP31/PML/PSMD4/FBXO45/TMEM67/FBXL18/AGAP3/ARMC8/RACK1/UCHL1/FBXL5/RMND5B/CCAR2/PSMC3/BIRC2/UBXN1/ANAPC15/UBC/PSEN1/PLK1/ZNRF1/NPLOC4/CDC27/HSPBP1/UBE2A/SDCB…	66
BP	GO:0097193	intrinsic apoptotic signaling pathway	49/1750	322/20536	4.99833e-05	0.00656394	0.00576233	NCK2/STYXL1/SERINC3/CD44/CLU/PTPMT1/P4HB/HERPUD1/AKT1/PARK7/MYBBP1A/CHEK2/TP53BP2/OPA1/CAV1/SLC9A3R1/CASP4/MARCHF7/BCAP31/PML/PLEKHF1/MLH1/NONO/DNM1L/COA8/NCK1/BRCA1/RACK1/CCAR2/RPS3/GRINA/DDIAS/MELK/USP28/DIABLO/VDAC2/TMBIM6/ZNF385A/BID/RPL26/IKBKE/TMEM161A/BECN1/PLAUR/PPP1R15A/BCL2L12/MSH6/CHAC1/BCL2L11	49
BP	GO:2001236	regulation of extrinsic apoptotic signaling pathway	31/1750	172/20536	5.18362e-05	0.00656394	0.00576233	LTBR/PSME3/PDIA3/ITM2C/CFLAR/TRADD/SGK3/LMNA/AKT1/FAS/PPP1CA/FYN/EYA3/NRP1/PARK7/CAV1/ITGA6/STRADB/PPP2R1B/PML/HMGB2/BRCA1/BMPR1B/CTNNA1/FGFR1/YAP1/RELA/TCF7L2/TGFBR1/BID/BMP4	31
BP	GO:0034504	protein localization to nucleus	45/1750	288/20536	5.24746e-05	0.00656394	0.00576233	TNPO3/BANP/CCT3/PINX1/WRAP53/NF2/LMNA/AKT1/TSC2/NOL8/SIN3A/FYN/LZTS2/PARK7/NUP155/SUN1/CDK1/PHB2/SUN2/POLR1A/XPO1/PML/DNAJB6/SYNE1/MAPK14/PARP9/NUP214/CHCHD10/IPO11/ANGPT1/RANBP17/NUP98/ARL2/TOR1AIP1/CCT4/MCRS1/PSEN1/BMP4/CNEP1R1/PLK1/SNUPN/RPL23/TMEM98/KPNB1/TRIM28	45
BP	GO:0062197	cellular response to chemical stress	56/1750	385/20536	5.48744e-05	0.00656394	0.00576233	DHRS2/FBLN5/FOS/MAPK3/PYCR1/P4HB/STAU1/CFLAR/ATP13A2/AKT1/CDK2/ARNT/FAS/MYLK/SIN3A/HDAC2/FYN/FANCC/PARK7/NQO1/PPP5C/PDGFD/CAV1/LRRC8D/PSAP/CDK1/MICU1/MPV17/TPM1/FANCD2/PXN/VKORC1L1/PML/G6PD/NONO/ATG7/MET/AGAP3/RACK1/RELB/NME2/RPS3/RELA/TXNRD1/MELK/DIABLO/MSRB3/RAD52/FUT8/PDE8A/TMEM161A/BECN1/SLC25A23/ATG5/GCH1/STAT6	56
BP	GO:0006505	GPI anchor metabolic process	11/1750	33/20536	5.5275e-05	0.00656394	0.00576233	PIGB/PIGS/PIGQ/DPM3/PIGO/PIGV/PIGX/PIGK/PGAP2/PIGT/PIGN	11
BP	GO:0007032	endosome organization	19/1750	83/20536	5.52947e-05	0.00656394	0.00576233	VPS18/CORO1C/VPS28/USP8/DNM1/SQSTM1/PLEKHF1/CHMP2B/CLCN3/LAPTM4B/CHMP1A/HGS/ANXA8/PLEKHJ1/VPS25/CHMP2A/ANXA8L1/RAB5B/SCARB2	19
BP	GO:2001244	positive regulation of intrinsic apoptotic signaling pathway	16/1750	63/20536	5.56549e-05	0.00656394	0.00576233	NCK2/STYXL1/SERINC3/PARK7/CAV1/SLC9A3R1/BCAP31/PLEKHF1/DNM1L/NCK1/RACK1/RPS3/BID/RPL26/BECN1/BCL2L11	16
BP	GO:0035247	peptidyl-arginine omega-N-methylation	6/1750	10/20536	5.90121e-05	0.00682342	0.00599013	CARM1/NDUFAF7/PRMT3/PRMT2/PRMT1/PRMT7	6
BP	GO:0016236	macroautophagy	49/1750	325/20536	6.3454e-05	0.00719593	0.00631714	VPS28/MAPK3/GBA/ATP13A2/WAC/AKT1/TSC2/MTMR3/ATP6V1H/CLN3/QSOX1/LAMP2/CSNK2B/WDR45/VPS16/IFT20/ATG9A/SLC38A9/NPRL3/TOMM7/TEX264/RAB5A/SQSTM1/ATG7/ATP6V0E2/ATP6V0B/CHMP2B/UCHL1/ATG10/ATP6V0E1/MTERF3/CAPN1/FYCO1/PRKAG1/ATG101/PSEN1/CSNK2A2/PHF23/HGS/TRAPPC8/NPC1/USP36/VPS25/BECN1/CAPNS1/VMP1/CHMP2A/ATG5/POLDIP2	49
BP	GO:0010824	regulation of centrosome duplication	13/1750	45/20536	6.50065e-05	0.00723289	0.00634959	TRIM37/CCNF/XPO1/FBXW5/MDM1/TMEM67/BRCA1/CHMP2B/PLK4/CHMP1A/CEP76/CHMP2A/ALMS1	13
BP	GO:0016050	vesicle organization	52/1750	354/20536	7.70423e-05	0.00841331	0.00738585	CTSZ/VPS18/TFG/STX10/CORO1C/VPS28/USP8/TRAPPC5/HPS1/ANXA2/DTNBP1/STX16/DNM1/VPS16/CAV1/PPP6R3/CSNK1D/SEC24B/MCFD2/SQSTM1/PLEKHF1/AP2M1/MIA3/CHMP2B/SEC31A/SAR1B/CLCN3/LAPTM4B/PICALM/CTSC/SNX19/CHMP1A/SORT1/BLOC1S5/BLOC1S1/ZNF385A/CNIH1/SNAP23/TRAPPC2L/BLOC1S6/AP1G1/HGS/ANXA8/PLEKHJ1/VPS25/CHMP2A/ANXA8L1/TAP2/RAB5B/SDCBP/SEC24C/SCARB2	52
BP	GO:0006497	protein lipidation	20/1750	93/20536	9.10224e-05	0.00975925	0.00856743	PIGB/ZDHHC3/PIGS/PIGQ/GBA/DPM3/ZDHHC9/PIGO/ZDHHC6/PIGV/WDR45/PIGX/ZDHHC8/PIGK/ATG7/PGAP2/ATG10/PIGT/ATG5/PIGN	20
BP	GO:1903362	regulation of cellular protein catabolic process	43/1750	278/20536	9.64347e-05	0.0101549	0.00891478	OS9/PSME3/CLU/ZFAND2A/GBA/ANXA2/ATP13A2/HERPUD1/RNF14/WAC/AKT1/DDRGK1/TMEM259/HFE/EFNA1/HSP90AB1/UQCC2/PARK7/CAV1/AURKA/CSNK1D/BTRC/UCHL5/MARCHF7/PSMC2/BCAP31/PML/RACK1/FBXL5/LAPTM4B/CCAR2/PTK2/CTSC/UBXN1/LDLR/PSEN1/HSP90AA1/CSNK2A2/PLK1/RPL23/HSPBP1/FURIN/SDCBP	43
BP	GO:0045017	glycerolipid biosynthetic process	44/1750	287/20536	9.92542e-05	0.0102685	0.00901444	PIGB/SREBF1/PLD2/LPCAT1/PIGS/LPCAT4/INPP5K/PIGQ/PTPMT1/STARD10/ETNK1/DPM3/MTMR3/PIGO/PIGV/CSNK2B/PIGX/DDHD2/PIP5K1A/PCYT1A/RAB5A/GK/SACM1L/PIGK/PLSCR1/PGAP2/LCLAT1/DGKZ/DGAT1/PITPNM1/LDLR/INPPL1/PIGT/PCK2/CDIPT/LPCAT2/CSNK2A2/CNEP1R1/VAC14/MTMR4/SLC44A2/NR1H2/PLEKHA2/PIGN	44
BP	GO:0045739	positive regulation of DNA repair	16/1750	66/20536	0.000101749	0.0103451	0.00908172	MAD2L2/SHLD2/WRAP53/HMGB1/BABAM2/MMS19/FAM168A/EYA3/BRCC3/PARP9/BRCA1/PARP3/RPS3/TMEM161A/TRIM28/BABAM1	16
BP	GO:0043488	regulation of mRNA stability	34/1750	203/20536	0.000106196	0.0105643	0.00927418	TBRG4/PSMA6/PSME3/PABPC1/PCID2/PAIP1/EIF4G1/HNRNPM/AKT1/RBM38/ANGEL2/MOV10/PSMA7/SET/PUM1/YTHDF2/XPO1/PSMC2/PSMD4/MAPK14/EXOSC1/NUP214/VIM/FASTKD3/YWHAZ/HSPA8/PSMC3/UBC/ALKBH5/PARN/SAMD4B/CARHSP1/FTO/RPS27A	34
BP	GO:0051973	positive regulation of telomerase activity	12/1750	41/20536	0.000107488	0.0105643	0.00927418	ACD/HMBOX1/WRAP53/MAPK3/POT1/HSP90AB1/PTGES3/CCT4/HSP90AA1/PARN/PNKP/MYC	12
BP	GO:0006402	mRNA catabolic process	61/1750	441/20536	0.00011362	0.0109839	0.00964248	RPL18/RPS5/RPS15/TBRG4/CSDE1/PSMA6/CNOT9/PSME3/PABPC1/PCID2/PAIP1/EIF4G1/RPS10/HNRNPM/AKT1/RBM38/ANGEL2/MOV10/PSMA7/SET/PUM1/YTHDF2/RPL31/RPL15/XPO1/PSMC2/RPL7A/RPL28/PSMD4/MLH1/RPL35A/RPL3/MAPK14/TUT4/EXOSC1/NUP214/NT5C3B/VIM/FASTKD3/RPS3A/YWHAZ/RPS3/RPL27A/RPS2/HSPA8/PSMC3/UBC/ALKBH5/CNOT2/RPL6/RNPS1/PARN/RPL23/RPL26/RPS11/RPL18A/SAMD4B/CARHSP1/RPL17/FTO/RPS27A	61
BP	GO:0090150	establishment of protein localization to membrane	53/1750	369/20536	0.000119359	0.0112731	0.00989642	RPL18/RPS5/RPS15/PKDCC/SSR2/ZDHHC3/INPP5K/LYPLA1/GGA1/RPS10/ZDHHC9/MYO1C/CLSTN1/FYN/ZDHHC6/PRNP/TP53BP2/MIEF1/PREPL/RPL31/RPL15/RPL7A/RPL28/RPL35A/MFF/RPL3/SSR3/SEC61A1/VAMP2/ITGB1BP1/RACK1/RPS3A/YWHAZ/RPS3/RPL27A/RPS2/CLIP1/RPL6/BID/HSP90AA1/ARL6IP1/RPL23/RPL26/NPC1/PDCD5/RPS11/RPL18A/REEP2/RPL17/ARFRP1/BCL2L11/SDCBP/RPS27A	53
BP	GO:0035246	peptidyl-arginine N-methylation	6/1750	11/20536	0.000120435	0.0112731	0.00989642	CARM1/NDUFAF7/PRMT3/PRMT2/PRMT1/PRMT7	6
BP	GO:0006282	regulation of DNA repair	24/1750	125/20536	0.000128277	0.0118195	0.0103761	MAD2L2/SHLD2/OGG1/WRAP53/HMGB1/BABAM2/MMS19/FAM168A/EYA3/TFIP11/BRCC3/PARPBP/OTUB1/PML/PARP9/BRCA1/PARP3/UBE2V2/RPS3/RAD52/RMI2/TMEM161A/TRIM28/BABAM1	24
BP	GO:2001020	regulation of response to DNA damage stimulus	38/1750	239/20536	0.000134072	0.0119127	0.0104579	MAD2L2/CD44/SHLD2/OGG1/WRAP53/CLU/HMGB1/BABAM2/MMS19/FAM168A/EYA3/DDX39B/IER3/CHEK2/TFIP11/BRCC3/PARPBP/MARCHF7/OTUB1/PML/DYRK1A/PARP9/BRCA1/PARP3/UBE2V2/CCAR2/RPS3/DDIAS/RAD52/ZNF385A/BID/RMI2/RPL26/TMEM161A/TRIM28/BCL2L12/BABAM1/MYC	38
BP	GO:0002183	cytoplasmic translational initiation	11/1750	36/20536	0.000135125	0.0119127	0.0104579	EIF3H/EIF4G1/MCTS1/YTHDF2/EIF3B/EIF3D/EIF4A2/NCK1/EIF3M/EIF2S3B/EIF4A1	11
BP	GO:0006622	protein targeting to lysosome	8/1750	20/20536	0.000135438	0.0119127	0.0104579	CLU/SNX16/LAMP2/AP4M1/HSPA8/HGS/NCOA4/SCARB2	8
BP	GO:0042157	lipoprotein metabolic process	26/1750	141/20536	0.000137369	0.0119127	0.0104579	PIGB/ZDHHC3/PIGS/PIGQ/GBA/DPM3/LYPLA1/ZDHHC9/PIGO/LYPLAL1/ZDHHC6/PIGV/WDR45/PIGX/PPARA/ZDHHC8/PIGK/PPT1/ATG7/PGAP2/ATG10/LDLR/PIGT/ATG5/CTSD/PIGN	26
BP	GO:0046605	regulation of centrosome cycle	15/1750	61/20536	0.000139919	0.011958	0.0104977	TRIM37/AURKA/CCNF/RANBP1/XPO1/FBXW5/MDM1/TMEM67/BRCA1/CHMP2B/PLK4/CHMP1A/CEP76/CHMP2A/ALMS1	15
BP	GO:0045047	protein targeting to ER	25/1750	134/20536	0.000151141	0.0127325	0.0111776	RPL18/RPS5/RPS15/SPCS2/RPS10/SEC61G/RPL31/RPL15/RPL7A/RPL28/RPL35A/RPL3/SSR3/SEC61A1/RPS3A/RPS3/RPL27A/RPS2/RPL6/RPL23/RPL26/RPS11/RPL18A/RPL17/RPS27A	25
BP	GO:0006612	protein targeting to membrane	36/1750	224/20536	0.000159686	0.0132629	0.0116432	RPL18/RPS5/RPS15/SSR2/ZDHHC3/INPP5K/RPS10/ZDHHC9/MYO1C/FYN/ZDHHC6/PRNP/MIEF1/RPL31/RPL15/RPL7A/RPL28/RPL35A/MFF/RPL3/SSR3/SEC61A1/ITGB1BP1/RPS3A/RPS3/RPL27A/RPS2/RPL6/ARL6IP1/RPL23/RPL26/RPS11/RPL18A/RPL17/SDCBP/RPS27A	36
BP	GO:1905476	negative regulation of protein localization to membrane	10/1750	31/20536	0.000164392	0.0133234	0.0116964	CLTC/PKDCC/INPP5K/LYPLA1/PID1/LRRC15/AP2M1/TMEM59/ITGB1BP1/PICALM	10
BP	GO:1903363	negative regulation of cellular protein catabolic process	20/1750	97/20536	0.000167697	0.0133234	0.0116964	OS9/ANXA2/ATP13A2/WAC/DDRGK1/HFE/EFNA1/HSP90AB1/PARK7/UCHL5/MARCHF7/PML/LAPTM4B/CCAR2/UBXN1/PSEN1/CSNK2A2/RPL23/FURIN/SDCBP	20
BP	GO:2001021	negative regulation of response to DNA damage stimulus	20/1750	97/20536	0.000167697	0.0133234	0.0116964	MAD2L2/CD44/SHLD2/OGG1/CLU/DDX39B/CHEK2/TFIP11/PARPBP/MARCHF7/OTUB1/DYRK1A/CCAR2/RPS3/DDIAS/ZNF385A/BID/RMI2/TMEM161A/BCL2L12	20
BP	GO:0006984	ER-nucleus signaling pathway	13/1750	49/20536	0.000169452	0.0133234	0.0116964	CCDC47/NCK2/ERLIN2/HERPUD1/ATF6/ATF6B/ASNS/NCK1/EIF2A/ATG10/SCAP/PPP1R15A/BCL2L11	13
BP	GO:0008203	cholesterol metabolic process	28/1750	159/20536	0.000176012	0.0136572	0.0119893	MSMO1/SREBF1/LMF1/ERLIN2/HMGCR/FDXR/NFYC/GBA/SP1/SMPD1/APP/TRERF1/ACADVL/NSDHL/FGF1/CYB5R3/DHCR7/G6PD/FDFT1/LDLR/SCAP/LIMA1/NPC2/KPNB1/NPC1/SREBF2/MVK/CLN8	28
BP	GO:0006614	SRP-dependent cotranslational protein targeting to membrane	23/1750	120/20536	0.000180408	0.0137421	0.0120639	RPL18/RPS5/RPS15/RPS10/RPL31/RPL15/RPL7A/RPL28/RPL35A/RPL3/SSR3/SEC61A1/RPS3A/RPS3/RPL27A/RPS2/RPL6/RPL23/RPL26/RPS11/RPL18A/RPL17/RPS27A	23
BP	GO:0010506	regulation of autophagy	51/1750	357/20536	0.000181768	0.0137421	0.0120639	SREBF1/DEPP1/MAPK3/HMGB1/GBA/EIF4G2/ATP13A2/EIF4G1/WAC/AKT1/TSC2/MTMR3/ATP6V1H/EEF1A1/QSOX1/CTSA/TFEB/PARK7/TAB3/PSAP/IFT20/SLC38A9/NPRL3/TOMM7/RAB5A/PLEKHF1/ATG7/TMEM59/DNM1L/MET/ATP6V0E2/ATP6V0B/HAX1/UCHL1/ATP6V0E1/PTK2/CAPN1/FYCO1/PRKAG1/ATG101/CSNK2A2/USP10/PHF23/NPC1/USP36/BECN1/CAPNS1/SREBF2/ATG5/POLDIP2/BCL2L11	51
BP	GO:0030968	endoplasmic reticulum unfolded protein response	24/1750	128/20536	0.00018757	0.0140013	0.0122914	FKBP14/NCK2/DERL1/CREB3L4/PDIA6/TBL2/PDIA5/CLGN/HERPUD1/LMNA/ACADVL/SHC1/ATF6/ATF6B/YIF1A/ASNS/NCK1/SEC31A/RACK1/CANX/ADD1/CREBRF/PPP1R15A/BCL2L11	24
BP	GO:0042158	lipoprotein biosynthetic process	20/1750	98/20536	0.00019407	0.0140599	0.0123429	PIGB/ZDHHC3/PIGS/PIGQ/GBA/DPM3/ZDHHC9/PIGO/ZDHHC6/PIGV/WDR45/PIGX/ZDHHC8/PIGK/ATG7/PGAP2/ATG10/PIGT/ATG5/PIGN	20
BP	GO:2001022	positive regulation of response to DNA damage stimulus	20/1750	98/20536	0.00019407	0.0140599	0.0123429	MAD2L2/SHLD2/WRAP53/HMGB1/BABAM2/MMS19/FAM168A/EYA3/BRCC3/PARP9/BRCA1/PARP3/CCAR2/RPS3/ZNF385A/RPL26/TMEM161A/TRIM28/BABAM1/MYC	20
BP	GO:0038127	ERBB signaling pathway	26/1750	144/20536	0.000195509	0.0140599	0.0123429	PTPN18/NCK2/DOK1/GAREM1/CNOT9/NRG1/LGMN/APP/AKT1/RTN4/SHC1/AFAP1L2/SPRY2/SH3KBP1/EFEMP1/PTPRR/PTK2/PSEN1/HSP90AA1/CDH13/BCAR1/HGS/VPS25/RHBDF2/SHKBP1/PLAUR	26
BP	GO:0046486	glycerolipid metabolic process	63/1750	469/20536	0.000203998	0.014461	0.012695	ENPP2/PIGB/SLC22A4/SERINC3/SREBF1/LMF1/PLD2/LPCAT1/ABHD6/DAGLB/PIGS/LPCAT4/INPP5K/PIGQ/PTPMT1/STARD10/ETNK1/MBOAT7/DPM3/MTMR3/PIGO/INPP5B/PIGV/CSNK2B/PIGX/CAV1/DDHD2/PIP5K1A/PCYT1A/BPNT1/IP6K2/RAB5A/TBL1XR1/GK/SACM1L/PIGK/PLSCR1/INPP1/SMPD4/PGAP2/LCLAT1/IP6K1/DGKZ/DGAT1/PITPNM1/LDLR/SOCS2/INPPL1/PIGT/PCK2/CDIPT/LPCAT2/ABHD2/CSNK2A2/CNEP1R1/VAC14/MTMR4/SLC44A2/NR1H2/PNPLA6/PLEKHA2/EFR3A/PIGN	63
BP	GO:0042255	ribosome assembly	15/1750	63/20536	0.000205991	0.014461	0.012695	RPS5/RPS15/RPS10/PPAN/FASTKD2/MTERF4/NLE1/RPL3/EIF2A/MTERF3/RPL6/TRAF7/BOP1/C1QBP/NOP2	15
BP	GO:0031330	negative regulation of cellular catabolic process	42/1750	279/20536	0.000211761	0.0146102	0.012826	OS9/PABPC1/ANXA2/PAIP1/EIF4G2/ATP13A2/EIF4G1/WAC/AKT1/TSC2/DDRGK1/RBM38/HFE/ANGEL2/QSOX1/EFNA1/HSP90AB1/CTSA/PARK7/TAB3/UCHL5/MARCHF7/PML/ATG7/MET/MAPK14/LAPTM4B/CCAR2/PTK2/UBXN1/PSEN1/SLIRP/PARN/CSNK2A2/PHF23/RPL23/NPC1/USP36/BECN1/FURIN/POLDIP2/SDCBP	42
BP	GO:0001701	in utero embryonic development	56/1750	405/20536	0.000214528	0.0146102	0.012826	PTPN18/ACVR1B/SSR2/INPP5K/RIC8A/AKT1/CCNB1IP1/SYF2/ARNT/NCAPG2/RTN4/SIN3A/ND4/C1orf43/NSDHL/INPP5B/TFEB/PTCH1/TPM1/PLOD3/TBL1XR1/CMTM3/PTPRR/NLE1/DNAJB6/CITED1/FOSL1/SMPD4/ASF1B/DBN1/ITGB1/KIDINS220/PLK4/ADD1/ANGPT1/FGFR1/ADM/WDR74/PRMT1/PSMC3/ARNT2/PLCD3/SLC39A3/TGFBR1/CNOT2/HOPX/FUT8/RPGRIP1L/SMAD4/MBD3/TRIM28/KDM6A/BCL2L11/KIFBP/UBE2A/CPT2	56
BP	GO:0070482	response to oxygen levels	60/1750	442/20536	0.000215548	0.0146102	0.012826	RAMP2/PSMA6/SLC11A2/RWDD3/PSME3/TBL2/MMP14/CDK4/SUV39H2/P4HB/CFLAR/LMNA/AKT1/ARNT/FAS/ADAM15/DPP4/ND4/ND5/CYTB/ATP6/HDAC2/PSMA7/LPAR1/CA9/POSTN/KCNK2/OPA1/CAV1/PHB2/PPARA/SLC8A1/PSMC2/HILPDA/PML/PSMD4/ATG7/AGTRAP/DNM1L/TGFBR3/PLAT/PSEN2/NPEPPS/ADM/PSMC3/BIRC2/ARNT2/LDHA/UBC/CIAO3/ALKBH5/VEGFB/SCAP/TMBIM6/SMAD4/BECN1/SLC2A8/RPS27A/KCNMA1/MYC	60
BP	GO:0010826	negative regulation of centrosome duplication	6/1750	12/20536	0.000223476	0.0149754	0.0131466	TRIM37/CCNF/MDM1/TMEM67/BRCA1/CHMP2A	6
BP	GO:0019083	viral transcription	35/1750	220/20536	0.000238857	0.0157088	0.0137904	RPL18/RPS5/USF2/RPS15/POLR2B/INPP5K/SP1/RPS10/NELFE/NUP155/SMARCB1/RPL31/RPL15/RPL7A/RPL28/RPL35A/RPL3/ZNF639/NUP214/RPS3A/RPS3/RPL27A/NUP98/RPS2/PSMC3/RPL6/NUP37/RPL23/RPL26/SUPT4H1/RPS11/RPL18A/POLR2F/RPL17/RPS27A	35
BP	GO:1902652	secondary alcohol metabolic process	29/1750	170/20536	0.000239747	0.0157088	0.0137904	MSMO1/SREBF1/LMF1/ERLIN2/HMGCR/FDXR/NFYC/GBA/SP1/SMPD1/APP/TRERF1/ACADVL/NSDHL/FGF1/CYB5R3/DHCR7/G6PD/FGFR1/FDFT1/LDLR/SCAP/LIMA1/NPC2/KPNB1/NPC1/SREBF2/MVK/CLN8	29
BP	GO:0072599	establishment of protein localization to endoplasmic reticulum	25/1750	138/20536	0.000243688	0.0157915	0.013863	RPL18/RPS5/RPS15/SPCS2/RPS10/SEC61G/RPL31/RPL15/RPL7A/RPL28/RPL35A/RPL3/SSR3/SEC61A1/RPS3A/RPS3/RPL27A/RPS2/RPL6/RPL23/RPL26/RPS11/RPL18A/RPL17/RPS27A	25
BP	GO:0071711	basement membrane organization	9/1750	27/20536	0.00026383	0.0169109	0.0148457	PXDN/RAMP2/NID1/DAG1/RIC8A/LAMB3/LAMB1/PLOD3/ITGB1	9
BP	GO:0006401	RNA catabolic process	63/1750	474/20536	0.000273511	0.0169906	0.0149156	RPL18/RPS5/RPS15/TBRG4/CSDE1/PSMA6/CNOT9/SIDT2/PSME3/PABPC1/PCID2/PAIP1/EIF4G1/RPS10/HNRNPM/AKT1/RBM38/ANGEL2/MOV10/PSMA7/SET/PUM1/YTHDF2/RPL31/RPL15/XPO1/PSMC2/RPL7A/RPL28/PSMD4/MLH1/RPL35A/RPL3/MAPK14/TUT4/EXOSC1/NUP214/NT5C3B/VIM/FASTKD3/RPS3A/YWHAZ/RPS3/RPL27A/RPS2/HSPA8/PSMC3/UBC/ALKBH5/CNOT2/RPL6/SLIRP/RNPS1/PARN/RPL23/RPL26/RPS11/RPL18A/SAMD4B/CARHSP1/RPL17/FTO/RPS27A	63
BP	GO:1901184	regulation of ERBB signaling pathway	19/1750	93/20536	0.000273659	0.0169906	0.0149156	PTPN18/NCK2/DOK1/CNOT9/LGMN/APP/AKT1/RTN4/SHC1/AFAP1L2/SPRY2/SH3KBP1/PSEN1/CDH13/HGS/VPS25/RHBDF2/SHKBP1/PLAUR	19
BP	GO:0051098	regulation of binding	56/1750	409/20536	0.000276402	0.0169906	0.0149156	CTSZ/ACD/LFNG/MAD2L2/DERL1/HMBOX1/NRG1/MEN1/PINX1/MAPK3/HMGB1/CARM1/ANXA2/EIF4G1/APP/AKT1/DDRGK1/DTNBP1/BDNF/ADAM15/HFE/PPP1CA/PTPRF/SIN3A/HDAC2/HSP90AB1/NRP1/CSNK2B/PARK7/CAV1/AURKA/EIF3D/PPARA/TFIP11/HMGB2/CCPG1/MET/TGFBR3/PARP9/ITGB1BP1/ADD1/ANGPT1/CDON/TCF7L2/HDAC4/TGFBR1/TMBIM6/PSEN1/BMP4/PLK1/PRMT7/SMAD4/PLAUR/RUVBL2/TRIM28/HOXA3	56
BP	GO:0034599	cellular response to oxidative stress	48/1750	336/20536	0.00027708	0.0169906	0.0149156	DHRS2/FBLN5/FOS/MAPK3/PYCR1/P4HB/STAU1/CFLAR/ATP13A2/AKT1/CDK2/ARNT/SIN3A/HDAC2/FYN/FANCC/PARK7/NQO1/PPP5C/PDGFD/PSAP/CDK1/MPV17/TPM1/FANCD2/PXN/VKORC1L1/PML/G6PD/NONO/ATG7/MET/AGAP3/RACK1/NME2/RPS3/RELA/TXNRD1/MELK/DIABLO/MSRB3/RAD52/FUT8/PDE8A/TMEM161A/BECN1/GCH1/STAT6	48
BP	GO:0071383	cellular response to steroid hormone stimulus	40/1750	265/20536	0.000279478	0.0169906	0.0149156	CCNE1/CNOT9/ATP1A3/USP8/NR2C2/ARID1A/CARM1/TFPI/CFLAR/TADA3/RNF14/DDRGK1/NR3C2/ND3/PARK7/PPP5C/PHB2/NRIP1/PPARA/ESRRA/ATP1A1/PHB/PRMT2/BRCA1/FOXP1/NR3C1/CREBRF/YAP1/PCK2/CALCOCO1/CNOT2/BMP4/ABHD2/NCOA4/NPC1/KANK2/NR1H2/CRY2/BCL2L11/ATP2B1	40
BP	GO:1903077	negative regulation of protein localization to plasma membrane	8/1750	22/20536	0.000294528	0.0174224	0.0152947	CLTC/PKDCC/LYPLA1/PID1/LRRC15/AP2M1/TMEM59/PICALM	8
BP	GO:0000422	autophagy of mitochondrion	17/1750	79/20536	0.000296399	0.0174224	0.0152947	SREBF1/GBA/ATP13A2/TSC2/WDR45/PARK7/ATG9A/TOMM7/SQSTM1/ATG7/DNM1L/HAX1/CSNK2A2/USP36/BECN1/SREBF2/ATG5	17
BP	GO:0061726	mitochondrion disassembly	17/1750	79/20536	0.000296399	0.0174224	0.0152947	SREBF1/GBA/ATP13A2/TSC2/WDR45/PARK7/ATG9A/TOMM7/SQSTM1/ATG7/DNM1L/HAX1/CSNK2A2/USP36/BECN1/SREBF2/ATG5	17
BP	GO:0043487	regulation of RNA stability	34/1750	214/20536	0.0002984	0.0174224	0.0152947	TBRG4/PSMA6/PSME3/PABPC1/PCID2/PAIP1/EIF4G1/HNRNPM/AKT1/RBM38/ANGEL2/MOV10/PSMA7/SET/PUM1/YTHDF2/XPO1/PSMC2/PSMD4/MAPK14/EXOSC1/NUP214/VIM/FASTKD3/YWHAZ/HSPA8/PSMC3/UBC/ALKBH5/PARN/SAMD4B/CARHSP1/FTO/RPS27A	34
BP	GO:0006301	postreplication repair	13/1750	52/20536	0.000322023	0.0184366	0.0161851	MAD2L2/RFC2/RPA3/BRCA1/PRIMPOL/UBE2V2/UBC/POLE2/USP10/NPLOC4/POLI/UBE2A/RPS27A	13
BP	GO:0090199	regulation of release of cytochrome c from mitochondria	13/1750	52/20536	0.000322023	0.0184366	0.0161851	CLU/LMNA/AKT1/OPA1/DNM1L/MFF/COA8/CHCHD10/PRELID1/BID/PDCD5/PLAUR/BCL2L11	13
BP	GO:0071897	DNA biosynthetic process	33/1750	207/20536	0.000341024	0.0192829	0.016928	ACD/MAD2L2/HMBOX1/CCT3/MEN1/PINX1/WRAP53/MAPK3/RFC2/POT1/LIN9/POLL/HSP90AB1/DDX39B/KCNK2/RPA3/PHB/PTGES3/PARP3/PRIMPOL/LIG1/UBC/CCT4/POLE2/HSP90AA1/PARN/USP10/NPLOC4/POLI/TK1/PNKP/RPS27A/MYC	33
BP	GO:0019058	viral life cycle	54/1750	394/20536	0.000343344	0.0192829	0.016928	VPS18/HACD3/UBP1/VPS28/DAG1/PABPC1/INPP5K/CD46/P4HB/ANXA2/HYAL3/STAU1/PVR/PCBP2/TFRC/DPP4/ADARB1/FAM111A/XPR1/HSP90AB1/NUP155/CAV1/PC/CDK1/IFITM2/CXADR/SMARCB1/RAB5A/XPO1/LRRC15/PML/RAB29/PLSCR1/ZNF639/NUP214/ITGB1/CHMP2B/SLC52A2/NUP98/LDLR/CHMP1A/UBC/NUP37/KPNB1/NPC1/ILF3/SLC1A5/TRIM28/CHMP2A/ATG5/FURIN/UBAP1/SCARB2/RPS27A	54
BP	GO:0018205	peptidyl-lysine modification	58/1750	432/20536	0.000362304	0.0201557	0.0176943	TRPM4/RWDD3/P3H3/MEN1/SUV39H2/MAPK3/SETD3/MORF4L1/PHF10/TADA3/LMNA/EED/ARNT/BAZ1A/SIN3A/HDAC2/SET/NELFE/EHMT2/ATAT1/PARK7/MSL3/NUP155/PIAS3/UBE2I/SETD4/SETD5/METTL21A/SMARCB1/PLOD3/PHF1/ASH2L/HDAC9/KAT14/MSL2/RUVBL1/NUP214/BRCA1/NUP98/RELA/RPS6KA4/HDAC4/MCRS1/BLOC1S1/NUP37/KANSL1/NAA60/MSL1/SENP3/USP22/SMAD4/MBD3/ZNF274/RUVBL2/TRIM28/KDM6A/ATG5/MLLT6	58
BP	GO:0007034	vacuolar transport	27/1750	158/20536	0.000375335	0.0206855	0.0181594	VPS18/MGRN1/USE1/VPS28/CLU/SNX16/SNX27/LAMP2/VPS16/PSAP/AP4M1/CHMP2B/VPS51/HSPA8/CHMP1A/SORT1/AP1G1/HGS/TRAPPC8/NCOA4/NPC1/GRN/VPS25/BECN1/CHMP2A/GAK/SCARB2	27
BP	GO:0070831	basement membrane assembly	6/1750	13/20536	0.000385107	0.0210276	0.0184596	PXDN/RAMP2/DAG1/LAMB3/LAMB1/PLOD3	6
BP	GO:0046488	phosphatidylinositol metabolic process	31/1750	192/20536	0.000405899	0.0219595	0.0192778	PIGB/PIGS/INPP5K/PIGQ/MBOAT7/DPM3/MTMR3/PIGO/INPP5B/PIGV/PIGX/PIP5K1A/BPNT1/IP6K2/RAB5A/SACM1L/PIGK/INPP1/PGAP2/LCLAT1/IP6K1/PITPNM1/SOCS2/INPPL1/PIGT/CDIPT/VAC14/MTMR4/PLEKHA2/EFR3A/PIGN	31
BP	GO:0090181	regulation of cholesterol metabolic process	15/1750	67/20536	0.000421885	0.0226169	0.0198548	SREBF1/LMF1/ERLIN2/HMGCR/NFYC/SP1/ACADVL/FGF1/DHCR7/FDFT1/LDLR/SCAP/KPNB1/SREBF2/MVK	15
BP	GO:0006650	glycerophospholipid metabolic process	51/1750	370/20536	0.000432221	0.0229622	0.020158	ENPP2/PIGB/SERINC3/PLD2/LPCAT1/ABHD6/PIGS/LPCAT4/INPP5K/PIGQ/PTPMT1/STARD10/ETNK1/MBOAT7/DPM3/MTMR3/PIGO/INPP5B/PIGV/CSNK2B/PIGX/DDHD2/PIP5K1A/PCYT1A/BPNT1/IP6K2/RAB5A/SACM1L/PIGK/PLSCR1/INPP1/SMPD4/PGAP2/LCLAT1/IP6K1/DGKZ/PITPNM1/LDLR/SOCS2/INPPL1/PIGT/CDIPT/LPCAT2/CSNK2A2/VAC14/MTMR4/SLC44A2/PNPLA6/PLEKHA2/EFR3A/PIGN	51
BP	GO:0035966	response to topologically incorrect protein	36/1750	236/20536	0.000448873	0.023634	0.0207477	FKBP14/NCK2/DERL1/CREB3L4/PDIA6/TMEM129/TBL2/PDIA5/CLU/CLGN/RHBDD1/HERPUD1/UBE2J2/LMNA/JKAMP/ACADVL/SHC1/ATF6/HSP90AB1/ATF6B/HSPD1/YIF1A/ASNS/NCK1/SEC31A/RACK1/CANX/ADD1/CREBRF/SERPINH1/HSPA8/TMBIM6/HSP90AA1/PPP1R15A/CHAC1/BCL2L11	36
BP	GO:0016197	endosomal transport	37/1750	245/20536	0.000459029	0.0237829	0.0208785	STX10/CORO1C/CLTC/VPS28/TMEM87A/GGA1/SLC66A2/STX16/SNX27/VPS16/PREPL/TOM1/VPS35L/EHD1/SQSTM1/RAB29/DNM1L/CHMP2B/RHOBTB3/LAPTM4B/PICALM/VPS51/RAB35/CHMP1A/SORT1/UBC/BLOC1S1/HGS/ANXA8/PLEKHJ1/VPS25/CHMP2A/ALMS1/ARFRP1/ANXA8L1/UBAP1/RPS27A	37
BP	GO:0045861	negative regulation of proteolysis	54/1750	399/20536	0.000467719	0.0237829	0.0208785	CTSZ/OS9/CD44/CD109/PCID2/APLP2/TFPI/SERPING1/CFLAR/HERPUD1/WAC/APP/AKT1/DDRGK1/CLN3/HFE/EFNA1/HSP90AB1/BEX3/DNAJC1/PARK7/PRNP/PROS1/SPOCK1/UCHL5/MARCHF7/GLG1/PML/RPS6KA3/NLE1/DNAJB6/TMEM59/CAST/PLAT/CCAR2/SERPINH1/PICALM/BIRC2/UBXN1/SERPINB7/PSEN1/ARL6IP1/CSNK2A2/RPL23/TMEM98/ANXA8/PLAUR/BCL2L12/CHAC1/FURIN/ANXA8L1/SNX12/SDCBP/CLN8	54
BP	GO:0072401	signal transduction involved in DNA integrity checkpoint	17/1750	82/20536	0.00047069	0.0237829	0.0208785	CNOT9/CARM1/BABAM2/CDK2/CHEK2/CDK1/AURKA/BRCC3/PML/BRCA1/PRMT1/CRADD/CNOT2/ZNF385A/PLK1/RPL26/BABAM1	17
BP	GO:0072422	signal transduction involved in DNA damage checkpoint	17/1750	82/20536	0.00047069	0.0237829	0.0208785	CNOT9/CARM1/BABAM2/CDK2/CHEK2/CDK1/AURKA/BRCC3/PML/BRCA1/PRMT1/CRADD/CNOT2/ZNF385A/PLK1/RPL26/BABAM1	17
BP	GO:1902229	regulation of intrinsic apoptotic signaling pathway in response to DNA damage	11/1750	41/20536	0.000477764	0.0237829	0.0208785	CD44/CLU/MARCHF7/CCAR2/RPS3/DDIAS/ZNF385A/BID/RPL26/TMEM161A/BCL2L12	11
BP	GO:1903573	negative regulation of response to endoplasmic reticulum stress	13/1750	54/20536	0.00047869	0.0237829	0.0208785	NCK2/OS9/CLU/HERPUD1/ATF6B/PARK7/OPA1/NCK1/RACK1/GRINA/UBXN1/TMBIM6/PPP1R15A	13
BP	GO:0007033	vacuole organization	29/1750	177/20536	0.000479933	0.0237829	0.0208785	VPS18/NAGLU/HPS1/GBA/ANXA2/ATP13A2/MTMR3/CLN3/TFEB/WDR45/VPS16/GAA/IFT20/ATG9A/NPRL3/RAB5A/PPT1/ATG7/LAPTM4B/ATG101/PSEN1/PHF23/TRAPPC8/GRN/BECN1/VMP1/ATG5/CLN8/SCARB2	29
BP	GO:0043467	regulation of generation of precursor metabolites and energy	27/1750	161/20536	0.000509497	0.0250376	0.0219799	INPP5K/APP/AKT1/ARNT/PPP1CA/COX7A2/UQCC2/PARK7/PFKFB3/NUP155/CDK1/PHB2/PPARA/PFKFB4/SHMT2/NUP214/CHCHD10/COX17/PRELID1/NUP98/HDAC4/PRKAG1/NUP37/PSEN1/PHKG2/SLC25A23/JMJD8	27
BP	GO:0051604	protein maturation	44/1750	309/20536	0.000521668	0.0252612	0.0221762	LMF2/CTSZ/CPD/LMF1/SPCS2/DISP1/MMP14/ANXA2/LGMN/RHBDD1/CLN3/MMS19/ASPH/APH1A/INPP5B/IFT52/PTCH1/ATP6AP2/PRNP/PITRM1/NFU1/ECE1/GLG1/HSPD1/PRDX4/TMEM59/MME/CAST/PLAT/PSEN2/RCE1/SERPINH1/LDLRAD3/BIRC2/DYNC2H1/PSEN1/SEC11A/NAA60/TMEM98/SEC11C/BCL2L12/CHAC1/FURIN/SNX12	44
BP	GO:0016052	carbohydrate catabolic process	33/1750	212/20536	0.000528166	0.0252612	0.0221762	PYGB/GUSB/APP/ARNT/PPP1CA/NUDT5/PFKFB3/NUP155/GAA/PPARA/NAGA/PFKFB4/GALE/GK/OGDH/NUP214/MAN2B2/FUT10/DERA/NUP98/LDHA/HDAC4/PRKAG1/NUP37/PSEN1/FUT8/PHKG2/ALDOA/DCXR/GALK1/JMJD8/TPI1/SCARB2	33
BP	GO:0000184	nuclear-transcribed mRNA catabolic process, nonsense-mediated decay	25/1750	145/20536	0.000529711	0.0252612	0.0221762	RPL18/RPS5/RPS15/PABPC1/EIF4G1/RPS10/RPL31/RPL15/RPL7A/RPL28/RPL35A/RPL3/RPS3A/RPS3/RPL27A/RPS2/RPL6/RNPS1/PARN/RPL23/RPL26/RPS11/RPL18A/RPL17/RPS27A	25
BP	GO:1903578	regulation of ATP metabolic process	22/1750	121/20536	0.000531182	0.0252612	0.0221762	APP/ARNT/COX2/COX7A2/UQCC2/PARK7/PFKFB3/NUP155/CDK1/PPARA/PID1/PFKFB4/SHMT2/DNM1L/NUP214/NUP98/HDAC4/PRKAG1/NUP37/PSEN1/SLC25A23/JMJD8	22
BP	GO:0072395	signal transduction involved in cell cycle checkpoint	17/1750	83/20536	0.000545678	0.0257429	0.0225991	CNOT9/CARM1/BABAM2/CDK2/CHEK2/CDK1/AURKA/BRCC3/PML/BRCA1/PRMT1/CRADD/CNOT2/ZNF385A/PLK1/RPL26/BABAM1	17
BP	GO:2000116	regulation of cysteine-type endopeptidase activity	40/1750	274/20536	0.00055621	0.0260315	0.0228525	CD44/HMGB1/LGMN/PCID2/CFLAR/HERPUD1/TRADD/AKT1/FAS/ASPH/GRAMD4/FYN/BEX3/CASP10/PARK7/CASP4/HSPD1/BCAP31/PML/RPS6KA3/NLE1/DNAJB6/ROBO1/COA8/RACK1/PRR7/CAST/RPS3/BIRC2/DIABLO/CRADD/BCL2L13/BID/ARL6IP1/PDCD5/PLAUR/BCL2L12/BCL2L11/CTSD/MYC	40
BP	GO:0016485	protein processing	36/1750	239/20536	0.000571256	0.0265251	0.0232858	CTSZ/CPD/SPCS2/DISP1/MMP14/ANXA2/LGMN/RHBDD1/CLN3/ASPH/APH1A/INPP5B/IFT52/PTCH1/ATP6AP2/PRNP/PITRM1/ECE1/GLG1/TMEM59/MME/CAST/PLAT/PSEN2/RCE1/LDLRAD3/BIRC2/DYNC2H1/PSEN1/SEC11A/TMEM98/SEC11C/BCL2L12/CHAC1/FURIN/SNX12	36
BP	GO:1904376	negative regulation of protein localization to cell periphery	8/1750	24/20536	0.000580542	0.0267457	0.0234795	CLTC/PKDCC/LYPLA1/PID1/LRRC15/AP2M1/TMEM59/PICALM	8
BP	GO:0070646	protein modification by small protein removal	47/1750	338/20536	0.000585532	0.0267665	0.0234977	PSMA6/PSME3/INO80E/USP8/MINDY1/BABAM2/TADA3/USP21/PSMA7/PARK7/CDK1/USP39/COPS7B/BRCC3/UCHL5/OTUB1/PSMC2/OTUD5/PSMD4/SHMT2/USP45/RUVBL1/BRCA1/UCHL1/RCE1/PSMC3/BIRC2/UBXN1/USP28/COPS7A/UBC/MCRS1/TGFBR1/MBD6/USP3/USP10/HGS/SENP3/GPS1/USP22/INO80C/USP36/SMAD4/BECN1/BABAM1/RPS27A/MYC	47
BP	GO:0006661	phosphatidylinositol biosynthetic process	22/1750	122/20536	0.000596853	0.0270742	0.0237678	PIGB/PIGS/INPP5K/PIGQ/DPM3/MTMR3/PIGO/PIGV/PIGX/PIP5K1A/RAB5A/SACM1L/PIGK/PGAP2/PITPNM1/INPPL1/PIGT/CDIPT/VAC14/MTMR4/PLEKHA2/PIGN	22
BP	GO:1905897	regulation of response to endoplasmic reticulum stress	19/1750	99/20536	0.000624504	0.027941	0.0245288	NCK2/SERINC3/OS9/CLU/HERPUD1/TMEM259/ATF6/ATF6B/PARK7/OPA1/CAV1/BCAP31/NCK1/RACK1/GRINA/UBXN1/TMBIM6/PPP1R15A/BCL2L11	19
BP	GO:0046606	negative regulation of centrosome cycle	6/1750	14/20536	0.000625439	0.027941	0.0245288	TRIM37/CCNF/MDM1/TMEM67/BRCA1/CHMP2A	6
BP	GO:0016125	sterol metabolic process	29/1750	180/20536	0.00063561	0.0281819	0.0247402	MSMO1/SREBF1/LMF1/ERLIN2/HMGCR/FDXR/NFYC/GBA/SP1/SMPD1/APP/TRERF1/ACADVL/NSDHL/FGF1/CYB5R3/DHCR7/LIPA/G6PD/FDFT1/LDLR/SCAP/LIMA1/NPC2/KPNB1/NPC1/SREBF2/MVK/CLN8	29
BP	GO:0046474	glycerophospholipid biosynthetic process	37/1750	250/20536	0.000677623	0.0295996	0.0259848	PIGB/PLD2/LPCAT1/PIGS/LPCAT4/INPP5K/PIGQ/PTPMT1/STARD10/ETNK1/DPM3/MTMR3/PIGO/PIGV/CSNK2B/PIGX/DDHD2/PIP5K1A/PCYT1A/RAB5A/SACM1L/PIGK/PLSCR1/PGAP2/LCLAT1/DGKZ/PITPNM1/INPPL1/PIGT/CDIPT/LPCAT2/CSNK2A2/VAC14/MTMR4/SLC44A2/PLEKHA2/PIGN	37
BP	GO:0097191	extrinsic apoptotic signaling pathway	37/1750	250/20536	0.000677623	0.0295996	0.0259848	LTBR/ACVR1B/PSME3/PDIA3/ITM2C/CFLAR/TRADD/SGK3/LMNA/AKT1/FAS/PPP1CA/FYN/BEX3/EYA3/NRP1/PARK7/CAV1/ITGA6/STRADB/PPP2R1B/PML/HMGB2/BRCA1/BMPR1B/CTNNA1/FGFR1/YAP1/RELA/TCF7L2/SORT1/DIABLO/CRADD/TGFBR1/BID/BMP4/BCL2L11	37
BP	GO:0061512	protein localization to cilium	13/1750	56/20536	0.000695537	0.0299819	0.0263204	BBS9/ZDHHC3/TCTN2/GGA1/IFT20/CSNK1D/EHD1/RAB29/TMEM107/CC2D2A/DYNC2H1/IFT140/RABEP1	13
BP	GO:0034250	positive regulation of cellular amide metabolic process	29/1750	181/20536	0.000696543	0.0299819	0.0263204	NCK2/MIF4GD/CDK4/CLU/PABPC1/MAPK3/PAIP1/CDK5RAP1/APP/EFNA1/YTHDF2/UQCC2/DDX39B/RBM3/LARP4/EIF3D/FASTKD2/JMJD4/RBMS3/NCK1/VIM/RACK1/FASTKD3/PICALM/EIF2S3B/EIF5A/C1QBP/RPL26/PPP1R15A	29
BP	GO:0001666	response to hypoxia	54/1750	406/20536	0.000709509	0.0303186	0.026616	RAMP2/PSMA6/SLC11A2/RWDD3/PSME3/TBL2/MMP14/SUV39H2/P4HB/CFLAR/LMNA/AKT1/ARNT/ADAM15/DPP4/ND4/ND5/CYTB/PSMA7/CA9/POSTN/KCNK2/OPA1/CAV1/PHB2/PPARA/SLC8A1/PSMC2/HILPDA/PML/PSMD4/AGTRAP/DNM1L/TGFBR3/PLAT/PSEN2/NPEPPS/ADM/PSMC3/BIRC2/ARNT2/LDHA/UBC/CIAO3/ALKBH5/VEGFB/SCAP/TMBIM6/SMAD4/BECN1/SLC2A8/RPS27A/KCNMA1/MYC	54
BP	GO:0031669	cellular response to nutrient levels	37/1750	251/20536	0.000731009	0.0310127	0.0272253	USF2/TRPM4/SLC38A2/SREBF1/TBL2/BAIAP2/MAPK3/GBA/EIF4G1/MTMR3/FAS/HFE/P2RX4/NUAK2/XPR1/FYN/LAMP2/EHMT2/WDR45/RIPOR1/POSTN/MYBBP1A/DEPDC5/OPA1/KLF10/NPRL3/UPP1/ASNS/ATG7/DNM1L/HSPA8/BECN1/KANK2/KPTN/SREBF2/ATG5/ATP2B1	37
BP	GO:0034620	cellular response to unfolded protein	27/1750	165/20536	0.000752841	0.0315798	0.0277232	FKBP14/NCK2/DERL1/CREB3L4/PDIA6/TBL2/PDIA5/CLGN/RHBDD1/HERPUD1/LMNA/ACADVL/SHC1/ATF6/ATF6B/YIF1A/ASNS/NCK1/SEC31A/RACK1/CANX/ADD1/CREBRF/HSPA8/TMBIM6/PPP1R15A/BCL2L11	27
BP	GO:0006888	endoplasmic reticulum to Golgi vesicle-mediated transport	34/1750	225/20536	0.000755088	0.0315798	0.0277232	CTSZ/TFG/COPA/LMF1/TRAPPC5/COG5/COPE/COG2/PPP6R3/PROS1/MIA2/DDHD2/CSNK1D/SEC24B/MCFD2/TICAM2/BCAP31/YIF1A/COG1/MIA3/TMED4/SEC31A/SAR1B/YIPF5/ERGIC1/CTSC/RAB30/COG4/ERGIC2/CNIH1/TRAPPC2L/TRAPPC8/KDELR1/SEC24C	34
BP	GO:0070613	regulation of protein processing	16/1750	78/20536	0.000771827	0.0320525	0.0281382	CTSZ/MMP14/ANXA2/RHBDD1/INPP5B/IFT52/PRNP/GLG1/TMEM59/CAST/LDLRAD3/BIRC2/TMEM98/BCL2L12/CHAC1/SNX12	16
BP	GO:1903320	regulation of protein modification by small protein conjugation or removal	37/1750	252/20536	0.000788071	0.0324983	0.0285295	MAD2L2/DERL1/RWDD3/VPS28/CENPX/PINX1/TBC1D7/HERPUD1/AKT1/ARNT/FYN/HSP90AB1/PARK7/PIAS3/CAV1/UBE2I/MARCHF7/OTUB1/PRMT3/DNM1L/BRCA1/PRR7/ANGPT1/RPS3/RPS2/RELA/BIRC2/UBXN1/HDAC4/TGFBR1/PSEN1/HSP90AA1/PLK1/PHF23/RPL23/HSPBP1/ATG5	37
BP	GO:1905475	regulation of protein localization to membrane	31/1750	200/20536	0.000823619	0.0337284	0.0296094	CNPY4/CLTC/PKDCC/DAG1/MMP14/INPP5K/LYPLA1/DLG1/AKT1/ZMYND8/MYO1C/FYN/PRNP/TP53BP2/EPHB2/MIEF1/PID1/SQSTM1/LRRC15/RAP1A/AP2M1/TMEM59/MFF/ITGB1/ITGB1BP1/RACK1/YWHAZ/PICALM/BID/PDCD5/AP2B1	31
BP	GO:0001836	release of cytochrome c from mitochondria	14/1750	64/20536	0.000830027	0.0337348	0.029615	CLU/LMNA/AKT1/OPA1/DNM1L/MFF/COA8/CHCHD10/PRELID1/BID/PDCD5/TIMM50/PLAUR/BCL2L11	14
BP	GO:0002431	Fc receptor mediated stimulatory signaling pathway	17/1750	86/20536	0.000835217	0.0337348	0.029615	PLD2/BAIAP2/MAPK3/NCKAP1/MYO1C/CD47/FYN/HSP90AB1/ELMO2/WIPF1/RAP1A/PLSCR1/NCKIPSD/NCK1/PTK2/HSP90AA1/ACTG1	17
BP	GO:0061013	regulation of mRNA catabolic process	34/1750	227/20536	0.00088473	0.0354915	0.0311572	TBRG4/PSMA6/PSME3/PABPC1/PCID2/PAIP1/EIF4G1/HNRNPM/AKT1/RBM38/ANGEL2/MOV10/PSMA7/SET/PUM1/YTHDF2/XPO1/PSMC2/PSMD4/MAPK14/EXOSC1/NUP214/VIM/FASTKD3/YWHAZ/HSPA8/PSMC3/UBC/ALKBH5/PARN/SAMD4B/CARHSP1/FTO/RPS27A	34
BP	GO:0006695	cholesterol biosynthetic process	16/1750	79/20536	0.00089257	0.0355641	0.0312209	MSMO1/SREBF1/ERLIN2/HMGCR/NFYC/SP1/NSDHL/FGF1/CYB5R3/DHCR7/G6PD/FDFT1/SCAP/KPNB1/SREBF2/MVK	16
BP	GO:0070085	glycosylation	43/1750	308/20536	0.000902108	0.0357029	0.0313427	PIGB/LFNG/SLC35C2/LMF1/GXYLT1/ST6GALNAC6/MPI/GBA/POMK/DPM3/ST3GAL2/ST3GAL3/MAN1B1/PIGV/DDOST/FUT11/ALG9/MGAT5/MCFD2/DPAGT1/PLOD3/GALNT11/MGAT5B/POMT1/TMEM59/ALG3/EOGT/B4GALT4/ALG2/GALNT7/FUT10/ST3GAL1/STT3A/VEGFB/TMEM258/PSEN1/FUT8/NPC1/GALNT6/POFUT2/OSTC/DPY19L1/ST3GAL5	43
BP	GO:0006123	mitochondrial electron transport, cytochrome c to oxygen	7/1750	20/20536	0.000924674	0.0358737	0.0314927	COX1/COX2/COX3/AFG1L/COX6B1/COX7C/COX5A	7
BP	GO:0019646	aerobic electron transport chain	7/1750	20/20536	0.000924674	0.0358737	0.0314927	COX1/COX2/COX3/AFG1L/COX6B1/COX7C/COX5A	7
BP	GO:0042276	error-prone translesion synthesis	7/1750	20/20536	0.000924674	0.0358737	0.0314927	MAD2L2/RFC2/RPA3/UBC/POLE2/POLI/RPS27A	7
BP	GO:0007041	lysosomal transport	21/1750	118/20536	0.000938126	0.0360496	0.0316471	VPS18/MGRN1/USE1/CLU/SNX16/SNX27/LAMP2/VPS16/PSAP/AP4M1/CHMP2B/VPS51/HSPA8/SORT1/AP1G1/HGS/NCOA4/NPC1/GRN/GAK/SCARB2	21
BP	GO:0051298	centrosome duplication	15/1750	72/20536	0.000941433	0.0360496	0.0316471	CDK2/TRIM37/NDE1/CCNF/XPO1/FBXW5/MDM1/TMEM67/BRCA1/CHMP2B/PLK4/CHMP1A/CEP76/CHMP2A/ALMS1	15
BP	GO:0018216	peptidyl-arginine methylation	6/1750	15/20536	0.000967517	0.0368093	0.0323141	CARM1/NDUFAF7/PRMT3/PRMT2/PRMT1/PRMT7	6
BP	GO:0017038	protein import	31/1750	202/20536	0.000974042	0.03682	0.0323235	PEX12/TNPO3/PEX10/CLU/LMNA/AKT1/TSC2/TOMM40L/LAMP2/NUP155/PHB2/TOMM7/HSPD1/PML/MAPK14/NUP214/TIMM17B/IPO11/ANGPT1/RANBP17/NUP98/HSPA8/PSEN1/HSP90AA1/BMP4/SNUPN/RPL23/KPNB1/PDCD5/TIMM50/TRIM28	31
BP	GO:0002433	immune response-regulating cell surface receptor signaling pathway involved in phagocytosis	16/1750	80/20536	0.00102898	0.0379243	0.0332929	PLD2/BAIAP2/MAPK3/NCKAP1/MYO1C/CD47/FYN/HSP90AB1/ELMO2/WIPF1/RAP1A/NCKIPSD/NCK1/PTK2/HSP90AA1/ACTG1	16
BP	GO:0038096	Fc-gamma receptor signaling pathway involved in phagocytosis	16/1750	80/20536	0.00102898	0.0379243	0.0332929	PLD2/BAIAP2/MAPK3/NCKAP1/MYO1C/CD47/FYN/HSP90AB1/ELMO2/WIPF1/RAP1A/NCKIPSD/NCK1/PTK2/HSP90AA1/ACTG1	16
BP	GO:1902653	secondary alcohol biosynthetic process	16/1750	80/20536	0.00102898	0.0379243	0.0332929	MSMO1/SREBF1/ERLIN2/HMGCR/NFYC/SP1/NSDHL/FGF1/CYB5R3/DHCR7/G6PD/FDFT1/SCAP/KPNB1/SREBF2/MVK	16
BP	GO:1903317	regulation of protein maturation	16/1750	80/20536	0.00102898	0.0379243	0.0332929	CTSZ/MMP14/ANXA2/RHBDD1/INPP5B/IFT52/PRNP/GLG1/TMEM59/CAST/LDLRAD3/BIRC2/TMEM98/BCL2L12/CHAC1/SNX12	16
BP	GO:0009267	cellular response to starvation	26/1750	160/20536	0.00103716	0.0379885	0.0333492	SLC38A2/SREBF1/TBL2/MAPK3/GBA/MTMR3/FAS/HFE/NUAK2/XPR1/LAMP2/EHMT2/WDR45/RIPOR1/MYBBP1A/DEPDC5/KLF10/NPRL3/UPP1/ASNS/ATG7/HSPA8/BECN1/KPTN/SREBF2/ATG5	26
BP	GO:2001237	negative regulation of extrinsic apoptotic signaling pathway	21/1750	119/20536	0.00104948	0.0382025	0.0335371	PSME3/CFLAR/TRADD/SGK3/LMNA/AKT1/FAS/FYN/EYA3/NRP1/PARK7/ITGA6/STRADB/HMGB2/BRCA1/CTNNA1/YAP1/RELA/TCF7L2/TGFBR1/BMP4	21
BP	GO:0042770	signal transduction in response to DNA damage	24/1750	144/20536	0.00110859	0.0399909	0.0351071	MAD2L2/CNOT9/CD44/CARM1/BABAM2/CDK2/CHEK2/CDK1/AURKA/BRCC3/MARCHF7/PML/DYRK1A/MAPK14/BRCA1/PRMT1/CRADD/CNOT2/ZNF385A/BID/PLK1/USP10/RPL26/BABAM1	24
BP	GO:1903146	regulation of autophagy of mitochondrion	11/1750	45/20536	0.00111861	0.0399909	0.0351071	SREBF1/GBA/ATP13A2/TSC2/PARK7/TOMM7/DNM1L/HAX1/CSNK2A2/USP36/SREBF2	11
BP	GO:0031345	negative regulation of cell projection organization	30/1750	195/20536	0.00111896	0.0399909	0.0351071	RTN4R/CTSZ/SEMA7A/PTPRG/ITM2C/CARM1/TBC1D7/RTN4/EFNA1/HDAC2/FYN/LPAR1/NRP1/SPRY2/PRNP/SPOCK1/EPHB2/SEMA4B/MAP4K4/SEMA4D/SEMA3B/SEMA4F/RAB29/VIM/PTK2/ARHGDIA/PSEN1/PTPRS/PRAG1/GAK	30
BP	GO:0072665	protein localization to vacuole	14/1750	66/20536	0.00114347	0.0406207	0.03566	VPS28/CLU/SNX16/RTN4/LAMP2/AP4M1/HSPA8/HGS/TRAPPC8/NCOA4/VPS25/BECN1/KPTN/SCARB2	14
BP	GO:0051052	regulation of DNA metabolic process	50/1750	377/20536	0.00116496	0.04075	0.0357735	ACD/MAD2L2/MBD1/HMBOX1/CCT3/SHLD2/OGG1/MEN1/PINX1/WRAP53/MAPK3/HMGB1/BABAM2/AKT1/RFC2/CDK2/MMS19/FAM168A/POT1/TFRC/HSP90AB1/EYA3/DDX39B/KCNK2/NABP2/TFIP11/BRCC3/PARPBP/OTUB1/PML/MLH1/PTGES3/PARP9/BRCA1/PARP3/UBE2V2/RPS3/RAD52/CCT4/HSP90AA1/PARN/RMI2/TMEM161A/MBD3/TRIM28/PNKP/BABAM1/MSH6/STAT6/MYC	50
BP	GO:0061614	pri-miRNA transcription by RNA polymerase II	12/1750	52/20536	0.00116784	0.04075	0.0357735	SREBF1/FOS/PPARA/FOSL1/NR3C1/TEAD1/RELA/HDAC4/BMP4/NFATC3/SMAD4/SREBF2	12
BP	GO:0072666	establishment of protein localization to vacuole	12/1750	52/20536	0.00116784	0.04075	0.0357735	VPS28/CLU/SNX16/LAMP2/AP4M1/HSPA8/HGS/TRAPPC8/NCOA4/VPS25/BECN1/SCARB2	12
BP	GO:0006687	glycosphingolipid metabolic process	16/1750	81/20536	0.00118264	0.0410236	0.0360137	HEXA/ESYT2/SUMF2/ST6GALNAC6/GBA/SMPD1/CLN3/CTSA/ASAH1/PSAP/ARSA/NAGA/SUMF1/SMPD4/ITGB8/ST3GAL5	16
BP	GO:1903829	positive regulation of cellular protein localization	47/1750	350/20536	0.0012415	0.0428135	0.037585	CNPY4/VPS28/CCT3/PINX1/WRAP53/DLG1/UBE2J2/AKT1/DDRGK1/RTN4/MYO1C/FYN/TMEM30A/HSP90AB1/PARK7/RIPOR1/PRNP/TP53BP2/CDK1/EPHB2/MIEF1/TOMM7/SQSTM1/BCAP31/RAB29/MFF/MAPK14/PARP9/ITGB1/VAMP2/ITGB1BP1/RACK1/SAR1B/YWHAZ/NPEPPS/TCF7L2/CCT4/MCRS1/BID/PSEN1/CSNK2A2/PLK1/USP36/PDCD5/TRIM28/SREBF2/AP2B1	47
BP	GO:0061462	protein localization to lysosome	10/1750	39/20536	0.00125606	0.0430639	0.0378048	CLU/SNX16/RTN4/LAMP2/AP4M1/HSPA8/HGS/NCOA4/KPTN/SCARB2	10
BP	GO:0055093	response to hyperoxia	7/1750	21/20536	0.00128577	0.0436515	0.0383207	CDK4/FAS/CYTB/ATP6/HDAC2/CAV1/ATG7	7
BP	GO:0043281	regulation of cysteine-type endopeptidase activity involved in apoptotic process	35/1750	241/20536	0.00130564	0.0436515	0.0383207	CD44/HMGB1/CFLAR/HERPUD1/TRADD/AKT1/FAS/GRAMD4/BEX3/CASP10/PARK7/CASP4/HSPD1/BCAP31/PML/RPS6KA3/NLE1/DNAJB6/ROBO1/COA8/RACK1/PRR7/RPS3/BIRC2/DIABLO/CRADD/BCL2L13/BID/ARL6IP1/PDCD5/PLAUR/BCL2L12/BCL2L11/CTSD/MYC	35
BP	GO:0071826	ribonucleoprotein complex subunit organization	37/1750	259/20536	0.00130949	0.0436515	0.0383207	RPS5/RPS15/EIF3H/LUC7L/SF1/RPS10/MCTS1/HSP90AB1/DDX39B/PSIP1/SMN1/ISY1/PPAN/EIF3B/EIF3D/FASTKD2/TFIP11/USP39/CPSF7/NLE1/PRPF31/PTGES3/RPL3/RUVBL1/EIF3M/EIF2S3B/RPL6/KLC1/SRSF5/HSP90AA1/TRAF7/SNUPN/BOP1/PRMT7/GEMIN4/RUVBL2/NOP2	37
BP	GO:0034404	nucleobase-containing small molecule biosynthetic process	19/1750	105/20536	0.0013098	0.0436515	0.0383207	OGG1/NT5C2/ACOT7/AMD1/NUDT5/PDE7A/CNP/UPP1/ENTPD4/NME6/DCK/NME2/SMUG1/DERA/ADK/PDE8A/NT5C/TK1/ADAL	19
BP	GO:0043401	steroid hormone mediated signaling pathway	30/1750	197/20536	0.00132006	0.0436515	0.0383207	CCNE1/CNOT9/NR2C2/ARID1A/CARM1/TADA3/RNF14/DDRGK1/NR3C2/PARK7/PPP5C/PHB2/NRIP1/PPARA/ESRRA/PHB/PRMT2/BRCA1/FOXP1/NR3C1/CREBRF/YAP1/CALCOCO1/CNOT2/BMP4/ABHD2/NCOA4/KANK2/NR1H2/CRY2	30
BP	GO:0006768	biotin metabolic process	5/1750	11/20536	0.00133242	0.0436515	0.0383207	SLC5A6/PCCA/PC/BTD/PCCB	5
BP	GO:0033235	positive regulation of protein sumoylation	5/1750	11/20536	0.00133242	0.0436515	0.0383207	RWDD3/ARNT/PIAS3/UBE2I/HDAC4	5
BP	GO:1900122	positive regulation of receptor binding	5/1750	11/20536	0.00133242	0.0436515	0.0383207	ANXA2/BDNF/HFE/NRP1/HOXA3	5
BP	GO:1902230	negative regulation of intrinsic apoptotic signaling pathway in response to DNA damage	9/1750	33/20536	0.0013606	0.0443284	0.0389149	CD44/CLU/MARCHF7/CCAR2/DDIAS/ZNF385A/BID/TMEM161A/BCL2L12	9
BP	GO:0010977	negative regulation of neuron projection development	26/1750	163/20536	0.00136811	0.0443284	0.0389149	RTN4R/CTSZ/SEMA7A/PTPRG/ITM2C/CARM1/RTN4/EFNA1/HDAC2/LPAR1/NRP1/SPOCK1/EPHB2/SEMA4B/MAP4K4/SEMA4D/SEMA3B/SEMA4F/RAB29/VIM/PTK2/ARHGDIA/PSEN1/PTPRS/PRAG1/GAK	26
BP	GO:0036293	response to decreased oxygen levels	54/1750	418/20536	0.00139016	0.0444472	0.0390192	RAMP2/PSMA6/SLC11A2/RWDD3/PSME3/TBL2/MMP14/SUV39H2/P4HB/CFLAR/LMNA/AKT1/ARNT/ADAM15/DPP4/ND4/ND5/CYTB/PSMA7/CA9/POSTN/KCNK2/OPA1/CAV1/PHB2/PPARA/SLC8A1/PSMC2/HILPDA/PML/PSMD4/AGTRAP/DNM1L/TGFBR3/PLAT/PSEN2/NPEPPS/ADM/PSMC3/BIRC2/ARNT2/LDHA/UBC/CIAO3/ALKBH5/VEGFB/SCAP/TMBIM6/SMAD4/BECN1/SLC2A8/RPS27A/KCNMA1/MYC	54
BP	GO:0045540	regulation of cholesterol biosynthetic process	12/1750	53/20536	0.00139439	0.0444472	0.0390192	SREBF1/ERLIN2/HMGCR/NFYC/SP1/FGF1/DHCR7/FDFT1/SCAP/KPNB1/SREBF2/MVK	12
BP	GO:0106118	regulation of sterol biosynthetic process	12/1750	53/20536	0.00139439	0.0444472	0.0390192	SREBF1/ERLIN2/HMGCR/NFYC/SP1/FGF1/DHCR7/FDFT1/SCAP/KPNB1/SREBF2/MVK	12
BP	GO:0006066	alcohol metabolic process	53/1750	409/20536	0.00142967	0.0453163	0.0397821	MSMO1/SREBF1/LMF1/ERLIN2/HMGCR/FDXR/RETSAT/NFYC/INPP5K/GBA/SP1/SMPD1/APP/TRERF1/ACADVL/NSDHL/MYOF/INPP5B/PARK7/RDH11/ASAH1/FGF1/DKK3/CYB5R3/DHCR7/DPAGT1/IP6K2/GK/HRH1/G6PD/INPP1/IP6K1/PPIP5K2/FGFR1/FDFT1/DGAT1/ACER3/LDLR/PLCD3/INPPL1/PCK2/SCAP/LIMA1/ITPK1/NPC2/KPNB1/NPC1/GALK1/SREBF2/TPI1/GCH1/MVK/CLN8	53
BP	GO:0022038	corpus callosum development	6/1750	16/20536	0.00143703	0.0453163	0.0397821	RTN4R/NIN/LPAR1/EPHB2/RPGRIP1L/PTPRS	6
BP	GO:0033143	regulation of intracellular steroid hormone receptor signaling pathway	15/1750	75/20536	0.00145881	0.0455164	0.0399578	CNOT9/CARM1/RNF14/DDRGK1/PARK7/PPP5C/PHB2/PHB/PRMT2/BRCA1/FOXP1/YAP1/CNOT2/KANK2/CRY2	15
BP	GO:0042795	snRNA transcription by RNA polymerase II	15/1750	75/20536	0.00145881	0.0455164	0.0399578	TBP/POLR2B/SP1/INTS5/INTS7/GTF2A2/NABP2/NABP1/ZNF143/INTS14/INTS3/TAF6/INTS9/ICE2/POLR2F	15
BP	GO:0038094	Fc-gamma receptor signaling pathway	16/1750	83/20536	0.00154856	0.0478122	0.0419733	PLD2/BAIAP2/MAPK3/NCKAP1/MYO1C/CD47/FYN/HSP90AB1/ELMO2/WIPF1/RAP1A/NCKIPSD/NCK1/PTK2/HSP90AA1/ACTG1	16
BP	GO:0006623	protein targeting to vacuole	10/1750	40/20536	0.00154861	0.0478122	0.0419733	CLU/SNX16/LAMP2/AP4M1/HSPA8/HGS/TRAPPC8/NCOA4/BECN1/SCARB2	10
BP	GO:0031668	cellular response to extracellular stimulus	40/1750	289/20536	0.00157195	0.0482191	0.0423304	USF2/TRPM4/SLC38A2/SREBF1/FOS/TBL2/BAIAP2/MAPK3/GBA/EIF4G1/MTMR3/FAS/HFE/P2RX4/NUAK2/XPR1/FYN/LAMP2/EHMT2/WDR45/RIPOR1/POSTN/MYBBP1A/DEPDC5/OPA1/KLF10/NPRL3/ITGA6/UPP1/ASNS/FOSL1/ATG7/DNM1L/HSPA8/BECN1/KANK2/KPTN/SREBF2/ATG5/ATP2B1	40
BP	GO:0010821	regulation of mitochondrion organization	31/1750	208/20536	0.00157814	0.0482191	0.0423304	SREBF1/CLU/GBA/ATP13A2/UBE2J2/LMNA/AKT1/TSC2/PARK7/TP53BP2/OPA1/DDHD2/MIEF1/TOMM7/PID1/SQSTM1/DNM1L/MFF/COA8/HAX1/CHCHD10/PRELID1/YWHAZ/NPEPPS/BID/CSNK2A2/USP36/PDCD5/PLAUR/SREBF2/BCL2L11	31
BP	GO:0048013	ephrin receptor signaling pathway	17/1750	91/20536	0.0016072	0.048854	0.0428878	NCK2/EFNA1/FYN/APH1A/DNM1/SIPA1L1/ITSN1/EPHB2/AP2M1/NCK1/SDC2/PTK2/PSEN2/PSEN1/ACTG1/AP2B1/SDCBP	17
BP	GO:0048010	vascular endothelial growth factor receptor signaling pathway	18/1750	99/20536	0.0016391	0.0493877	0.0433563	NCK2/BAIAP2/ARNT/MAPKAPK3/NCKAP1/FYN/MYOF/ELMO2/NRP1/EPN2/PXN/MAPK14/NCK1/PTK2/VEGFB/HSP90AA1/BCAR1/HGS	18
BP	GO:0043414	macromolecule methylation	45/1750	336/20536	0.00164151	0.0493877	0.0433563	FTSJ1/MBD1/FOS/MEN1/SUV39H2/CARM1/SETD3/LMNA/EED/GTPBP3/MTO1/NTMT1/NELFE/EHMT2/RNMT/SETD4/SETD5/MTERF4/METTL21A/THADA/SMARCB1/GATAD2A/THUMPD3/PHF1/ASH2L/NDUFAF7/PRMT3/TRMT1/METTL8/PRMT2/BRCA1/SATB1/PRMT1/TRMT5/PRMT7/SMAD4/MBD3/ZNF274/TRIM28/FBL/PRORP/KDM6A/MLLT6/NOP2/MYC	45
CC	GO:0005925	focal adhesion	89/1825	464/21659	1.26049e-13	9.22681e-11	7.12511e-11	RPL18/RPS5/PTK7/RPS15/CORO1C/HACD3/RND3/CLTC/CD44/PDIA3/DAG1/MMP14/PABPC1/MAPK3/CD46/P4HB/RPS10/PVR/UBOX5/ADGRE5/PCBP2/WASF1/DPP4/NCKAP1/STX16/DCAF6/L1CAM/ZNF185/NRP1/LAYN/ATAT1/SH3KBP1/GDI2/CAV1/PDLIM7/FHL1/FERMT2/ITGA6/PIP5K1A/RPL31/TNS1/CD99L2/MAP4K4/MDC1/PXN/RPL7A/ACTN1/RPL3/SLC4A2/MME/NUP214/ALCAM/ITGB1/VIM/RPS3A/ADD1/CTNNA1/ANXA6/YWHAZ/SORBS3/PTK2/RPS3/TSPAN4/CD151/RPS2/ILK/ARL2/HSPA8/CFL1/…	89
CC	GO:0030055	cell-substrate junction	89/1825	471/21659	3.06741e-13	1.12267e-10	8.66948e-11	RPL18/RPS5/PTK7/RPS15/CORO1C/HACD3/RND3/CLTC/CD44/PDIA3/DAG1/MMP14/PABPC1/MAPK3/CD46/P4HB/RPS10/PVR/UBOX5/ADGRE5/PCBP2/WASF1/DPP4/NCKAP1/STX16/DCAF6/L1CAM/ZNF185/NRP1/LAYN/ATAT1/SH3KBP1/GDI2/CAV1/PDLIM7/FHL1/FERMT2/ITGA6/PIP5K1A/RPL31/TNS1/CD99L2/MAP4K4/MDC1/PXN/RPL7A/ACTN1/RPL3/SLC4A2/MME/NUP214/ALCAM/ITGB1/VIM/RPS3A/ADD1/CTNNA1/ANXA6/YWHAZ/SORBS3/PTK2/RPS3/TSPAN4/CD151/RPS2/ILK/ARL2/HSPA8/CFL1/…	89
CC	GO:0042470	melanosome	33/1825	125/21659	2.12866e-09	3.89545e-07	3.00814e-07	SYPL1/GPNMB/CLTC/PDIA6/PDIA3/MMP14/P4HB/ANXA2/TRPV2/DTNBP1/TFRC/HSP90AB1/CNP/ATP1A1/RAB5A/RAB29/CTNS/ITGB1/CANX/ANXA6/YWHAZ/HSPA8/SYTL2/RAB35/NAP1L1/CCT4/CD63/HSP90AA1/SLC1A5/BSG/RAB5B/SDCBP/CTSD	33
CC	GO:0048770	pigment granule	33/1825	125/21659	2.12866e-09	3.89545e-07	3.00814e-07	SYPL1/GPNMB/CLTC/PDIA6/PDIA3/MMP14/P4HB/ANXA2/TRPV2/DTNBP1/TFRC/HSP90AB1/CNP/ATP1A1/RAB5A/RAB29/CTNS/ITGB1/CANX/ANXA6/YWHAZ/HSPA8/SYTL2/RAB35/NAP1L1/CCT4/CD63/HSP90AA1/SLC1A5/BSG/RAB5B/SDCBP/CTSD	33
CC	GO:0031301	integral component of organelle membrane	76/1825	478/21659	5.15275e-08	7.54362e-06	5.82532e-06	SYPL1/LFNG/PEX12/STX10/DERL1/LEMD2/PDIA3/STIM1/ELOVL5/TBL2/PIGS/EMC10/SLC37A3/DPM3/RHBDD1/ATP13A2/DMPK/SLC39A13/CLN3/RTN4/P2RX4/CLSTN1/CYTB/STX16/QSOX1/ATF6/PPOX/PEX11B/LAMP2/EMC1/ATF6B/SLC35A2/HLA-C/SUN1/BNIP1/SLC38A9/MICU1/SLC25A3/BSCL2/SUN2/DHCR7/DPAGT1/ENTPD4/BCAP31/YIF1A/SACM1L/PIGK/IMMT/MFF/ALG3/SEC61A1/CHCHD10/TIMM17B/CANX/ETFDH/RCE1/EMC7/ACER3/ABCB9/PIGT/ERGIC2/SLC8B1/BID/P2RX5/PEX11A/ARL…	76
CC	GO:0098589	membrane region	62/1825	367/21659	9.76746e-08	1.19163e-05	9.20198e-06	RTN4R/CORO1C/ERLIN2/STIM1/HAS2/RGMB/DAG1/HPSE/MAPK3/CD46/RGS19/ANXA2/TFPI/CFLAR/TRADD/DLG1/APP/CLN3/FAS/KIRREL1/DPP4/MYO1C/FYN/LAMP2/MYOF/PTCH1/PARK7/PRNP/MYADM/CAV1/TUBB/SLC38A9/CXADR/SLC9A3R1/ATP1A1/RAB5A/XPO1/PPP2R1B/PLSCR1/PPT1/ADGRG1/MME/ITGB1/ADD1/ANGPT1/CTNNA1/SERPINH1/BIRC2/TGFBR1/TUBA1B/PSEN1/CDH13/EIF5A/NPC1/PRKAR1A/BSG/FURIN/SDCBP/ATP2B1/CTSD/STAT6/KCNMA1	62
CC	GO:0043202	lysosomal lumen	28/1825	113/21659	1.49066e-07	1.55881e-05	1.20374e-05	NAGLU/GNS/HEXA/GALNS/GUSB/HPSE/CHID1/PPT2/GBA/LGMN/ATP13A2/SMPD1/LAMP2/CTSA/ASAH1/GAA/PSAP/ARSA/LIPA/PPT1/MAN2B2/SDC2/HSPA8/PLBD2/NPC2/HSP90AA1/CTSD/SCARB2	28
CC	GO:0005765	lysosomal membrane	74/1825	475/21659	1.77387e-07	1.62309e-05	1.25338e-05	VPS18/SLC11A2/CLTC/SIDT2/LPCAT1/ABHD6/DAGLB/ATP6V0A4/SPNS1/HPSE/PRCP/ITM2C/GBA/ANXA2/MCOLN3/ATP13A2/CLCN6/ATP6V1H/CLN3/EEF1A1/P2RX4/DPP4/TMEM9/TMEM30A/LAMP2/HSP90AB1/CTSA/DDOST/VPS16/DEPDC5/CLCN7/BORCS6/GAA/PSAP/AP1S3/SLC38A9/NPRL3/TOM1/ECE1/PLEKHF1/AP2M1/SLC48A1/CYB561A3/CTNS/TMEM59/GPR137B/GLIPR1/GLMP/CD164/LAPTM4B/ANXA6/HSPA8/TM9SF1/LDLR/SORT1/RAP1B/KXD1/SLC12A4/ABCB9/BLOC1S1/CD63/PSEN1/AP1G1/…	74
CC	GO:0098852	lytic vacuole membrane	74/1825	477/21659	2.10153e-07	1.70925e-05	1.31991e-05	VPS18/SLC11A2/CLTC/SIDT2/LPCAT1/ABHD6/DAGLB/ATP6V0A4/SPNS1/HPSE/PRCP/ITM2C/GBA/ANXA2/MCOLN3/ATP13A2/CLCN6/ATP6V1H/CLN3/EEF1A1/P2RX4/DPP4/TMEM9/TMEM30A/LAMP2/HSP90AB1/CTSA/DDOST/VPS16/DEPDC5/CLCN7/BORCS6/GAA/PSAP/AP1S3/SLC38A9/NPRL3/TOM1/ECE1/PLEKHF1/AP2M1/SLC48A1/CYB561A3/CTNS/TMEM59/GPR137B/GLIPR1/GLMP/CD164/LAPTM4B/ANXA6/HSPA8/TM9SF1/LDLR/SORT1/RAP1B/KXD1/SLC12A4/ABCB9/BLOC1S1/CD63/PSEN1/AP1G1/…	74
CC	GO:0045121	membrane raft	59/1825	353/21659	2.88069e-07	2.10866e-05	1.62835e-05	RTN4R/CORO1C/ERLIN2/STIM1/HAS2/RGMB/DAG1/HPSE/MAPK3/RGS19/ANXA2/TFPI/CFLAR/TRADD/DLG1/APP/CLN3/FAS/KIRREL1/DPP4/MYO1C/FYN/LAMP2/MYOF/PTCH1/PARK7/PRNP/MYADM/CAV1/TUBB/SLC38A9/CXADR/SLC9A3R1/ATP1A1/RAB5A/PPP2R1B/PLSCR1/PPT1/ADGRG1/MME/ITGB1/ADD1/ANGPT1/CTNNA1/SERPINH1/BIRC2/TGFBR1/TUBA1B/PSEN1/CDH13/NPC1/PRKAR1A/BSG/FURIN/SDCBP/ATP2B1/CTSD/STAT6/KCNMA1	59
CC	GO:0098857	membrane microdomain	59/1825	354/21659	3.17859e-07	2.11521e-05	1.6334e-05	RTN4R/CORO1C/ERLIN2/STIM1/HAS2/RGMB/DAG1/HPSE/MAPK3/RGS19/ANXA2/TFPI/CFLAR/TRADD/DLG1/APP/CLN3/FAS/KIRREL1/DPP4/MYO1C/FYN/LAMP2/MYOF/PTCH1/PARK7/PRNP/MYADM/CAV1/TUBB/SLC38A9/CXADR/SLC9A3R1/ATP1A1/RAB5A/PPP2R1B/PLSCR1/PPT1/ADGRG1/MME/ITGB1/ADD1/ANGPT1/CTNNA1/SERPINH1/BIRC2/TGFBR1/TUBA1B/PSEN1/CDH13/NPC1/PRKAR1A/BSG/FURIN/SDCBP/ATP2B1/CTSD/STAT6/KCNMA1	59
CC	GO:0005770	late endosome	49/1825	300/21659	5.51027e-06	0.000336127	0.000259563	VPS18/DERL1/SLC11A2/VPS28/ABHD6/AP1AR/MAPK3/CHID1/ANXA2/LGMN/MCOLN3/ATP13A2/SNX16/CLN3/TMEM9/LAMP2/VPS16/STEAP3/PSAP/ATG9A/SLC38A9/SQSTM1/TICAM2/OSBPL9/RAP1A/ANKRD13D/CYB561A3/CTNS/TMEM59/KIDINS220/CHMP2B/CLCN3/LAPTM4B/ANXA6/FYCO1/LDLR/CHMP1A/CD63/VAC14/LITAF/HGS/ANXA8/NPC1/GRN/CHMP2A/ARL8B/TMEM230/SLC9A6/SCARB2	49
CC	GO:0005775	vacuolar lumen	37/1825	205/21659	7.75339e-06	0.000436575	0.000337131	PYGB/NAGLU/GNS/HEXA/GALNS/GUSB/HPSE/CHID1/PPT2/GBA/ANXA2/LGMN/ATP13A2/SMPD1/LAMP2/CTSA/GDI2/ASAH1/GAA/PSAP/ARSA/TUBB/CYB5R3/LIPA/HEBP2/PPT1/MAN2B2/SDC2/CTSC/HSPA8/PLBD2/NPC2/HSP90AA1/GRN/SDCBP/CTSD/SCARB2	37
CC	GO:0005793	endoplasmic reticulum-Golgi intermediate compartment	29/1825	150/21659	1.91147e-05	0.000999424	0.000771772	CTSZ/SLC35C2/PDIA6/ASPSCR1/RGMB/TRAPPC5/FN1/HMGB1/P4HB/INPP5B/DDHD2/CSNK1D/NUCB1/MCFD2/TICAM2/BCAP31/YIF1A/NUCB2/ROBO1/TMED4/ERGIC1/SERPINH1/CTSC/ERGIC2/CNIH1/VMP1/KDELR1/TAP2/CLN8	29
CC	GO:0022626	cytosolic ribosome	26/1825	128/21659	2.06828e-05	0.00100932	0.000779416	RPL18/RPS5/RPS15/RPS10/MCTS1/LARP4/RPL31/RPL15/RPL7A/RPL28/RPL35A/RPL3/RPL22L1/EIF2A/RACK1/RPS3A/RPS3/RPL27A/RPS2/RPL6/RPL23/RPL26/RPS11/RPL18A/RPL17/RPS27A	26
CC	GO:0044391	ribosomal subunit	37/1825	216/21659	2.59116e-05	0.0011849	0.000915	RPL18/RPS5/RPS15/MRPL39/MRPL55/RPS10/MRPL37/C12orf65/MCTS1/RBM3/LARP4/MTERF4/RPL31/RPL15/RPL7A/MRPS18A/RPL28/RPL35A/RPL3/RPL22L1/EIF2A/MRPL2/RACK1/RPS3A/MRPL27/MRPS28/RPS3/RPL27A/RPS2/RPL6/RPL23/RPL26/MRPL4/RPS11/RPL18A/RPL17/RPS27A	37
CC	GO:0005905	clathrin-coated pit	19/1825	80/21659	2.75182e-05	0.0011849	0.000915	RAMP2/CLTC/LRP12/NECAP1/APP/TFRC/ATAT1/ITSN1/AP1S3/HSPD1/AP2M1/DNM1L/PICALM/REPS1/RAB35/LDLR/SORT1/FCHO1/AP2B1	19
CC	GO:0005769	early endosome	64/1825	455/21659	3.41134e-05	0.00137279	0.00106009	VPS18/GPNMB/DERL1/SLC11A2/MGRN1/VPS28/MYO1B/USP8/AP1AR/MAPK3/ANXA2/HYAL3/NF2/MCOLN3/GGA1/SGK3/SNX16/APP/CLN3/HFE/TFRC/SNX27/APH1A/INPP5B/NRP1/VPS16/HLA-C/CAV1/NUCB1/TOM1/PHB/EHD1/RAB5A/TICAM2/HSPD1/AP4M1/RAP1A/PML/RAB29/MME/RAB11FIP5/RUSC1/CLCN3/LAPTM4B/PSEN2/PICALM/SNX19/LDLR/CHMP1A/SORT1/RPS6KC1/PSEN1/VAC14/USP10/LITAF/RABEP1/HGS/MTMR4/PLEKHJ1/TMEM230/SNX12/RAB5B/SLC9A6/HLA-B	64
CC	GO:0005788	endoplasmic reticulum lumen	50/1825	330/21659	3.56325e-05	0.00137279	0.00106009	FSTL3/CTSZ/FKBP14/OS9/SIL1/MFGE8/PDIA6/SUMF2/PRSS23/ERAP1/PDIA3/COL6A2/DAG1/MEN1/PDIA5/CLU/RCN2/FKBP10/FN1/P4HB/APLP2/APP/COLGALT2/QSOX1/ADAMTSL4/CNPY3/P4HA2/ARSD/GOLM1/PDGFD/LAMB1/ARSA/P3H1/FOXRED2/NUCB1/SUMF1/PLOD3/FSTL1/MIA3/TMEM132A/EOGT/CANX/SDC2/SERPINH1/CTSC/WNT5B/BMP4/PRKCSH/PLAUR/JMJD8	50
CC	GO:0035097	histone methyltransferase complex	22/1825	103/21659	3.90816e-05	0.00143038	0.00110457	KDM4B/MGA/MEN1/EED/PRDM10/HDAC2/TRIM37/AEBP2/PHF1/ASH2L/PRPF31/TAF6/HDAC9/RUVBL1/MCRS1/C17orf49/KANSL1/PELP1/SENP3/INO80C/RUVBL2/KDM6A	22
CC	GO:0031902	late endosome membrane	30/1825	169/21659	7.42244e-05	0.00239861	0.00185225	VPS18/SLC11A2/VPS28/ABHD6/ANXA2/MCOLN3/ATP13A2/SNX16/TMEM9/LAMP2/VPS16/ATG9A/SLC38A9/TICAM2/OSBPL9/CYB561A3/TMEM59/CHMP2B/CLCN3/LAPTM4B/ANXA6/CD63/VAC14/LITAF/HGS/ANXA8/NPC1/CHMP2A/ARL8B/SCARB2	30
CC	GO:0030117	membrane coat	21/1825	100/21659	7.53663e-05	0.00239861	0.00185225	VPS18/COPA/CLTC/NECAP1/COPE/DNM1/EPN2/AP1S3/SEC24B/AP4M1/AP2M1/SEC31A/SAR1B/PICALM/AP4S1/AP1G1/AP1M2/FCHO1/CHMP2A/AP2B1/SEC24C	21
CC	GO:0048475	coated membrane	21/1825	100/21659	7.53663e-05	0.00239861	0.00185225	VPS18/COPA/CLTC/NECAP1/COPE/DNM1/EPN2/AP1S3/SEC24B/AP4M1/AP2M1/SEC31A/SAR1B/PICALM/AP4S1/AP1G1/AP1M2/FCHO1/CHMP2A/AP2B1/SEC24C	21
CC	GO:0031984	organelle subcompartment	64/1825	468/21659	7.97583e-05	0.00243106	0.00187731	STX10/CHPF/CORO7/CLTC/STIM1/MYO1B/TMEM87A/INPP5K/CHID1/GBA/ST3GAL2/COG5/ST3GAL3/APP/CLN3/ASPH/SLC66A2/RTN4/STX16/COG2/APH1A/TJAP1/POSTN/CANT1/FUT11/AP1S3/ATG9A/NUCB1/PREPL/PLOD3/AP4M1/BCAP31/COG1/NECAB3/RAB29/SMPD4/TMEM59/GPR89B/B4GALT4/MME/VAMP2/SAR1B/RHOBTB3/REEP5/FUT10/ST3GAL1/RAB30/VPS51/PITPNM1/COG4/SORT1/AP4S1/FUT8/LPCAT2/AP1G1/KPNB1/PLEKHJ1/GRN/BECN1/AP1M2/TMEM230/CHAC1/FURIN/ARFRP1	64
CC	GO:0015934	large ribosomal subunit	24/1825	123/21659	8.3028e-05	0.00243106	0.00187731	RPL18/MRPL39/MRPL55/MRPL37/C12orf65/RBM3/MTERF4/RPL31/RPL15/RPL7A/MRPS18A/RPL28/RPL35A/RPL3/RPL22L1/MRPL2/MRPL27/RPL27A/RPL6/RPL23/RPL26/MRPL4/RPL18A/RPL17	24
CC	GO:0031965	nuclear membrane	49/1825	333/21659	8.97137e-05	0.00252579	0.00195046	HACD3/CREB3L4/LEMD2/RETSAT/CDK4/CERS5/BRAP/INTS5/SMOX/DMPK/LMNA/JPT1/P2RX4/MYOF/NRM/DNAJC1/PHF11/PRNP/NUP155/SUN1/OSBPL3/SUN2/DHCR7/NEMP2/XPO1/CMTM3/MRGPRF/SYNE1/SPAG4/NUCB2/HAX1/CEP70/RRP12/TMEM120A/PSEN2/NUP98/TOR1AIP1/SORT1/SEPHS1/P2RX5/PSEN1/DDX19B/CNEP1R1/KPNB1/SLC16A3/GCH1/SDCBP/DPY19L1/STAT6	49
CC	GO:0005758	mitochondrial intermembrane space	18/1825	82/21659	0.000132635	0.00359587	0.0027768	SUOX/AK2/COA6/PPOX/UQCC2/PARK7/COX6B1/OPA1/MICU1/SHMT2/NDUFS1/HAX1/CHCHD10/COX17/PRELID1/ARL2/DIABLO/BLOC1S1	18
CC	GO:0044665	MLL1/2 complex	12/1825	43/21659	0.000160042	0.00403969	0.00311952	MGA/ASH2L/PRPF31/TAF6/RUVBL1/MCRS1/C17orf49/KANSL1/PELP1/SENP3/INO80C/RUVBL2	12
CC	GO:0071339	MLL1 complex	12/1825	43/21659	0.000160042	0.00403969	0.00311952	MGA/ASH2L/PRPF31/TAF6/RUVBL1/MCRS1/C17orf49/KANSL1/PELP1/SENP3/INO80C/RUVBL2	12
CC	GO:0031970	organelle envelope lumen	20/1825	99/21659	0.000193189	0.00471381	0.00364009	SUOX/APP/AK2/COA6/PPOX/UQCC2/PARK7/COX6B1/OPA1/TUBB/MICU1/SHMT2/NDUFS1/HAX1/CHCHD10/COX17/PRELID1/ARL2/DIABLO/BLOC1S1	20
CC	GO:0034708	methyltransferase complex	24/1825	130/21659	0.000202864	0.00479021	0.00369908	KDM4B/MGA/MEN1/EED/PRDM10/HDAC2/RNMT/TRIM37/AEBP2/PHF1/ASH2L/PRPF31/TAF6/HDAC9/RUVBL1/PRMT1/MCRS1/C17orf49/KANSL1/PELP1/SENP3/INO80C/RUVBL2/KDM6A	24
CC	GO:0005766	primary lysosome	29/1825	172/21659	0.000244283	0.00541863	0.00418436	PYGB/GNS/HEXA/GALNS/LPCAT1/GUSB/PRCP/ANXA2/TMEM30A/LAMP2/CTSA/DDOST/GDI2/GAA/PSAP/ARSA/TUBB/CYB5R3/TOM1/HEBP2/GLIPR1/CTSC/RAP1B/CD63/PSEN1/NPC2/SNAP23/GRN/SDCBP	29
CC	GO:0042582	azurophil granule	29/1825	172/21659	0.000244283	0.00541863	0.00418436	PYGB/GNS/HEXA/GALNS/LPCAT1/GUSB/PRCP/ANXA2/TMEM30A/LAMP2/CTSA/DDOST/GDI2/GAA/PSAP/ARSA/TUBB/CYB5R3/TOM1/HEBP2/GLIPR1/CTSC/RAP1B/CD63/PSEN1/NPC2/SNAP23/GRN/SDCBP	29
CC	GO:0005840	ribosome	42/1825	286/21659	0.000287739	0.00619485	0.00478377	RPL18/RPS5/RPS15/EIF3H/MRPL39/AURKAIP1/SF1/MRPL55/RPS10/MRPL37/C12orf65/MCTS1/RBM3/LARP4/MTERF4/RPL31/RPL15/RPL7A/MRPS18A/RPL28/RPL35A/RPL3/RPL22L1/NCK1/EIF2A/MRPL2/RACK1/CANX/RPS3A/MRPL27/MRPS28/RPS3/RPL27A/RPS2/RPL6/RPL23/RPL26/MRPL4/RPS11/RPL18A/RPL17/RPS27A	42
CC	GO:0098791	Golgi apparatus subcompartment	59/1825	447/21659	0.000381432	0.00797739	0.00616028	STX10/CHPF/CORO7/CLTC/MYO1B/TMEM87A/INPP5K/CHID1/GBA/ST3GAL2/COG5/ST3GAL3/APP/CLN3/SLC66A2/STX16/COG2/APH1A/TJAP1/POSTN/CANT1/FUT11/AP1S3/ATG9A/NUCB1/PREPL/PLOD3/AP4M1/BCAP31/COG1/NECAB3/RAB29/SMPD4/TMEM59/GPR89B/B4GALT4/MME/VAMP2/SAR1B/RHOBTB3/FUT10/ST3GAL1/RAB30/VPS51/PITPNM1/COG4/SORT1/AP4S1/FUT8/LPCAT2/AP1G1/PLEKHJ1/GRN/BECN1/AP1M2/TMEM230/CHAC1/FURIN/ARFRP1	59
CC	GO:0030027	lamellipodium	33/1825	211/21659	0.000398672	0.00810633	0.00625985	CORO1C/CD44/DAG1/NF2/APP/WASF1/MYLK/DPP4/NCKAP1/SCYL3/ITSN1/FERMT2/ANTXR1/PIP5K1A/ACTG2/ACTA2/PXN/CDC42BPA/DBN1/HAX1/ITGB1/ITGB1BP1/NME2/SLC39A14/CTNNA1/PTK2/DGKZ/ILK/CFL1/FGD4/INPPL1/BCAR1/KPTN	33
CC	GO:0030120	vesicle coat	14/1825	61/21659	0.000444015	0.0087843	0.00678339	COPA/CLTC/NECAP1/COPE/EPN2/SEC24B/AP2M1/SEC31A/SAR1B/PICALM/AP1G1/FCHO1/AP2B1/SEC24C	14
CC	GO:0019867	outer membrane	33/1825	213/21659	0.000473723	0.00912541	0.0070468	SLC11A2/RETSAT/DMPK/WASF1/TOMM40L/OPA1/CNP/PHB2/MIEF1/TOMM7/CYB5R3/DHCR7/NLRX1/GK/DNM1L/MFF/SYNE1/NUCB2/HAX1/RAB11FIP5/MTERF3/SLC24A1/UBC/VDAC2/LETMD1/BID/PSEN1/RMDN3/AKAP1/PPP1R15A/MTX1/BCL2L11/RPS27A	33
CC	GO:0098803	respiratory chain complex	19/1825	99/21659	0.00054483	0.010226	0.00789673	SDHA/ND3/ND4L/ND4/ND1/ND2/ND5/COX1/COX2/CYTB/COX3/NDUFA3/BCS1L/COX6B1/NDUFA10/NDUFS1/NDUFV1/COX5A/NDUFB10	19
CC	GO:0044295	axonal growth cone	9/1825	30/21659	0.000587185	0.0107455	0.00829785	RTN4R/NIN/TRPV2/L1CAM/HSP90AB1/PTCH1/MYO9A/BOC/HSP90AA1	9
CC	GO:0005776	autophagosome	19/1825	100/21659	0.000620404	0.010961	0.0084643	VPS18/MCOLN3/ATP13A2/CLN3/LAMP2/VPS16/ATG9A/TEX264/ENTPD4/SQSTM1/HSPA8/TM9SF1/FTH1/FYCO1/NCOA4/BECN1/VMP1/ATG5/TMEM230	19
CC	GO:0022625	cytosolic large ribosomal subunit	14/1825	63/21659	0.000628912	0.010961	0.0084643	RPL18/RPL31/RPL15/RPL7A/RPL28/RPL35A/RPL3/RPL22L1/RPL27A/RPL6/RPL23/RPL26/RPL18A/RPL17	14
CC	GO:0031968	organelle outer membrane	32/1825	211/21659	0.000830423	0.0141365	0.0109165	SLC11A2/RETSAT/DMPK/WASF1/TOMM40L/OPA1/CNP/PHB2/MIEF1/TOMM7/CYB5R3/DHCR7/NLRX1/GK/DNM1L/MFF/SYNE1/NUCB2/HAX1/RAB11FIP5/MTERF3/UBC/VDAC2/LETMD1/BID/PSEN1/RMDN3/AKAP1/PPP1R15A/MTX1/BCL2L11/RPS27A	32
CC	GO:0030135	coated vesicle	51/1825	387/21659	0.000948198	0.0157746	0.0121814	CTSZ/VPS18/COPA/SREBF1/CLTC/RGS19/NECAP1/APP/COPE/TFRC/VPS16/HLA-C/EPN2/DDHD2/SEC24B/MCFD2/ECE1/RAB5A/TICAM2/HSPD1/BCAP31/YIF1A/AP2M1/TMED4/VAMP2/SEC31A/SAR1B/YIPF5/PICALM/CTSC/PACS1/HSPA8/CLINT1/RAB35/LDLR/SORT1/SCAP/ERGIC2/CNIH1/AP1G1/DVL2/AP1M2/KDELR1/FCHO1/SLC2A8/SREBF2/FURIN/AP2B1/SEC24C/SCARB2/HLA-B	51
CC	GO:0000118	histone deacetylase complex	15/1825	73/21659	0.000975709	0.0158314	0.0122253	HDAC7/MORF4L1/TRERF1/SIN3A/HDAC2/NRIP1/GATAD2A/TBL1XR1/HDAC9/RUVBL1/SAP18/HDAC4/PHF12/MBD3/RUVBL2	15
CC	GO:0001726	ruffle	29/1825	187/21659	0.000994872	0.0158314	0.0122253	CORO1C/INPP5K/BAIAP2/ANXA2/NF2/EEF1A1/NCKAP1/MYO1C/LAYN/SPRY2/MYADM/PDLIM7/TPM1/WIPF1/PIP5K1A/SLC9A3R1/RAB5A/ACTN1/ARHGEF26/ITGB1/ITGB1BP1/NME2/RPS3/EPS8L2/CFL1/FGD4/CLIP1/LIMA1/BCAR1	29
CC	GO:0101031	chaperone complex	7/1825	21/21659	0.0012033	0.0181552	0.0140198	CCT3/CCT6B/HSP90AB1/PPP5C/PTGES3/HSPA8/CCT4	7
CC	GO:0042641	actomyosin	16/1825	82/21659	0.00120541	0.0181552	0.0140198	PDLIM2/SEPTIN9/MYLK/PDLIM7/FERMT2/TPM1/PXN/ACTN1/CDC42BPA/DBN1/SEPTIN11/PTK2/ILK/PDLIM5/HDAC4/LIMA1	16
CC	GO:0031252	cell leading edge	55/1825	430/21659	0.00123814	0.0181552	0.0140198	CORO1C/CD44/DAG1/INPP5K/BAIAP2/ANXA2/NF2/APP/EEF1A1/WASF1/MYLK/DPP4/NCKAP1/MYO1C/SCYL3/LAYN/SPRY2/ITSN1/MYADM/PDLIM7/VEZT/FERMT2/TPM1/ANTXR1/WIPF1/PIP5K1A/ACTG2/SLC9A3R1/ACTA2/RAB5A/PXN/ACTN1/CDC42BPA/ARHGEF26/DBN1/HAX1/ITGB1/ITGB1BP1/VIM/NME2/SLC39A14/CTNNA1/PTK2/RPS3/EPS8L2/DGKZ/ILK/CFL1/FGD4/CLIP1/INPPL1/LIMA1/BCAR1/KPTN/ATP2B1	55
CC	GO:1902562	H4 histone acetyltransferase complex	11/1825	46/21659	0.00124011	0.0181552	0.0140198	MORF4L1/TADA3/MSL3/UBAP2L/KAT14/MSL2/RUVBL1/MCRS1/KANSL1/MSL1/RUVBL2	11
CC	GO:0070469	respirasome	20/1825	114/21659	0.00128474	0.0183894	0.0142006	SDHA/ND3/ND4L/ND4/ND1/ND2/ND5/COX1/COX2/CYTB/COX3/COX7A2/NDUFA3/BCS1L/COX6B1/NDUFA10/NDUFS1/NDUFV1/COX5A/NDUFB10	20
CC	GO:0008021	synaptic vesicle	30/1825	199/21659	0.00130635	0.0183894	0.0142006	SYPL1/STX10/SEPTIN6/APP/CLN3/DTNBP1/BDNF/STX16/APH1A/DNM1/ATG9A/RAB5A/PPT1/DNM1L/MFF/MME/VAMP2/CLCN3/CDK16/PSEN2/PICALM/RAB35/VDAC2/PSEN1/ZNRF1/SYNGR2/PTPRS/SLC2A8/TMEM230/RAB5B	30
CC	GO:0098800	inner mitochondrial membrane protein complex	25/1825	156/21659	0.00134225	0.0185383	0.0143156	SDHA/ATP5F1A/ND3/ND4L/ND4/ND1/ND2/ND5/COX1/CYTB/ATP8/ATP6/NDUFA3/BCS1L/MICU1/NDUFA10/IMMT/NDUFS1/CHCHD10/TIMM17B/NDUFV1/COX5A/NDUFB10/MICOS13/TIMM50	25
CC	GO:0000407	phagophore assembly site	9/1825	34/21659	0.00158307	0.0214593	0.0165713	WDR45/ATG9A/SQSTM1/ATG7/ATG101/TRAPPC8/BECN1/VMP1/ATG5	9
CC	GO:0030496	midbody	27/1825	178/21659	0.00202404	0.0269382	0.0208021	USP8/MAP11/ANXA2/KATNA1/SEPTIN6/DTNBP1/PSRC1/LZTS2/PTCH1/MICAL3/PRC1/CDK1/AURKA/SEPTIN2/AGBL5/RACK1/TBCK/EXOC3/PITPNM1/RACGAP1/USP3/PLK1/LYRM1/WIZ/ANKRD54/ARL8B/PKP4	27
CC	GO:0033177	proton-transporting two-sector ATPase complex, proton-transporting domain	7/1825	23/21659	0.00218459	0.0285557	0.0220512	DMAC2L/ATP6V0A4/ATP8/ATP6/ATP6V0E2/ATP6V0B/ATP6V0E1	7
CC	GO:0031227	intrinsic component of endoplasmic reticulum membrane	38/1825	279/21659	0.00222615	0.0285884	0.0220765	DERL1/ESYT2/PDIA3/STIM1/ELOVL5/TBL2/PIGS/EMC10/SLC37A3/DPM3/RHBDD1/CLN3/RTN4/ATF6/EMC1/ATF6B/HLA-C/BNIP1/BSCL2/DHCR7/DPAGT1/BCAP31/SACM1L/PIGK/ALG3/SEC61A1/CANX/RCE1/EMC7/ACER3/ABCB9/PIGT/ERGIC2/ARL6IP1/TECR/SREBF2/TAP2/HLA-B	38
CC	GO:0005819	spindle	48/1825	374/21659	0.00227412	0.028701	0.0221634	MAD2L2/CLTC/PINX1/MAP11/NIN/KATNA1/TBCCD1/HAUS4/TADA3/SEPTIN6/APP/AKT1/MMS19/PSRC1/NEK6/ATAT1/KLHL21/MICAL3/POC1B/CBX1/PRC1/CDK1/AURKA/NDE1/CSNK1D/SEPTIN2/BRCC3/TBL1XR1/CDC7/STAG1/KATNAL1/AGBL5/MZT2B/MAPK14/KBTBD8/NR3C1/TBCK/RMDN1/RPS3/RACGAP1/RMDN3/PLK1/CDC27/EML2/ARL8B/ALMS1/BORA/PKP4	48
CC	GO:0031985	Golgi cisterna	21/1825	128/21659	0.00233793	0.0289596	0.0223631	CHPF/TMEM87A/ST3GAL2/ST3GAL3/STX16/APH1A/CANT1/FUT11/NUCB1/BCAP31/NECAB3/TMEM59/GPR89B/B4GALT4/SAR1B/FUT10/ST3GAL1/RAB30/PITPNM1/SORT1/FUT8	21
CC	GO:0030176	integral component of endoplasmic reticulum membrane	37/1825	271/21659	0.00241843	0.0289596	0.0223631	DERL1/PDIA3/STIM1/ELOVL5/TBL2/PIGS/EMC10/SLC37A3/DPM3/RHBDD1/CLN3/RTN4/ATF6/EMC1/ATF6B/HLA-C/BNIP1/BSCL2/DHCR7/DPAGT1/BCAP31/SACM1L/PIGK/ALG3/SEC61A1/CANX/RCE1/EMC7/ACER3/ABCB9/PIGT/ERGIC2/ARL6IP1/TECR/SREBF2/TAP2/HLA-B	37
CC	GO:0070382	exocytic vesicle	31/1825	216/21659	0.00242513	0.0289596	0.0223631	SYPL1/STX10/SEPTIN6/APP/CLN3/DTNBP1/BDNF/STX16/APH1A/DNM1/ATG9A/RAB5A/PPT1/DNM1L/MFF/MME/VAMP2/CLCN3/CDK16/PSEN2/PICALM/SYTL2/RAB35/VDAC2/PSEN1/ZNRF1/SYNGR2/PTPRS/SLC2A8/TMEM230/RAB5B	31
CC	GO:0032154	cleavage furrow	12/1825	57/21659	0.00245286	0.0289596	0.0223631	MEN1/NF2/SEPTIN6/MYLK/NDE1/SEPTIN2/ITGB1/PLK4/PITPNM1/PLCD3/RACGAP1/LIMA1	12
CC	GO:0101002	ficolin-1-rich granule	23/1825	146/21659	0.00256493	0.0293364	0.0226541	CTSZ/GNS/GUSB/HMGB1/EEF1A1/HSP90AB1/CSNK2B/ASAH1/CANT1/PSMC2/PRDX4/ATG7/MAPK14/NME2/DERA/HSPA8/PSMC3/FTH1/CAPN1/HSP90AA1/ALDOA/KPNB1/CTSD	23
CC	GO:1904813	ficolin-1-rich granule lumen	23/1825	146/21659	0.00256493	0.0293364	0.0226541	CTSZ/GNS/GUSB/HMGB1/EEF1A1/HSP90AB1/CSNK2B/ASAH1/CANT1/PSMC2/PRDX4/ATG7/MAPK14/NME2/DERA/HSPA8/PSMC3/FTH1/CAPN1/HSP90AA1/ALDOA/KPNB1/CTSD	23
CC	GO:0098798	mitochondrial protein complex	39/1825	293/21659	0.00296518	0.0333925	0.0257862	SDHA/ATP5F1A/MRPL39/MRPL55/MRPL37/ND3/ND4L/ND4/ND1/ND2/ND5/COX1/CYTB/ATP8/ATP6/C12orf65/TOMM40L/NDUFA3/BCS1L/MICU1/TOMM7/MTERF4/MRPS18A/NDUFA10/IMMT/NDUFS1/CHCHD10/MRPL2/TIMM17B/MRPL27/MRPS28/NDUFV1/COX5A/NDUFB10/MICOS13/MRPL4/TIMM50/PRORP/MTX1	39
CC	GO:0071564	npBAF complex	5/1825	13/21659	0.0030565	0.0338994	0.0261777	ARID1A/PHF10/SMARCA2/SMARCB1/SMARCE1	5
CC	GO:0005874	microtubule	55/1825	451/21659	0.00353836	0.0384912	0.0297236	CLTC/CCT3/STIM1/BAIAP2/NIN/SEPTIN9/KATNA1/NCKAP5L/HAUS4/DLG1/KLC4/WDR47/DNAH14/PBXIP1/PSRC1/LZTS2/DNM1/NEK6/ATAT1/SPRY2/KLHL21/DYNC2LI1/SHROOM1/TTLL4/PRC1/CDK1/AURKA/NDE1/TUBB/CSNK1D/SLC8A1/KIFC3/MDM1/KATNAL1/TMEM214/DNM1L/RUSC1/CEP57L1/STAU2/RMDN1/DYNC2H1/CLIP1/CEP57/CCT4/RACGAP1/TUBA1B/KLC1/RMDN3/RPGRIP1L/PLK1/CDC27/DCXR/EML2/REEP2/TUBD1	55
CC	GO:0034774	secretory granule lumen	47/1825	373/21659	0.00359433	0.0384912	0.0297236	PYGB/CTSZ/GNS/GALNS/GUSB/HPSE/CLU/FN1/HMGB1/ANXA2/SERPING1/APP/EEF1A1/QSOX1/DNASE1L1/HSP90AB1/CTSA/CSNK2B/GDI2/CANT1/PROS1/ARSA/TUBB/CYB5R3/TEX264/PSMC2/ACTN1/PRDX4/HEBP2/ATG7/MAPK14/ARMC8/NME2/DERA/CTSC/HSPA8/PSMC3/VEGFB/NPC2/HSP90AA1/ALDOA/KPNB1/GRN/LGALS3BP/ACAA1/SDCBP/CTSD	47
CC	GO:0031011	Ino80 complex	7/1825	25/21659	0.00369032	0.0384912	0.0297236	INO80E/YY1AP1/UCHL5/RUVBL1/MCRS1/INO80C/RUVBL2	7
CC	GO:0033202	DNA helicase complex	7/1825	25/21659	0.00369032	0.0384912	0.0297236	INO80E/YY1AP1/UCHL5/RUVBL1/MCRS1/INO80C/RUVBL2	7
CC	GO:0000790	nuclear chromatin	52/1825	423/21659	0.0038086	0.0384912	0.0297236	TBP/MBD1/INO80E/MEN1/ARID1A/HMGB1/SP1/SETD3/MORF4L1/PHF10/MEF2D/SMARCA2/EED/BAZ1A/SIN3A/HDAC2/EHMT2/CBX1/NRIP1/YY1AP1/SMARCB1/GATAD2A/UCHL5/ASH2L/DVL3/HMGB2/ASF1B/RUVBL1/SATB1/CCAR2/RELA/TCF7L2/MCRS1/CALCOCO1/ZNF385A/C17orf49/MEF2A/USP3/TCF4/SMARCE1/PHF12/INO80C/TCF3/SMAD4/MBD3/RUVBL2/TRIM28/MSH6/UBE2A/H4C8/STAT6/MYC	52
CC	GO:0022627	cytosolic small ribosomal subunit	12/1825	60/21659	0.00383861	0.0384912	0.0297236	RPS5/RPS15/RPS10/MCTS1/LARP4/EIF2A/RACK1/RPS3A/RPS3/RPS2/RPS11/RPS27A	12
CC	GO:0035577	azurophil granule membrane	12/1825	60/21659	0.00383861	0.0384912	0.0297236	LPCAT1/PRCP/TMEM30A/LAMP2/DDOST/GAA/PSAP/TOM1/GLIPR1/RAP1B/CD63/PSEN1	12
CC	GO:0005741	mitochondrial outer membrane	27/1825	187/21659	0.00408821	0.0404402	0.0312286	SLC11A2/DMPK/WASF1/TOMM40L/OPA1/CNP/PHB2/MIEF1/TOMM7/CYB5R3/NLRX1/GK/DNM1L/MFF/HAX1/RAB11FIP5/MTERF3/UBC/VDAC2/LETMD1/BID/RMDN3/AKAP1/PPP1R15A/MTX1/BCL2L11/RPS27A	27
CC	GO:0030125	clathrin vesicle coat	8/1825	32/21659	0.00419845	0.0409769	0.0316431	CLTC/NECAP1/EPN2/AP2M1/PICALM/AP1G1/FCHO1/AP2B1	8
CC	GO:0005802	trans-Golgi network	40/1825	309/21659	0.00432377	0.0415502	0.0320858	STX10/CORO7/CLTC/MYO1B/INPP5K/CHID1/GBA/COG5/APP/CLN3/SLC66A2/STX16/COG2/TJAP1/POSTN/AP1S3/ATG9A/NUCB1/PREPL/PLOD3/AP4M1/COG1/RAB29/SMPD4/MME/VAMP2/RHOBTB3/RAB30/VPS51/COG4/AP4S1/AP1G1/PLEKHJ1/GRN/BECN1/AP1M2/TMEM230/CHAC1/FURIN/ARFRP1	40
CC	GO:0060205	cytoplasmic vesicle lumen	47/1825	377/21659	0.00440581	0.0415502	0.0320858	PYGB/CTSZ/GNS/GALNS/GUSB/HPSE/CLU/FN1/HMGB1/ANXA2/SERPING1/APP/EEF1A1/QSOX1/DNASE1L1/HSP90AB1/CTSA/CSNK2B/GDI2/CANT1/PROS1/ARSA/TUBB/CYB5R3/TEX264/PSMC2/ACTN1/PRDX4/HEBP2/ATG7/MAPK14/ARMC8/NME2/DERA/CTSC/HSPA8/PSMC3/VEGFB/NPC2/HSP90AA1/ALDOA/KPNB1/GRN/LGALS3BP/ACAA1/SDCBP/CTSD	47
CC	GO:0044292	dendrite terminus	5/1825	14/21659	0.00442748	0.0415502	0.0320858	HSP90AB1/IFT52/PTCH1/IFT20/HSP90AA1	5
CC	GO:0005903	brush border	18/1825	110/21659	0.00475114	0.0440232	0.0339955	SLC38A2/SLC11A2/MYO1B/ATP6V0A4/SLC5A6/MFSD10/RGS19/MYO1C/HSP90AB1/RALGDS/SLC26A6/SLC9A3R1/MYO7B/ACTN1/DNM1L/MME/LIMA1/DCXR	18
CC	GO:0031983	vesicle lumen	47/1825	379/21659	0.00486716	0.0445346	0.0343904	PYGB/CTSZ/GNS/GALNS/GUSB/HPSE/CLU/FN1/HMGB1/ANXA2/SERPING1/APP/EEF1A1/QSOX1/DNASE1L1/HSP90AB1/CTSA/CSNK2B/GDI2/CANT1/PROS1/ARSA/TUBB/CYB5R3/TEX264/PSMC2/ACTN1/PRDX4/HEBP2/ATG7/MAPK14/ARMC8/NME2/DERA/CTSC/HSPA8/PSMC3/VEGFB/NPC2/HSP90AA1/ALDOA/KPNB1/GRN/LGALS3BP/ACAA1/SDCBP/CTSD	47
CC	GO:0005746	mitochondrial respirasome	17/1825	102/21659	0.00493915	0.0446353	0.0344682	SDHA/ND3/ND4L/ND4/ND1/ND2/ND5/COX1/CYTB/COX7A2/NDUFA3/BCS1L/NDUFA10/NDUFS1/NDUFV1/COX5A/NDUFB10	17
CC	GO:0001725	stress fiber	13/1825	70/21659	0.00521818	0.0454736	0.0351155	PDLIM2/SEPTIN9/MYLK/PDLIM7/FERMT2/TPM1/PXN/ACTN1/SEPTIN11/PTK2/ILK/PDLIM5/LIMA1	13
CC	GO:0097517	contractile actin filament bundle	13/1825	70/21659	0.00521818	0.0454736	0.0351155	PDLIM2/SEPTIN9/MYLK/PDLIM7/FERMT2/TPM1/PXN/ACTN1/SEPTIN11/PTK2/ILK/PDLIM5/LIMA1	13
CC	GO:0043198	dendritic shaft	9/1825	40/21659	0.00521828	0.0454736	0.0351155	RTN4R/BAIAP2/APP/KIRREL1/ZMYND8/LPAR1/SLC8A1/ILK/PSEN1	9
CC	GO:0032580	Golgi cisterna membrane	17/1825	103/21659	0.00546262	0.0470428	0.0363273	CHPF/TMEM87A/ST3GAL2/ST3GAL3/APH1A/CANT1/FUT11/NUCB1/BCAP31/GPR89B/B4GALT4/SAR1B/FUT10/ST3GAL1/PITPNM1/SORT1/FUT8	17
MF	GO:0045296	cadherin binding	63/1752	357/19669	1.08208e-07	0.000113835	9.90957e-05	PTPRB/PAICS/ESYT2/MYO1B/USP8/TAGLN2/BAIAP2/CD46/SEPTIN9/ANXA2/EIF4G2/DLG1/PUF60/RTN4/PPP1CA/P2RX4/UBAP2/HSP90AB1/SH3GLB2/PARK7/GAPVD1/UNC45A/EPN2/CSNK1D/SEPTIN2/ITGA6/RPL15/EHD1/RANBP1/RPL7A/BZW2/DBN1/RUVBL1/NCK1/EIF2A/ITGB1/CHMP2B/RACK1/EXOC3/ADD1/CAST/CTNNA1/YWHAZ/PICALM/EPS8L2/EEF1D/RPS2/HSPA8/CLINT1/LDHA/PDLIM5/FXYD5/RPL6/LIMA1/PSEN1/CDH13/ATXN2L/ALDOA/PLIN3/CC2D1A/PAK4/BSG/PKP4	63
MF	GO:0070491	repressing transcription factor binding	18/1752	71/19669	3.60888e-05	0.0189827	0.0165249	HDAC7/TBP/HMGB1/SP1/DDRGK1/SIN3A/ZMYND8/HDAC2/TLE4/PARK7/GTF2A2/PPARA/HDAC9/RELA/TCF7L2/HDAC4/TCF3/MYC	18
MF	GO:0032356	oxidized DNA binding	6/1752	10/19669	7.58894e-05	0.0213166	0.0185566	OGG1/MUTYH/POT1/RPS3/RECQL4/MSH6	6
MF	GO:0044389	ubiquitin-like protein ligase binding	54/1752	360/19669	0.000102104	0.0213166	0.0185566	LTBR/ACVR1B/DERL1/ERLIN2/WRAP53/CLU/UBE2J2/UBOX5/DDRGK1/JKAMP/RTN4/PCBP2/ATF6/HSP90AB1/NEK6/CASP10/CHEK2/TRIM37/AURKA/TUBB/FANCL/OTUB1/SQSTM1/PXN/HSPD1/PML/DNM1L/PARP9/BRCA1/SMAD5/UCHL1/PRR7/LAPTM4B/YWHAZ/RELA/HSPA8/UBXN1/UBC/TMBIM6/BID/TUBA1B/HSP90AA1/NPLOC4/HGS/ACTG1/RPL23/IKBKE/HSPBP1/PRKAR1A/BECN1/TRIM28/TPI1/UBE2A/RPS27A	54
MF	GO:0005049	nuclear export signal receptor activity	6/1752	11/19669	0.000154336	0.0213166	0.0185566	EIF4ENIF1/XPO1/NUP214/RANBP17/XPO7/XPO6	6
MF	GO:0016273	arginine N-methyltransferase activity	6/1752	11/19669	0.000154336	0.0213166	0.0185566	CARM1/NDUFAF7/PRMT3/PRMT2/PRMT1/PRMT7	6
MF	GO:0016274	protein-arginine N-methyltransferase activity	6/1752	11/19669	0.000154336	0.0213166	0.0185566	CARM1/NDUFAF7/PRMT3/PRMT2/PRMT1/PRMT7	6
MF	GO:0003743	translation initiation factor activity	14/1752	53/19669	0.000162104	0.0213166	0.0185566	EIF3H/EIF4G2/EIF4G1/MCTS1/EIF3B/EIF3D/MTIF2/EIF4A2/EIF2A/EIF3M/EIF2S3B/EIF4A1/EIF1/EIF2B4	14
MF	GO:0090079	translation regulator activity, nucleic acid binding	24/1752	123/19669	0.000193769	0.0226495	0.0197169	ABTB1/MIF4GD/EIF3H/PABPC1/PAIP1/EIF4G2/EIF4G1/EEF1A1/C12orf65/MCTS1/EIF3B/EIF3D/MTIF2/EIF4A2/EIF2A/GFM1/EIF3M/EEF1D/EIF2S3B/EIF5A/C1QBP/EIF4A1/EIF1/EIF2B4	24
MF	GO:0031625	ubiquitin protein ligase binding	50/1752	342/19669	0.000337032	0.0330753	0.0287928	LTBR/ACVR1B/DERL1/ERLIN2/WRAP53/CLU/UBE2J2/UBOX5/JKAMP/RTN4/PCBP2/ATF6/HSP90AB1/NEK6/CASP10/CHEK2/TRIM37/AURKA/TUBB/FANCL/OTUB1/SQSTM1/PXN/HSPD1/PML/DNM1L/BRCA1/SMAD5/UCHL1/LAPTM4B/YWHAZ/RELA/HSPA8/UBXN1/UBC/TMBIM6/BID/TUBA1B/HSP90AA1/NPLOC4/ACTG1/RPL23/IKBKE/HSPBP1/PRKAR1A/BECN1/TRIM28/TPI1/UBE2A/RPS27A	50
MF	GO:0008135	translation factor activity, RNA binding	20/1752	98/19669	0.000347602	0.0330753	0.0287928	ABTB1/EIF3H/EIF4G2/EIF4G1/EEF1A1/C12orf65/MCTS1/EIF3B/EIF3D/MTIF2/EIF4A2/EIF2A/GFM1/EIF3M/EEF1D/EIF2S3B/EIF5A/EIF4A1/EIF1/EIF2B4	20
MF	GO:0140297	DNA-binding transcription factor binding	53/1752	370/19669	0.000377285	0.0330753	0.0287928	HDAC7/MGA/USF2/TBP/MAD2L2/PSMA6/CCNE1/FOS/ARID1A/HMGB1/SP1/SETD3/TADA3/RNF14/MEF2D/ARNT/DDRGK1/MMS19/NCAPG2/SIN3A/ZMYND8/HDAC2/NEK6/TLE4/PARK7/TP53BP2/GTF2A2/PHB2/NRIP1/PPARA/SMARCB1/MED24/TOB2/COMMD7/TAF6/PRMT2/HDAC9/MAPK14/BRCA1/FOXP1/YAP1/RELA/ARNT2/TCF7L2/HDAC4/MEF2A/TCF4/SMARCE1/NCOA4/TCF3/DCAF13/MYC/NFKBID	53
MF	GO:0140142	nucleocytoplasmic carrier activity	10/1752	33/19669	0.000418874	0.0338966	0.0295077	TNPO3/EIF4ENIF1/XPO1/NUP214/IPO11/RANBP17/XPO7/SNUPN/XPO6/KPNB1	10
MF	GO:0016757	transferase activity, transferring glycosyl groups	44/1752	298/19669	0.000601843	0.0452242	0.0393687	PIGB/PYGB/LFNG/CHPF/HEXA/GXYLT1/ST6GALNAC6/HAS2/PIGQ/GBA/DPM3/ST3GAL2/ST3GAL3/COLGALT2/PIGV/DDOST/FUT11/ALG9/MGAT5/DPAGT1/UPP1/PLOD3/GALNT11/PARP11/MGAT5B/POMT1/ALG3/EOGT/B4GALT4/ALG2/PARP9/PARP3/GALNT7/FUT10/ST3GAL1/NDST1/STT3A/FUT8/GYS1/GALNT6/POFUT2/OSTC/DPY19L1/ST3GAL5	44
MF	GO:0003713	transcription coactivator activity	50/1752	352/19669	0.000659397	0.0462457	0.0402579	NFKB2/TDRD3/CCNE1/NFYC/NR2C2/ARID1A/HMGB1/CARM1/SETD3/TADA3/RNF14/SMARCA2/TRERF1/ARNT/MMS19/DCAF6/ATF6/USP21/GMEB2/PARK7/ZFX/MED20/GTF2A2/NRIP1/PPARA/SMARCB1/MED12L/MED24/PML/HMGB2/ACTN1/CITED1/PRMT2/RUVBL1/BRCA1/CCAR1/NME2/CCAR2/YAP1/NUP98/BIRC2/CALCOCO1/MEF2A/SMARCE1/NCOA4/USP22/TCF3/NR1H2/TRIM28/RAP2C	50

## Sheet: GO Term_mRNA cluster 2
ONTOLOGY	ID	Description	GeneRatio	BgRatio	pvalue	p.adjust	qvalue	geneID	Count
BP	GO:0043161	proteasome-mediated ubiquitin-dependent protein catabolic process	102/2316	473/20536	6.24132e-11	3.85901e-07	3.31447e-07	KEAP1/ERLEC1/GSK3A/WFS1/KCTD10/SIRT2/UBE4A/UBE4B/CCNB1/USP14/BFAR/FAF2/UBE2R2/SKP2/AMN1/FBXO4/AMFR/RNF126/FBXO17/STT3B/FBXO33/PLK1/DDB1/UBB/MAEA/ANAPC10/CDC20/AURKA/SIAH2/GSK3B/HSPA5/RNF185/TLK2/SPSB1/FBXW4/MTA1/PSMF1/UBC/UBE2D3/ANAPC11/UBE2A/RAD23B/VCP/ARRB1/WWTR1/BAG6/COP1/PSMD4/HSP90AB1/EDEM2/PSMB9/ITCH/HSPA1B/HSPA1A/ARAF/USP5/CCAR2/SUMO1/FBXW11/FAF1/UBE2G1/UBE2J2/PSEN1/AKT1/UCHL5/ERLIN1/FBXL1…	102
BP	GO:0006605	protein targeting	100/2316	475/20536	3.91759e-10	1.21112e-06	1.04022e-06	LAMP2/MICALL1/GSK3A/ITGB1BP1/CAT/SEC61A1/RAB3IP/HTRA2/VPS13C/TRAM1/FBXO7/ERBB2/MON1A/VPS37C/UBB/ZDHHC24/RPL13/NAGPA/DHRS4/TIMM50/BID/CRAT/PEX7/HSPA5/SRPRA/RAB27A/MFF/UBC/UBE2D3/SAMM50/AGK/PEX14/SRP9/PEX3/PEX19/BAG3/ZDHHC9/PMPCA/ZDHHC12/HMGCL/KATNB1/PAN3/MIPEP/HSPD1/HOMER3/RPL23A/TIMM9/RPL14/ZDHHC4/TIMM17B/UBE2D2/UBE2J2/MPV17/AP4M1/RPL36A/RPL15/YWHAQ/RABGEF1/HACL1/HAX1/ARL6/SSR3/RPL23/RPL29/CDK5/S…	100
BP	GO:0006643	membrane lipid metabolic process	58/2316	236/20536	6.51663e-09	1.34308e-05	1.15356e-05	PIGQ/TNFRSF1A/PIGU/STS/GLA/ORMDL2/SPHK2/A4GALT/CLN6/ESYT2/SMPD2/HTRA2/HEXB/PLPP1/CERS2/PIGF/BAX/PIGO/GLB1/DPM2/B4GALT3/PPP2R1A/SPHK1/PRKCD/ST6GALNAC4/ALDH3A2/VAPA/ALDH3B1/CPTP/PIGC/GPAA1/AGK/ARSA/GM2A/SGMS1/PIGM/PIGK/PLPP3/B4GALT5/ELOVL1/CTSA/PIGT/PRKD3/NAGA/PIGP/SMPD4/NSMAF/PEMT/ST3GAL4/PGAP2/RACK1/B4GALNT1/CERS5/PRKD2/CERS1/TECR/CLN3/PPT1	58
BP	GO:0090150	establishment of protein localization to membrane	79/2316	369/20536	1.24908e-08	1.93077e-05	1.65832e-05	REEP1/MICALL1/C16orf70/GORASP2/ITGB1BP1/SEC61A1/RAB3IP/TRAM1/ERBB2/OXA1L/PPP3CC/SEC16A/BAX/VPS37C/ZDHHC24/RPL13/BID/SCRIB/HSPA5/SRPRA/GET1/RFTN1/MFF/E2F1/SAMM50/AGK/BAG6/SRP9/PEX3/PEX19/UBL4A/ZDHHC9/ZDHHC12/MAPK8/KRT18/RPL23A/TIMM9/RAB34/RPL14/ZDHHC4/NSF/PREPL/RPL36A/RPL15/CSK/YWHAQ/RABGEF1/ARL6/TFDP2/VAMP3/SSR3/RPL23/RPL29/NECTIN3/CDK5/SSR1/RACK1/RPS23/RPL37/RPL30/FYN/RPS2/RPS3/RPL27A/PEX16/ACSL…	79
BP	GO:0062197	cellular response to chemical stress	80/2316	385/20536	4.01747e-08	4.07917e-05	3.50357e-05	TMEM161A/APEX1/MMP2/PYROXD1/CAT/TRAP1/KLF2/SIRT2/HTRA2/EPAS1/FBXO7/RHOB/AIFM1/AXL/ETV5/RELA/ARHGEF2/ETS1/SPHK1/ZNF580/ATP13A2/PRKCD/MAPT/ALDH3B1/NUDT2/STAU1/ATG7/FUT8/VKORC1L1/ZNF277/NFE2L1/PTPRK/ATG5/MAPK8/HSPA1B/HSPA1A/ANXA1/SIGMAR1/PCNA/FOXO1/SERPINB6/SRXN1/SNCA/MAPK3/FXN/DDX3X/HSF1/SOD2/XRCC6/MPV17/PYCR1/FOXO3/AKT1/DNM2/P4HB/STK25/SLC2A1/MAPKAP1/HSPB1/ZFP36L1/ECT2/PRDX1/PDCD10/GCH1/RACK1/PDK2…	80
BP	GO:0018205	peptidyl-lysine modification	87/2316	432/20536	4.70225e-08	4.07917e-05	3.50357e-05	PLOD1/AAAS/RASD2/ANTKMT/TGFB1/PLOD3/LOX/NUP155/SPHK2/SIRT2/DPF2/TRIM28/NUP133/USP22/LOXL1/MUL1/LEF1/KAT6B/TAF6L/NUP35/RELA/LIPT2/SGF29/NOC2L/SETD3/RPS6KA4/EYA1/MCRS1/RANGAP1/NUP98/ARRB1/TGM2/BAG6/TAF5L/SMYD2/TADA1/LMNA/BEND3/ATG5/PRMT6/NDC1/SUPT3H/SUV39H1/CAMKMT/SIRT3/CTBP1/LOXL2/SUMO1/PIAS3/P3H4/SNCA/JADE2/MAPK3/ETFBKMT/KAT6A/CXXC1/PWP1/GTF2B/KAT7/LDB1/SETMAR/YEATS2/NELFE/MORF4L2/SENP1/KAT8/EHMT…	87
BP	GO:0034599	cellular response to oxidative stress	72/2316	336/20536	5.25454e-08	4.07917e-05	3.50357e-05	TMEM161A/APEX1/MMP2/PYROXD1/CAT/TRAP1/KLF2/SIRT2/HTRA2/EPAS1/FBXO7/RHOB/AIFM1/AXL/ETV5/RELA/ETS1/SPHK1/ZNF580/ATP13A2/PRKCD/MAPT/ALDH3B1/NUDT2/STAU1/ATG7/FUT8/VKORC1L1/ZNF277/NFE2L1/PTPRK/MAPK8/HSPA1B/HSPA1A/ANXA1/SIGMAR1/PCNA/FOXO1/SRXN1/SNCA/MAPK3/FXN/HSF1/SOD2/MPV17/PYCR1/FOXO3/AKT1/DNM2/P4HB/STK25/MAPKAP1/HSPB1/ECT2/PRDX1/PDCD10/GCH1/RACK1/PDK2/FYN/TXNRD1/PRR5L/RPS3/CCS/CAMKK2/ATP2A2/STK24/TP…	72
BP	GO:0042542	response to hydrogen peroxide	41/2316	151/20536	5.5918e-08	4.07917e-05	3.50357e-05	APEX1/COL1A1/DUSP1/CAT/TRAP1/KLF2/RHOB/AIFM1/CAPN2/AXL/RELA/APTX/FOSL1/ETS1/SPHK1/ZNF580/PRKCD/STAT1/ZNF277/ADA/ANXA1/SIGMAR1/PCNA/LDHA/FOXO1/SDC1/FXN/HSF1/PYCR1/FOXO3/STK25/ECT2/PDCD10/RACK1/FYN/RPS3/STK24/EEF2/TRPM2/SIRPA/UBE3A	41
BP	GO:0034976	response to endoplasmic reticulum stress	69/2316	318/20536	5.93766e-08	4.07917e-05	3.50357e-05	ERLEC1/EXTL3/PIK3R2/GSK3A/WFS1/GORASP2/SDF2L1/UBE4A/UBE4B/THBS1/USP14/BFAR/PARP16/FAF2/WIPI1/ERP44/PDIA4/AIFM1/NCK1/SEC16A/AMFR/ATP6V0D1/FBXO17/BAX/STT3B/TPP1/CEBPB/RNF139/HERPUD2/GSK3B/HSPA5/RNF185/KLHDC3/SRPRA/HM13/MBTPS1/VCP/YIF1A/NFE2L1/BAG6/LMNA/EDEM2/HSPA1A/BCL2L1/UBAC2/SRPX/MBTPS2/SEC31A/CTDSP2/UBE2J2/KDELR3/CXXC1/P4HB/ERLIN1/TMUB1/SSR1/RACK1/CANX/RNF121/ATP2A2/TMBIM6/OS9/PML/TMEM259/EEF2/…	69
BP	GO:0008654	phospholipid biosynthetic process	66/2316	303/20536	9.81401e-08	5.43013e-05	4.66389e-05	PIGQ/PIGU/PIK3R2/MVK/PLA2G12A/SPHK2/SLC27A1/LPCAT3/HEXB/VAC14/LPCAT2/SRD5A3/GPAT3/PIGF/GPD1L/AGPAT5/CAPN2/MTMR14/PIGO/PTDSS2/DPM2/MBOAT1/HDHD5/PIGC/SBF1/GPAA1/AGK/SGMS1/ETNK2/PIGM/PMVK/PI4KB/PIP5K1A/PIGK/AGPAT2/PTEN/DOLK/PIGT/MFSD2A/TMEM38B/AGPAT1/PIP4K2A/PIK3CD/CRLS1/LCLAT1/FITM2/CPNE1/PIGP/SLC44A2/MBOAT7/DGKZ/PISD/PEMT/TAMM41/CDS2/PGAP2/TAZ/PTDSS1/ACSL3/STARD10/PIP5K1C/PCYT2/LCAT/PGS1/CSNK2A1/F…	66
BP	GO:0006986	response to unfolded protein	49/2316	200/20536	1.04957e-07	5.43013e-05	4.66389e-05	EXTL3/GSK3A/WFS1/THBS1/BFAR/PARP16/FAF2/WIPI1/ERP44/NCK1/AMFR/ATP6V0D1/BAX/STT3B/TPP1/HERPUD2/DNAJB5/DNAJC4/HSPA5/KLHDC3/SRPRA/TM7SF3/MBTPS1/VCP/YIF1A/LMNA/BAG3/HSP90AB1/EDEM2/HSPA1B/HSPA1A/MBTPS2/HSPD1/SEC31A/CTDSP2/HSF1/UBE2J2/KDELR3/CXXC1/HSPB1/SSR1/RACK1/CANX/HSPA8/RNF121/TMBIM6/DNAJB1/HYOU1/CREB3L1	49
BP	GO:0043038	amino acid activation	23/2316	62/20536	1.05388e-07	5.43013e-05	4.66389e-05	AIMP2/WARS2/AARS1/MARS1/GATB/FARS2/NARS2/FARSB/KARS1/QARS1/FARSA/PPA2/DARS2/IARS2/SARS1/PARS2/VARS1/VARS2/DALRD3/IARS1/AASDH/WARS1/TARS2	23
BP	GO:0000302	response to reactive oxygen species	57/2316	249/20536	1.2474e-07	5.93282e-05	5.09565e-05	APEX1/MMP2/COL1A1/DUSP1/CAT/TRAP1/KLF2/RHOB/AIFM1/CAPN2/AXL/RELA/APTX/FOSL1/ETS1/SPHK1/ZNF580/PRKCD/MAPT/STAT1/ZNF277/PTPRK/ADA/MAPK8/ANXA1/SIGMAR1/PCNA/LDHA/FOXO1/SDC1/HYAL2/MAPK3/FXN/HSF1/SOD2/MPV17/PYCR1/FOXO3/AKT1/DNM2/STK25/ECT2/PRDX1/PDCD10/GCH1/RACK1/PDK2/FYN/RPS3/CCS/CAMKK2/STK24/TPM1/EEF2/TRPM2/SIRPA/UBE3A	57
BP	GO:0017038	protein import	49/2316	202/20536	1.458e-07	6.03742e-05	5.18549e-05	LAMP2/TGFB1/PIK3R2/NUP155/CDKN1A/SMO/TRIM28/NUP133/CSE1L/HIKESHI/NUP35/HDAC3/SNUPN/TIMM50/PEX7/PPP3CA/PRKCD/KPNA2/FAM53B/MBTPS1/SAMM50/IPO4/PEX14/NUP98/PEX3/PEX19/LMNA/BAG3/SUFU/PKIG/HSPD1/HYAL2/TIMM17B/PSEN1/AKT1/ECT2/RAN/RAB23/RPL23/GRPEL2/PEX2/RANBP17/HSPA8/PEX16/PML/NUP85/TARDBP/TP53/POM121	49
BP	GO:0001933	negative regulation of protein phosphorylation	89/2316	456/20536	1.46468e-07	6.03742e-05	5.18549e-05	TFAP4/PARD6A/SFRP1/TGFB1/PIK3R2/ITGB1BP1/DUSP1/PKN1/CDKN1A/SIRT2/MLLT1/VPS25/CCNB1/TIMP3/FBXO7/IGFBP3/GPD1L/THY1/UBASH3B/NCK1/BAX/LRP5/RNF149/CAMK2N2/PLK1/PSCA/HDAC3/QARS1/GPS1/PPP2R1A/CHMP6/PRKCD/SOCS3/TESK1/ITPRIP/SH2B3/PDPK1/IGBP1/NNT/CALM1/MVP/DUS2/ARRB1/WWTR1/RGS4/PLPP3/PTEN/DBNDD2/PKIG/ENG/EPHB2/ITCH/HIPK3/FOXO1/SIRT3/MYADM/AKT1S1/SNCA/HYAL2/MAPK8IP1/ILK/PPM1F/CTDSP2/PSEN1/AKT1/PWP1/PRKAR1B…	89
BP	GO:2001233	regulation of apoptotic signaling pathway	88/2316	452/20536	1.92685e-07	7.44609e-05	6.39538e-05	TMEM161A/MNT/MAP2K5/STRADB/TFAP4/MAZ/CTSH/SFRP1/GSK3A/SERPINE1/WFS1/CTSC/TRAP1/HTRA2/THBS1/CD44/MUL1/TIMP3/NCK1/PPP3CC/BAX/DAPK3/FADD/UBB/QARS1/RELA/ZC3HC1/SIAH2/ARHGEF2/GSK3B/BID/PPP2R1A/TRAF7/TNFRSF12A/NOC2L/PRKCD/MEIS3/CRADD/ITM2C/MFF/ITPRIP/PLAUR/EYA1/E2F1/SLC35F6/STYXL1/PEA15/SGMS1/G0S2/LMNA/PTEN/MAPK8/HSPA1B/HSPA1A/BCL2L1/SRPX/CCAR2/HYAL2/MAPK8IP1/FAF1/FXN/DDX3X/SOD2/PSEN1/AKT1/P4HB/HSPB1/A…	88
BP	GO:0043039	tRNA aminoacylation	22/2316	61/20536	3.52747e-07	0.000128296	0.000110192	AIMP2/WARS2/AARS1/MARS1/GATB/FARS2/NARS2/FARSB/KARS1/QARS1/FARSA/PPA2/DARS2/IARS2/SARS1/PARS2/VARS1/VARS2/DALRD3/IARS1/WARS1/TARS2	22
BP	GO:0042176	regulation of protein catabolic process	84/2316	432/20536	3.83941e-07	0.000131884	0.000113274	KEAP1/ERLEC1/TIMP1/GSK3A/CTSC/ODC1/SIRT2/SERPINE2/USP14/CD81/TIMP3/PLK1/DDB1/UBB/SF3B3/RNF139/RELA/AURKA/GSK3B/CHMP6/RNF185/TLK2/ATP13A2/PSMF1/AXIN1/ATG7/NRG1/MYCBP2/RAD23B/VCP/NFE2L1/BAG6/COP1/SUFU/HSP90AB1/PTEN/CTSA/EDEM2/ITCH/HSPA1B/HSPA1A/UBAC2/CST3/ARAF/FOXO1/ASB9/USP5/CCAR2/SUMO1/BANP/SNCA/FAF1/NSF/CHEK2/ATG4B/PSEN1/AKT1/UCHL5/HIPK2/CSNK1E/FZR1/LAPTM4B/SENP1/RPL23/RACK1/TAF9/PTK2/FYN/OS9/RN…	84
BP	GO:0019693	ribose phosphate metabolic process	86/2316	448/20536	4.94743e-07	0.000152954	0.000131371	NME1/AAAS/PYGL/TGFB1/MVK/NUP155/ATIC/SPHK2/NT5E/ADCY3/NUP133/DHTKD1/SLC25A13/HSD17B12/ACSL1/RPIA/NUP35/GMPS/TPST1/ADPGK/CYC1/SCD5/PKM/FOXK2/ATP5MC2/MCCC2/IMPDH1/SEC13/ACLY/UCKL1/AK5/EPHA2/VCP/NUP98/HK1/ACSS2/GUK1/NME7/UCK2/PMVK/PGM1/NDC1/SLC2A6/UCK1/ELOVL1/HMGCL/CASK/ACOT9/LDHA/ITPA/TMSB4X/PFKP/GART/VPS9D1/SLC35B2/SNCA/ATP5F1D/PSEN1/ALDOA/NUDT4/GPI/RNASEH2B/NME6/DLG1/PDK3/PRPSAP1/RAN/OGDH/EIF6/FO…	86
BP	GO:0009100	glycoprotein metabolic process	89/2316	469/20536	5.28298e-07	0.000152954	0.000131371	XYLT2/B4GALT7/EXTL3/PLOD3/RPN2/SDF2L1/A4GALT/MPDU1/HEXB/MAN2A1/ALG1/ERP44/GPC1/SRD5A3/CHST10/ARSB/TMEM115/GALNT1/CHST7/HS3ST3A1/MAN2B2/AMFR/MGAT4B/FBXO17/NCSTN/STT3B/RPN1/GALNT10/ALG8/B3GNT2/RNF139/MGAT2/MGAT1/XXYLT1/RFNG/B4GAT1/NAGPA/SLC35C1/DPM2/B4GALT3/RNF185/ALG12/ITM2C/ST6GALNAC4/TMTC4/VCAN/B3GLCT/POMGNT2/GANAB/VCP/DSE/FUT8/PORCN/GALNT2/UST/SOAT1/ALG14/ALG6/B4GALT5/POMGNT1/B4GALT2/ST3GAL3/DO…	89
BP	GO:0042326	negative regulation of phosphorylation	93/2316	497/20536	5.64506e-07	0.000152954	0.000131371	TFAP4/PARD6A/SFRP1/TGFB1/PIK3R2/NPRL2/ITGB1BP1/DUSP1/PKN1/CDKN1A/SIRT2/MLLT1/VPS25/CCNB1/TIMP3/FBXO7/IGFBP3/GPD1L/THY1/UBASH3B/NCK1/BAX/LRP5/RNF149/CAMK2N2/PLK1/PSCA/HDAC3/QARS1/GPS1/PPP2R1A/CHMP6/PRKCD/SOCS3/MAPT/TESK1/ITPRIP/SH2B3/PDPK1/IGBP1/NNT/CALM1/MVP/DUS2/ARRB1/WWTR1/RGS4/PLPP3/PTEN/DBNDD2/PKIG/ENG/EPHB2/ITCH/HIPK3/FOXO1/SIRT3/MYADM/AKT1S1/DYNLL1/SNCA/HYAL2/MAPK8IP1/ILK/PPM1F/CTDSP2/PSEN1…	93
BP	GO:0006487	protein N-linked glycosylation	26/2316	82/20536	5.86796e-07	0.000152954	0.000131371	B4GALT7/RPN2/MPDU1/ALG1/SRD5A3/MGAT4B/STT3B/RPN1/ALG8/MGAT2/MGAT1/DPM2/ALG12/VCP/FUT8/ALG14/ALG6/DOLK/B4GALT1/TMEM165/STT3A/ALG3/MCFD2/MOGS/TUSC3/MAGT1	26
BP	GO:1903829	positive regulation of cellular protein localization	71/2316	350/20536	5.95204e-07	0.000152954	0.000131371	PARD6A/TGFB1/PIK3R2/GSK3A/ITGB1BP1/SMO/TRIM28/HTRA2/ABHD17C/CD81/ERBB2/GPD1L/PPP3CC/SEC16A/PLK1/TRIM8/HDAC3/GSK3B/BID/ITGA3/GAS6/PRKCD/MAPT/MFF/PDPK1/UBE2D3/E2F1/MCRS1/RHOG/NPTN/EPHA2/BAG3/EMD/HSP90AB1/MAPK8/EDEM2/EPHB2/ABHD17B/HYAL2/WRAP53/TM9SF4/UBE2J2/PSEN1/BCAS3/AKT1/KAT7/GLIS2/DLG1/GNAI1/ECT2/YWHAQ/RAN/TFDP2/PDCD10/CDK5/CCT3/RACK1/ABLIM3/FYN/ATG13/PRR5L/ACSL3/BICD1/SSH1/SAE1/RER1/TARDBP/PTPN…	71
BP	GO:0006418	tRNA aminoacylation for protein translation	21/2316	58/20536	6.01363e-07	0.000152954	0.000131371	AIMP2/WARS2/AARS1/MARS1/FARS2/NARS2/FARSB/KARS1/QARS1/FARSA/PPA2/DARS2/IARS2/SARS1/PARS2/VARS1/VARS2/DALRD3/IARS1/WARS1/TARS2	21
BP	GO:0009165	nucleotide biosynthetic process	64/2316	305/20536	6.2071e-07	0.000152954	0.000131371	NME1/MTHFD1/TGFB1/ATIC/SPHK2/ADCY3/PARP16/GPAT3/SLC25A13/HSD17B12/ACSL1/AGPAT5/FLAD1/GMPS/KARS1/ADORA2B/CYC1/NADSYN1/SCD5/DUT/PKM/ATP5MC2/IMPDH1/SHMT1/ACLY/UCKL1/AK5/VCP/MTHFD2L/ACSS2/GUK1/NME7/UCK2/AGPAT2/UCK1/ELOVL1/ADA/AGPAT1/LCLAT1/TMSB4X/GART/VPS9D1/SLC35B2/SNCA/ATP5F1D/AFMID/ALDOA/NME6/PDK3/PRPSAP1/TAMM41/CDS2/TAZ/PDK2/DCTD/ACSL3/ADK/ATP5F1B/TK2/TECR/ADSL/FASN/PNKP/PPT1	64
BP	GO:0035966	response to topologically incorrect protein	53/2316	236/20536	6.43183e-07	0.000152954	0.000131371	EXTL3/GSK3A/WFS1/SDF2L1/THBS1/BFAR/PARP16/FAF2/WIPI1/ERP44/NCK1/AMFR/ATP6V0D1/RNF126/BAX/STT3B/TPP1/HERPUD2/DNAJB5/DNAJC4/HSPA5/RNF185/KLHDC3/SRPRA/TM7SF3/MBTPS1/VCP/YIF1A/BAG6/LMNA/BAG3/HSP90AB1/EDEM2/HSPA1B/HSPA1A/MBTPS2/HSPD1/SEC31A/CTDSP2/HSF1/UBE2J2/KDELR3/CXXC1/HSPB1/SSR1/RACK1/CANX/HSPA8/RNF121/TMBIM6/DNAJB1/HYOU1/CREB3L1	53
BP	GO:0006284	base-excision repair	17/2316	41/20536	7.67343e-07	0.000175722	0.000150926	APEX1/NTHL1/XRCC1/POLB/NEIL2/OGG1/MUTYH/MPG/PRMT6/PCNA/RPA3/HMGA1/RPS3/RPA1/POLD1/SIRT6/TP53	17
BP	GO:0046034	ATP metabolic process	68/2316	333/20536	7.96428e-07	0.000175868	0.000151052	COX15/CTNS/AAAS/TGFB1/NUP155/COX7A2L/SPHK2/CCNB1/NUP133/COX10/COQ9/DHTKD1/SLC25A13/NDUFA9/NDUFB9/OLA1/NUP35/COX6C/ADPGK/NDUFS7/BID/CYC1/NIPSNAP2/SHMT2/PKM/FOXK2/ATP5MC2/SEC13/AK5/VCP/NUP98/HK1/GUK1/BEND3/PGM1/NDC1/SLC2A6/HSPA1B/HSPA1A/LDHA/TMSB4X/PFKP/VPS9D1/SNCA/ATP5F1D/FXN/PSEN1/ALDOA/GPI/AFG1L/OGDH/EIF6/FOXK1/TAZ/NDUFB5/NDUFS8/HSPA8/NDUFC2/SDHAF2/PFKM/ATP5F1B/NDUFAF1/NUP85/SEH1L/SLC25A23/SIRT6…	68
BP	GO:0046467	membrane lipid biosynthetic process	40/2316	160/20536	8.63293e-07	0.00018406	0.000158088	PIGQ/TNFRSF1A/PIGU/ORMDL2/SPHK2/A4GALT/SMPD2/PLPP1/CERS2/PIGF/PIGO/DPM2/B4GALT3/SPHK1/PRKCD/ALDH3A2/VAPA/ALDH3B1/PIGC/GPAA1/AGK/SGMS1/PIGM/PIGK/PLPP3/B4GALT5/ELOVL1/PIGT/PRKD3/PIGP/SMPD4/NSMAF/PEMT/ST3GAL4/PGAP2/RACK1/B4GALNT1/CERS5/PRKD2/CERS1	40
BP	GO:1901293	nucleoside phosphate biosynthetic process	64/2316	309/20536	9.98383e-07	0.000205767	0.000176731	NME1/MTHFD1/TGFB1/ATIC/SPHK2/ADCY3/PARP16/GPAT3/SLC25A13/HSD17B12/ACSL1/AGPAT5/FLAD1/GMPS/KARS1/ADORA2B/CYC1/NADSYN1/SCD5/DUT/PKM/ATP5MC2/IMPDH1/SHMT1/ACLY/UCKL1/AK5/VCP/MTHFD2L/ACSS2/GUK1/NME7/UCK2/AGPAT2/UCK1/ELOVL1/ADA/AGPAT1/LCLAT1/TMSB4X/GART/VPS9D1/SLC35B2/SNCA/ATP5F1D/AFMID/ALDOA/NME6/PDK3/PRPSAP1/TAMM41/CDS2/TAZ/PDK2/DCTD/ACSL3/ADK/ATP5F1B/TK2/TECR/ADSL/FASN/PNKP/PPT1	64
BP	GO:0006664	glycolipid metabolic process	34/2316	127/20536	1.05381e-06	0.000208423	0.000179013	PIGQ/PIGU/STS/GLA/A4GALT/CLN6/ESYT2/SMPD2/HEXB/PIGF/BAX/PIGO/GLB1/DPM2/B4GALT3/PRKCD/ST6GALNAC4/CPTP/PIGC/GPAA1/ARSA/GM2A/PIGM/PIGK/B4GALT5/CTSA/PIGT/NAGA/PIGP/SMPD4/ST3GAL4/PGAP2/B4GALNT1/CLN3	34
BP	GO:0006520	cellular amino acid metabolic process	78/2316	402/20536	1.07869e-06	0.000208423	0.000179013	CTNS/PLOD1/MTHFD1/AIMP2/PLOD3/ODC1/WARS2/PEPD/GOT2/BLMH/AARS1/MARS1/GATB/HIBADH/BCKDHA/FARS2/NARS2/FARSB/GMPS/SLC25A32/KARS1/QARS1/FARSA/KYAT1/GCAT/SHMT2/PSMF1/GPT2/MCCC2/PPA2/GAD1/SHMT1/BCKDHB/MTHFD2L/HIBCH/DARS2/IARS2/PSMD4/SARS1/GOT1/ALDH18A1/PARS2/SARDH/FPGS/HMGCL/PSMB9/VARS1/BPHL/GART/BCKDK/PSPH/NFS1/SDSL/COMT/PYCR1/AFMID/VARS2/PCYOX1/PEMT/DALRD3/MTRR/IARS1/GAMT/OGDH/CARNMT1/ACY1/IVD/PSMD6/P…	78
BP	GO:2001238	positive regulation of extrinsic apoptotic signaling pathway	19/2316	51/20536	1.24067e-06	0.000227279	0.000195208	SFRP1/HTRA2/THBS1/TIMP3/DAPK3/FADD/BID/PPP2R1A/TNFRSF12A/ITM2C/PEA15/G0S2/PTEN/SRPX/HYAL2/FAF1/RBCK1/PML/DEDD2	19
BP	GO:1903509	liposaccharide metabolic process	34/2316	128/20536	1.28115e-06	0.000227279	0.000195208	PIGQ/PIGU/STS/GLA/A4GALT/CLN6/ESYT2/SMPD2/HEXB/PIGF/BAX/PIGO/GLB1/DPM2/B4GALT3/PRKCD/ST6GALNAC4/CPTP/PIGC/GPAA1/ARSA/GM2A/PIGM/PIGK/B4GALT5/CTSA/PIGT/NAGA/PIGP/SMPD4/ST3GAL4/PGAP2/B4GALNT1/CLN3	34
BP	GO:0006665	sphingolipid metabolic process	44/2316	186/20536	1.28655e-06	0.000227279	0.000195208	TNFRSF1A/STS/GLA/ORMDL2/SPHK2/A4GALT/CLN6/ESYT2/SMPD2/HTRA2/HEXB/PLPP1/CERS2/BAX/GLB1/B4GALT3/PPP2R1A/SPHK1/PRKCD/ALDH3A2/VAPA/ALDH3B1/CPTP/AGK/ARSA/GM2A/SGMS1/PLPP3/B4GALT5/ELOVL1/CTSA/PRKD3/NAGA/SMPD4/NSMAF/PEMT/RACK1/B4GALNT1/CERS5/PRKD2/CERS1/TECR/CLN3/PPT1	44
BP	GO:0009259	ribonucleotide metabolic process	83/2316	438/20536	1.34133e-06	0.000230374	0.000197867	NME1/AAAS/TGFB1/MVK/NUP155/ATIC/SPHK2/NT5E/ADCY3/NUP133/DHTKD1/SLC25A13/HSD17B12/ACSL1/NUP35/GMPS/TPST1/ADPGK/CYC1/SCD5/PKM/FOXK2/ATP5MC2/MCCC2/IMPDH1/SEC13/ACLY/UCKL1/AK5/EPHA2/VCP/NUP98/HK1/ACSS2/GUK1/NME7/UCK2/PMVK/PGM1/NDC1/SLC2A6/UCK1/ELOVL1/HMGCL/CASK/ACOT9/LDHA/ITPA/TMSB4X/PFKP/GART/VPS9D1/SLC35B2/SNCA/ATP5F1D/PSEN1/ALDOA/NUDT4/GPI/RNASEH2B/NME6/DLG1/PDK3/RAN/OGDH/EIF6/FOXK1/RAB23/TAZ/PDK2…	83
BP	GO:1900034	regulation of cellular response to heat	28/2316	96/20536	1.46563e-06	0.000239855	0.00020601	AAAS/NUP155/NUP133/HIKESHI/NUP35/GSK3B/MAPT/SEC13/NUP98/MAPKAPK2/BAG3/NDC1/HSP90AB1/HSPA1B/HSPA1A/CCAR2/AKT1S1/MAPK3/RPA3/HSF1/HSPA8/FKBP4/RPA1/NUP85/SEH1L/DNAJB1/PTGES3/POM121	28
BP	GO:0019318	hexose metabolic process	56/2316	261/20536	1.47412e-06	0.000239855	0.00020601	GSK3A/SLC25A11/MDH1/GOT2/KHK/MAN2A1/SLC25A13/CPT1A/G6PC3/IGFBP4/GALM/IGFBP3/MAN2B2/LRP5/DDB1/MAEA/GLB1/ADPGK/GSK3B/WDTC1/GALK2/SLC37A4/PKM/FOXK2/BRAT1/B3GLCT/SLC25A10/HK1/FUT8/NFE2L1/GOT1/PGM1/OMA1/AKR1A1/GALE/POFUT1/GALT/FOXO1/B4GALT1/LCMT1/NLN/PFKP/PPP1CB/PCK2/AKT1/ALDOA/GPI/PDK3/SLC35A2/MAN2B1/FOXK1/PDK2/PFKM/MPI/TP53/CHST15	56
BP	GO:0045017	glycerolipid biosynthetic process	60/2316	287/20536	1.56256e-06	0.000241968	0.000207824	PIGQ/PIGU/PIK3R2/PLA2G12A/SLC27A1/SCARB1/VAC14/LPCAT2/GPAT3/PIGF/ACSL1/GPD1L/AGPAT5/CAPN2/MTMR14/PIGO/PTDSS2/DPM2/CTDNEP1/HDHD5/PIGC/SBF1/GPAA1/AGK/ETNK2/PIGM/PI4KB/PIP5K1A/PIGK/AGPAT2/PTEN/PIGT/MFSD2A/AGPAT1/PIP4K2A/PIK3CD/CRLS1/LCLAT1/FITM2/PCK2/CPNE1/PIGP/SLC44A2/DGKZ/PISD/PEMT/NR1H3/TAMM41/CDS2/PGAP2/TAZ/PTDSS1/ACSL3/STARD10/PIP5K1C/PCYT2/LCAT/PGS1/NR1H2/CSNK2A1	60
BP	GO:0009141	nucleoside triphosphate metabolic process	30/2316	107/20536	1.57032e-06	0.000241968	0.000207824	NME1/TGFB1/SPHK2/SLC25A13/CYC1/DUT/PKM/ATP5MC2/IMPDH1/UCKL1/AK5/VCP/GUK1/NME7/UCK2/SMPDL3A/UCK1/ADA/ITPA/TMSB4X/VPS9D1/ATP5F1D/NUDT1/ALDOA/NME6/RAN/RAB23/TAZ/ADK/ATP5F1B	30
BP	GO:0042177	negative regulation of protein catabolic process	38/2316	152/20536	1.60451e-06	0.000241968	0.000207824	ERLEC1/TIMP1/SIRT2/SERPINE2/USP14/TIMP3/SF3B3/RELA/TLK2/ATP13A2/PSMF1/NRG1/MYCBP2/BAG6/SUFU/HSP90AB1/CTSA/UBAC2/CST3/CCAR2/BANP/SNCA/PSEN1/UCHL5/HIPK2/LAPTM4B/SENP1/RPL23/TAF9/FYN/OS9/ANXA2/PML/PSME3IP1/GIPC1/CSNK2A1/FURIN/PANO1	38
BP	GO:0016052	carbohydrate catabolic process	48/2316	212/20536	1.66692e-06	0.000245394	0.000210767	AAAS/PYGL/GSK3A/NUP155/KHK/NUP133/HEXB/DHTKD1/GALM/MAN2B2/LRP5/NUP35/CRYL1/GLB1/ADPGK/GALK2/PKM/FOXK2/SEC13/CALM1/GM2A/NUP98/HK1/FUT8/PGM1/NDC1/SLC2A6/AKR1A1/GALE/GALT/LDHA/PFKP/PPP1CB/NAGA/PSEN1/ALDOA/GPI/OGDH/EIF6/MAN2B1/FOXK1/PFKM/PHKB/NUP85/SEH1L/SIRT6/TP53/POM121	48
BP	GO:0006644	phospholipid metabolic process	90/2316	489/20536	1.76683e-06	0.000254053	0.000218204	PIGQ/PIGU/TGFB1/PIK3R2/MVK/PLA2G12A/SPHK2/PLPPR2/SLC27A1/SMPD2/LPCAT3/HEXB/SCARB1/VAC14/LPCAT2/CD81/SRD5A3/GPAT3/PLPP1/IMPA2/PIGF/GPD1L/AGPAT5/CAPN2/MTMR14/PIGO/PTDSS2/DPM2/HADHB/MBOAT1/TTC7B/PRKCD/SOCS3/HDHD5/ABHD12/PIGC/SBF1/GPAA1/AGK/SGMS1/ETNK2/PIGM/PMVK/INPP5A/PI4KB/PIP5K1A/PIGK/PLPP3/AGPAT2/PTEN/DOLK/PIGT/MFSD2A/TMEM38B/AGPAT1/PIP4K2A/PIK3CD/CRLS1/LCLAT1/SNCA/IP6K1/ABHD16A/FITM2/CPNE1/PIGP/…	90
BP	GO:0072401	signal transduction involved in DNA integrity checkpoint	25/2316	82/20536	2.16385e-06	0.000295864	0.000254115	CDKN1A/CCNB1/CNOT11/BAX/CNOT9/PLK1/AURKA/CDC25C/CRADD/E2F1/CARM1/BABAM2/PCNA/E2F4/CHEK2/CNOT8/CNOT3/FZR1/PRMT1/CDC14B/TFDP2/PML/RPL26/TP53/CASP2	25
BP	GO:0072422	signal transduction involved in DNA damage checkpoint	25/2316	82/20536	2.16385e-06	0.000295864	0.000254115	CDKN1A/CCNB1/CNOT11/BAX/CNOT9/PLK1/AURKA/CDC25C/CRADD/E2F1/CARM1/BABAM2/PCNA/E2F4/CHEK2/CNOT8/CNOT3/FZR1/PRMT1/CDC14B/TFDP2/PML/RPL26/TP53/CASP2	25
BP	GO:0006163	purine nucleotide metabolic process	85/2316	457/20536	2.20116e-06	0.000295864	0.000254115	NME1/AAAS/MTHFD1/TGFB1/MVK/NUP155/ATIC/SPHK2/NT5E/ADCY3/NUP133/DHTKD1/SLC25A13/HSD17B12/ACSL1/NUP35/GMPS/ADORA2B/TPST1/ADPGK/CYC1/SCD5/PKM/FOXK2/ATP5MC2/MCCC2/IMPDH1/SEC13/ACLY/AK5/EPHA2/VCP/MTHFD2L/NUP98/HK1/ACSS2/GUK1/NME7/PMVK/PGM1/NDC1/SLC2A6/ELOVL1/ADA/HMGCL/CASK/ACOT9/LDHA/ITPA/TMSB4X/PFKP/GART/VPS9D1/SLC35B2/SNCA/ATP5F1D/NUDT1/PSEN1/ALDOA/NUDT4/GPI/NME6/DLG1/PDK3/PRPSAP1/RAN/OGDH/EIF6/FOXK…	85
BP	GO:0072395	signal transduction involved in cell cycle checkpoint	25/2316	83/20536	2.76748e-06	0.000357438	0.000307	CDKN1A/CCNB1/CNOT11/BAX/CNOT9/PLK1/AURKA/CDC25C/CRADD/E2F1/CARM1/BABAM2/PCNA/E2F4/CHEK2/CNOT8/CNOT3/FZR1/PRMT1/CDC14B/TFDP2/PML/RPL26/TP53/CASP2	25
BP	GO:0051170	import into nucleus	41/2316	173/20536	2.77487e-06	0.000357438	0.000307	TGFB1/PIK3R2/NUP155/CDKN1A/SMO/GEMIN2/TRIM28/NUP133/CSE1L/HIKESHI/NUP35/HDAC3/SNUPN/GEMIN4/PPP3CA/PRKCD/KPNA2/FAM53B/MBTPS1/IPO4/NUP98/LMNA/BAG3/SUFU/PKIG/HYAL2/GEMIN8/PSEN1/AKT1/ECT2/RAN/RAB23/RPL23/RANBP17/HNRNPA1/PML/NUP85/GEMIN7/TARDBP/TP53/POM121	41
BP	GO:0006399	tRNA metabolic process	48/2316	217/20536	3.33312e-06	0.000420585	0.000361237	RTCB/MTFMT/AIMP2/WARS2/QTRT1/NAT10/USP14/AARS1/MARS1/GATB/EXOSC7/FARS2/NARS2/FARSB/ELP6/KARS1/QARS1/FARSA/RPP40/METTL1/TSEN54/ELAC2/PPA2/POP5/DUS2/DARS2/IARS2/TRMT1L/SARS1/PARS2/VARS1/RPP38/ANKRD16/TSEN34/ELP5/VARS2/RPP21/DALRD3/TRIT1/IARS1/CTU2/PUS1/PUSL1/THUMPD3/DUS1L/WARS1/PRORP/TARS2	48
BP	GO:0072521	purine-containing compound metabolic process	89/2316	490/20536	3.52177e-06	0.000435503	0.000374049	NME1/AAAS/MTHFD1/TGFB1/MVK/NUP155/ATIC/SPHK2/NT5E/ADCY3/NUP133/DHTKD1/SLC25A13/HSD17B12/ACSL1/NUP35/GMPS/ADORA2B/TPST1/ADPGK/CYC1/SCD5/PKM/FOXK2/ATP5MC2/MCCC2/IMPDH1/SEC13/SHMT1/ACLY/AK5/EPHA2/VCP/MTHFD2L/NUP98/HK1/ACSS2/GUK1/MTHFD1L/NME7/PMVK/PGM1/NDC1/SLC2A6/ELOVL1/ADA/HMGCL/CASK/ACOT9/LDHA/ITPA/TMSB4X/PFKP/GART/VPS9D1/SLC35B2/SNCA/ATP5F1D/NUDT1/PSEN1/ALDOA/NUDT4/GPI/NME6/DLG1/PEMT/PDK3/PRPSAP1…	89
BP	GO:0046677	response to antibiotic	68/2316	347/20536	3.62475e-06	0.000439447	0.000377438	APEX1/COL1A1/SPARC/DUSP1/CAT/GOT2/TRAP1/KLF2/ADCY3/POLB/RHOB/EPS8/AIFM1/ACTC1/CAPN2/AXL/RELA/APTX/FOSL1/ETS1/SPHK1/HSPA5/ZNF580/PRKCD/OGG1/STAT1/ZNF277/RGS4/PTEN/ADA/ID3/BCL2L1/ID1/ANXA1/SIGMAR1/PCNA/LDHA/FOXO1/SDC1/VKORC1/HYAL2/FXN/HSF1/PYCR1/FOXO3/STK25/KAT7/RARA/PEMT/GNAI1/ECT2/EHMT1/PDCD10/RPL23/RACK1/OXCT1/LARP1/FYN/RPS3/SETDB1/STK24/HNRNPA1/EEF2/RSRC1/TP53/TRPM2/SIRPA/UBE3A	68
BP	GO:0071214	cellular response to abiotic stimulus	68/2316	348/20536	4.01751e-06	0.000462822	0.000397514	GNA11/TMEM161A/TNFRSF1A/SFRP1/TGFB1/COL1A1/TMEM109/CDKN1A/FNTB/ELK1/CNN2/MCOLN1/RHOB/FBXO4/BAX/ATP1A1/ERCC1/DDB1/FADD/ARHGEF2/HSPA5/TLK2/NOC2L/CRADD/MAP3K2/MAP2K4/CALM1/MME/PTPRK/BAG3/GOT1/PTEN/ENG/MAPK8/BCL2L1/CAMKMT/GNB1/PCNA/E2F4/SERPINB6/NFKB1/HYAL2/MAPK3/DDX3X/HSF1/XRCC6/CHEK2/AKT1/DNM2/RAD51/SLC2A1/ZFP36L1/ECT2/MYC/YAP1/H2AX/SIPA1/EEF1D/AURKB/YY1/RPL26/RUVBL2/POLD1/CERS1/SLC25A23/TP53/CASP2…	68
BP	GO:0104004	cellular response to environmental stimulus	68/2316	348/20536	4.01751e-06	0.000462822	0.000397514	GNA11/TMEM161A/TNFRSF1A/SFRP1/TGFB1/COL1A1/TMEM109/CDKN1A/FNTB/ELK1/CNN2/MCOLN1/RHOB/FBXO4/BAX/ATP1A1/ERCC1/DDB1/FADD/ARHGEF2/HSPA5/TLK2/NOC2L/CRADD/MAP3K2/MAP2K4/CALM1/MME/PTPRK/BAG3/GOT1/PTEN/ENG/MAPK8/BCL2L1/CAMKMT/GNB1/PCNA/E2F4/SERPINB6/NFKB1/HYAL2/MAPK3/DDX3X/HSF1/XRCC6/CHEK2/AKT1/DNM2/RAD51/SLC2A1/ZFP36L1/ECT2/MYC/YAP1/H2AX/SIPA1/EEF1D/AURKB/YY1/RPL26/RUVBL2/POLD1/CERS1/SLC25A23/TP53/CASP2…	68
BP	GO:0046474	glycerophospholipid biosynthetic process	53/2316	250/20536	4.04212e-06	0.000462822	0.000397514	PIGQ/PIGU/PIK3R2/PLA2G12A/SLC27A1/VAC14/LPCAT2/GPAT3/PIGF/GPD1L/AGPAT5/CAPN2/MTMR14/PIGO/PTDSS2/DPM2/HDHD5/PIGC/SBF1/GPAA1/AGK/ETNK2/PIGM/PI4KB/PIP5K1A/PIGK/AGPAT2/PTEN/PIGT/MFSD2A/AGPAT1/PIP4K2A/PIK3CD/CRLS1/LCLAT1/CPNE1/PIGP/SLC44A2/DGKZ/PISD/PEMT/TAMM41/CDS2/PGAP2/TAZ/PTDSS1/ACSL3/STARD10/PIP5K1C/PCYT2/LCAT/PGS1/CSNK2A1	53
BP	GO:0009150	purine ribonucleotide metabolic process	79/2316	423/20536	4.23397e-06	0.000472725	0.00040602	NME1/AAAS/TGFB1/MVK/NUP155/ATIC/SPHK2/NT5E/ADCY3/NUP133/DHTKD1/SLC25A13/HSD17B12/ACSL1/NUP35/GMPS/TPST1/ADPGK/CYC1/SCD5/PKM/FOXK2/ATP5MC2/MCCC2/IMPDH1/SEC13/ACLY/AK5/EPHA2/VCP/NUP98/HK1/ACSS2/GUK1/NME7/PMVK/PGM1/NDC1/SLC2A6/ELOVL1/HMGCL/CASK/ACOT9/LDHA/ITPA/TMSB4X/PFKP/GART/VPS9D1/SLC35B2/SNCA/ATP5F1D/PSEN1/ALDOA/NUDT4/GPI/NME6/DLG1/PDK3/RAN/OGDH/EIF6/FOXK1/RAB23/TAZ/PDK2/ACSL3/ADK/PFKM/ATP5F1B/N…	79
BP	GO:0031570	DNA integrity checkpoint	43/2316	188/20536	4.30231e-06	0.000472725	0.00040602	CDKN1A/CCNB1/FBXO4/CNOT11/NAE1/BAX/CNOT9/PLK1/AURKA/CDC25C/CRADD/E2F1/CARM1/BABAM2/HINFP/RAD17/PEA15/PCNA/E2F4/CCAR2/DDX39B/CHEK2/CNOT8/CDC45/RNASEH2B/SETMAR/CNOT3/FZR1/PRMT1/CDC14B/TFDP2/CUL4A/CEP63/MUS81/H2AX/PML/TOP2A/TAOK1/RPL26/DOT1L/FOXN3/TP53/CASP2	43
BP	GO:0034614	cellular response to reactive oxygen species	42/2316	182/20536	4.35797e-06	0.000472725	0.00040602	APEX1/MMP2/TRAP1/KLF2/RHOB/AIFM1/AXL/RELA/ETS1/SPHK1/ZNF580/PRKCD/MAPT/ZNF277/PTPRK/MAPK8/ANXA1/SIGMAR1/PCNA/FOXO1/MAPK3/FXN/HSF1/SOD2/MPV17/PYCR1/FOXO3/AKT1/DNM2/STK25/ECT2/PRDX1/PDCD10/GCH1/RACK1/PDK2/RPS3/CCS/CAMKK2/TPM1/TRPM2/SIRPA	42
BP	GO:0000075	cell cycle checkpoint	53/2316	251/20536	4.57113e-06	0.000487298	0.000418536	TGFB1/DUSP1/CDKN1A/CCNB1/PRCC/FBXO4/CNOT11/NAE1/BAX/CNOT9/PLK1/CDC20/AURKA/CDC25C/CRADD/NABP2/E2F1/CARM1/BABAM2/HINFP/XRCC3/RAD17/PEA15/BCL2L1/PCNA/E2F4/LCMT1/CCAR2/DDX39B/CHEK2/CNOT8/CDC45/RNASEH2B/SETMAR/DLG1/CNOT3/FZR1/PRMT1/CDC14B/TFDP2/CUL4A/CEP63/MUS81/H2AX/AURKB/PML/TOP2A/TAOK1/RPL26/DOT1L/FOXN3/TP53/CASP2	53
BP	GO:2001235	positive regulation of apoptotic signaling pathway	44/2316	195/20536	4.87431e-06	0.000506677	0.000435181	TFAP4/CTSH/SFRP1/GSK3A/CTSC/HTRA2/THBS1/TIMP3/NCK1/PPP3CC/BAX/DAPK3/FADD/UBB/GSK3B/BID/PPP2R1A/TRAF7/TNFRSF12A/PRKCD/CRADD/ITM2C/MFF/PLAUR/E2F1/STYXL1/PEA15/G0S2/PTEN/MAPK8/BCL2L1/SRPX/HYAL2/FAF1/YWHAQ/TFDP2/RBCK1/RACK1/RPS3/PML/RPL26/DEDD2/TP53/CASP2	44
BP	GO:0051169	nuclear transport	72/2316	377/20536	4.95663e-06	0.000506677	0.000435181	STRADB/AAAS/TGFB1/PIK3R2/NUP155/CPSF3/DDX39A/CDKN1A/SYMPK/SMO/GEMIN2/POLDIP3/XPO7/TRIM28/NUP133/CSE1L/THOC3/HIKESHI/NUP35/HDAC3/SNUPN/GSK3B/GEMIN4/RNPS1/PPP3CA/GAS6/PRKCD/KPNA2/EIF5A/FAM53B/MBTPS1/SEC13/IPO4/RANGAP1/NUP98/ZC3H11A/LMNA/BAG3/EMD/SUFU/NDC1/PKIG/HYAL2/DDX39B/GEMIN8/PSEN1/AKT1/RANBP3/ECT2/HMGA1/RAN/EIF4E/EIF6/RAB23/RPL23/CDK5/SLBP/RANBP17/RITA1/SRSF9/HNRNPA1/AKAP13/PML/THOC6/NUP85/RPS…	72
BP	GO:0006977	DNA damage response, signal transduction by p53 class mediator resulting in cell cycle arrest	21/2316	65/20536	4.99876e-06	0.000506677	0.000435181	CDKN1A/CCNB1/CNOT11/BAX/CNOT9/AURKA/CDC25C/CRADD/E2F1/CARM1/PCNA/E2F4/CHEK2/CNOT8/CNOT3/PRMT1/TFDP2/PML/RPL26/TP53/CASP2	21
BP	GO:1903362	regulation of cellular protein catabolic process	57/2316	278/20536	5.27946e-06	0.000526498	0.000452205	KEAP1/ERLEC1/GSK3A/CTSC/SIRT2/USP14/CD81/PLK1/UBB/RNF139/AURKA/GSK3B/RNF185/TLK2/ATP13A2/PSMF1/AXIN1/RAD23B/VCP/NFE2L1/BAG6/COP1/SUFU/HSP90AB1/PTEN/EDEM2/HSPA1B/HSPA1A/UBAC2/ARAF/USP5/CCAR2/SUMO1/FAF1/PSEN1/AKT1/UCHL5/HIPK2/CSNK1E/LAPTM4B/SENP1/RPL23/RACK1/TAF9/PTK2/OS9/ANXA2/DET1/PML/PSME3IP1/HSPBP1/GIPC1/TMEM259/CSNK2A1/FURIN/PANO1/UBE3A	57
BP	GO:0140014	mitotic nuclear division	58/2316	285/20536	5.58014e-06	0.000547651	0.000470373	AAAS/MYBL2/TGFB1/DUSP1/NCAPH/SIRT2/CCNB1/PKMYT1/EPS8/LRP5/NCAPH2/PLK1/DAPK3/CHTF8/CDC20/AURKA/NCAPD2/TOM1L2/PPP2R1A/SPHK1/CDC25C/PRMT5/CHMP6/CEP192/CDCA8/AURKAIP1/ANAPC11/XRCC3/NFE2L1/KIF2C/RCC1/HSPA1B/HSPA1A/WRAP73/KATNB1/LCMT1/KIF2A/CHEK2/DIS3L2/NME6/RAN/CDC14B/SMC4/NSFL1C/CLASP2/CENPK/ARHGEF10/PTTG1/NSMCE2/CDC27/AURKB/RACGAP1/PRC1/TOM1L1/NDE1/SEH1L/UBE2S/KIF18B	58
BP	GO:0071156	regulation of cell cycle arrest	31/2316	119/20536	5.73548e-06	0.000554101	0.000475913	TFAP4/TGFB1/ID2/CDKN1A/CCNB1/CNOT11/BAX/CNOT9/AURKA/MED25/CDC25C/CRADD/E2F1/CARM1/BIN1/HSP90AB1/PCNA/E2F4/CHEK2/CNOT8/SETMAR/CNOT3/PRMT1/TFDP2/RPL23/CDK5/FOXM1/PML/RPL26/TP53/CASP2	31
BP	GO:0031293	membrane protein intracellular domain proteolysis	10/2316	18/20536	6.06426e-06	0.000576851	0.000495453	TGFB1/SPPL2A/APH1B/NCSTN/RELA/MBTPS1/APH1A/MBTPS2/NFKB1/PSEN1	10
BP	GO:0005996	monosaccharide metabolic process	61/2316	306/20536	6.44103e-06	0.000586995	0.000504165	GSK3A/SLC25A11/MDH1/GOT2/KHK/MAN2A1/SLC25A13/CPT1A/G6PC3/IGFBP4/GALM/IGFBP3/RPIA/MAN2B2/LRP5/CRYL1/DDB1/MAEA/GLB1/ADPGK/GSK3B/WDTC1/GALK2/SLC37A4/PKM/FOXK2/BRAT1/B3GLCT/SLC25A10/HK1/FUT8/NFE2L1/GSTO1/GOT1/PGM1/FGGY/OMA1/AKR1A1/GALE/POFUT1/GALT/FOXO1/B4GALT1/LCMT1/NLN/PFKP/PPP1CB/PCK2/AKT1/ALDOA/GPI/SLC2A1/PDK3/SLC35A2/MAN2B1/FOXK1/PDK2/PFKM/MPI/TP53/CHST15	61
BP	GO:0033260	nuclear DNA replication	20/2316	61/20536	6.48903e-06	0.000586995	0.000504165	RFC2/MCM5/GMNN/GINS1/MCM6/MCM2/POLA2/MCM7/POLD4/PCNA/RPA3/CHEK2/CDC45/RFC4/RAD51/POLD2/SLBP/POLE2/RPA1/POLD1	20
BP	GO:0072431	signal transduction involved in mitotic G1 DNA damage checkpoint	21/2316	66/20536	6.5577e-06	0.000586995	0.000504165	CDKN1A/CCNB1/CNOT11/BAX/CNOT9/AURKA/CDC25C/CRADD/E2F1/CARM1/PCNA/E2F4/CHEK2/CNOT8/CNOT3/PRMT1/TFDP2/PML/RPL26/TP53/CASP2	21
BP	GO:1902400	intracellular signal transduction involved in G1 DNA damage checkpoint	21/2316	66/20536	6.5577e-06	0.000586995	0.000504165	CDKN1A/CCNB1/CNOT11/BAX/CNOT9/AURKA/CDC25C/CRADD/E2F1/CARM1/PCNA/E2F4/CHEK2/CNOT8/CNOT3/PRMT1/TFDP2/PML/RPL26/TP53/CASP2	21
BP	GO:0051348	negative regulation of transferase activity	62/2316	313/20536	6.71086e-06	0.000586995	0.000504165	TFAP4/SFRP1/GSK3A/NPRL2/ITGB1BP1/DUSP1/PKN1/CDKN1A/MLLT1/VPS25/FBXO7/THY1/UBASH3B/NCK1/LRP5/CAMK2N2/PLK1/QARS1/GPS1/GSK3B/PPP2R1A/CHMP6/PRKCD/SOCS3/MAPT/LIMK1/TESK1/ITPRIP/SH2B3/PDPK1/MVP/DUS2/WWTR1/RGS4/PTEN/DBNDD2/PKIG/EPHB2/HIPK3/AKT1S1/HYAL2/MAPK8IP1/ILK/PPM1F/PSEN1/AKT1/PRKAR1B/NR2F2/HSPB1/CSK/PTPRJ/RPL23/DUSP7/RACK1/TARBP2/WARS1/IGF1R/GPS2/HEXIM2/PRKAR1A/CERS1/TP53	62
BP	GO:0090316	positive regulation of intracellular protein transport	42/2316	185/20536	6.74052e-06	0.000586995	0.000504165	TGFB1/PIK3R2/GSK3A/ITGB1BP1/SMO/TRIM28/HTRA2/CD81/ERBB2/PPP3CC/SEC16A/HDAC3/GSK3B/BID/GAS6/PRKCD/MFF/UBE2D3/E2F1/BAG3/EMD/MAPK8/EDEM2/HYAL2/TM9SF4/UBE2J2/PSEN1/BCAS3/ECT2/YWHAQ/RAN/TFDP2/PDCD10/CDK5/ABLIM3/FYN/ATG13/PRR5L/SAE1/TARDBP/TP53/MIEF1	42
BP	GO:0006913	nucleocytoplasmic transport	71/2316	374/20536	7.13244e-06	0.000612498	0.00052607	STRADB/AAAS/TGFB1/PIK3R2/NUP155/CPSF3/DDX39A/CDKN1A/SYMPK/SMO/GEMIN2/POLDIP3/XPO7/TRIM28/NUP133/CSE1L/THOC3/HIKESHI/NUP35/HDAC3/SNUPN/GSK3B/GEMIN4/RNPS1/PPP3CA/GAS6/PRKCD/KPNA2/EIF5A/FAM53B/MBTPS1/SEC13/IPO4/RANGAP1/NUP98/ZC3H11A/LMNA/BAG3/EMD/SUFU/NDC1/PKIG/HYAL2/DDX39B/GEMIN8/PSEN1/AKT1/RANBP3/ECT2/RAN/EIF4E/EIF6/RAB23/RPL23/CDK5/SLBP/RANBP17/RITA1/SRSF9/HNRNPA1/AKAP13/PML/THOC6/NUP85/RPS15/SEH…	71
BP	GO:0042158	lipoprotein biosynthetic process	27/2316	98/20536	7.35264e-06	0.000622759	0.000534882	PIGQ/PIGU/ABHD17C/WIPI1/PIGF/PIGO/ZDHHC24/DPM2/ZDHHC8/PIGC/ZDHHC16/ATG7/GPAA1/PORCN/PIGM/ATG5/PIGK/ZDHHC9/ZDHHC12/PIGT/ABHD17B/ZDHHC4/PIGP/PGAP2/WDR45/ZDHHC7/LCAT	27
BP	GO:0034504	protein localization to nucleus	58/2316	288/20536	7.79589e-06	0.000643907	0.000553047	BCL3/TGFB1/PIK3R2/COL1A1/NUP155/CDKN1A/ARL2/SMO/TRIM28/NUP133/CSE1L/HIKESHI/FBXO4/NUP35/PLK1/TRIM8/HDAC3/SNUPN/GSK3B/CTDNEP1/PPP3CA/PRKCD/KPNA2/FAM53B/MBTPS1/MCRS1/IPO4/RANGAP1/NUP98/LMNA/BAG3/SUFU/PKIG/ILRUN/SUMO1/BANP/HYAL2/WRAP53/SUN1/PSEN1/AKT1/KAT7/GLIS2/RPF2/ECT2/RAN/RAB23/RPL23/CDK5/CCT3/RANBP17/FYN/SIX4/PML/NUP85/TARDBP/TP53/POM121	58
BP	GO:0042770	signal transduction in response to DNA damage	35/2316	144/20536	7.98941e-06	0.000643907	0.000553047	BCL3/TFAP4/CDKN1A/CCNB1/CD44/CNOT11/BAX/CNOT9/PLK1/AURKA/BID/CDC25C/CRADD/E2F1/CARM1/BABAM2/SMYD2/PCNA/E2F4/CHEK2/CNOT8/FOXO3/HIPK2/CNOT3/FZR1/PRMT1/CDC14B/TFDP2/CEP63/FOXM1/PML/DDX5/RPL26/TP53/CASP2	35
BP	GO:0006497	protein lipidation	26/2316	93/20536	8.07635e-06	0.000643907	0.000553047	PIGQ/PIGU/ABHD17C/WIPI1/PIGF/PIGO/ZDHHC24/DPM2/ZDHHC8/PIGC/ZDHHC16/ATG7/GPAA1/PORCN/PIGM/ATG5/PIGK/ZDHHC9/ZDHHC12/PIGT/ABHD17B/ZDHHC4/PIGP/PGAP2/WDR45/ZDHHC7	26
BP	GO:0006606	protein import into nucleus	36/2316	150/20536	8.1019e-06	0.000643907	0.000553047	TGFB1/PIK3R2/NUP155/CDKN1A/SMO/TRIM28/NUP133/CSE1L/HIKESHI/NUP35/HDAC3/SNUPN/PPP3CA/PRKCD/KPNA2/FAM53B/MBTPS1/IPO4/NUP98/LMNA/BAG3/SUFU/PKIG/HYAL2/PSEN1/AKT1/ECT2/RAN/RAB23/RPL23/RANBP17/PML/NUP85/TARDBP/TP53/POM121	36
BP	GO:0009101	glycoprotein biosynthetic process	73/2316	389/20536	8.12304e-06	0.000643907	0.000553047	XYLT2/B4GALT7/EXTL3/PLOD3/RPN2/SDF2L1/A4GALT/MPDU1/MAN2A1/ALG1/SRD5A3/CHST10/TMEM115/GALNT1/CHST7/HS3ST3A1/MGAT4B/NCSTN/STT3B/RPN1/GALNT10/ALG8/B3GNT2/MGAT2/MGAT1/XXYLT1/RFNG/B4GAT1/NAGPA/SLC35C1/DPM2/B4GALT3/ALG12/ITM2C/ST6GALNAC4/TMTC4/VCAN/B3GLCT/POMGNT2/VCP/DSE/FUT8/GALNT2/UST/SOAT1/ALG14/ALG6/B4GALT5/POMGNT1/B4GALT2/ST3GAL3/DOLK/CHPF/POFUT1/B4GALT1/TMEM165/STT3A/ALG3/PSEN1/MCFD2/ST3GAL4/MOGS…	73
BP	GO:0006612	protein targeting to membrane	48/2316	224/20536	8.33229e-06	0.000652133	0.000560112	MICALL1/ITGB1BP1/SEC61A1/RAB3IP/TRAM1/ERBB2/VPS37C/ZDHHC24/RPL13/HSPA5/SRPRA/MFF/SRP9/PEX3/PEX19/ZDHHC9/ZDHHC12/RPL23A/RPL14/ZDHHC4/RPL36A/RPL15/RABGEF1/ARL6/SSR3/RPL23/RPL29/CDK5/SSR1/RPS23/RPL37/RPL30/FYN/RPS2/RPS3/RPL27A/PEX16/RPLP0/RPL18/RPL28/ZDHHC7/RPL17/RPL26/RPS15/RPS19/RPL37A/RPL10/MIEF1	48
BP	GO:0070979	protein K11-linked ubiquitination	13/2316	30/20536	8.62724e-06	0.000663495	0.00056987	UBE2D4/ANAPC10/RNF26/UBE2D3/ANAPC11/UBE2A/ANAPC13/UBE2E2/UBE2D2/FZR1/ANAPC7/CDC27/UBE2S	13
BP	GO:0006457	protein folding	52/2316	250/20536	8.78218e-06	0.000663495	0.00056987	GRN/WFS1/TRAP1/EMC6/MPDU1/DNAJA3/ERP44/LMAN2L/PDIA4/AMFR/P3H1/GNB2/DNAJB5/CRTAP/DNAJC4/SPHK1/HSPA5/ALG12/GANAB/TBCD/PPIE/RAD23B/GNB5/VCP/PEX19/BAG3/HSP90AB1/EMC1/HSPA1B/HSPA1A/DFFA/GNB1/HSPD1/PPIL2/P4HB/UNC45A/NFYC/HSPB1/PPIH/GNAI1/MOGS/CCT3/CANX/GRPEL2/HSPA8/FKBP4/HSPBP1/PRKCSH/RUVBL2/DNAJB1/CSNK2A1/PTGES3	52
BP	GO:0009060	aerobic respiration	25/2316	88/20536	8.79939e-06	0.000663495	0.00056987	COX15/MDH1/COX7A2L/CAT/COX10/DHTKD1/OXA1L/COX6C/NDUFS7/SHMT2/NNT/CS/VCP/MTFR1L/SIRT3/ATP5F1D/FXN/ACO2/MTFR2/AFG1L/OGDH/NDUFS8/SDHAF2/ADSL/ME2	25
BP	GO:0009144	purine nucleoside triphosphate metabolic process	24/2316	83/20536	9.49636e-06	0.000699506	0.0006008	NME1/TGFB1/SPHK2/SLC25A13/CYC1/PKM/ATP5MC2/IMPDH1/VCP/GUK1/NME7/ADA/ITPA/TMSB4X/VPS9D1/ATP5F1D/NUDT1/ALDOA/NME6/RAN/RAB23/TAZ/ADK/ATP5F1B	24
BP	GO:0070972	protein localization to endoplasmic reticulum	38/2316	163/20536	9.50324e-06	0.000699506	0.0006008	BCAP29/SEC61A1/TRAM1/SEC16A/RPL13/HSPA5/SRPRA/VAPA/GPAA1/SRP9/UBAC2/RPL23A/RPL14/KDELR3/RPL36A/RPL15/SSR3/RPL23/RPL29/RPS23/RPL37/RPL30/SPCS2/RPS2/RPS3/RPL27A/RPLP0/RPL18/OS9/RPL28/RPL17/RPL26/RPS15/RPS19/RPL37A/SPCS1/RER1/RPL10	38
BP	GO:0007568	aging	73/2316	391/20536	9.77151e-06	0.000710791	0.000610493	MNT/APEX1/TIMP1/TGFB1/SERPINE1/CTSC/IGFBP2/ID2/RPN2/CAT/CDKN1A/CD68/KRT33B/JUND/HTRA2/DNAJA3/POLB/SCAP/ADM/FBXO4/AMFR/TGFBR2/ERCC1/RELA/PPP3CA/PRKCD/CARM1/OGG1/ATG7/MME/ZNF277/AKT3/CCN2/LMNA/IRAK1/PRMT6/PTEN/BMPR1A/ADA/ENG/SIRT3/LOXL2/SNCA/HYAL2/MAPK3/ILK/KAT6A/NUDT1/YPEL3/SOD2/CHEK2/CACYBP/FOXO3/PSEN1/AKT1/LIMS1/FZR1/BCL2L12/HMGA1/CANX/NSMCE2/PICALM/H2AX/AURKB/FOXM1/PML/LITAF/MAP3K3/MBD1/EEF2/CO…	73
BP	GO:0045862	positive regulation of proteolysis	76/2316	412/20536	1.01084e-05	0.000724937	0.000622642	GRN/KEAP1/TFAP4/TBC1D10A/CTSH/GSK3A/PCOLCE/PLGRKT/CTSC/SIRT2/CLN6/HTRA2/MUL1/PDCD6/AIFM1/BAX/PCOLCE2/PLK1/FADD/KARS1/RNF139/AURKA/GSK3B/BID/BCL2L13/F2R/RNF185/IST1/CRADD/MAPT/AURKAIP1/FN1/AXIN1/VCP/DLC1/ARRB1/BAG6/COP1/CCN2/EFNA3/PTEN/MTCH1/EDEM2/HSPA1B/HSPA1A/HSPD1/USP5/SUMO1/FBXW11/SNCA/MAPK3/MAPK12/PPM1F/DDX3X/HSF1/PSEN1/AKT1/CSNK1E/CCBE1/SENP1/RACK1/PTK2/ASPH/MYC/TNIP1/FYN/PICALM/RPS3/PDCD2/D…	76
BP	GO:0042769	DNA damage response, detection of DNA damage	15/2316	39/20536	1.03523e-05	0.000724937	0.000622642	RFC2/DDB1/UBB/POLD4/CFAP410/UBC/PCNA/RPA3/RFC4/POLD2/CUL4A/RPS3/RPA1/POLD1/PNKP	15
BP	GO:1903050	regulation of proteolysis involved in cellular protein catabolic process	51/2316	245/20536	1.04245e-05	0.000724937	0.000622642	KEAP1/ERLEC1/GSK3A/CTSC/SIRT2/USP14/PLK1/UBB/RNF139/AURKA/GSK3B/RNF185/TLK2/PSMF1/AXIN1/RAD23B/VCP/NFE2L1/BAG6/COP1/SUFU/HSP90AB1/PTEN/EDEM2/HSPA1B/HSPA1A/UBAC2/ARAF/USP5/CCAR2/SUMO1/PSEN1/AKT1/UCHL5/HIPK2/CSNK1E/SENP1/RPL23/RACK1/TAF9/PTK2/OS9/DET1/PML/PSME3IP1/HSPBP1/GIPC1/TMEM259/CSNK2A1/PANO1/UBE3A	51
BP	GO:0044282	small molecule catabolic process	85/2316	475/20536	1.0435e-05	0.000724937	0.000622642	CYP24A1/TGFB1/GSK3A/SNX17/GOT2/NT5E/PNKD/KHK/HEXB/SCARB1/BLMH/CD44/SRD5A3/HIBADH/CPT1A/IMPA2/BCKDHA/GALM/LRP5/CRYL1/SLC27A4/GLB1/MGAT1/ADPGK/HADHB/CRAT/PEX7/KYAT1/GCAT/GALK2/SHMT2/PKM/FOXK2/ALDH3A2/GPT2/MCCC2/ALDH3B1/GAD1/ABHD2/SHMT1/BCKDHB/HK1/HIBCH/ENTPD6/FUT8/INPP5A/GOT1/PGM1/SARDH/PTEN/AKR1A1/ADA/HMGCL/GALE/ALDH1B1/GALT/PFKP/BCKDK/HYAL2/ETFBKMT/ABHD16A/PCK2/NUDT1/SDSL/AKT1/AFMID/ALDOA/GPI/PCY…	85
BP	GO:0072413	signal transduction involved in mitotic cell cycle checkpoint	21/2316	68/20536	1.10573e-05	0.000743125	0.000638264	CDKN1A/CCNB1/CNOT11/BAX/CNOT9/AURKA/CDC25C/CRADD/E2F1/CARM1/PCNA/E2F4/CHEK2/CNOT8/CNOT3/PRMT1/TFDP2/PML/RPL26/TP53/CASP2	21
BP	GO:1902402	signal transduction involved in mitotic DNA damage checkpoint	21/2316	68/20536	1.10573e-05	0.000743125	0.000638264	CDKN1A/CCNB1/CNOT11/BAX/CNOT9/AURKA/CDC25C/CRADD/E2F1/CARM1/PCNA/E2F4/CHEK2/CNOT8/CNOT3/PRMT1/TFDP2/PML/RPL26/TP53/CASP2	21
BP	GO:1902403	signal transduction involved in mitotic DNA integrity checkpoint	21/2316	68/20536	1.10573e-05	0.000743125	0.000638264	CDKN1A/CCNB1/CNOT11/BAX/CNOT9/AURKA/CDC25C/CRADD/E2F1/CARM1/PCNA/E2F4/CHEK2/CNOT8/CNOT3/PRMT1/TFDP2/PML/RPL26/TP53/CASP2	21
BP	GO:0006469	negative regulation of protein kinase activity	53/2316	259/20536	1.17822e-05	0.000779864	0.000669819	TFAP4/SFRP1/ITGB1BP1/DUSP1/PKN1/CDKN1A/MLLT1/VPS25/FBXO7/THY1/UBASH3B/NCK1/LRP5/CAMK2N2/PLK1/QARS1/GPS1/PPP2R1A/CHMP6/PRKCD/SOCS3/TESK1/ITPRIP/SH2B3/PDPK1/MVP/DUS2/WWTR1/RGS4/PTEN/DBNDD2/PKIG/EPHB2/HIPK3/AKT1S1/HYAL2/MAPK8IP1/ILK/PPM1F/PSEN1/AKT1/PRKAR1B/NR2F2/HSPB1/PTPRJ/DUSP7/RACK1/TARBP2/WARS1/IGF1R/GPS2/HEXIM2/PRKAR1A	53
BP	GO:0048193	Golgi vesicle transport	74/2316	400/20536	1.18563e-05	0.000779864	0.000669819	BCAP29/C16orf70/SNX8/CTSC/NRBP1/VPS13C/WIPI1/NAPA/PDCD6/LMAN2L/TMEM115/SCAMP2/SEC22C/VPS51/SEC24D/SEC16A/SCAMP3/RNF139/CD55/COPG1/LLGL1/COG4/GAS6/LAMP1/YIF1B/VAPA/SEC24C/MIA2/ERGIC3/SEC13/CD59/AP2A1/VCP/YIF1A/ACTR1A/SURF4/KIF2C/TRAPPC3/BICD2/KRT18/DYNLL1/ERGIC1/RAB34/SEC31A/NSF/MYO5A/KIF2A/DNM2/KDELR3/MCFD2/PREPL/SCYL1/AP4M1/COPG2/TAPBP/CSK/COPB1/TBC1D14/PPP6C/TMED4/CNIH4/VAMP3/SEC22A/RACK1/ACSL3…	74
BP	GO:2000058	regulation of ubiquitin-dependent protein catabolic process	40/2316	177/20536	1.23936e-05	0.000806626	0.000692804	KEAP1/GSK3A/SIRT2/USP14/PLK1/RNF139/AURKA/GSK3B/TLK2/AXIN1/RAD23B/VCP/BAG6/COP1/SUFU/HSP90AB1/PTEN/HSPA1B/HSPA1A/ARAF/USP5/CCAR2/SUMO1/PSEN1/AKT1/UCHL5/HIPK2/CSNK1E/SENP1/RPL23/RACK1/TAF9/PTK2/DET1/PML/HSPBP1/GIPC1/CSNK2A1/PANO1/UBE3A	40
BP	GO:0034605	cellular response to heat	37/2316	159/20536	1.29275e-05	0.000832613	0.000715125	AAAS/NUP155/CDKN1A/HTRA2/THBS1/NUP133/PDCD6/HIKESHI/NUP35/GSK3B/HSPA5/MAPT/SEC13/VCP/NUP98/MAPKAPK2/BAG3/IRAK1/NDC1/HSP90AB1/HSPA1B/HSPA1A/CCAR2/AKT1S1/SUMO1/MAPK3/RPA3/HSF1/HSPA8/FKBP4/ATP2A2/RPA1/NUP85/SEH1L/DNAJB1/PTGES3/POM121	37
BP	GO:0000027	ribosomal large subunit assembly	13/2316	31/20536	1.33262e-05	0.000849441	0.000729578	FASTKD2/PPAN/TRAF7/DDX28/MRPL20/RPL23A/RPF2/DHX30/NOP2/RPLP0/BOP1/NLE1/RPL10	13
BP	GO:0006297	nucleotide-excision repair, DNA gap filling	11/2316	23/20536	1.35754e-05	0.000856497	0.000735638	RFC2/XRCC1/UBB/POLD4/UBC/PCNA/RPA3/RFC4/POLD2/RPA1/POLD1	11
BP	GO:0046365	monosaccharide catabolic process	21/2316	69/20536	1.42191e-05	0.000888045	0.000762734	KHK/GALM/LRP5/CRYL1/GLB1/ADPGK/GALK2/PKM/FOXK2/HK1/FUT8/PGM1/AKR1A1/GALE/GALT/PFKP/ALDOA/GPI/FOXK1/PFKM/TP53	21
BP	GO:0072522	purine-containing compound biosynthetic process	47/2316	222/20536	1.43684e-05	0.000888399	0.000763038	NME1/MTHFD1/TGFB1/ATIC/SPHK2/NT5E/ADCY3/SLC25A13/HSD17B12/ACSL1/GMPS/ADORA2B/CYC1/SCD5/PKM/ATP5MC2/IMPDH1/SHMT1/ACLY/AK5/VCP/MTHFD2L/ACSS2/GUK1/MTHFD1L/NME7/ELOVL1/ADA/TMSB4X/GART/VPS9D1/SLC35B2/SNCA/ATP5F1D/ALDOA/NME6/PDK3/PRPSAP1/TAZ/PDK2/ACSL3/ADK/ATP5F1B/TECR/ADSL/FASN/PPT1	47
BP	GO:0019320	hexose catabolic process	19/2316	59/20536	1.47062e-05	0.000900284	0.000773247	KHK/GALM/LRP5/GLB1/ADPGK/GALK2/PKM/FOXK2/HK1/FUT8/PGM1/GALE/GALT/PFKP/ALDOA/GPI/FOXK1/PFKM/TP53	19
BP	GO:0070301	cellular response to hydrogen peroxide	27/2316	102/20536	1.63967e-05	0.000993928	0.000853677	APEX1/TRAP1/KLF2/RHOB/AIFM1/AXL/RELA/ETS1/SPHK1/ZNF580/PRKCD/ZNF277/ANXA1/SIGMAR1/PCNA/FOXO1/FXN/HSF1/PYCR1/FOXO3/STK25/ECT2/PDCD10/RACK1/RPS3/TRPM2/SIRPA	27
BP	GO:0046939	nucleotide phosphorylation	33/2316	137/20536	1.74962e-05	0.00105028	0.000902079	NME1/AAAS/NUP155/NUP133/DHTKD1/NUP35/ADPGK/PKM/FOXK2/SEC13/AK5/NUP98/HK1/GUK1/NME7/PGM1/NDC1/SLC2A6/LDHA/PFKP/PSEN1/ALDOA/GPI/NME6/OGDH/EIF6/FOXK1/PFKM/NUP85/SEH1L/SIRT6/POM121/PNKP	33
BP	GO:0006486	protein glycosylation	58/2316	296/20536	1.83157e-05	0.00107853	0.00092634	B4GALT7/EXTL3/PLOD3/RPN2/SDF2L1/A4GALT/MPDU1/MAN2A1/ALG1/SRD5A3/TMEM115/GALNT1/MGAT4B/STT3B/RPN1/GALNT10/ALG8/B3GNT2/MGAT2/MGAT1/XXYLT1/RFNG/B4GAT1/NAGPA/SLC35C1/DPM2/B4GALT3/ALG12/ST6GALNAC4/TMTC4/B3GLCT/POMGNT2/VCP/FUT8/GALNT2/ALG14/ALG6/B4GALT5/POMGNT1/B4GALT2/ST3GAL3/DOLK/POFUT1/B4GALT1/TMEM165/STT3A/ALG3/PSEN1/MCFD2/ST3GAL4/MOGS/B3GNT9/TUSC3/DPY19L4/EXT2/TMTC1/MPI/MAGT1	58
BP	GO:0043413	macromolecule glycosylation	58/2316	296/20536	1.83157e-05	0.00107853	0.00092634	B4GALT7/EXTL3/PLOD3/RPN2/SDF2L1/A4GALT/MPDU1/MAN2A1/ALG1/SRD5A3/TMEM115/GALNT1/MGAT4B/STT3B/RPN1/GALNT10/ALG8/B3GNT2/MGAT2/MGAT1/XXYLT1/RFNG/B4GAT1/NAGPA/SLC35C1/DPM2/B4GALT3/ALG12/ST6GALNAC4/TMTC4/B3GLCT/POMGNT2/VCP/FUT8/GALNT2/ALG14/ALG6/B4GALT5/POMGNT1/B4GALT2/ST3GAL3/DOLK/POFUT1/B4GALT1/TMEM165/STT3A/ALG3/PSEN1/MCFD2/ST3GAL4/MOGS/B3GNT9/TUSC3/DPY19L4/EXT2/TMTC1/MPI/MAGT1	58
BP	GO:0033673	negative regulation of kinase activity	56/2316	283/20536	1.88951e-05	0.00110215	0.00094663	TFAP4/SFRP1/NPRL2/ITGB1BP1/DUSP1/PKN1/CDKN1A/MLLT1/VPS25/FBXO7/THY1/UBASH3B/NCK1/LRP5/CAMK2N2/PLK1/QARS1/GPS1/PPP2R1A/CHMP6/PRKCD/SOCS3/MAPT/TESK1/ITPRIP/SH2B3/PDPK1/MVP/DUS2/WWTR1/RGS4/PTEN/DBNDD2/PKIG/EPHB2/HIPK3/AKT1S1/HYAL2/MAPK8IP1/ILK/PPM1F/PSEN1/AKT1/PRKAR1B/NR2F2/HSPB1/CSK/PTPRJ/DUSP7/RACK1/TARBP2/WARS1/IGF1R/GPS2/HEXIM2/PRKAR1A	56
BP	GO:0006012	galactose metabolic process	8/2316	13/20536	1.97113e-05	0.00113159	0.000971913	GALM/GLB1/GALK2/PGM1/GALE/GALT/B4GALT1/SLC35A2	8
BP	GO:0009199	ribonucleoside triphosphate metabolic process	23/2316	81/20536	2.00385e-05	0.00113159	0.000971913	NME1/TGFB1/SPHK2/SLC25A13/CYC1/PKM/ATP5MC2/IMPDH1/UCKL1/VCP/NME7/UCK2/UCK1/ITPA/TMSB4X/VPS9D1/ATP5F1D/ALDOA/NME6/RAN/RAB23/TAZ/ATP5F1B	23
BP	GO:0016925	protein sumoylation	23/2316	81/20536	2.00385e-05	0.00113159	0.000971913	AAAS/RASD2/NUP155/TRIM28/NUP133/MUL1/NUP35/RELA/EYA1/RANGAP1/NUP98/NDC1/SUMO1/PIAS3/SENP1/SENP6/NSMCE2/TOLLIP/NUP85/SEH1L/UBA2/SAE1/POM121	23
BP	GO:0071480	cellular response to gamma radiation	13/2316	32/20536	2.01318e-05	0.00113159	0.000971913	TMEM109/CDKN1A/ELK1/HSPA5/TLK2/BCL2L1/HSF1/XRCC6/CHEK2/YAP1/H2AX/RPL26/TP53	13
BP	GO:0071158	positive regulation of cell cycle arrest	25/2316	92/20536	2.04853e-05	0.00114109	0.00098007	TGFB1/ID2/CDKN1A/CCNB1/CNOT11/BAX/CNOT9/AURKA/MED25/CDC25C/CRADD/E2F1/CARM1/PCNA/E2F4/CHEK2/CNOT8/CNOT3/PRMT1/TFDP2/RPL23/PML/RPL26/TP53/CASP2	25
BP	GO:0046390	ribose phosphate biosynthetic process	44/2316	206/20536	2.11365e-05	0.00116685	0.0010022	NME1/PYGL/TGFB1/ATIC/SPHK2/ADCY3/SLC25A13/HSD17B12/ACSL1/GMPS/CYC1/SCD5/PKM/ATP5MC2/IMPDH1/ACLY/UCKL1/AK5/VCP/ACSS2/GUK1/NME7/UCK2/UCK1/ELOVL1/TMSB4X/GART/VPS9D1/SLC35B2/SNCA/ATP5F1D/ALDOA/NME6/PDK3/PRPSAP1/TAZ/PDK2/ACSL3/ADK/ATP5F1B/TECR/ADSL/FASN/PPT1	44
BP	GO:0034250	positive regulation of cellular amide metabolic process	40/2316	181/20536	2.15772e-05	0.00118063	0.00101404	TNFRSF1A/BCL3/EIF3E/GSK3A/C1QBP/FASTKD2/SPHK2/POLDIP3/NAT10/SMPD2/THBS1/ERBB2/CDC123/NCK1/PRKCD/EIF5A/IFNGR1/PCIF1/UQCC1/RPUSD3/SAMD4A/MAPK3/DDX39B/DDX3X/ELAVL1/NSMAF/LARP4/RBMS3/EIF6/MRPS27/RXRA/RACK1/PABPC1/LARP1/PICALM/TARBP2/MIF4GD/RPL26/EEF2/JMJD4	40
BP	GO:0018126	protein hydroxylation	11/2316	24/20536	2.25079e-05	0.00122076	0.0010485	PLOD1/PLOD3/P3H1/CRTAP/P4HTM/P3H4/P4HB/P4HA1/ASPH/VIPAS39/JMJD4	11
BP	GO:0071236	cellular response to antibiotic	36/2316	157/20536	2.36543e-05	0.00125678	0.00107944	APEX1/TRAP1/KLF2/ADCY3/RHOB/AIFM1/AXL/RELA/ETS1/SPHK1/HSPA5/ZNF580/PRKCD/ZNF277/PTEN/ID3/ANXA1/SIGMAR1/PCNA/FOXO1/FXN/HSF1/PYCR1/FOXO3/STK25/GNAI1/ECT2/PDCD10/RPL23/RACK1/LARP1/RPS3/HNRNPA1/TP53/TRPM2/SIRPA	36
BP	GO:0006164	purine nucleotide biosynthetic process	44/2316	207/20536	2.39575e-05	0.00125678	0.00107944	NME1/MTHFD1/TGFB1/ATIC/SPHK2/ADCY3/SLC25A13/HSD17B12/ACSL1/GMPS/ADORA2B/CYC1/SCD5/PKM/ATP5MC2/IMPDH1/ACLY/AK5/VCP/MTHFD2L/ACSS2/GUK1/NME7/ELOVL1/ADA/TMSB4X/GART/VPS9D1/SLC35B2/SNCA/ATP5F1D/ALDOA/NME6/PDK3/PRPSAP1/TAZ/PDK2/ACSL3/ADK/ATP5F1B/TECR/ADSL/FASN/PPT1	44
BP	GO:0071897	DNA biosynthetic process	44/2316	207/20536	2.39575e-05	0.00125678	0.00107944	RFC2/LOX/DUSP1/CDKN1A/NAT10/POLB/POLA2/TINF2/FBXO4/UBB/CHTF8/PARM1/POLD4/SPHK1/UBC/VCP/CCN2/HSP90AB1/NIBAN2/PCNA/ACD/MAPK3/DDX39B/WRAP53/RPA3/FAAP20/RFC4/POLD2/KCNK2/MAP3K4/LIN9/CCT3/MYC/AURKB/POLE2/HNRNPA1/TK2/RPA1/PRKD2/POLD1/CERS1/PTGES3/TP53/PNKP	44
BP	GO:0051656	establishment of organelle localization	77/2316	429/20536	2.39852e-05	0.00125678	0.00107944	STARD3NL/STXBP2/RAB3A/CTSC/CENPA/SPHK2/NECTIN2/CCNB1/FHOD1/WIPI1/NAPA/CDH3/PDCD6/SEC24D/ACTR1B/SEC16A/MAP4K2/PLK1/UBB/ADORA2B/ARHGEF2/COPG1/LLGL1/SCRIB/BLOC1S4/CHMP6/CDCA8/LAMP1/MAPT/RAB27A/TMEM201/PDPK1/SEC24C/SEC13/CD59/PEX14/RHOT1/ATP6AP1/ACTR1A/KIF2C/TRAPPC3/BICD2/PIK3CD/TMEM230/KATNB1/SNCA/SEC31A/NSF/MYO5A/SUN1/PSEN1/DNM2/MCFD2/STK25/COPG2/BLOC1S3/DLG1/RAN/RABGEF1/PPP6C/EIF6/ARL6/PDCD10/NSFL…	77
BP	GO:0036498	IRE1-mediated unfolded protein response	20/2316	66/20536	2.42637e-05	0.00126069	0.0010828	EXTL3/GSK3A/WFS1/BFAR/PARP16/WIPI1/ATP6V0D1/BAX/TPP1/HSPA5/KLHDC3/SRPRA/YIF1A/LMNA/SEC31A/CTDSP2/KDELR3/CXXC1/SSR1/HYOU1	20
BP	GO:0031330	negative regulation of cellular catabolic process	55/2316	279/20536	2.49535e-05	0.00128573	0.0011043	ERLEC1/TIMP1/GSK3A/SIRT2/USP30/HTRA2/USP14/TIMP3/TLK2/ATP13A2/FOXK2/PSMF1/E2F1/CPTP/ATG7/BAG6/MAPKAPK2/QSOX1/SUFU/HSP90AB1/CTSA/UBAC2/CST3/DFFA/RBM10/CCAR2/SNCA/ETFBKMT/PSEN1/ELAVL1/AKT1/UCHL5/HIPK2/TBC1D14/LAPTM4B/SENP1/FOXK1/RPL23/TAF9/PTK2/PABPC1/LARP1/EIF4G2/POLDIP2/OS9/RNF41/ANXA2/PML/PSME3IP1/GIPC1/CSNK2A1/FURIN/TARDBP/TP53/PANO1	55
BP	GO:0000077	DNA damage checkpoint	39/2316	176/20536	2.54758e-05	0.00130179	0.0011181	CDKN1A/CCNB1/FBXO4/CNOT11/BAX/CNOT9/PLK1/AURKA/CDC25C/CRADD/E2F1/CARM1/BABAM2/HINFP/RAD17/PEA15/PCNA/E2F4/CCAR2/DDX39B/CHEK2/CNOT8/RNASEH2B/CNOT3/FZR1/PRMT1/CDC14B/TFDP2/CUL4A/CEP63/MUS81/H2AX/PML/TAOK1/RPL26/DOT1L/FOXN3/TP53/CASP2	39
BP	GO:0051098	regulation of binding	74/2316	409/20536	2.59968e-05	0.00131753	0.00113161	NME1/BCL3/TFAP4/EIF3E/TLE5/TGFB1/HDAC5/GMNN/LOX/ID2/ITGB1BP1/SYMPK/SMO/SIRT2/TRIM28/LEF1/SRI/H2BC1/UBASH3B/AMFR/BAX/PLK1/RFNG/AURKA/MED25/GSK3B/PPP3CA/HSPA5/PRKCD/PLAUR/H1-0/E2F1/CARM1/SPPL3/PEX14/NRG1/ARRB1/PEX19/HSP90AB1/NIBAN2/ILRUN/MAPK8/ID3/BAMBI/ID1/CTNNBIP1/TMSB4X/SUMO1/ACD/MAPK3/CPNE1/HSF1/MAPRE3/PSEN1/AKT1/GTF2B/RARA/HIPK2/CSNK1E/RAN/PRMT7/EPB41L5/ARHGEF7/CDK5/MARK2/HOXA3/CTBP2/AURKB/TMB…	74
BP	GO:0006413	translational initiation	46/2316	221/20536	2.76898e-05	0.00139192	0.00119551	MTFMT/EIF3E/EIF2D/CDC123/NCK1/RPL13/EIF1AD/EIF2B3/RPL23A/RPL14/DDX3X/EIF3L/EIF4G3/EIF4B/RPL36A/HSPB1/RPL15/EIF2B4/EIF4E/EIF6/RPL23/RPL29/RXRA/EIF2A/RPS23/RPL37/PABPC1/RPL30/LARP1/EIF4G2/RPS2/RPS3/EIF3M/RPL27A/EIF3K/RPLP0/RPL18/RPL28/MIF4GD/EIF4A1/RPL17/RPL26/RPS15/RPS19/RPL37A/RPL10	46
BP	GO:0031571	mitotic G1 DNA damage checkpoint	21/2316	72/20536	2.9159e-05	0.00144232	0.0012388	CDKN1A/CCNB1/CNOT11/BAX/CNOT9/AURKA/CDC25C/CRADD/E2F1/CARM1/PCNA/E2F4/CHEK2/CNOT8/CNOT3/PRMT1/TFDP2/PML/RPL26/TP53/CASP2	21
BP	GO:0044819	mitotic G1/S transition checkpoint	21/2316	72/20536	2.9159e-05	0.00144232	0.0012388	CDKN1A/CCNB1/CNOT11/BAX/CNOT9/AURKA/CDC25C/CRADD/E2F1/CARM1/PCNA/E2F4/CHEK2/CNOT8/CNOT3/PRMT1/TFDP2/PML/RPL26/TP53/CASP2	21
BP	GO:0034620	cellular response to unfolded protein	37/2316	165/20536	3.08792e-05	0.00150695	0.00129431	EXTL3/GSK3A/WFS1/BFAR/PARP16/WIPI1/NCK1/AMFR/ATP6V0D1/BAX/TPP1/HERPUD2/HSPA5/KLHDC3/SRPRA/TM7SF3/MBTPS1/VCP/YIF1A/LMNA/BAG3/HSPA1B/HSPA1A/MBTPS2/SEC31A/CTDSP2/HSF1/KDELR3/CXXC1/SSR1/RACK1/CANX/HSPA8/RNF121/TMBIM6/HYOU1/CREB3L1	37
BP	GO:0009201	ribonucleoside triphosphate biosynthetic process	20/2316	67/20536	3.09531e-05	0.00150695	0.00129431	NME1/TGFB1/SPHK2/SLC25A13/CYC1/PKM/ATP5MC2/IMPDH1/UCKL1/VCP/NME7/UCK2/UCK1/TMSB4X/VPS9D1/ATP5F1D/ALDOA/NME6/TAZ/ATP5F1B	20
BP	GO:0070085	glycosylation	59/2316	308/20536	3.12064e-05	0.00150742	0.00129471	B4GALT7/EXTL3/PLOD3/RPN2/SDF2L1/A4GALT/MPDU1/MAN2A1/ALG1/SRD5A3/TMEM115/GALNT1/MGAT4B/STT3B/RPN1/GALNT10/ALG8/B3GNT2/MGAT2/MGAT1/XXYLT1/RFNG/B4GAT1/NAGPA/SLC35C1/DPM2/B4GALT3/ALG12/ST6GALNAC4/TMTC4/B3GLCT/POMGNT2/VCP/FUT8/GALNT2/ALG14/ALG6/B4GALT5/POMGNT1/B4GALT2/ST3GAL3/DOLK/POFUT1/B4GALT1/TMEM165/STT3A/ALG3/PSEN1/MCFD2/ST3GAL4/MOGS/B3GNT9/TUSC3/DPY19L4/EXT2/B4GALNT1/TMTC1/MPI/MAGT1	59
BP	GO:0006650	glycerophospholipid metabolic process	68/2316	370/20536	3.26855e-05	0.00156015	0.00134	PIGQ/PIGU/PIK3R2/PLA2G12A/SLC27A1/LPCAT3/SCARB1/VAC14/LPCAT2/GPAT3/IMPA2/PIGF/GPD1L/AGPAT5/CAPN2/MTMR14/PIGO/PTDSS2/DPM2/HADHB/MBOAT1/TTC7B/SOCS3/HDHD5/ABHD12/PIGC/SBF1/GPAA1/AGK/ETNK2/PIGM/INPP5A/PI4KB/PIP5K1A/PIGK/AGPAT2/PTEN/PIGT/MFSD2A/AGPAT1/PIP4K2A/PIK3CD/CRLS1/LCLAT1/IP6K1/ABHD16A/CPNE1/PIGP/SLC44A2/SMPD4/MBOAT7/DGKZ/PISD/PEMT/FAM126A/TAMM41/CDS2/PGAP2/TAZ/PTDSS1/ACSL3/STARD10/PIP5K1C/PCYT…	68
BP	GO:0006997	nucleus organization	32/2316	135/20536	3.28027e-05	0.00156015	0.00134	NUP155/NECTIN2/CCNB1/NUP133/H2BC1/NUP35/PLK1/TMEM43/REEP4/CTDNEP1/ETS1/PPP2R1A/CHMP6/PES1/BIN1/NUP98/NFE2L1/H3-3A/LMNA/EMD/MFSD14A/NDC1/SUMO1/WRAP53/SUN1/HIPK2/NSFL1C/FAM118B/PML/SEH1L/RPS19/TARDBP	32
BP	GO:0009142	nucleoside triphosphate biosynthetic process	22/2316	78/20536	3.37654e-05	0.00159368	0.0013688	NME1/TGFB1/SPHK2/SLC25A13/CYC1/PKM/ATP5MC2/IMPDH1/UCKL1/AK5/VCP/NME7/UCK2/UCK1/TMSB4X/VPS9D1/ATP5F1D/ALDOA/NME6/TAZ/ADK/ATP5F1B	22
BP	GO:0090305	nucleic acid phosphodiester bond hydrolysis	64/2316	343/20536	3.42677e-05	0.00160513	0.00137863	RFC2/APEX1/NTHL1/USB1/DNASE2/CPSF3/EXOSC7/LACTB2/DCP1B/AIFM1/BAX/ERCC1/DDB1/UBB/APLF/APTX/POLD4/RPP40/YBEY/ZNRD1/TSEN54/DXO/ELAC2/UBC/CPSF7/H1-0/OGG1/SLX1B/SND1/G3BP1/POP5/EXOSC1/ERI3/DFFA/RPP38/DFFB/PCNA/PAN3/RCL1/TSN/TSEN34/RPA3/HSF1/CNOT8/EXD2/DIS3L2/RFC4/RNASEH2B/SETMAR/EXOSC6/POLD2/RPP21/EXD3/CUL4A/C11orf80/MUS81/RNASEK/BOP1/RPA1/POLD1/PRORP/REXO2/DDB2/PNKP	64
BP	GO:0009163	nucleoside biosynthetic process	14/2316	38/20536	3.59833e-05	0.00167282	0.00143677	NME1/NT5E/GMPS/IMPDH1/UCKL1/GUK1/NME7/UCK2/UCK1/ADA/PUDP/NME6/ADK/TK2	14
BP	GO:0044783	G1 DNA damage checkpoint	21/2316	73/20536	3.66252e-05	0.00168912	0.00145077	CDKN1A/CCNB1/CNOT11/BAX/CNOT9/AURKA/CDC25C/CRADD/E2F1/CARM1/PCNA/E2F4/CHEK2/CNOT8/CNOT3/PRMT1/TFDP2/PML/RPL26/TP53/CASP2	21
BP	GO:0030330	DNA damage response, signal transduction by p53 class mediator	29/2316	118/20536	3.71195e-05	0.00168912	0.00145077	BCL3/TFAP4/CDKN1A/CCNB1/CD44/CNOT11/BAX/CNOT9/AURKA/CDC25C/CRADD/E2F1/CARM1/SMYD2/PCNA/E2F4/CHEK2/CNOT8/FOXO3/HIPK2/CNOT3/PRMT1/TFDP2/FOXM1/PML/DDX5/RPL26/TP53/CASP2	29
BP	GO:0010212	response to ionizing radiation	35/2316	154/20536	3.71536e-05	0.00168912	0.00145077	SFRP1/TGFB1/TMEM109/CDKN1A/ELK1/POLB/RHOB/FBXO4/BAX/ERCC1/KARS1/HSPA5/TLK2/MTA1/BRAT1/EYA1/NABP2/BABAM2/NHEJ1/COP1/BCL2L1/ANXA1/HSF1/XRCC6/CHEK2/DNM2/RAD51/ECT2/MYC/YAP1/H2AX/EEF1D/PML/RPL26/TP53	35
BP	GO:0097191	extrinsic apoptotic signaling pathway	50/2316	250/20536	3.86236e-05	0.00174314	0.00149716	TNFRSF1A/MAP2K5/STRADB/SFRP1/TGFB1/GSK3A/SERPINE1/HTRA2/THBS1/TIMP3/BAX/DAPK3/FADD/RELA/ZC3HC1/SIAH2/ARHGEF2/GSK3B/BID/PPP2R1A/TNFRSF12A/CRADD/ITM2C/ITPRIP/EYA1/PDPK1/PEA15/G0S2/LMNA/BAG3/PTEN/HSPA1B/HSPA1A/BCL2L1/SRPX/KRT18/HYAL2/FAF1/DDX3X/FOXO3/AKT1/ACVR1/TMBIM1/RBCK1/FYN/YAP1/RNF41/PML/DEDD2/CASP2	50
BP	GO:0048285	organelle fission	85/2316	492/20536	3.96198e-05	0.00177514	0.00152465	AAAS/MYBL2/TGFB1/DUSP1/NCAPH/CDC25B/SIRT2/CCNB1/COX10/PKMYT1/MUL1/EPS8/LRP5/NCAPH2/PLK1/DAPK3/UBB/TMEM135/CHTF8/CDC20/AURKA/NCAPD2/TOM1L2/WASHC5/PPP2R1A/SPHK1/CDC25C/PRMT5/CHMP6/CEP192/KLHDC3/CDCA8/MAPT/MFF/AURKAIP1/ANAPC11/XRCC3/NFE2L1/BAG6/PEX19/NDC1/KIF2C/RCC1/MTFR1L/HSPA1B/HSPA1A/WRAP73/KATNB1/LCMT1/CENPX/P3H4/HSF1/KIF2A/CHEK2/SUN1/MTFP1/DIS3L2/RAD51C/MTFR2/RAD51/NME6/FZR1/RAN/CDC14B/SMC4/NSF…	85
BP	GO:0042255	ribosome assembly	19/2316	63/20536	4.14222e-05	0.00184255	0.00158255	C1QBP/FASTKD2/PPAN/TRAF7/DDX28/MRPL20/RPL23A/DDX3X/RPF2/DHX30/EIF6/EIF2A/NOP2/RPLP0/BOP1/RPS15/NLE1/RPS19/RPL10	19
BP	GO:0033683	nucleotide-excision repair, DNA incision	16/2316	48/20536	4.26549e-05	0.00188382	0.001618	RFC2/NTHL1/ERCC1/DDB1/UBB/POLD4/UBC/OGG1/PCNA/RPA3/RFC4/POLD2/CUL4A/RPA1/POLD1/DDB2	16
BP	GO:0009260	ribonucleotide biosynthetic process	42/2316	199/20536	4.31803e-05	0.00188455	0.00161862	NME1/TGFB1/ATIC/SPHK2/ADCY3/SLC25A13/HSD17B12/ACSL1/GMPS/CYC1/SCD5/PKM/ATP5MC2/IMPDH1/ACLY/UCKL1/AK5/VCP/ACSS2/GUK1/NME7/UCK2/UCK1/ELOVL1/TMSB4X/GART/VPS9D1/SLC35B2/SNCA/ATP5F1D/ALDOA/NME6/PDK3/TAZ/PDK2/ACSL3/ADK/ATP5F1B/TECR/ADSL/FASN/PPT1	42
BP	GO:0018279	protein N-linked glycosylation via asparagine	13/2316	34/20536	4.32809e-05	0.00188455	0.00161862	RPN2/STT3B/RPN1/ALG8/MGAT2/MGAT1/DPM2/VCP/FUT8/STT3A/MCFD2/TUSC3/MAGT1	13
BP	GO:0000082	G1/S transition of mitotic cell cycle	57/2316	298/20536	4.40018e-05	0.00190254	0.00163408	MCM5/APEX1/GMNN/ID2/CDKN1A/CCNB1/MCM6/MCM2/POLA2/FBXO7/SKP2/CNOT11/BAX/CNOT9/MCM7/AURKA/BID/PPP3CA/CDC25C/CRADD/E2F1/CARM1/HINFP/PTEN/RCC1/ANXA1/PCNA/E2F4/RPA3/UBE2E2/CTDSP2/DDX3X/CHEK2/CNOT8/CDC45/AKT1/GSPT1/ACVR1/BACH1/ORC4/CNOT3/CDKN3/EIF4E/PPP6C/PRMT1/TFDP2/CUL4A/MYC/POLE2/BCAT1/MAX/PML/RPA1/RPL26/KANK2/TP53/CASP2	57
BP	GO:1903322	positive regulation of protein modification by small protein conjugation or removal	32/2316	137/20536	4.46666e-05	0.00191129	0.00164159	RASD2/GSK3A/AIMP2/WFS1/DCUN1D5/MUL1/PDCD6/SKP2/FBXO4/PLK1/UBB/HDAC3/CDC20/SPHK1/HSPA5/MTA1/AXIN1/MYCBP2/VCP/ARRB1/PTEN/CENPX/PIAS3/FZR1/CDC14B/TNIP1/RPS2/TOLLIP/UBE2S/HSPBP1/UBE2D1/UBE3A	32
BP	GO:0006732	coenzyme metabolic process	54/2316	278/20536	4.48225e-05	0.00191129	0.00164159	MTHFD1/MVK/ATIC/COQ3/MOCOS/PARP16/COQ9/NDUFA9/HSD17B12/ACSL1/COQ5/FLAD1/SLC25A32/COQ4/SLC19A1/NADSYN1/SCD5/SHMT2/MCCC2/SHMT1/ACLY/VCP/MTHFD2L/ACSS2/COQ8A/MTHFD1L/PMVK/PDSS2/GSTO1/AKR1A1/ELOVL1/FPGS/HMGCL/ACOT9/GART/BTD/SNCA/NFS1/AFMID/SLC5A6/SLC2A1/MMADHC/PEMT/MTRR/PDK3/GAMT/OGDH/GPHN/GCH1/PDK2/ACSL3/TECR/FASN/PPT1	54
BP	GO:0071479	cellular response to ionizing radiation	21/2316	74/20536	4.57556e-05	0.00193772	0.00166429	SFRP1/TGFB1/TMEM109/CDKN1A/ELK1/RHOB/FBXO4/HSPA5/TLK2/BCL2L1/HSF1/XRCC6/CHEK2/DNM2/RAD51/ECT2/YAP1/H2AX/EEF1D/RPL26/TP53	21
BP	GO:1903320	regulation of protein modification by small protein conjugation or removal	50/2316	252/20536	4.79145e-05	0.00200964	0.00172606	RASD2/GSK3A/AIMP2/WFS1/DCUN1D5/MUL1/PDCD6/SKP2/FBXO4/PLK1/UBB/HDAC3/MINAR1/RELA/CDC20/SIAH2/SPHK1/HSPA5/MTA1/LIMK1/NXN/AXIN1/MYCBP2/VCP/ARRB1/ATG5/HSP90AB1/PTEN/ITCH/HSPA1B/HSPA1A/CENPX/PIAS3/PSEN1/AKT1/FZR1/CDC14B/RPL23/CDK5/TNIP1/FYN/RPS2/RPS3/TOLLIP/OTUB1/GPS2/UBE2S/HSPBP1/UBE2D1/UBE3A	50
BP	GO:0043543	protein acylation	53/2316	272/20536	4.8104e-05	0.00200964	0.00172606	TGFB1/SPHK2/DPF2/ABHD17C/USP22/LEF1/KAT6B/TAF6L/ZDHHC24/GSK3B/SGF29/ZDHHC8/SPHK1/NOC2L/RPS6KA4/MAPT/MCRS1/ZDHHC16/NAA80/ARRB1/PORCN/BAG6/TAF5L/TADA1/BEND3/ATG5/ZDHHC9/SUPT3H/ZDHHC12/ABHD17B/FOXO1/CTBP1/SNCA/JADE2/MAPK3/ZDHHC4/KAT6A/NAA20/GTF2B/KAT7/LDB1/YEATS2/MORF4L2/KAT8/OGDH/POR/TAF9/BAZ1A/ZDHHC7/TAOK1/WBP2/RUVBL2/TADA2A	53
BP	GO:0009314	response to radiation	84/2316	488/20536	5.01202e-05	0.00207949	0.00178606	CTNS/GNA11/TMEM161A/BCL3/SFRP1/TGFB1/TMEM109/ID2/DUSP1/CAT/CDKN1A/FNTB/ELK1/JUND/UBE4B/BHLHE40/POLB/RHOB/FBXO4/NR2F6/BAX/ERCC1/UNC119/DDB1/KARS1/RELA/HSPA5/TLK2/NOC2L/MTA1/BRAT1/EYA1/NABP2/OGG1/BABAM2/UBE2A/NPTN/NHEJ1/CALM1/ARRB1/MME/COP1/PTPRK/B4GALT2/MAPK8/BCL2L1/ANXA1/NPHP4/CAMKMT/GNB1/FANCG/PCNA/E2F4/HMGN1/DEAF1/FECH/CCAR2/HYAL2/PPP1CB/HSF1/XRCC6/CHEK2/AKT1/DNM2/RDH13/RAD51/ECT2/MAP3K4/CDK5/M…	84
BP	GO:0006760	folic acid-containing compound metabolic process	12/2316	30/20536	5.04486e-05	0.00207949	0.00178606	MTHFD1/ATIC/SLC25A32/SLC19A1/SHMT2/SHMT1/MTHFD2L/MTHFD1L/FPGS/GART/MTRR/GCH1	12
BP	GO:0009135	purine nucleoside diphosphate metabolic process	32/2316	138/20536	5.19506e-05	0.00211323	0.00181503	AAAS/NUP155/NUP133/DHTKD1/NUP35/ADPGK/PKM/FOXK2/SEC13/AK5/NUP98/HK1/GUK1/PGM1/NDC1/SLC2A6/CASK/LDHA/PFKP/PSEN1/ALDOA/GPI/DLG1/OGDH/EIF6/FOXK1/PFKM/NUP85/SEH1L/SIRT6/NUDT18/POM121	32
BP	GO:0009179	purine ribonucleoside diphosphate metabolic process	32/2316	138/20536	5.19506e-05	0.00211323	0.00181503	AAAS/NUP155/NUP133/DHTKD1/NUP35/ADPGK/PKM/FOXK2/SEC13/AK5/NUP98/HK1/GUK1/PGM1/NDC1/SLC2A6/CASK/LDHA/PFKP/PSEN1/ALDOA/GPI/DLG1/OGDH/EIF6/FOXK1/PFKM/NUP85/SEH1L/SIRT6/NUDT18/POM121	32
BP	GO:0072528	pyrimidine-containing compound biosynthetic process	19/2316	64/20536	5.27381e-05	0.00213124	0.0018305	NME1/GPAT3/AGPAT5/DUT/SHMT1/UCKL1/AK5/NME7/UCK2/AGPAT2/UCK1/AGPAT1/LCLAT1/PUDP/NME6/TAMM41/CDS2/DCTD/TK2	19
BP	GO:1903363	negative regulation of cellular protein catabolic process	25/2316	97/20536	5.39084e-05	0.00216439	0.00185897	ERLEC1/USP14/TLK2/ATP13A2/PSMF1/BAG6/SUFU/HSP90AB1/UBAC2/CCAR2/PSEN1/UCHL5/HIPK2/LAPTM4B/SENP1/RPL23/TAF9/OS9/ANXA2/PML/PSME3IP1/GIPC1/CSNK2A1/FURIN/PANO1	25
BP	GO:0006470	protein dephosphorylation	67/2316	369/20536	5.47821e-05	0.00218528	0.00187691	PPP6R2/PPP1R37/TGFB1/DUSP1/SYMPK/CDC25B/PTPRE/CABIN1/PLPP1/IGFBP3/PPP4C/UBASH3B/NCK1/PPP3CC/SSU72/PPP1R35/MTMR14/SSH3/TIMM50/GSK3B/CTDNEP1/PPP2R1A/PPP3CA/CDC25C/PRKCD/PHACTR1/EYA1/PPA2/IGBP1/SBF1/PTBP1/SPPL3/CALM1/DLC1/PTPA/STYXL1/DUSP23/PTPRK/PLPP3/HSP90AB1/PTEN/MINPP1/RCAN1/CPPED1/PPP2R3B/CD33/FBXW11/PPP1CB/PPM1F/CTDSP2/DLG1/PTPRJ/CDKN3/PPP2R5C/PPP1R7/PPP6C/CDC14B/PPP2R5D/DNAJC6/DUSP7/SDHAF2/SS…	67
BP	GO:0009132	nucleoside diphosphate metabolic process	35/2316	157/20536	5.67255e-05	0.00223627	0.00192072	NME1/AAAS/NUP155/NUP133/DHTKD1/NUP35/ADPGK/PKM/FOXK2/SEC13/AK5/NUP98/HK1/GUK1/NME7/PGM1/NDC1/SLC2A6/CASK/LDHA/PFKP/PSEN1/ALDOA/GPI/NME6/DLG1/OGDH/EIF6/FOXK1/PFKM/NUP85/SEH1L/SIRT6/NUDT18/POM121	35
BP	GO:0006221	pyrimidine nucleotide biosynthetic process	17/2316	54/20536	5.67839e-05	0.00223627	0.00192072	NME1/GPAT3/AGPAT5/DUT/SHMT1/UCKL1/AK5/NME7/UCK2/AGPAT2/UCK1/AGPAT1/LCLAT1/NME6/TAMM41/CDS2/DCTD	17
BP	GO:0018196	peptidyl-asparagine modification	13/2316	35/20536	6.17779e-05	0.00240984	0.00206979	RPN2/STT3B/RPN1/ALG8/MGAT2/MGAT1/DPM2/VCP/FUT8/STT3A/MCFD2/TUSC3/MAGT1	13
BP	GO:0006220	pyrimidine nucleotide metabolic process	20/2316	70/20536	6.19707e-05	0.00240984	0.00206979	NME1/NTHL1/GPAT3/NEIL2/AGPAT5/DUT/OGG1/SHMT1/UCKL1/AK5/NME7/UCK2/AGPAT2/UCK1/AGPAT1/LCLAT1/NME6/TAMM41/CDS2/DCTD	20
BP	GO:0019080	viral gene expression	47/2316	235/20536	6.49155e-05	0.00250858	0.0021546	TFAP4/AAAS/NUP155/NUP133/LEF1/EIF2D/NUP35/TRIM8/RPL13/NELFB/PTBP1/SEC13/NUP98/TRIM11/NDC1/RPL23A/RPL14/EIF3L/GTF2B/RPL36A/RPL15/NELFE/RPL23/RPL29/RPS23/RPL37/RPL30/PSMC3/RPS2/RPS3/RPL27A/PCBP2/RPLP0/RPL18/TARBP2/RPL28/NUP85/RPL17/RPL26/RPS15/SEH1L/RPS19/RPL37A/FURIN/TARDBP/RPL10/POM121	47
BP	GO:0051604	protein maturation	58/2316	309/20536	6.57815e-05	0.00252626	0.00216978	TBC1D10A/CTSH/PLAT/SERPINE1/PLGRKT/WFS1/HTRA2/SERPINE2/THBS1/APH1B/ECE1/H2BC1/NCSTN/CAPN2/FADD/RNF139/TSPAN5/LIPT2/LDLRAD3/CPZ/ECE2/HM13/SPPL3/NAA80/XPNPEP3/APH1A/MME/PRKACB/OMA1/PMPCA/PLAU/TSPAN15/MIPEP/HSPD1/FXN/NAA20/CPE/PSEN1/PISD/ATP6AP2/CCBE1/BCL2L12/LMF2/TSPAN17/ASPH/SPCS2/IMMP1L/CCS/C1R/ISCA2/ANXA2/TSPAN10/DHPS/SPCS1/FURIN/CASP2/CYFIP2/CLN3	58
BP	GO:0009185	ribonucleoside diphosphate metabolic process	32/2316	140/20536	6.98276e-05	0.00266509	0.00228902	AAAS/NUP155/NUP133/DHTKD1/NUP35/ADPGK/PKM/FOXK2/SEC13/AK5/NUP98/HK1/GUK1/PGM1/NDC1/SLC2A6/CASK/LDHA/PFKP/PSEN1/ALDOA/GPI/DLG1/OGDH/EIF6/FOXK1/PFKM/NUP85/SEH1L/SIRT6/NUDT18/POM121	32
BP	GO:0042273	ribosomal large subunit biogenesis	21/2316	76/20536	7.03131e-05	0.00266715	0.0022908	FASTKD2/PPAN/RPL26L1/MRPL1/TRAF7/NOC2L/DDX28/PES1/MRPL20/RPL23A/RPL14/RPF2/DHX30/EIF6/WDR74/NOP2/RPLP0/BOP1/RPL26/NLE1/RPL10	21
BP	GO:0030968	endoplasmic reticulum unfolded protein response	30/2316	128/20536	7.12415e-05	0.00268589	0.00230689	EXTL3/GSK3A/WFS1/BFAR/PARP16/WIPI1/NCK1/AMFR/ATP6V0D1/BAX/TPP1/HERPUD2/HSPA5/KLHDC3/SRPRA/MBTPS1/VCP/YIF1A/LMNA/MBTPS2/SEC31A/CTDSP2/KDELR3/CXXC1/SSR1/RACK1/CANX/RNF121/HYOU1/CREB3L1	30
BP	GO:0006296	nucleotide-excision repair, DNA incision, 5'-to lesion	15/2316	45/20536	7.36097e-05	0.00275836	0.00236913	RFC2/NTHL1/ERCC1/DDB1/UBB/POLD4/UBC/PCNA/RPA3/RFC4/POLD2/CUL4A/RPA1/POLD1/DDB2	15
BP	GO:0000723	telomere maintenance	38/2316	178/20536	7.55506e-05	0.00281403	0.00241695	RFC2/APEX1/NAT10/XRCC1/POLA2/TINF2/FBXO4/ERCC1/POLD4/NABP2/SLX1B/XRCC3/HSP90AB1/H4C3/PCNA/ACD/MAPK3/WRAP53/RPA3/XRCC6/RAD51C/RFC4/RAD51/POLD2/MAP3K4/CCT3/MYC/NSMCE2/AURKB/POLE2/HNRNPA1/PML/RPA1/POLD1/SIRT6/H4C4/PTGES3/PNKP	38
BP	GO:0032200	telomere organization	40/2316	191/20536	7.76766e-05	0.0028759	0.00247008	RFC2/APEX1/NAT10/XRCC1/POLA2/TINF2/FBXO4/ERCC1/POLD4/NABP2/SLX1B/XRCC3/H3-3A/HSP90AB1/H4C3/PCNA/ACD/MAPK3/WRAP53/RPA3/XRCC6/RAD51C/RFC4/RAD51/POLD2/MAP3K4/CCT3/MYC/NSMCE2/AURKB/POLE2/HNRNPA1/PML/RPA1/DOT1L/POLD1/SIRT6/H4C4/PTGES3/PNKP	40
BP	GO:0071478	cellular response to radiation	42/2316	204/20536	7.85418e-05	0.00288595	0.00247872	TMEM161A/SFRP1/TGFB1/TMEM109/CDKN1A/FNTB/ELK1/RHOB/FBXO4/BAX/ERCC1/DDB1/HSPA5/TLK2/NOC2L/CALM1/MME/PTPRK/BCL2L1/CAMKMT/GNB1/PCNA/E2F4/HYAL2/HSF1/XRCC6/CHEK2/DNM2/RAD51/ECT2/MYC/YAP1/H2AX/EEF1D/AURKB/YY1/RPL26/RUVBL2/POLD1/CERS1/TP53/DDB2	42
BP	GO:2001236	regulation of extrinsic apoptotic signaling pathway	37/2316	172/20536	7.88817e-05	0.00288595	0.00247872	MAP2K5/STRADB/SFRP1/SERPINE1/HTRA2/THBS1/TIMP3/DAPK3/FADD/RELA/ZC3HC1/SIAH2/ARHGEF2/BID/PPP2R1A/TNFRSF12A/ITM2C/ITPRIP/EYA1/PEA15/G0S2/LMNA/PTEN/HSPA1B/HSPA1A/BCL2L1/SRPX/HYAL2/FAF1/AKT1/ACVR1/TMBIM1/RBCK1/FYN/YAP1/PML/DEDD2	37
BP	GO:0042157	lipoprotein metabolic process	32/2316	141/20536	8.07026e-05	0.0029352	0.00252102	PIGQ/PIGU/ABHD17C/WIPI1/PIGF/PIGO/ZDHHC24/DPM2/ZDHHC8/ABHD12/PIGC/ZDHHC16/ATG7/GPAA1/PORCN/LYPLAL1/PIGM/ATG5/PIGK/ZDHHC9/ZDHHC12/PIGT/LYPLA2/ABHD17B/ZDHHC4/PIGP/PEMT/PGAP2/WDR45/ZDHHC7/LCAT/PPT1	32
BP	GO:0006165	nucleoside diphosphate phosphorylation	31/2316	135/20536	8.20643e-05	0.00296727	0.00254856	NME1/AAAS/NUP155/NUP133/DHTKD1/NUP35/ADPGK/PKM/FOXK2/SEC13/AK5/NUP98/HK1/NME7/PGM1/NDC1/SLC2A6/LDHA/PFKP/PSEN1/ALDOA/GPI/NME6/OGDH/EIF6/FOXK1/PFKM/NUP85/SEH1L/SIRT6/POM121	31
BP	GO:0009408	response to heat	43/2316	211/20536	8.31692e-05	0.00297369	0.00255408	AAAS/NUP155/CDKN1A/HTRA2/THBS1/NUP133/DNAJA3/PDCD6/HIKESHI/NUP35/IGFBP7/GSK3B/HSPA5/MAPT/SEC13/VCP/NUP98/EIF2B3/MAPKAPK2/BAG3/IRAK1/NDC1/HSP90AB1/HSPA1B/HSPA1A/CCAR2/AKT1S1/SUMO1/MAPK3/RPA3/HSF1/AKT1/EIF2B4/HSPA8/FKBP4/ATP2A2/TGFB1I1/RPA1/NUP85/SEH1L/DNAJB1/PTGES3/POM121	43
BP	GO:0033157	regulation of intracellular protein transport	51/2316	264/20536	8.32036e-05	0.00297369	0.00255408	ERLEC1/TGFB1/PIK3R2/GSK3A/ITGB1BP1/SMO/TRIM28/HTRA2/CD81/ERBB2/PPP3CC/SEC16A/HDAC3/GSK3B/BID/ATP13A2/GAS6/PRKCD/MFF/UBE2D3/E2F1/RANGAP1/BAG3/EMD/SUFU/PKIG/MAPK8/EDEM2/UBAC2/HYAL2/TM9SF4/UBE2J2/PSEN1/BCAS3/ECT2/YWHAQ/RAN/HAX1/TFDP2/RAB23/PDCD10/CDK5/ABLIM3/FYN/ATG13/PRR5L/OS9/SAE1/TARDBP/TP53/MIEF1	51
BP	GO:0060070	canonical Wnt signaling pathway	66/2316	368/20536	9.07431e-05	0.00322451	0.0027695	SFRP1/TLE5/GSK3A/COL1A1/IGFBP2/WLS/CDH3/LEF1/CDH2/IGFBP4/LRP5/GPRC5B/DAPK3/SIAH2/FUZ/FZD2/GSK3B/CTDNEP1/ZNF703/LYPD6/PSMF1/FAM53B/RARG/PTK7/MITF/AXIN1/G3BP1/VCP/WWTR1/PORCN/PSMD4/EMD/PLPP3/PTEN/TMEM198/CCNY/PSMB9/BAMBI/ROR2/TLE1/NPHP4/LGR4/FOXO1/SDC1/CCAR2/NFKB1/ILK/DDX3X/FOXO3/PSEN1/TMEM131L/TLE4/CSNK1E/RBMS3/PSMD6/FZD6/PSMC3/YAP1/PSMA1/SDHAF2/ZNRF3/CSNK1G1/MKS1/NLE1/RUVBL2/RYK	66
BP	GO:0009152	purine ribonucleotide biosynthetic process	39/2316	186/20536	9.22633e-05	0.00322489	0.00276983	NME1/TGFB1/ATIC/SPHK2/ADCY3/SLC25A13/HSD17B12/ACSL1/GMPS/CYC1/SCD5/PKM/ATP5MC2/IMPDH1/ACLY/AK5/VCP/ACSS2/GUK1/NME7/ELOVL1/TMSB4X/GART/VPS9D1/SLC35B2/SNCA/ATP5F1D/ALDOA/NME6/PDK3/TAZ/PDK2/ACSL3/ADK/ATP5F1B/TECR/ADSL/FASN/PPT1	39
BP	GO:0009081	branched-chain amino acid metabolic process	10/2316	23/20536	9.30345e-05	0.00322489	0.00276983	HIBADH/BCKDHA/MCCC2/BCKDHB/HIBCH/HMGCL/BCKDK/IVD/BCAT1/BCAT2	10
BP	GO:0009083	branched-chain amino acid catabolic process	10/2316	23/20536	9.30345e-05	0.00322489	0.00276983	HIBADH/BCKDHA/MCCC2/BCKDHB/HIBCH/HMGCL/BCKDK/IVD/BCAT1/BCAT2	10
BP	GO:0006488	dolichol-linked oligosaccharide biosynthetic process	9/2316	19/20536	9.31036e-05	0.00322489	0.00276983	MPDU1/ALG1/SRD5A3/ALG8/ALG12/ALG14/ALG6/DOLK/ALG3	9
BP	GO:0035967	cellular response to topologically incorrect protein	41/2316	199/20536	9.33659e-05	0.00322489	0.00276983	EXTL3/GSK3A/WFS1/SDF2L1/BFAR/PARP16/WIPI1/NCK1/AMFR/ATP6V0D1/RNF126/BAX/TPP1/HERPUD2/HSPA5/RNF185/KLHDC3/SRPRA/TM7SF3/MBTPS1/VCP/YIF1A/BAG6/LMNA/BAG3/HSPA1B/HSPA1A/MBTPS2/SEC31A/CTDSP2/HSF1/KDELR3/CXXC1/SSR1/RACK1/CANX/HSPA8/RNF121/TMBIM6/HYOU1/CREB3L1	41
BP	GO:0072331	signal transduction by p53 class mediator	57/2316	306/20536	9.38832e-05	0.00322489	0.00276983	RFC2/BCL3/TFAP4/TMEM109/CDKN1A/CCNB1/CD44/CNOT11/BAX/CNOT9/SHISA5/UBB/AURKA/CDC25C/PRMT5/NOC2L/CRADD/E2F1/TAF6/CARM1/RAD17/BAG6/SMYD2/PRMT6/PCNA/E2F4/BANP/RPA3/KAT6A/CHEK2/CNOT8/FOXO3/AKT1/RFC4/PPP1R13L/HIPK2/CNOT3/RPF2/BCL2L12/PRMT1/EHMT1/TFDP2/RPL23/CDK5/PDK2/TAF9/AURKB/FOXM1/NOP2/PML/BOP1/RPA1/DDX5/RPL26/CSNK2A1/TP53/CASP2	57
BP	GO:0044786	cell cycle DNA replication	20/2316	72/20536	9.57046e-05	0.00326929	0.00280797	RFC2/MCM5/GMNN/GINS1/MCM6/MCM2/POLA2/MCM7/POLD4/PCNA/RPA3/CHEK2/CDC45/RFC4/RAD51/POLD2/SLBP/POLE2/RPA1/POLD1	20
BP	GO:0006023	aminoglycan biosynthetic process	28/2316	118/20536	9.72687e-05	0.00328668	0.0028229	XYLT2/B4GALT7/EXTL3/TGFB1/SLC35D2/GPC1/CHST7/HS3ST3A1/B3GNT2/B4GAT1/B4GALT3/VCAN/AP2A1/DSE/UST/B4GALT5/B4GALT2/ST3GAL3/CHPF/B4GALT1/SDC1/NFKB1/ST3GAL4/B3GNT9/UGDH/EXT2/GLCE/CHST15	28
BP	GO:0030111	regulation of Wnt signaling pathway	70/2316	397/20536	9.72769e-05	0.00328668	0.0028229	SFRP1/TLE5/GSK3A/COL1A1/IGFBP2/WLS/CDH3/DEPDC1B/LEF1/CDH2/IGFBP4/GPRC5B/DAPK3/SIAH2/FUZ/GSK3B/CTDNEP1/ITGA3/PPP2R1A/ZNF703/TSKU/LYPD6/TRABD2A/PSMF1/NXN/FAM53B/PTK7/AXIN1/G3BP1/VCP/WWTR1/PSMD4/EMD/PLPP3/TMEM198/CCNY/PSMB9/BAMBI/ROR2/TLE1/CTNNBIP1/NPHP4/LGR4/FOXO1/CCAR2/NFKB1/ILK/DDX3X/FOXO3/PSEN1/TMEM131L/TLE4/ATP6AP2/CSNK1E/RBMS3/PSMD6/RACK1/FZD6/PSMC3/YAP1/PSMA1/SDHAF2/ZNRF3/CSNK1G1/CBFB/MKS1/NL…	70
BP	GO:0140053	mitochondrial gene expression	37/2316	174/20536	0.000101649	0.00341347	0.0029318	C1QBP/WARS2/FASTKD2/MRPL34/MRPL4/GATB/MRPL3/MRPS28/OXA1L/MRPL17/MRPL55/MRPS18C/MRPL43/MRPL38/MRPL1/SHMT2/ELAC2/AURKAIP1/DAP3/MRPL20/TBRG4/DARS2/IARS2/MRPS18A/UQCC1/RPUSD3/MRPL2/MRPL52/FOXO3/MRPL19/TRIT1/PUS1/MRPS27/MRPL36/POLRMT/PRORP/TARS2	37
BP	GO:0046486	glycerolipid metabolic process	80/2316	469/20536	0.000102134	0.00341347	0.0029318	PIGQ/PIGU/PIK3R2/CAT/PLA2G12A/SLC27A1/LPCAT3/SCARB1/VAC14/LPCAT2/GPAT3/MGLL/CPT1A/IMPA2/PIGF/ACSL1/GPD1L/AGPAT5/CAPN2/MTMR14/PIGO/PTDSS2/DPM2/HADHB/CTDNEP1/MBOAT1/TTC7B/SOCS3/PNPLA2/HDHD5/ABHD12/PIGC/SBF1/ABHD2/GPAA1/AGK/ETNK2/PIGM/INPP5A/PI4KB/PIP5K1A/PIGK/AGPAT2/PTEN/PIGT/MFSD2A/AGPAT1/PIP4K2A/PIK3CD/CRLS1/LCLAT1/IP6K1/ABHD16A/FITM2/PCK2/CPNE1/PIGP/SLC44A2/SMPD4/MBOAT7/DGKZ/PISD/PEMT/FAM126A/NR…	80
BP	GO:0051054	positive regulation of DNA metabolic process	43/2316	213/20536	0.000104185	0.0034633	0.0029746	RFC2/TMEM161A/TGFB1/TRIM28/XRCC1/FBXO4/BAX/ERCC1/SHLD1/APLF/CHTF8/PARM1/PRKCD/EYA1/NABP2/BABAM2/SLX1B/HSP90AB1/PCNA/ACD/MAPK3/DDX39B/WRAP53/HSF1/AKT1/RFC4/RAD51/SETMAR/EXOSC6/MAP3K4/CCT3/NSD2/MYC/RPS3/H2AX/AURKB/FOXM1/HNRNPA1/PML/PRKD2/SIRT6/PTGES3/PNKP	43
BP	GO:0006506	GPI anchor biosynthetic process	12/2316	32/20536	0.000106152	0.00348309	0.0029916	PIGQ/PIGU/PIGF/PIGO/DPM2/PIGC/GPAA1/PIGM/PIGK/PIGT/PIGP/PGAP2	12
BP	GO:0009394	2'-deoxyribonucleotide metabolic process	12/2316	32/20536	0.000106152	0.00348309	0.0029916	NTHL1/NEIL2/DUT/OGG1/SHMT1/AK5/GUK1/ADA/NUDT1/DCTD/ADK/NUDT18	12
BP	GO:0051052	regulation of DNA metabolic process	67/2316	377/20536	0.000106759	0.00348309	0.0029916	RFC2/TMEM161A/TGFB1/DUSP1/CDKN1A/TRIM28/NAT10/XRCC1/IL27RA/TINF2/PPP4C/FBXO4/AIFM1/BAX/ERCC1/SHLD1/APLF/NUDT16L1/CHTF8/PARM1/PRMT5/PRKCD/KPNA2/H1-10/EYA1/H1-0/NABP2/OGG1/BABAM2/SLX1B/HSP90AB1/NIBAN2/DFFA/PCNA/ACD/MAPK3/DDX39B/WRAP53/HSF1/AKT1/RFC4/RAD51/CYREN/SETMAR/EXOSC6/KCNK2/MAP3K4/CUL4A/CCT3/NSD2/MYC/RPS3/H2AX/AURKB/FOXM1/OTUB1/HNRNPA1/PML/WDR18/MBD1/PRKD2/CERS1/ZNF91/SIRT6/PTGES3/TP53/PNKP	67
BP	GO:0009895	negative regulation of catabolic process	63/2316	349/20536	0.000107033	0.00348309	0.0029916	ERLEC1/TIMP1/GSK3A/SIRT2/USP30/HTRA2/SERPINE2/USP14/TIMP3/SF3B3/RELA/TLK2/ATP13A2/FOXK2/PSMF1/E2F1/CPTP/ATG7/NRG1/MYCBP2/BAG6/MAPKAPK2/QSOX1/SUFU/HSP90AB1/CTSA/UBAC2/CST3/DFFA/RBM10/CCAR2/BANP/SNCA/ETFBKMT/PSEN1/ELAVL1/AKT1/UCHL5/HIPK2/TBC1D14/LAPTM4B/SENP1/FOXK1/RPL23/TAF9/PTK2/PABPC1/LARP1/FYN/EIF4G2/POLDIP2/OS9/RNF41/ANXA2/PML/PSME3IP1/GIPC1/SIRT6/CSNK2A1/FURIN/TARDBP/TP53/PANO1	63
BP	GO:0009108	coenzyme biosynthetic process	35/2316	162/20536	0.00011083	0.00358777	0.00308151	MTHFD1/ATIC/COQ3/MOCOS/PARP16/COQ9/NDUFA9/HSD17B12/ACSL1/COQ5/FLAD1/COQ4/NADSYN1/SCD5/ACLY/ACSS2/COQ8A/MTHFD1L/PDSS2/AKR1A1/ELOVL1/FPGS/GART/SNCA/NFS1/AFMID/MMADHC/PDK3/GPHN/GCH1/PDK2/ACSL3/TECR/FASN/PPT1	35
BP	GO:0009145	purine nucleoside triphosphate biosynthetic process	18/2316	62/20536	0.000113432	0.0036426	0.00312859	NME1/TGFB1/SPHK2/SLC25A13/CYC1/PKM/ATP5MC2/IMPDH1/VCP/NME7/TMSB4X/VPS9D1/ATP5F1D/ALDOA/NME6/TAZ/ADK/ATP5F1B	18
BP	GO:0032508	DNA duplex unwinding	28/2316	119/20536	0.000113702	0.0036426	0.00312859	RFC2/MCM5/GINS1/MCM6/MCM2/DDB1/UBB/MCM7/CHTF8/MCM9/UBC/G3BP1/RAD23B/ANXA1/DDX3X/XRCC6/CDC45/RFC4/RECQL/RAD51/DHX30/HMGA1/CUL4A/CHD9/RPA1/TOP2A/RUVBL2/DDB2	28
BP	GO:0006090	pyruvate metabolic process	34/2316	156/20536	0.000115196	0.00367142	0.00315335	AAAS/NUP155/NUP133/DHTKD1/NUP35/ADPGK/PKM/FOXK2/SEC13/BSG/NUP98/HK1/PGM1/NDC1/SLC2A6/LDHA/PFKP/LDHB/PCK2/PSEN1/ALDOA/GPI/PDK3/OGDH/EIF6/FOXK1/PDK2/PFKM/NUP85/SLC16A3/SEH1L/SIRT6/POM121/ME2	34
BP	GO:0006839	mitochondrial transport	54/2316	288/20536	0.000118685	0.00376322	0.0032322	GSK3A/MTX2/HTRA2/MUL1/SLC25A13/CPT1A/FBXO7/OXA1L/PPP3CC/BAX/SLC25A32/TIMM50/GSK3B/BID/CYC1/SLC25A20/MFF/SLC25A15/ATP5MC2/UBE2D3/E2F1/SLC35F6/ABCB10/SAMM50/SLC25A10/AGK/RHOT1/BAG3/PMPCA/MCU/MAPK8/HSPA1A/BCL2L1/MRS2/MIPEP/HSPD1/SLC25A29/SFXN3/TIMM9/ATP5F1D/TIMM17B/UBE2J2/PSEN1/YWHAQ/HAX1/TFDP2/ABLIM3/GRPEL2/ATG13/IMMP1L/ATP5F1B/SLC25A23/SAE1/TP53	54
BP	GO:1901659	glycosyl compound biosynthetic process	14/2316	42/20536	0.000127252	0.0040143	0.00344784	NME1/NT5E/GMPS/IMPDH1/UCKL1/GUK1/NME7/UCK2/UCK1/ADA/PUDP/NME6/ADK/TK2	14
BP	GO:0010595	positive regulation of endothelial cell migration	30/2316	132/20536	0.000129202	0.00401757	0.00345066	GRN/TGFB1/SPARC/ITGB1BP1/THBS1/SCARB1/PDCD6/RHOB/ATOH8/ETS1/ZNF580/PDPK1/MAP2K3/NRP2/AKT3/PLPP3/ANXA1/EMC10/TMSB4X/BCAR1/BCAS3/AKT1/GPI/HSPB1/CCBE1/HDAC9/ATP5F1B/MAP3K3/PRKD2/VEGFC	30
BP	GO:0007050	cell cycle arrest	49/2316	255/20536	0.000129838	0.00401757	0.00345066	STRADB/TFAP4/TGFB1/ID2/DUSP1/CDKN1A/CCNB1/THBS1/CDC123/CNOT11/BAX/CNOT9/AURKA/MED25/CDC25C/GAS6/CRADD/E2F1/CARM1/BIN1/TBRG4/HSP90AB1/PCNA/E2F4/PPP2R3B/MAPK12/ILK/CHEK2/CNOT8/CAB39L/SETMAR/CNOT3/CDKN3/PRMT1/CDC14B/TFDP2/RPL23/MLF1/CDK5/SLC38A9/MYC/EIF4G2/FOXM1/PML/RPL26/MAP2K6/GAS2L1/TP53/CASP2	49
BP	GO:0007044	cell-substrate junction assembly	25/2316	102/20536	0.000129955	0.00401757	0.00345066	ACTN1/SFRP1/ITGB1BP1/THBS1/WDPCP/THY1/ITGA5/DAPK3/CD151/FERMT2/PDPK1/FN1/DLC1/PTPRK/PIP5K1A/PTEN/PPM1F/BCAS3/LDB1/LIMS1/PTPRJ/EPB41L5/ARHGEF7/CLASP2/PTK2	25
BP	GO:0150115	cell-substrate junction organization	25/2316	102/20536	0.000129955	0.00401757	0.00345066	ACTN1/SFRP1/ITGB1BP1/THBS1/WDPCP/THY1/ITGA5/DAPK3/CD151/FERMT2/PDPK1/FN1/DLC1/PTPRK/PIP5K1A/PTEN/PPM1F/BCAS3/LDB1/LIMS1/PTPRJ/EPB41L5/ARHGEF7/CLASP2/PTK2	25
BP	GO:0006024	glycosaminoglycan biosynthetic process	27/2316	114/20536	0.000132882	0.00406739	0.00349345	XYLT2/B4GALT7/EXTL3/TGFB1/SLC35D2/GPC1/CHST7/HS3ST3A1/B3GNT2/B4GAT1/B4GALT3/VCAN/AP2A1/DSE/UST/B4GALT5/B4GALT2/ST3GAL3/CHPF/B4GALT1/SDC1/NFKB1/ST3GAL4/UGDH/EXT2/GLCE/CHST15	27
BP	GO:1903510	mucopolysaccharide metabolic process	27/2316	114/20536	0.000132882	0.00406739	0.00349345	XYLT2/TGFB1/SLC35D2/HEXB/CD44/ARSB/CHST7/B3GNT2/GLB1/B4GAT1/B4GALT3/VCAN/AP2A1/DSE/UST/B4GALT5/B4GALT2/ST3GAL3/CHPF/B4GALT1/NFKB1/HYAL2/AKT1/ST3GAL4/UGDH/GLCE/CHST15	27
BP	GO:0044843	cell cycle G1/S phase transition	58/2316	317/20536	0.00013572	0.00413379	0.00355048	MCM5/APEX1/GMNN/ID2/CDKN1A/CCNB1/MCM6/MCM2/POLA2/FBXO7/SKP2/CNOT11/BAX/CNOT9/MCM7/AURKA/BID/PPP3CA/CDC25C/CRADD/E2F1/CARM1/HINFP/PTEN/RCC1/ANXA1/PCNA/E2F4/RPA3/UBE2E2/CTDSP2/DDX3X/CHEK2/CNOT8/CDC45/AKT1/GSPT1/ACVR1/BACH1/ORC4/CNOT3/CDKN3/EIF4E/PPP6C/PRMT1/TFDP2/CUL4A/MYC/POLE2/BCAT1/MAX/PML/RPA1/RPL26/KANK2/TP53/FAM83D/CASP2	58
BP	GO:0006505	GPI anchor metabolic process	12/2316	33/20536	0.000149783	0.00452952	0.00389037	PIGQ/PIGU/PIGF/PIGO/DPM2/PIGC/GPAA1/PIGM/PIGK/PIGT/PIGP/PGAP2	12
BP	GO:0032388	positive regulation of intracellular transport	47/2316	243/20536	0.000150178	0.00452952	0.00389037	TGFB1/PIK3R2/GSK3A/ITGB1BP1/SPHK2/SMO/TRIM28/HTRA2/EHD2/CD81/ERBB2/PPP3CC/SEC16A/ADORA2B/HDAC3/GSK3B/BID/GAS6/PRKCD/MFF/UBE2D3/E2F1/BAG3/EMD/MAPK8/EDEM2/EIPR1/HYAL2/TM9SF4/UBE2J2/PSEN1/BCAS3/ECT2/YWHAQ/RAN/TFDP2/PDCD10/CDK5/ABLIM3/FYN/ATG13/PRR5L/ANXA2/SAE1/TARDBP/TP53/MIEF1	47
BP	GO:0006490	oligosaccharide-lipid intermediate biosynthetic process	9/2316	20/20536	0.000152359	0.0045509	0.00390873	MPDU1/ALG1/SRD5A3/ALG8/ALG12/ALG14/ALG6/DOLK/ALG3	9
BP	GO:0046655	folic acid metabolic process	9/2316	20/20536	0.000152359	0.0045509	0.00390873	MTHFD1/SLC25A32/SLC19A1/SHMT2/SHMT1/MTHFD2L/MTHFD1L/FPGS/MTRR	9
BP	GO:0002181	cytoplasmic translation	25/2316	103/20536	0.000153476	0.00456222	0.00391846	EIF3E/DRG2/DPH6/AARS1/RPL26L1/EIF2D/NCK1/DPH5/EIF3L/EIF4B/RPL36A/GSPT1/RPL15/RPL29/RPS23/RPL30/EIF3M/EIF3K/RPLP0/RPL18/DPH1/EIF4A1/RPL17/RPL26/EEF2	25
BP	GO:0048041	focal adhesion assembly	22/2316	86/20536	0.0001662	0.00487285	0.00418525	ACTN1/SFRP1/ITGB1BP1/THBS1/WDPCP/THY1/DAPK3/FERMT2/PDPK1/DLC1/PTPRK/PIP5K1A/PTEN/PPM1F/BCAS3/LDB1/LIMS1/PTPRJ/EPB41L5/ARHGEF7/CLASP2/PTK2	22
BP	GO:1903825	organic acid transmembrane transport	31/2316	140/20536	0.000166898	0.00487285	0.00418525	SLC25A11/SLC1A4/SLC35D2/LRRC8A/THBS1/SLC7A5/SLC1A1/SLC25A13/CPT1A/SLC15A4/SLC25A32/SLC43A2/SLC19A1/SLC25A20/SLC25A15/SLC25A10/RGS4/SLC6A9/SLC66A1/SLC25A29/PSEN1/AKT1/SLC38A5/SLC13A3/SLC16A10/SLC5A6/SLC38A9/SLC1A5/SLC38A1/SLC16A3/SLC6A6	31
BP	GO:1905039	carboxylic acid transmembrane transport	31/2316	140/20536	0.000166898	0.00487285	0.00418525	SLC25A11/SLC1A4/SLC35D2/LRRC8A/THBS1/SLC7A5/SLC1A1/SLC25A13/CPT1A/SLC15A4/SLC25A32/SLC43A2/SLC19A1/SLC25A20/SLC25A15/SLC25A10/RGS4/SLC6A9/SLC66A1/SLC25A29/PSEN1/AKT1/SLC38A5/SLC13A3/SLC16A10/SLC5A6/SLC38A9/SLC1A5/SLC38A1/SLC16A3/SLC6A6	31
BP	GO:0009266	response to temperature stimulus	52/2316	278/20536	0.000167078	0.00487285	0.00418525	AAAS/NUP155/CDKN1A/SLC27A1/HTRA2/THBS1/NUP133/DNAJA3/PDCD6/ADM/HIKESHI/NR2F6/NUP35/IGFBP7/TMEM135/GSK3B/HSPA5/MAPT/SEC13/VCP/NUP98/EIF2B3/NFE2L1/MAPKAPK2/BAG3/IRAK1/NDC1/HSP90AB1/HSPA1B/HSPA1A/FOXO1/HSPD1/CCAR2/AKT1S1/SUMO1/MAPK3/RPA3/HSF1/AKT1/ZNF516/EIF2B4/HSPA8/FKBP4/ATP2A2/TGFB1I1/RPA1/NUP85/SEH1L/DNAJB1/PTGES3/TRPM2/POM121	52
BP	GO:0032386	regulation of intracellular transport	68/2316	390/20536	0.000170565	0.00495118	0.00425252	REEP1/ERLEC1/AAAS/STXBP2/TGFB1/PIK3R2/GSK3A/ITGB1BP1/SPHK2/SMO/TRIM28/HTRA2/MAP2K2/EHD2/CD81/ABCA2/ERBB2/PPP3CC/SEC16A/RNF139/ADORA2B/HDAC3/ARHGAP1/GSK3B/BID/ATP13A2/GAS6/PRKCD/LAMP1/MFF/PDPK1/UBE2D3/E2F1/RANGAP1/RHOT1/BAG3/EMD/SUFU/PKIG/MAPK8/EDEM2/UBAC2/EIPR1/HYAL2/MAPK3/TM9SF4/UBE2J2/PSEN1/BCAS3/ECT2/YWHAQ/RAN/RABGEF1/HAX1/TFDP2/RAB23/PDCD10/CDK5/ABLIM3/FYN/ATG13/PRR5L/OS9/ANXA2/SAE1/TARDBP/TP…	68
BP	GO:0045047	protein targeting to ER	30/2316	134/20536	0.000171708	0.00496109	0.00426104	SEC61A1/TRAM1/RPL13/HSPA5/SRPRA/SRP9/RPL23A/RPL14/RPL36A/RPL15/SSR3/RPL23/RPL29/RPS23/RPL37/RPL30/SPCS2/RPS2/RPS3/RPL27A/RPLP0/RPL18/RPL28/RPL17/RPL26/RPS15/RPS19/RPL37A/SPCS1/RPL10	30
BP	GO:2001234	negative regulation of apoptotic signaling pathway	49/2316	258/20536	0.000174146	0.00500447	0.0042983	TMEM161A/MNT/MAP2K5/STRADB/MAZ/SERPINE1/WFS1/TRAP1/HTRA2/THBS1/CD44/BAX/FADD/QARS1/RELA/ZC3HC1/SIAH2/ARHGEF2/BID/NOC2L/MEIS3/ITPRIP/PLAUR/EYA1/SLC35F6/PEA15/LMNA/HSPA1B/HSPA1A/BCL2L1/CCAR2/MAPK8IP1/FXN/DDX3X/SOD2/PSEN1/AKT1/HSPB1/ACVR1/BCL2L12/TMBIM1/TAF9/FYN/YAP1/TMBIM6/NLE1/CSNK2A1/HYOU1/CREB3L1	49
BP	GO:0032392	DNA geometric change	29/2316	128/20536	0.000175775	0.00500447	0.0042983	RFC2/MCM5/GINS1/MCM6/MCM2/DDB1/UBB/MCM7/CHTF8/MCM9/UBC/G3BP1/RAD23B/ANXA1/DDX3X/XRCC6/CDC45/RFC4/RECQL/RAD51/DHX30/HMGA1/CUL4A/CHD9/RPA1/TOP2A/RUVBL2/TP53/DDB2	29
BP	GO:0009205	purine ribonucleoside triphosphate metabolic process	20/2316	75/20536	0.000176716	0.00500447	0.0042983	NME1/TGFB1/SPHK2/SLC25A13/CYC1/PKM/ATP5MC2/IMPDH1/VCP/NME7/ITPA/TMSB4X/VPS9D1/ATP5F1D/ALDOA/NME6/RAN/RAB23/TAZ/ATP5F1B	20
BP	GO:0007040	lysosome organization	18/2316	64/20536	0.000177257	0.00500447	0.0042983	GRN/CLN6/ACP2/HEXB/ARSB/TPP1/NAGPA/MBTPS1/SRPX/TMEM165/RAB34/TMEM106B/LAPTM4B/FAM160A2/TMEM175/AKTIP/CLN3/PPT1	18
BP	GO:0080171	lytic vacuole organization	18/2316	64/20536	0.000177257	0.00500447	0.0042983	GRN/CLN6/ACP2/HEXB/ARSB/TPP1/NAGPA/MBTPS1/SRPX/TMEM165/RAB34/TMEM106B/LAPTM4B/FAM160A2/TMEM175/AKTIP/CLN3/PPT1	18
BP	GO:0051188	cofactor biosynthetic process	48/2316	252/20536	0.00018778	0.00527747	0.00453277	COX15/CTNS/MTHFD1/ATIC/COQ3/MOCOS/COX10/PARP16/COQ9/NDUFA9/HSD17B12/HMBS/ACSL1/NUBP1/COQ5/FLAD1/COQ4/NADSYN1/SCD5/CNDP2/ACLY/ACSS2/NFE2L1/COQ8A/MTHFD1L/PDSS2/AKR1A1/ELOVL1/FPGS/GART/FECH/SNCA/FXN/NFS1/MMACHC/AFMID/MMADHC/PDK3/GPHN/GCH1/PDK2/FYN/ACSL3/ISCA2/NUBP2/TECR/FASN/PPT1	48
BP	GO:0010332	response to gamma radiation	17/2316	59/20536	0.00019288	0.00539627	0.00463481	TMEM109/CDKN1A/ELK1/POLB/BAX/HSPA5/TLK2/BCL2L1/HSF1/XRCC6/CHEK2/MYC/YAP1/H2AX/PML/RPL26/TP53	17
BP	GO:0043687	post-translational protein modification	69/2316	399/20536	0.000196734	0.0054793	0.00470612	KEAP1/TIMP1/RAB3A/WFS1/COPS7A/EPAS1/FBXO7/CDH2/IGFBP4/SKP2/IGFBP3/FBXO4/NAE1/FBXO17/IGFBP7/STT3B/P3H1/SHISA5/DDB1/GPS1/MXRA8/WSB2/WDTC1/CRTAP/GAS6/SPSB1/FBXO21/SOCS3/FBXW4/PSMF1/PNPLA2/VCAN/MBTPS1/FN1/ATG7/AGTPBP1/ASB13/DCAF4/QSOX1/COP1/PSMD4/ATG5/CHRDL1/PSMB9/CST3/DCAF10/CKAP4/ASB9/LCMT1/FBXW9/FBXW11/LTBP1/EVA1A/P4HB/FBXL15/BTBD6/PSMD6/CUL4A/FBXO32/SPSB2/PSMC3/PSMA1/PRSS23/VIPAS39/PRKCSH/FSTL3/D…	69
BP	GO:0072655	establishment of protein localization to mitochondrion	33/2316	154/20536	0.00020168	0.00559187	0.00480281	GSK3A/HTRA2/FBXO7/OXA1L/PPP3CC/BAX/TIMM50/BID/MAPT/MFF/UBE2D3/E2F1/SAMM50/AGK/HK1/BAG3/PMPCA/MAPK8/MIPEP/HSPD1/TIMM9/TIMM17B/UBE2J2/AKT1/YWHAQ/HAX1/TFDP2/ABLIM3/GRPEL2/ATG13/IMMP1L/SAE1/TP53	33
BP	GO:0019674	NAD metabolic process	16/2316	54/20536	0.000206733	0.005686	0.00488366	MDH1/NT5E/GPD1L/ADPGK/NADSYN1/PKM/FOXK2/HK1/LDHA/PFKP/LDHB/ALDOA/GPI/FOXK1/PFKM/TP53	16
BP	GO:0019692	deoxyribose phosphate metabolic process	12/2316	34/20536	0.000207875	0.005686	0.00488366	NTHL1/NEIL2/DUT/OGG1/SHMT1/AK5/GUK1/ADA/NUDT1/DCTD/ADK/NUDT18	12
BP	GO:0031647	regulation of protein stability	58/2316	322/20536	0.000208631	0.005686	0.00488366	GRN/LAMP2/CTSH/WFS1/CDKN1A/NCLN/SMO/CD81/IFT46/MUL1/FBXO7/FBXO4/ATP1B3/SEC16A/RNF149/P3H1/PLK1/RNF139/HDAC3/APTX/AURKA/DPM2/CRTAP/PRKCD/LAMP1/BAG6/PEX19/LMNA/BAG3/PLPP3/HSP90AB1/B4GALT5/PTEN/CTSA/HSPA1B/HSPA1A/ID1/HSPD1/CCAR2/SUMO1/FBXW11/SNCA/CHEK2/ISOC2/PDCD10/RPL23/CCT3/TAF9/ASPH/PEX2/HSPA8/ATF7IP/GIPC1/SIRT6/PTGES3/TARDBP/TP53/PANO1	58
BP	GO:0007093	mitotic cell cycle checkpoint	39/2316	193/20536	0.000208754	0.005686	0.00488366	TGFB1/DUSP1/CDKN1A/CCNB1/PRCC/CNOT11/NAE1/BAX/CNOT9/PLK1/CDC20/AURKA/CDC25C/CRADD/NABP2/E2F1/CARM1/XRCC3/RAD17/BCL2L1/PCNA/E2F4/LCMT1/CHEK2/CNOT8/SETMAR/DLG1/CNOT3/PRMT1/TFDP2/MUS81/AURKB/PML/TOP2A/TAOK1/RPL26/FOXN3/TP53/CASP2	39
BP	GO:0006096	glycolytic process	27/2316	117/20536	0.000210315	0.00570342	0.00489862	AAAS/NUP155/NUP133/DHTKD1/NUP35/ADPGK/PKM/FOXK2/SEC13/NUP98/HK1/PGM1/NDC1/SLC2A6/LDHA/PFKP/PSEN1/ALDOA/GPI/OGDH/EIF6/FOXK1/PFKM/NUP85/SEH1L/SIRT6/POM121	27
BP	GO:0006302	double-strand break repair	50/2316	267/20536	0.000214361	0.00577215	0.00495765	MCM5/XRCC1/MCM6/MCM2/POLB/PPP4C/ERCC1/SHLD1/APLF/MCM7/NUDT16L1/APTX/MCM9/MTA1/EYA1/NABP2/OGG1/BABAM2/SLX1B/XRCC3/NHEJ1/VCP/SFR1/H4C3/SUMO1/WRAP53/RPA3/HSF1/XRCC6/CHEK2/CDC45/EXD2/RAD51C/RECQL/RAD51/CYREN/SETMAR/NSD2/NSMCE2/MUS81/H2AX/FOXM1/OTUB1/YY1/PML/RPA1/RNF138/SIRT6/H4C4/TP53	50
BP	GO:0009123	nucleoside monophosphate metabolic process	20/2316	76/20536	0.000214717	0.00577215	0.00495765	ATIC/NT5E/GMPS/DUT/IMPDH1/SHMT1/UCKL1/AK5/GUK1/UCK2/UCK1/ADA/CASK/GART/DLG1/DCTD/ADK/TK2/ADSL/PNKP	20
BP	GO:0072595	maintenance of protein localization in organelle	13/2316	39/20536	0.000220436	0.00590025	0.00506768	BCL3/ARL2/HSPA5/GPAA1/RANGAP1/HK1/SUN1/AKT1/KDELR3/CDK5/OS9/PML/RER1	13
BP	GO:0006261	DNA-dependent DNA replication	33/2316	155/20536	0.000228955	0.00610185	0.00524083	RFC2/MCM5/GMNN/DNAJA3/GINS1/MCM6/MCM2/POLB/POLA2/MCM7/CHTF8/POLD4/MCM9/ATG7/PCNA/CENPX/RPA3/CHEK2/CDC45/RFC4/RECQL/RAD51/SETMAR/POLD2/ORC4/HMGA1/SLBP/POLE2/BAZ1A/RPA1/WDR18/POLD1/PNKP	33
BP	GO:0006613	cotranslational protein targeting to membrane	28/2316	124/20536	0.000239164	0.00634656	0.00545101	SEC61A1/TRAM1/RPL13/SRPRA/SRP9/RPL23A/RPL14/RPL36A/RPL15/SSR3/RPL23/RPL29/SSR1/RPS23/RPL37/RPL30/RPS2/RPS3/RPL27A/RPLP0/RPL18/RPL28/RPL17/RPL26/RPS15/RPS19/RPL37A/RPL10	28
BP	GO:0000209	protein polyubiquitination	62/2316	352/20536	0.000243425	0.00638884	0.00548732	UBE2D4/UBE4A/UBE4B/BFAR/BLMH/UBE2R2/FBXO7/SKP2/FBXO4/AMFR/RNF126/FBXO17/IRF2BP1/UBB/THOP1/ANAPC10/RNF26/SIAH2/SPSB1/FBXO21/FBXW4/PSMF1/UBC/UBE2D3/ANAPC11/UBE2A/ANAPC13/RC3H2/NFE2L1/PSMD4/HECTD2/PSMB9/ITCH/FBXW9/FBXW11/UBE2E2/UBE2G1/UBE2D2/PPIL2/UBE2J2/FBXL15/FZR1/MKRN1/ANAPC7/MARCHF8/RBCK1/RUSC1/PSMD6/FBXO32/PSMC3/PSMA1/CDC27/FBXL17/OTUB1/RNF41/CBFB/GPS2/UBE2S/MGRN1/UBE2D1/DDB2/UBE3A	62
BP	GO:0006757	ATP generation from ADP	27/2316	118/20536	0.000243857	0.00638884	0.00548732	AAAS/NUP155/NUP133/DHTKD1/NUP35/ADPGK/PKM/FOXK2/SEC13/NUP98/HK1/PGM1/NDC1/SLC2A6/LDHA/PFKP/PSEN1/ALDOA/GPI/OGDH/EIF6/FOXK1/PFKM/NUP85/SEH1L/SIRT6/POM121	27
BP	GO:0030148	sphingolipid biosynthetic process	27/2316	118/20536	0.000243857	0.00638884	0.00548732	TNFRSF1A/ORMDL2/SPHK2/A4GALT/SMPD2/PLPP1/CERS2/B4GALT3/SPHK1/PRKCD/ALDH3A2/VAPA/ALDH3B1/AGK/SGMS1/PLPP3/B4GALT5/ELOVL1/PRKD3/SMPD4/NSMAF/PEMT/RACK1/B4GALNT1/CERS5/PRKD2/CERS1	27
BP	GO:0016051	carbohydrate biosynthetic process	42/2316	215/20536	0.000263074	0.00680918	0.00584835	EXTL3/TGFB1/GSK3A/SLC25A11/MDH1/GOT2/MPDU1/CHST10/SLC25A13/G6PC3/IMPA2/DDB1/B3GNT2/MAEA/MGAT2/GSK3B/GYS1/SLC37A4/SLC25A10/AP2A1/FUT8/GOT1/PGM1/B4GALT5/AKR1A1/FOXO1/B4GALT1/NLN/NFKB1/SNCA/PPP1CB/PCK2/AKT1/ALDOA/GPI/SLC2A1/ST3GAL4/B3GNT9/PDK2/EXT2/UGP2/CHST15	42
BP	GO:0051168	nuclear export	42/2316	215/20536	0.000263074	0.00680918	0.00584835	STRADB/AAAS/TGFB1/NUP155/CPSF3/DDX39A/SYMPK/POLDIP3/XPO7/NUP133/CSE1L/THOC3/NUP35/GSK3B/RNPS1/GAS6/EIF5A/SEC13/RANGAP1/NUP98/ZC3H11A/BAG3/EMD/NDC1/DDX39B/RANBP3/RAN/EIF4E/EIF6/CDK5/SLBP/RANBP17/RITA1/SRSF9/HNRNPA1/AKAP13/THOC6/NUP85/RPS15/SEH1L/TP53/POM121	42
BP	GO:0072659	protein localization to plasma membrane	52/2316	283/20536	0.000263205	0.00680918	0.00584835	TNFRSF1A/C16orf70/TGFB1/RAB3A/GORASP2/ITGB1BP1/EHD2/CD81/CDH2/ATP1B3/SEC16A/TSPAN5/ITGA3/SCRIB/PACS2/GAS6/TTC7B/PDPK1/RHOG/BSG/EPHA2/PIP5K1A/TSPAN15/EPHB2/BCL2L1/AP2M1/KRT18/MYADM/RAB34/NSF/PPIL2/MYO5A/AKT1/PREPL/DLG1/CSK/FAM126A/TMBIM1/ARL6/VAMP3/CLASP2/NECTIN3/CDK5/RACK1/PICALM/ACSL3/EMP2/NUMB/ANXA2/DENND4C/RER1/PTPN9	52
BP	GO:0007051	spindle organization	40/2316	202/20536	0.000271735	0.00700057	0.00601273	AAAS/MYBL2/FSD1/CCNB1/WDR62/PLK1/HDAC3/CDC20/AURKA/WASHC5/PPP2R1A/CEP192/TUBB/VCP/PTPA/TUBGCP2/RCC1/HSPA1B/HSPA1A/TUBGCP3/WRAP73/SAC3D1/KIF2A/CHEK2/MAPRE3/DLG1/HAUS7/GNAI1/RAN/POC1A/CLASP2/SENP6/HAUS4/CEP63/ARHGEF10/RPS3/AURKB/RACGAP1/PRC1/NTMT1	40
BP	GO:0010634	positive regulation of epithelial cell migration	36/2316	176/20536	0.000280411	0.00719413	0.00617897	GRN/CTSH/TGFB1/SPARC/ITGB1BP1/THBS1/SCARB1/PDCD6/RHOB/TGFBR2/ATOH8/ETS1/ITGA3/ZNF580/PDPK1/MAP2K3/NRP2/AKT3/PLPP3/ANXA1/EMC10/TMSB4X/BCAR1/PPM1F/BCAS3/AKT1/GPI/HSPB1/CCBE1/EPB41L5/CLASP2/HDAC9/ATP5F1B/MAP3K3/PRKD2/VEGFC	36
BP	GO:0045333	cellular respiration	41/2316	209/20536	0.000282107	0.00720772	0.00619065	COX15/MDH1/COX7A2L/FASTKD2/CAT/TRAP1/CCNB1/COX10/COQ9/DHTKD1/SLC25A13/NDUFA9/NDUFB9/OXA1L/COX6C/NDUFS7/BID/CYC1/SHMT2/NNT/CS/VCP/TBRG4/MTFR1L/SIRT3/SNCA/ATP5F1D/FXN/ACO2/MTFR2/AFG1L/OGDH/TAZ/NDUFB5/NDUFS8/NDUFC2/SDHAF2/NDUFAF1/SLC25A23/ADSL/ME2	41
BP	GO:0007143	female meiotic nuclear division	12/2316	35/20536	0.0002841	0.00722876	0.00620872	NCAPH/CDC25B/NCAPH2/PLK1/UBB/AURKA/WASHC5/PPP2R1A/HSF1/RAD51C/TOP2A/PRKAR1A	12
BP	GO:0006655	phosphatidylglycerol biosynthetic process	6/2316	10/20536	0.000286743	0.00723645	0.00621532	SLC27A1/CRLS1/TAMM41/CDS2/TAZ/PGS1	6
BP	GO:0009396	folic acid-containing compound biosynthetic process	6/2316	10/20536	0.000286743	0.00723645	0.00621532	MTHFD1/ATIC/MTHFD1L/FPGS/GART/GCH1	6
BP	GO:0035601	protein deacylation	25/2316	107/20536	0.000289817	0.00723788	0.00621655	TGFB1/HDAC5/SPHK2/SIRT2/ABHD17C/HDAC3/MTA1/MAPT/ABHD12/C6orf89/ELK4/LYPLAL1/MAPK8/LYPLA2/ABHD17B/SIRT3/CTBP1/CCAR2/MTA3/MORF4L2/HDAC9/PRKD2/SIRT6/TP53/PPT1	25
BP	GO:1990823	response to leukemia inhibitory factor	24/2316	101/20536	0.000290311	0.00723788	0.00621655	MYBL2/PCOLCE/PARP16/SSTR1/EPS8/KAT6B/NUP35/PCOLCE2/B3GNT2/RFX2/MSC/SOCS3/RARG/SHMT1/NRP2/PFKP/CACYBP/TLE4/SRM/PDCD10/CTBP2/PML/BCAT2/VEGFC	24
BP	GO:1990830	cellular response to leukemia inhibitory factor	24/2316	101/20536	0.000290311	0.00723788	0.00621655	MYBL2/PCOLCE/PARP16/SSTR1/EPS8/KAT6B/NUP35/PCOLCE2/B3GNT2/RFX2/MSC/SOCS3/RARG/SHMT1/NRP2/PFKP/CACYBP/TLE4/SRM/PDCD10/CTBP2/PML/BCAT2/VEGFC	24
BP	GO:0010761	fibroblast migration	13/2316	40/20536	0.000293134	0.00727891	0.00625179	TGFB1/ITGB1BP1/THBS1/WDPCP/TMEM201/DDR2/PIP5K1A/HYAL2/ILK/AKT1/ARHGEF7/PRR5L/PML	13
BP	GO:0072599	establishment of protein localization to endoplasmic reticulum	30/2316	138/20536	0.000295796	0.00731562	0.00628332	SEC61A1/TRAM1/RPL13/HSPA5/SRPRA/SRP9/RPL23A/RPL14/RPL36A/RPL15/SSR3/RPL23/RPL29/RPS23/RPL37/RPL30/SPCS2/RPS2/RPS3/RPL27A/RPLP0/RPL18/RPL28/RPL17/RPL26/RPS15/RPS19/RPL37A/SPCS1/RPL10	30
BP	GO:0000280	nuclear division	75/2316	448/20536	0.000297532	0.00732923	0.00629502	AAAS/MYBL2/TGFB1/DUSP1/NCAPH/CDC25B/SIRT2/CCNB1/PKMYT1/EPS8/LRP5/NCAPH2/PLK1/DAPK3/UBB/CHTF8/CDC20/AURKA/NCAPD2/TOM1L2/WASHC5/PPP2R1A/SPHK1/CDC25C/PRMT5/CHMP6/CEP192/KLHDC3/CDCA8/AURKAIP1/ANAPC11/XRCC3/NFE2L1/BAG6/NDC1/KIF2C/RCC1/HSPA1B/HSPA1A/WRAP73/KATNB1/LCMT1/CENPX/P3H4/HSF1/KIF2A/CHEK2/SUN1/DIS3L2/RAD51C/RAD51/NME6/FZR1/RAN/CDC14B/SMC4/NSFL1C/CLASP2/CENPK/ARHGEF10/PTTG1/NSMCE2/C11orf80/MUS81…	75
BP	GO:0009206	purine ribonucleoside triphosphate biosynthetic process	17/2316	61/20536	0.000299614	0.00735123	0.00631391	NME1/TGFB1/SPHK2/SLC25A13/CYC1/PKM/ATP5MC2/IMPDH1/VCP/NME7/TMSB4X/VPS9D1/ATP5F1D/ALDOA/NME6/TAZ/ATP5F1B	17
BP	GO:0006402	mRNA catabolic process	74/2316	441/20536	0.000303021	0.00740545	0.00636048	APEX1/EIF3E/EXOSC7/DCP1B/CNOT11/CNOT9/SMG8/UBB/RPL13/RNPS1/PPP2R1A/PRKCD/PSMF1/DXO/UBC/E2F1/RBM23/RNH1/TBRG4/MAPKAPK2/PSMD4/EXOSC1/PABPC4/PSMB9/HSPA1B/HSPA1A/LSM2/RBM10/PAN3/SAMD4A/RPL23A/RPL14/MEX3D/CNOT8/ELAVL1/AKT1/DIS3L2/RPL36A/HSPB1/GSPT1/EXOSC6/RPL15/ZFP36L1/CNOT3/FTO/RPL23/RPL29/PSMD6/RPS23/RPL37/PABPC1/RPL30/LARP1/PSMC3/PRR5L/HSPA8/RPS2/RPS3/PSMA1/RPL27A/HBS1L/RPLP0/RPL18/RPL28/DDX5/RPL17…	74
BP	GO:0015931	nucleobase-containing compound transport	49/2316	264/20536	0.000305913	0.00744668	0.00639589	AAAS/NUP155/CPSF3/SLC35B1/DDX39A/SYMPK/POLDIP3/XPO7/SLC35D2/NUP133/ZC3H3/THOC3/NUP35/TGFBR2/SLC25A32/SNUPN/SLC35C1/RNPS1/RFTN1/EIF5A/SLC35E4/SEC13/MVP/NUP98/ZC3H11A/NDC1/BICD2/SLC35B2/DDX39B/HSF1/SLC25A17/ZFP36L1/SLC35A2/RAN/EIF4E/EIF6/SLBP/SLC35A5/RANBP17/SRSF9/HNRNPA1/THOC6/NUP85/RPS15/SEH1L/SLC25A23/ATXN2/SLC35A4/POM121	49
BP	GO:1900182	positive regulation of protein localization to nucleus	20/2316	78/20536	0.000312715	0.00756283	0.00649565	TGFB1/PIK3R2/SMO/TRIM28/PLK1/TRIM8/HDAC3/PRKCD/MCRS1/BAG3/HYAL2/PSEN1/AKT1/KAT7/GLIS2/ECT2/RAN/CCT3/FYN/TARDBP	20
BP	GO:0030203	glycosaminoglycan metabolic process	34/2316	164/20536	0.000314232	0.00756283	0.00649565	XYLT2/B4GALT7/EXTL3/TGFB1/CLN6/SLC35D2/HEXB/CD44/GPC1/ARSB/CHST7/HS3ST3A1/B3GNT2/GLB1/B4GAT1/B4GALT3/VCAN/AP2A1/DSE/UST/B4GALT5/B4GALT2/ST3GAL3/CHPF/B4GALT1/SDC1/NFKB1/HYAL2/AKT1/ST3GAL4/UGDH/EXT2/GLCE/CHST15	34
BP	GO:0007033	vacuole organization	36/2316	177/20536	0.00031447	0.00756283	0.00649565	GRN/NPRL2/EMC6/CLN6/ACP2/HEXB/MAN2A1/WIPI1/ARSB/TPP1/NAGPA/PACS2/ATP13A2/MBTPS1/ATG7/ATG5/BAG3/PIP4K2A/SRPX/TMEM165/RAB34/TMEM106B/ATG4B/PSEN1/TBC1D14/LAPTM4B/FAM160A2/RAB23/NSFL1C/WDR45/TMEM175/ATG13/ANXA2/AKTIP/CLN3/PPT1	36
BP	GO:0046031	ADP metabolic process	28/2316	126/20536	0.000316773	0.00756283	0.00649565	AAAS/NUP155/NUP133/DHTKD1/NUP35/ADPGK/PKM/FOXK2/SEC13/AK5/NUP98/HK1/PGM1/NDC1/SLC2A6/LDHA/PFKP/PSEN1/ALDOA/GPI/OGDH/EIF6/FOXK1/PFKM/NUP85/SEH1L/SIRT6/POM121	28
BP	GO:0060828	regulation of canonical Wnt signaling pathway	56/2316	313/20536	0.0003168	0.00756283	0.00649565	SFRP1/TLE5/GSK3A/COL1A1/IGFBP2/WLS/CDH3/CDH2/IGFBP4/GPRC5B/DAPK3/SIAH2/FUZ/GSK3B/CTDNEP1/ZNF703/LYPD6/PSMF1/FAM53B/PTK7/AXIN1/G3BP1/VCP/WWTR1/PSMD4/EMD/TMEM198/CCNY/PSMB9/BAMBI/ROR2/TLE1/NPHP4/LGR4/FOXO1/CCAR2/NFKB1/ILK/DDX3X/FOXO3/PSEN1/TMEM131L/TLE4/CSNK1E/RBMS3/PSMD6/FZD6/PSMC3/YAP1/PSMA1/SDHAF2/ZNRF3/CSNK1G1/MKS1/NLE1/RUVBL2	56
BP	GO:0006614	SRP-dependent cotranslational protein targeting to membrane	27/2316	120/20536	0.000325451	0.00772187	0.00663225	SEC61A1/TRAM1/RPL13/SRPRA/SRP9/RPL23A/RPL14/RPL36A/RPL15/SSR3/RPL23/RPL29/RPS23/RPL37/RPL30/RPS2/RPS3/RPL27A/RPLP0/RPL18/RPL28/RPL17/RPL26/RPS15/RPS19/RPL37A/RPL10	27
BP	GO:1903051	negative regulation of proteolysis involved in cellular protein catabolic process	21/2316	84/20536	0.00032596	0.00772187	0.00663225	ERLEC1/USP14/TLK2/PSMF1/BAG6/SUFU/HSP90AB1/UBAC2/CCAR2/PSEN1/UCHL5/HIPK2/SENP1/RPL23/TAF9/OS9/PML/PSME3IP1/GIPC1/CSNK2A1/PANO1	21
BP	GO:0097194	execution phase of apoptosis	22/2316	90/20536	0.000334509	0.00789416	0.00678023	DNASE2/SIRT2/HTRA2/AIFM1/BAX/H1-0/DLC1/CASP7/BLCAP/XKR8/BCL2L1/DFFA/DFFB/HSF1/AKT1/RPS3/STK24/TOP2A/TAOK1/DEDD2/TP53/CASP2	22
BP	GO:0043393	regulation of protein binding	44/2316	231/20536	0.000339813	0.00798884	0.00686154	TLE5/HDAC5/LOX/ITGB1BP1/SYMPK/LEF1/UBASH3B/AMFR/BAX/PLK1/RFNG/AURKA/GSK3B/HSPA5/PRKCD/CARM1/SPPL3/PEX14/NRG1/ARRB1/HSP90AB1/MAPK8/BAMBI/ID1/CTNNBIP1/MAPK3/HSF1/MAPRE3/PSEN1/AKT1/HIPK2/CSNK1E/RAN/PRMT7/EPB41L5/CDK5/MARK2/HOXA3/AURKB/TMBIM6/ANXA2/PSME3IP1/AKTIP/RUVBL2	44
BP	GO:0042254	ribosome biogenesis	58/2316	328/20536	0.000341901	0.00800748	0.00687756	C1QBP/FRG1/RRP9/FASTKD2/PPAN/NAT10/DDX56/FDXACB1/RPL26L1/EXOSC7/PIH1D2/UTP15/RBFA/DDX54/MRPL1/GEMIN4/RPP40/TRAF7/NOC2L/YBEY/NOC4L/DDX28/PES1/MRPL20/POP5/EXOSC1/PTEN/ERI3/WDR46/SUV39H1/RPP38/RCL1/RPL23A/RPL14/DDX3X/PWP1/IMP4/EXOSC6/RPF2/DHX30/RAN/EIF6/EIF2A/CUL4A/MRPL36/WDR74/RPS2/NOP2/RPLP0/UTP4/BOP1/RPL26/RPS15/WDR18/NLE1/RPS19/RBIS/RPL10	58
BP	GO:0032873	negative regulation of stress-activated MAPK cascade	15/2316	51/20536	0.000353721	0.00819105	0.00703522	SFRP1/DUSP1/HDAC3/QARS1/IGBP1/ITCH/HIPK3/FOXO1/MAPK8IP1/AKT1/DLG1/MYC/FOXM1/GPS2/SIRPA	15
BP	GO:0070303	negative regulation of stress-activated protein kinase signaling cascade	15/2316	51/20536	0.000353721	0.00819105	0.00703522	SFRP1/DUSP1/HDAC3/QARS1/IGBP1/ITCH/HIPK3/FOXO1/MAPK8IP1/AKT1/DLG1/MYC/FOXM1/GPS2/SIRPA	15
BP	GO:0006625	protein targeting to peroxisome	19/2316	73/20536	0.000356363	0.00819105	0.00703522	CAT/UBB/DHRS4/CRAT/PEX7/UBC/UBE2D3/PEX14/PEX3/PEX19/HMGCL/UBE2D2/MPV17/HACL1/ACOX3/PEX2/PEX16/ZFAND6/UBE2D1	19
BP	GO:0072662	protein localization to peroxisome	19/2316	73/20536	0.000356363	0.00819105	0.00703522	CAT/UBB/DHRS4/CRAT/PEX7/UBC/UBE2D3/PEX14/PEX3/PEX19/HMGCL/UBE2D2/MPV17/HACL1/ACOX3/PEX2/PEX16/ZFAND6/UBE2D1	19
BP	GO:0072663	establishment of protein localization to peroxisome	19/2316	73/20536	0.000356363	0.00819105	0.00703522	CAT/UBB/DHRS4/CRAT/PEX7/UBC/UBE2D3/PEX14/PEX3/PEX19/HMGCL/UBE2D2/MPV17/HACL1/ACOX3/PEX2/PEX16/ZFAND6/UBE2D1	19
BP	GO:0042451	purine nucleoside biosynthetic process	9/2316	22/20536	0.000365685	0.00827037	0.00710335	NME1/NT5E/GMPS/IMPDH1/GUK1/NME7/ADA/NME6/ADK	9
BP	GO:0042455	ribonucleoside biosynthetic process	9/2316	22/20536	0.000365685	0.00827037	0.00710335	NME1/NT5E/GMPS/IMPDH1/GUK1/NME7/ADA/NME6/ADK	9
BP	GO:0046129	purine ribonucleoside biosynthetic process	9/2316	22/20536	0.000365685	0.00827037	0.00710335	NME1/NT5E/GMPS/IMPDH1/GUK1/NME7/ADA/NME6/ADK	9
BP	GO:0031396	regulation of protein ubiquitination	43/2316	225/20536	0.000366316	0.00827037	0.00710335	RASD2/GSK3A/AIMP2/WFS1/DCUN1D5/PDCD6/SKP2/FBXO4/PLK1/UBB/HDAC3/MINAR1/CDC20/SIAH2/SPHK1/HSPA5/MTA1/LIMK1/NXN/AXIN1/MYCBP2/ARRB1/ATG5/HSP90AB1/PTEN/HSPA1B/HSPA1A/CENPX/PSEN1/AKT1/FZR1/CDC14B/RPL23/CDK5/FYN/RPS2/RPS3/OTUB1/GPS2/UBE2S/HSPBP1/UBE2D1/UBE3A	43
BP	GO:0006414	translational elongation	31/2316	146/20536	0.000366502	0.00827037	0.00710335	MRPL34/MRPL4/EEFSEC/DPH6/AARS1/MRPL3/MRPS28/OXA1L/MRPL17/MRPL55/MRPS18C/MRPL43/MRPL38/MRPL1/EIF5A/AURKAIP1/DPH5/DAP3/MRPL20/SRP9/MRPS18A/MRPL2/MRPL52/MRPL19/MRPS27/RACK1/MRPL36/HBS1L/EEF1D/DPH1/EEF2	31
BP	GO:0061136	regulation of proteasomal protein catabolic process	40/2316	205/20536	0.000372586	0.00834948	0.00717129	KEAP1/ERLEC1/GSK3A/SIRT2/USP14/PLK1/UBB/AURKA/GSK3B/RNF185/TLK2/PSMF1/RAD23B/VCP/NFE2L1/BAG6/COP1/HSP90AB1/EDEM2/HSPA1B/HSPA1A/UBAC2/ARAF/USP5/CCAR2/SUMO1/PSEN1/AKT1/UCHL5/CSNK1E/SENP1/RACK1/TAF9/OS9/DET1/PSME3IP1/HSPBP1/GIPC1/TMEM259/PANO1	40
BP	GO:0070585	protein localization to mitochondrion	33/2316	159/20536	0.000373941	0.00834948	0.00717129	GSK3A/HTRA2/FBXO7/OXA1L/PPP3CC/BAX/TIMM50/BID/MAPT/MFF/UBE2D3/E2F1/SAMM50/AGK/HK1/BAG3/PMPCA/MAPK8/MIPEP/HSPD1/TIMM9/TIMM17B/UBE2J2/AKT1/YWHAQ/HAX1/TFDP2/ABLIM3/GRPEL2/ATG13/IMMP1L/SAE1/TP53	33
BP	GO:0009124	nucleoside monophosphate biosynthetic process	14/2316	46/20536	0.000374059	0.00834948	0.00717129	ATIC/GMPS/DUT/IMPDH1/SHMT1/UCKL1/UCK2/UCK1/ADA/GART/DCTD/ADK/TK2/ADSL	14
BP	GO:0016485	protein processing	45/2316	239/20536	0.000381562	0.00841846	0.00723055	TBC1D10A/CTSH/PLAT/SERPINE1/PLGRKT/HTRA2/SERPINE2/THBS1/APH1B/ECE1/H2BC1/NCSTN/CAPN2/FADD/RNF139/LDLRAD3/CPZ/ECE2/HM13/SPPL3/XPNPEP3/APH1A/MME/PRKACB/OMA1/PMPCA/PLAU/MIPEP/FXN/CPE/PSEN1/PISD/ATP6AP2/CCBE1/BCL2L12/ASPH/SPCS2/IMMP1L/C1R/ANXA2/SPCS1/FURIN/CASP2/CYFIP2/CLN3	45
BP	GO:0009262	deoxyribonucleotide metabolic process	12/2316	36/20536	0.000382768	0.00841846	0.00723055	NTHL1/NEIL2/DUT/OGG1/SHMT1/AK5/GUK1/ADA/NUDT1/DCTD/ADK/NUDT18	12
BP	GO:0042558	pteridine-containing compound metabolic process	12/2316	36/20536	0.000382768	0.00841846	0.00723055	MTHFD1/ATIC/SLC25A32/SLC19A1/SHMT2/SHMT1/MTHFD2L/MTHFD1L/FPGS/GART/MTRR/GCH1	12
BP	GO:0006268	DNA unwinding involved in DNA replication	7/2316	14/20536	0.000384052	0.00841846	0.00723055	MCM6/MCM2/MCM7/RECQL/RAD51/HMGA1/RPA1	7
BP	GO:0050862	positive regulation of T cell receptor signaling pathway	7/2316	14/20536	0.000384052	0.00841846	0.00723055	NECTIN2/KCNN4/CD81/RELA/ADA/RPS3/PRKD2	7
BP	GO:0019985	translesion synthesis	13/2316	41/20536	0.000385319	0.00841846	0.00723055	RFC2/UBB/POLD4/UBC/VCP/PCNA/RPA3/FAAP20/RFC4/POLD2/POLE2/RPA1/POLD1	13
BP	GO:0007031	peroxisome organization	21/2316	85/20536	0.000387562	0.00843766	0.00724704	CAT/UBB/TMEM135/DHRS4/CRAT/PEX7/MFF/UBC/UBE2D3/PEX14/PEX3/PEX19/HMGCL/UBE2D2/MPV17/HACL1/ACOX3/PEX2/PEX16/ZFAND6/UBE2D1	21
BP	GO:0048013	ephrin receptor signaling pathway	22/2316	91/20536	0.000394864	0.00856648	0.00735768	EFNB1/MMP2/GIT1/APH1B/SS18/NCK1/NCSTN/ACTG1/AP2A1/EPHB4/EPHA2/APH1A/EFNA3/EPHB2/AP2M1/PSEN1/CHN1/EFNA4/ARHGEF7/PTK2/FYN/AP2B1	22
BP	GO:0051668	localization within membrane	23/2316	97/20536	0.000397522	0.00859398	0.0073813	TGFB1/ITGB1BP1/NUP133/DNAJA3/CD81/GLRB/CDH2/SEC24D/THY1/ETV5/SCRIB/RFTN1/SEC24C/SEC13/NDC1/SEC31A/CDH13/DLG1/ARL6/GPHN/CDK5/SSH1/RER1	23
BP	GO:0006611	protein export from nucleus	39/2316	199/20536	0.00039971	0.00861117	0.00739606	STRADB/AAAS/TGFB1/NUP155/CPSF3/DDX39A/SYMPK/POLDIP3/XPO7/NUP133/CSE1L/THOC3/NUP35/GSK3B/RNPS1/GAS6/EIF5A/SEC13/RANGAP1/NUP98/ZC3H11A/BAG3/EMD/NDC1/DDX39B/RANBP3/RAN/EIF4E/EIF6/CDK5/SLBP/RANBP17/SRSF9/THOC6/NUP85/RPS15/SEH1L/TP53/POM121	39
BP	GO:0006022	aminoglycan metabolic process	35/2316	173/20536	0.000419401	0.00900401	0.00773347	XYLT2/B4GALT7/EXTL3/TGFB1/CLN6/SLC35D2/HEXB/CD44/GPC1/ARSB/CHST7/HS3ST3A1/B3GNT2/GLB1/B4GAT1/B4GALT3/VCAN/AP2A1/DSE/UST/B4GALT5/B4GALT2/ST3GAL3/CHPF/B4GALT1/SDC1/NFKB1/HYAL2/AKT1/ST3GAL4/B3GNT9/UGDH/EXT2/GLCE/CHST15	35
BP	GO:0019083	viral transcription	42/2316	220/20536	0.000435606	0.00931955	0.00800448	TFAP4/AAAS/NUP155/NUP133/LEF1/NUP35/TRIM8/RPL13/NELFB/SEC13/NUP98/TRIM11/NDC1/RPL23A/RPL14/GTF2B/RPL36A/RPL15/NELFE/RPL23/RPL29/RPS23/RPL37/RPL30/PSMC3/RPS2/RPS3/RPL27A/RPLP0/RPL18/TARBP2/RPL28/NUP85/RPL17/RPL26/RPS15/SEH1L/RPS19/RPL37A/TARDBP/RPL10/POM121	42
BP	GO:0015980	energy derivation by oxidation of organic compounds	54/2316	303/20536	0.000442096	0.00941109	0.00808311	COX15/PYGL/GSK3A/MDH1/COX7A2L/FASTKD2/CAT/TRAP1/CCNB1/KHK/COX10/COQ9/DHTKD1/SLC25A13/NDUFA9/NDUFB9/OXA1L/COX6C/NDUFS7/GSK3B/BID/CYC1/GYS1/SHMT2/NNT/CS/CALM1/VCP/TBRG4/PGM1/MTFR1L/SIRT3/SNCA/PPP1CB/ATP5F1D/FXN/ACO2/AKT1/MTFR2/AFG1L/OGDH/TAZ/NDUFB5/MYC/NDUFS8/NDUFC2/SDHAF2/NDUFAF1/PHKB/SLC25A23/TP53/ADSL/UGP2/ME2	54
BP	GO:0006672	ceramide metabolic process	26/2316	116/20536	0.000442929	0.00941109	0.00808311	TNFRSF1A/GLA/ORMDL2/SPHK2/CLN6/SMPD2/HTRA2/HEXB/CERS2/B4GALT3/PPP2R1A/SPHK1/PRKCD/AGK/GM2A/SGMS1/B4GALT5/ELOVL1/NAGA/SMPD4/NSMAF/RACK1/B4GALNT1/CERS5/CERS1/CLN3	26
BP	GO:0006006	glucose metabolic process	42/2316	221/20536	0.000480301	0.0101702	0.00873511	GSK3A/SLC25A11/MDH1/GOT2/KHK/SLC25A13/CPT1A/G6PC3/IGFBP4/GALM/IGFBP3/LRP5/DDB1/MAEA/ADPGK/GSK3B/WDTC1/SLC37A4/PKM/FOXK2/BRAT1/SLC25A10/HK1/NFE2L1/GOT1/PGM1/OMA1/AKR1A1/FOXO1/LCMT1/NLN/PFKP/PPP1CB/PCK2/AKT1/ALDOA/GPI/PDK3/FOXK1/PDK2/PFKM/TP53	42
BP	GO:0006790	sulfur compound metabolic process	67/2316	397/20536	0.000485171	0.0102383	0.00879357	XYLT2/CTNS/MTHFD1/MVK/SLC35D2/HEXB/BLMH/ARSB/CHST7/HSD17B12/ACSL1/NUBP1/B3GNT2/TPST1/GLB1/B4GAT1/SCD5/B4GALT3/CNDP2/MCCC2/VCAN/SLC25A10/ACLY/SUOX/MTHFD2L/DSE/ACSS2/NFE2L1/UST/MGST3/PMVK/GSTO1/B4GALT5/AKR1A1/B4GALT2/ST3GAL3/ELOVL1/CHPF/HMGCL/ACOT9/B4GALT1/BTD/SLC35B2/SNCA/FXN/NFS1/MMACHC/COMT/SLC5A6/PCYOX1/PEMT/MTRR/PDK3/ST3GAL4/GAMT/OGDH/UGDH/PDK2/ACSL3/ISCA2/GLCE/NUBP2/ARSG/TECR/CHST15/FASN/PPT1	67
BP	GO:0032434	regulation of proteasomal ubiquitin-dependent protein catabolic process	30/2316	142/20536	0.00049378	0.0103845	0.00891916	KEAP1/GSK3A/SIRT2/USP14/PLK1/AURKA/GSK3B/TLK2/RAD23B/VCP/BAG6/COP1/HSP90AB1/HSPA1B/HSPA1A/ARAF/USP5/CCAR2/SUMO1/PSEN1/AKT1/UCHL5/CSNK1E/SENP1/RACK1/TAF9/DET1/HSPBP1/GIPC1/PANO1	30
BP	GO:0042307	positive regulation of protein import into nucleus	12/2316	37/20536	0.000508881	0.0106658	0.00916077	TGFB1/PIK3R2/SMO/TRIM28/HDAC3/PRKCD/BAG3/HYAL2/PSEN1/ECT2/RAN/TARDBP	12
BP	GO:0043574	peroxisomal transport	19/2316	75/20536	0.000515218	0.0107621	0.0092435	CAT/UBB/DHRS4/CRAT/PEX7/UBC/UBE2D3/PEX14/PEX3/PEX19/HMGCL/UBE2D2/MPV17/HACL1/ACOX3/PEX2/PEX16/ZFAND6/UBE2D1	19
BP	GO:0009411	response to UV	31/2316	149/20536	0.000529849	0.0110305	0.009474	TMEM161A/BCL3/CAT/CDKN1A/UBE4B/BAX/ERCC1/DDB1/RELA/NOC2L/UBE2A/MME/PTPRK/MAPK8/PCNA/E2F4/HMGN1/CCAR2/HYAL2/AKT1/MAP3K4/MYC/AURKB/YY1/PML/RPL26/RUVBL2/POLD1/CERS1/TP53/DDB2	31
BP	GO:0006687	glycosphingolipid metabolic process	20/2316	81/20536	0.000532348	0.0110453	0.00948674	STS/GLA/A4GALT/CLN6/ESYT2/SMPD2/HEXB/BAX/GLB1/B4GALT3/PRKCD/CPTP/ARSA/GM2A/B4GALT5/CTSA/NAGA/SMPD4/B4GALNT1/CLN3	20
BP	GO:0034404	nucleobase-containing small molecule biosynthetic process	24/2316	105/20536	0.000534561	0.0110542	0.00949432	NME1/NTHL1/NT5E/NEIL2/GMPS/DUT/OGG1/IMPDH1/UCKL1/VCP/GUK1/NME7/UCK2/SMPDL3A/UCK1/ADA/ITPA/PUDP/NUDT1/NUDT4/NME6/ADK/TK2/NUDT18	24
BP	GO:0010256	endomembrane system organization	78/2316	479/20536	0.000539248	0.0111139	0.00954563	BAIAP2L1/REEP1/MICALL1/RAB3A/SYNGR2/NUP155/GORASP2/SEC61A1/A4GALT/ESYT2/NECTIN2/VPS25/CCNB1/SERPINE2/MAP2K2/PACSIN2/EHD2/LMAN2L/DYM/LNPK/TMEFF2/HIKESHI/VPS51/SEC16A/PLK1/VPS37C/RFX2/TMEM43/REEP4/RNF26/AQP11/MVB12A/CTDNEP1/F2R/PPP2R1A/COG4/PRMT5/CHMP6/IST1/PRKCD/GET1/RAB27A/BIN1/ATL1/BAG6/LMNA/UBL4A/EMD/MFSD14A/PTEN/SURF4/XKR8/TMEM38B/PLEKHM2/TMCC1/MAPK3/SEC31A/MYO5A/SUN1/BCAS3/AKT1/DNM2/STK25/MOS…	78
BP	GO:0044774	mitotic DNA integrity checkpoint	28/2316	130/20536	0.00054133	0.0111198	0.00955066	CDKN1A/CCNB1/CNOT11/NAE1/BAX/CNOT9/AURKA/CDC25C/CRADD/E2F1/CARM1/RAD17/PCNA/E2F4/CHEK2/CNOT8/SETMAR/CNOT3/PRMT1/TFDP2/MUS81/PML/TOP2A/TAOK1/RPL26/FOXN3/TP53/CASP2	28
BP	GO:0000727	double-strand break repair via break-induced replication	6/2316	11/20536	0.000570541	0.0116424	0.00999957	MCM5/MCM6/MCM2/MCM7/CDC45/MUS81	6
BP	GO:0009151	purine deoxyribonucleotide metabolic process	6/2316	11/20536	0.000570541	0.0116424	0.00999957	AK5/GUK1/ADA/NUDT1/ADK/NUDT18	6
BP	GO:1902850	microtubule cytoskeleton organization involved in mitosis	31/2316	150/20536	0.00059704	0.0121431	0.0104296	AAAS/MYBL2/FSD1/CENPA/CCNB1/WDR62/ACTR1B/PLK1/CDC20/AURKA/ARHGEF2/CEP192/VCP/PTPA/ACTR1A/RCC1/HSPA1B/HSPA1A/WRAP73/KIF2A/CHEK2/GNAI1/RAN/POC1A/NSFL1C/CLASP2/ARHGEF10/AURKB/RACGAP1/PRC1/NDE1	31
BP	GO:1903798	regulation of production of miRNAs involved in gene silencing by miRNA	8/2316	19/20536	0.000619857	0.0125658	0.0107927	TGFB1/MAP2K2/PPP3CA/NCOR2/TARBP2/ZC3H10/DDX5/TP53	8
BP	GO:1904589	regulation of protein import	16/2316	59/20536	0.000622756	0.0125833	0.0108077	TGFB1/PIK3R2/SMO/TRIM28/HDAC3/PRKCD/BAG3/SUFU/PKIG/HYAL2/PSEN1/ECT2/RAN/RAB23/HSPA8/TARDBP	16
BP	GO:0006401	RNA catabolic process	77/2316	474/20536	0.00062662	0.0126099	0.0108305	APEX1/EIF3E/EXOSC7/DCP1B/CNOT11/CNOT9/SMG8/UBB/RPL13/RNPS1/PPP2R1A/PRKCD/PSMF1/DXO/UBC/E2F1/RBM23/RNH1/SND1/TBRG4/MAPKAPK2/PSMD4/EXOSC1/PABPC4/PSMB9/HSPA1B/HSPA1A/LSM2/RBM10/PAN3/SAMD4A/RPL23A/RPL14/MEX3D/CNOT8/ELAVL1/AKT1/DIS3L2/RNASEH2B/RPL36A/HSPB1/GSPT1/EXOSC6/RPL15/ZFP36L1/CNOT3/FTO/RPL23/RPL29/PSMD6/RPS23/RPL37/PABPC1/RPL30/LARP1/PSMC3/PRR5L/HSPA8/RPS2/RPS3/PSMA1/RPL27A/HBS1L/RPLP0/RPL18/RP…	77
BP	GO:0032201	telomere maintenance via semi-conservative replication	10/2316	28/20536	0.000628149	0.0126099	0.0108305	RFC2/POLA2/POLD4/PCNA/RPA3/RFC4/POLD2/POLE2/RPA1/POLD1	10
BP	GO:0015780	nucleotide-sugar transmembrane transport	7/2316	15/20536	0.000650116	0.0129667	0.011137	SLC35B1/SLC35D2/SLC35C1/SLC35E4/SLC35A2/SLC35A5/SLC35A4	7
BP	GO:0035435	phosphate ion transmembrane transport	7/2316	15/20536	0.000650116	0.0129667	0.011137	SLC25A3/SLC20A1/ANKH/SLC37A4/SLC20A2/SLC25A10/SLC37A2	7
BP	GO:0016573	histone acetylation	33/2316	164/20536	0.000666016	0.0132411	0.0113727	TGFB1/SPHK2/DPF2/USP22/LEF1/KAT6B/TAF6L/SGF29/NOC2L/RPS6KA4/MCRS1/ARRB1/TAF5L/TADA1/BEND3/ATG5/SUPT3H/CTBP1/SNCA/JADE2/MAPK3/KAT6A/GTF2B/KAT7/LDB1/YEATS2/MORF4L2/KAT8/TAF9/BAZ1A/WBP2/RUVBL2/TADA2A	33
BP	GO:0031398	positive regulation of protein ubiquitination	26/2316	119/20536	0.000668967	0.0132571	0.0113864	GSK3A/AIMP2/WFS1/DCUN1D5/PDCD6/SKP2/FBXO4/PLK1/UBB/HDAC3/CDC20/SPHK1/HSPA5/MTA1/AXIN1/MYCBP2/ARRB1/PTEN/CENPX/FZR1/CDC14B/RPS2/UBE2S/HSPBP1/UBE2D1/UBE3A	26
BP	GO:0032543	mitochondrial translation	30/2316	145/20536	0.000711229	0.0140496	0.0120671	C1QBP/WARS2/FASTKD2/MRPL34/MRPL4/GATB/MRPL3/MRPS28/OXA1L/MRPL17/MRPL55/MRPS18C/MRPL43/MRPL38/MRPL1/SHMT2/AURKAIP1/DAP3/MRPL20/DARS2/IARS2/MRPS18A/UQCC1/RPUSD3/MRPL2/MRPL52/MRPL19/MRPS27/MRPL36/TARS2	30
BP	GO:0048872	homeostasis of number of cells	50/2316	281/20536	0.000730522	0.0143648	0.0123378	TGFB1/DNASE2/ID2/ACVR2A/PKN1/KLF2/SMO/PPP2R3C/DNAJA3/EPAS1/POLB/CDH2/SLC39A3/PKNOX1/BAX/NCSTN/JAM3/AXL/FADD/MAEA/RAC3/F2R/ETS1/SH2B3/RC3H2/STAT1/NFE2L1/AKT3/TSC22D3/ADA/HSPA1B/HSPA1A/ANXA1/PIK3CD/LGR4/P4HTM/FOXO3/AKT1/LDB1/HIPK2/ZFP36L1/PRDX1/SENP1/SOS1/PRMT1/SH2B2/NLE1/ETV2/RPS19/FLT3LG	50
BP	GO:2000116	regulation of cysteine-type endopeptidase activity	49/2316	274/20536	0.000731831	0.0143648	0.0123378	MAP2K5/TFAP4/TBC1D10A/CTSH/HTRA2/THBS1/CD44/MUL1/PDCD6/LEF1/TNFAIP8/AIFM1/BAX/FADD/SIAH2/BID/BCL2L13/F2R/GAS6/CRADD/MAPT/PLAUR/IGBP1/VCP/DLC1/ARRB1/CCN2/MTCH1/RPS6KA1/PSMB9/HSPD1/SNCA/PPM1F/DDX3X/HSF1/AKT1/BCL2L12/SENP1/POR/RACK1/ASPH/MYC/FYN/RPS3/PDCD2/PML/NLE1/CSNK2A1/CYFIP2	49
BP	GO:0006767	water-soluble vitamin metabolic process	22/2316	95/20536	0.000741592	0.0145103	0.0124628	TCN2/MTHFD1/FLAD1/SLC25A32/CD320/SLC19A1/SHMT2/MCCC2/SHMT1/MTHFD2L/MTHFD1L/GSTO1/LMBRD1/AKR1A1/FPGS/BTD/ABCC1/MMACHC/SLC5A6/SLC2A1/MMADHC/MTRR	22
BP	GO:0048145	regulation of fibroblast proliferation	21/2316	89/20536	0.000746746	0.0145651	0.0125098	B4GALT7/SFRP1/TGFB1/CDKN1A/CCNB1/FBXO4/BAX/MED25/SPHK1/GAS6/E2F1/FN1/DDR2/EMD/RNASEH2B/MYC/PEX2/ANXA2/PML/SIRT6/TP53	21
BP	GO:0046128	purine ribonucleoside metabolic process	16/2316	60/20536	0.000761517	0.0148065	0.0127172	NME1/NT5E/GMPS/IMPDH1/GUK1/NME7/ADA/CASK/NME6/DLG1/PEMT/GAMT/RAN/RAB23/ADK/NUDT18	16
BP	GO:0006289	nucleotide-excision repair	26/2316	120/20536	0.000763982	0.0148078	0.0127183	RFC2/NTHL1/COPS7A/XRCC1/NEIL2/ERCC1/DDB1/UBB/GPS1/POLD4/UBC/OGG1/PPIE/RAD23B/PCNA/HMGN1/RPA3/RFC4/POLD2/CUL4A/USP45/RPA1/POLD1/TP53/DDB2/PNKP	26
BP	GO:0006473	protein acetylation	42/2316	226/20536	0.000770838	0.014894	0.0127924	TGFB1/SPHK2/DPF2/USP22/LEF1/KAT6B/TAF6L/GSK3B/SGF29/SPHK1/NOC2L/RPS6KA4/MAPT/MCRS1/NAA80/ARRB1/BAG6/TAF5L/TADA1/BEND3/ATG5/SUPT3H/FOXO1/CTBP1/SNCA/JADE2/MAPK3/KAT6A/NAA20/GTF2B/KAT7/LDB1/YEATS2/MORF4L2/KAT8/POR/TAF9/BAZ1A/TAOK1/WBP2/RUVBL2/TADA2A	42
BP	GO:0051186	cofactor metabolic process	78/2316	485/20536	0.000782445	0.0150712	0.0129445	COX15/CTNS/TCN2/MTHFD1/MVK/ATIC/CAT/COQ3/MOCOS/COX10/PARP16/COQ9/NDUFA9/HSD17B12/HMBS/ACSL1/NUBP1/COQ5/FLAD1/SLC25A32/COQ4/CD320/SLC19A1/NADSYN1/SCD5/CNDP2/SHMT2/AKR7A2/MCCC2/NNT/SHMT1/ACLY/CALM1/VCP/MTHFD2L/ACSS2/NFE2L1/COQ8A/MTHFD1L/PMVK/PDSS2/GSTO1/LMBRD1/AKR1A1/ELOVL1/FPGS/HMGCL/ACOT9/CRYZL1/GART/FECH/BTD/SNCA/FXN/NFS1/ABCC1/MMACHC/AKT1/AFMID/SLC5A6/SLC2A1/MMADHC/PEMT/MTRR/PDK3/GAMT/PRDX1/OGD…	78
BP	GO:0007160	cell-matrix adhesion	45/2316	247/20536	0.000790897	0.0151867	0.0130437	ACTN1/NID2/SFRP1/SERPINE1/ITGB1BP1/THBS1/CD44/BCAM/WDPCP/THY1/ITGB5/JAM3/DAPK3/GSK3B/ITGA3/ZYX/FERMT2/PDPK1/FN1/DLC1/L1CAM/DDR2/CCN2/PTPRK/PIP5K1A/PTEN/VCL/PLAU/CASK/ILK/PPM1F/BCAS3/LDB1/LIMS1/CDH13/SGCE/PTPRJ/MKLN1/EPB41L5/ARHGEF7/CLASP2/CDK5/PTK2/EMP2/CD63	45
BP	GO:0071560	cellular response to transforming growth factor beta stimulus	47/2316	261/20536	0.000795851	0.0152345	0.0130848	PARD6A/SFRP1/TGFB1/COL1A1/LOX/ACVR2A/THBS1/TGFBR2/ITGB5/COL1A2/LTBP3/UBB/ITGA3/ZYX/HSPA5/ZNF703/UBC/FERMT2/PDPK1/FUT8/PTPRK/HTRA1/GOT1/HSP90AB1/BMPR1A/ENG/BAMBI/HSPA1A/ID1/HYAL2/SMAD9/LTBP1/DNM2/LIMS1/HIPK2/ACVR1/ZFP36L1/EPB41L5/PTK2/FYN/FAM89B/PML/TGFB1I1/GIPC1/FURIN/COL4A2/TP53	47
BP	GO:0051100	negative regulation of binding	35/2316	179/20536	0.000804346	0.0153496	0.0131836	TFAP4/TLE5/ID2/ITGB1BP1/SYMPK/SMO/LEF1/SRI/BAX/AURKA/GSK3B/PPP3CA/HSPA5/PRKCD/E2F1/CARM1/PEX14/PEX19/ILRUN/MAPK8/ID3/ID1/CTNNBIP1/TMSB4X/SUMO1/MAPK3/CPNE1/PSEN1/AKT1/CSNK1E/EPB41L5/AURKB/TMBIM6/PSME3IP1/RUVBL2	35
BP	GO:0016570	histone modification	79/2316	493/20536	0.000809671	0.0154037	0.0132301	TGFB1/HDAC5/PCGF1/PKN1/SPHK2/SIRT2/DPF2/CCNB1/USP22/LEF1/KAT6B/TAF6L/DDB1/HDAC3/AURKA/SGF29/PRMT5/NOC2L/PRKCD/MTA1/SETD3/RPS6KA4/EYA1/MCRS1/CARM1/UBE2A/C6orf89/ELK4/ARRB1/TAF5L/SMYD2/TADA1/LMNA/BEND3/ATG5/PRMT6/SUPT3H/MAPK8/SUV39H1/KDM2B/SIRT3/CTBP1/SNCA/JADE2/MAPK3/KAT6A/PPM1F/MTA3/CXXC1/PWP1/GTF2B/KAT7/LDB1/SETMAR/YEATS2/NELFE/MORF4L2/KAT8/PRMT7/PRMT1/EHMT1/CDK5/TAF9/NSD2/HDAC9/SETDB1/AURKB/OTU…	79
BP	GO:0042306	regulation of protein import into nucleus	15/2316	55/20536	0.000854642	0.0162094	0.0139221	TGFB1/PIK3R2/SMO/TRIM28/HDAC3/PRKCD/BAG3/SUFU/PKIG/HYAL2/PSEN1/ECT2/RAN/RAB23/TARDBP	15
BP	GO:0043281	regulation of cysteine-type endopeptidase activity involved in apoptotic process	44/2316	241/20536	0.000858733	0.0162371	0.0139459	MAP2K5/TFAP4/CTSH/HTRA2/THBS1/CD44/MUL1/PDCD6/LEF1/TNFAIP8/AIFM1/BAX/FADD/SIAH2/BID/BCL2L13/F2R/GAS6/CRADD/MAPT/PLAUR/IGBP1/VCP/DLC1/ARRB1/CCN2/MTCH1/RPS6KA1/HSPD1/SNCA/PPM1F/DDX3X/HSF1/AKT1/BCL2L12/SENP1/POR/RACK1/MYC/RPS3/PDCD2/PML/NLE1/CSNK2A1	44
BP	GO:0000956	nuclear-transcribed mRNA catabolic process	46/2316	255/20536	0.000865225	0.0162477	0.013955	EIF3E/EXOSC7/DCP1B/CNOT11/CNOT9/SMG8/RPL13/RNPS1/PPP2R1A/DXO/EXOSC1/LSM2/PAN3/SAMD4A/RPL23A/RPL14/CNOT8/DIS3L2/RPL36A/GSPT1/EXOSC6/RPL15/ZFP36L1/CNOT3/RPL23/RPL29/RPS23/RPL37/PABPC1/RPL30/RPS2/RPS3/RPL27A/HBS1L/RPLP0/RPL18/RPL28/DDX5/RPL17/RPL26/RPS15/LSM7/LSM4/RPS19/RPL37A/RPL10	46
BP	GO:0009225	nucleotide-sugar metabolic process	12/2316	39/20536	0.000867175	0.0162477	0.013955	GSK3A/MGAT1/FUT8/GUK1/UAP1/GALT/GMDS/UXS1/UGDH/GNPDA1/MPI/UGP2	12
BP	GO:0015804	neutral amino acid transport	12/2316	39/20536	0.000867175	0.0162477	0.013955	CTNS/SLC1A4/SLC7A5/SLC1A1/SLC43A2/NFE2L1/RGS4/SLC6A9/SLC38A5/SLC38A9/SLC1A5/SLC38A1	12
BP	GO:0048144	fibroblast proliferation	21/2316	90/20536	0.00087221	0.0162927	0.0139936	B4GALT7/SFRP1/TGFB1/CDKN1A/CCNB1/FBXO4/BAX/MED25/SPHK1/GAS6/E2F1/FN1/DDR2/EMD/RNASEH2B/MYC/PEX2/ANXA2/PML/SIRT6/TP53	21
BP	GO:0006409	tRNA export from nucleus	11/2316	34/20536	0.00088586	0.016399	0.014085	AAAS/NUP155/NUP133/NUP35/SEC13/NUP98/NDC1/RAN/NUP85/SEH1L/POM121	11
BP	GO:0042339	keratan sulfate metabolic process	11/2316	34/20536	0.00088586	0.016399	0.014085	SLC35D2/HEXB/B3GNT2/GLB1/B4GAT1/B4GALT3/B4GALT5/B4GALT2/ST3GAL3/B4GALT1/ST3GAL4	11
BP	GO:0071431	tRNA-containing ribonucleoprotein complex export from nucleus	11/2316	34/20536	0.00088586	0.016399	0.014085	AAAS/NUP155/NUP133/NUP35/SEC13/NUP98/NDC1/RAN/NUP85/SEH1L/POM121	11
BP	GO:1905477	positive regulation of protein localization to membrane	28/2316	134/20536	0.000895115	0.0165209	0.0141897	TGFB1/ITGB1BP1/CD81/ERBB2/PPP3CC/BID/ITGA3/MFF/PDPK1/E2F1/RHOG/EPHA2/MAPK8/EPHB2/AKT1/DLG1/YWHAQ/TFDP2/CDK5/RACK1/FYN/ACSL3/SSH1/RER1/PTPN9/TP53/AP2B1/MIEF1	28
BP	GO:0098732	macromolecule deacylation	25/2316	115/20536	0.000907637	0.0167021	0.0143453	TGFB1/HDAC5/SPHK2/SIRT2/ABHD17C/HDAC3/MTA1/MAPT/ABHD12/C6orf89/ELK4/LYPLAL1/MAPK8/LYPLA2/ABHD17B/SIRT3/CTBP1/CCAR2/MTA3/MORF4L2/HDAC9/PRKD2/SIRT6/TP53/PPT1	25
BP	GO:0010952	positive regulation of peptidase activity	42/2316	228/20536	0.00092496	0.0169704	0.0145757	GRN/TFAP4/TBC1D10A/CTSH/PCOLCE/HTRA2/MUL1/PDCD6/AIFM1/BAX/PCOLCE2/FADD/KARS1/BID/BCL2L13/F2R/CRADD/MAPT/FN1/VCP/DLC1/ARRB1/CCN2/EFNA3/MTCH1/HSPD1/SNCA/MAPK3/MAPK12/PPM1F/DDX3X/HSF1/SENP1/RACK1/ASPH/MYC/FYN/PICALM/RPS3/PDCD2/PML/CYFIP2	42
BP	GO:0042276	error-prone translesion synthesis	8/2316	20/20536	0.000931523	0.01699	0.0145926	RFC2/UBB/UBC/PCNA/RPA3/RFC4/POLE2/RPA1	8
BP	GO:0070987	error-free translesion synthesis	8/2316	20/20536	0.000931523	0.01699	0.0145926	RFC2/UBB/UBC/VCP/PCNA/RPA3/RFC4/RPA1	8
BP	GO:0045727	positive regulation of translation	31/2316	154/20536	0.000946615	0.0172145	0.0147854	BCL3/EIF3E/C1QBP/FASTKD2/POLDIP3/NAT10/THBS1/ERBB2/CDC123/NCK1/EIF5A/PCIF1/UQCC1/RPUSD3/SAMD4A/MAPK3/DDX39B/DDX3X/ELAVL1/LARP4/RBMS3/EIF6/MRPS27/RXRA/PABPC1/LARP1/TARBP2/MIF4GD/RPL26/EEF2/JMJD4	31
BP	GO:0043434	response to peptide hormone	75/2316	466/20536	0.000955553	0.017326	0.0148812	BAIAP2L1/ATP6V1D/APEX1/TIMP1/TGFB1/PIK3R2/GSK3A/COL1A1/HDAC5/SPARC/CAT/GOT2/SLC27A1/JUND/PTPRE/KHK/ADCY3/MARS1/SCAP/ADM/NCK1/NCOA5/ATP6V0D1/RELA/AGTRAP/GSK3B/CYC1/WDTC1/PRKCD/SOCS3/PKM/PDPK1/AGTR1/BSG/RANGAP1/EIF2B3/STAT1/CCN2/ATP6AP1/GOT1/PRKACB/PTEN/ANXA1/FOXO1/BCAR1/NFKB1/ATP6V1H/PCK2/MYO5A/HSF1/CACYBP/FOXO3/AKT1/PRKAR1B/SLC2A1/CSK/ZFP36L1/GNAI1/EIF2B4/RAP1B/SOS1/EIF6/POR/PDK2/PTK2/FYN/HDAC9/S…	75
BP	GO:0015807	L-amino acid transport	17/2316	67/20536	0.00097586	0.0176425	0.015153	CTNS/SLC1A4/SLC7A5/SLC1A1/SLC25A13/SLC15A4/SLC43A2/SLC25A15/RGS4/SLC6A9/SLC66A1/SLC25A29/PSEN1/SLC38A5/SLC38A9/SLC1A5/SLC38A1	17
BP	GO:0018393	internal peptidyl-lysine acetylation	35/2316	181/20536	0.00098865	0.0178216	0.0153069	TGFB1/SPHK2/DPF2/USP22/LEF1/KAT6B/TAF6L/SGF29/NOC2L/RPS6KA4/MCRS1/ARRB1/BAG6/TAF5L/TADA1/BEND3/ATG5/SUPT3H/CTBP1/SNCA/JADE2/MAPK3/KAT6A/GTF2B/KAT7/LDB1/YEATS2/MORF4L2/KAT8/POR/TAF9/BAZ1A/WBP2/RUVBL2/TADA2A	35
BP	GO:0006475	internal protein amino acid acetylation	36/2316	188/20536	0.0010151	0.0182452	0.0156706	TGFB1/SPHK2/DPF2/USP22/LEF1/KAT6B/TAF6L/SGF29/NOC2L/RPS6KA4/MAPT/MCRS1/ARRB1/BAG6/TAF5L/TADA1/BEND3/ATG5/SUPT3H/CTBP1/SNCA/JADE2/MAPK3/KAT6A/GTF2B/KAT7/LDB1/YEATS2/MORF4L2/KAT8/POR/TAF9/BAZ1A/WBP2/RUVBL2/TADA2A	36
BP	GO:0008360	regulation of cell shape	33/2316	168/20536	0.00102868	0.0184357	0.0158343	CDC42EP1/HEXB/RHOB/WDPCP/MYO10/EPS8/DAPK3/PALM2AKAP2/CFAP410/FMNL1/FERMT2/RHOG/FN1/DLC1/PLEKHO1/BAMBI/FBLIM1/ANXA1/FAM171A1/WDR1/ALDOA/TBCCD1/DLG1/MKLN1/MARK2/CDC42SE2/PTK2/FYN/FMNL3/SYNE3/TPM1/BAIAP2/CYFIP1	33
BP	GO:0032048	cardiolipin metabolic process	7/2316	16/20536	0.00104366	0.0185964	0.0159723	SLC27A1/HADHB/CRLS1/LCLAT1/TAMM41/TAZ/PGS1	7
BP	GO:0061684	chaperone-mediated autophagy	7/2316	16/20536	0.00104366	0.0185964	0.0159723	LAMP2/ATP13A2/ATG7/BAG3/CTSA/SNCA/HSPA8	7
BP	GO:1990778	protein localization to cell periphery	58/2316	343/20536	0.00106486	0.0189196	0.0162498	TNFRSF1A/C16orf70/TGFB1/RAB3A/RTKN/GORASP2/ITGB1BP1/EHD2/CD81/CDH2/NUBP1/ATP1B3/SEC16A/PLK1/TSPAN5/ITGA3/SCRIB/PACS2/GAS6/TTC7B/PDPK1/RHOG/BSG/EPHA2/PIP5K1A/TSPAN15/EPHB2/BCL2L1/AP2M1/KRT18/MYADM/RAB34/NSF/PPIL2/MYO5A/AKT1/PREPL/AP4M1/DLG1/CSK/FAM126A/GNAI1/TMBIM1/ARL6/VAMP3/GPHN/CLASP2/NECTIN3/CDK5/RACK1/PICALM/ACSL3/EMP2/NUMB/ANXA2/DENND4C/RER1/PTPN9	58
BP	GO:0019058	viral life cycle	65/2316	394/20536	0.00106876	0.0189345	0.0162627	AAAS/NUP155/NECTIN2/TRIM28/NUP133/SCARB1/CD81/TYRO3/ITGA5/NUP35/ITGB5/AXL/DDB1/VPS37C/UBB/TRIM8/CD55/MVB12A/CHMP6/GAS6/IST1/KPNA2/LAMP1/UBC/VAPA/SLC20A2/STAU1/SEC13/PPIE/EPHA2/VCP/NUP98/TRIM11/ATG5/NDC1/HSP90AB1/ITCH/HSPA1B/HSPA1A/CTBP1/HYAL2/DDX3X/PVR/P4HB/PPIH/RAN/CD46/FBXL2/PABPC1/TNIP1/LARP1/CTBP2/CTSB/SETDB1/SLC1A5/PCBP2/TARBP2/ANXA2/PML/NUP85/TOP2A/DDX5/SEH1L/FURIN/POM121	65
BP	GO:1904591	positive regulation of protein import	12/2316	40/20536	0.00111319	0.0195881	0.016824	TGFB1/PIK3R2/SMO/TRIM28/HDAC3/PRKCD/BAG3/HYAL2/PSEN1/ECT2/RAN/TARDBP	12
BP	GO:0097193	intrinsic apoptotic signaling pathway	55/2316	322/20536	0.00111422	0.0195881	0.016824	TMEM161A/TNFRSF1A/BCL3/WFS1/TMEM109/CDKN1A/TRAP1/HTRA2/CD44/POLB/AIFM1/NCK1/BAX/SHISA5/UBB/CEBPB/ARHGEF2/BID/NOC2L/PRKCD/PLAUR/E2F1/EPHA2/STYXL1/SGMS1/BAG6/HSPA1A/BCL2L1/CCAR2/MAPK8IP1/PPM1F/DDX3X/SOD2/CHEK2/AKT1/P4HB/STK25/HIPK2/HSPB1/BCL2L12/PDCD10/CUL4A/RACK1/PDK2/TAF9/RPS3/STK24/TMBIM6/PML/DDX5/RPL26/HYOU1/TP53/CASP2/CREB3L1	55
BP	GO:0060249	anatomical structure homeostasis	76/2316	476/20536	0.00111515	0.0195881	0.016824	RFC2/LAMP2/APEX1/CTSH/TGFB1/LOX/SMO/NAT10/XRCC1/EPAS1/TYRO3/CDH3/POLA2/TINF2/FBXO4/UBASH3B/BAX/TNFRSF11B/TPP1/ERCC1/LTBP3/S1PR1/RAC3/POLD4/F2R/ACTG1/NABP2/SLX1B/XRCC3/WWTR1/AKT3/CCN2/BAG3/ATP6AP1/FGGY/HSP90AB1/NCS1/H4C3/NPHP4/PCNA/ACD/MAPK3/WRAP53/RPA3/XRCC6/ALDOA/RAD51C/RFC4/RAD51/LDB1/HSPB1/POLD2/CSK/LDB2/PRDX1/MAP3K4/CDK5/CCT3/MYC/NSMCE2/YAP1/AURKB/DRAM2/POLE2/PFKM/HNRNPA1/PML/RPA1/TAOK1/MKS1/…	76
BP	GO:2000059	negative regulation of ubiquitin-dependent protein catabolic process	16/2316	62/20536	0.00111907	0.0196012	0.0168353	USP14/TLK2/BAG6/SUFU/HSP90AB1/CCAR2/PSEN1/UCHL5/HIPK2/SENP1/RPL23/TAF9/PML/GIPC1/CSNK2A1/PANO1	16
BP	GO:2000278	regulation of DNA biosynthetic process	26/2316	123/20536	0.00112293	0.0196132	0.0168456	RFC2/DUSP1/CDKN1A/NAT10/TINF2/FBXO4/CHTF8/PARM1/HSP90AB1/NIBAN2/ACD/MAPK3/DDX39B/WRAP53/RFC4/KCNK2/MAP3K4/CCT3/MYC/AURKB/HNRNPA1/PRKD2/CERS1/PTGES3/TP53/PNKP	26
BP	GO:0006766	vitamin metabolic process	30/2316	149/20536	0.00112907	0.0196648	0.01689	TCN2/MTHFD1/CYP24A1/CBR1/FLAD1/SLC25A32/CD320/SLC19A1/SHMT2/MCCC2/SHMT1/MTHFD2L/VKORC1L1/MTHFD1L/GSTO1/LMBRD1/AKR1A1/PLTP/FPGS/BTD/NFKB1/VKORC1/ABCC1/MMACHC/SLC5A6/SLC2A1/MMADHC/MTRR/RXRA/VDR	30
BP	GO:0044272	sulfur compound biosynthetic process	39/2316	210/20536	0.0011784	0.0204665	0.0175785	XYLT2/MTHFD1/SLC35D2/CHST7/HSD17B12/ACSL1/B3GNT2/B4GAT1/SCD5/B4GALT3/CNDP2/VCAN/ACLY/MTHFD2L/DSE/ACSS2/UST/MGST3/GSTO1/B4GALT5/AKR1A1/B4GALT2/ST3GAL3/ELOVL1/CHPF/B4GALT1/SLC35B2/SNCA/MTRR/PDK3/ST3GAL4/UGDH/PDK2/ACSL3/GLCE/TECR/CHST15/FASN/PPT1	39
BP	GO:0006855	drug transmembrane transport	19/2316	80/20536	0.00120178	0.0207559	0.0178271	SLC7A5/SLC1A1/SLC25A13/SLC15A4/SLC25A32/SLC19A1/SLC25A26/SLC25A15/SLC25A10/MFSD10/RGS4/SLC66A1/SLC25A29/ABCC1/PSEN1/SLC13A3/SLC38A9/SLC4A11/SLC1A5	19
BP	GO:1901264	carbohydrate derivative transport	19/2316	80/20536	0.00120178	0.0207559	0.0178271	SLC35B1/SLC35D2/SCARB1/G6PC3/SLC35C1/SLC37A4/SLC35E4/SLC17A5/GUK1/ATG5/MFSD2A/ADA/SLC35B2/SLC37A2/SLC25A17/SLC35A2/SLC35A5/SLC25A23/SLC35A4	19
BP	GO:0046942	carboxylic acid transport	58/2316	345/20536	0.00122655	0.0211247	0.0181438	CTNS/RAB3A/SLC25A11/SLC1A4/PLA2G12A/GOT2/SLC27A1/SLC35D2/LRRC8A/THBS1/SLC7A5/SLC1A1/SLC25A13/CPT1A/SLC15A4/ACSL1/SLC25A32/SLC27A4/SLC43A2/SLC16A13/SLC19A1/SLC25A20/SLC25A15/SLC25A10/SFXN4/SLC17A5/TRPC4/NFE2L1/RGS4/SLC6A9/MFSD2A/SLC66A1/ABCC4/ANXA1/SLC25A29/SNCA/ABCC1/PSEN1/AKT1/SLC38A5/SLC13A3/SLC16A10/SLC5A6/SLC25A17/RXRA/SLC35A5/SLC38A9/ACSL3/STARD10/SLC1A5/SLC38A1/SLC16A3/SLC16A2/MAP2K6/GIPC1/…	58
BP	GO:0007006	mitochondrial membrane organization	30/2316	150/20536	0.00126207	0.0216761	0.0186174	GSK3A/CHCHD3/MUL1/OXA1L/PPP3CC/CHCHD6/BAX/TIMM50/GSK3B/BID/ATP5MC2/E2F1/SLC35F6/SAMM50/AGK/RHOT1/OMA1/MAPK8/HSPA1A/BCL2L1/SNCA/TIMM9/ATP5F1D/IMMT/YWHAQ/TFDP2/TAZ/ATP5F1B/MICOS13/TP53	30
BP	GO:0031638	zymogen activation	15/2316	57/20536	0.00127535	0.0218435	0.0187612	TBC1D10A/CTSH/PLAT/SERPINE1/PLGRKT/SERPINE2/THBS1/H2BC1/FADD/PLAU/ASPH/C1R/ANXA2/FURIN/CYFIP2	15
BP	GO:0007179	transforming growth factor beta receptor signaling pathway	39/2316	211/20536	0.00129159	0.0220605	0.0189476	PARD6A/TGFB1/LOX/ACVR2A/THBS1/TGFBR2/ITGB5/COL1A2/LTBP3/UBB/ITGA3/ZYX/HSPA5/ZNF703/UBC/FERMT2/PDPK1/FUT8/PTPRK/HTRA1/GOT1/HSP90AB1/BMPR1A/ENG/BAMBI/HSPA1A/ID1/SMAD9/LTBP1/DNM2/HIPK2/ACVR1/PTK2/FAM89B/PML/TGFB1I1/GIPC1/FURIN/TP53	39
BP	GO:0071559	response to transforming growth factor beta	47/2316	267/20536	0.00130513	0.0222304	0.0190935	PARD6A/SFRP1/TGFB1/COL1A1/LOX/ACVR2A/THBS1/TGFBR2/ITGB5/COL1A2/LTBP3/UBB/ITGA3/ZYX/HSPA5/ZNF703/UBC/FERMT2/PDPK1/FUT8/PTPRK/HTRA1/GOT1/HSP90AB1/BMPR1A/ENG/BAMBI/HSPA1A/ID1/HYAL2/SMAD9/LTBP1/DNM2/LIMS1/HIPK2/ACVR1/ZFP36L1/EPB41L5/PTK2/FYN/FAM89B/PML/TGFB1I1/GIPC1/FURIN/COL4A2/TP53	47
BP	GO:0006888	endoplasmic reticulum to Golgi vesicle-mediated transport	41/2316	225/20536	0.00131135	0.0222749	0.0191318	BCAP29/CTSC/NRBP1/NAPA/PDCD6/LMAN2L/TMEM115/SEC22C/SEC24D/SEC16A/RNF139/CD55/COPG1/COG4/GAS6/YIF1B/VAPA/SEC24C/MIA2/ERGIC3/SEC13/CD59/VCP/YIF1A/ACTR1A/TRAPPC3/DYNLL1/ERGIC1/SEC31A/NSF/KDELR3/MCFD2/COPG2/COPB1/PPP6C/TMED4/CNIH4/SEC22A/COPZ1/TRAPPC2L/HYOU1	41
BP	GO:0042278	purine nucleoside metabolic process	16/2316	63/20536	0.00134544	0.0225444	0.0193632	NME1/NT5E/GMPS/IMPDH1/GUK1/NME7/ADA/CASK/NME6/DLG1/PEMT/GAMT/RAN/RAB23/ADK/NUDT18	16
BP	GO:0046148	pigment biosynthetic process	16/2316	63/20536	0.00134544	0.0225444	0.0193632	COX15/CTNS/MTHFD1/COX10/CDH3/HMBS/GMPS/SHMT1/NFE2L1/MTHFD1L/ADA/GART/FECH/FXN/MYO5A/GIPC1	16
BP	GO:0051893	regulation of focal adhesion assembly	16/2316	63/20536	0.00134544	0.0225444	0.0193632	SFRP1/ITGB1BP1/THBS1/WDPCP/THY1/DAPK3/DLC1/PTEN/PPM1F/BCAS3/LDB1/LIMS1/PTPRJ/EPB41L5/CLASP2/PTK2	16
BP	GO:0090109	regulation of cell-substrate junction assembly	16/2316	63/20536	0.00134544	0.0225444	0.0193632	SFRP1/ITGB1BP1/THBS1/WDPCP/THY1/DAPK3/DLC1/PTEN/PPM1F/BCAS3/LDB1/LIMS1/PTPRJ/EPB41L5/CLASP2/PTK2	16
BP	GO:0150116	regulation of cell-substrate junction organization	16/2316	63/20536	0.00134544	0.0225444	0.0193632	SFRP1/ITGB1BP1/THBS1/WDPCP/THY1/DAPK3/DLC1/PTEN/PPM1F/BCAS3/LDB1/LIMS1/PTPRJ/EPB41L5/CLASP2/PTK2	16
BP	GO:0034063	stress granule assembly	8/2316	21/20536	0.00135707	0.0225558	0.019373	MAPT/ATXN2L/G3BP1/STYXL1/DDX3X/RPS23/BICD1/ATXN2	8
BP	GO:0046653	tetrahydrofolate metabolic process	8/2316	21/20536	0.00135707	0.0225558	0.019373	MTHFD1/ATIC/SHMT2/SHMT1/MTHFD2L/MTHFD1L/GART/GCH1	8
BP	GO:0070920	regulation of production of small RNA involved in gene silencing by RNA	8/2316	21/20536	0.00135707	0.0225558	0.019373	TGFB1/MAP2K2/PPP3CA/NCOR2/TARBP2/ZC3H10/DDX5/TP53	8
BP	GO:0034644	cellular response to UV	20/2316	87/20536	0.00139121	0.0229382	0.0197014	TMEM161A/CDKN1A/BAX/ERCC1/DDB1/NOC2L/MME/PTPRK/PCNA/E2F4/HYAL2/MYC/AURKB/YY1/RPL26/RUVBL2/POLD1/CERS1/TP53/DDB2	20
BP	GO:0038034	signal transduction in absence of ligand	20/2316	87/20536	0.00139121	0.0229382	0.0197014	MAP2K5/STRADB/GSK3A/HTRA2/BAX/DAPK3/FADD/ZC3HC1/GSK3B/PPP2R1A/EYA1/BAG3/HSPA1B/HSPA1A/BCL2L1/SRPX/FOXO3/AKT1/FYN/CASP2	20
BP	GO:0097192	extrinsic apoptotic signaling pathway in absence of ligand	20/2316	87/20536	0.00139121	0.0229382	0.0197014	MAP2K5/STRADB/GSK3A/HTRA2/BAX/DAPK3/FADD/ZC3HC1/GSK3B/PPP2R1A/EYA1/BAG3/HSPA1B/HSPA1A/BCL2L1/SRPX/FOXO3/AKT1/FYN/CASP2	20
BP	GO:0007565	female pregnancy	38/2316	205/20536	0.00140034	0.0230273	0.019778	STS/TIMP1/MMP2/TGFB1/EPOR/C1QBP/IGFBP2/GOT2/SPHK2/TRIM28/ADM/ITGA5/CAPN2/IGFBP7/TGFBR2/FOSL1/ETS1/ITGA3/DAZAP1/SYDE1/UBE2A/PAM/BSG/H3-3A/MAPK3/HSF1/COMT/PSG5/AKT1/NR2F2/RARA/SLC2A1/RPL29/RXRA/CTSB/EMP2/FKBP4/VDR	38
BP	GO:0015849	organic acid transport	58/2316	347/20536	0.00140958	0.0231179	0.0198558	CTNS/RAB3A/SLC25A11/SLC1A4/PLA2G12A/GOT2/SLC27A1/SLC35D2/LRRC8A/THBS1/SLC7A5/SLC1A1/SLC25A13/CPT1A/SLC15A4/ACSL1/SLC25A32/SLC27A4/SLC43A2/SLC16A13/SLC19A1/SLC25A20/SLC25A15/SLC25A10/SFXN4/SLC17A5/TRPC4/NFE2L1/RGS4/SLC6A9/MFSD2A/SLC66A1/ABCC4/ANXA1/SLC25A29/SNCA/ABCC1/PSEN1/AKT1/SLC38A5/SLC13A3/SLC16A10/SLC5A6/SLC25A17/RXRA/SLC35A5/SLC38A9/ACSL3/STARD10/SLC1A5/SLC38A1/SLC16A3/SLC16A2/MAP2K6/GIPC1/…	58
BP	GO:0006301	postreplication repair	14/2316	52/20536	0.0014419	0.0235232	0.0202038	RFC2/UBB/POLD4/UBC/UBE2A/VCP/PCNA/RPA3/FAAP20/RFC4/POLD2/POLE2/RPA1/POLD1	14
BP	GO:0009161	ribonucleoside monophosphate metabolic process	14/2316	52/20536	0.0014419	0.0235232	0.0202038	ATIC/NT5E/GMPS/IMPDH1/UCKL1/GUK1/UCK2/UCK1/ADA/CASK/GART/DLG1/ADK/ADSL	14
BP	GO:0043409	negative regulation of MAPK cascade	36/2316	192/20536	0.0014967	0.0243528	0.0209164	SFRP1/PIK3R2/ITGB1BP1/DUSP1/TIMP3/RNF149/PSCA/HDAC3/QARS1/GPS1/PPP2R1A/PRKCD/SH2B3/IGBP1/ARRB1/RGS4/PTEN/EPHB2/ITCH/HIPK3/FOXO1/SIRT3/HYAL2/MAPK8IP1/AKT1/DLG1/CSK/PTPRJ/DUSP7/MYC/TNIP1/FOXM1/IGF1R/GPS2/VRK3/SIRPA	36
BP	GO:0051031	tRNA transport	11/2316	36/20536	0.00150438	0.024378	0.020938	AAAS/NUP155/NUP133/NUP35/SEC13/NUP98/NDC1/RAN/NUP85/SEH1L/POM121	11
BP	GO:0000184	nuclear-transcribed mRNA catabolic process, nonsense-mediated decay	29/2316	145/20536	0.00150613	0.024378	0.020938	EIF3E/DCP1B/SMG8/RPL13/RNPS1/PPP2R1A/RPL23A/RPL14/RPL36A/GSPT1/RPL15/RPL23/RPL29/RPS23/RPL37/PABPC1/RPL30/RPS2/RPS3/RPL27A/RPLP0/RPL18/RPL28/RPL17/RPL26/RPS15/RPS19/RPL37A/RPL10	29
BP	GO:1900180	regulation of protein localization to nucleus	27/2316	132/20536	0.00152637	0.0246411	0.021164	TGFB1/PIK3R2/SMO/TRIM28/FBXO4/PLK1/TRIM8/HDAC3/GSK3B/PRKCD/MCRS1/LMNA/BAG3/SUFU/PKIG/ILRUN/HYAL2/PSEN1/AKT1/KAT7/GLIS2/ECT2/RAN/RAB23/CCT3/FYN/TARDBP	27
BP	GO:2001056	positive regulation of cysteine-type endopeptidase activity	33/2316	172/20536	0.00155327	0.0250101	0.021481	TFAP4/TBC1D10A/CTSH/HTRA2/MUL1/PDCD6/AIFM1/BAX/FADD/BID/BCL2L13/F2R/CRADD/MAPT/VCP/DLC1/ARRB1/CCN2/MTCH1/HSPD1/SNCA/PPM1F/DDX3X/HSF1/SENP1/RACK1/ASPH/MYC/FYN/RPS3/PDCD2/PML/CYFIP2	33
BP	GO:0007584	response to nutrient	43/2316	241/20536	0.00156069	0.0250642	0.0215274	CYP24A1/SFRP1/TGFB1/COL1A1/SPARC/IGFBP2/CAT/ARSB/ACSL1/AIFM1/TGFBR2/TNFRSF11B/SLC27A4/ERCC1/RELA/GAS6/PKM/OGG1/NNT/BCKDHB/STAT1/PTEN/ADA/HMGCL/PCNA/LDHA/HSF1/RARA/PEMT/POR/PDK2/OXCT1/FYN/SETDB1/ACSL3/VDR/TMBIM6/SSH1/BAIAP2/KANK2/EEF2/CASTOR2/ADSL	43
BP	GO:0001921	positive regulation of receptor recycling	7/2316	17/20536	0.00160248	0.0254055	0.0218205	ECE1/SCRIB/SNCA/NSF/PSEN1/VAMP3/ANXA2	7
BP	GO:0006266	DNA ligation	7/2316	17/20536	0.00160248	0.0254055	0.0218205	XRCC1/POLB/APLF/APTX/XRCC6/RAD51/TOP2A	7
BP	GO:0006744	ubiquinone biosynthetic process	7/2316	17/20536	0.00160248	0.0254055	0.0218205	COQ3/COQ9/NDUFA9/COQ5/COQ4/COQ8A/PDSS2	7
BP	GO:0006978	DNA damage response, signal transduction by p53 class mediator resulting in transcription of p21 class mediator	7/2316	17/20536	0.00160248	0.0254055	0.0218205	TFAP4/CDKN1A/CHEK2/HIPK2/FOXM1/RPL26/TP53	7
BP	GO:1901663	quinone biosynthetic process	7/2316	17/20536	0.00160248	0.0254055	0.0218205	COQ3/COQ9/NDUFA9/COQ5/COQ4/COQ8A/PDSS2	7
BP	GO:0043966	histone H3 acetylation	16/2316	64/20536	0.00160918	0.0254464	0.0218557	SPHK2/LEF1/KAT6B/TAF6L/SGF29/TAF5L/TADA1/SUPT3H/JADE2/KAT6A/KAT7/LDB1/YEATS2/TAF9/WBP2/TADA2A	16
BP	GO:0003333	amino acid transmembrane transport	19/2316	82/20536	0.00164108	0.0258846	0.0222321	SLC1A4/LRRC8A/SLC7A5/SLC1A1/SLC25A13/SLC15A4/SLC43A2/SLC25A15/RGS4/SLC6A9/SLC66A1/SLC25A29/PSEN1/SLC38A5/SLC16A10/SLC38A9/SLC1A5/SLC38A1/SLC6A6	19
BP	GO:0046513	ceramide biosynthetic process	18/2316	76/20536	0.00165279	0.026003	0.0223338	TNFRSF1A/ORMDL2/SPHK2/SMPD2/CERS2/B4GALT3/SPHK1/PRKCD/AGK/SGMS1/B4GALT5/ELOVL1/SMPD4/NSMAF/RACK1/B4GALNT1/CERS5/CERS1	18
BP	GO:0000722	telomere maintenance via recombination	6/2316	13/20536	0.00173474	0.0266814	0.0229164	XRCC1/ERCC1/XRCC3/RAD51C/RAD51/NSMCE2	6
BP	GO:0006241	CTP biosynthetic process	6/2316	13/20536	0.00173474	0.0266814	0.0229164	NME1/UCKL1/NME7/UCK2/UCK1/NME6	6
BP	GO:0009113	purine nucleobase biosynthetic process	6/2316	13/20536	0.00173474	0.0266814	0.0229164	MTHFD1/GMPS/SHMT1/MTHFD1L/ADA/GART	6
BP	GO:0009265	2'-deoxyribonucleotide biosynthetic process	6/2316	13/20536	0.00173474	0.0266814	0.0229164	DUT/SHMT1/AK5/GUK1/DCTD/ADK	6
BP	GO:0035751	regulation of lysosomal lumen pH	6/2316	13/20536	0.00173474	0.0266814	0.0229164	GRN/CLN6/TMEM165/TMEM175/CLN3/PPT1	6
BP	GO:0046036	CTP metabolic process	6/2316	13/20536	0.00173474	0.0266814	0.0229164	NME1/UCKL1/NME7/UCK2/UCK1/NME6	6
BP	GO:0046385	deoxyribose phosphate biosynthetic process	6/2316	13/20536	0.00173474	0.0266814	0.0229164	DUT/SHMT1/AK5/GUK1/DCTD/ADK	6
BP	GO:1901070	guanosine-containing compound biosynthetic process	6/2316	13/20536	0.00173474	0.0266814	0.0229164	NME1/GMPS/IMPDH1/GUK1/NME7/NME6	6
BP	GO:1904668	positive regulation of ubiquitin protein ligase activity	6/2316	13/20536	0.00173474	0.0266814	0.0229164	PLK1/CDC20/PTEN/FZR1/CDC14B/UBE2S	6
BP	GO:0042398	cellular modified amino acid biosynthetic process	14/2316	53/20536	0.00175927	0.0269915	0.0231828	PLOD1/MTHFD1/PLOD3/ATIC/SLC27A1/PTDSS2/CNDP2/SHMT1/MTHFD1L/FPGS/GART/GAMT/GCH1/PTDSS1	14
BP	GO:0018105	peptidyl-serine phosphorylation	53/2316	314/20536	0.00177289	0.0271331	0.0233044	TGFB1/GSK3A/PKN1/CCNB1/BCAR3/MAP2K2/CD44/GPD1L/NCK1/BAX/CNOT9/TGFBR2/PLK1/AURKA/GSK3B/TLK2/GAS6/PRKCD/RPS6KA4/PDPK1/AXIN1/ARRB1/AKT3/MAPKAPK2/PRKACB/HSP90AB1/MAPK8/ARAF/HIPK3/SNCA/MAPK3/MAPK12/ILK/PPM1F/CHEK2/AKT1/PWP1/SGK1/MAPKAP1/HIPK2/CSNK1E/PDK3/HAX1/PDCD10/CDK5/MARK2/RACK1/AURKB/CSNK1G1/MAST1/PRKD2/VRK3/CSNK2A1	53
BP	GO:0006734	NADH metabolic process	12/2316	42/20536	0.00177973	0.0271706	0.0233366	MDH1/ADPGK/PKM/FOXK2/VCP/HK1/PFKP/ALDOA/GPI/FOXK1/PFKM/TP53	12
BP	GO:0036503	ERAD pathway	24/2316	114/20536	0.00180773	0.02753	0.0236453	ERLEC1/WFS1/SDF2L1/UBE4A/UBE4B/USP14/FAF2/AMFR/FBXO17/STT3B/RNF139/HSPA5/RNF185/HM13/VCP/BAG6/EDEM2/UBAC2/UBE2J2/ERLIN1/TMUB1/RNF121/OS9/TMEM259	24
BP	GO:0010821	regulation of mitochondrion organization	38/2316	208/20536	0.00183623	0.0278565	0.0239257	GSK3A/USP30/HTRA2/VPS13C/MUL1/FBXO7/PPP3CC/BAX/TMEM135/GSK3B/BID/ATP13A2/MAPT/MFF/PLAUR/UBE2D3/E2F1/SLC35F6/RHOT1/LMNA/BAG3/OMA1/MAPK8/HSPA1A/BCL2L1/FXN/UBE2J2/AKT1/YWHAQ/HAX1/TFDP2/ABLIM3/ATG13/CAMKK2/RNF41/SAE1/TP53/MIEF1	38
BP	GO:0051648	vesicle localization	39/2316	215/20536	0.0018449	0.0278565	0.0239257	STARD3NL/RAB3A/CTSC/WIPI1/NAPA/CDH3/PDCD6/CDH2/SEC24D/SEC16A/MAP4K2/SCRIB/BLOC1S4/RAB27A/SEC24C/SEC13/CD59/TPGS1/PTEN/TRAPPC3/TMEM230/SNCA/SEC31A/NSF/MYO5A/PSEN1/DNM2/MCFD2/PCLO/BLOC1S3/PPP6C/ARL6/CLASP2/CDK5/PICALM/AP3S2/TRAPPC2L/NDE1/CLN3	39
BP	GO:0044706	multi-multicellular organism process	42/2316	236/20536	0.00184657	0.0278565	0.0239257	STS/TIMP1/MMP2/TGFB1/EPOR/C1QBP/IGFBP2/ACVR2A/GOT2/SPHK2/TRIM28/SERPINE2/HEXB/ADM/ITGA5/CAPN2/IGFBP7/TGFBR2/FOSL1/ETS1/ITGA3/DAZAP1/SYDE1/UBE2A/PAM/BSG/H3-3A/B4GALT1/MAPK3/HSF1/COMT/PSG5/AKT1/NR2F2/RARA/SLC2A1/RPL29/RXRA/CTSB/EMP2/FKBP4/VDR	42
BP	GO:0033044	regulation of chromosome organization	61/2316	373/20536	0.00184719	0.0278565	0.0239257	TGFB1/DUSP1/SPHK2/TRIM28/CCNB1/NAT10/XRCC1/MCM2/TINF2/FBXO4/PLK1/ERCC1/CDC20/TLK2/NOC2L/H1-10/RPS6KA4/MAPT/H1-0/NABP2/ANAPC11/SLX1B/XRCC3/C6orf89/ARRB1/H3-3A/LMNA/ATG5/PRMT6/MAPK8/LCMT1/CTBP1/ACD/SNCA/MAPK3/CDC45/KAT7/SETMAR/NELFE/HMGA1/MAP3K4/SENP6/CCT3/PTTG1/MYC/NSMCE2/CDC27/SETDB1/AURKB/ATF7IP/OTUB1/HNRNPA1/PML/TOP2A/WBP2/PRKD2/RUVBL2/SIRT6/TADA2A/TP53/PNKP	61
BP	GO:0009416	response to light stimulus	57/2316	344/20536	0.00188843	0.0283401	0.0243411	CTNS/GNA11/TMEM161A/BCL3/ID2/DUSP1/CAT/CDKN1A/FNTB/ELK1/JUND/UBE4B/BHLHE40/NR2F6/BAX/ERCC1/UNC119/DDB1/RELA/NOC2L/MTA1/OGG1/UBE2A/NPTN/CALM1/ARRB1/MME/PTPRK/B4GALT2/MAPK8/NPHP4/CAMKMT/GNB1/PCNA/E2F4/HMGN1/DEAF1/FECH/CCAR2/HYAL2/PPP1CB/AKT1/DNM2/RDH13/MAP3K4/CDK5/MYC/RIC8A/AURKB/YY1/PML/RPL26/RUVBL2/POLD1/CERS1/TP53/DDB2	57
BP	GO:0031098	stress-activated protein kinase signaling cascade	57/2316	344/20536	0.00188843	0.0283401	0.0243411	MAP2K5/STRADB/SFRP1/DUSP1/PKN1/MAP2K2/MUL1/MAP4K2/UBB/KARS1/ADORA2B/HDAC3/QARS1/GPS1/PAK4/SPHK1/UBC/IGBP1/MAP2K3/MAP3K2/MAP2K4/AXIN1/MAPKAPK2/CCN2/IRAK1/MAPK8/ITCH/ROR2/EMC10/HIPK3/FOXO1/FBXW11/NFKB1/MAPK3/MAPK8IP1/AKT1/STK25/KAT7/HIPK2/DLG1/ZFP36L1/PRDX1/MAP3K4/DBNL/PRMT1/PDCD10/MYC/RPS3/FOXM1/STK24/IGF1R/GPS2/MAP3K3/TAOK1/MAP2K6/NBR1/SIRPA	57
BP	GO:0072527	pyrimidine-containing compound metabolic process	23/2316	108/20536	0.00190039	0.0284506	0.024436	NME1/NTHL1/NT5E/GPAT3/NEIL2/AGPAT5/DUT/OGG1/SHMT1/UCKL1/AK5/NME7/UCK2/AGPAT2/UCK1/AGPAT1/LCLAT1/PUDP/NME6/TAMM41/CDS2/DCTD/TK2	23
BP	GO:0046824	positive regulation of nucleocytoplasmic transport	16/2316	65/20536	0.00191495	0.0284649	0.0244482	TGFB1/PIK3R2/SMO/TRIM28/HDAC3/GSK3B/GAS6/PRKCD/BAG3/EMD/HYAL2/PSEN1/ECT2/RAN/TARDBP/TP53	16
BP	GO:0075733	intracellular transport of virus	16/2316	65/20536	0.00191495	0.0284649	0.0244482	AAAS/NUP155/NUP133/NUP35/VPS37C/UBB/MVB12A/KPNA2/UBC/SEC13/NUP98/NDC1/RAN/NUP85/SEH1L/POM121	16
BP	GO:0032469	endoplasmic reticulum calcium ion homeostasis	8/2316	22/20536	0.00192357	0.0284649	0.0244482	WFS1/BAX/RAP1GDS1/TGM2/PSEN1/ATP2A2/TMBIM6/PML	8
BP	GO:0097502	mannosylation	11/2316	37/20536	0.00192556	0.0284649	0.0244482	SDF2L1/ALG1/ALG8/B4GAT1/DPM2/ALG12/TMTC4/POMGNT2/ALG3/DPY19L4/TMTC1	11
BP	GO:0018209	peptidyl-serine modification	56/2316	337/20536	0.00192738	0.0284649	0.0244482	TGFB1/GSK3A/PKN1/CCNB1/BCAR3/MAP2K2/CD44/GALNT1/GPD1L/NCK1/BAX/CNOT9/TGFBR2/PLK1/AURKA/GSK3B/TLK2/GAS6/PRKCD/RPS6KA4/PDPK1/AXIN1/ARRB1/AKT3/GALNT2/MAPKAPK2/PRKACB/HSP90AB1/MAPK8/ARAF/HIPK3/SNCA/MAPK3/MAPK12/ILK/PPM1F/CHEK2/AKT1/PWP1/SGK1/MAPKAP1/HIPK2/CSNK1E/PDK3/HAX1/PDCD10/CDK5/MARK2/RACK1/AURKB/CSNK1G1/MAST1/PRKD2/VRK3/CSNK2A1/NTMT1	56
BP	GO:1903578	regulation of ATP metabolic process	25/2316	121/20536	0.00193309	0.0284649	0.0244482	AAAS/NUP155/COX7A2L/SPHK2/CCNB1/NUP133/NUP35/SHMT2/SEC13/VCP/NUP98/BEND3/NDC1/SLC2A6/TMSB4X/SNCA/PSEN1/EIF6/TAZ/NUP85/SEH1L/SLC25A23/SIRT6/TP53/POM121	25
BP	GO:0033619	membrane protein proteolysis	17/2316	71/20536	0.00193817	0.0284649	0.0244482	TIMP1/CTSH/TGFB1/SPPL2A/APH1B/TIMP3/NCSTN/RELA/HM13/MBTPS1/SPPL3/APH1A/MBTPS2/NFKB1/PSEN1/SH3D19/FURIN	17
BP	GO:0061077	chaperone-mediated protein folding	17/2316	71/20536	0.00193817	0.0284649	0.0244482	TRAP1/PDIA4/P3H1/DNAJB5/CRTAP/HSPA5/PEX19/HSPA1B/HSPA1A/DFFA/UNC45A/HSPB1/HSPA8/FKBP4/DNAJB1/CSNK2A1/PTGES3	17
BP	GO:1901661	quinone metabolic process	10/2316	32/20536	0.00202578	0.0296811	0.0254928	COQ3/COQ9/NDUFA9/COQ5/COQ4/AKR7A2/COQ8A/PDSS2/AKR1A1/CRYZL1	10
BP	GO:0006415	translational termination	24/2316	115/20536	0.00204511	0.0298934	0.0256752	MRPL34/MRPL4/MRPL3/MRPS28/OXA1L/MRPL17/MRPL55/MRPS18C/APEH/MRPL43/MRPL38/MRPL1/EIF5A/AURKAIP1/DAP3/MRPL20/MRPS18A/MRPL2/MRPL52/MRPL19/GSPT1/MRPS27/MRPL36/JMJD4	24
BP	GO:0036297	interstrand cross-link repair	14/2316	54/20536	0.00213252	0.0310244	0.0266466	ERCC1/UBB/MCM9/FANCF/UBC/SLX1B/XRCC3/FANCG/CENPX/RPA3/FAAP20/RAD51/MUS81/RPA1	14
BP	GO:1903573	negative regulation of response to endoplasmic reticulum stress	14/2316	54/20536	0.00213252	0.0310244	0.0266466	ERLEC1/WFS1/USP14/BFAR/NCK1/HSPA5/HSPA1A/BCL2L1/UBAC2/RACK1/TMBIM6/OS9/HYOU1/CREB3L1	14
BP	GO:0018394	peptidyl-lysine acetylation	35/2316	189/20536	0.00214603	0.0311477	0.0267525	TGFB1/SPHK2/DPF2/USP22/LEF1/KAT6B/TAF6L/SGF29/NOC2L/RPS6KA4/MCRS1/ARRB1/BAG6/TAF5L/TADA1/BEND3/ATG5/SUPT3H/CTBP1/SNCA/JADE2/MAPK3/KAT6A/GTF2B/KAT7/LDB1/YEATS2/MORF4L2/KAT8/POR/TAF9/BAZ1A/WBP2/RUVBL2/TADA2A	35
BP	GO:0006575	cellular modified amino acid metabolic process	37/2316	203/20536	0.00217996	0.031566	0.0271118	CTNS/PLOD1/MTHFD1/PLOD3/ATIC/PLA2G12A/GOT2/SLC27A1/LPCAT3/CPT1A/SLC25A32/PTDSS2/SLC19A1/CRAT/KYAT1/CNDP2/MBOAT1/SHMT2/ABHD12/SHMT1/MTHFD2L/NFE2L1/MTHFD1L/SARDH/FPGS/GART/ABHD16A/MMACHC/SLC5A6/PCYOX1/PEMT/MTRR/GAMT/CARNMT1/POR/GCH1/PTDSS1	37
BP	GO:0098656	anion transmembrane transport	53/2316	317/20536	0.00218878	0.0316197	0.0271579	SLC25A3/SLC25A11/SLC1A4/SLC35B1/SLC35D2/LRRC8A/THBS1/PACC1/SLC7A5/SLC1A1/GLRB/SLC25A13/CPT1A/SLC15A4/SLC20A1/ANKH/SLC25A32/SLC43A2/SLC19A1/SLC25A20/SLC37A4/SLC25A15/SLC20A2/SLC25A10/SLC12A9/MFSD10/SLC26A11/RGS4/SLC6A9/SLC66A1/SLC4A2/SLC25A29/SLC12A8/SLC35B2/ABCC1/SLC37A2/PSEN1/TTYH3/AKT1/SLC38A5/SLC13A3/SLC16A10/SLC5A6/PCYOX1/SLC25A17/SLC35A2/SLC38A9/SLC4A11/SLC1A5/SLC38A1/SLC16A3/CLIC1/SLC6A6	53
BP	GO:0009247	glycolipid biosynthetic process	17/2316	72/20536	0.0022755	0.0327959	0.0281681	PIGQ/PIGU/A4GALT/PIGF/PIGO/DPM2/B4GALT3/PIGC/GPAA1/PIGM/PIGK/B4GALT5/PIGT/PIGP/ST3GAL4/PGAP2/B4GALNT1	17
BP	GO:0008033	tRNA processing	29/2316	149/20536	0.00231473	0.0332836	0.028587	RTCB/MTFMT/QTRT1/NAT10/USP14/AARS1/FARS2/ELP6/KARS1/RPP40/METTL1/TSEN54/ELAC2/POP5/DUS2/TRMT1L/SARS1/RPP38/ANKRD16/TSEN34/ELP5/RPP21/TRIT1/CTU2/PUS1/PUSL1/THUMPD3/DUS1L/PRORP	29
BP	GO:0071496	cellular response to external stimulus	59/2316	362/20536	0.00234864	0.0336929	0.0289386	TNFRSF1A/LAMP2/CYP24A1/SFRP1/TLE5/TGFB1/COL1A1/NPRL2/CDKN1A/CD68/MARS1/WIPI1/GSDMD/CNN2/SKP2/AIFM1/ATP1A1/AXL/FADD/ADORA2B/FOSL1/HSPA5/GAS6/CRADD/MAP3K2/MAP2K4/ATG7/ATG5/BAG3/GOT1/ENG/MAPK8/FOXO1/NFKB1/MAPK3/NUDT1/C12orf66/HSF1/COMT/MIOS/AKT1/SLC2A1/WDR45/PDK2/FYN/HSPA8/SIPA1/STK24/VDR/HNRNPA1/SSH1/MAX/BAIAP2/SEH1L/KANK2/CASTOR2/GAS2L1/TP53/CASP2	59
BP	GO:0019216	regulation of lipid metabolic process	68/2316	429/20536	0.002368	0.033749	0.0289867	TNFRSF1A/TGFB1/PIK3R2/MVK/ID2/ORMDL2/SPHK2/SLC27A1/SMPD2/SCARB1/CD81/PLPP1/SCAP/CPT1A/ADM/ACSL1/CAPN2/ATP1A1/IGFBP7/TNFRSF21/HDAC3/CTDNEP1/WDTC1/FHL2/OPA3/SPHK1/PRKCD/SOCS3/PNPLA2/MBTPS1/CARM1/AGTR1/DHCR7/NFE2L1/G0S2/PMVK/ANXA1/MBTPS2/NFKB1/SNCA/ETFBKMT/FITM2/AKT1/DGKZ/ERLIN1/NFYC/NSMAF/NR1H3/PDK3/RAN/EIF6/NCOR2/POR/TAZ/RXRA/RACK1/PDK2/PTK2/TXNRD1/ACSL3/VDR/CHD9/GPS2/NR1H2/FDPS/SOCS7/FDFT1/FASN	68
BP	GO:0006743	ubiquinone metabolic process	7/2316	18/20536	0.00236892	0.033749	0.0289867	COQ3/COQ9/NDUFA9/COQ5/COQ4/COQ8A/PDSS2	7
BP	GO:0042772	DNA damage response, signal transduction resulting in transcription	7/2316	18/20536	0.00236892	0.033749	0.0289867	TFAP4/CDKN1A/CHEK2/HIPK2/FOXM1/RPL26/TP53	7
BP	GO:0042594	response to starvation	37/2316	204/20536	0.00238009	0.0338271	0.0290538	LAMP2/SFRP1/NPRL2/CDKN1A/MARS1/WIPI1/SSTR1/ADM/HSPA5/GAS6/FOXK2/ATG7/ATG5/MAPK8/HMGCL/FOXO1/MAPK3/PCK2/C12orf66/COMT/MIOS/FOXO3/BCAS3/SLC2A1/FOXK1/WDR45/EIF2A/OXCT1/LARP1/HSPA8/STK24/HNRNPA1/MAX/SEH1L/GAS2L1/TP53/ADSL	37
BP	GO:0046890	regulation of lipid biosynthetic process	38/2316	211/20536	0.00238535	0.0338271	0.0290538	TNFRSF1A/MVK/ORMDL2/SPHK2/SLC27A1/SMPD2/SCARB1/SCAP/ADM/CAPN2/ATP1A1/IGFBP7/CTDNEP1/WDTC1/SPHK1/PRKCD/MBTPS1/DHCR7/PMVK/ANXA1/MBTPS2/NFKB1/FITM2/AKT1/ERLIN1/NFYC/NSMAF/NR1H3/RAN/EIF6/POR/RACK1/ACSL3/VDR/NR1H2/FDPS/FDFT1/FASN	38
BP	GO:0051225	spindle assembly	27/2316	136/20536	0.00239761	0.0339231	0.0291363	AAAS/MYBL2/PLK1/HDAC3/CDC20/AURKA/WASHC5/CEP192/TUBB/TUBGCP2/RCC1/HSPA1B/HSPA1A/TUBGCP3/WRAP73/SAC3D1/KIF2A/CHEK2/MAPRE3/HAUS7/SENP6/HAUS4/CEP63/ARHGEF10/RPS3/AURKB/RACGAP1	27
BP	GO:0006007	glucose catabolic process	11/2316	38/20536	0.00243782	0.0341238	0.0293086	LRP5/ADPGK/PKM/FOXK2/HK1/PFKP/ALDOA/GPI/FOXK1/PFKM/TP53	11
BP	GO:0009167	purine ribonucleoside monophosphate metabolic process	11/2316	38/20536	0.00243782	0.0341238	0.0293086	ATIC/NT5E/GMPS/IMPDH1/GUK1/ADA/CASK/GART/DLG1/ADK/ADSL	11
BP	GO:0032801	receptor catabolic process	11/2316	38/20536	0.00243782	0.0341238	0.0293086	TGFB1/CAPN1/MVB12A/AP2A1/ITCH/AP2M1/CDK5/ZNRF3/ANXA2/FURIN/AP2B1	11
BP	GO:0097064	ncRNA export from nucleus	11/2316	38/20536	0.00243782	0.0341238	0.0293086	AAAS/NUP155/NUP133/NUP35/SEC13/NUP98/NDC1/RAN/NUP85/SEH1L/POM121	11
BP	GO:0007052	mitotic spindle organization	25/2316	123/20536	0.0024449	0.0341238	0.0293086	AAAS/MYBL2/FSD1/CCNB1/WDR62/PLK1/CDC20/AURKA/CEP192/VCP/PTPA/RCC1/HSPA1B/HSPA1A/WRAP73/KIF2A/CHEK2/GNAI1/RAN/POC1A/CLASP2/ARHGEF10/AURKB/RACGAP1/PRC1	25
BP	GO:0008630	intrinsic apoptotic signaling pathway in response to DNA damage	25/2316	123/20536	0.0024449	0.0341238	0.0293086	TMEM161A/TNFRSF1A/BCL3/TMEM109/CDKN1A/HTRA2/CD44/POLB/BAX/SHISA5/BID/E2F1/EPHA2/BAG6/BCL2L1/CCAR2/CHEK2/HIPK2/BCL2L12/TAF9/RPS3/PML/RPL26/TP53/CASP2	25
BP	GO:2000573	positive regulation of DNA biosynthetic process	18/2316	79/20536	0.00261706	0.0364444	0.0313018	RFC2/FBXO4/CHTF8/PARM1/HSP90AB1/ACD/MAPK3/DDX39B/WRAP53/RFC4/MAP3K4/CCT3/MYC/AURKB/HNRNPA1/PRKD2/PTGES3/PNKP	18
BP	GO:0032507	maintenance of protein location in cell	15/2316	61/20536	0.00264599	0.0366431	0.0314724	BCL3/ARL2/VPS13C/HSPA5/GPAA1/RANGAP1/HK1/TMSB4X/SUN1/AKT1/KDELR3/CDK5/OS9/PML/RER1	15
BP	GO:0000715	nucleotide-excision repair, DNA damage recognition	8/2316	23/20536	0.00266096	0.0366431	0.0314724	COPS7A/DDB1/UBB/GPS1/UBC/RAD23B/CUL4A/DDB2	8
BP	GO:0090153	regulation of sphingolipid biosynthetic process	8/2316	23/20536	0.00266096	0.0366431	0.0314724	TNFRSF1A/ORMDL2/SPHK2/SMPD2/SPHK1/PRKCD/NSMAF/RACK1	8
BP	GO:1905038	regulation of membrane lipid metabolic process	8/2316	23/20536	0.00266096	0.0366431	0.0314724	TNFRSF1A/ORMDL2/SPHK2/SMPD2/SPHK1/PRKCD/NSMAF/RACK1	8
BP	GO:2000303	regulation of ceramide biosynthetic process	8/2316	23/20536	0.00266096	0.0366431	0.0314724	TNFRSF1A/ORMDL2/SPHK2/SMPD2/SPHK1/PRKCD/NSMAF/RACK1	8
BP	GO:0009209	pyrimidine ribonucleoside triphosphate biosynthetic process	6/2316	14/20536	0.00274776	0.0376532	0.0323401	NME1/UCKL1/NME7/UCK2/UCK1/NME6	6
BP	GO:0090481	pyrimidine nucleotide-sugar transmembrane transport	6/2316	14/20536	0.00274776	0.0376532	0.0323401	SLC35B1/SLC35D2/SLC35E4/SLC35A2/SLC35A5/SLC35A4	6
BP	GO:0006865	amino acid transport	28/2316	144/20536	0.00276406	0.0376532	0.0323401	CTNS/RAB3A/SLC1A4/LRRC8A/SLC7A5/SLC1A1/SLC25A13/SLC15A4/SLC43A2/SLC25A15/SFXN4/SLC17A5/TRPC4/NFE2L1/RGS4/SLC6A9/SLC66A1/SLC25A29/SNCA/PSEN1/SLC38A5/SLC16A10/SLC38A9/SLC1A5/SLC38A1/GIPC1/SLC6A6/CLN3	28
BP	GO:0007178	transmembrane receptor protein serine/threonine kinase signaling pathway	60/2316	372/20536	0.00276848	0.0376532	0.0323401	PARD6A/SFRP1/TGFB1/LOX/ACVR2A/THBS1/ZC3H3/LEF1/TGFBR2/ITGB5/BMPER/COL1A2/LTBP3/UBB/ATOH8/ITGA3/ZYX/HSPA5/ZNF703/UBC/FERMT2/PDPK1/UBE2D3/WWTR1/FUT8/PTPRK/HTRA1/IRAK1/GOT1/HSP90AB1/BMPR1A/CHRDL1/ENG/BAMBI/HSPA1A/ROR2/ID1/MAPK3/ILK/RBPMS/SMAD9/LTBP1/DNM2/FBXL15/HIPK2/ACVR1/FST/RGMB/PTK2/FAM89B/PML/TGFB1I1/DDX5/ETV2/GIPC1/FSTL3/FURIN/FOXD1/UBE2D1/TP53	60
BP	GO:0006285	base-excision repair, AP site formation	5/2316	10/20536	0.0028074	0.0376532	0.0323401	NTHL1/NEIL2/OGG1/MUTYH/MPG	5
BP	GO:0006307	DNA dealkylation involved in DNA repair	5/2316	10/20536	0.0028074	0.0376532	0.0323401	ALKBH3/ALKBH2/MPG/ASCC1/FTO	5
BP	GO:0006551	leucine metabolic process	5/2316	10/20536	0.0028074	0.0376532	0.0323401	MCCC2/HMGCL/IVD/BCAT1/BCAT2	5
BP	GO:0007220	Notch receptor processing	5/2316	10/20536	0.0028074	0.0376532	0.0323401	APH1B/NCSTN/DNER/APH1A/PSEN1	5
BP	GO:0010918	positive regulation of mitochondrial membrane potential	5/2316	10/20536	0.0028074	0.0376532	0.0323401	CTNS/BID/NNT/VCP/AKT1	5
BP	GO:0032070	regulation of deoxyribonuclease activity	5/2316	10/20536	0.0028074	0.0376532	0.0323401	PRKCD/DFFA/PCNA/AKT1/RPS3	5
BP	GO:0035247	peptidyl-arginine omega-N-methylation	5/2316	10/20536	0.0028074	0.0376532	0.0323401	PRMT5/CARM1/PRMT6/PRMT7/PRMT1	5
BP	GO:1903799	negative regulation of production of miRNAs involved in gene silencing by miRNA	5/2316	10/20536	0.0028074	0.0376532	0.0323401	TGFB1/PPP3CA/NCOR2/ZC3H10/TP53	5
BP	GO:0006403	RNA localization	44/2316	256/20536	0.00292027	0.0390823	0.0335674	AAAS/NUP155/CPSF3/DDX39A/SYMPK/POLDIP3/XPO7/NUP133/ZC3H3/THOC3/NUP35/TGFBR2/SNUPN/RNPS1/RFTN1/EIF5A/SEC13/MVP/NUP98/ZC3H11A/NDC1/BICD2/DDX39B/WRAP53/HSF1/MEX3D/ZFP36L1/RAN/EIF4E/EIF6/SLBP/CCT3/RANBP17/BICD1/SRSF9/HNRNPA1/YY1/THOC6/NUP85/RPS15/SEH1L/RUVBL2/ATXN2/POM121	44
BP	GO:0051028	mRNA transport	31/2316	165/20536	0.00296161	0.0395499	0.0339691	AAAS/NUP155/CPSF3/DDX39A/SYMPK/POLDIP3/XPO7/NUP133/ZC3H3/THOC3/NUP35/RNPS1/EIF5A/SEC13/MVP/NUP98/ZC3H11A/NDC1/BICD2/DDX39B/HSF1/ZFP36L1/EIF4E/SLBP/RANBP17/SRSF9/HNRNPA1/THOC6/NUP85/SEH1L/POM121	31
BP	GO:0009126	purine nucleoside monophosphate metabolic process	11/2316	39/20536	0.00305486	0.0405966	0.0348681	ATIC/NT5E/GMPS/IMPDH1/GUK1/ADA/CASK/GART/DLG1/ADK/ADSL	11
BP	GO:0050657	nucleic acid transport	38/2316	214/20536	0.00307073	0.0405966	0.0348681	AAAS/NUP155/CPSF3/DDX39A/SYMPK/POLDIP3/XPO7/NUP133/ZC3H3/THOC3/NUP35/TGFBR2/SNUPN/RNPS1/RFTN1/EIF5A/SEC13/MVP/NUP98/ZC3H11A/NDC1/BICD2/DDX39B/HSF1/ZFP36L1/RAN/EIF4E/EIF6/SLBP/RANBP17/SRSF9/HNRNPA1/THOC6/NUP85/RPS15/SEH1L/ATXN2/POM121	38
BP	GO:0050658	RNA transport	38/2316	214/20536	0.00307073	0.0405966	0.0348681	AAAS/NUP155/CPSF3/DDX39A/SYMPK/POLDIP3/XPO7/NUP133/ZC3H3/THOC3/NUP35/TGFBR2/SNUPN/RNPS1/RFTN1/EIF5A/SEC13/MVP/NUP98/ZC3H11A/NDC1/BICD2/DDX39B/HSF1/ZFP36L1/RAN/EIF4E/EIF6/SLBP/RANBP17/SRSF9/HNRNPA1/THOC6/NUP85/RPS15/SEH1L/ATXN2/POM121	38
BP	GO:0045787	positive regulation of cell cycle	67/2316	426/20536	0.0030716	0.0405966	0.0348681	TFAP4/APEX1/TGFB1/ID2/CDKN1A/CDC25B/SIRT2/CCNB1/USP22/CNOT11/BAX/LRP5/CNOT9/FOSL1/AURKA/MED25/SPHK1/CDC25C/CRADD/E2F1/CARM1/ANAPC11/XRCC3/C6orf89/CCN2/HSP90AB1/CCNY/ANXA1/PCNA/E2F4/CENPJ/PKP4/DDX39B/UBE2E2/DDX3X/HSF1/CHEK2/CNOT8/CDC45/MAPRE3/MTA3/AKT1/RAD51C/RARA/SETMAR/CNOT3/ECT2/EIF4E/PRMT1/CDC14B/TFDP2/POC1A/NSFL1C/RPL23/CUL4A/NSMCE2/GDPD5/AURKB/POLDIP2/RACGAP1/PML/RPL26/GIPC1/FLT3LG/TP53/FAM8…	67
BP	GO:0043392	negative regulation of DNA binding	14/2316	56/20536	0.00307606	0.0405966	0.0348681	TFAP4/ID2/SMO/LEF1/SRI/E2F1/ILRUN/ID3/ID1/CTNNBIP1/TMSB4X/SUMO1/CPNE1/PSEN1	14
BP	GO:1905475	regulation of protein localization to membrane	36/2316	200/20536	0.00307938	0.0405966	0.0348681	TGFB1/ITGB1BP1/CD81/GPC1/CDH2/ERBB2/PPP3CC/BID/ITGA3/MFF/PDPK1/E2F1/RHOG/EPHA2/MAPK8/EPHB2/BCL2L1/AP2M1/AKT1/DLG1/CSK/TMBIM1/YWHAQ/TFDP2/CDK5/RACK1/FYN/PICALM/ACSL3/SSH1/NUMB/RER1/PTPN9/TP53/AP2B1/MIEF1	36
BP	GO:0046794	transport of virus	16/2316	68/20536	0.00313665	0.041176	0.0353657	AAAS/NUP155/NUP133/NUP35/VPS37C/UBB/MVB12A/KPNA2/UBC/SEC13/NUP98/NDC1/RAN/NUP85/SEH1L/POM121	16
BP	GO:0046834	lipid phosphorylation	16/2316	68/20536	0.00313665	0.041176	0.0353657	PIK3R2/SPHK2/IMPA2/SPHK1/TTC7B/SOCS3/AGK/PI4KB/PIP5K1A/PIP4K2A/PIK3CD/IP6K1/DGKZ/FAM126A/PIP5K1C/SOCS7	16
BP	GO:1901657	glycosyl compound metabolic process	26/2316	132/20536	0.00319372	0.0418364	0.035933	NME1/GLA/ATIC/NT5E/GMPS/AKR7A2/IMPDH1/UCKL1/GUK1/NME7/UCK2/AKR1A1/UCK1/ADA/CASK/PUDP/NAGA/NME6/DLG1/PEMT/GAMT/RAN/RAB23/ADK/TK2/NUDT18	26
BP	GO:0051304	chromosome separation	20/2316	93/20536	0.00322435	0.0421483	0.0362008	DUSP1/NCAPH/CCNB1/NCAPH2/PLK1/CDC20/NCAPD2/PPP2R1A/ANAPC11/XRCC3/LCMT1/CENPX/DIS3L2/PTTG1/NSMCE2/MUS81/CDC27/AURKB/TOP2A/CSNK2A1	20
BP	GO:0048511	rhythmic process	50/2316	301/20536	0.0032744	0.0427123	0.0366852	GNA11/SERPINE1/ID2/JUND/BHLHE40/TYRO3/CPT1A/TEF/NDUFA9/NR2F6/AXL/DDB1/HDAC3/SIAH2/GSK3B/ETS1/PRMT5/HSPA5/MTA1/PAM/ATG7/MYCBP2/ARRB1/PTEN/ADA/MAPK8/ID3/ID1/SUV39H1/PCNA/LGR4/CCAR2/FBXW11/PPP1CB/FOXO3/CSNK1E/NR1H3/NCOR2/CDK5/CUL4A/RACK1/PML/TOP2A/DDX5/MAP2K6/CSNK2A1/TARDBP/TP53/CASP2/UBE3A	50
BP	GO:0032091	negative regulation of protein binding	22/2316	106/20536	0.003297	0.0429166	0.0368607	TLE5/ITGB1BP1/SYMPK/LEF1/BAX/AURKA/GSK3B/HSPA5/PRKCD/CARM1/PEX14/MAPK8/ID1/CTNNBIP1/MAPK3/AKT1/CSNK1E/EPB41L5/AURKB/TMBIM6/PSME3IP1/RUVBL2	22
BP	GO:0009156	ribonucleoside monophosphate biosynthetic process	10/2316	34/20536	0.00333798	0.0432678	0.0371624	ATIC/GMPS/IMPDH1/UCKL1/UCK2/UCK1/ADA/GART/ADK/ADSL	10
BP	GO:0042407	cristae formation	10/2316	34/20536	0.00333798	0.0432678	0.0371624	CHCHD3/CHCHD6/ATP5MC2/SAMM50/OMA1/ATP5F1D/IMMT/TAZ/ATP5F1B/MICOS13	10
BP	GO:0031589	cell-substrate adhesion	61/2316	383/20536	0.00343892	0.0444829	0.038206	ACTN1/NID2/SFRP1/SERPINE1/C1QBP/COL1A1/ITGB1BP1/ARL2/THBS1/CD44/TYRO3/BCAM/WDPCP/HSD17B12/THY1/ITGA5/ITGB5/JAM3/AXL/DAPK3/RAC3/GSK3B/ITGA3/ZYX/TNFRSF12A/GAS6/FERMT2/PDPK1/FN1/TBCD/DLC1/L1CAM/DDR2/CCN2/PTPRK/PIP5K1A/PTEN/VCL/PLAU/ID1/CASK/MYADM/ILK/PPM1F/BCAS3/DNM2/LDB1/LIMS1/CDH13/SGCE/PTPRJ/MKLN1/EPB41L5/ARHGEF7/VAMP3/CLASP2/CDK5/PTK2/SORBS3/EMP2/CD63	61
BP	GO:0062012	regulation of small molecule metabolic process	72/2316	466/20536	0.00347957	0.0448763	0.0385438	AAAS/TGFB1/GSK3A/MVK/NUP155/ODC1/SPHK2/COQ3/KHK/NUP133/SCAP/CPT1A/IGFBP4/IGFBP3/ADM/NUP35/CD320/DDB1/MAEA/ADORA2B/GSK3B/WDTC1/FOXK2/PSMF1/MBTPS1/SEC13/AP2A1/DHCR7/VCP/NUP98/NFE2L1/PMVK/PSMD4/NDC1/SLC2A6/PSMB9/ANXA1/MBTPS2/FOXO1/TMSB4X/LCMT1/NLN/NFKB1/SNCA/PPP1CB/ETFBKMT/COMT/PSEN1/AKT1/ERLIN1/NFYC/NR1H3/PDK3/RAN/EIF6/FOXK1/POR/TAZ/PSMD6/PDK2/PSMC3/PSMA1/VDR/NUP85/SEH1L/NR1H2/SIRT6/FDPS/TP53/FDFT1…	72
BP	GO:0031145	anaphase-promoting complex-dependent catabolic process	21/2316	100/20536	0.00348564	0.0448763	0.0385438	CCNB1/PLK1/UBB/ANAPC10/CDC20/AURKA/PSMF1/UBC/ANAPC11/PSMD4/PSMB9/FZR1/ANAPC7/PSMD6/PTTG1/PSMC3/PSMA1/CDC27/AURKB/UBE2S/UBE2D1	21
BP	GO:0071260	cellular response to mechanical stimulus	18/2316	81/20536	0.0034911	0.0448763	0.0385438	TNFRSF1A/TGFB1/COL1A1/CNN2/ATP1A1/FADD/CRADD/MAP3K2/MAP2K4/BAG3/GOT1/ENG/MAPK8/NFKB1/MAPK3/AKT1/SLC2A1/CASP2	18
BP	GO:0010639	negative regulation of organelle organization	66/2316	421/20536	0.00354499	0.044909	0.038572	DUSP1/SPHK2/CCNB1/USP30/NAT10/HTRA2/XRCC1/MUL1/MCM2/TINF2/EVI5L/TMEFF2/EPS8/NUBP1/PLK1/ERCC1/S1PR1/CDC20/ARHGEF2/TOM1L2/NOC2L/PRKCD/H1-10/MAPT/AURKAIP1/H1-0/SLC35F6/SLX1B/XRCC3/TBCD/DLC1/STYXL1/H3-3A/LMNA/ATG5/BAG3/PRMT6/OMA1/HSPA1A/BCL2L1/KATNB1/TMSB4X/LCMT1/CTBP1/MYADM/ACD/SNCA/FXN/AKT1/DNM2/SETMAR/NME6/HMGA1/CLASP2/PTTG1/AURKB/FKBP4/OTUB1/HNRNPA1/RNF41/TOM1L1/TOP2A/TAOK1/PRKAR1A/TP53/SCHIP1	66
BP	GO:0006735	NADH regeneration	9/2316	29/20536	0.00354559	0.044909	0.038572	ADPGK/PKM/FOXK2/HK1/PFKP/ALDOA/GPI/FOXK1/PFKM	9
BP	GO:0018146	keratan sulfate biosynthetic process	9/2316	29/20536	0.00354559	0.044909	0.038572	SLC35D2/B3GNT2/B4GAT1/B4GALT3/B4GALT5/B4GALT2/ST3GAL3/B4GALT1/ST3GAL4	9
BP	GO:0061621	canonical glycolysis	9/2316	29/20536	0.00354559	0.044909	0.038572	ADPGK/PKM/FOXK2/HK1/PFKP/ALDOA/GPI/FOXK1/PFKM	9
BP	GO:0061718	glucose catabolic process to pyruvate	9/2316	29/20536	0.00354559	0.044909	0.038572	ADPGK/PKM/FOXK2/HK1/PFKP/ALDOA/GPI/FOXK1/PFKM	9
BP	GO:0000731	DNA synthesis involved in DNA repair	13/2316	51/20536	0.00355902	0.044909	0.038572	RFC2/UBB/POLD4/UBC/VCP/PCNA/RPA3/FAAP20/RFC4/POLD2/POLE2/RPA1/POLD1	13
BP	GO:0006754	ATP biosynthetic process	13/2316	51/20536	0.00355902	0.044909	0.038572	TGFB1/SPHK2/SLC25A13/CYC1/PKM/ATP5MC2/VCP/TMSB4X/VPS9D1/ATP5F1D/ALDOA/TAZ/ATP5F1B	13
BP	GO:0035307	positive regulation of protein dephosphorylation	13/2316	51/20536	0.00355902	0.044909	0.038572	TGFB1/SYMPK/PRKCD/PTBP1/SPPL3/CALM1/DLC1/PTPA/HSP90AB1/CD33/PPP1R7/PPP2R5D/VRK3	13
BP	GO:0048146	positive regulation of fibroblast proliferation	13/2316	51/20536	0.00355902	0.044909	0.038572	TGFB1/CDKN1A/CCNB1/SPHK1/GAS6/E2F1/FN1/DDR2/RNASEH2B/MYC/ANXA2/PML/SIRT6	13
BP	GO:0051650	establishment of vesicle localization	35/2316	195/20536	0.00365309	0.0459227	0.0394426	STARD3NL/RAB3A/CTSC/WIPI1/NAPA/CDH3/PDCD6/SEC24D/SEC16A/MAP4K2/SCRIB/BLOC1S4/RAB27A/SEC24C/SEC13/CD59/TRAPPC3/TMEM230/SNCA/SEC31A/NSF/MYO5A/PSEN1/DNM2/MCFD2/BLOC1S3/PPP6C/ARL6/CLASP2/CDK5/PICALM/AP3S2/TRAPPC2L/NDE1/CLN3	35
BP	GO:0044766	multi-organism transport	16/2316	69/20536	0.00366455	0.0459227	0.0394426	AAAS/NUP155/NUP133/NUP35/VPS37C/UBB/MVB12A/KPNA2/UBC/SEC13/NUP98/NDC1/RAN/NUP85/SEH1L/POM121	16
BP	GO:1902579	multi-organism localization	16/2316	69/20536	0.00366455	0.0459227	0.0394426	AAAS/NUP155/NUP133/NUP35/VPS37C/UBB/MVB12A/KPNA2/UBC/SEC13/NUP98/NDC1/RAN/NUP85/SEH1L/POM121	16
BP	GO:0044773	mitotic DNA damage checkpoint	24/2316	120/20536	0.00366906	0.0459227	0.0394426	CDKN1A/CCNB1/CNOT11/BAX/CNOT9/AURKA/CDC25C/CRADD/E2F1/CARM1/PCNA/E2F4/CHEK2/CNOT8/CNOT3/PRMT1/TFDP2/MUS81/PML/TAOK1/RPL26/FOXN3/TP53/CASP2	24
BP	GO:1901799	negative regulation of proteasomal protein catabolic process	15/2316	63/20536	0.00369201	0.0461165	0.0396091	ERLEC1/USP14/TLK2/PSMF1/BAG6/HSP90AB1/UBAC2/CCAR2/UCHL5/SENP1/TAF9/OS9/PSME3IP1/GIPC1/PANO1	15
BP	GO:0009116	nucleoside metabolic process	22/2316	107/20536	0.00371799	0.0463474	0.0398074	NME1/ATIC/NT5E/GMPS/IMPDH1/UCKL1/GUK1/NME7/UCK2/UCK1/ADA/CASK/PUDP/NME6/DLG1/PEMT/GAMT/RAN/RAB23/ADK/TK2/NUDT18	22
BP	GO:0031331	positive regulation of cellular catabolic process	64/2316	407/20536	0.00376133	0.0467933	0.0401904	KEAP1/GSK3A/CTSC/NPRL2/SIRT2/VPS13C/CD81/MUL1/CPT1A/FBXO7/BAX/PLK1/TRIM8/RNF139/AURKA/GSK3B/RNF185/PRKCD/DHRSX/TPCN1/PNPLA2/DXO/NNT/RBM23/AXIN1/ATG7/VCP/BAG6/COP1/ATG5/BAG3/PTEN/EDEM2/ITCH/HSPA1B/HSPA1A/PIP4K2A/FOXO1/USP5/SH3BP4/SUMO1/SNCA/MAPK3/FAF1/HSF1/MEX3D/CNOT8/FOXO3/PSEN1/AKT1/CSNK1E/ZFP36L1/FTO/RACK1/PTK2/PABPC1/LARP1/PRR5L/CAMKK2/DET1/HSPBP1/TMEM259/SH3D19/FURIN	64
BP	GO:1901068	guanosine-containing compound metabolic process	11/2316	40/20536	0.00379136	0.0470722	0.0404299	NME1/GMPS/IMPDH1/GUK1/NME7/CASK/NME6/DLG1/RAN/RAB23/NUDT18	11
BP	GO:0043280	positive regulation of cysteine-type endopeptidase activity involved in apoptotic process	29/2316	154/20536	0.00382418	0.0472303	0.0405657	TFAP4/CTSH/HTRA2/MUL1/PDCD6/AIFM1/BAX/FADD/BID/BCL2L13/F2R/CRADD/MAPT/VCP/DLC1/ARRB1/CCN2/MTCH1/HSPD1/SNCA/PPM1F/DDX3X/HSF1/SENP1/RACK1/MYC/RPS3/PDCD2/PML	29
BP	GO:2001251	negative regulation of chromosome organization	29/2316	154/20536	0.00382418	0.0472303	0.0405657	DUSP1/SPHK2/CCNB1/NAT10/XRCC1/MCM2/TINF2/PLK1/ERCC1/CDC20/NOC2L/H1-10/H1-0/SLX1B/XRCC3/H3-3A/ATG5/PRMT6/LCMT1/CTBP1/ACD/SNCA/SETMAR/HMGA1/PTTG1/AURKB/OTUB1/HNRNPA1/TOP2A	29
BP	GO:0001667	ameboidal-type cell migration	74/2316	483/20536	0.00382701	0.0472303	0.0405657	GRN/MAP2K5/EFNB1/TIMP1/CTSH/TGFB1/C1QBP/HDAC5/SPARC/ITGB1BP1/PKN1/SMO/THBS1/SCARB1/ARSB/PDCD6/RHOB/WDPCP/TGFBR2/BMPER/ATOH8/ETS1/ITGA3/ZNF580/TMEM201/PDPK1/MAP2K3/SYDE1/FN1/NRP2/EPHB4/EPHA2/AKT3/DDR2/S100A2/PIP5K1A/PLPP3/PTEN/CAP1/ID1/ANXA1/EMC10/TMSB4X/LOXL2/BCAR1/KRIT1/HYAL2/ILK/PPM1F/BCAS3/AKT1/GPI/NR2F2/HSPB1/CDH13/ACVR1/CCBE1/EPB41L5/ARHGEF7/PDCD10/CLASP2/PTK2/HDAC9/PRR5L/RIC8A/EMP2/NR4A1/AT…	74
BP	GO:0043624	cellular protein complex disassembly	40/2316	231/20536	0.00384704	0.047383	0.0406968	MRPL34/MRPL4/NAPA/MRPL3/MRPS28/EPS8/OXA1L/MRPL17/MRPL55/MRPS18C/APEH/MRPL43/MRPL38/ARHGEF2/MRPL1/EIF5A/AURKAIP1/DAP3/MRPL20/PEX14/MRPS18A/KIF2C/KATNB1/WDR1/MRPL2/MRPL52/NSF/KIF2A/MRPL19/GSPT1/MRPS27/CLASP2/DNAJC6/MRPL36/ASPH/HSPA8/TAOK1/KIF18B/SH3GL1/JMJD4	40
BP	GO:1901605	alpha-amino acid metabolic process	39/2316	224/20536	0.00388559	0.0477627	0.041023	PLOD1/MTHFD1/PLOD3/ODC1/GOT2/BLMH/HIBADH/GMPS/SLC25A32/KYAT1/GCAT/SHMT2/GPT2/MCCC2/GAD1/SHMT1/MTHFD2L/HIBCH/SARS1/GOT1/ALDH18A1/SARDH/FPGS/HMGCL/GART/PSPH/SDSL/COMT/PYCR1/AFMID/PEMT/MTRR/GAMT/OGDH/CARNMT1/IVD/PYCR3/BCAT1/BCAT2	39
BP	GO:0051236	establishment of RNA localization	38/2316	217/20536	0.00391855	0.0480722	0.0412888	AAAS/NUP155/CPSF3/DDX39A/SYMPK/POLDIP3/XPO7/NUP133/ZC3H3/THOC3/NUP35/TGFBR2/SNUPN/RNPS1/RFTN1/EIF5A/SEC13/MVP/NUP98/ZC3H11A/NDC1/BICD2/DDX39B/HSF1/ZFP36L1/RAN/EIF4E/EIF6/SLBP/RANBP17/SRSF9/HNRNPA1/THOC6/NUP85/RPS15/SEH1L/ATXN2/POM121	38
BP	GO:0071103	DNA conformation change	62/2316	393/20536	0.0039878	0.0488249	0.0419353	RFC2/MCM5/CENPA/NCAPH/SIRT2/TRIM28/CCNB1/GINS1/CABIN1/MCM6/MCM2/H2BC1/KAT6B/AIFM1/NCAPH2/DDB1/UBB/MCM7/CHTF8/NCAPD2/MCM9/NOC2L/H1-10/UBC/H1-0/IPO4/G3BP1/RAD23B/H3-3A/BEND3/SUV39H1/ANXA1/H2BC13/H4C3/DFFB/CENPX/KAT6A/DDX3X/XRCC6/CDC45/CENPM/RFC4/RECQL/RAD51/CENPN/DHX30/HMGA1/SMC4/CUL4A/CENPK/H2AX/SETDB1/ATF7IP/CHD9/RPA1/TOP2A/MBD1/RUVBL2/SIRT6/H4C4/TP53/DDB2	62
BP	GO:0051101	regulation of DNA binding	27/2316	141/20536	0.00405321	0.0493948	0.0424248	NME1/BCL3/TFAP4/TGFB1/ID2/SMO/SIRT2/TRIM28/LEF1/SRI/PLAUR/H1-0/E2F1/NIBAN2/ILRUN/MAPK8/ID3/ID1/CTNNBIP1/TMSB4X/SUMO1/ACD/CPNE1/PSEN1/GTF2B/HIPK2/DOT1L	27
BP	GO:0090068	positive regulation of cell cycle process	52/2316	319/20536	0.0040843	0.0493948	0.0424248	APEX1/TGFB1/ID2/CDKN1A/CDC25B/SIRT2/CCNB1/CNOT11/BAX/LRP5/CNOT9/AURKA/MED25/SPHK1/CDC25C/CRADD/E2F1/CARM1/ANAPC11/XRCC3/CCN2/ANXA1/PCNA/E2F4/CENPJ/PKP4/UBE2E2/DDX3X/CHEK2/CNOT8/CDC45/MTA3/AKT1/RAD51C/CNOT3/ECT2/PRMT1/CDC14B/TFDP2/POC1A/NSFL1C/RPL23/CUL4A/NSMCE2/AURKB/RACGAP1/PML/RPL26/GIPC1/TP53/FAM83D/CASP2	52
BP	GO:2001020	regulation of response to DNA damage stimulus	41/2316	239/20536	0.00410295	0.0493948	0.0424248	TMEM161A/TRIM28/XRCC1/CD44/PPP4C/FBXO4/ERCC1/SHLD1/NUDT16L1/BID/PRKCD/MAPT/EYA1/OGG1/BABAM2/SMYD2/BCL2L1/PCNA/CCAR2/DDX39B/WRAP53/HSF1/CHEK2/RNASEH2B/RAD51/CYREN/SETMAR/BCL2L12/CUL4A/TAF9/NSD2/MYC/RPS3/H2AX/FOXM1/OTUB1/PML/DDX5/RPL26/SIRT6/TP53	41
BP	GO:0006684	sphingomyelin metabolic process	6/2316	15/20536	0.00414619	0.0493948	0.0424248	SMPD2/PRKCD/SGMS1/SMPD4/PEMT/CLN3	6
BP	GO:0009208	pyrimidine ribonucleoside triphosphate metabolic process	6/2316	15/20536	0.00414619	0.0493948	0.0424248	NME1/UCKL1/NME7/UCK2/UCK1/NME6	6
BP	GO:0030575	nuclear body organization	6/2316	15/20536	0.00414619	0.0493948	0.0424248	ETS1/SUMO1/WRAP53/HIPK2/FAM118B/PML	6
BP	GO:0034111	negative regulation of homotypic cell-cell adhesion	6/2316	15/20536	0.00414619	0.0493948	0.0424248	CD9/SERPINE2/UBASH3B/PRKCD/ZNF703/SH2B3	6
BP	GO:0042159	lipoprotein catabolic process	6/2316	15/20536	0.00414619	0.0493948	0.0424248	ABHD17C/ABHD12/LYPLAL1/LYPLA2/ABHD17B/PPT1	6
BP	GO:0042559	pteridine-containing compound biosynthetic process	6/2316	15/20536	0.00414619	0.0493948	0.0424248	MTHFD1/ATIC/MTHFD1L/FPGS/GART/GCH1	6
BP	GO:0044539	long-chain fatty acid import into cell	6/2316	15/20536	0.00414619	0.0493948	0.0424248	SLC27A1/THBS1/ACSL1/SLC27A4/AKT1/ACSL3	6
BP	GO:0045838	positive regulation of membrane potential	6/2316	15/20536	0.00414619	0.0493948	0.0424248	CTNS/BID/NNT/VCP/PIAS3/AKT1	6
BP	GO:0140354	lipid import into cell	6/2316	15/20536	0.00414619	0.0493948	0.0424248	SLC27A1/THBS1/ACSL1/SLC27A4/AKT1/ACSL3	6
BP	GO:1902043	positive regulation of extrinsic apoptotic signaling pathway via death domain receptors	6/2316	15/20536	0.00414619	0.0493948	0.0424248	SFRP1/THBS1/TIMP3/PEA15/PTEN/FAF1	6
BP	GO:1902969	mitotic DNA replication	6/2316	15/20536	0.00414619	0.0493948	0.0424248	GINS1/MCM6/MCM2/CHEK2/CDC45/RAD51	6
BP	GO:0046822	regulation of nucleocytoplasmic transport	22/2316	108/20536	0.00418296	0.0496415	0.0426367	AAAS/TGFB1/PIK3R2/SMO/TRIM28/HDAC3/GSK3B/GAS6/PRKCD/RANGAP1/BAG3/EMD/SUFU/PKIG/HYAL2/PSEN1/ECT2/RAN/RAB23/CDK5/TARDBP/TP53	22
BP	GO:2001243	negative regulation of intrinsic apoptotic signaling pathway	22/2316	108/20536	0.00418296	0.0496415	0.0426367	TMEM161A/WFS1/TRAP1/HTRA2/CD44/ARHGEF2/BID/NOC2L/PLAUR/HSPA1A/BCL2L1/CCAR2/MAPK8IP1/DDX3X/SOD2/AKT1/HSPB1/BCL2L12/TAF9/TMBIM6/HYOU1/CREB3L1	22
CC	GO:0005925	focal adhesion	120/2425	464/21659	4.72349e-19	2.21521e-16	1.79128e-16	CD9/TSPAN9/ACTN1/GIT1/CAT/ADGRE5/ARL2/CDC42EP1/NECTIN2/ALKBH6/AHNAK/MAP2K2/CNN2/PACSIN2/CD44/CD81/CDH2/PRUNE1/RHOB/CAPN5/CAPN1/THY1/ACTC1/ITGA5/NCSTN/CAPN2/ITGB5/GNB2/ARHGEF2/FZD2/ITGA3/PAK4/CD151/FHL2/ZYX/HSPA5/ACTG1/LIMK1/FOCAD/PLAUR/FERMT2/PDPK1/PTK7/RHOG/CD59/BSG/GIT2/PDLIM7/G3BP1/EPHA2/DLC1/MPZL1/MME/TGM2/L1CAM/ENAH/TADA1/DDR2/PIP5K1A/CD99L2/VCL/PLAU/CAP1/ENG/HSPA1B/HSPA1A/FBLIM1/ANXA1/CASK/…	120
CC	GO:0030055	cell-substrate junction	121/2425	471/21659	5.97092e-19	2.21521e-16	1.79128e-16	CD9/TSPAN9/ACTN1/GIT1/CAT/ADGRE5/ARL2/CDC42EP1/NECTIN2/ALKBH6/AHNAK/MAP2K2/CNN2/PACSIN2/CD44/CD81/CDH2/PRUNE1/RHOB/CAPN5/CAPN1/THY1/ACTC1/ITGA5/NCSTN/CAPN2/ITGB5/GNB2/ARHGEF2/FZD2/ITGA3/PAK4/CD151/FHL2/ZYX/HSPA5/ACTG1/LIMK1/FOCAD/PLAUR/FERMT2/PDPK1/PTK7/RHOG/CD59/BSG/GIT2/PDLIM7/G3BP1/EPHA2/DLC1/MPZL1/MME/TGM2/L1CAM/ENAH/TADA1/DDR2/PIP5K1A/CD99L2/VCL/PLAU/CAP1/ENG/HSPA1B/HSPA1A/FBLIM1/ANXA1/CASK/…	121
CC	GO:0031301	integral component of organelle membrane	94/2425	478/21659	3.2737e-08	6.28122e-06	5.07916e-06	SLC25A3/LAMP2/PIGU/WFS1/SLC35B1/SEC61A1/EMC6/A4GALT/EMC8/BFAR/SPPL2A/TRAM1/CHCHD3/MUL1/CPT1A/LNPK/VOPP1/OXA1L/AMFR/CHCHD6/TPST1/TMEM43/RETREG1/XXYLT1/RFNG/B4GAT1/DPM2/BID/HSPA5/ATP13A2/SLC37A4/LAMP1/TRABD2A/MFF/YIF1B/TMEM201/HM13/ABCB10/ERGIC3/SPPL3/TAP1/GPAA1/AGK/DHCR7/RHOT1/YIF1A/SGMS1/PORCN/GALNT2/PEX3/QSOX1/PIGK/POMGNT1/SLC6A9/ELOVL1/DOLK/PIGT/MCU/SLC66A1/EMC1/HLA-A/EMC10/SLC35B2/TIMM17B/FITM…	94
CC	GO:0000151	ubiquitin ligase complex	66/2425	297/21659	3.3861e-08	6.28122e-06	5.07916e-06	KEAP1/UBE2D4/KCTD10/PCGF1/UBE4A/UBE4B/DCUN1D5/PDCD6/MED20/FBXO7/SKP2/AMN1/FBXO4/AMFR/ZER1/MED27/FBXO17/FBXO33/DDB1/MAEA/ANAPC10/CDC20/TRAF7/SPSB1/FBXO21/FBXW4/KLHL7/UBE2D3/BABAM2/ANAPC11/UBE2A/FBXO25/ANAPC13/DCAF4/COP1/PHC2/DCAF10/FBXW11/UBE2D2/UBE2J2/CACYBP/MED7/FBXL15/DMAC2/FZR1/MKLN1/ANAPC7/TRPC4AP/FBXL6/ARMC8/RBCK1/FBXL2/CUL4A/TSPAN17/SPOP/FBXO32/SPSB2/CDC27/FBXL17/PHC1/OS9/DET1/UBE2S/DCAF7/U…	66
CC	GO:0098852	lytic vacuole membrane	91/2425	477/21659	2.28154e-07	3.38581e-05	2.73785e-05	STARD3NL/CTNS/GRN/GNA11/LAPTM4A/LAMP2/ATP6V1D/NPRL2/SPHK2/CD68/ACP2/AHNAK/DRAM1/SLC49A4/SCARB1/SPPL2A/MCOLN1/ECE1/ABCA2/SLC15A4/CD164/ATP6V0D1/NCSTN/HPS6/GNB2/TMEM192/TMEM9B/AP1B1/ATP13A2/LAMP1/TMEM179B/ITM2C/TPCN1/VAPA/SLC35F6/SEC13/AP2A1/MFSD12/SLC17A5/ARRB1/SLC26A11/GPR137B/SNX14/LMBRD1/HSP90AB1/SLC2A6/SURF4/CTSA/SLC66A1/UBA1/CKAP4/GNB1/B4GALT1/TMEM165/AP2M1/TMEM106B/ATP6V1H/CPNE1/C12orf66/NSF…	91
CC	GO:0005765	lysosomal membrane	90/2425	475/21659	3.63078e-07	4.49006e-05	3.63078e-05	STARD3NL/CTNS/GRN/GNA11/LAPTM4A/LAMP2/ATP6V1D/NPRL2/SPHK2/CD68/ACP2/AHNAK/DRAM1/SLC49A4/SCARB1/SPPL2A/MCOLN1/ECE1/ABCA2/SLC15A4/CD164/ATP6V0D1/NCSTN/HPS6/GNB2/TMEM192/TMEM9B/AP1B1/ATP13A2/LAMP1/TMEM179B/ITM2C/TPCN1/VAPA/SLC35F6/SEC13/AP2A1/MFSD12/SLC17A5/ARRB1/SLC26A11/GPR137B/SNX14/LMBRD1/HSP90AB1/SLC2A6/SURF4/CTSA/SLC66A1/UBA1/CKAP4/GNB1/B4GALT1/TMEM165/AP2M1/TMEM106B/ATP6V1H/CPNE1/C12orf66/NSF…	90
CC	GO:0031461	cullin-RING ubiquitin ligase complex	41/2425	163/21659	4.4221e-07	4.68743e-05	3.79037e-05	KEAP1/KCTD10/PDCD6/FBXO7/SKP2/AMN1/FBXO4/ZER1/FBXO17/FBXO33/DDB1/ANAPC10/CDC20/SPSB1/FBXW4/KLHL7/ANAPC11/FBXO25/ANAPC13/DCAF4/COP1/DCAF10/FBXW11/CACYBP/FBXL15/DMAC2/FZR1/ANAPC7/TRPC4AP/FBXL6/FBXL2/CUL4A/SPOP/FBXO32/SPSB2/CDC27/FBXL17/DET1/UBE2S/DCAF7/DDB2	41
CC	GO:0005766	primary lysosome	42/2425	172/21659	7.58524e-07	6.25361e-05	5.05683e-05	GRN/LAMP2/GLA/STXBP2/CTSC/CD68/HEXB/FAF2/ARSB/NCSTN/GLB1/TUBB/IST1/PRKCD/C6orf120/LAMP1/TMEM179B/PTGES2/TUBB4B/VAPA/IMPDH1/ACLY/ARSA/GM2A/VCP/SURF4/CTSA/CAP1/CKAP4/B4GALT1/TXNDC5/CPPED1/CPNE1/PSEN1/TOM1/RAP1B/MAN2B1/TOLLIP/NDUFC2/CD63/ANXA2/MAGT1	42
CC	GO:0042582	azurophil granule	42/2425	172/21659	7.58524e-07	6.25361e-05	5.05683e-05	GRN/LAMP2/GLA/STXBP2/CTSC/CD68/HEXB/FAF2/ARSB/NCSTN/GLB1/TUBB/IST1/PRKCD/C6orf120/LAMP1/TMEM179B/PTGES2/TUBB4B/VAPA/IMPDH1/ACLY/ARSA/GM2A/VCP/SURF4/CTSA/CAP1/CKAP4/B4GALT1/TXNDC5/CPPED1/CPNE1/PSEN1/TOM1/RAP1B/MAN2B1/TOLLIP/NDUFC2/CD63/ANXA2/MAGT1	42
CC	GO:0015934	large ribosomal subunit	33/2425	123/21659	1.22385e-06	9.08099e-05	7.34312e-05	MRPL34/MRPL4/MRPL3/RPL26L1/MRPL17/MRPL55/RPL39L/MRPL43/MRPL38/RPL13/MRPL1/MRPL20/MRPS18A/MRPL2/RPL23A/RPL14/MRPL52/MRPL19/RPL36A/RPL15/RPL23/RPL29/RPL37/MRPL36/RPL30/RPL27A/RPLP0/RPL18/RPL28/RPL17/RPL26/RPL37A/RPL10	33
CC	GO:0019867	outer membrane	47/2425	213/21659	3.72211e-06	0.000251073	0.000203024	NME1/CYP24A1/TMEM109/MTX2/QTRT1/USP30/VPS13C/MUL1/CPT1A/ACSL1/ANKH/AGPAT5/BAX/UBB/CYB5B/BID/HADHB/NIPSNAP2/RNF185/SNN/MFF/ATP5MC2/UBC/CPTP/SAMM50/AGK/DHCR7/RHOT1/HK1/MTX1/PI4KB/RTN4IP1/EMD/BCL2L1/SIGMAR1/BPHL/SNCA/DDX3X/FOXO3/PSEN1/ARMCX2/HAX1/ARMCX3/ACSL3/MLXIP/SYNE3/MIEF1	47
CC	GO:0030173	integral component of Golgi membrane	20/2425	60/21659	4.37085e-06	0.000254873	0.000206097	SLC35B1/A4GALT/TPST1/RFNG/B4GAT1/YIF1B/ERGIC3/YIF1A/SGMS1/GALNT2/QSOX1/POMGNT1/SLC35B2/SLC35A2/SLC35A5/SLC39A13/B4GALNT1/RER1/FURIN/SLC35A4	20
CC	GO:0031228	intrinsic component of Golgi membrane	21/2425	65/21659	4.46543e-06	0.000254873	0.000206097	SLC35B1/A4GALT/TPST1/RFNG/B4GAT1/YIF1B/ERGIC3/YIF1A/SGMS1/GALNT2/QSOX1/ZDHHC9/POMGNT1/SLC35B2/SLC35A2/SLC35A5/SLC39A13/B4GALNT1/RER1/FURIN/SLC35A4	21
CC	GO:0044391	ribosomal subunit	47/2425	216/21659	5.55578e-06	0.000294456	0.000238105	MRPL34/MRPL4/MRPL3/RPL26L1/EIF2D/MRPS28/MRPL17/MRPL55/MRPS18C/RPL39L/MRPL43/MRPL38/RPL13/MRPL1/DAP3/MRPL20/MRPS18A/MRPL2/RPL23A/RPL14/MRPL52/DDX3X/MRPL19/RPL36A/LARP4/RPL15/MRPS27/RPL23/RPL29/EIF2A/RACK1/RPS23/RPL37/MRPL36/RPL30/RPS2/RPS3/RPL27A/RPLP0/RPL18/RPL28/RPL17/RPL26/RPS15/RPS19/RPL37A/RPL10	47
CC	GO:0031968	organelle outer membrane	46/2425	211/21659	6.59214e-06	0.000326091	0.000263686	NME1/CYP24A1/TMEM109/MTX2/QTRT1/USP30/VPS13C/MUL1/CPT1A/ACSL1/AGPAT5/BAX/UBB/CYB5B/BID/HADHB/NIPSNAP2/RNF185/SNN/MFF/ATP5MC2/UBC/CPTP/SAMM50/AGK/DHCR7/RHOT1/HK1/MTX1/PI4KB/RTN4IP1/EMD/BCL2L1/SIGMAR1/BPHL/SNCA/DDX3X/FOXO3/PSEN1/ARMCX2/HAX1/ARMCX3/ACSL3/MLXIP/SYNE3/MIEF1	46
CC	GO:0022625	cytosolic large ribosomal subunit	20/2425	63/21659	1.00969e-05	0.000468245	0.000378634	RPL26L1/RPL39L/RPL13/MRPL1/RPL23A/RPL14/RPL36A/RPL15/RPL23/RPL29/RPL37/RPL30/RPL27A/RPLP0/RPL18/RPL28/RPL17/RPL26/RPL37A/RPL10	20
CC	GO:0005791	rough endoplasmic reticulum	24/2425	87/21659	2.01527e-05	0.000879604	0.00071127	PLOD1/PLOD3/RPN2/SEC61A1/TRAM1/ARSB/RPN1/SSR4/SRPRA/HM13/STAU1/SPPL3/SRP9/PI4KB/UBA1/CKAP4/TMCC1/SNCA/PSEN1/RPS23/CANX/RPL18/SYNE3/BAIAP2	24
CC	GO:0101002	ficolin-1-rich granule	34/2425	146/21659	2.42043e-05	0.000945241	0.000764345	PYGL/CTSH/LTA4H/CAT/GSDMD/ARSB/CAPN1/ACTR1B/APEH/GLB1/PKM/IMPDH1/ACLY/ATG7/PPIE/MVP/VCP/PGM1/HSP90AB1/VCL/HSPA1B/HSPA1A/COMMD3/CST3/DDX3X/XRCC6/ALDOA/GPI/DBNL/PSMD6/PSMC3/HSPA8/CTSB/EEF2	34
CC	GO:1904813	ficolin-1-rich granule lumen	34/2425	146/21659	2.42043e-05	0.000945241	0.000764345	PYGL/CTSH/LTA4H/CAT/GSDMD/ARSB/CAPN1/ACTR1B/APEH/GLB1/PKM/IMPDH1/ACLY/ATG7/PPIE/MVP/VCP/PGM1/HSP90AB1/VCL/HSPA1B/HSPA1A/COMMD3/CST3/DDX3X/XRCC6/ALDOA/GPI/DBNL/PSMD6/PSMC3/HSPA8/CTSB/EEF2	34
CC	GO:0005840	ribosome	55/2425	286/21659	4.20928e-05	0.00156164	0.00126278	APEX1/MRPL34/MRPL4/MRPL3/RPL26L1/EIF2D/MRPS28/MRPL17/NCK1/MRPL55/MRPS18C/RPL39L/MRPL43/MRPL38/RPL13/MRPL1/AURKAIP1/METTL17/DAP3/MRPL20/MRPS18A/MRPL2/RPL23A/SNCA/RPL14/MRPL52/DDX3X/MRPL19/RPL36A/LARP4/RPL15/MRPS27/RPL23/RPL29/EIF2A/RACK1/RPS23/RPL37/MRPL36/CANX/RPL30/LARP1/RPS2/RPS3/RPL27A/RPLP0/RPL18/RPL28/RPL17/RPL26/RPS15/RPS19/RPL37A/EEF2/RPL10	55
CC	GO:0005652	nuclear lamina	7/2425	11/21659	4.79222e-05	0.00169325	0.0013692	NUP35/LMNA/SUV39H1/CASK/PCNA/EIF6/NARF	7
CC	GO:0005788	endoplasmic reticulum lumen	61/2425	330/21659	5.59562e-05	0.00188725	0.00152608	ERLEC1/STS/TIMP1/PLOD3/COL1A1/WFS1/CTSC/SDF2L1/CLN6/COLGALT1/THBS1/ERP44/ARSB/CDH2/IGFBP4/IGFBP3/PDIA4/IGFBP7/P3H1/SHISA5/COL1A2/TSPAN5/TMEM43/MXRA8/CRTAP/HSPA5/GAS6/ARSI/ALG12/PNPLA2/PLAUR/VCAN/MBTPS1/GANAB/FN1/ARSA/QSOX1/MINPP1/CHRDL1/CERCAM/TSPAN15/EDEM2/CST3/CKAP4/TXNDC5/ARSK/RCN2/COL18A1/LTBP1/EVA1A/P4HB/P4HA1/CANX/PRSS23/OS9/CES2/ARSG/PRKCSH/FSTL3/HYOU1/COL4A2	61
CC	GO:0019005	SCF ubiquitin ligase complex	19/2425	65/21659	6.05183e-05	0.00193278	0.00156289	FBXO7/SKP2/AMN1/FBXO4/FBXO17/FBXO33/SPSB1/FBXW4/FBXO25/FBXW11/CACYBP/FBXL15/DMAC2/FBXL6/FBXL2/CUL4A/FBXO32/SPSB2/FBXL17	19
CC	GO:0022626	cytosolic ribosome	30/2425	128/21659	6.25157e-05	0.00193278	0.00156289	RPL26L1/EIF2D/RPL39L/RPL13/MRPL1/RPL23A/RPL14/DDX3X/RPL36A/LARP4/RPL15/RPL23/RPL29/EIF2A/RACK1/RPS23/RPL37/RPL30/RPS2/RPS3/RPL27A/RPLP0/RPL18/RPL28/RPL17/RPL26/RPS15/RPS19/RPL37A/RPL10	30
CC	GO:0060205	cytoplasmic vesicle lumen	67/2425	377/21659	8.67239e-05	0.00255409	0.0020653	GRN/ACTN1/PYGL/TIMP1/GLA/CTSH/TGFB1/SERPINE1/CTSC/SPARC/CAT/THBS1/HEXB/FAF2/ERP44/GSDMD/LGALS3BP/CNN2/ARSB/TIMP3/OLA1/ACTR1B/GLB1/GAS6/TUBB/IST1/PRKCD/C6orf120/PKM/RAB27A/PTGES2/TUBB4B/IMPDH1/ACLY/FN1/ATG7/ARSA/PPIE/GM2A/MVP/VCP/QSOX1/HSP90AB1/CTSA/VCL/CAP1/ADA/TXNDC5/TMSB4X/CPPED1/NFKB1/DDX3X/XRCC6/ALDOA/GPI/DBNL/MAN2B1/ARMC8/PSMD6/FAM49B/PSMC3/HSPA8/TOLLIP/ANXA2/EEF2/CYFIP1/VEGFC	67
CC	GO:0005741	mitochondrial outer membrane	39/2425	187/21659	8.94965e-05	0.00255409	0.0020653	NME1/CYP24A1/MTX2/QTRT1/USP30/VPS13C/MUL1/CPT1A/ACSL1/AGPAT5/BAX/UBB/CYB5B/BID/HADHB/NIPSNAP2/RNF185/SNN/MFF/ATP5MC2/UBC/SAMM50/AGK/RHOT1/HK1/MTX1/PI4KB/RTN4IP1/BCL2L1/BPHL/SNCA/DDX3X/FOXO3/ARMCX2/HAX1/ARMCX3/ACSL3/MLXIP/MIEF1	39
CC	GO:0031983	vesicle lumen	67/2425	379/21659	0.000102045	0.00280435	0.00226767	GRN/ACTN1/PYGL/TIMP1/GLA/CTSH/TGFB1/SERPINE1/CTSC/SPARC/CAT/THBS1/HEXB/FAF2/ERP44/GSDMD/LGALS3BP/CNN2/ARSB/TIMP3/OLA1/ACTR1B/GLB1/GAS6/TUBB/IST1/PRKCD/C6orf120/PKM/RAB27A/PTGES2/TUBB4B/IMPDH1/ACLY/FN1/ATG7/ARSA/PPIE/GM2A/MVP/VCP/QSOX1/HSP90AB1/CTSA/VCL/CAP1/ADA/TXNDC5/TMSB4X/CPPED1/NFKB1/DDX3X/XRCC6/ALDOA/GPI/DBNL/MAN2B1/ARMC8/PSMD6/FAM49B/PSMC3/HSPA8/TOLLIP/ANXA2/EEF2/CYFIP1/VEGFC	67
CC	GO:0034774	secretory granule lumen	66/2425	373/21659	0.000111343	0.00295059	0.00238592	GRN/ACTN1/PYGL/TIMP1/GLA/CTSH/TGFB1/SERPINE1/CTSC/SPARC/CAT/THBS1/HEXB/FAF2/ERP44/GSDMD/LGALS3BP/CNN2/ARSB/TIMP3/OLA1/ACTR1B/GLB1/GAS6/TUBB/IST1/PRKCD/C6orf120/PKM/RAB27A/PTGES2/TUBB4B/IMPDH1/ACLY/FN1/ATG7/ARSA/PPIE/GM2A/MVP/VCP/QSOX1/HSP90AB1/CTSA/VCL/CAP1/TXNDC5/TMSB4X/CPPED1/NFKB1/DDX3X/XRCC6/ALDOA/GPI/DBNL/MAN2B1/ARMC8/PSMD6/FAM49B/PSMC3/HSPA8/TOLLIP/ANXA2/EEF2/CYFIP1/VEGFC	66
CC	GO:0098798	mitochondrial protein complex	54/2425	293/21659	0.000156811	0.00401219	0.00324436	MTX2/MRPL34/MRPL4/CHCHD3/MRPL3/NDUFA9/BCKDHA/MRPS28/NDUFB9/MRPL17/CHCHD6/BAX/MRPL55/MRPS18C/MRPL43/MRPL38/NDUFS7/TIMM50/CYC1/ATP5MC2/MCCC2/DAP3/MRPL20/SAMM50/AGK/BCKDHB/MTX1/ATP5MD/PMPCA/MRPS18A/MCU/MRPL2/BCS1L/BCKDK/TIMM9/ATP5F1D/TIMM17B/MRPL52/MRPL19/DMAC2/IMMT/MRPS27/NDUFB5/PDK2/MRPL36/GRPEL2/NDUFS8/IMMP1L/NDUFC2/ATP5F1B/NDUFAF1/POLRMT/MICOS13/PRORP	54
CC	GO:0005667	transcription regulator complex	76/2425	452/21659	0.000191628	0.00473959	0.00383255	TFAP4/APEX1/TLE5/JUND/TRIM28/EPAS1/GTF3C2/LEF1/PITX1/JAZF1/PKNOX1/MED27/TAF6L/ERCC1/CEBPB/HDAC3/RELA/ETS1/MTA1/RARG/H1-0/E2F1/TAF6/CARM1/GATAD2A/WWTR1/TAF5L/RCOR3/PMF1/SSBP3/SUPT3H/TLE1/E2F4/DEAF1/CTBP1/ASCC1/HYAL2/SMAD9/XRCC6/MTA3/TLE4/E2F5/GTF2B/MED7/BORCS8-MEF2B/LDB1/NFYC/RARA/HIPK2/MXD3/GTF3C5/NR1H3/LDB2/HMGA1/HAX1/NCOR2/LIN9/TFDP2/RXRA/TAF9/HDAC9/YAP1/CTBP2/ATF7IP/VDR/NR4A1/YY1/MAX/SIX4/SIX5…	76
CC	GO:0035578	azurophil granule lumen	25/2425	106/21659	0.000222343	0.00532189	0.00430342	GRN/GLA/CTSC/HEXB/FAF2/ARSB/GLB1/TUBB/IST1/PRKCD/C6orf120/PTGES2/TUBB4B/IMPDH1/ACLY/ARSA/GM2A/VCP/CTSA/CAP1/TXNDC5/CPPED1/MAN2B1/TOLLIP/ANXA2	25
CC	GO:0030120	vesicle coat	17/2425	61/21659	0.000275094	0.00636007	0.00514292	PDCD6/SEC24D/CLTB/COPG1/NECAP2/SEC24C/SEC13/AP2A1/AP2M1/SEC31A/SCYL1/COPG2/COPB1/EPN2/PICALM/COPZ1/AP2B1	17
CC	GO:0098687	chromosomal region	66/2425	385/21659	0.00028286	0.00636007	0.00514292	MCM5/APEX1/CENPA/SIRT2/CCNB1/NAT10/NUP133/XRCC1/MCM6/MCM2/THOC3/TINF2/H2BC1/PLK1/ERCC1/DDB1/CEBPB/MCM7/AURKA/NCAPD2/PPP2R1A/CDCA8/NABP2/SEC13/XRCC3/RAD17/RANGAP1/NUP98/H3-3A/PMF1/KIF2C/SUV39H1/H4C3/PCNA/CENPX/DYNLL1/ACD/PPP1CB/WRAP53/SKA3/HSF1/XRCC6/CHEK2/PSEN1/CENPM/RAD51/CENPN/ORC4/PPP2R5C/KAT8/CLASP2/CENPK/NSMCE2/H2AX/AURKB/PML/RPA1/THOC6/NDE1/NUP85/SEH1L/DOT1L/SPC24/POLD1/H4C4/PTGES3	66
CC	GO:0018995	host cellular component	19/2425	74/21659	0.000392369	0.00831823	0.00672633	AAAS/NUP155/NUP133/NUP35/AXL/VPS37C/UBB/MVB12A/KPNA2/UBC/SEC13/NUP98/NDC1/RAN/BICD1/NUP85/TOP2A/SEH1L/POM121	19
CC	GO:0043657	host cell	19/2425	74/21659	0.000392369	0.00831823	0.00672633	AAAS/NUP155/NUP133/NUP35/AXL/VPS37C/UBB/MVB12A/KPNA2/UBC/SEC13/NUP98/NDC1/RAN/BICD1/NUP85/TOP2A/SEH1L/POM121	19
CC	GO:0031984	organelle subcompartment	76/2425	468/21659	0.000558639	0.0112443	0.00909239	B4GALT7/GRN/YIPF1/REEP1/C16orf70/PLOD3/YIPF2/MAN2A1/PARP16/LPCAT2/WIPI1/WLS/TMEM115/SCAMP2/GALNT1/LNPK/CHST7/RGS20/VPS51/MGAT4B/SCAMP3/MGAT2/CLTB/NAGPA/SCAMP4/LLGL1/AP1B1/B4GALT3/COG4/MBTPS1/PAM/TMBIM4/ATL1/APH1A/MME/FUT8/SGMS1/GALNT2/EMD/B4GALT5/B4GALT2/ST3GAL3/RABEPK/CHPF/LYPLA2/TMEM230/B4GALT1/TMEM165/EIPR1/RAB34/ARFIP2/NSF/DNM2/SMPD4/UXS1/PREPL/HLA-DPB1/AP4M1/TGFBI/ST3GAL4/VAMP3/NSFL1C/CLASP2…	76
CC	GO:0042470	melanosome	27/2425	125/21659	0.000575852	0.0112443	0.00909239	CTNS/SLC1A4/PDIA4/ATP1B3/NCSTN/ATP1A1/RPN1/TPP1/HSPA5/LAMP1/RAB27A/GANAB/BSG/SND1/HSP90AB1/MYO5A/P4HB/SLC2A1/PRDX1/RAN/CANX/HSPA8/CTSB/SLC1A5/CD63/ANXA2/FASN	27
CC	GO:0048770	pigment granule	27/2425	125/21659	0.000575852	0.0112443	0.00909239	CTNS/SLC1A4/PDIA4/ATP1B3/NCSTN/ATP1A1/RPN1/TPP1/HSPA5/LAMP1/RAB27A/GANAB/BSG/SND1/HSP90AB1/MYO5A/P4HB/SLC2A1/PRDX1/RAN/CANX/HSPA8/CTSB/SLC1A5/CD63/ANXA2/FASN	27
CC	GO:0035577	azurophil granule membrane	16/2425	60/21659	0.000703992	0.0133939	0.0108307	LAMP2/CD68/NCSTN/LAMP1/TMEM179B/VAPA/SURF4/CKAP4/B4GALT1/CPNE1/PSEN1/TOM1/RAP1B/NDUFC2/CD63/MAGT1	16
CC	GO:0031965	nuclear membrane	57/2425	333/21659	0.000734417	0.0136234	0.0110163	AAAS/TMEM109/NUP155/SCRN1/NUP133/CERS2/KCNH1/EI24/NUP35/SHISA5/APEH/KLHDC2/TMEM43/MRGPRF/ZC3HC1/CTDNEP1/NOC4L/TMEM201/VAPA/CPTP/DHCR7/RANGAP1/NUP98/LMNA/EMD/ALG14/NDC1/RCC1/TMEM38B/BCL2L1/NRM/SIGMAR1/TRA2B/SUMO1/SNCA/NUDT1/CPNE1/THAP7/SUN1/PSEN1/OSBPL6/MRPL19/FZR1/DTX2/SENP1/HAX1/GCH1/ERBIN/FAM169A/DPY19L4/NR4A1/CERS5/SYNE3/NUP85/SLC16A3/CLIC1/POM121	57
CC	GO:0001726	ruffle	36/2425	187/21659	0.000807498	0.0146137	0.011817	NME1/ACTN1/PARD6A/ITGB1BP1/PACSIN2/MYO10/EPS8/ITGA5/MTMR14/ARHGEF2/PODXL/TNFRSF12A/PDLIM7/EPHA2/DLC1/PIP5K1A/PLEKHO1/MYADM/BCAR1/ARFIP2/MYO5A/DNM2/SPATA13/PTPRJ/MKLN1/DBNL/EPB41L5/ARHGEF7/CLASP2/RPS3/SH2B2/PIP5K1C/ANXA2/TPM1/BAIAP2/CYFIP1	36
CC	GO:0031252	cell leading edge	70/2425	430/21659	0.000843059	0.014894	0.0120437	NME1/ACTN1/PARD6A/ACTA2/NRBP1/ITGB1BP1/RAB3IP/PDLIM4/WLS/PACSIN2/CD44/CDH2/SLC39A6/MYO10/EPS8/THY1/ACTC1/ITGA5/MTMR14/RAC3/ARHGEF2/SCRIB/PODXL/TNFRSF12A/MAPT/LIMK1/FERMT2/PDLIM7/EPHA2/DLC1/ENAH/PTPRK/PIP5K1A/PLEKHO1/MPP2/MYADM/BCAR1/ILK/ARFIP2/MYO5A/BCAS3/DNM2/DGKZ/SPATA13/LDB1/SGCE/PTPRJ/LDB2/FAT1/MKLN1/DBNL/EPB41L5/HAX1/ARHGEF7/CLASP2/CDK5/ABLIM3/PTK2/RPS3/FAM89B/SH2B2/PIP5K1C/SSH1/TUBB3/ANXA2/…	70
CC	GO:0005778	peroxisomal membrane	17/2425	67/21659	0.000900242	0.0151814	0.012276	CAT/MAP2K2/ACSL1/TMEM135/ATAD1/DHRS4/PEX7/ALDH3A2/PXMP4/PEX14/PEX3/PEX19/MPV17/SLC25A17/PEX2/PEX16/ACSL3	17
CC	GO:0031903	microbody membrane	17/2425	67/21659	0.000900242	0.0151814	0.012276	CAT/MAP2K2/ACSL1/TMEM135/ATAD1/DHRS4/PEX7/ALDH3A2/PXMP4/PEX14/PEX3/PEX19/MPV17/SLC25A17/PEX2/PEX16/ACSL3	17
CC	GO:0000781	chromosome, telomeric region	35/2425	182/21659	0.000965216	0.0153159	0.0123848	MCM5/APEX1/SIRT2/NAT10/XRCC1/MCM6/MCM2/THOC3/TINF2/H2BC1/ERCC1/DDB1/MCM7/NABP2/XRCC3/RAD17/H3-3A/H4C3/PCNA/ACD/PPP1CB/WRAP53/XRCC6/CHEK2/RAD51/ORC4/NSMCE2/H2AX/PML/RPA1/THOC6/DOT1L/POLD1/H4C4/PTGES3	35
CC	GO:0009295	nucleoid	13/2425	45/21659	0.000970145	0.0153159	0.0123848	LRRC59/FASTKD2/HADHB/SHMT2/DDX28/ELAC2/MPG/ATAD3A/DHX30/POLDIP2/ATP5F1B/POLRMT/PRORP	13
CC	GO:0042645	mitochondrial nucleoid	13/2425	45/21659	0.000970145	0.0153159	0.0123848	LRRC59/FASTKD2/HADHB/SHMT2/DDX28/ELAC2/MPG/ATAD3A/DHX30/POLDIP2/ATP5F1B/POLRMT/PRORP	13
CC	GO:0031616	spindle pole centrosome	7/2425	16/21659	0.000999204	0.015446	0.0124901	AURKA/EMD/TBCCD1/NSFL1C/AURKB/NUBP2/NDE1	7
CC	GO:0035770	ribonucleoprotein granule	46/2425	260/21659	0.00113443	0.0171785	0.0138909	CTSH/HNRNPL/FASTKD2/SYMPK/POLDIP3/BTBD2/DCP1B/CNOT9/MCRIP2/TUBB/DDX28/MAPT/ATXN2L/RBM23/STAU1/G3BP1/RC3H2/VCP/TAF5L/PABPC4/LSM2/CKAP4/PAN3/SAMD4A/SUMO1/RBPMS/DDX3X/HSF1/CNOT8/ELAVL1/DIS3L2/LARP4/ZFP36L1/CNOT3/DHX30/EIF4E/HAX1/PABPC1/LARP1/PSMC3/RPLP0/TUBA1A/RPL28/LSM4/ATXN2/TARDBP	46
CC	GO:0005775	vacuolar lumen	38/2425	205/21659	0.00123041	0.0182592	0.0147649	GRN/LAMP2/TCN2/GLA/CTSC/ACP2/HEXB/FAF2/GPC1/ARSB/MAN2B2/NAAA/TPP1/GLB1/ATP13A2/TUBB/IST1/PRKCD/C6orf120/PTGES2/TUBB4B/VCAN/IMPDH1/ACLY/ARSA/GM2A/VCP/CTSA/CAP1/TXNDC5/SDC1/CPPED1/MAN2B1/HSPA8/TOLLIP/CTSB/ANXA2/PPT1	38
CC	GO:0005680	anaphase-promoting complex	8/2425	21/21659	0.00129412	0.0188282	0.015225	ANAPC10/CDC20/ANAPC11/ANAPC13/FZR1/ANAPC7/CDC27/UBE2S	8
CC	GO:0030117	membrane coat	22/2425	100/21659	0.00138742	0.0194239	0.0157066	PDCD6/SEC24D/CLTB/COPG1/AP1B1/NECAP2/SEC24C/SEC13/AP2A1/AP2M1/SEC31A/SCYL1/AP4M1/COPG2/COPB1/ARL6/EPN2/PICALM/COPZ1/AP3S2/EPS15L1/AP2B1	22
CC	GO:0048475	coated membrane	22/2425	100/21659	0.00138742	0.0194239	0.0157066	PDCD6/SEC24D/CLTB/COPG1/AP1B1/NECAP2/SEC24C/SEC13/AP2A1/AP2M1/SEC31A/SCYL1/AP4M1/COPG2/COPB1/ARL6/EPN2/PICALM/COPZ1/AP3S2/EPS15L1/AP2B1	22
CC	GO:0005795	Golgi stack	32/2425	166/21659	0.00149146	0.020355	0.0164596	B4GALT7/YIPF1/YIPF2/MAN2A1/LPCAT2/TMEM115/GALNT1/MGAT4B/MGAT2/NAGPA/LLGL1/B4GALT3/MBTPS1/TMBIM4/ATL1/APH1A/FUT8/SGMS1/GALNT2/B4GALT5/B4GALT2/ST3GAL3/CHPF/LYPLA2/B4GALT1/RAB34/NSF/UXS1/ST3GAL4/NSFL1C/TOM1L1/CLN3	32
CC	GO:0042641	actomyosin	19/2425	82/21659	0.00150879	0.020355	0.0164596	ACTN1/PDLIM4/FHOD1/CNN2/ACTC1/ZYX/FERMT2/PDLIM7/BAG3/FBLIM1/WDR1/ILK/MYO5A/LPP/PDLIM2/ABLIM3/PTK2/SH2B2/TPM1	19
CC	GO:0090575	RNA polymerase II transcription regulator complex	35/2425	187/21659	0.00157756	0.0209027	0.0169025	JUND/TRIM28/LEF1/TAF6L/ERCC1/CEBPB/RARG/E2F1/TAF6/CARM1/TAF5L/SUPT3H/TLE1/E2F4/HYAL2/TLE4/E2F5/GTF2B/LDB1/NFYC/RARA/HIPK2/MXD3/NR1H3/HMGA1/TFDP2/RXRA/TAF9/YAP1/VDR/MAX/CBFB/TCF3/NR1H2/TP53	35
CC	GO:0008250	oligosaccharyltransferase complex	6/2425	13/21659	0.00167004	0.0217398	0.0175794	RPN2/STT3B/RPN1/STT3A/TUSC3/MAGT1	6
CC	GO:0032592	integral component of mitochondrial membrane	18/2425	78/21659	0.00208129	0.0266261	0.0215306	SLC25A3/CHCHD3/MUL1/CPT1A/OXA1L/CHCHD6/BID/MFF/ABCB10/AGK/RHOT1/MCU/TIMM17B/TMEM177/PISD/IMMT/ARMCX3/MICOS13	18
CC	GO:0000790	nuclear chromatin	67/2425	423/21659	0.00217578	0.0273632	0.0221266	CENPA/KLF2/SIRT2/DPF2/JUND/TRIM28/SAP130/XRCC1/SS18/H2BC1/KAT6B/YY1AP1/CEBPB/RELA/APTX/BICRAL/KLHDC3/MTA1/SETD3/SINHCAF/RARG/H1-0/E2F1/MCRS1/UBE2A/IPO4/RAD17/GATAD2A/TTI2/STAT1/H3-3A/BEND3/SFR1/RCC1/DFFA/H4C3/DFFB/E2F4/CCAR2/KAT6A/MTA3/UCHL5/RAD51/KAT7/BORCS8-MEF2B/LDB1/RARA/NR1H3/SMARCD2/KAT8/NCOR2/RXRA/MYC/H2AX/YY1/MAX/BAZ1A/INO80E/TCF3/MBD1/WBP2/RUVBL2/CSNK2A1/H4C4/TARDBP/TP53/CREB3L1	67
CC	GO:0005643	nuclear pore	20/2425	91/21659	0.00226639	0.0280277	0.0226639	AAAS/NUP155/XPO7/NUP133/NUP35/SNUPN/EIF5A/SEC13/RANGAP1/MVP/NUP98/NDC1/BICD2/SUMO1/RANBP3/RAN/RANBP17/NUP85/SEH1L/POM121	20
CC	GO:0005793	endoplasmic reticulum-Golgi intermediate compartment	29/2425	150/21659	0.00230956	0.0280933	0.022717	CTSC/ERP44/LMAN2L/MGAT4B/ASPSCR1/CD55/COPG1/HSPA5/IST1/YIF1B/ERGIC3/CD59/SPPL3/TAP1/FN1/YIF1A/ATP6AP1/SURF4/ERGIC1/MCFD2/P4HB/SCYL1/COPG2/TAPBP/COPB1/TMED4/CNIH4/RGMB/RER1	29
CC	GO:0098791	Golgi apparatus subcompartment	70/2425	447/21659	0.00236026	0.0282469	0.0228412	B4GALT7/GRN/YIPF1/C16orf70/PLOD3/YIPF2/MAN2A1/LPCAT2/WIPI1/WLS/TMEM115/SCAMP2/GALNT1/CHST7/RGS20/VPS51/MGAT4B/SCAMP3/MGAT2/CLTB/NAGPA/SCAMP4/LLGL1/AP1B1/B4GALT3/COG4/MBTPS1/PAM/TMBIM4/ATL1/APH1A/MME/FUT8/SGMS1/GALNT2/B4GALT5/B4GALT2/ST3GAL3/RABEPK/CHPF/LYPLA2/TMEM230/B4GALT1/TMEM165/EIPR1/RAB34/ARFIP2/NSF/DNM2/SMPD4/UXS1/PREPL/HLA-DPB1/AP4M1/TGFBI/ST3GAL4/VAMP3/NSFL1C/CLASP2/ATP2C1/CCDC91/BICD1/T…	70
CC	GO:0098573	intrinsic component of mitochondrial membrane	18/2425	79/21659	0.00241864	0.0284664	0.0230186	SLC25A3/CHCHD3/MUL1/CPT1A/OXA1L/CHCHD6/BID/MFF/ABCB10/AGK/RHOT1/MCU/TIMM17B/TMEM177/PISD/IMMT/ARMCX3/MICOS13	18
CC	GO:0005777	peroxisome	28/2425	144/21659	0.00249368	0.0284664	0.0230186	MVK/CAT/MAP2K2/MUL1/ACSL1/VWA8/TMEM135/ATAD1/DHRS4/CRAT/PEX7/MFF/ALDH3A2/PXMP4/PEX14/PEX3/PEX19/PMVK/HMGCL/CD33/MYO5A/MPV17/SLC25A17/HACL1/ACOX3/PEX2/PEX16/ACSL3	28
CC	GO:0042579	microbody	28/2425	144/21659	0.00249368	0.0284664	0.0230186	MVK/CAT/MAP2K2/MUL1/ACSL1/VWA8/TMEM135/ATAD1/DHRS4/CRAT/PEX7/MFF/ALDH3A2/PXMP4/PEX14/PEX3/PEX19/PMVK/HMGCL/CD33/MYO5A/MPV17/SLC25A17/HACL1/ACOX3/PEX2/PEX16/ACSL3	28
CC	GO:0034399	nuclear periphery	29/2425	151/21659	0.00255933	0.0287731	0.0232667	SPARC/TINF2/NUP35/CEBPB/MAEA/PRKCD/ZNF703/MAPT/OGG1/RGS12/NUP98/LMNA/SUV39H1/CASK/PCNA/DDX39B/CXXC1/RUNX1T1/KAT8/EIF6/NCOR2/YY1/PML/TGFB1I1/NARF/MBD1/RUVBL2/DCAF7/TP53	29
CC	GO:0000124	SAGA complex	6/2425	14/21659	0.00264722	0.0293169	0.0237064	USP22/TAF6L/SGF29/TAF6/TADA1/TAF9	6
CC	GO:0031080	nuclear pore outer ring	5/2425	10/21659	0.00271778	0.0295566	0.0239003	NUP133/SEC13/NUP98/NUP85/SEH1L	5
CC	GO:0098589	membrane region	59/2425	367/21659	0.00274853	0.0295566	0.0239003	TNFRSF1A/LAMP2/EFNB1/SMO/AHNAK/SMPD2/SCARB1/PACSIN2/EHD2/GPC1/CDH2/THY1/ATP1B3/CAPN2/ATP1A1/TGFBR2/DAPK3/FADD/S1PR1/CD55/F2R/PODXL/TUBB/RFTN1/LYPD6/MAPT/EIF5A/BSG/TRPC4/DLC1/HK1/MME/BMPR1A/BICD2/MYADM/HYAL2/MAPK3/LDHB/PSEN1/SLC2A1/CDH13/DLG1/CSK/GNAI1/CD46/RGMB/SLC38A9/FYN/EMP2/TUBA1A/ANXA2/ADGRG1/MYO1D/PRKAR1A/EEF2/FURIN/ORAI1/CLN3/PPT1	59
CC	GO:0031248	protein acetyltransferase complex	21/2425	100/21659	0.0032015	0.0334579	0.0270549	DPF2/USP22/KAT6B/TAF6L/SGF29/MCRS1/TAF6/TAF5L/TADA1/SUPT3H/JADE2/KAT6A/NAA20/KAT7/YEATS2/MORF4L2/KAT8/TAF9/NAA38/RUVBL2/TADA2A	21
CC	GO:1902493	acetyltransferase complex	21/2425	100/21659	0.0032015	0.0334579	0.0270549	DPF2/USP22/KAT6B/TAF6L/SGF29/MCRS1/TAF6/TAF5L/TADA1/SUPT3H/JADE2/KAT6A/NAA20/KAT7/YEATS2/MORF4L2/KAT8/TAF9/NAA38/RUVBL2/TADA2A	21
CC	GO:0071782	endoplasmic reticulum tubular network	7/2425	19/21659	0.0032521	0.0335147	0.0271008	REEP1/PARP16/LNPK/ATL1/EMD/ASPH/RNF41	7
CC	GO:0070461	SAGA-type complex	9/2425	29/21659	0.0033756	0.0343109	0.0277447	USP22/TAF6L/SGF29/TAF6/TAF5L/TADA1/SUPT3H/TAF9/TADA2A	9
CC	GO:0001725	stress fiber	16/2425	70/21659	0.00397199	0.0387792	0.0313578	ACTN1/PDLIM4/FHOD1/CNN2/ZYX/FERMT2/PDLIM7/BAG3/FBLIM1/ILK/LPP/PDLIM2/ABLIM3/PTK2/SH2B2/TPM1	16
CC	GO:0010494	cytoplasmic stress granule	16/2425	70/21659	0.00397199	0.0387792	0.0313578	MCRIP2/ATXN2L/RBM23/STAU1/G3BP1/VCP/PABPC4/RBPMS/DDX3X/ELAVL1/LARP4/EIF4E/PABPC1/LARP1/ATXN2/TARDBP	16
CC	GO:0097517	contractile actin filament bundle	16/2425	70/21659	0.00397199	0.0387792	0.0313578	ACTN1/PDLIM4/FHOD1/CNN2/ZYX/FERMT2/PDLIM7/BAG3/FBLIM1/ILK/LPP/PDLIM2/ABLIM3/PTK2/SH2B2/TPM1	16
CC	GO:0000784	nuclear chromosome, telomeric region	27/2425	143/21659	0.00448934	0.0432609	0.0349819	MCM5/APEX1/NAT10/XRCC1/MCM6/MCM2/THOC3/TINF2/H2BC1/ERCC1/DDB1/MCM7/NABP2/XRCC3/H3-3A/H4C3/PCNA/ACD/PPP1CB/XRCC6/RAD51/ORC4/PML/RPA1/THOC6/POLD1/H4C4	27
CC	GO:0045121	membrane raft	56/2425	353/21659	0.00460397	0.0433229	0.035032	TNFRSF1A/LAMP2/EFNB1/SMO/AHNAK/SMPD2/SCARB1/PACSIN2/EHD2/GPC1/CDH2/THY1/ATP1B3/CAPN2/ATP1A1/TGFBR2/DAPK3/FADD/S1PR1/CD55/F2R/PODXL/TUBB/RFTN1/LYPD6/MAPT/BSG/TRPC4/DLC1/HK1/MME/BMPR1A/MYADM/HYAL2/MAPK3/LDHB/PSEN1/SLC2A1/CDH13/DLG1/CSK/GNAI1/RGMB/SLC38A9/FYN/EMP2/TUBA1A/ANXA2/ADGRG1/MYO1D/PRKAR1A/EEF2/FURIN/ORAI1/CLN3/PPT1	56
CC	GO:0000123	histone acetyltransferase complex	19/2425	90/21659	0.00461254	0.0433229	0.035032	DPF2/USP22/KAT6B/TAF6L/SGF29/MCRS1/TAF6/TAF5L/TADA1/SUPT3H/JADE2/KAT6A/KAT7/YEATS2/MORF4L2/KAT8/TAF9/RUVBL2/TADA2A	19
CC	GO:0098857	membrane microdomain	56/2425	354/21659	0.00488769	0.0453333	0.0366577	TNFRSF1A/LAMP2/EFNB1/SMO/AHNAK/SMPD2/SCARB1/PACSIN2/EHD2/GPC1/CDH2/THY1/ATP1B3/CAPN2/ATP1A1/TGFBR2/DAPK3/FADD/S1PR1/CD55/F2R/PODXL/TUBB/RFTN1/LYPD6/MAPT/BSG/TRPC4/DLC1/HK1/MME/BMPR1A/MYADM/HYAL2/MAPK3/LDHB/PSEN1/SLC2A1/CDH13/DLG1/CSK/GNAI1/RGMB/SLC38A9/FYN/EMP2/TUBA1A/ANXA2/ADGRG1/MYO1D/PRKAR1A/EEF2/FURIN/ORAI1/CLN3/PPT1	56
CC	GO:0032432	actin filament bundle	17/2425	78/21659	0.00510471	0.0467617	0.0378127	ACTN1/PDLIM4/FHOD1/CNN2/ZYX/FERMT2/PDLIM7/BAG3/FBLIM1/ILK/LPP/PDLIM2/ABLIM3/PTK2/SH2B2/TPM1/MARCKS	17
CC	GO:0005938	cell cortex	52/2425	325/21659	0.00518408	0.0469096	0.0379323	PARD6A/RTKN/NRBP1/GYPC/CDH2/RHOB/WDPCP/MYO10/EPS8/ACTR1B/CAPN2/MAEA/ARHGAP32/CLTB/TRIP10/AGTRAP/LLGL1/FMNL1/RIMS2/FERMT2/GAD1/RHOG/TRPC4/DLC1/CCN2/EMD/ACTR1A/CAP1/WDR1/CTBP1/MYADM/SNCA/ARFIP2/PSEN1/SEPTIN10/TMEM250/PCLO/SLC2A1/GNAI1/MKLN1/DBNL/HAX1/ARHGEF7/CLASP2/PTK2/ASPH/CTBP2/ANXA2/AKAP13/MYO1D/GIPC1/MARCKS	52
MF	GO:0045296	cadherin binding	91/2308	357/19669	3.49666e-13	3.86381e-10	3.18012e-10	BAIAP2L1/TBC1D10A/MICALL1/EHD4/EIF3E/LRRC59/ATIC/CDC42EP1/ESYT2/AHNAK/CNN2/PACSIN2/CDH3/CDH2/OLA1/NCK1/ARHGAP1/SCRIB/PAK4/HSPA5/IST1/H1-10/PKM/ATXN2L/VAPA/BSG/SND1/RANGAP1/EPHA2/TRPC4/STAT1/PCMT1/BAG3/EMD/HSP90AB1/VCL/NIBAN2/LYPLA2/HSPA1A/ANXA1/UBAP2/LDHA/PFKP/KRT18/PKP4/RPL23A/RPL14/ARFIP2/DDX3X/BZW2/PSEN1/ALDOA/PPP1R13L/UNC45A/SCYL1/MPRIP/CDH13/DLG1/ACVR1/RPL15/PTPRJ/PRDX1/DBNL/RAN/BZW1/CD46/RP…	91
MF	GO:0016874	ligase activity	44/2308	164/19669	8.6954e-08	4.80421e-05	3.95412e-05	RTCB/MTHFD1/WARS2/SLC27A1/DPH6/AARS1/MARS1/GATB/TTLL1/FARS2/NARS2/ACSL1/FARSB/NAE1/GMPS/SLC27A4/KARS1/QARS1/LIPT2/FARSA/NADSYN1/MCCC2/ATG7/TPGS1/ACSS2/DARS2/IARS2/MTHFD1L/SARS1/PARS2/FPGS/VARS1/UBA1/GART/VARS2/DALRD3/IARS1/TTLL11/AASDH/ACSL3/WARS1/UBA2/SAE1/TARS2	44
MF	GO:0140097	catalytic activity, acting on DNA	51/2308	213/19669	4.34963e-07	0.000160212	0.000131863	NME1/RFC2/MCM5/APEX1/NTHL1/DNASE2/GINS1/XRCC1/MCM6/MCM2/POLB/POLA2/NEIL2/ERCC1/ALKBH3/APLF/MCM7/CHTF8/APTX/POLD4/MCM9/ALKBH2/OGG1/SLX1B/XRCC3/MUTYH/G3BP1/MPG/DFFB/PCNA/DDX3X/XRCC6/CDC45/EXD2/RAD51C/RFC4/RECQL/RAD51/SETMAR/POLD2/DHX30/HMGA1/FTO/MUS81/RPS3/POLE2/CHD9/TOP2A/RUVBL2/POLD1/PTGES3	51
MF	GO:0050662	coenzyme binding	65/2308	309/19669	1.83925e-06	0.000416093	0.000342467	PLOD1/PYGL/PLOD3/MDH1/CAT/GOT2/SIRT2/MOCOS/DHTKD1/HIBADH/NDUFA9/GPD1L/AIFM1/P3H1/CRYL1/ALKBH3/NUDT6/KYAT1/GCAT/SHMT2/GPT2/GAD1/NNT/PAM/SHMT1/NAA80/DHCR7/SUOX/DUS2/QSOX1/SOAT1/GOT1/PCIF1/HMGCL/ALDH1B1/LDHA/NQO2/GMDS/CRYZL1/SIRT3/CTBP1/P4HTM/LDHB/NFS1/MMACHC/SDSL/UXS1/P4HA1/MTRR/OGDH/HACL1/PRMT1/POR/GPHN/IVD/GCH1/UGDH/ACOX3/TXNRD1/CTBP2/DUS1L/ACBD4/SIRT6/FASN/ME2	65
MF	GO:0016758	transferase activity, transferring hexosyl groups	52/2308	229/19669	1.88278e-06	0.000416093	0.000342467	XYLT2/PIGQ/B4GALT7/PYGL/EXTL3/PLOD3/RPN2/SDF2L1/A4GALT/COLGALT1/HEXB/ALG1/GALNT1/MGAT4B/STT3B/RPN1/GALNT10/ALG8/B3GNT2/MGAT2/MGAT1/RFNG/B4GAT1/DPM2/B4GALT3/GYS1/ALG12/TMTC4/B3GLCT/PIGC/POMGNT2/FUT8/GALNT2/PIGM/ALG14/ALG6/B4GALT5/POMGNT1/B4GALT2/CHPF/POFUT1/B4GALT1/STT3A/ALG3/PIGP/B3GNT9/TUSC3/DPY19L4/EXT2/B4GALNT1/TMTC1/MAGT1	52
MF	GO:0016757	transferase activity, transferring glycosyl groups	62/2308	298/19669	4.58268e-06	0.000743668	0.000612078	XYLT2/PIGQ/B4GALT7/PYGL/EXTL3/PLOD3/RPN2/SDF2L1/A4GALT/QTRT1/COLGALT1/HEXB/PARP16/ALG1/GALNT1/MGAT4B/STT3B/RPN1/GALNT10/ALG8/B3GNT2/MGAT2/MGAT1/XXYLT1/RFNG/B4GAT1/DPM2/B4GALT3/B3GNTL1/GYS1/ALG12/ST6GALNAC4/TMTC4/B3GLCT/PIGC/POMGNT2/FUT8/GLT8D2/GALNT2/PIGM/ALG14/ALG6/B4GALT5/POMGNT1/B4GALT2/ST3GAL3/CHPF/POFUT1/B4GALT1/STT3A/GLT8D1/ALG3/PIGP/ST3GAL4/B3GNT9/TUSC3/DPY19L4/EXT2/B4GALNT1/TMTC1/SIRT6/MA…	62
MF	GO:0140101	catalytic activity, acting on a tRNA	38/2308	153/19669	4.91029e-06	0.000743668	0.000612078	MTFMT/WARS2/QTRT1/AARS1/MARS1/GATB/FARS2/NARS2/FARSB/KARS1/QARS1/FARSA/RPP40/METTL1/TSEN54/ELAC2/POP5/DUS2/DARS2/IARS2/TRMT1L/SARS1/PARS2/VARS1/RPP38/TSEN34/VARS2/RPP21/DALRD3/TRIT1/IARS1/PUS1/FTO/THUMPD3/DUS1L/WARS1/PRORP/TARS2	38
MF	GO:0004812	aminoacyl-tRNA ligase activity	19/2308	54/19669	6.05702e-06	0.000743668	0.000612078	WARS2/AARS1/MARS1/FARS2/NARS2/FARSB/KARS1/QARS1/FARSA/DARS2/IARS2/SARS1/PARS2/VARS1/VARS2/DALRD3/IARS1/WARS1/TARS2	19
MF	GO:0016875	ligase activity, forming carbon-oxygen bonds	19/2308	54/19669	6.05702e-06	0.000743668	0.000612078	WARS2/AARS1/MARS1/FARS2/NARS2/FARSB/KARS1/QARS1/FARSA/DARS2/IARS2/SARS1/PARS2/VARS1/VARS2/DALRD3/IARS1/WARS1/TARS2	19
MF	GO:0003684	damaged DNA binding	21/2308	64/19669	7.0844e-06	0.000782826	0.000644308	APEX1/XRCC1/POLB/NEIL2/ERCC1/DDB1/APTX/OGG1/MUTYH/MPG/RAD23B/FANCG/PCNA/RPA3/XRCC6/RPS3/H2AX/RPA1/POLD1/DDB2/PNKP	21
MF	GO:0003906	DNA-(apurinic or apyrimidinic site) endonuclease activity	8/2308	13/19669	2.64758e-05	0.00265962	0.00218901	APEX1/NTHL1/POLB/NEIL2/APLF/OGG1/HMGA1/RPS3	8
MF	GO:0019104	DNA N-glycosylase activity	8/2308	14/19669	5.53999e-05	0.00510141	0.00419873	APEX1/NTHL1/NEIL2/OGG1/MUTYH/MPG/PCNA/RPS3	8
MF	GO:0016741	transferase activity, transferring one-carbon groups	49/2308	239/19669	6.47347e-05	0.00550245	0.00452881	ANTKMT/MTFMT/ATIC/METTL25/COQ3/FDXACB1/COQ5/PRMT5/ECE2/METTL1/SHMT2/SETD3/METTL17/DPH5/CARM1/SHMT1/SMYD2/PCMT1/TRMT1L/PRMT6/PCIF1/COMTD1/SUV39H1/CAMKMT/LCMT1/ASMTL/GART/SMYD5/ETFBKMT/COMT/METTL5/CXXC1/SETMAR/CMTR2/PEMT/TRMT2A/GAMT/PRMT7/CARNMT1/PRMT1/EHMT1/NSD2/THUMPD3/PCMTD1/SETDB1/NOP2/DOT1L/METTL23/NTMT1	49
MF	GO:0003714	transcription corepressor activity	51/2308	254/19669	8.15894e-05	0.00615588	0.00506661	MNT/APEX1/TLE5/ERF/C1QBP/GMNN/DPF2/TRIM28/BHLHE40/JAZF1/IRF2BP1/HDAC3/SIAH2/DDX54/PRMT5/MSC/NOC2L/MTA1/MXD4/PEX14/WWTR1/RCOR3/SUFU/ID3/HSPA1A/TLE1/CENPJ/CTBP1/LMCD1/MTA3/TLE4/PPP1R13L/NR2F2/RUNX1T1/LDB1/RARA/HIPK2/NCOR2/RERE/HDAC9/YAP1/CTBP2/YAF2/ATF7IP/YY1/CDYL2/GPS2/KCTD1/RUVBL2/DNAJB1/SIRT6	51
MF	GO:0044389	ubiquitin-like protein ligase binding	67/2308	360/19669	8.35639e-05	0.00615588	0.00506661	UBE2D4/WFS1/CDKN1A/TRIM28/CCNB1/FAF2/MUL1/FBXO7/UBASH3B/NAE1/UBB/SCAMP3/CEBPB/RELA/AURKA/GSK3B/BID/HSPA5/TUBB/ACTG1/UBC/ZNF746/HM13/UBE2D3/UBE2A/AXIN1/RANGAP1/VCP/ARRB1/STAT1/BAG6/PRKACB/ARRDC1/HSP90AB1/VCL/ITCH/HSPA1B/HSPA1A/FOXO1/HSPD1/SUMO1/FAF1/WRAP53/UBE2G1/UBE2D2/UBE2J2/CHEK2/CACYBP/GPI/ERLIN1/LAPTM4B/RPL23/CUL4A/SPOP/FZD6/PRR5L/HSPA8/TOLLIP/OTUB1/PCBP2/TMBIM6/DET1/PML/HSPBP1/PRKAR1A/UBE2D1…	67
MF	GO:0003697	single-stranded DNA binding	29/2308	120/19669	0.000105298	0.00727217	0.00598538	NME1/MCM5/MCM6/MCM2/SSBP4/NUP35/ERCC1/MCM7/APTX/MCM9/MAPT/NABP2/RAD23B/SSBP3/ANXA1/HSPD1/TSN/RPA3/HSF1/CDC45/RBMS1/RAD51/SETMAR/SMC4/SSBP2/PCBP2/HNRNPA1/RPA1/RNF138	29
MF	GO:0016791	phosphatase activity	56/2308	292/19669	0.000137496	0.00893725	0.00735583	DUSP1/CDC25B/PLPPR2/PTPRE/ACP2/NT5E/PLPP1/G6PC3/IMPA2/PRUNE1/PPP4C/UBASH3B/PPP3CC/SSU72/ATP1A1/MTMR14/SSH3/APTX/TIMM50/CTDNEP1/NT5DC1/PPP2R1A/PPP3CA/CDC25C/EYA1/PPA2/SBF1/STYXL1/DUSP23/PTPRK/INPP5A/PLPP3/PTEN/MINPP1/PUDP/CPPED1/PPP2R3B/PPP1CB/PSPH/PPM1F/CTDSP2/NT5DC2/DLG1/PTPRJ/CDKN3/PPP6C/CDC14B/PPP2R5D/DNAJC6/DUSP7/SSH1/PTPN21/PPP4R1/PTPRS/PTPN9/PNKP	56
MF	GO:0031625	ubiquitin protein ligase binding	63/2308	342/19669	0.000180565	0.0110847	0.00912329	UBE2D4/WFS1/CDKN1A/TRIM28/FAF2/MUL1/FBXO7/UBASH3B/NAE1/UBB/SCAMP3/RELA/AURKA/GSK3B/BID/HSPA5/TUBB/ACTG1/UBC/ZNF746/HM13/UBE2D3/UBE2A/AXIN1/RANGAP1/VCP/ARRB1/BAG6/PRKACB/ARRDC1/HSP90AB1/VCL/HSPA1B/HSPA1A/FOXO1/HSPD1/SUMO1/FAF1/WRAP53/UBE2G1/UBE2D2/UBE2J2/CHEK2/CACYBP/GPI/ERLIN1/LAPTM4B/RPL23/CUL4A/SPOP/FZD6/PRR5L/HSPA8/TOLLIP/OTUB1/PCBP2/TMBIM6/DET1/PML/HSPBP1/PRKAR1A/UBE2D1/TP53	63
MF	GO:0004721	phosphoprotein phosphatase activity	41/2308	199/19669	0.000220196	0.0125741	0.0103491	DUSP1/CDC25B/PTPRE/PPP4C/UBASH3B/PPP3CC/SSU72/MTMR14/SSH3/TIMM50/CTDNEP1/PPP2R1A/PPP3CA/CDC25C/EYA1/PPA2/SBF1/STYXL1/DUSP23/PTPRK/PLPP3/PTEN/MINPP1/CPPED1/PPP2R3B/PPP1CB/PPM1F/CTDSP2/DLG1/PTPRJ/CDKN3/PPP6C/CDC14B/PPP2R5D/DNAJC6/DUSP7/SSH1/PTPN21/PPP4R1/PTPRS/PTPN9	41
MF	GO:0004518	nuclease activity	45/2308	225/19669	0.000227585	0.0125741	0.0103491	NME1/APEX1/NTHL1/USB1/DNASE2/CPSF3/XRCC1/EXOSC7/LACTB2/ERCC1/APLF/APTX/RPP40/YBEY/TSEN54/DXO/ELAC2/OGG1/SLX1B/XRCC3/SND1/G3BP1/POP5/ERI3/RPP38/DFFB/PAN3/RCL1/TSN/TSEN34/CNOT8/EXD2/DIS3L2/RAD51C/RNASEH2B/SETMAR/RPP21/EXD3/MUS81/RPS3/RNASEK/POLD1/PRORP/REXO2/PNKP	45
MF	GO:0008375	acetylglucosaminyltransferase activity	17/2308	59/19669	0.000310742	0.0159681	0.0131426	XYLT2/PIGQ/EXTL3/HEXB/MGAT4B/B3GNT2/MGAT2/MGAT1/RFNG/B3GLCT/PIGC/POMGNT2/ALG14/POMGNT1/PIGP/B3GNT9/EXT2	17
MF	GO:0016799	hydrolase activity, hydrolyzing N-glycosyl compounds	9/2308	21/19669	0.000325002	0.0159681	0.0131426	APEX1/NTHL1/MAN2A1/NEIL2/OGG1/MUTYH/MPG/PCNA/RPS3	9
MF	GO:0004576	oligosaccharyl transferase activity	6/2308	10/19669	0.000357616	0.0159681	0.0131426	RPN2/STT3B/RPN1/STT3A/TUSC3/MAGT1	6
MF	GO:0140078	class I DNA-(apurinic or apyrimidinic site) endonuclease activity	6/2308	10/19669	0.000357616	0.0159681	0.0131426	APEX1/NTHL1/NEIL2/APLF/OGG1/RPS3	6
MF	GO:0030674	protein-macromolecule adaptor activity	44/2308	223/19669	0.00036127	0.0159681	0.0131426	BCL3/BFAR/NAPA/PDCD6/EPS8/NCK1/ACTR1B/AMFR/COL1A2/DDB1/GAS6/SPSB1/CRADD/MAPT/SH2B3/AP2A1/AXIN1/ARRB1/GATAD2A/PEX3/ACTR1A/ARRDC1/BICD2/ANXA1/AP2M1/SUMO1/MAPK8IP1/SUN1/FRMD4A/RACK1/CDC42SE2/SPSB2/TSNARE1/HSPA8/SH2B2/FKBP4/BICD1/FLRT2/AKAP13/DET1/BAIAP2/DEDD2/GAS2L1/AP2B1	44
MF	GO:0004519	endonuclease activity	31/2308	141/19669	0.00038482	0.0163549	0.0134609	APEX1/NTHL1/DNASE2/CPSF3/XRCC1/LACTB2/ERCC1/APLF/RPP40/YBEY/TSEN54/ELAC2/OGG1/SLX1B/XRCC3/SND1/G3BP1/POP5/RPP38/RCL1/TSN/TSEN34/RAD51C/RNASEH2B/SETMAR/RPP21/MUS81/RPS3/RNASEK/PRORP/PNKP	31
MF	GO:0043021	ribonucleoprotein complex binding	34/2308	160/19669	0.000403947	0.0165319	0.0136067	NME1/C1QBP/RPN2/SEC61A1/SNRPA/EEFSEC/OLA1/OXA1L/TIMM50/PRMT5/HSPA5/GTPBP6/SRPRA/PES1/EIF5A/RBM23/SND1/BAG6/SRP9/ITCH/DDX3X/EIF4B/PPIH/PQBP1/PRMT7/EIF6/MRPS27/EIF2A/RACK1/LARP1/EIF3K/BOP1/DDX5/EEF2	34
MF	GO:0048029	monosaccharide binding	20/2308	77/19669	0.000438319	0.016814	0.0138388	PLOD1/PYGL/PLOD3/LMAN2L/RPIA/P3H1/ALKBH3/GYS1/GALK2/PAM/BSG/HK1/ENG/PFKP/P4HTM/ALDOA/GPI/P4HA1/PFKM/UGP2	20
MF	GO:0008168	methyltransferase activity	44/2308	225/19669	0.000441273	0.016814	0.0138388	ANTKMT/METTL25/COQ3/FDXACB1/COQ5/PRMT5/ECE2/METTL1/SETD3/METTL17/DPH5/CARM1/SMYD2/PCMT1/TRMT1L/PRMT6/PCIF1/COMTD1/SUV39H1/CAMKMT/LCMT1/ASMTL/SMYD5/ETFBKMT/COMT/METTL5/CXXC1/SETMAR/CMTR2/PEMT/TRMT2A/GAMT/PRMT7/CARNMT1/PRMT1/EHMT1/NSD2/THUMPD3/PCMTD1/SETDB1/NOP2/DOT1L/METTL23/NTMT1	44
MF	GO:0016746	transferase activity, transferring acyl groups	55/2308	299/19669	0.000464976	0.0171266	0.0140961	QPCTL/DPF2/NAT10/LPCAT3/USP22/LPCAT2/PAFAH1B3/GPAT3/CPT1A/CERS2/AGPAT5/KAT6B/TAF6L/LIPT2/ZDHHC24/HADHB/CRAT/ZDHHC8/GCAT/SPHK1/MBOAT1/MCRS1/CS/ZDHHC16/ACLY/NAA80/TGM2/PORCN/TAF5L/SOAT1/TADA1/ZDHHC9/SUPT3H/AGPAT2/ELOVL1/ZDHHC12/AGPAT1/CRLS1/LCLAT1/ZDHHC4/KAT6A/NAA20/MBOAT7/GTF2B/KAT7/KAT8/TAZ/TAF9/CERS5/ZDHHC7/LCAT/NAT14/CERS1/TADA2A/FASN	55
MF	GO:0008022	protein C-terminus binding	40/2308	201/19669	0.000546052	0.0194641	0.01602	RABAC1/RAB3A/SNX17/PCGF1/IFT46/ERBB2/BCAM/ERCC1/DAPK3/CDC20/TESK1/AP2A1/FN1/CCN2/ID1/SDC1/CTBP1/SUMO1/DYNLL1/PIAS3/XRCC6/MAPRE3/RAD51/DLG1/CSK/YWHAQ/DBNL/MAGI1/PABPC1/YAP1/PEX16/SIPA1/PFKM/BAIAP2/MIF4GD/TOP2A/SH3GL1/SAE1/ATXN2/FOXN3	40
MF	GO:0008757	S-adenosylmethionine-dependent methyltransferase activity	34/2308	163/19669	0.000575976	0.0198892	0.0163698	ANTKMT/COQ3/FDXACB1/COQ5/PRMT5/METTL1/SETD3/DPH5/CARM1/SMYD2/PCMT1/TRMT1L/PRMT6/PCIF1/SUV39H1/CAMKMT/LCMT1/ETFBKMT/COMT/CXXC1/SETMAR/CMTR2/PEMT/GAMT/PRMT7/CARNMT1/PRMT1/EHMT1/NSD2/THUMPD3/PCMTD1/SETDB1/NOP2/DOT1L	34
MF	GO:0140098	catalytic activity, acting on RNA	76/2308	450/19669	0.000670516	0.0217309	0.0178857	RTCB/APEX1/USB1/MTFMT/WARS2/CPSF3/DDX39A/QTRT1/DDX56/FDXACB1/AARS1/MARS1/GATB/MED20/EXOSC7/FARS2/LACTB2/NARS2/FARSB/DHX32/KARS1/ALKBH3/QARS1/DDX54/FARSA/RPP40/METTL1/YBEY/DDX28/ZNRD1/TSEN54/ELAC2/SND1/G3BP1/POP5/DUS2/DARS2/IARS2/TRMT1L/SARS1/PARS2/ERI3/POLR1C/PCIF1/VARS1/RPP38/PAN3/RCL1/TSN/DDX39B/TSEN34/DDX3X/CNOT8/DIS3L2/RNASEH2B/VARS2/CMTR2/RPP21/DALRD3/TRMT2A/TRIT1/IARS1/DHX30/PUS1/FTO/THUMPD…	76
MF	GO:0004842	ubiquitin-protein transferase activity	72/2308	422/19669	0.000685637	0.0217309	0.0178857	UBE2D4/KCTD10/IRF2BPL/UBE4A/TRIM28/UBE4B/TRIM47/BFAR/UBE2R2/MUL1/MED20/FBXO7/SKP2/AMN1/FBXO4/AMFR/MED27/RNF126/FBXO17/RNF149/IRF2BP1/MAEA/RNF139/MARCHF3/RNF26/SIAH2/RNF10/RNF185/TRAF7/FBXO21/NOSIP/UBE2D3/ANAPC11/UBE2A/FBXO25/RC3H2/MYCBP2/TRIM11/COP1/HECTD2/ITCH/RNF215/FBXW11/UBE2E2/UBE2G1/UBE2D2/PPIL2/UBE2J2/WDSUB1/MED7/RNF145/FBXL15/DMAC2/MKRN1/RABGEF1/MARCHF8/FBXL6/RBCK1/FBXL2/TSPAN17/HERC4/RNF…	72
MF	GO:0003713	transcription coactivator activity	62/2308	352/19669	0.000688308	0.0217309	0.0178857	MNT/ACTN1/APEX1/WDR77/PKN1/JUND/TRIM28/USP22/MED20/SS18/MED27/TAF6L/SCAND1/FHL2/MED16/MTA1/SETD3/RARG/CARM1/HINFP/NUP98/WWTR1/TAF5L/TADA1/PMF1/SFR1/SUPT3H/NIBAN2/CCAR2/HYAL2/KAT6A/RBPMS/MRTFA/MTA3/MED7/NFYC/RARA/HIPK2/NR1H3/PQBP1/HMGA1/SMARCD2/RXRA/MED24/TAF9/RERE/YAP1/CTBP2/YAF2/VDR/YY1/MAX/CBFB/PML/TGFB1I1/GPS2/TCF3/WBP2/NR1H2/TADA2A/MAML2/UBE3A	62
MF	GO:0051287	NAD binding	17/2308	63/19669	0.000718362	0.0220497	0.0181481	MDH1/SIRT2/HIBADH/GPD1L/CRYL1/NUDT6/NNT/ALDH1B1/LDHA/SIRT3/CTBP1/LDHB/UXS1/UGDH/CTBP2/SIRT6/ME2	17
MF	GO:0016747	transferase activity, transferring acyl groups other than amino-acyl groups	49/2308	264/19669	0.00074939	0.0223804	0.0184203	DPF2/NAT10/LPCAT3/USP22/LPCAT2/PAFAH1B3/GPAT3/CPT1A/CERS2/AGPAT5/KAT6B/TAF6L/LIPT2/ZDHHC24/HADHB/CRAT/ZDHHC8/GCAT/SPHK1/MCRS1/ZDHHC16/NAA80/PORCN/TAF5L/SOAT1/TADA1/ZDHHC9/SUPT3H/AGPAT2/ELOVL1/ZDHHC12/AGPAT1/CRLS1/LCLAT1/ZDHHC4/KAT6A/NAA20/MBOAT7/GTF2B/KAT7/KAT8/TAZ/TAF9/CERS5/ZDHHC7/LCAT/CERS1/TADA2A/FASN	49
MF	GO:0005338	nucleotide-sugar transmembrane transporter activity	7/2308	15/19669	0.000828793	0.0234569	0.0193062	SLC35B1/SLC35D2/SLC35C1/SLC35E4/SLC35A2/SLC35A5/SLC35A4	7
MF	GO:0003743	translation initiation factor activity	15/2308	53/19669	0.00084745	0.0234569	0.0193062	EIF3E/EIF2D/EIF1AD/EIF2B3/EIF3L/EIF4G3/EIF4B/EIF2B4/EIF4E/EIF6/EIF2A/EIF4G2/EIF3M/EIF3K/EIF4A1	15
MF	GO:0042578	phosphoric ester hydrolase activity	68/2308	397/19669	0.000854312	0.0234569	0.0193062	APEX1/DUSP1/CDC25B/PLPPR2/PTPRE/ACP2/NT5E/SMPD2/PLPP1/G6PC3/IMPA2/PRUNE1/PPP4C/UBASH3B/PDE6D/PPP3CC/SSU72/ATP1A1/MTMR14/SSH3/APTX/TIMM50/CTDNEP1/NT5DC1/PPP2R1A/PPP3CA/CDC25C/EYA1/PPA2/SBF1/STYXL1/DUSP23/PTPRK/SMPDL3A/INPP5A/PLPP3/PTEN/MINPP1/GNB1/PUDP/CPPED1/PPP2R3B/PPP1CB/PSPH/PPM1F/CTDSP2/SMPD4/PLD3/PRKAR1B/NT5DC2/DLG1/PTPRJ/CDKN3/PPP6C/CDC14B/PLCD1/PPP2R5D/DNAJC6/DUSP7/GDPD5/SSH1/PTPN21/PPP4R1…	68
MF	GO:1901505	carbohydrate derivative transmembrane transporter activity	14/2308	48/19669	0.000901609	0.0234569	0.0193062	SLC35B1/SLC35D2/SLC35C1/SLC37A4/SLC35E4/SLC17A5/MFSD2A/SLC35B2/SLC37A2/SLC25A17/SLC35A2/SLC35A5/SLC25A23/SLC35A4	14
MF	GO:0090079	translation regulator activity, nucleic acid binding	27/2308	123/19669	0.000908787	0.0234569	0.0193062	EIF3E/C1QBP/EEFSEC/EIF2D/EIF1AD/EIF5A/SHMT1/EIF2B3/EIF3L/EIF4G3/EIF4B/RARA/GSPT1/EIF2B4/EIF4E/EIF6/EIF2A/PABPC1/LARP1/EIF4G2/EIF3M/HBS1L/EEF1D/EIF3K/MIF4GD/EIF4A1/EEF2	27
MF	GO:0008514	organic anion transmembrane transporter activity	43/2308	226/19669	0.000914468	0.0234569	0.0193062	CTNS/SLC25A11/SLC1A4/SLC35B1/SLC27A1/SLC35D2/SLC7A5/SLC1A1/SLC25A13/SLC15A4/SLC25A32/SLC43A2/SLC16A13/SLC19A1/SLC37A4/SLC25A15/SLC25A10/MFSD10/SLC17A5/SLC2A6/SLC6A9/MFSD2A/SLC66A1/SLC25A29/SFXN3/SLC35B2/ABCC1/SLC37A2/SLC38A5/SLC13A3/SLC16A10/SLC2A1/SLC25A17/SLC35A5/SLC38A9/SLC4A11/SLC1A5/SLC38A1/SLC16A3/SLC16A2/SLC25A23/SLC35A4/SLC6A6	43
MF	GO:0019787	ubiquitin-like protein transferase activity	75/2308	448/19669	0.000934029	0.0234569	0.0193062	UBE2D4/KCTD10/IRF2BPL/UBE4A/TRIM28/UBE4B/TRIM47/BFAR/UBE2R2/MUL1/MED20/FBXO7/SKP2/AMN1/FBXO4/AMFR/MED27/RNF126/FBXO17/RNF149/IRF2BP1/MAEA/RNF139/MARCHF3/RNF26/SIAH2/RNF10/RNF185/TRAF7/FBXO21/NOSIP/UBE2D3/ANAPC11/UBE2A/FBXO25/RC3H2/MYCBP2/TRIM11/COP1/UBL4A/HECTD2/ITCH/RNF215/PIAS3/FBXW11/UBE2E2/UBE2G1/UBE2D2/PPIL2/UBE2J2/WDSUB1/MED7/RNF145/FBXL15/DMAC2/MKRN1/RABGEF1/MARCHF8/FBXL6/RBCK1/FBXL2/TSPAN…	75
MF	GO:0060090	molecular adaptor activity	49/2308	267/19669	0.000968115	0.0237726	0.0195661	COX15/BCL3/AIMP2/BFAR/CHCHD3/NAPA/PDCD6/EPS8/NCK1/ACTR1B/AMFR/COL1A2/DDB1/GAS6/SPSB1/CRADD/MAPT/SH2B3/AP2A1/AXIN1/ARRB1/GATAD2A/PEX3/ACTR1A/ARRDC1/BICD2/ANXA1/AP2M1/SUMO1/MAPK8IP1/SUN1/DLG1/FRMD4A/MAGI1/RACK1/CDC42SE2/SPSB2/TSNARE1/HSPA8/SH2B2/FKBP4/BICD1/FLRT2/AKAP13/DET1/BAIAP2/DEDD2/GAS2L1/AP2B1	49
MF	GO:0003688	DNA replication origin binding	9/2308	24/19669	0.00104169	0.0246358	0.0202766	MCM5/MCM6/MCM2/MCM7/MCM9/HSPD1/CDC45/KAT7/ORC4	9
MF	GO:0015179	L-amino acid transmembrane transporter activity	15/2308	54/19669	0.00104786	0.0246358	0.0202766	CTNS/SLC1A4/SLC7A5/SLC1A1/SLC25A13/SLC15A4/SLC43A2/SLC25A15/SLC6A9/SLC66A1/SLC25A29/SLC38A5/SLC38A9/SLC1A5/SLC38A1	15
MF	GO:0051087	chaperone binding	25/2308	112/19669	0.0010733	0.0247082	0.0203361	GRN/CTSC/SDF2L1/AMFR/BAX/ATP1A1/DNAJB5/HSPA5/MAPT/BIN1/FN1/TBCD/GNB5/BAG3/UBL4A/HSPD1/TIMM9/WRAP53/SLC25A17/GRPEL2/HSPA8/DNAJB1/PTGES3/HYOU1/TP53	25
MF	GO:0019205	nucleobase-containing compound kinase activity	13/2308	44/19669	0.00119325	0.0268162	0.0220712	NME1/UCKL1/AK5/GUK1/NME7/UCK2/UCK1/CASK/NME6/DLG1/ADK/TK2/PNKP	13
MF	GO:0017116	single-stranded DNA helicase activity	8/2308	20/19669	0.0012134	0.0268162	0.0220712	RFC2/MCM5/MCM6/MCM2/MCM7/CHTF8/RFC4/RAD51	8
MF	GO:0008194	UDP-glycosyltransferase activity	33/2308	164/19669	0.00131232	0.0279831	0.0230316	XYLT2/PIGQ/B4GALT7/EXTL3/PLOD3/A4GALT/COLGALT1/HEXB/GALNT1/MGAT4B/GALNT10/B3GNT2/MGAT2/MGAT1/XXYLT1/RFNG/B4GAT1/B4GALT3/GYS1/B3GLCT/PIGC/POMGNT2/GALNT2/ALG14/B4GALT5/POMGNT1/B4GALT2/CHPF/B4GALT1/PIGP/B3GNT9/EXT2/B4GALNT1	33
MF	GO:0008093	cytoskeletal anchor activity	7/2308	16/19669	0.00132482	0.0279831	0.0230316	NCK1/ACTR1B/ACTR1A/BICD2/BICD1/BAIAP2/GAS2L1	7
MF	GO:0015171	amino acid transmembrane transporter activity	18/2308	72/19669	0.00134218	0.0279831	0.0230316	CTNS/SLC1A4/SLC7A5/SLC1A1/SLC25A13/SLC15A4/SLC43A2/SLC25A15/SLC6A9/SLC66A1/SLC25A29/SFXN3/SLC38A5/SLC16A10/SLC38A9/SLC1A5/SLC38A1/SLC6A6	18
MF	GO:0004536	deoxyribonuclease activity	16/2308	61/19669	0.00141591	0.0289738	0.0238469	NME1/APEX1/DNASE2/XRCC1/ERCC1/APLF/APTX/SLX1B/XRCC3/DFFB/EXD2/RAD51C/SETMAR/MUS81/RPS3/POLD1	16
MF	GO:0140297	DNA-binding transcription factor binding	63/2308	370/19669	0.00150409	0.0302185	0.0248714	APEX1/TLE5/HDAC5/WFS1/GMNN/PKN1/JUND/BHLHE40/WIPI1/LEF1/SRI/COMMD7/DAPK3/CEBPB/HDAC3/ATOH8/RELA/MED25/DDX54/GSK3B/FHL2/MED16/NOC2L/MTA1/ZNF703/SETD3/RARG/TAF6/ARRB1/STAT1/TLE1/PCNA/CTBP1/SUMO1/FAF1/CPNE1/MTA3/BCAS3/TLE4/GTF2B/LDB1/HIPK2/LDB2/ZNF516/HMGA1/RAN/EIF4E/NCOR2/RXRA/MED24/TAF9/MYC/HDAC9/YAP1/CTBP2/FKBP4/VDR/NR4A1/TGFB1I1/DDX5/TCF3/WBP2/GAS2L1	63
MF	GO:0070717	poly-purine tract binding	10/2308	30/19669	0.00158231	0.0312223	0.0256976	DAZAP1/MCRS1/PPIE/PABPC4/RBPMS/DDX3X/RBMS1/LARP4/RBMS3/PABPC1	10
MF	GO:0003735	structural constituent of ribosome	39/2308	206/19669	0.00169207	0.0328024	0.0269981	MRPL34/MRPL4/MRPL3/RPL26L1/MRPL17/MRPL55/MRPS18C/RPL39L/MRPL43/RPL13/MRPL1/DAP3/MRPL20/MRPS18A/MRPL2/RPL23A/RPL14/MRPL52/MRPL19/RPL36A/RPL15/RPL23/RPL29/RPS23/RPL37/MRPL36/RPL30/RPS2/RPS3/RPL27A/RPLP0/RPL18/RPL28/RPL17/RPL26/RPS15/RPS19/RPL37A/RPL10	39
MF	GO:0004722	protein serine/threonine phosphatase activity	19/2308	80/19669	0.00191706	0.0365234	0.0300607	DUSP1/PPP4C/PPP3CC/SSU72/TIMM50/CTDNEP1/PPP2R1A/PPP3CA/PPA2/DUSP23/PTEN/PPP2R3B/PPP1CB/PPM1F/CTDSP2/CDKN3/PPP6C/CDC14B/PPP4R1	19
MF	GO:0015165	pyrimidine nucleotide-sugar transmembrane transporter activity	6/2308	13/19669	0.00213632	0.0393548	0.0323911	SLC35B1/SLC35D2/SLC35E4/SLC35A2/SLC35A5/SLC35A4	6
MF	GO:0030145	manganese ion binding	17/2308	69/19669	0.00213691	0.0393548	0.0323911	XYLT2/B4GALT7/PEPD/GALNT1/MGAT2/MGAT1/XXYLT1/ATP13A2/XPNPEP3/GALNT2/POMGNT1/HMGCL/B4GALT1/PCK2/SOD2/XPNPEP1/LAP3	17
MF	GO:0005342	organic acid transmembrane transporter activity	31/2308	156/19669	0.00221657	0.0395049	0.0325147	CTNS/SLC25A11/SLC1A4/SLC27A1/SLC7A5/SLC1A1/SLC25A13/SLC15A4/SLC25A32/SLC43A2/SLC16A13/SLC19A1/SLC25A15/SLC25A10/SLC17A5/SLC6A9/MFSD2A/SLC66A1/SLC25A29/SFXN3/SLC38A5/SLC13A3/SLC16A10/SLC35A5/SLC38A9/SLC1A5/SLC38A1/SLC16A3/SLC16A2/SLC35A4/SLC6A6	31
MF	GO:0046943	carboxylic acid transmembrane transporter activity	31/2308	156/19669	0.00221657	0.0395049	0.0325147	CTNS/SLC25A11/SLC1A4/SLC27A1/SLC7A5/SLC1A1/SLC25A13/SLC15A4/SLC25A32/SLC43A2/SLC16A13/SLC19A1/SLC25A15/SLC25A10/SLC17A5/SLC6A9/MFSD2A/SLC66A1/SLC25A29/SFXN3/SLC38A5/SLC13A3/SLC16A10/SLC35A5/SLC38A9/SLC1A5/SLC38A1/SLC16A3/SLC16A2/SLC35A4/SLC6A6	31
MF	GO:0019842	vitamin binding	29/2308	144/19669	0.0024551	0.0430616	0.035442	PLOD1/TCN2/PYGL/PLOD3/GOT2/MOCOS/DHTKD1/P3H1/CD320/ALKBH3/SLC19A1/KYAT1/GCAT/SHMT2/GPT2/GAD1/PAM/SHMT1/GOT1/LMBRD1/P4HTM/NFS1/MMACHC/SDSL/P4HA1/OGDH/HACL1/VDR/FASN	29
MF	GO:0015175	neutral amino acid transmembrane transporter activity	10/2308	32/19669	0.00272869	0.0471125	0.0387761	SLC1A4/SLC7A5/SLC1A1/SLC43A2/SLC6A9/SFXN3/SLC38A5/SLC38A9/SLC1A5/SLC38A1	10
MF	GO:0008276	protein methyltransferase activity	21/2308	95/19669	0.00293375	0.0491754	0.040474	ANTKMT/PRMT5/SETD3/CARM1/SMYD2/PCMT1/PRMT6/SUV39H1/CAMKMT/LCMT1/ETFBKMT/CXXC1/SETMAR/PRMT7/PRMT1/EHMT1/NSD2/PCMTD1/SETDB1/DOT1L/NTMT1	21
MF	GO:0070491	repressing transcription factor binding	17/2308	71/19669	0.00295742	0.0491754	0.040474	TLE5/HDAC5/GMNN/SRI/RELA/NOC2L/MTA1/ZNF703/STAT1/TLE1/CTBP1/MTA3/TLE4/EIF4E/MYC/HDAC9/TCF3	17
MF	GO:0031435	mitogen-activated protein kinase kinase kinase binding	7/2308	18/19669	0.00298168	0.0491754	0.040474	MAP4K2/TGFBR2/MAP2K4/ROR2/MAPK8IP1/DAZAP2/TCF3	7

## Sheet: GO Term_mRNA cluster 3
ONTOLOGY	ID	Description	GeneRatio	BgRatio	pvalue	p.adjust	qvalue	geneID	Count
BP	GO:0071897	DNA biosynthetic process	60/2092	207/20536	3.10655e-14	1.86175e-10	1.57518e-10	MAPK1/POLE2/POLD2/STN1/LIG3/MAPK3/RFC4/POLL/MEN1/NPLOC4/MAP3K4/POLH/NIBAN2/KLF4/EXOSC10/FAAP20/WRNIP1/POLN/NEK7/MRE11/POT1/CDKN2D/MAP2K7/CCT7/TINF2/TFDP1/RPA2/RFC5/UFD1/DDX39B/LIG1/PHB/PARN/POLD1/LIG4/NVL/FBXO4/RCHY1/NHP2/SMG7/POLB/TNKS/PINX1/POLD4/TCP1/DTL/CCT2/HNRNPA1/MAPKAPK5/HNRNPC/HMBOX1/UBB/POLI/SPHK1/UBA52/TP53/ACD/MYC/GREM1/HNRNPU	60
BP	GO:0033044	regulation of chromosome organization	86/2092	373/20536	2.44909e-13	7.3387e-10	6.20909e-10	SNAI2/MAPK1/STN1/TTK/TWIST1/PCID2/MNAT1/ANAPC5/MAPK3/CDC45/JDP2/WDR61/RMI2/TACC3/TRAPPC12/DNMT3B/GTF2H2/PRKD1/SMAD4/MAP3K4/NUMA1/PHF8/PPHLN1/TLK1/PYGO2/ZNF451/HDAC8/MAPK8/EXOSC10/SKI/FLCN/NEK7/MRE11/POT1/CDC23/BCOR/MAP2K7/CCT7/TINF2/SMARCB1/CDK9/CDK5RAP2/CHEK1/ANAPC1/MYB/DYNC1LI1/PARN/MAD1L1/LIG4/NELFE/BRCA1/GATA2/RNF4/CCNB1/UBE2B/FBXO4/CAMK2D/SMG7/TNKS/PINX1/TCP1/CCT2/KDM4C/NEK6/HNRNPA1/MAPKAPK5…	86
BP	GO:0007059	chromosome segregation	74/2092	339/20536	1.73965e-10	2.73402e-07	2.31319e-07	BAG6/CSNK2A1/TTK/MLH1/PCID2/ARL8B/ANAPC5/CSNK2A2/MUS81/BOD1/RMI2/CHMP7/TACC3/TRAPPC12/DIS3L2/UBE2I/MMS19/RAD51C/NUMA1/NUP62/P3H4/UVRAG/TLK1/NUF2/MCMBP/PSRC1/HDAC8/DSN1/PUM1/RCC2/MRE11/EME1/NR3C1/CDC23/CHMP1A/PUM2/CDK5RAP2/ANAPC1/DYNC1LI1/STAG2/CCNB1IP1/MAD1L1/RACGAP1/CENPS/BRCA1/CIAO1/CCNB1/UBE2B/TNKS/CCNE2/PINX1/PHB2/RAN/NEK6/XRCC3/PRC1/MLH3/KNSTRN/CIAO2A/KIF22/CENPT/RAB11A/ANAPC11/NDE1/ERCC4/PS…	74
BP	GO:0000723	telomere maintenance	48/2092	178/20536	1.82481e-10	2.73402e-07	2.31319e-07	MAPK1/POLE2/POLD2/STN1/MAPK3/RAD51/RFC4/RAD51C/MAP3K4/EXO1/DCLRE1A/DCLRE1B/HDAC8/EXOSC10/NEK7/SMARCAL1/MRE11/POT1/MAP2K7/CCT7/TINF2/SP100/RPA2/RFC5/PARN/POLD1/RAD51D/FBXO4/NHP2/SMG7/TNKS/CCNE2/PINX1/POLD4/TCP1/CCT2/HNRNPA1/MAPKAPK5/HNRNPC/XRCC3/HMBOX1/USP7/PML/ERCC4/SIRT6/ACD/MYC/HNRNPU	48
BP	GO:0006301	postreplication repair	23/2092	52/20536	2.55799e-10	3.06601e-07	2.59407e-07	POLE2/POLD2/RFC4/NPLOC4/UBE2V1/POLH/FAAP20/POLN/MSH2/RPA2/RFC5/UFD1/POLD1/BRCA1/UBE2B/RCHY1/UBE2V2/POLD4/DTL/NSMCE1/UBB/POLI/UBA52	23
BP	GO:0051052	regulation of DNA metabolic process	79/2092	377/20536	3.35751e-10	3.35359e-07	2.83739e-07	MAPK1/HDAC10/STN1/MLH1/TWIST1/MBD2/MAPK3/ERCC8/RAD51/CEBPG/RFC4/SHLD2/RMI2/MEN1/MMS19/OGG1/MBD1/MAP3K4/EYA4/FOXM1/UBE2V1/POLH/NIBAN2/HDAC8/KLF4/EXOSC10/NMNAT1/WRNIP1/FLCN/NEK7/PARPBP/MRE11/POT1/EXOSC3/MAP2K7/CCT7/TINF2/MSH2/TFDP1/RPA2/FIGNL1/RFC5/CDK9/DDX39B/CHEK1/MBD3/PARN/STAT6/BRCA1/NVL/NSD2/UBE2B/FBXO4/SMG7/NPM1/SPIDR/TNKS/UBE2V2/PINX1/AUNIP/TCP1/CCT2/HNRNPA1/MAPKAPK5/HNRNPC/HMBOX1/USP7/PML/E…	79
BP	GO:0016570	histone modification	94/2092	493/20536	1.44027e-09	1.07894e-06	9.12863e-07	SNAI2/HDAC10/KAT8/TWIST1/DDB2/KANSL1/MAPK3/JDP2/WDR61/KDM8/USP21/BAP1/MSL3/MEN1/PAGR1/DNMT3B/PRMT3/PRKD1/USP16/ING4/SMAD4/AURKA/HDAC7/EYA4/PHF8/WDR5/PHF10/ASH1L/PYGO2/ZNF451/MEAF6/HDAC8/PHF20/MAPK8/KDM5C/EHMT2/BMI1/SKI/USP3/FLCN/BCOR/HDAC9/SMARCB1/TBL1X/KDM6A/SATB1/ARID4B/CDK9/CHEK1/MYB/PHC1/BRPF1/MBD3/PHB/KAT14/HDAC11/KANSL1L/TBL1XR1/NELFE/EZH2/EHMT1/BRCA1/GATA2/MECOM/NSD2/CCNB1/UBE2B/TAF9/LEF1/…	94
BP	GO:0043161	proteasome-mediated ubiquitin-dependent protein catabolic process	91/2092	473/20536	1.65152e-09	1.09973e-06	9.30451e-07	BAG6/TNFAIP1/CDC16/ANAPC5/ERCC8/WWP1/RNF185/SKP2/GNA12/ARAF/FBXO38/TRIM9/SPSB3/CCAR2/COP1/RMND5B/PPP2R5C/NPLOC4/CAV1/AURKA/PCBP2/UCHL5/FBXL4/UBE3D/FBXL15/BTRC/PLK3/UBE4B/PARK7/CSNK1A1/DVL1/TMEM129/RNF216/FAM122A/FBXL20/RFFL/UBE2D3/CDC23/AGAP3/PLAA/ARNTL/DERL1/TBL1X/DMAC2/UFD1/ANAPC1/CRBN/PSME3/BCAP31/TBL1XR1/ARIH2/CSNK1E/MAPK9/DNAJB12/PSMD6/ARMC8/RNF4/CCNB1/RNF14/UBE2B/ANAPC10/TAF9/FBXO4/SPOP/SH3…	91
BP	GO:0048285	organelle fission	93/2092	492/20536	2.7792e-09	1.66558e-06	1.4092e-06	CTDP1/CDK13/BAG6/DHODH/TTK/MLH1/MND1/PCID2/ANAPC5/RAD51/WRAP73/PEX11A/MUS81/BOD1/CHMP7/TACC3/MIEF1/DIS3L2/USP16/RAD51C/AURKA/CDC25C/NUMA1/NUP62/MTFP1/P3H4/NUF2/PSRC1/DSN1/GPR3/MTFR1L/RAD1/MRE11/EME1/CDC23/CHMP1A/NME6/FIGNL1/CDK5RAP2/ACOT8/CHEK1/ANAPC1/DYNC1LI1/STAG2/CCNB1IP1/MAD1L1/CDC25B/CDC14B/RACGAP1/PPP2R2D/MTFR1/RAD51D/CENPS/CLASP2/RAD51B/CCNB1/UBE2B/MSX2/DDHD2/TNKS/CCNE2/PINX1/MYBL1/MFF/C11…	93
BP	GO:0006289	nucleotide-excision repair	35/2092	120/20536	5.63711e-09	3.0712e-06	2.59846e-06	POLD2/DDB2/MNAT1/LIG3/ERCC8/GTF2H1/POLR2D/FANCC/RFC4/POLL/MMS19/GTF2H2/OGG1/COPS7B/PPIE/GTF2H2C/RPA2/RFC5/LIG1/POLD1/LIG4/POLR2H/USP45/CDK7/COPS4/POLD4/COPS7A/GTF2H3/USP7/ERCC4/UBB/GPS1/ERCC2/UBA52/TP53	35
BP	GO:0032204	regulation of telomere maintenance	30/2092	94/20536	6.7821e-09	3.37136e-06	2.85242e-06	MAPK1/STN1/MAPK3/MAP3K4/HDAC8/EXOSC10/NEK7/MRE11/POT1/MAP2K7/CCT7/TINF2/PARN/FBXO4/SMG7/TNKS/PINX1/TCP1/CCT2/HNRNPA1/MAPKAPK5/HNRNPC/HMBOX1/USP7/PML/ERCC4/SIRT6/ACD/MYC/HNRNPU	30
BP	GO:0032210	regulation of telomere maintenance via telomerase	23/2092	60/20536	7.55172e-09	3.37136e-06	2.85242e-06	MAPK1/STN1/MAPK3/MAP3K4/EXOSC10/NEK7/POT1/MAP2K7/CCT7/TINF2/PARN/FBXO4/SMG7/TNKS/PINX1/TCP1/CCT2/HNRNPA1/MAPKAPK5/HNRNPC/HMBOX1/ACD/HNRNPU	23
BP	GO:0006260	DNA replication	62/2092	287/20536	7.87569e-09	3.37136e-06	2.85242e-06	POLE2/POLD2/STN1/TNFAIP1/GRWD1/GINS2/TIPIN/LIG3/CDC45/RAD51/RFC4/POLL/RMI2/CHAF1B/ING4/NFIC/ATG7/DNAJA3/RFWD3/EXO1/MCMBP/POLH/EHMT2/MGME1/WRNIP1/RPAIN/RAD1/POLN/SMARCAL1/MRE11/EME1/RPA2/RFC5/CDK9/REPIN1/CHEK1/LIG1/STAG2/POLD1/LIG4/STOML2/CENPS/LRWD1/BRCA1/RBBP4/RAD17/MCIDAS/ZBTB38/POLB/TOP1MT/CCNE2/MCM4/POLD4/FAM111A/ORC4/DTL/WIZ/NAP1L1/POLI/TP53/BARD1/BCL6	62
BP	GO:0032259	methylation	77/2092	394/20536	1.46435e-08	5.85058e-06	4.95003e-06	DIMT1/RAB3D/TRMT2A/BTG1/MBD2/METTL1/WDR61/METTL21A/TRMT10B/ZCCHC4/TRMT61B/MEN1/PAGR1/DNMT3B/PRMT3/WTAP/SMAD4/FAM86C1/MBD1/FTSJ1/TRMT1/WDR5/GTPBP3/EEF1AKNMT/ASH1L/PYGO2/GSTO1/NIBAN2/EHMT2/METTL3/METTL22/METTL6/METTL5/PEMT/BCOR/GATAD2A/SMARCB1/METTL15/MTERF4/KDM6A/MTO1/SATB1/ARID4B/GSPT1/SETD4/DPH5/EEF2KMT/MYB/MBD3/LRTOMT/NELFE/EZH2/NDUFAF5/EHMT1/BRCA1/MECOM/ETF1/NSD2/ATPSCKMT/FAM86B1/PRDM11/NOP2/R…	77
BP	GO:0072331	signal transduction by p53 class mediator	64/2092	306/20536	1.70259e-08	6.37725e-06	5.39563e-06	SNAI2/PPP1R13B/BAG6/CSNK2A1/TWIST1/SNAI1/RPL23/CNOT6/CSNK2A2/TAF4B/RFC4/RMI2/ING4/AURKA/CDC25C/SPRED2/CNOT3/FOXM1/EXO1/IFI16/HIPK1/GADD45A/PLK3/MEAF6/PHF20/EHMT2/RAD1/MRE11/RFFL/MSH2/HIPK2/TFDP1/SP100/BANP/NDRG1/PRKAG2/RPA2/RFC5/CHEK1/BRPF1/MBD3/TAF6/PCBP4/EHMT1/BRCA1/TAF4/RBBP4/CCNB1/TAF9/CNOT6L/RAD17/HDAC2/CD44/NOP2/MAPKAPK5/PRKAG1/AEN/PML/UBB/STK11/RNF34/TP53/BARD1/PPM1D	64
BP	GO:0010833	telomere maintenance via telomere lengthening	28/2092	89/20536	3.04125e-08	1.04819e-05	8.86844e-06	MAPK1/STN1/MAPK3/RAD51/MAP3K4/DCLRE1B/EXOSC10/NEK7/MRE11/POT1/MAP2K7/CCT7/TINF2/PARN/FBXO4/NHP2/SMG7/TNKS/PINX1/TCP1/CCT2/HNRNPA1/MAPKAPK5/HNRNPC/HMBOX1/ERCC4/ACD/HNRNPU	28
BP	GO:0044839	cell cycle G2/M phase transition	63/2092	304/20536	3.15628e-08	1.04819e-05	8.86844e-06	HAUS4/CCND1/MNAT1/CEP76/CEP72/SKP2/KDM8/ZFYVE19/TUBB/RAD51C/CEP41/AURKA/CDC25C/APP/NAE1/FOXM1/PBX1/FBXL15/BTRC/PLK3/RCC2/CALM3/MRE11/CCP110/DYNC1I2/CEP250/DCTN3/CDK5RAP2/CHEK1/KAT14/CDC25B/PSME3/TUBA4A/CSNK1E/CDC14B/BACH1/BRCA1/PSMD6/RAD51B/CDK7/CCNB1/RAD17/NPM1/PINX1/DTL/DYNLL1/PSMA6/PSMA4/ARPP19/RAB11A/NDE1/PKMYT1/PRKACA/TUBG1/DNM2/BABAM1/CUL1/MECP2/TP53/PSMD8/PPM1D/BRD4/RNASEH2B	63
BP	GO:1904356	regulation of telomere maintenance via telomere lengthening	24/2092	69/20536	3.32313e-08	1.04819e-05	8.86844e-06	MAPK1/STN1/MAPK3/MAP3K4/EXOSC10/NEK7/POT1/MAP2K7/CCT7/TINF2/PARN/FBXO4/SMG7/TNKS/PINX1/TCP1/CCT2/HNRNPA1/MAPKAPK5/HNRNPC/HMBOX1/ERCC4/ACD/HNRNPU	24
BP	GO:1901796	regulation of signal transduction by p53 class mediator	47/2092	201/20536	3.99538e-08	1.14879e-05	9.71965e-06	SNAI2/PPP1R13B/CSNK2A1/TWIST1/SNAI1/RPL23/CSNK2A2/TAF4B/RFC4/RMI2/AURKA/SPRED2/EXO1/HIPK1/PLK3/MEAF6/PHF20/EHMT2/RAD1/MRE11/RFFL/HIPK2/BANP/PRKAG2/RPA2/RFC5/CHEK1/BRPF1/MBD3/TAF6/EHMT1/BRCA1/TAF4/RBBP4/TAF9/RAD17/HDAC2/CD44/NOP2/MAPKAPK5/PRKAG1/PML/UBB/STK11/RNF34/TP53/BARD1	47
BP	GO:2000278	regulation of DNA biosynthetic process	34/2092	123/20536	4.07464e-08	1.14879e-05	9.71965e-06	MAPK1/STN1/MAPK3/RFC4/MEN1/MAP3K4/NIBAN2/KLF4/EXOSC10/NEK7/POT1/MAP2K7/CCT7/TINF2/TFDP1/RFC5/DDX39B/PARN/NVL/FBXO4/SMG7/TNKS/PINX1/TCP1/CCT2/HNRNPA1/MAPKAPK5/HNRNPC/HMBOX1/TP53/ACD/MYC/GREM1/HNRNPU	34
BP	GO:0018205	peptidyl-lysine modification	81/2092	432/20536	4.21716e-08	1.14879e-05	9.71965e-06	SNAI2/BAG6/HDAC10/KAT8/TWIST1/KANSL1/MAPK3/WDR61/METTL21A/MSL3/MEN1/PAGR1/SENP3/UBE2I/DNMT3B/HMG20A/ING4/SMAD4/NUP62/P3H4/POM121/ARNT/WDR5/PHF10/ASH1L/PYGO2/ZNF451/MEAF6/PHF20/EHMT2/PARK7/ZBED1/METTL22/FLCN/BCOR/HDAC9/SMARCB1/NUP42/KDM6A/ARID4B/SETD4/CHEK1/EEF2KMT/NUP50/MYB/BRPF1/MBD3/KAT14/KANSL1L/LIPT1/NELFE/EZH2/EHMT1/BRCA1/GATA2/MECOM/NSD2/TAF9/LEF1/ATPSCKMT/HDAC2/ELP3/RSF1/SIRT3/RELA/KDM4C/K…	81
BP	GO:0010506	regulation of autophagy	70/2092	357/20536	5.73562e-08	1.49247e-05	1.26274e-05	RB1CC1/KAT8/MFN2/ATP6V1E1/CSNK2A2/MAPK3/VPS26B/LRSAM1/CASP3/SLC38A9/PRKD1/TMEM150A/TFEB/CTTN/ATG7/UVRAG/IFT20/IFI16/SH3GLB1/LEPR/PLK3/MAPK8/PARK7/FEZ2/FLCN/TSC2/TBC1D14/CAMKK2/SH3BP4/PRKAG2/SNX5/FYCO1/MET/GPSM1/BAG3/EIF4G1/LAMTOR4/DAPK1/RUBCN/LAMTOR5/RHEB/LAMTOR3/PTK2/MTDH/CAPN1/RAB1B/ATG13/EIF4G2/LAMTOR1/TPCN2/SCFD1/PIK3CB/DNM1L/TPCN1/PRKAG1/MLST8/ERCC4/STK11/USP36/PRKACA/CDC37/CAPNS1/ATP6V0A1/D…	70
BP	GO:0007004	telomere maintenance via telomerase	25/2092	76/20536	6.16095e-08	1.49247e-05	1.26274e-05	MAPK1/STN1/MAPK3/MAP3K4/EXOSC10/NEK7/MRE11/POT1/MAP2K7/CCT7/TINF2/PARN/FBXO4/NHP2/SMG7/TNKS/PINX1/TCP1/CCT2/HNRNPA1/MAPKAPK5/HNRNPC/HMBOX1/ACD/HNRNPU	25
BP	GO:0048193	Golgi vesicle transport	76/2092	400/20536	6.22589e-08	1.49247e-05	1.26274e-05	GOSR1/BNIP1/RAB30/VAMP7/KIF3C/SEC24B/RAB6B/AP1G1/STX18/MCFD2/EHD3/TRAPPC12/GGA1/KDELR1/PRKD1/MYO1B/COPE/TBC1D20/UVRAG/GOLGA7/AP2A1/ERGIC2/KIFAP3/COG2/KLHL12/ARFGAP1/EPS15/SEC23B/TRAPPC2/KLC2/DYNC1I2/TBC1D14/RAB1A/ERGIC3/DCTN3/BLZF1/DYNC1LI1/VPS35L/SAR1B/BCAP31/KLC1/USE1/DCTN4/RACGAP1/PITPNB/SEC22C/PPP6C/TFG/SEC31A/GAK/RACK1/DDHD2/LYPLA1/YIPF5/ERGIC1/CTSC/ARFGAP2/RAB1B/PPP6R3/CD59/ARL1/ARF1/SCFD1/…	76
BP	GO:0051656	establishment of organelle localization	80/2092	429/20536	6.50547e-08	1.49951e-05	1.2687e-05	IL4R/BLOC1S6/GOSR1/MLH1/VAMP7/KIF3C/SEC24B/BBS4/PDPK1/ZNF593/BOD1/CHMP7/MCFD2/TRAPPC12/STARD3/TMEM201/PARD3/MKKS/NUMA1/NUP62/TBC1D20/KIFAP3/KLHL12/NUF2/PSRC1/TRAPPC2/CDC23/CLN3/YWHAZ/BLOC1S5/CEP83/CHMP1A/STK25/XPO1/MLPH/RAB1A/CDK5RAP2/STARD3NL/FYCO1/MAD1L1/SAR1B/WASF1/DCTN4/PPP6C/SUN2/PDCD10/CLASP2/GATA2/TFG/CCNB1/UBE2B/SEC31A/NPM1/PTK2/PINX1/CTSC/ARFGAP2/RAB1B/PPP6R3/CD59/ARF1/RAN/SCFD1/C12orf4/…	80
BP	GO:0016236	macroautophagy	65/2092	325/20536	7.8706e-08	1.74698e-05	1.47808e-05	RB1CC1/HDAC10/CSNK2A1/MFN2/ATP6V1E1/CSNK2A2/MAPK3/VPS26B/WIPI2/LRSAM1/CASP3/SLC38A9/WDR45/HGS/ATG7/UVRAG/IFT20/ATG9A/SH3GLB1/ATG4A/MAPK8/FEZ2/TEX264/CLN3/PLAA/TSC2/TOMM40/TBC1D14/RAB1A/PRKAG2/SNX5/FYCO1/GPSM1/BAG3/ATG10/LAMTOR4/RUBCN/LAMTOR5/RAB7A/RHEB/LAMTOR3/CAPN1/VPS28/LGALS8/RAB1B/ATG13/EI24/LAMTOR1/SCFD1/DYNLL1/PRKAG1/MLST8/USP36/PRKACA/CDC37/CAPNS1/ATP6V0A1/MCOLN1/CHMP2A/EPM2A/NPRL3/ATP6V0E…	65
BP	GO:0006283	transcription-coupled nucleotide-excision repair	26/2092	83/20536	1.03385e-07	2.21281e-05	1.8722e-05	POLD2/MNAT1/LIG3/ERCC8/GTF2H1/POLR2D/RFC4/GTF2H2/COPS7B/PPIE/RPA2/RFC5/LIG1/POLD1/POLR2H/CDK7/COPS4/POLD4/COPS7A/GTF2H3/USP7/ERCC4/UBB/GPS1/ERCC2/UBA52	26
BP	GO:0006278	RNA-dependent DNA biosynthetic process	25/2092	78/20536	1.09683e-07	2.26666e-05	1.91776e-05	MAPK1/STN1/MAPK3/MAP3K4/EXOSC10/NEK7/MRE11/POT1/MAP2K7/CCT7/TINF2/PARN/FBXO4/NHP2/SMG7/TNKS/PINX1/TCP1/CCT2/HNRNPA1/MAPKAPK5/HNRNPC/HMBOX1/ACD/HNRNPU	25
BP	GO:0043414	macromolecule methylation	66/2092	336/20536	1.27044e-07	2.53791e-05	2.14726e-05	DIMT1/RAB3D/TRMT2A/BTG1/MBD2/METTL1/WDR61/METTL21A/TRMT10B/ZCCHC4/TRMT61B/MEN1/PAGR1/DNMT3B/PRMT3/WTAP/SMAD4/MBD1/FTSJ1/TRMT1/WDR5/GTPBP3/EEF1AKNMT/ASH1L/PYGO2/NIBAN2/EHMT2/METTL3/METTL22/METTL6/BCOR/GATAD2A/SMARCB1/METTL15/MTERF4/KDM6A/MTO1/SATB1/ARID4B/GSPT1/SETD4/EEF2KMT/MYB/MBD3/NELFE/EZH2/EHMT1/BRCA1/MECOM/ETF1/NSD2/ATPSCKMT/NOP2/RNMT/KDM4C/TRMT2B/METTL4/EMG1/ZNF274/MECP2/NTMT1/MYC/PPM1D/SMY…	66
BP	GO:0036297	interstrand cross-link repair	20/2092	54/20536	1.39583e-07	2.69846e-05	2.2831e-05	FANCE/RAD51/FANCC/MUS81/FAAP100/RFWD3/DCLRE1A/DCLRE1B/FAAP20/POLN/EME1/EXO5/RPA2/RAD51D/CENPS/FANCL/XRCC3/ERCC4/UBB/UBA52	20
BP	GO:0006352	DNA-templated transcription, initiation	59/2092	289/20536	1.47801e-07	2.76803e-05	2.34196e-05	CCND1/TWIST1/SOX9/NR1H2/MNAT1/MAPK3/MED15/POLR1B/GTF2H1/TAF4B/POLR2D/MED8/CD3EAP/NKX2-5/GTF2H2/POLR3H/CRCP/TEAD3/GTF2E2/RUNX2/PPARD/ZNF451/GTF3C5/RXRB/ZNRD1/TEAD2/BCLAF1/BRF1/RARA/NR3C1/GTF2A2/TEAD4/ESRRA/NR2C2/SMARCB1/CDK9/POLR2H/TAF6/GTF2E1/TAF4/CDK7/CCNB1/TAF9/RSF1/GTF2H3/NR2C2AP/NR4A1/VDR/MAZ/THRA/ERCC2/MECP2/TBPL1/MED6/TP53/GTF2I/NR3C2/PPM1D/MED17	59
BP	GO:0019985	translesion synthesis	17/2092	41/20536	1.77667e-07	3.13164e-05	2.6496e-05	POLE2/POLD2/RFC4/NPLOC4/POLH/FAAP20/POLN/RPA2/RFC5/UFD1/POLD1/RCHY1/POLD4/DTL/UBB/POLI/UBA52	17
BP	GO:0051973	positive regulation of telomerase activity	17/2092	41/20536	1.77667e-07	3.13164e-05	2.6496e-05	MAPK1/MAPK3/MAP3K4/KLF4/NEK7/POT1/MAP2K7/PARN/NVL/TNKS/TCP1/CCT2/MAPKAPK5/HMBOX1/ACD/MYC/GREM1	17
BP	GO:0051972	regulation of telomerase activity	20/2092	55/20536	1.98417e-07	3.22988e-05	2.73272e-05	MAPK1/MAPK3/MEN1/MAP3K4/KLF4/NEK7/POT1/MAP2K7/PARN/NVL/TNKS/PINX1/TCP1/CCT2/MAPKAPK5/HMBOX1/TP53/ACD/MYC/GREM1	20
BP	GO:0032212	positive regulation of telomere maintenance via telomerase	16/2092	37/20536	2.02678e-07	3.22988e-05	2.73272e-05	MAPK1/MAPK3/MAP3K4/NEK7/POT1/MAP2K7/CCT7/PARN/FBXO4/TNKS/TCP1/CCT2/HNRNPA1/MAPKAPK5/HMBOX1/ACD	16
BP	GO:0032386	regulation of intracellular transport	73/2092	390/20536	2.08287e-07	3.22988e-05	2.73272e-05	IL4R/PPP1R13B/MAPK1/FERMT1/PPP3CC/CSNK2A2/VAMP7/MAPK3/SEC24B/PDPK1/BAP1/CACNB3/STX18/PARL/BVES/MIEF1/MTMR2/NUMA1/NUP62/TBC1D20/UBL5/ITGB1BP1/RAB29/SH3GLB1/SCP2/PLK3/MAPK8/LDLRAP1/PARK7/ARHGAP44/UBE2D3/DNAJC30/GLI3/YWHAZ/ANXA2/XPO1/INPP5K/TFDP1/SP100/NUCB1/SAR1B/BCAP31/ARIH2/BAG3/PRNP/PDCD10/GATA2/ATPSCKMT/YIPF5/ZFAND1/MFF/PRR5L/ATG13/ARF1/RAN/PTPN1/SCFD1/C12orf4/PPP1CC/NDRG4/DERL2/AKT2/USP36/PRKA…	73
BP	GO:0000280	nuclear division	81/2092	448/20536	2.10068e-07	3.22988e-05	2.73272e-05	CTDP1/CDK13/BAG6/TTK/MLH1/MND1/PCID2/ANAPC5/RAD51/WRAP73/MUS81/BOD1/CHMP7/TACC3/DIS3L2/USP16/RAD51C/AURKA/CDC25C/NUMA1/NUP62/P3H4/NUF2/PSRC1/DSN1/GPR3/RAD1/MRE11/EME1/CDC23/CHMP1A/NME6/FIGNL1/CDK5RAP2/CHEK1/ANAPC1/DYNC1LI1/STAG2/CCNB1IP1/MAD1L1/CDC25B/CDC14B/RACGAP1/PPP2R2D/RAD51D/CENPS/CLASP2/RAD51B/CCNB1/UBE2B/MSX2/TNKS/CCNE2/PINX1/MYBL1/C11orf80/PHB2/RAN/NEK6/XRCC3/PRC1/MLH3/KNSTRN/KIF22/RAB11…	81
BP	GO:0000086	G2/M transition of mitotic cell cycle	58/2092	285/20536	2.10188e-07	3.22988e-05	2.73272e-05	HAUS4/CCND1/MNAT1/CEP76/CEP72/SKP2/KDM8/ZFYVE19/TUBB/RAD51C/CEP41/AURKA/CDC25C/APP/NAE1/FOXM1/PBX1/FBXL15/BTRC/PLK3/RCC2/CALM3/MRE11/CCP110/DYNC1I2/CEP250/DCTN3/CDK5RAP2/KAT14/CDC25B/PSME3/TUBA4A/CSNK1E/BACH1/BRCA1/PSMD6/RAD51B/CDK7/CCNB1/RAD17/PINX1/DTL/DYNLL1/PSMA6/PSMA4/ARPP19/RAB11A/NDE1/PKMYT1/PRKACA/TUBG1/DNM2/CUL1/MECP2/PSMD8/PPM1D/BRD4/RNASEH2B	58
BP	GO:0000731	DNA synthesis involved in DNA repair	19/2092	51/20536	2.56754e-07	3.78455e-05	3.20201e-05	POLE2/POLD2/RFC4/NPLOC4/POLH/FAAP20/WRNIP1/POLN/CDKN2D/RPA2/RFC5/UFD1/POLD1/RCHY1/POLD4/DTL/UBB/POLI/UBA52	19
BP	GO:0010639	negative regulation of organelle organization	77/2092	421/20536	2.58913e-07	3.78455e-05	3.20201e-05	STN1/TTK/TWIST1/PCID2/MNAT1/BBS4/DLC1/TRIM9/ANKRD27/DNMT3B/SMAD4/MKKS/TBC1D7/PHF8/ZNF451/GSN/EXOSC10/SKI/FEZ2/RAD1/FLCN/CAMSAP1/POT1/CCP110/BCOR/ADD1/TINF2/TSC2/INPP5K/SMARCB1/TRIOBP/INPP5J/NME6/OMA1/NBDY/CDK5RAP2/ARAP1/STMN1/CHEK1/DYNC1LI1/MET/MAD1L1/PPIF/BAG3/STYXL1/BRCA1/CLASP2/PFN2/RAB7A/CCNB1/UBE2B/NPM1/CLU/TNKS/PINX1/KDM4C/SCFD1/TWF1/HNRNPA1/DNM1L/HNRNPC/XRCC3/NOL3/NUBP1/TBCD/ERCC4/PSMG2/H3…	77
BP	GO:0098813	nuclear chromosome segregation	56/2092	277/20536	4.24155e-07	5.93523e-05	5.02165e-05	BAG6/TTK/MLH1/PCID2/ANAPC5/MUS81/BOD1/RMI2/CHMP7/TACC3/TRAPPC12/DIS3L2/RAD51C/NUMA1/NUP62/P3H4/NUF2/MCMBP/PSRC1/HDAC8/DSN1/RCC2/MRE11/EME1/CDC23/CHMP1A/CDK5RAP2/ANAPC1/DYNC1LI1/STAG2/CCNB1IP1/MAD1L1/RACGAP1/CENPS/CCNB1/UBE2B/TNKS/CCNE2/PINX1/PHB2/RAN/NEK6/XRCC3/PRC1/MLH3/KNSTRN/KIF22/RAB11A/ANAPC11/ERCC4/PSMG2/TUBG1/CHMP2A/NSL1/STAG1/HNRNPU	56
BP	GO:2001252	positive regulation of chromosome organization	44/2092	197/20536	4.25855e-07	5.93523e-05	5.02165e-05	SNAI2/MAPK1/ANAPC5/MAPK3/JDP2/WDR61/DNMT3B/GTF2H2/PRKD1/SMAD4/MAP3K4/NUMA1/PPHLN1/NEK7/MRE11/POT1/MAP2K7/CCT7/SMARCB1/CDK9/MYB/PARN/LIG4/NELFE/BRCA1/CCNB1/FBXO4/TNKS/TCP1/CCT2/HNRNPA1/MAPKAPK5/HMBOX1/PML/ANAPC11/SIRT6/SPHK2/MECP2/TP53/ACD/TADA2A/BCL6/BRD4/HNRNPU	44
BP	GO:0006399	tRNA metabolic process	47/2092	217/20536	4.53207e-07	6.06894e-05	5.13478e-05	OSGEP/SARS2/METTL1/TRMT10B/RPUSD4/CLP1/TRMT61B/HARS1/ADAT1/DUS3L/TRIT1/TRPT1/TPRKB/SEPHS1/POP5/DALRD3/CDK5RAP1/FTSJ1/DUS1L/ELP5/PUS7/TRMT1/GTPBP3/EXOSC2/EXOSC10/EXOSC9/CARS1/METTL6/EXOSC3/TRNT1/MTO1/AARSD1/VARS1/ELP6/TSEN2/EARS2/CPSF4/GRSF1/OSGEPL1/ELP3/NARS2/TRMT2B/WARS1/KARS1/FARSA/MARS1/ELP4	47
BP	GO:0016241	regulation of macroautophagy	43/2092	191/20536	4.55702e-07	6.06894e-05	5.13478e-05	RB1CC1/MFN2/ATP6V1E1/MAPK3/VPS26B/LRSAM1/CASP3/SLC38A9/UVRAG/IFT20/SH3GLB1/MAPK8/FEZ2/TSC2/TBC1D14/PRKAG2/SNX5/FYCO1/GPSM1/BAG3/LAMTOR4/RUBCN/LAMTOR5/RHEB/LAMTOR3/CAPN1/RAB1B/ATG13/LAMTOR1/SCFD1/PRKAG1/MLST8/USP36/PRKACA/CDC37/CAPNS1/ATP6V0A1/EPM2A/NPRL3/ATP6V0E2/TP53/IKBKG/BNIP3	43
BP	GO:0051099	positive regulation of binding	43/2092	192/20536	5.30154e-07	6.90699e-05	5.84383e-05	HES1/MAPRE3/TWIST1/MBD2/CEBPG/TIAM1/MARK3/MEN1/NME1/CAV1/EPB41/APP/PYGO2/NIBAN2/HDAC8/KLF4/NRP1/PARK7/SKI/CALM3/RARA/AKTIP/DACT1/ANXA2/ADD1/DERL1/HIPK2/CTBP2/FLOT1/CDK9/STMN1/CRBN/MET/FKBP1A/GPSM1/EIF4G1/NVL/EIF3D/PINX1/RAN/HMBOX1/ERCC2/ACD	43
BP	GO:1902751	positive regulation of cell cycle G2/M phase transition	14/2092	31/20536	6.1517e-07	7.68919e-05	6.50563e-05	CCND1/RAD51C/CDC25C/APP/PBX1/RCC2/CDC25B/RAD51B/CCNB1/NPM1/DTL/RAB11A/MECP2/BRD4	14
BP	GO:0000819	sister chromatid segregation	43/2092	193/20536	6.15854e-07	7.68919e-05	6.50563e-05	TTK/PCID2/ANAPC5/BOD1/RMI2/CHMP7/TACC3/DIS3L2/RAD51C/NUMA1/NUP62/NUF2/MCMBP/PSRC1/HDAC8/DSN1/MRE11/CDC23/CHMP1A/CDK5RAP2/ANAPC1/DYNC1LI1/STAG2/MAD1L1/RACGAP1/CCNB1/TNKS/PINX1/PHB2/RAN/NEK6/XRCC3/PRC1/KNSTRN/KIF22/RAB11A/ANAPC11/PSMG2/TUBG1/CHMP2A/NSL1/STAG1/HNRNPU	43
BP	GO:0009411	response to UV	36/2092	149/20536	6.45467e-07	7.8182e-05	6.61479e-05	CCND1/ACTR5/DDB2/TIPIN/ERCC8/IMPACT/SCARA3/CASP3/CCAR2/MEN1/GTF2H2/MAP3K4/C9orf116/POLH/MAPK8/UBE4B/METTL3/RHBDD1/CDKN2D/MAP2K7/ATF4/MSH2/CHEK1/POLD1/UBE2B/NPM1/PBK/RELA/DTL/PML/ERCC4/TP53I13/STK11/ERCC2/TP53/MYC	36
BP	GO:0051054	positive regulation of DNA metabolic process	46/2092	213/20536	6.52278e-07	7.8182e-05	6.61479e-05	MAPK1/HDAC10/MLH1/MAPK3/ERCC8/RAD51/CEBPG/RFC4/SHLD2/MMS19/MAP3K4/EYA4/FOXM1/KLF4/NEK7/MRE11/POT1/EXOSC3/MAP2K7/CCT7/MSH2/RFC5/DDX39B/PARN/STAT6/BRCA1/NVL/NSD2/UBE2B/FBXO4/SPIDR/TNKS/TCP1/CCT2/HNRNPA1/MAPKAPK5/HMBOX1/USP7/PML/ERCC2/SIRT6/BABAM1/MECP2/ACD/MYC/GREM1	46
BP	GO:0009896	positive regulation of catabolic process	83/2092	476/20536	7.12855e-07	8.37674e-05	7.08735e-05	BAG6/RHBDD3/CSNK2A1/MFN2/TWIST1/SOX9/MAPK3/WWP1/RNF185/TNFSF12/PACSIN3/LRSAM1/COP1/GGA1/PRKD1/TMEM259/CAV1/TFEB/AURKA/ATG7/UVRAG/APP/ARNT/SH3GLB1/PLK3/PUM1/PARK7/METTL3/CSNK1A1/DVL1/PFKFB3/FLCN/FAM122A/DACT1/TSC2/SH3D19/CAMKK2/SH3BP4/RBM24/GIGYF2/FYCO1/GPSM1/BCAP31/ARIH2/BAG3/CSNK1E/MAPK9/DAPK1/RAB7A/PLEKHN1/RNF14/SH3RF2/RACK1/CNOT6L/RCHY1/FBXL5/YTHDF3/PABPC1/PTK2/CLU/MTDH/CTSC/VPS28/PRR5L/DISC1/…	83
BP	GO:0007050	cell cycle arrest	52/2092	255/20536	8.22139e-07	9.47516e-05	8.01669e-05	PPP2R5B/MAPK12/CCND1/RPL23/CAB39/CNOT6/SLC38A9/ING4/AURKA/CDC25C/CNOT3/MLF1/FOXM1/GADD45A/PLK3/MAP3K20/CCNK/BIN1/CDKN2D/CXCL8/MSH2/TFDP1/PRKAG2/CDK9/SKIL/CDC123/CDC14B/PRNP/LAMTOR4/PCBP4/BRCA1/LAMTOR5/RHEB/HBP1/LAMTOR3/CDK7/CCNB1/APBB2/CNOT6L/CDKN2A/EIF4G2/LAMTOR1/PRKAG1/PML/MLST8/AKT2/STK11/PRKACA/TP53/BARD1/MYC/STRADA	52
BP	GO:0009199	ribonucleoside triphosphate metabolic process	24/2092	81/20536	9.90075e-07	0.000111953	9.47207e-05	NME4/NME1/ALDOA/UCKL1/EFL1/CTPS2/FLCN/PID1/DNAJC30/AK4/ITPA/NME6/PRKAG2/IMPDH1/SLC25A12/DMAC2L/IMPDH2/STOML2/ATPSCKMT/RAN/PKM/ATP5F1A/SPHK2/TAZ	24
BP	GO:0010971	positive regulation of G2/M transition of mitotic cell cycle	13/2092	28/20536	1.05264e-06	0.000116824	9.88418e-05	CCND1/RAD51C/CDC25C/APP/PBX1/RCC2/CDC25B/RAD51B/CCNB1/DTL/RAB11A/MECP2/BRD4	13
BP	GO:1904358	positive regulation of telomere maintenance via telomere lengthening	16/2092	41/20536	1.09113e-06	0.000117022	9.90096e-05	MAPK1/MAPK3/MAP3K4/NEK7/POT1/MAP2K7/CCT7/PARN/FBXO4/TNKS/TCP1/CCT2/HNRNPA1/MAPKAPK5/HMBOX1/ACD	16
BP	GO:0006310	DNA recombination	60/2092	313/20536	1.09348e-06	0.000117022	9.90096e-05	HDAC10/MLH1/MND1/ACTR5/GINS2/RNF138/LIG3/CDC45/RAD51/SHLD2/POLL/MUS81/RMI2/PAGR1/MMS19/UNG/RAD51C/RFWD3/EXO1/UCHL5/RPAIN/POLN/PARPBP/MRE11/EME1/EXOSC3/MSH2/RPA2/FIGNL1/NONO/CHEK1/CCNB1IP1/INO80C/LIG4/TCF3/STAT6/RAD51D/CENPS/BRCA1/RAD51B/SWI5/NSD2/UBE2B/LEF1/SPIDR/POLB/MCM4/C11orf80/AUNIP/MCRS1/XRCC3/MLH3/MORF4L1/NSMCE1/INO80E/ERCC4/ERCC2/SIRT6/RAD54B/BCL6	60
BP	GO:0018105	peptidyl-serine phosphorylation	60/2092	314/20536	1.21995e-06	0.000128266	0.000108523	MAPK12/MAPK1/CSNK2A1/TTK/MKNK2/RAF1/CSNK1G2/CAB39/CSNK2A2/MAST3/MAPK3/IL11/MAPKAP1/PDPK1/STK32B/BRAF/ARAF/MARK3/MAPK7/GRK2/VRK3/PRKD1/CAV1/AURKA/APP/TLK1/DMD/HIPK1/BCAR3/MKNK1/MAST2/MAPK8/PARK7/CSNK1A1/MAST4/INPP5K/HIPK2/MARK2/INPP5J/CSNK1E/MAPK9/EIF4G1/PDCD10/NCK1/PFN2/CCNB1/RACK1/CAMK2D/TNKS/IKBKB/CD44/NEK6/WNK1/MAPKAPK5/AKT2/IKBKE/PRKACA/MAPKAPK3/SMYD3/DCLK2	60
BP	GO:0006367	transcription initiation from RNA polymerase II promoter	46/2092	218/20536	1.29527e-06	0.000133838	0.000113237	CCND1/SOX9/NR1H2/MNAT1/MED15/GTF2H1/TAF4B/POLR2D/MED8/NKX2-5/GTF2H2/TEAD3/GTF2E2/RUNX2/PPARD/ZNF451/RXRB/TEAD2/RARA/NR3C1/GTF2A2/TEAD4/ESRRA/NR2C2/CDK9/POLR2H/TAF6/GTF2E1/TAF4/CDK7/CCNB1/TAF9/GTF2H3/NR2C2AP/NR4A1/VDR/MAZ/THRA/ERCC2/MECP2/MED6/TP53/GTF2I/NR3C2/PPM1D/MED17	46
BP	GO:0051098	regulation of binding	73/2092	409/20536	1.36e-06	0.000138144	0.00011688	HES1/MAPRE3/TWIST1/MBD2/MAPK3/ZNF593/CEBPG/TIAM1/MARK3/PSME3IP1/MEN1/NME1/CAV1/SMAD4/EPB41/AURKA/APP/ITGB1BP1/DZIP1/IFI16/PYGO2/NIBAN2/HDAC8/MAPK8/LDLRAP1/KLF4/NRP1/PARK7/CSNK1A1/SKI/DVL1/CALM3/RARA/AKTIP/DACT1/ANXA2/ADD1/DERL1/HIPK2/MARK2/SP100/CTBP2/FLOT1/CPNE1/CDK9/STMN1/CRBN/MET/PTPRF/FKBP1A/GPSM1/CSNK1E/EIF4G1/NVL/EIF3D/MSX2/LEF1/HDAC2/TNKS/PINX1/RSF1/DISC1/RAN/TMBIM6/NFKBIA/HMBOX1/STUB1/ERC…	73
BP	GO:0042176	regulation of protein catabolic process	76/2092	432/20536	1.46819e-06	0.000146648	0.000124075	BAG6/RHBDD3/CSNK2A1/SOX9/RPL23/CSNK2A2/TIMP2/WWP1/RNF185/GNA12/ARAF/TNFSF12/PACSIN3/CCAR2/COP1/PSME3IP1/GGA1/HGS/TMEM259/CAV1/AURKA/ATG7/UCHL5/BTRC/PLK3/PARK7/CSNK1A1/DVL1/FAM122A/FBXL20/DACT1/ANXA2/ARNTL/XPO1/ODC1/HIPK2/SH3D19/BANP/PHB/PSME3/BCAP31/ARIH2/CSNK1E/MAPK9/TIMP1/TRIM39/RAB7A/RNF14/TAF9/SH3RF2/RACK1/RCHY1/FBXL5/PTK2/CLU/PBK/CTSC/VPS28/RELA/DISC1/DTL/LDLR/SNX1/USP7/PML/STUB1/WWP2/DERL2/…	76
BP	GO:1902115	regulation of organelle assembly	47/2092	226/20536	1.53576e-06	0.000149441	0.000126438	CNOT6/CEP76/MARK4/BBS4/WRAP73/LRSAM1/STX18/LRFN4/TRAPPC12/SMAD4/NUMA1/NUP62/TBC1D7/IFT20/G3BP2/AKAP13/DZIP1/SH3GLB1/GSN/FEZ2/ATXN2L/CCP110/CHMP1A/TBC1D14/NBDY/KIF9/CDK5RAP2/STAG2/STYXL1/MAPK9/BRCA1/RNF4/CNOT6L/NPM1/RAB1B/ATXN2/SCFD1/RABEP2/DYNLL1/DNM2/CHMP2A/DYNC2LI1/KCTD17/NPRL3/VPS11/STAG1/HNRNPU	47
BP	GO:0000209	protein polyubiquitination	65/2092	352/20536	1.54602e-06	0.000149441	0.000126438	CDC16/DDB2/ANAPC5/RNF167/ERCC8/WWP1/SKP2/FBXO38/LRSAM1/UBE3C/RUSC1/FBXL4/UBE3D/FBXL15/BTRC/UBE2V1/UBE4B/GPS2/TMEM129/RNF216/UBE2E3/FBXL20/RFFL/UBE2D3/CDC23/PLAA/MGRN1/SHPRH/ANAPC1/PSME3/UBE2D4/ARIH2/FBXW2/MARCHF8/BRCA1/PSMD6/RNF4/MIB2/RNF14/UBE2B/ANAPC10/UNKL/FBXO4/ANAPC13/FBXL5/TNKS/UBE2V2/SYVN1/UBE3B/DTL/PSMA6/PSMA4/STUB1/WWP2/ANAPC11/UBB/UBE2O/UBA52/FBXO27/CUL1/RNF34/UBE2E2/BARD1/PSMD8/UBE3A	65
BP	GO:0009144	purine nucleoside triphosphate metabolic process	24/2092	83/20536	1.60983e-06	0.000153139	0.000129567	NME4/NME1/ALDOA/EFL1/ADK/FLCN/PID1/DNAJC30/AK4/ITPA/NME6/PRKAG2/IMPDH1/SLC25A12/DMAC2L/IMPDH2/GUK1/STOML2/ATPSCKMT/RAN/PKM/ATP5F1A/SPHK2/TAZ	24
BP	GO:0030522	intracellular receptor signaling pathway	60/2092	317/20536	1.68655e-06	0.000154281	0.000130534	SNAI2/TAB1/TWIST1/NR1H2/SKP2/PAGR1/NPLOC4/PMEPA1/CRKL/ARNT/GRIP1/PPARD/UBE2V1/PIM1/PUM1/DAXX/RXRB/IRF3/PARK7/GPS2/ERBIN/RARA/NR3C1/IRF7/RUNX1/PUM2/ARNTL/ESRRA/CTBP2/UFD1/NCOR2/PHB/DCBLD2/EZH2/BRCA1/FOXP1/RNF4/CDK7/RNF14/NLRX1/RELA/PHB2/STARD10/CITED2/RAN/CALCOCO1/NR4A1/VDR/NFKBIA/PML/C1QBP/UBB/NCOR1/THRA/NCOA4/UBA52/RNF34/CRY2/IKBKG/UBE3A	60
BP	GO:0009201	ribonucleoside triphosphate biosynthetic process	21/2092	67/20536	1.69178e-06	0.000154281	0.000130534	NME4/NME1/ALDOA/UCKL1/CTPS2/FLCN/PID1/DNAJC30/AK4/NME6/PRKAG2/IMPDH1/SLC25A12/DMAC2L/IMPDH2/STOML2/ATPSCKMT/PKM/ATP5F1A/SPHK2/TAZ	21
BP	GO:0001933	negative regulation of protein phosphorylation	79/2092	456/20536	1.69908e-06	0.000154281	0.000130534	STRAP/TWIST1/PRKAR2A/TARBP2/PDPK1/CTDSP1/PTPRR/IMPACT/CASP3/MEN1/VRK3/DUSP18/CAV1/PMEPA1/SMAD4/CDK5RAP1/PARD3/NUP62/CRKL/SPRED2/PBLD/FOXM1/ITGB1BP1/NF2/DMD/ATF3/KIRREL1/ASH1L/GADD45A/KLF4/PARK7/DVL1/XDH/GPS2/FLCN/CALM3/PID1/CDKN2D/DACT1/TSC2/INPP5K/INPP5J/PRKAG2/CORO1C/PHB/PTPN13/EIF4G1/PRNP/NCK1/BTN2A2/MECOM/CCNB1/UBE2B/SH3RF2/RACK1/NPM1/PBK/TNIP1/PRR5L/SMPD1/CDKN2A/SIRT3/PTPN1/WNK1/WARS1/NCOR1/…	79
BP	GO:0009145	purine nucleoside triphosphate biosynthetic process	20/2092	62/20536	1.79427e-06	0.000160043	0.000135408	NME4/NME1/ALDOA/ADK/FLCN/PID1/DNAJC30/AK4/NME6/PRKAG2/IMPDH1/SLC25A12/DMAC2L/IMPDH2/STOML2/ATPSCKMT/PKM/ATP5F1A/SPHK2/TAZ	20
BP	GO:0009142	nucleoside triphosphate biosynthetic process	23/2092	78/20536	1.81594e-06	0.000160043	0.000135408	NME4/NME1/ALDOA/UCKL1/ADK/CTPS2/FLCN/PID1/DNAJC30/AK4/NME6/PRKAG2/IMPDH1/SLC25A12/DMAC2L/IMPDH2/STOML2/ATPSCKMT/PKM/ATP5F1A/SPHK2/TAZ/TBPL1	23
BP	GO:0001701	in utero embryonic development	72/2092	405/20536	1.8609e-06	0.000161628	0.00013675	MAPK1/TAB1/HES1/MFN2/TWIST1/PLCG1/SNAI1/KIDINS220/TMEM231/CCM2/HS6ST1/GNA12/MBNL1/PTPRR/DBN1/ARNT2/WDR74/RRP7A/BPTF/SMAD4/TFEB/SLC39A1/CERT1/FUT8/CNOT3/ARNT/VASH2/PYGO2/CCDC24/INPP5B/FLCN/RTN4/PEMT/GLI3/ITGB1/BCOR/ADD1/MSH2/INPP5K/KDM6A/CHD7/SKIL/PLPP4/CITED1/PTCH1/MBD3/CCNB1IP1/NSDHL/LIG4/TBL1XR1/GATA2/CCNB1/UBE2B/LEF1/POLB/ZFAT/RIC8A/SSR2/CMIP/KDM4C/ANKRD11/RPGRIP1L/CMTM3/ERCC2/SMAD2/EMG1/PCGF2…	72
BP	GO:0009451	RNA modification	38/2092	169/20536	2.14194e-06	0.000183381	0.000155154	DIMT1/OSGEP/TRMT2A/METTL1/TRMT10B/RPUSD4/ZCCHC4/TRMT61B/DUS3L/TRIT1/TPRKB/SEPHS1/WTAP/CDK5RAP1/FTSJ1/DUS1L/ELP5/PUS7/TRMT1/GTPBP3/METTL3/METTL6/METTL15/MTERF4/MTO1/RPUSD3/PARN/ELP6/NHP2/OSGEPL1/ELP3/NOP2/RNMT/TRMT2B/RPUSD1/EMG1/RPUSD2/ELP4	38
BP	GO:0007051	spindle organization	43/2092	202/20536	2.22512e-06	0.000187214	0.000158397	HAUS4/TTK/MLH1/MAPRE3/TUBGCP3/CEP72/WRAP73/TACC3/TUBB/EML1/AURKA/PTPA/NUMA1/NUP62/UVRAG/NUF2/PSRC1/NEK7/CHMP1A/STMN1/STAG2/MAPRE2/RACGAP1/SUN2/CLASP2/RNF4/CCNB1/TNKS/AUNIP/RAN/NEK6/PRC1/KNSTRN/RAB11A/NCOR1/TUBG1/CHMP2A/MECP2/NTMT1/TUBGCP5/STAG1/EFHC1/HNRNPU	43
BP	GO:0042326	negative regulation of phosphorylation	84/2092	497/20536	2.24919e-06	0.000187214	0.000158397	STRAP/TWIST1/PRKAR2A/TARBP2/PDPK1/CTDSP1/PTPRR/IMPACT/CASP3/MEN1/VRK3/DUSP18/CAV1/PMEPA1/SMAD4/CDK5RAP1/PARD3/NUP62/CRKL/SPRED2/PBLD/FOXM1/ITGB1BP1/NF2/DMD/ATF3/KIRREL1/ASH1L/GADD45A/KLF4/PARK7/DVL1/XDH/GPS2/FLCN/CALM3/PID1/CDKN2D/DACT1/TSC2/INPP5K/INPP5J/PRKAG2/CORO1C/PHB/PTPN13/PPIF/EIF4G1/PRNP/NCK1/BTN2A2/RUBCN/MECOM/CCNB1/UBE2B/SH3RF2/RACK1/NPM1/PBK/TNIP1/PRR5L/SMPD1/CDKN2A/SIRT3/PTPN1/WNK1/D…	84
BP	GO:2000573	positive regulation of DNA biosynthetic process	23/2092	79/20536	2.31673e-06	0.000190194	0.000160919	MAPK1/MAPK3/RFC4/MAP3K4/KLF4/NEK7/POT1/MAP2K7/CCT7/RFC5/DDX39B/PARN/NVL/FBXO4/TNKS/TCP1/CCT2/HNRNPA1/MAPKAPK5/HMBOX1/ACD/MYC/GREM1	23
BP	GO:0070979	protein K11-linked ubiquitination	13/2092	30/20536	2.76807e-06	0.000224176	0.00018967	CDC16/ANAPC5/UBE2E3/UBE2D3/CDC23/ANAPC1/UBE2D4/RNF4/UBE2B/ANAPC10/ANAPC13/ANAPC11/UBE2E2	13
BP	GO:0018209	peptidyl-serine modification	62/2092	337/20536	3.02822e-06	0.000241975	0.000204729	MAPK12/MAPK1/CSNK2A1/TTK/MKNK2/RAF1/CSNK1G2/CAB39/CSNK2A2/MAST3/MAPK3/IL11/MAPKAP1/PDPK1/STK32B/BRAF/ARAF/POGLUT1/MARK3/MAPK7/GRK2/VRK3/PRKD1/CAV1/AURKA/APP/TLK1/DMD/HIPK1/BCAR3/MKNK1/MAST2/MAPK8/PARK7/CSNK1A1/MAST4/INPP5K/HIPK2/MARK2/INPP5J/CSNK1E/MAPK9/EIF4G1/PDCD10/NCK1/PFN2/CCNB1/RACK1/CAMK2D/TNKS/IKBKB/CD44/NEK6/WNK1/MAPKAPK5/AKT2/IKBKE/PRKACA/NTMT1/MAPKAPK3/SMYD3/DCLK2	62
BP	GO:0010256	endomembrane system organization	81/2092	479/20536	3.32546e-06	0.000257039	0.000217474	BAG6/MAPK1/BNIP1/RAB38/RAB30/MAPK3/PACSIN3/STX18/AGFG1/CHMP7/OSBPL2/EHD3/TRAPPC12/PLEKHJ1/HGS/NPLOC4/PRKD1/ZFYVE27/CAV1/PLSCR1/TBC1D20/RAB18/GET3/CERT1/COG2/RAB29/SH3GLB1/PI4K2A/PLK3/TJAP1/GSN/CSNK1A1/ATL2/STX2/BIN1/RTN4/AKTIP/YWHAZ/CHMP1A/TANGO2/STK25/PACSIN2/RAB1A/FLOT1/NDRG1/CORO1C/BLZF1/KIFC3/SUN2/POLR2M/PDCD10/PDE4DIP/CLASP2/RAB7A/PLSCR4/CCNB1/SEC31A/GAK/ANXA6/CLU/VPS28/HIKESHI/ARL1/LAMTOR1/…	81
BP	GO:0009205	purine ribonucleoside triphosphate metabolic process	22/2092	75/20536	3.33036e-06	0.000257039	0.000217474	NME4/NME1/ALDOA/EFL1/FLCN/PID1/DNAJC30/AK4/ITPA/NME6/PRKAG2/IMPDH1/SLC25A12/DMAC2L/IMPDH2/STOML2/ATPSCKMT/RAN/PKM/ATP5F1A/SPHK2/TAZ	22
BP	GO:2001020	regulation of response to DNA damage stimulus	48/2092	239/20536	3.34541e-06	0.000257039	0.000217474	SNAI2/HDAC10/TWIST1/SNAI1/IER3/ERCC8/RAD51/CEBPG/SHLD2/CCAR2/RMI2/MMS19/OGG1/EYA4/SPRED2/FOXM1/RFWD3/UBE2V1/POLH/TPT1/WRNIP1/BCLAF1/PARPBP/CDKN2D/RPA2/FIGNL1/CDK9/SKIL/DDX39B/CHEK1/THOC5/BRCA1/NSD2/TAF9/FBXO4/SPIDR/CLU/UBE2V2/CD44/AUNIP/NSMCE1/PML/ERCC4/SIRT6/BABAM1/TP53/MYC/RNASEH2B	48
BP	GO:0006354	DNA-templated transcription, elongation	33/2092	142/20536	4.61424e-06	0.000350039	0.00029616	CTDP1/CDK13/PCID2/MNAT1/POLR1B/GTF2H1/WDR61/POLR2D/CCAR2/CD3EAP/GTF2H2/ZNRD1/MLLT3/CCNK/PBRM1/CDK9/DDX39B/THOC5/POLR2H/NELFE/EZH2/CDK7/ELOC/ELP3/GTF2H3/TSFM/ERCC2/ELOF1/ELOA/ZMYND11/BRD4/HNRNPU/ELP4	33
BP	GO:0010948	negative regulation of cell cycle process	73/2092	423/20536	4.79218e-06	0.00035559	0.000300856	PPP2R5B/CCND1/TTK/RPL23/MAX/PCID2/CNOT6/RAD51/CTDSP1/ZFYVE19/MEN1/AURKA/CDC25C/CNOT3/NAE1/RFWD3/GADD45A/PLK3/KLF4/EHMT2/BMI1/RAD1/CCNK/MRE11/CDKN2D/DACT1/CBX3/TFDP1/NME6/RPA2/CDK9/CDK5RAP2/GIGYF2/CHEK1/DYNC1LI1/PHC1/STAG2/MAD1L1/PSME3/CDC14B/EZH2/PCBP4/EHMT1/BRCA1/BTN2A2/PSMD6/PHC3/TPRA1/RBBP4/CCNB1/CNOT6L/RAD17/NPM1/TNKS/PINX1/CDKN2A/DTL/CBX5/XRCC3/PSMA6/PSMA4/MGA/PML/NUBP1/PSMG2/PRKAR1A/BABAM1/…	73
BP	GO:0006261	DNA-dependent DNA replication	35/2092	155/20536	4.80607e-06	0.00035559	0.000300856	POLE2/POLD2/GINS2/TIPIN/LIG3/CDC45/RAD51/RFC4/ATG7/DNAJA3/RFWD3/MCMBP/MGME1/WRNIP1/RPAIN/POLN/SMARCAL1/MRE11/EME1/RPA2/RFC5/CDK9/LIG1/STAG2/POLD1/STOML2/CENPS/LRWD1/POLB/CCNE2/MCM4/POLD4/ORC4/WIZ/BCL6	35
BP	GO:0006297	nucleotide-excision repair, DNA gap filling	11/2092	23/20536	5.04589e-06	0.000368781	0.000312016	POLD2/LIG3/RFC4/RPA2/RFC5/LIG1/POLD1/LIG4/POLD4/UBB/UBA52	11
BP	GO:0140014	mitotic nuclear division	54/2092	285/20536	5.28911e-06	0.000381899	0.000323115	CTDP1/CDK13/TTK/PCID2/ANAPC5/WRAP73/BOD1/CHMP7/TACC3/DIS3L2/USP16/AURKA/CDC25C/NUMA1/NUP62/NUF2/PSRC1/DSN1/CDC23/CHMP1A/NME6/CDK5RAP2/CHEK1/ANAPC1/DYNC1LI1/STAG2/MAD1L1/CDC14B/RACGAP1/PPP2R2D/CLASP2/CCNB1/TNKS/PINX1/PHB2/RAN/NEK6/XRCC3/PRC1/KNSTRN/KIF22/RAB11A/ANAPC11/NDE1/PKMYT1/PSMG2/TUBG1/SPHK1/DAPK3/CHMP2A/NSL1/STAG1/HNRNPU/CEP85	54
BP	GO:0006368	transcription elongation from RNA polymerase II promoter	26/2092	100/20536	5.37893e-06	0.000383761	0.000324691	CTDP1/CDK13/PCID2/MNAT1/GTF2H1/WDR61/POLR2D/GTF2H2/MLLT3/CCNK/PBRM1/CDK9/POLR2H/NELFE/EZH2/CDK7/ELOC/ELP3/GTF2H3/ERCC2/ELOF1/ELOA/ZMYND11/BRD4/HNRNPU/ELP4	26
BP	GO:0009206	purine ribonucleoside triphosphate biosynthetic process	19/2092	61/20536	5.79683e-06	0.000403958	0.000341779	NME4/NME1/ALDOA/FLCN/PID1/DNAJC30/AK4/NME6/PRKAG2/IMPDH1/SLC25A12/DMAC2L/IMPDH2/STOML2/ATPSCKMT/PKM/ATP5F1A/SPHK2/TAZ	19
BP	GO:0032206	positive regulation of telomere maintenance	19/2092	61/20536	5.79683e-06	0.000403958	0.000341779	MAPK1/MAPK3/MAP3K4/NEK7/MRE11/POT1/MAP2K7/CCT7/PARN/FBXO4/TNKS/TCP1/CCT2/HNRNPA1/MAPKAPK5/HMBOX1/PML/SIRT6/ACD	19
BP	GO:0034470	ncRNA processing	74/2092	433/20536	5.92442e-06	0.000408104	0.000345287	DIMT1/OSGEP/METTL1/MPHOSPH6/MRPS9/WDR12/UTP6/RBFA/TARBP2/FAM207A/TRMT10B/RPUSD4/PELP1/CLP1/ZCCHC4/TRMT61B/ADAT1/DUS3L/WDR74/IMP3/TRIT1/TRPT1/TPRKB/SENP3/RRP7A/SHQ1/SEPHS1/POP5/CDK5RAP1/FTSJ1/DUS1L/ELP5/PUS7/TRMT1/GTPBP3/INTS7/BTRC/EXOSC2/EXOSC10/METTL3/EXOSC9/METTL6/EXOSC3/YBEY/METTL15/IMP4/TRNT1/MTERF4/MTO1/CHD7/PARN/ELP6/TSEN2/CPSF4/ERI3/NVL/GRSF1/NHP2/SMAD1/OSGEPL1/INTS9/INTS10/ELP3/EXOSC4/NOP…	74
BP	GO:0009141	nucleoside triphosphate metabolic process	27/2092	107/20536	6.57511e-06	0.00044778	0.000378855	NME4/NME1/ALDOA/UCKL1/EFL1/ADK/CTPS2/FLCN/PID1/DNAJC30/AK4/ITPA/NME6/PRKAG2/IMPDH1/SLC25A12/DMAC2L/IMPDH2/GUK1/STOML2/ATPSCKMT/RAN/PKM/ATP5F1A/SPHK2/TAZ/TBPL1	27
BP	GO:0000070	mitotic sister chromatid segregation	35/2092	158/20536	7.5512e-06	0.000508476	0.000430208	TTK/PCID2/ANAPC5/BOD1/CHMP7/TACC3/DIS3L2/NUMA1/NUP62/NUF2/PSRC1/DSN1/CDC23/CHMP1A/CDK5RAP2/ANAPC1/DYNC1LI1/MAD1L1/RACGAP1/CCNB1/TNKS/PINX1/RAN/NEK6/XRCC3/PRC1/KNSTRN/KIF22/RAB11A/ANAPC11/PSMG2/TUBG1/CHMP2A/NSL1/HNRNPU	35
BP	GO:0031331	positive regulation of cellular catabolic process	70/2092	407/20536	8.39569e-06	0.00055906	0.000473006	BAG6/MFN2/TWIST1/MAPK3/RNF185/PACSIN3/LRSAM1/COP1/PRKD1/TMEM259/CAV1/TFEB/AURKA/ATG7/UVRAG/APP/ARNT/SH3GLB1/PLK3/PUM1/PARK7/METTL3/CSNK1A1/DVL1/PFKFB3/FLCN/FAM122A/DACT1/TSC2/SH3D19/CAMKK2/SH3BP4/RBM24/GIGYF2/FYCO1/GPSM1/BCAP31/ARIH2/BAG3/CSNK1E/MAPK9/DAPK1/PLEKHN1/RNF14/SH3RF2/RACK1/CNOT6L/RCHY1/FBXL5/YTHDF3/PABPC1/PTK2/CLU/MTDH/CTSC/PRR5L/DISC1/PTPN1/PIK3CB/TPCN1/LDLR/STUB1/ZFAND2A/AKT2/STK11/C…	70
BP	GO:0010212	response to ionizing radiation	34/2092	154/20536	1.0924e-05	0.00071942	0.000608683	SNAI2/CCND1/ERCC8/RAD51/CASP3/COP1/MEN1/DNMT3B/RFWD3/INTS7/IFI16/GADD45A/INIP/MAP3K20/LZIC/NET1/RAD1/MSH2/FIGNL1/LIG4/BRCA1/SWI5/FBXO4/SPIDR/POLB/EEF1D/AEN/PML/KARS1/STK11/DNM2/BABAM1/TP53/MYC	34
BP	GO:1902749	regulation of cell cycle G2/M phase transition	48/2092	250/20536	1.1967e-05	0.000763386	0.000645881	HAUS4/CCND1/CEP76/CEP72/ZFYVE19/TUBB/RAD51C/CEP41/AURKA/CDC25C/APP/NAE1/PBX1/RCC2/MRE11/CCP110/DYNC1I2/CEP250/DCTN3/CDK5RAP2/CHEK1/CDC25B/PSME3/TUBA4A/CSNK1E/CDC14B/BRCA1/PSMD6/RAD51B/CCNB1/RAD17/NPM1/PINX1/DTL/DYNLL1/PSMA6/PSMA4/RAB11A/NDE1/PRKACA/TUBG1/BABAM1/CUL1/MECP2/TP53/PSMD8/BRD4/RNASEH2B	48
BP	GO:0032388	positive regulation of intracellular transport	47/2092	243/20536	1.20222e-05	0.000763386	0.000645881	IL4R/PPP1R13B/MAPK1/PPP3CC/CSNK2A2/VAMP7/BAP1/CACNB3/STX18/MIEF1/MTMR2/NUMA1/TBC1D20/UBL5/ITGB1BP1/RAB29/SH3GLB1/SCP2/PLK3/MAPK8/LDLRAP1/UBE2D3/GLI3/YWHAZ/ANXA2/TFDP1/SAR1B/BCAP31/ARIH2/BAG3/PRNP/PDCD10/GATA2/ZFAND1/MFF/PRR5L/ATG13/ARF1/RAN/AKT2/USP36/PRKACA/SAE1/SPHK2/TP53/VPS11/TARDBP	47
BP	GO:0097193	intrinsic apoptotic signaling pathway	58/2092	322/20536	1.20663e-05	0.000763386	0.000645881	SNAI2/PPP1R13B/BAG6/MLH1/SNAI1/CASP3/MAPK7/CCAR2/GRINA/VDAC2/CAV1/GSDME/TNFRSF10B/IFI16/HIPK1/STK24/PARK7/TPT1/FLCN/BCLAF1/CDKN2D/STK25/ATF4/MSH2/HIPK2/FIGNL1/NONO/SKIL/BCAP31/PPIF/STYXL1/PDCD10/NCK1/BRCA1/TAF9/RACK1/POLB/CLU/SYVN1/CD44/DIABLO/PTPN1/TMBIM6/DNM1L/AEN/PML/NOL3/TRAP1/P4HB/URI1/UBB/IKBKE/STK11/PTPN2/CUL1/DNAJC10/TP53/BNIP3	58
BP	GO:1903844	regulation of cellular response to transforming growth factor beta stimulus	30/2092	129/20536	1.21011e-05	0.000763386	0.000645881	STRAP/FERMT1/PDPK1/MEN1/FAM89B/MTMR4/DKK3/CAV1/PMEPA1/SMAD4/PBLD/DLX1/ZNF451/SKI/FLCN/HIPK2/SKIL/CITED1/NREP/VEPH1/CITED2/STUB1/UBB/STK11/SMAD2/DNM2/UBA52/LTBP4/TP53/SNX25	30
BP	GO:0045666	positive regulation of neuron differentiation	67/2092	390/20536	1.34925e-05	0.000842295	0.000712644	DVL2/PPP2R5B/SF3A2/DLX2/KIDINS220/VAMP7/TIMP2/IMPACT/TIAM1/DBN1/FBXO38/ANKRD27/DNMT3B/NKX2-5/IRX3/MOB2/PRKD1/TCF12/NME1/ZFYVE27/DPYSL3/AP2A1/PLXNB2/GRIP1/DLX1/TGIF2/NRP1/CBFA2T2/DVL1/RARA/PLAA/STK25/MARK2/CPNE1/NCKIPSD/L1CAM/SKIL/TMEM106B/ITSN1/STYXL1/CSNK1E/NIN/TCF3/EIF4G1/EZH2/ZMYND8/NCK1/GATA2/ROBO1/TENM3/MDK/GPRASP2/DISC1/ARF1/IST1/KDM4C/TWF1/DNM1L/NDRG4/RAB11A/GRN/STK11/CRTC1/CYFIP1/EFNA5/BC…	67
BP	GO:2001233	regulation of apoptotic signaling pathway	75/2092	452/20536	1.49901e-05	0.000926138	0.000783582	SNAI2/RB1CC1/PPP1R13B/CSNK2A1/FAM162A/PPP3CC/SNAI1/RAF1/CSNK2A2/TNFSF12/MAPK7/CCAR2/GRINA/PRR7/ITM2C/VDAC2/CAV1/PPP2R1B/GSDME/CTTN/TNFRSF10B/EYA4/ATF3/GSN/MAPK8/NRP1/PARK7/TPT1/FLCN/BCLAF1/CDKN2D/RFFL/YWHAZ/TFDP1/SP100/FIGNL1/NONO/SKIL/GNAI2/PSME3/BCAP31/PPIF/STYXL1/MAPK9/TRIM39/NCK1/BRCA1/TRADD/TAF9/RACK1/CLU/CTSC/MFF/SYVN1/CD44/RELA/PTPN1/TMBIM6/DNM1L/MEIS3/PML/NOL3/MAZ/TRAP1/P4HB/URI1/UBB/PTPN…	75
BP	GO:0006302	double-strand break repair	50/2092	267/20536	1.61489e-05	0.00098307	0.00083175	MLH1/TWIST1/ACTR5/GINS2/RNF138/LIG3/CDC45/RAD51/SHLD2/POLL/MUS81/RMI2/MMS19/TDP1/RAD51C/OGG1/UVRAG/FOXM1/RFWD3/DCLRE1A/DCLRE1B/POLN/PARPBP/MRE11/EME1/MSH2/RPA2/FIGNL1/CHEK1/LIG4/RAD51D/BRCA1/RAD51B/SWI5/NSD2/SPIDR/POLB/MCM4/UBE2V2/AUNIP/XRCC3/MORF4L1/NSMCE1/PML/ERCC4/SIRT6/BABAM1/RAD54B/TP53/BARD1	50
BP	GO:0098781	ncRNA transcription	27/2092	112/20536	1.62396e-05	0.00098307	0.00083175	SNAPC2/POLR1B/POLR2D/CD3EAP/GTF2E2/INTS7/GTF3C5/SPIN1/CCNK/BRF1/GTF2A2/SMARCB1/CDK9/GTF3C2/POLR2H/TAF6/GTF2E1/CDK7/TAF9/INTS9/INTS10/INTS11/SP1/INTS14/RPRD1B/TP53/MARS1	27
BP	GO:0051983	regulation of chromosome segregation	26/2092	106/20536	1.66817e-05	0.000999736	0.000845852	CSNK2A1/TTK/PCID2/ANAPC5/CSNK2A2/RMI2/TACC3/NUMA1/HDAC8/PUM1/RCC2/CDC23/PUM2/CDK5RAP2/ANAPC1/DYNC1LI1/MAD1L1/RACGAP1/CCNB1/TNKS/NEK6/XRCC3/KNSTRN/ANAPC11/PSMG2/HNRNPU	26
BP	GO:2000058	regulation of ubiquitin-dependent protein catabolic process	37/2092	177/20536	1.69331e-05	0.00100475	0.000850096	BAG6/CSNK2A1/RPL23/CSNK2A2/GNA12/ARAF/CCAR2/COP1/CAV1/AURKA/UCHL5/PLK3/PARK7/CSNK1A1/DVL1/FAM122A/HIPK2/BCAP31/ARIH2/CSNK1E/MAPK9/TRIM39/RNF14/TAF9/SH3RF2/RACK1/RCHY1/PTK2/CLU/PBK/DISC1/USP7/PML/STUB1/ZFAND2A/UBXN1/UBE3A	37
BP	GO:0061647	histone H3-K9 modification	17/2092	55/20536	1.99217e-05	0.0011705	0.000990328	DNMT3B/SMAD4/ASH1L/ZNF451/EHMT2/SMARCB1/ARID4B/CHEK1/MYB/EHMT1/BRCA1/MECOM/KDM4C/SIRT6/SPHK2/ZNF274/MECP2	17
BP	GO:0009314	response to radiation	79/2092	488/20536	2.21622e-05	0.00128861	0.00109026	SNAI2/CCND1/ACTR5/KRAS/DDB2/TIPIN/ERCC8/RAD51/IMPACT/SCARA3/CASP3/CCAR2/COP1/MEN1/DNMT3B/GTF2H2/OGG1/MAP3K4/IFT20/APP/RFWD3/INTS7/IFI16/GADD45A/C9orf116/PLK3/POLH/MAPK8/INIP/MAP3K20/UBE4B/LZIC/METTL3/NET1/RAD1/RHBDD1/CDKN2D/ITGB1/MAP2K7/ATF4/MSH2/CEP250/FIGNL1/CHEK1/POLD1/LIG4/BRCA1/SWI5/UBE2B/FBXO4/NPM1/SPIDR/POLB/DDHD2/PBK/RBM4B/RIC8A/EEF1D/RELA/DTL/PPP1CC/AEN/PML/NDRG4/KARS1/ERCC4/AKT2/TP53I13…	79
BP	GO:0034599	cellular response to oxidative stress	59/2092	336/20536	2.23619e-05	0.00128861	0.00109026	MAPK1/MAPK3/MAPKAP1/PXN/IMPACT/FANCC/TRPM2/MAPK7/OXR1/PRKD1/PYCR1/FBLN5/ATG7/FUT8/ARNT/PLEKHA1/STAU1/MAPK8/KLF4/STK24/PARK7/NET1/PDE8A/MGST1/AGAP3/STK25/ARNTL/ATF4/CYCS/CAMKK2/NCOA7/NONO/MYB/MET/PPIF/MAPK9/STAT6/EZH2/TXNRD2/PDCD10/DAPK1/RACK1/HDAC2/PRR5L/TXNRD1/RELA/MSRB3/DIABLO/PML/NOL3/TRAP1/P4HB/DNM2/SPHK1/PCGF2/TP53/FER/NUDT2/BNIP3	59
BP	GO:1903362	regulation of cellular protein catabolic process	51/2092	278/20536	2.38288e-05	0.0013428	0.00113611	BAG6/CSNK2A1/RPL23/CSNK2A2/RNF185/GNA12/ARAF/CCAR2/COP1/PSME3IP1/TMEM259/CAV1/AURKA/UCHL5/BTRC/PLK3/PARK7/CSNK1A1/DVL1/FAM122A/DACT1/ANXA2/HIPK2/PSME3/BCAP31/ARIH2/CSNK1E/MAPK9/TRIM39/RNF14/TAF9/SH3RF2/RACK1/RCHY1/FBXL5/PTK2/CLU/PBK/CTSC/DISC1/LDLR/USP7/PML/STUB1/DERL2/ZFAND2A/UBB/PRKACA/UBXN1/VPS11/UBE3A	51
BP	GO:0043981	histone H4-K5 acetylation	9/2092	18/20536	2.39745e-05	0.0013428	0.00113611	KAT8/KANSL1/ING4/WDR5/MEAF6/PHF20/KANSL1L/KANSL2/MCRS1	9
BP	GO:0043982	histone H4-K8 acetylation	9/2092	18/20536	2.39745e-05	0.0013428	0.00113611	KAT8/KANSL1/ING4/WDR5/MEAF6/PHF20/KANSL1L/KANSL2/MCRS1	9
BP	GO:0017015	regulation of transforming growth factor beta receptor signaling pathway	29/2092	127/20536	2.42427e-05	0.00134524	0.00113818	STRAP/FERMT1/PDPK1/MEN1/FAM89B/MTMR4/DKK3/CAV1/PMEPA1/SMAD4/PBLD/ZNF451/SKI/FLCN/HIPK2/SKIL/CITED1/NREP/VEPH1/CITED2/STUB1/UBB/STK11/SMAD2/DNM2/UBA52/LTBP4/TP53/SNX25	29
BP	GO:0000724	double-strand break repair via homologous recombination	31/2092	140/20536	2.46595e-05	0.00135582	0.00114712	GINS2/RNF138/LIG3/CDC45/RAD51/SHLD2/POLL/MUS81/RMI2/MMS19/RAD51C/RFWD3/POLN/PARPBP/MRE11/RPA2/FIGNL1/CHEK1/RAD51D/BRCA1/RAD51B/SWI5/SPIDR/MCM4/AUNIP/XRCC3/MORF4L1/NSMCE1/ERCC4/SIRT6/RAD54B	31
BP	GO:0072321	chaperone-mediated protein transport	7/2092	11/20536	2.56819e-05	0.00139919	0.00118382	TIMM8A/BAG3/CLU/HSPA8/TIMM8B/TIMM9/TIMM13	7
BP	GO:0006605	protein targeting	77/2092	475/20536	2.6704e-05	0.00144177	0.00121985	RPLP0/MFN2/RPL23/CSNK2A2/VAMP7/PEX5/PMM2/BAP1/CACNB3/TRAM1L1/PARL/ZDHHC7/HACL1/MIEF1/TIMM22/HGS/PARD3/PEX2/GET3/GOLGA7/UBL5/ITGB1BP1/SH3GLB1/SCP2/ZDHHC18/ERBIN/CRAT/UBE2D3/YWHAZ/RPL3/TOMM40/INPP5K/MTERF4/NUCB1/ACOT8/RPL37A/GNPAT/ARIH2/BAG3/SEC61G/PRNP/SSR1/RPL29/RPL13/RAB7A/RPL9/HSD17B4/SRP72/RPS3A/CLU/MFF/SSR2/ATG13/SRPRA/HSPA8/IMMP1L/TIMM8B/DHRS4/RPL18/TIMM9/RPL28/ZFAND6/GOSR2/UBB/AKT2/RPL19/RP…	77
BP	GO:0000725	recombinational repair	31/2092	141/20536	2.85682e-05	0.00152865	0.00129335	GINS2/RNF138/LIG3/CDC45/RAD51/SHLD2/POLL/MUS81/RMI2/MMS19/RAD51C/RFWD3/POLN/PARPBP/MRE11/RPA2/FIGNL1/CHEK1/RAD51D/BRCA1/RAD51B/SWI5/SPIDR/MCM4/AUNIP/XRCC3/MORF4L1/NSMCE1/ERCC4/SIRT6/RAD54B	31
BP	GO:0016575	histone deacetylation	21/2092	79/20536	2.92458e-05	0.001543	0.0013055	HDAC10/JDP2/MSL3/PRKD1/HDAC7/HDAC8/MAPK8/SKI/HDAC9/TBL1X/PHB/HDAC11/TBL1XR1/CAMK2D/HDAC2/SIRT3/MORF4L1/SIRT6/SPHK2/TP53/BCL6	21
BP	GO:0016050	vesicle organization	61/2092	354/20536	2.93513e-05	0.001543	0.0013055	BLOC1S6/GOSR1/RAB38/VAMP7/SEC24B/TRIM9/AP1G1/ANKRD27/AGFG1/CHMP7/MCFD2/PLEKHJ1/HGS/CAV1/TBC1D20/UVRAG/HPS1/KLHL12/STX7/PI4K2A/EPS15/SEC23B/TRAPPC2/STX2/TGFBRAP1/AKTIP/ANXA2/BLOC1S5/CHMP1A/RAB1A/CORO1C/SAR1B/AP1M1/PPP6C/RAB7A/TFG/SEC31A/CTSC/ARFGAP2/VPS28/RAB1B/PPP6R3/CD59/LAMTOR1/ARF1/IST1/SCFD1/RAB11A/GOSR2/AKT2/DNM2/SPHK1/CHMP2A/ANXA8/TBPL1/TRAPPC3/RAB7B/VPS11/DTNBP1/RAB34/SCARB2	61
BP	GO:1903050	regulation of proteolysis involved in cellular protein catabolic process	46/2092	245/20536	3.23264e-05	0.00168463	0.00142532	BAG6/CSNK2A1/RPL23/CSNK2A2/RNF185/GNA12/ARAF/CCAR2/COP1/PSME3IP1/TMEM259/CAV1/AURKA/UCHL5/BTRC/PLK3/PARK7/CSNK1A1/DVL1/FAM122A/HIPK2/PSME3/BCAP31/ARIH2/CSNK1E/MAPK9/TRIM39/RNF14/TAF9/SH3RF2/RACK1/RCHY1/PTK2/CLU/PBK/CTSC/DISC1/USP7/PML/STUB1/DERL2/ZFAND2A/UBB/PRKACA/UBXN1/UBE3A	46
BP	GO:0001558	regulation of cell growth	76/2092	470/20536	3.27409e-05	0.00169152	0.00143115	CTDP1/BCAR1/CSNK2A1/BTG1/OGFR/DBN1/BAP1/CCAR2/SEMA4B/ZFYVE27/FBLN5/SMAD4/ST7L/CTTN/CRKL/ADIPOR2/PPARD/PSRC1/EXOSC2/NRP1/CLSTN1/EXOSC9/NET1/SMARCA2/FLCN/CDKN2D/FAM122A/RTN4/PLAA/IFRD1/IP6K2/NME6/SH3BP4/AGTR1/L1CAM/ADIPOR1/BLZF1/DDX39B/PHB/SEMA4C/DCBLD2/OSGIN2/SEMA4F/EIF4G1/APBB2/TAF9/LEF1/RACK1/CAMK2D/DDR1/DPYSL2/EXOSC4/SIPA1/CDKN2A/EIF4G2/EI24/PRDM11/DISC1/LAMTOR1/IST1/PML/RAB11A/NUBP1/DERL2/URI1…	76
BP	GO:0008033	tRNA processing	32/2092	149/20536	3.50252e-05	0.00179407	0.00151792	OSGEP/METTL1/TRMT10B/RPUSD4/CLP1/TRMT61B/ADAT1/DUS3L/TRIT1/TRPT1/TPRKB/SEPHS1/POP5/CDK5RAP1/FTSJ1/DUS1L/ELP5/PUS7/TRMT1/GTPBP3/METTL6/TRNT1/MTO1/ELP6/TSEN2/CPSF4/GRSF1/OSGEPL1/ELP3/TRMT2B/KARS1/ELP4	32
BP	GO:0007033	vacuole organization	36/2092	177/20536	4.04762e-05	0.00205571	0.00173929	RB1CC1/MFN2/WIPI2/TMEM199/LRSAM1/GAA/WDR45/TFEB/ATG7/IFT20/ATG9A/HPS1/SH3GLB1/ATG4A/FEZ2/AKTIP/CLN3/ANXA2/TBC1D14/RAB1A/TMEM106B/BAG3/RAB7A/RAB1B/ATG13/LAMTOR1/ARF1/TPCN2/SCFD1/GRN/NAGLU/NPRL3/RAB7B/VPS11/RAB34/SCARB2	36
BP	GO:0006479	protein methylation	39/2092	198/20536	4.2084e-05	0.00210174	0.00177823	RAB3D/BTG1/WDR61/METTL21A/MEN1/PAGR1/DNMT3B/PRMT3/SMAD4/WDR5/EEF1AKNMT/ASH1L/PYGO2/EHMT2/METTL22/BCOR/SMARCB1/KDM6A/SATB1/ARID4B/GSPT1/SETD4/EEF2KMT/MYB/NELFE/EZH2/EHMT1/BRCA1/MECOM/ETF1/NSD2/ATPSCKMT/KDM4C/ZNF274/MECP2/NTMT1/SMYD3/SETD3/BRD4	39
BP	GO:0008213	protein alkylation	39/2092	198/20536	4.2084e-05	0.00210174	0.00177823	RAB3D/BTG1/WDR61/METTL21A/MEN1/PAGR1/DNMT3B/PRMT3/SMAD4/WDR5/EEF1AKNMT/ASH1L/PYGO2/EHMT2/METTL22/BCOR/SMARCB1/KDM6A/SATB1/ARID4B/GSPT1/SETD4/EEF2KMT/MYB/NELFE/EZH2/EHMT1/BRCA1/MECOM/ETF1/NSD2/ATPSCKMT/KDM4C/ZNF274/MECP2/NTMT1/SMYD3/SETD3/BRD4	39
BP	GO:0016573	histone acetylation	34/2092	164/20536	4.36075e-05	0.00214401	0.00181399	SNAI2/KAT8/TWIST1/KANSL1/MAPK3/MSL3/ING4/SMAD4/WDR5/PHF10/PYGO2/ZNF451/MEAF6/PHF20/FLCN/SMARCB1/CHEK1/BRPF1/MBD3/KAT14/KANSL1L/BRCA1/GATA2/TAF9/LEF1/ELP3/RSF1/KANSL2/MCRS1/MORF4L1/SPHK2/MECP2/PCGF2/TADA2A	34
BP	GO:0051304	chromosome separation	23/2092	93/20536	4.36457e-05	0.00214401	0.00181399	CSNK2A1/TTK/MLH1/PCID2/ANAPC5/CSNK2A2/MUS81/TACC3/DIS3L2/NUMA1/EME1/CDC23/CDK5RAP2/ANAPC1/DYNC1LI1/MAD1L1/CENPS/CCNB1/NEK6/XRCC3/ANAPC11/ERCC4/PSMG2	23
BP	GO:1903008	organelle disassembly	25/2092	106/20536	4.87461e-05	0.00237508	0.0020095	RB1CC1/MFN2/CSNK2A2/WIPI2/WDR45/CTTN/ATG7/ATG9A/PLK3/PARK7/MRRF/TEX264/TSC2/MARK2/CAMKK2/KIF9/KLC1/GFM2/ZFAND1/ATG13/DNM1L/USP36/CDC37/TP53/BNIP3	25
BP	GO:0018022	peptidyl-lysine methylation	31/2092	145/20536	5.04765e-05	0.00243956	0.00206405	WDR61/METTL21A/MEN1/PAGR1/DNMT3B/SMAD4/WDR5/ASH1L/PYGO2/EHMT2/METTL22/BCOR/SMARCB1/KDM6A/ARID4B/SETD4/EEF2KMT/MYB/NELFE/EZH2/EHMT1/BRCA1/MECOM/NSD2/ATPSCKMT/KDM4C/ZNF274/MECP2/SMYD3/SETD3/BRD4	31
BP	GO:0033157	regulation of intracellular protein transport	48/2092	264/20536	5.14985e-05	0.00246904	0.00208899	PPP1R13B/MAPK1/FERMT1/PPP3CC/CSNK2A2/VAMP7/BAP1/CACNB3/PARL/MIEF1/NUP62/UBL5/ITGB1BP1/RAB29/SH3GLB1/PLK3/MAPK8/PARK7/ARHGAP44/UBE2D3/GLI3/YWHAZ/XPO1/INPP5K/TFDP1/SP100/NUCB1/SAR1B/BCAP31/ARIH2/BAG3/PRNP/PDCD10/ZFAND1/MFF/PRR5L/ATG13/RAN/PTPN1/DERL2/AKT2/USP36/PRKACA/SAE1/TP53/BARD1/VPS11/TARDBP	48
BP	GO:0033683	nucleotide-excision repair, DNA incision	15/2092	48/20536	5.26029e-05	0.00250198	0.00211686	POLD2/DDB2/GTF2H1/RFC4/GTF2H2/OGG1/RPA2/RFC5/POLD1/POLD4/GTF2H3/ERCC4/UBB/ERCC2/UBA52	15
BP	GO:0043543	protein acylation	49/2092	272/20536	5.51482e-05	0.00260239	0.00220181	SNAI2/BAG6/KAT8/TWIST1/KANSL1/MAPK3/ZDHHC5/NAA20/MSL3/ZDHHC7/DLST/ING4/SMAD4/GOLGA7/WDR5/PHF10/PYGO2/ZNF451/ZDHHC16/MEAF6/PHF20/ZDHHC18/PARK7/FLCN/ARNTL/SMARCB1/OGDH/CHEK1/BRPF1/MBD3/KAT14/KANSL1L/NAA80/BRCA1/GATA2/PORCN/TAF9/LEF1/HDAC2/ELP3/RSF1/KANSL2/MCRS1/MORF4L1/SPHK1/SPHK2/MECP2/PCGF2/TADA2A	49
BP	GO:0062197	cellular response to chemical stress	64/2092	385/20536	5.81504e-05	0.00272262	0.00230354	MAPK1/CAB39/MAPK3/MAPKAP1/PXN/IMPACT/FANCC/TRPM2/CASP3/MAPK7/OXR1/DNMT3B/PRKD1/LRRC8D/PYCR1/CAV1/FBLN5/ATG7/FUT8/ARNT/PLEKHA1/STAU1/MAPK8/KLF4/STK24/PARK7/NET1/PDE8A/MGST1/AGAP3/STK25/ARNTL/ATF4/CYCS/CAMKK2/NCOA7/NONO/MYB/MET/PPIF/MAPK9/STAT6/EZH2/TXNRD2/PDCD10/DAPK1/RACK1/HDAC2/PRR5L/TXNRD1/RELA/MSRB3/DIABLO/PML/NOL3/TRAP1/P4HB/DNM2/SPHK1/PCGF2/TP53/FER/NUDT2/BNIP3	64
BP	GO:0000075	cell cycle checkpoint	46/2092	251/20536	5.98754e-05	0.00278165	0.00235349	CCND1/TTK/PCID2/TIPIN/CNOT6/CDC45/ZFYVE19/MUS81/CCAR2/AURKA/CDC25C/CNOT3/NAE1/RFWD3/INTS7/DCLRE1B/GADD45A/PLK3/MAP3K20/RAD1/MRE11/EME1/MSH2/TFDP1/RPA2/CDK5RAP2/DDX39B/GIGYF2/CHEK1/DYNC1LI1/MAD1L1/THOC5/CDC14B/PCBP4/BRCA1/CCNB1/FBXO4/CNOT6L/RAD17/DTL/XRCC3/PML/PSMG2/BABAM1/TP53/RNASEH2B	46
BP	GO:0043254	regulation of protein-containing complex assembly	76/2092	479/20536	6.24163e-05	0.00287739	0.00243449	PPP2R5B/MAPRE3/RAF1/ACTR3C/DDB2/GTF2H1/PEX5/BBS4/IMPACT/DBN1/TRIM9/ANKRD27/TRAPPC12/GTF2H2/VDAC2/PMEPA1/CTTN/MKKS/NUMA1/ARPC5/ARHGAP18/KIRREL1/PRUNE1/PSRC1/SH3GLB1/GSN/PARK7/ACTR3B/CAMSAP1/BIN1/DACT1/ADD1/EVL/TRIOBP/INPP5J/ARPC1B/RPA2/KIF9/CDK5RAP2/STMN1/FBLIM1/CRBN/MET/SAR1B/WASF1/MAPK9/NIN/EIF4G1/FCHSD2/NCK1/PFN2/ARPC4/RNF4/RACK1/SPIDR/CLU/HSPA8/GTF2H3/ARF1/TWF1/DNM1L/WARS1/FMN1/COTL1/STUB1/TBC…	76
BP	GO:0031570	DNA integrity checkpoint	37/2092	188/20536	6.65342e-05	0.00302844	0.00256228	CCND1/TIPIN/CNOT6/CDC45/MUS81/CCAR2/AURKA/CDC25C/CNOT3/NAE1/RFWD3/INTS7/GADD45A/PLK3/MAP3K20/RAD1/MRE11/EME1/MSH2/TFDP1/RPA2/DDX39B/GIGYF2/CHEK1/THOC5/CDC14B/PCBP4/BRCA1/CCNB1/FBXO4/CNOT6L/RAD17/DTL/PML/BABAM1/TP53/RNASEH2B	37
BP	GO:0051650	establishment of vesicle localization	38/2092	195/20536	6.67034e-05	0.00302844	0.00256228	BLOC1S6/GOSR1/VAMP7/SEC24B/BBS4/MCFD2/STARD3/MKKS/TBC1D20/KIFAP3/KLHL12/TRAPPC2/CLN3/BLOC1S5/MLPH/RAB1A/STARD3NL/FYCO1/SAR1B/PPP6C/CLASP2/TFG/SEC31A/CTSC/ARFGAP2/RAB1B/PPP6R3/CD59/ARF1/SCFD1/RAB11A/GOSR2/NDE1/C17orf75/DNM2/TRAPPC3/IKBKG/DTNBP1	38
BP	GO:0070987	error-free translesion synthesis	9/2092	20/20536	6.85198e-05	0.00308071	0.00260651	RFC4/NPLOC4/POLH/RPA2/RFC5/UFD1/RCHY1/UBB/UBA52	9
BP	GO:2001251	negative regulation of chromosome organization	32/2092	154/20536	6.8883e-05	0.00308071	0.00260651	STN1/TTK/TWIST1/PCID2/MNAT1/DNMT3B/PHF8/ZNF451/EXOSC10/SKI/POT1/BCOR/TINF2/SMARCB1/CDK5RAP2/DYNC1LI1/MAD1L1/BRCA1/CCNB1/UBE2B/TNKS/PINX1/KDM4C/HNRNPA1/HNRNPC/XRCC3/ERCC4/PSMG2/H3-3B/SPHK2/ACD/HNRNPU	32
BP	GO:1903578	regulation of ATP metabolic process	27/2092	121/20536	6.96809e-05	0.00309331	0.00261717	NUP62/APP/POM121/ARNT/PARK7/PFKFB3/FLCN/PID1/DNAJC30/AK4/NUP42/PRKAG2/SLC25A12/NUP50/PPIF/CCNB1/ATPSCKMT/DNM1L/PRKAG1/SHMT2/JMJD8/NUP93/SIRT6/SPHK2/TAZ/NUP153/TP53	27
BP	GO:0006888	endoplasmic reticulum to Golgi vesicle-mediated transport	42/2092	225/20536	7.99479e-05	0.003523	0.00298072	GOSR1/RAB30/VAMP7/SEC24B/STX18/MCFD2/TRAPPC12/KDELR1/COPE/TBC1D20/ERGIC2/COG2/KLHL12/ARFGAP1/SEC23B/TRAPPC2/DYNC1I2/RAB1A/ERGIC3/DCTN3/DYNC1LI1/SAR1B/BCAP31/DCTN4/SEC22C/PPP6C/TFG/SEC31A/DDHD2/YIPF5/ERGIC1/CTSC/ARFGAP2/RAB1B/PPP6R3/CD59/ARF1/SCFD1/DYNLL1/GOSR2/YIF1B/TRAPPC3	42
BP	GO:0007179	transforming growth factor beta receptor signaling pathway	40/2092	211/20536	8.2342e-05	0.00360201	0.00304757	STRAP/TAB1/FERMT1/PXN/PDPK1/MEN1/FAM89B/ARHGEF18/MTMR4/DKK3/CAV1/PMEPA1/SMAD4/PARD3/FUT8/PBLD/ZNF451/SKI/FLCN/TGFBRAP1/HIPK2/SKIL/CITED1/NREP/VEPH1/SMAD1/PTK2/CITED2/PML/STUB1/UBB/STK11/SMAD2/DNM2/UBA52/LTBP4/PARD6A/TP53/SNX25/FERMT2	40
BP	GO:0000077	DNA damage checkpoint	35/2092	176/20536	8.30833e-05	0.003608	0.00305263	CCND1/TIPIN/CNOT6/MUS81/CCAR2/AURKA/CDC25C/CNOT3/RFWD3/INTS7/GADD45A/PLK3/MAP3K20/RAD1/MRE11/EME1/MSH2/TFDP1/RPA2/DDX39B/GIGYF2/CHEK1/THOC5/CDC14B/PCBP4/BRCA1/CCNB1/FBXO4/CNOT6L/RAD17/DTL/PML/BABAM1/TP53/RNASEH2B	35
BP	GO:1902275	regulation of chromatin organization	38/2092	197/20536	8.36829e-05	0.003608	0.00305263	SNAI2/TWIST1/MAPK3/CDC45/JDP2/WDR61/DNMT3B/PRKD1/SMAD4/PHF8/PPHLN1/TLK1/PYGO2/ZNF451/MAPK8/SKI/FLCN/BCOR/SMARCB1/CDK9/CHEK1/MYB/NELFE/BRCA1/GATA2/CCNB1/UBE2B/CAMK2D/KDM4C/SIRT6/SPHK2/ZNF274/MECP2/TP53/TADA2A/BCL6/BRD4/HNRNPU	38
BP	GO:0010389	regulation of G2/M transition of mitotic cell cycle	43/2092	233/20536	8.68823e-05	0.00371918	0.00314671	HAUS4/CCND1/CEP76/CEP72/ZFYVE19/TUBB/RAD51C/CEP41/AURKA/CDC25C/APP/NAE1/PBX1/RCC2/MRE11/CCP110/DYNC1I2/CEP250/DCTN3/CDK5RAP2/CDC25B/PSME3/TUBA4A/CSNK1E/BRCA1/PSMD6/RAD51B/CCNB1/RAD17/PINX1/DTL/DYNLL1/PSMA6/PSMA4/RAB11A/NDE1/PRKACA/TUBG1/CUL1/MECP2/PSMD8/BRD4/RNASEH2B	43
BP	GO:0006476	protein deacetylation	23/2092	97/20536	8.80806e-05	0.00374374	0.00316748	HDAC10/JDP2/CCAR2/MSL3/PRKD1/HDAC7/SPRED2/HDAC8/MAPK8/SKI/HDAC9/TBL1X/PHB/HDAC11/TBL1XR1/CAMK2D/HDAC2/SIRT3/MORF4L1/SIRT6/SPHK2/TP53/BCL6	23
BP	GO:0031056	regulation of histone modification	32/2092	156/20536	8.9217e-05	0.00376533	0.00318575	SNAI2/TWIST1/MAPK3/JDP2/WDR61/DNMT3B/PRKD1/SMAD4/PYGO2/ZNF451/MAPK8/SKI/FLCN/BCOR/SMARCB1/CDK9/CHEK1/MYB/NELFE/BRCA1/GATA2/CCNB1/UBE2B/CAMK2D/KDM4C/SPHK2/ZNF274/MECP2/TP53/TADA2A/BCL6/BRD4	32
BP	GO:0031647	regulation of protein stability	55/2092	322/20536	9.00422e-05	0.00377359	0.00319274	BAG6/MAPK1/RPL23/KRAS/KDM8/CASP3/CCAR2/PRKD1/AURKA/PEX2/GOLGA7/NF2/BTRC/SH3GLB1/PIM1/HDAC8/GSN/PARK7/DVL1/USP3/ASPH/RTN4/DACT1/CCT7/DERL1/TBL1X/FLOT1/PHB/BAG3/PRNP/PDCD10/PFN2/CDK7/UBE2B/TAF9/FBXO4/CLU/PINX1/SYVN1/IFT46/HSPA8/PHB2/TCP1/CCT2/WIZ/USP7/STUB1/GGA3/GRN/USP36/CDC37/SIRT6/TP53/VPS11/TARDBP	55
BP	GO:0007052	mitotic spindle organization	27/2092	123/20536	9.3764e-05	0.00390228	0.00330162	TTK/WRAP73/TACC3/EML1/AURKA/PTPA/NUMA1/NUP62/NUF2/PSRC1/CHMP1A/STMN1/STAG2/RACGAP1/SUN2/CLASP2/CCNB1/TNKS/RAN/PRC1/RAB11A/TUBG1/CHMP2A/MECP2/STAG1/EFHC1/HNRNPU	27
BP	GO:0006296	nucleotide-excision repair, DNA incision, 5'-to lesion	14/2092	45/20536	9.80706e-05	0.00405336	0.00342944	POLD2/DDB2/GTF2H1/RFC4/GTF2H2/RPA2/RFC5/POLD1/POLD4/GTF2H3/ERCC4/UBB/ERCC2/UBA52	14
BP	GO:0006903	vesicle targeting	23/2092	98/20536	0.000104142	0.00427483	0.00361683	GOSR1/SEC24B/MCFD2/STARD3/TBC1D20/KLHL12/TRAPPC2/RAB1A/STARD3NL/SAR1B/PPP6C/CLASP2/TFG/SEC31A/CTSC/ARFGAP2/RAB1B/PPP6R3/CD59/SCFD1/GOSR2/C17orf75/TRAPPC3	23
BP	GO:2001242	regulation of intrinsic apoptotic signaling pathway	35/2092	178/20536	0.00010527	0.00429174	0.00363113	SNAI2/SNAI1/MAPK7/CCAR2/GRINA/VDAC2/CAV1/GSDME/PARK7/TPT1/FLCN/BCLAF1/CDKN2D/FIGNL1/NONO/SKIL/BCAP31/PPIF/STYXL1/NCK1/TAF9/RACK1/CLU/SYVN1/CD44/PTPN1/TMBIM6/DNM1L/NOL3/TRAP1/P4HB/URI1/UBB/PTPN2/TP53	35
BP	GO:0070317	negative regulation of G0 to G1 transition	17/2092	62/20536	0.000108101	0.00437735	0.00370357	PPP2R5B/MAX/RAD51/EHMT2/BMI1/CBX3/TFDP1/CHEK1/PHC1/EZH2/EHMT1/BRCA1/PHC3/RBBP4/CBX5/MGA/PCGF2	17
BP	GO:0006402	mRNA catabolic process	70/2092	441/20536	0.00011792	0.00474291	0.00401286	RPLP0/MLH1/RPL23/PCID2/CNOT6/WDR61/POLR2D/FXR1/MAGOHB/DIS3L2/RBM10/CNOT3/HBS1L/EXOSC2/PABPC4/PUM1/EXOSC10/METTL3/EXOSC9/ZC3H14/YWHAZ/MYD88/EXOSC3/CARHSP1/PYM1/RPL3/PUM2/XPO1/LSM5/GSPT1/NBDY/RBM24/GIGYF2/RPL37A/PARN/PSME3/EIF4G1/PCBP4/RPL29/RPL13/PSMD6/PLEKHN1/ETF1/RPL9/CNOT6L/RPS3A/SMG7/YTHDF3/NPM1/PABPC1/CSDE1/EXOSC4/PRR5L/RNH1/HSPA8/RPL18/HNRNPC/PSMA6/RPL28/PSMA4/EDC3/UBB/RPL19/RPL17/UBA52/RPS5…	70
BP	GO:0018107	peptidyl-threonine phosphorylation	29/2092	138/20536	0.00011986	0.00478879	0.00405167	MAPK1/CSNK2A1/TTK/CSNK1G2/CAB39/CSNK2A2/PDPK1/GRK2/VRK3/PRKD1/PARD3/SPRED2/APP/HIPK1/MAPK8/CSNK1A1/CALM3/INPP5K/HIPK2/MARK2/PRKAG2/CHEK1/CSNK1E/EIF4G1/CAMK2D/TNKS/WNK1/PRKACA/SPHK1	29
BP	GO:0006282	regulation of DNA repair	27/2092	125/20536	0.000125046	0.00496291	0.00419899	HDAC10/TWIST1/ERCC8/RAD51/CEBPG/SHLD2/RMI2/MMS19/OGG1/EYA4/FOXM1/UBE2V1/POLH/WRNIP1/PARPBP/RPA2/FIGNL1/CDK9/CHEK1/BRCA1/NSD2/SPIDR/UBE2V2/AUNIP/PML/SIRT6/BABAM1	27
BP	GO:0051783	regulation of nuclear division	38/2092	201/20536	0.000129854	0.00511985	0.00433178	CDK13/TTK/PCID2/ANAPC5/TACC3/AURKA/CDC25C/NUMA1/NUP62/GPR3/RAD1/CDC23/CHMP1A/NME6/CDK5RAP2/CHEK1/ANAPC1/DYNC1LI1/STAG2/MAD1L1/CDC14B/CCNB1/UBE2B/MSX2/TNKS/PHB2/NEK6/XRCC3/ANAPC11/PKMYT1/PSMG2/PRKAR1A/SPHK1/DAPK3/CHMP2A/STAG1/HNRNPU/CEP85	38
BP	GO:1905818	regulation of chromosome separation	17/2092	63/20536	0.000134147	0.00524479	0.00443749	CSNK2A1/TTK/PCID2/ANAPC5/CSNK2A2/TACC3/NUMA1/CDC23/CDK5RAP2/ANAPC1/DYNC1LI1/MAD1L1/CCNB1/NEK6/XRCC3/ANAPC11/PSMG2	17
BP	GO:0071243	cellular response to arsenic-containing substance	10/2092	26/20536	0.000134774	0.00524479	0.00443749	MKNK2/ATF3/GSTO1/DAXX/ATF4/PPIF/UROS/ZFAND1/HNRNPA1/ZFAND2A	10
BP	GO:0072698	protein localization to microtubule cytoskeleton	15/2092	52/20536	0.000145668	0.00561588	0.00475145	TTK/MAPRE3/MARK4/CEP72/BBS4/AURKA/NUMA1/NUP62/DVL1/CEP83/CEP250/MAPRE2/DISC1/PARD6A/HNRNPU	15
BP	GO:1904357	negative regulation of telomere maintenance via telomere lengthening	11/2092	31/20536	0.000146183	0.00561588	0.00475145	STN1/EXOSC10/POT1/TINF2/TNKS/PINX1/HNRNPA1/HNRNPC/ERCC4/ACD/HNRNPU	11
BP	GO:0018393	internal peptidyl-lysine acetylation	35/2092	181/20536	0.000148636	0.00567371	0.00480038	SNAI2/BAG6/KAT8/TWIST1/KANSL1/MAPK3/MSL3/ING4/SMAD4/WDR5/PHF10/PYGO2/ZNF451/MEAF6/PHF20/FLCN/SMARCB1/CHEK1/BRPF1/MBD3/KAT14/KANSL1L/BRCA1/GATA2/TAF9/LEF1/ELP3/RSF1/KANSL2/MCRS1/MORF4L1/SPHK2/MECP2/PCGF2/TADA2A	35
BP	GO:0071560	cellular response to transforming growth factor beta stimulus	46/2092	261/20536	0.000156035	0.00591846	0.00500746	STRAP/TAB1/FERMT1/SOX9/PXN/PDPK1/MAPK7/MEN1/FAM89B/ARHGEF18/MTMR4/DKK3/CAV1/PMEPA1/SMAD4/PARD3/CRKL/FUT8/PBLD/DLX1/ZNF451/SKI/FLCN/TGFBRAP1/NR3C1/HIPK2/SKIL/CITED1/NREP/VEPH1/SMAD1/HDAC2/PTK2/CITED2/PML/STUB1/UBB/STK11/SMAD2/DNM2/UBA52/LTBP4/PARD6A/TP53/SNX25/FERMT2	46
BP	GO:0044380	protein localization to cytoskeleton	16/2092	58/20536	0.000158093	0.0059222	0.00501062	TTK/MAPRE3/MARK4/CEP72/BBS4/AURKA/NUMA1/NUP62/DVL1/CEP83/CEP250/MAPRE2/DISC1/PARD6A/HNRNPU/RTKN	16
BP	GO:0035601	protein deacylation	24/2092	107/20536	0.00015811	0.0059222	0.00501062	HDAC10/JDP2/CCAR2/MSL3/PRKD1/HDAC7/SPRED2/HDAC8/MAPK8/SKI/HDAC9/TBL1X/PHB/HDAC11/TBL1XR1/CAMK2D/HDAC2/LYPLA1/SIRT3/MORF4L1/SIRT6/SPHK2/TP53/BCL6	24
BP	GO:0043488	regulation of mRNA stability	38/2092	203/20536	0.00016065	0.00592506	0.00501304	PCID2/FXR1/RBM10/EXOSC2/PABPC4/PUM1/METTL3/EXOSC9/ZC3H14/YWHAZ/MYD88/EXOSC3/CARHSP1/PUM2/XPO1/RBM24/GIGYF2/PARN/PSME3/EIF4G1/PCBP4/PSMD6/PLEKHN1/CNOT6L/YTHDF3/NPM1/PABPC1/EXOSC4/HSPA8/HNRNPC/PSMA6/PSMA4/UBB/UBA52/SAMD4B/PSMD8/TARDBP/HNRNPU	38
BP	GO:0035646	endosome to melanosome transport	6/2092	10/20536	0.000162141	0.00592506	0.00501304	BLOC1S6/RAB38/AP1G1/ANKRD27/BLOC1S5/AP1M1	6
BP	GO:0043485	endosome to pigment granule transport	6/2092	10/20536	0.000162141	0.00592506	0.00501304	BLOC1S6/RAB38/AP1G1/ANKRD27/BLOC1S5/AP1M1	6
BP	GO:0048757	pigment granule maturation	6/2092	10/20536	0.000162141	0.00592506	0.00501304	BLOC1S6/RAB38/AP1G1/ANKRD27/BLOC1S5/AP1M1	6
BP	GO:0018394	peptidyl-lysine acetylation	36/2092	189/20536	0.000165015	0.00597569	0.00505588	SNAI2/BAG6/KAT8/TWIST1/KANSL1/MAPK3/MSL3/ING4/SMAD4/WDR5/PHF10/PYGO2/ZNF451/MEAF6/PHF20/FLCN/SMARCB1/CHEK1/BRPF1/MBD3/KAT14/KANSL1L/BRCA1/GATA2/TAF9/LEF1/HDAC2/ELP3/RSF1/KANSL2/MCRS1/MORF4L1/SPHK2/MECP2/PCGF2/TADA2A	36
BP	GO:0035825	homologous recombination	17/2092	64/20536	0.00016552	0.00597569	0.00505588	HDAC10/MLH1/MND1/RAD51/MUS81/RAD51C/MRE11/EME1/CCNB1IP1/RAD51D/CENPS/RAD51B/UBE2B/C11orf80/MLH3/ERCC4/RAD54B	17
BP	GO:0043401	steroid hormone mediated signaling pathway	37/2092	197/20536	0.000181466	0.00651212	0.00550974	NR1H2/SKP2/PAGR1/PMEPA1/GRIP1/PPARD/AKAP13/PAQR7/DAXX/RXRB/PARK7/RARA/NR3C1/RUNX1/ARNTL/ESRRA/NR2C2/NCOR2/PHB/BRCA1/FOXP1/RNF4/CDK7/PGRMC2/RNF14/LEF1/PHB2/RAN/CALCOCO1/NR4A1/VDR/NCOR1/THRA/NCOA4/CRY2/NR3C2/UBE3A	37
BP	GO:0006473	protein acetylation	41/2092	226/20536	0.000183875	0.00652269	0.00551869	SNAI2/BAG6/KAT8/TWIST1/KANSL1/MAPK3/NAA20/MSL3/ING4/SMAD4/WDR5/PHF10/PYGO2/ZNF451/MEAF6/PHF20/PARK7/FLCN/ARNTL/SMARCB1/CHEK1/BRPF1/MBD3/KAT14/KANSL1L/NAA80/BRCA1/GATA2/TAF9/LEF1/HDAC2/ELP3/RSF1/KANSL2/MCRS1/MORF4L1/SPHK1/SPHK2/MECP2/PCGF2/TADA2A	41
BP	GO:0032006	regulation of TOR signaling	24/2092	108/20536	0.000183937	0.00652269	0.00551869	WDR59/GNA12/ARAF/SLC38A9/KPTN/TBC1D7/SIK3/FLCN/RFFL/TSC2/ARNTL/SH3BP4/TBCK/LAMTOR4/LAMTOR5/RHEB/LAMTOR3/DEPDC5/LAMTOR1/MAPKAPK5/MLST8/STK11/EPM2A/NPRL3	24
BP	GO:0006400	tRNA modification	21/2092	89/20536	0.000188811	0.00664174	0.00561941	OSGEP/METTL1/TRMT10B/TRMT61B/DUS3L/TRIT1/TPRKB/SEPHS1/CDK5RAP1/FTSJ1/DUS1L/ELP5/PUS7/TRMT1/GTPBP3/METTL6/MTO1/ELP6/OSGEPL1/ELP3/ELP4	21
BP	GO:0031929	TOR signaling	27/2092	128/20536	0.000189511	0.00664174	0.00561941	WDR59/MAPKAP1/GNA12/ARAF/SLC38A9/KPTN/TBC1D7/SIK3/FLCN/RFFL/TSC2/ARNTL/SH3BP4/TBCK/LAMTOR4/LAMTOR5/RHEB/LAMTOR3/PRR5L/DEPDC5/DISC1/LAMTOR1/MAPKAPK5/MLST8/STK11/EPM2A/NPRL3	27
BP	GO:0019693	ribose phosphate metabolic process	70/2092	448/20536	0.000190675	0.00664368	0.00562105	DHODH/NME4/GCDH/GALK1/MPC2/ELOVL6/ACSF3/DLST/NME1/ALDOA/TPST2/PPCDC/NUP62/APP/POM121/ARNT/UCKL1/EFL1/THEM4/PRPS1/PPCS/ADK/UPRT/PFKFB3/CTPS2/FLCN/PID1/MVK/PDE8A/DNAJC30/AK4/PDP1/GMPR2/ITPA/NUP42/NME6/BPGM/PRKAG2/IMPDH1/OGDH/SLC25A12/ADSL/PPT2/DMAC2L/ACOT8/IMPDH2/PDHX/NUP50/GUK1/STOML2/PRPS2/LDHA/ABHD14B/SUCLG2/HSD17B4/ATPSCKMT/ENO2/RAN/PRKAG1/HDDC3/JMJD8/PKM/NUP93/ATP5F1A/SIRT6/SPHK2/ACOT7/TAZ/NUP…	70
BP	GO:0099010	modification of postsynaptic structure	8/2092	18/20536	0.000195834	0.00668818	0.0056587	TIAM1/WASF3/STAU1/ARHGAP44/ITSN1/WASF1/PFN2/CYFIP1	8
BP	GO:2001169	regulation of ATP biosynthetic process	8/2092	18/20536	0.000195834	0.00668818	0.0056587	FLCN/PID1/DNAJC30/AK4/SLC25A12/ATPSCKMT/SPHK2/TAZ	8
BP	GO:0016233	telomere capping	16/2092	59/20536	0.000196624	0.00668818	0.0056587	MAPK1/STN1/MAPK3/MAP3K4/DCLRE1A/DCLRE1B/NEK7/MRE11/POT1/MAP2K7/TINF2/TNKS/MAPKAPK5/USP7/ERCC4/ACD	16
BP	GO:0098732	macromolecule deacylation	25/2092	115/20536	0.000196867	0.00668818	0.0056587	HDAC10/JDP2/CCAR2/MSL3/PRKD1/HDAC7/SPRED2/HDAC8/MAPK8/SKI/HDAC9/TBL1X/PPT2/PHB/HDAC11/TBL1XR1/CAMK2D/HDAC2/LYPLA1/SIRT3/MORF4L1/SIRT6/SPHK2/TP53/BCL6	25
BP	GO:0070301	cellular response to hydrogen peroxide	23/2092	102/20536	0.000197532	0.00668818	0.0056587	IMPACT/TRPM2/MAPK7/PYCR1/PLEKHA1/KLF4/PARK7/NET1/PDE8A/STK25/MYB/MET/PPIF/STAT6/EZH2/PDCD10/RACK1/HDAC2/RELA/TRAP1/SPHK1/PCGF2/BNIP3	23
BP	GO:1901293	nucleoside phosphate biosynthetic process	52/2092	309/20536	0.000202	0.00680029	0.00575356	MAPK1/DHODH/NME4/GCDH/MPC2/ELOVL6/ACSF3/AGPAT3/NME1/ALDOA/NADK/PPCDC/UCKL1/NMRK1/NAXE/LHPP/PRPS1/PPCS/ADK/UPRT/NMNAT1/CTPS2/AK6/NADK2/FLCN/PID1/DNAJC30/AK4/PDP1/NME6/PRKAG2/IMPDH1/SLC25A12/ADSL/NAXD/PPT2/DMAC2L/IMPDH2/PDHX/MTHFD2L/GUK1/STOML2/PRPS2/ATPSCKMT/PKM/KARS1/SHMT1/ATP5F1A/SPHK2/ACOT7/TAZ/TBPL1	52
BP	GO:0051310	metaphase plate congression	17/2092	65/20536	0.000203112	0.00680029	0.00575356	MLH1/BOD1/CHMP7/TRAPPC12/NUMA1/NUP62/NUF2/PSRC1/CDC23/CHMP1A/MAD1L1/CCNB1/PINX1/KIF22/RAB11A/CHMP2A/HNRNPU	17
BP	GO:0046390	ribose phosphate biosynthetic process	38/2092	206/20536	0.000219236	0.00728162	0.0061608	DHODH/NME4/GCDH/MPC2/ELOVL6/ACSF3/NME1/ALDOA/PPCDC/UCKL1/PRPS1/PPCS/ADK/UPRT/CTPS2/FLCN/PID1/DNAJC30/AK4/PDP1/NME6/PRKAG2/IMPDH1/SLC25A12/ADSL/PPT2/DMAC2L/IMPDH2/PDHX/GUK1/STOML2/PRPS2/ATPSCKMT/PKM/ATP5F1A/SPHK2/ACOT7/TAZ	38
BP	GO:0006401	RNA catabolic process	73/2092	474/20536	0.000219919	0.00728162	0.0061608	RPLP0/MLH1/RPL23/PCID2/CNOT6/WDR61/POLR2D/FXR1/MAGOHB/SIDT2/DIS3L2/RBM10/CNOT3/HBS1L/EXOSC2/PABPC4/PUM1/EXOSC10/METTL3/EXOSC9/ZC3H14/YWHAZ/MYD88/EXOSC3/CARHSP1/PYM1/RPL3/PUM2/XPO1/LSM5/GSPT1/NBDY/RBM24/GIGYF2/RPL37A/PPP1R8/PARN/PSME3/EIF4G1/PCBP4/RPL29/RPL13/PSMD6/PLEKHN1/ETF1/RPL9/CNOT6L/RPS3A/SMG7/YTHDF3/NPM1/PABPC1/CSDE1/EXOSC4/PRR5L/RNH1/HSPA8/RPL18/HNRNPC/PSMA6/RPL28/PSMA4/EDC3/UBB/RPL19/RPL…	73
BP	GO:0045732	positive regulation of protein catabolic process	44/2092	250/20536	0.000221239	0.00728508	0.00616373	BAG6/RHBDD3/CSNK2A1/SOX9/WWP1/RNF185/TNFSF12/PACSIN3/COP1/GGA1/TMEM259/CAV1/AURKA/ATG7/PLK3/CSNK1A1/DVL1/FAM122A/DACT1/SH3D19/BCAP31/ARIH2/CSNK1E/MAPK9/RAB7A/RNF14/SH3RF2/RACK1/RCHY1/FBXL5/PTK2/CLU/CTSC/VPS28/DISC1/DTL/LDLR/SNX1/STUB1/WWP2/ZFAND2A/GGA3/BARD1/VPS11	44
BP	GO:0090316	positive regulation of intracellular protein transport	35/2092	185/20536	0.000231218	0.00757207	0.00640654	PPP1R13B/MAPK1/PPP3CC/CSNK2A2/BAP1/CACNB3/MIEF1/UBL5/ITGB1BP1/RAB29/SH3GLB1/PLK3/MAPK8/UBE2D3/GLI3/YWHAZ/TFDP1/SAR1B/BCAP31/ARIH2/BAG3/PRNP/PDCD10/ZFAND1/MFF/PRR5L/ATG13/RAN/AKT2/USP36/PRKACA/SAE1/TP53/VPS11/TARDBP	35
BP	GO:0048199	vesicle targeting, to, from or within Golgi	19/2092	78/20536	0.000242067	0.00788427	0.00667068	GOSR1/SEC24B/MCFD2/TBC1D20/KLHL12/TRAPPC2/RAB1A/SAR1B/PPP6C/TFG/SEC31A/CTSC/ARFGAP2/RAB1B/PPP6R3/CD59/SCFD1/GOSR2/TRAPPC3	19
BP	GO:0006890	retrograde vesicle-mediated transport, Golgi to endoplasmic reticulum	22/2092	97/20536	0.000246674	0.00794552	0.0067225	BNIP1/KIF3C/RAB6B/STX18/KDELR1/COPE/UVRAG/ERGIC2/KIFAP3/ARFGAP1/KLC2/RAB1A/ERGIC3/KLC1/USE1/RACGAP1/PITPNB/ERGIC1/ARFGAP2/RAB1B/SCFD1/KIF22	22
BP	GO:0051865	protein autoubiquitination	18/2092	72/20536	0.000247185	0.00794552	0.0067225	DDB2/ERCC8/RNF185/LRSAM1/SH3RF3/RNF220/UBE3D/UBE4B/UBE2D3/BRCA1/KLHL24/RNF4/UBE2B/SH3RF2/STUB1/WWP2/UHRF1/UBE3A	18
BP	GO:0070316	regulation of G0 to G1 transition	17/2092	66/20536	0.000247925	0.00794552	0.0067225	PPP2R5B/MAX/RAD51/EHMT2/BMI1/CBX3/TFDP1/CHEK1/PHC1/EZH2/EHMT1/BRCA1/PHC3/RBBP4/CBX5/MGA/PCGF2	17
BP	GO:0032211	negative regulation of telomere maintenance via telomerase	9/2092	23/20536	0.000251084	0.00796162	0.00673613	STN1/EXOSC10/POT1/TINF2/PINX1/HNRNPA1/HNRNPC/ACD/HNRNPU	9
BP	GO:0043984	histone H4-K16 acetylation	9/2092	23/20536	0.000251084	0.00796162	0.00673613	KAT8/KANSL1/MSL3/WDR5/PHF20/KANSL1L/BRCA1/KANSL2/MCRS1	9
BP	GO:0051648	vesicle localization	39/2092	215/20536	0.000261137	0.0082368	0.00696895	BLOC1S6/GOSR1/VAMP7/SEC24B/BBS4/MCFD2/STARD3/MKKS/TBC1D20/KIFAP3/KLHL12/TRAPPC2/CLN3/BLOC1S5/MLPH/RAB1A/STARD3NL/FYCO1/SAR1B/PPP6C/CLASP2/TFG/SEC31A/CTSC/ARFGAP2/RAB1B/PPP6R3/CD59/ARF1/SCFD1/RAB11A/GOSR2/NDE1/NLGN2/C17orf75/DNM2/TRAPPC3/IKBKG/DTNBP1	39
BP	GO:0090305	nucleic acid phosphodiester bond hydrolysis	56/2092	343/20536	0.000263152	0.00825691	0.00698597	POLD2/DDB2/CNOT6/REXO2/GTF2H1/RFC4/MUS81/CASP3/ENDOV/DIS3L2/GTF2H2/TDP1/TREX2/OGG1/POP5/FIP1L1/EXO1/TATDN3/DCLRE1A/DCLRE1B/EXOSC2/ZNRD1/EXOSC10/NMNAT1/MGME1/EXOSC9/RAD1/MRE11/EME1/EXOSC3/YBEY/EXO5/RPA2/RFC5/PPP1R8/PARN/POLD1/TSEN2/CPSF4/ERI3/CPSF7/EXD3/CNOT6L/NHP2/ENPP2/EXOSC4/C11orf80/POLD4/GTF2H3/AEN/EDC3/ERCC4/UBB/ERCC2/UBA52/RNASEH2B	56
BP	GO:0071559	response to transforming growth factor beta	46/2092	267/20536	0.00026659	0.00832122	0.00704037	STRAP/TAB1/FERMT1/SOX9/PXN/PDPK1/MAPK7/MEN1/FAM89B/ARHGEF18/MTMR4/DKK3/CAV1/PMEPA1/SMAD4/PARD3/CRKL/FUT8/PBLD/DLX1/ZNF451/SKI/FLCN/TGFBRAP1/NR3C1/HIPK2/SKIL/CITED1/NREP/VEPH1/SMAD1/HDAC2/PTK2/CITED2/PML/STUB1/UBB/STK11/SMAD2/DNM2/UBA52/LTBP4/PARD6A/TP53/SNX25/FERMT2	46
BP	GO:0010821	regulation of mitochondrion organization	38/2092	208/20536	0.000268282	0.00833063	0.00704834	PPP1R13B/DHODH/FAM162A/MFN2/PPP3CC/CSNK2A2/BAP1/PARL/MIEF1/CTTN/UBL5/SH3GLB1/MAPK8/PARK7/FLCN/PID1/UBE2D3/YWHAZ/TSC2/TFDP1/CAMKK2/OMA1/PPIF/ARIH2/BAG3/CLU/DDHD2/MFF/ATG13/DNM1L/NOL3/USP36/CDC37/SAE1/MYO19/TP53/VPS11/BNIP3	38
BP	GO:0009165	nucleotide biosynthetic process	51/2092	305/20536	0.000270888	0.00836822	0.00708014	MAPK1/DHODH/NME4/GCDH/MPC2/ELOVL6/ACSF3/AGPAT3/NME1/ALDOA/NADK/PPCDC/UCKL1/NMRK1/NAXE/PRPS1/PPCS/ADK/UPRT/NMNAT1/CTPS2/AK6/NADK2/FLCN/PID1/DNAJC30/AK4/PDP1/NME6/PRKAG2/IMPDH1/SLC25A12/ADSL/NAXD/PPT2/DMAC2L/IMPDH2/PDHX/MTHFD2L/GUK1/STOML2/PRPS2/ATPSCKMT/PKM/KARS1/SHMT1/ATP5F1A/SPHK2/ACOT7/TAZ/TBPL1	51
BP	GO:0016197	endosomal transport	43/2092	245/20536	0.000275772	0.00847539	0.00717081	GOSR1/RAB35/VPS26B/RAB6B/ANKRD27/CHMP7/BVES/EHD3/GGA1/PLEKHJ1/HGS/GRIP1/ERC1/RAB29/EPS15/ARHGAP44/CHMP1A/TBC1D14/TBC1D10B/CORO1C/SNX5/VPS35L/VPS29/RAB7A/DENND2A/VPS28/DENND5A/ARL1/LAMTOR1/TMEM50B/DNM1L/SNX1/NDRG4/RAB11A/GOSR2/UBB/GGA3/UBE2O/SLC66A2/UBA52/CHMP2A/ANXA8/RAB7B	43
BP	GO:0009259	ribonucleotide metabolic process	68/2092	438/20536	0.000281651	0.00857812	0.00725773	DHODH/NME4/GCDH/GALK1/MPC2/ELOVL6/ACSF3/DLST/NME1/ALDOA/TPST2/PPCDC/NUP62/APP/POM121/ARNT/UCKL1/EFL1/THEM4/PPCS/ADK/UPRT/PFKFB3/CTPS2/FLCN/PID1/MVK/PDE8A/DNAJC30/AK4/PDP1/GMPR2/ITPA/NUP42/NME6/BPGM/PRKAG2/IMPDH1/OGDH/SLC25A12/ADSL/PPT2/DMAC2L/ACOT8/IMPDH2/PDHX/NUP50/GUK1/STOML2/LDHA/ABHD14B/SUCLG2/HSD17B4/ATPSCKMT/ENO2/RAN/PRKAG1/HDDC3/JMJD8/PKM/NUP93/ATP5F1A/SIRT6/SPHK2/ACOT7/TAZ/NUP153/RNASEH2B	68
BP	GO:0010822	positive regulation of mitochondrion organization	27/2092	131/20536	0.000281977	0.00857812	0.00725773	PPP1R13B/FAM162A/MFN2/PPP3CC/CSNK2A2/BAP1/MIEF1/UBL5/SH3GLB1/MAPK8/PARK7/UBE2D3/YWHAZ/TFDP1/CAMKK2/PPIF/ARIH2/DDHD2/MFF/ATG13/DNM1L/USP36/CDC37/SAE1/TP53/VPS11/BNIP3	27
BP	GO:0010976	positive regulation of neuron projection development	50/2092	298/20536	0.000284743	0.00861851	0.00729191	DVL2/PPP2R5B/SF3A2/KIDINS220/VAMP7/TIAM1/DBN1/FBXO38/ANKRD27/MOB2/PRKD1/NME1/ZFYVE27/DPYSL3/AP2A1/PLXNB2/GRIP1/NRP1/CBFA2T2/DVL1/PLAA/STK25/MARK2/NCKIPSD/L1CAM/SKIL/TMEM106B/ITSN1/STYXL1/NIN/EZH2/ZMYND8/NCK1/ROBO1/TENM3/MDK/GPRASP2/DISC1/ARF1/IST1/TWF1/DNM1L/NDRG4/RAB11A/GRN/STK11/CRTC1/CYFIP1/EFNA5/SCARB2	50
BP	GO:0031346	positive regulation of cell projection organization	64/2092	407/20536	0.000294218	0.00886056	0.00749669	DVL2/PPP2R5B/SF3A2/KIDINS220/VAMP7/MARK4/BBS4/WRAP73/TIAM1/DBN1/FBXO38/ANKRD27/MOB2/PRKD1/NME1/ZFYVE27/DPYSL3/AP2A1/PLXNB2/GRIP1/DZIP1/NRP1/CBFA2T2/DVL1/CCP110/PLAA/STK25/MARK2/NCKIPSD/L1CAM/CORO1C/SKIL/ARAP1/PLEKHM1/TMEM106B/ITSN1/STYXL1/NIN/EZH2/ZMYND8/NCK1/RREB1/ROBO1/TENM3/ENPP2/MDK/GPRASP2/DISC1/ARF1/IST1/TWF1/DYNLL1/DNM1L/NDRG4/RAB11A/DEF8/GRN/STK11/DNM2/CRTC1/CYFIP1/KCTD17/EFNA5/SCARB2	64
BP	GO:0070585	protein localization to mitochondrion	31/2092	159/20536	0.000296839	0.00886273	0.00749854	PPP1R13B/MFN2/PPP3CC/CSNK2A2/MAIP1/BAP1/PARL/TIMM22/UBL5/SH3GLB1/MAPK8/CALM3/UBE2D3/YWHAZ/TOMM40/TFDP1/MTERF4/ARIH2/BAG3/COX18/MFF/ATG13/IMMP1L/TIMM8B/DNM1L/TIMM9/USP36/TIMM13/SAE1/TP53/VPS11	31
BP	GO:0006513	protein monoubiquitination	18/2092	73/20536	0.000297248	0.00886273	0.00749854	DDB2/KLHL12/UBE3D/BMI1/UBE4B/UBE2D3/BCOR/MGRN1/FANCL/UBE2B/DTL/ZNF598/UBB/UBE2O/CUL1/PCGF2/PEX12/UHRF1	18
BP	GO:0006475	internal protein amino acid acetylation	35/2092	188/20536	0.000317903	0.00943165	0.00797988	SNAI2/BAG6/KAT8/TWIST1/KANSL1/MAPK3/MSL3/ING4/SMAD4/WDR5/PHF10/PYGO2/ZNF451/MEAF6/PHF20/FLCN/SMARCB1/CHEK1/BRPF1/MBD3/KAT14/KANSL1L/BRCA1/GATA2/TAF9/LEF1/ELP3/RSF1/KANSL2/MCRS1/MORF4L1/SPHK2/MECP2/PCGF2/TADA2A	35
BP	GO:0006470	protein dephosphorylation	59/2092	369/20536	0.000321032	0.00947757	0.00801874	CTDP1/PPP2R5B/TAB1/PTPRA/PPP3CC/NSMF/CTDSP1/DLC1/PTPRR/BOD1/VRK3/MTMR4/PPP2R5C/DUSP18/PPP2R1B/MTMR2/PTPA/CDC25C/EYA4/LHPP/RNGTT/BTRC/MTMR1/TNS2/CALM3/FAM122A/PPP3CB/DNAJC6/PDP1/CYCS/CD33/PPP1R8/PTPN13/PTPRF/FKBP1A/CDC25B/GNAI2/STYXL1/CDC14B/CABIN1/PPP2R2D/PPP6C/NCK1/PTP4A2/PPM1K/SH3RF2/IKBKB/SMPD1/PPP6R3/PTPN1/PPP1CC/ARPP19/CTDNEP1/URI1/STK11/PTPN2/RPRD1B/CRY2/PPM1D	59
BP	GO:0018210	peptidyl-threonine modification	29/2092	146/20536	0.00033106	0.00972571	0.00822868	MAPK1/CSNK2A1/TTK/CSNK1G2/CAB39/CSNK2A2/PDPK1/GRK2/VRK3/PRKD1/PARD3/SPRED2/APP/HIPK1/MAPK8/CSNK1A1/CALM3/INPP5K/HIPK2/MARK2/PRKAG2/CHEK1/CSNK1E/EIF4G1/CAMK2D/TNKS/WNK1/PRKACA/SPHK1	29
BP	GO:0007080	mitotic metaphase plate congression	14/2092	50/20536	0.000338543	0.00989701	0.00837361	BOD1/CHMP7/NUP62/NUF2/PSRC1/CDC23/CHMP1A/MAD1L1/CCNB1/PINX1/KIF22/RAB11A/CHMP2A/HNRNPU	14
BP	GO:0007265	Ras protein signal transduction	74/2092	489/20536	0.000341424	0.0099206	0.00839357	RAB3D/TNFAIP1/RAB35/MFN2/RAB38/RAF1/KRAS/RAB30/TIMP2/MAPKAP1/RAB40B/ARHGEF19/GNA12/DLC1/RAB6B/TIAM1/ABR/ARHGEF3/RAPGEF6/RFXANK/ARHGEF18/CYTH2/PRKD1/RAP1B/NUP62/CRKL/ARHGEF1/RAB18/CDC42SE1/G3BP2/FOXM1/AKAP13/RAB29/ARFGAP1/RALGDS/RALGPS1/NRP1/ARHGEF9/FGD1/PARK7/ARHGAP44/NET1/FLCN/RAB24/FBXO8/ITGB1/RHOG/RAB1A/FLOT1/AGTR1/STMN1/MET/MAPRE2/ITSN1/WASF1/RREB1/RAB7A/ROBO1/PSD3/RRAS2/RAB1B/CDKN2A/RAB40C/M…	74
BP	GO:0061462	protein localization to lysosome	12/2092	39/20536	0.000342661	0.0099206	0.00839357	HGS/KPTN/RTN4/SH3BP4/LAMTOR4/LAMTOR5/RAB7A/CLU/HSPA8/GGA3/NCOA4/SCARB2	12
BP	GO:0006901	vesicle coating	18/2092	74/20536	0.000355895	0.0102542	0.00867584	SEC24B/MCFD2/TBC1D20/KLHL12/TRAPPC2/RAB1A/SAR1B/PPP6C/TFG/SEC31A/CTSC/ARFGAP2/RAB1B/PPP6R3/CD59/SCFD1/GOSR2/TRAPPC3	18
BP	GO:0034614	cellular response to reactive oxygen species	34/2092	182/20536	0.000359577	0.0102758	0.0086941	MAPK1/MAPK3/PXN/IMPACT/FANCC/TRPM2/MAPK7/PYCR1/FBLN5/PLEKHA1/MAPK8/KLF4/PARK7/NET1/PDE8A/AGAP3/STK25/CAMKK2/MYB/MET/PPIF/MAPK9/STAT6/EZH2/PDCD10/RACK1/HDAC2/RELA/TRAP1/DNM2/SPHK1/PCGF2/FER/BNIP3	34
BP	GO:1903533	regulation of protein targeting	21/2092	93/20536	0.000360073	0.0102758	0.0086941	CSNK2A2/VAMP7/BAP1/CACNB3/PARL/MIEF1/UBL5/ITGB1BP1/SH3GLB1/UBE2D3/INPP5K/NUCB1/ARIH2/BAG3/PRNP/MFF/ATG13/AKT2/USP36/SAE1/VPS11	21
BP	GO:0045023	G0 to G1 transition	17/2092	68/20536	0.000363834	0.0102865	0.00870316	PPP2R5B/MAX/RAD51/EHMT2/BMI1/CBX3/TFDP1/CHEK1/PHC1/EZH2/EHMT1/BRCA1/PHC3/RBBP4/CBX5/MGA/PCGF2	17
BP	GO:0007088	regulation of mitotic nuclear division	33/2092	175/20536	0.000365381	0.0102865	0.00870316	CDK13/TTK/PCID2/ANAPC5/TACC3/AURKA/CDC25C/NUMA1/NUP62/CDC23/CHMP1A/NME6/CDK5RAP2/CHEK1/ANAPC1/DYNC1LI1/STAG2/MAD1L1/CDC14B/CCNB1/TNKS/PHB2/NEK6/XRCC3/ANAPC11/PKMYT1/PSMG2/SPHK1/DAPK3/CHMP2A/STAG1/HNRNPU/CEP85	33
BP	GO:0022616	DNA strand elongation	9/2092	24/20536	0.000365598	0.0102865	0.00870316	POLD2/GINS2/LIG3/RFC4/DCLRE1B/MRE11/POT1/LIG1/MCM4	9
BP	GO:0072655	establishment of protein localization to mitochondrion	30/2092	154/20536	0.000373907	0.0104712	0.00885938	PPP1R13B/MFN2/PPP3CC/CSNK2A2/MAIP1/BAP1/PARL/TIMM22/UBL5/SH3GLB1/MAPK8/CALM3/UBE2D3/YWHAZ/TOMM40/TFDP1/MTERF4/ARIH2/BAG3/COX18/MFF/ATG13/IMMP1L/TIMM8B/TIMM9/USP36/TIMM13/SAE1/TP53/VPS11	30
BP	GO:1903311	regulation of mRNA metabolic process	58/2092	364/20536	0.000392713	0.0109466	0.00926167	PCID2/MBNL1/FXR1/CELF1/RBM10/WTAP/EXOSC2/PABPC4/PUM1/METTL3/EXOSC9/ZC3H14/YWHAZ/MYD88/EXOSC3/CARHSP1/PUM2/XPO1/RBMX/CDK9/RBM24/GIGYF2/PARN/PSME3/CPSF4/TRA2B/NELFE/EIF4G1/PCBP4/CPSF7/PSMD6/PLEKHN1/CCNB1/CNOT6L/YTHDF3/NPM1/PABPC1/RBM4B/EXOSC4/PRR5L/HSPA8/SFSWAP/HNRNPA1/HNRNPC/PSMA6/PSMA4/C1QBP/UBB/SRSF8/RBM42/UBA52/SAMD4B/SNRPA/BARD1/PSMD8/SAP18/TARDBP/HNRNPU	58
BP	GO:0010508	positive regulation of autophagy	26/2092	127/20536	0.000404191	0.0112144	0.00948825	MFN2/MAPK3/LRSAM1/PRKD1/TFEB/ATG7/UVRAG/SH3GLB1/PLK3/PARK7/FLCN/TSC2/CAMKK2/SH3BP4/FYCO1/GPSM1/BAG3/DAPK1/MTDH/PIK3CB/TPCN1/STK11/CDC37/EPM2A/IKBKG/BNIP3	26
BP	GO:0031123	RNA 3'-end processing	32/2092	169/20536	0.000412507	0.0113557	0.00960777	POLR2D/U2AF1L4/CLP1/MAGOHB/ZC3H11A/APP/FIP1L1/INTS7/EXOSC2/EXOSC10/EXOSC9/ZC3H14/EXOSC3/TRNT1/CDK9/DDX39B/PARN/THOC5/CPSF4/DDX39A/NELFE/ERI3/CPSF7/GRSF1/CCNB1/PABPC1/EXOSC4/INTS14/THOC6/SNRPA/RPRD1B/BARD1	32
BP	GO:0060249	anatomical structure homeostasis	72/2092	476/20536	0.000413072	0.0113557	0.00960777	STRAP/MAPK1/POLE2/RAB3D/POLD2/STN1/SOX9/KRAS/MAPK3/RAD51/BBS4/RFC4/GAA/IL20RB/HOMER1/RAD51C/ALDOA/MKKS/MAP3K4/LARGE1/PBLD/DMD/EXO1/DCLRE1A/DCLRE1B/HDAC8/EXOSC10/NEK7/SMARCAL1/MKS1/MRE11/POT1/MAP2K7/ADD1/CCT7/TINF2/SP100/RPA2/RFC5/GIGYF2/PLEKHM1/PARN/POLD1/BAG3/RAD51D/GATA2/FBXO4/NHP2/SMG7/TNKS/CCNE2/PINX1/POLD4/TCP1/CCT2/HNRNPA1/MAPKAPK5/HNRNPC/XRCC3/HMBOX1/ANKRD11/USP7/PML/DEF8/ACTG1/ERCC4/STK11…	72
BP	GO:0006754	ATP biosynthetic process	14/2092	51/20536	0.000423385	0.0115587	0.00977957	ALDOA/FLCN/PID1/DNAJC30/AK4/PRKAG2/SLC25A12/DMAC2L/STOML2/ATPSCKMT/PKM/ATP5F1A/SPHK2/TAZ	14
BP	GO:0042795	snRNA transcription by RNA polymerase II	18/2092	75/20536	0.000424316	0.0115587	0.00977957	SNAPC2/POLR2D/GTF2E2/INTS7/CCNK/GTF2A2/CDK9/POLR2H/TAF6/GTF2E1/CDK7/TAF9/INTS9/INTS10/INTS11/SP1/INTS14/RPRD1B	18
BP	GO:0006457	protein folding	43/2092	250/20536	0.000430038	0.0116616	0.00986661	CSNK2A1/EMC4/CSNK2A2/PPIL3/TOR2A/DNAJC21/MKKS/DNAJA3/DNAJC5/PPIE/PFDN6/BAG1/GNB2/SIL1/NGLY1/CCT7/DERL1/HSPE1/TBCEL/FKBP1A/GNAI2/NFYC/PPIF/BAG3/DNAJB12/GAK/CLU/HSPA8/TCP1/PDIA6/CCT2/GNB5/TRAP1/TBCD/P4HB/GRN/CDC37/SPHK1/DNAJB1/LTBP4/UBXN1/DNAJC10/HSPH1	43
BP	GO:0033047	regulation of mitotic sister chromatid segregation	17/2092	69/20536	0.000437576	0.0118126	0.00999434	TTK/PCID2/ANAPC5/TACC3/NUMA1/CDC23/CDK5RAP2/ANAPC1/DYNC1LI1/MAD1L1/CCNB1/TNKS/NEK6/XRCC3/ANAPC11/PSMG2/HNRNPU	17
BP	GO:1903829	positive regulation of cellular protein localization	56/2092	350/20536	0.000441501	0.0118651	0.0100388	PPP1R13B/MAPK1/PPP3CC/CSNK2A2/MARK4/PDPK1/BAP1/CACNB3/TRAPPC12/MIEF1/EPB41/NUMA1/NUP62/UBL5/ITGB1BP1/RAB29/SH3GLB1/PLK3/MAPK8/PARK7/RTN4/UBE2D3/GLI3/YWHAZ/ITGB1/RHOG/CCT7/TFDP1/CEP250/SAR1B/BCAP31/ARIH2/BAG3/PRNP/PDCD10/RACK1/ZFAND1/PINX1/MFF/VPS28/PRR5L/ATG13/TCP1/RAN/CCT2/MCRS1/RAB11A/AKT2/STK11/USP36/PRKACA/SAE1/PARD6A/TP53/VPS11/TARDBP	56
BP	GO:0007131	reciprocal meiotic recombination	16/2092	63/20536	0.000443549	0.0118669	0.0100403	MLH1/MND1/RAD51/MUS81/RAD51C/MRE11/EME1/CCNB1IP1/RAD51D/CENPS/RAD51B/UBE2B/C11orf80/MLH3/ERCC4/RAD54B	16
BP	GO:0009260	ribonucleotide biosynthetic process	36/2092	199/20536	0.000464818	0.0123807	0.010475	DHODH/NME4/GCDH/MPC2/ELOVL6/ACSF3/NME1/ALDOA/PPCDC/UCKL1/PPCS/ADK/UPRT/CTPS2/FLCN/PID1/DNAJC30/AK4/PDP1/NME6/PRKAG2/IMPDH1/SLC25A12/ADSL/PPT2/DMAC2L/IMPDH2/PDHX/GUK1/STOML2/ATPSCKMT/PKM/ATP5F1A/SPHK2/ACOT7/TAZ	36
BP	GO:0042276	error-prone translesion synthesis	8/2092	20/20536	0.000467867	0.0124067	0.010497	POLE2/RFC4/POLH/RPA2/RFC5/UBB/POLI/UBA52	8
BP	GO:0032434	regulation of proteasomal ubiquitin-dependent protein catabolic process	28/2092	142/20536	0.000470201	0.0124137	0.0105029	BAG6/GNA12/ARAF/CCAR2/COP1/CAV1/AURKA/UCHL5/PLK3/PARK7/CSNK1A1/DVL1/FAM122A/BCAP31/ARIH2/CSNK1E/MAPK9/RNF14/TAF9/SH3RF2/RACK1/RCHY1/CLU/PBK/USP7/STUB1/ZFAND2A/UBXN1	28
BP	GO:0006900	vesicle budding from membrane	23/2092	108/20536	0.000475141	0.0124891	0.0105667	SEC24B/MCFD2/TBC1D20/KLHL12/SEC23B/TRAPPC2/ANXA2/RAB1A/SAR1B/PPP6C/RAB7A/TFG/SEC31A/CTSC/ARFGAP2/RAB1B/PPP6R3/CD59/ARF1/SCFD1/GOSR2/DNM2/TRAPPC3	23
BP	GO:0033045	regulation of sister chromatid segregation	19/2092	82/20536	0.000478589	0.0124952	0.0105719	TTK/PCID2/ANAPC5/RMI2/TACC3/NUMA1/HDAC8/CDC23/CDK5RAP2/ANAPC1/DYNC1LI1/MAD1L1/CCNB1/TNKS/NEK6/XRCC3/ANAPC11/PSMG2/HNRNPU	19
BP	GO:0043487	regulation of RNA stability	38/2092	214/20536	0.000479542	0.0124952	0.0105719	PCID2/FXR1/RBM10/EXOSC2/PABPC4/PUM1/METTL3/EXOSC9/ZC3H14/YWHAZ/MYD88/EXOSC3/CARHSP1/PUM2/XPO1/RBM24/GIGYF2/PARN/PSME3/EIF4G1/PCBP4/PSMD6/PLEKHN1/CNOT6L/YTHDF3/NPM1/PABPC1/EXOSC4/HSPA8/HNRNPC/PSMA6/PSMA4/UBB/UBA52/SAMD4B/PSMD8/TARDBP/HNRNPU	38
BP	GO:0009301	snRNA transcription	18/2092	76/20536	0.000503823	0.0130147	0.0110114	SNAPC2/POLR2D/GTF2E2/INTS7/CCNK/GTF2A2/CDK9/POLR2H/TAF6/GTF2E1/CDK7/TAF9/INTS9/INTS10/INTS11/SP1/INTS14/RPRD1B	18
BP	GO:0090114	COPII-coated vesicle budding	18/2092	76/20536	0.000503823	0.0130147	0.0110114	SEC24B/MCFD2/TBC1D20/KLHL12/SEC23B/TRAPPC2/RAB1A/SAR1B/PPP6C/TFG/SEC31A/CTSC/RAB1B/PPP6R3/CD59/SCFD1/GOSR2/TRAPPC3	18
BP	GO:0048207	vesicle targeting, rough ER to cis-Golgi	17/2092	70/20536	0.000523848	0.0134163	0.0113512	SEC24B/MCFD2/TBC1D20/KLHL12/TRAPPC2/RAB1A/SAR1B/PPP6C/TFG/SEC31A/CTSC/RAB1B/PPP6R3/CD59/SCFD1/GOSR2/TRAPPC3	17
BP	GO:0048208	COPII vesicle coating	17/2092	70/20536	0.000523848	0.0134163	0.0113512	SEC24B/MCFD2/TBC1D20/KLHL12/TRAPPC2/RAB1A/SAR1B/PPP6C/TFG/SEC31A/CTSC/RAB1B/PPP6R3/CD59/SCFD1/GOSR2/TRAPPC3	17
BP	GO:1902850	microtubule cytoskeleton organization involved in mitosis	29/2092	150/20536	0.000528268	0.0134719	0.0113983	TTK/WRAP73/TACC3/EML1/AURKA/PTPA/NUMA1/NUP62/NUF2/PSRC1/CHMP1A/CDK5RAP2/STMN1/STAG2/RACGAP1/SUN2/CLASP2/CCNB1/TNKS/RAN/PRC1/RAB11A/NDE1/TUBG1/CHMP2A/MECP2/STAG1/EFHC1/HNRNPU	29
BP	GO:0007040	lysosome organization	16/2092	64/20536	0.000536225	0.0135595	0.0114723	TMEM199/GAA/TFEB/HPS1/AKTIP/CLN3/TMEM106B/RAB7A/LAMTOR1/ARF1/TPCN2/GRN/NAGLU/RAB7B/RAB34/SCARB2	16
BP	GO:0080171	lytic vacuole organization	16/2092	64/20536	0.000536225	0.0135595	0.0114723	TMEM199/GAA/TFEB/HPS1/AKTIP/CLN3/TMEM106B/RAB7A/LAMTOR1/ARF1/TPCN2/GRN/NAGLU/RAB7B/RAB34/SCARB2	16
BP	GO:0043112	receptor metabolic process	39/2092	223/20536	0.000555401	0.0139685	0.0118184	ANKRD13A/GRK2/BVES/EHD3/PLEKHJ1/GTF2H2/CAV1/MTMR2/UVRAG/FUT8/AP2A1/RAB29/SH3GLB1/EPS15/LDLRAP1/LGMN/ANKRD13B/ANXA2/ITGB1/CLTA/CXCL8/FLOT1/ARAP1/SCAP/HDAC2/CAPN1/LAMTOR1/ARF1/PTPN1/ATXN2/CNPY2/NUMB/SNX1/RAB31/RAMP2/DNM2/CD9/SNX25/GREM1	39
BP	GO:0090150	establishment of protein localization to membrane	58/2092	369/20536	0.000557064	0.0139685	0.0118184	PPP1R13B/BAG6/RPLP0/PPP3CC/RPL23/VAMP7/PEX5/BRAF/MAIP1/CACNB3/TRAM1L1/ZDHHC7/GGA1/MIEF1/TIMM22/PARD3/GET3/GOLGA7/GRIP1/ITGB1BP1/ZDHHC18/MAPK8/CLSTN1/ARHGAP44/CALM3/YWHAZ/RPL3/INPP5K/TFDP1/BLZF1/RPL37A/PRNP/SSR1/RPL29/RPL13/RPL9/COX18/SRP72/RACK1/RPS3A/LYPLA1/MFF/SSR2/SRPRA/RPL18/TIMM9/RPL28/RAB11A/AKT2/RAB31/RPL19/GGA3/RPL17/TIMM13/UBA52/RPS5/TP53/RAB34	58
BP	GO:0006298	mismatch repair	12/2092	41/20536	0.000570869	0.0141959	0.0120108	HDAC10/POLD2/MLH1/EXO1/MUTYH/MSH2/RPA2/LIG1/POLD1/POLD4/MLH3/PMS1	12
BP	GO:2000279	negative regulation of DNA biosynthetic process	12/2092	41/20536	0.000570869	0.0141959	0.0120108	STN1/MEN1/NIBAN2/EXOSC10/POT1/TINF2/PINX1/HNRNPA1/HNRNPC/TP53/ACD/HNRNPU	12
BP	GO:0043393	regulation of protein binding	40/2092	231/20536	0.000583015	0.0143926	0.0121772	MAPRE3/MAPK3/TIAM1/MARK3/PSME3IP1/MEN1/CAV1/EPB41/AURKA/APP/ITGB1BP1/DZIP1/MAPK8/LDLRAP1/NRP1/PARK7/DVL1/AKTIP/DACT1/ANXA2/ADD1/DERL1/HIPK2/MARK2/FLOT1/STMN1/CRBN/MET/PTPRF/FKBP1A/GPSM1/CSNK1E/NVL/LEF1/DISC1/RAN/TMBIM6/STUB1/PRKACA/DTNBP1	40
BP	GO:0034968	histone lysine methylation	26/2092	130/20536	0.000588171	0.0143926	0.0121772	WDR61/MEN1/PAGR1/DNMT3B/SMAD4/WDR5/ASH1L/PYGO2/EHMT2/BCOR/SMARCB1/KDM6A/ARID4B/MYB/NELFE/EZH2/EHMT1/BRCA1/MECOM/NSD2/KDM4C/ZNF274/MECP2/SMYD3/SETD3/BRD4	26
BP	GO:0038127	ERBB signaling pathway	28/2092	144/20536	0.000593907	0.0143926	0.0121772	BCAR1/MAPK1/PLCG1/SOX9/PDPK1/PTPRR/AFAP1L2/RHBDF2/HGS/NUP62/EFEMP1/APP/EPS15/ERBIN/LGMN/RTN4/GAREM1/ARAP1/SNX5/EPS15L1/RAB7A/GAB1/PTK2/STUB1/CDC37/PTPN2/SHKBP1/FER	28
BP	GO:0042770	signal transduction in response to DNA damage	28/2092	144/20536	0.000593907	0.0143926	0.0121772	SNAI2/TWIST1/SNAI1/CNOT6/ING4/AURKA/CDC25C/SPRED2/CNOT3/FOXM1/GADD45A/PLK3/HIPK2/TFDP1/SP100/NDRG1/CHEK1/CDC14B/PCBP4/BRCA1/CCNB1/CNOT6L/CD44/DTL/PML/BABAM1/TP53/PPM1D	28
BP	GO:0043476	pigment accumulation	6/2092	12/20536	0.00059559	0.0143926	0.0121772	BLOC1S6/RAB38/AP1G1/ANKRD27/BLOC1S5/AP1M1	6
BP	GO:0043482	cellular pigment accumulation	6/2092	12/20536	0.00059559	0.0143926	0.0121772	BLOC1S6/RAB38/AP1G1/ANKRD27/BLOC1S5/AP1M1	6
BP	GO:2000615	regulation of histone H3-K9 acetylation	6/2092	12/20536	0.00059559	0.0143926	0.0121772	SMAD4/ZNF451/SMARCB1/CHEK1/BRCA1/SPHK2	6
BP	GO:0002181	cytoplasmic translation	22/2092	103/20536	0.000598315	0.0144004	0.0121838	RPLP0/FTSJ1/EIF3B/METTL3/DPH2/EIF3CL/GSPT1/RBM24/DPH5/EIF3L/EIF4G1/RPL29/NCK1/EIF3D/ETF1/RPL9/EIF3H/EIF3K/RPL18/RPL19/RPL17/EIF4A1	22
BP	GO:0034502	protein localization to chromosome	20/2092	90/20536	0.000612355	0.0146794	0.0124199	TTK/BOD1/CHMP7/TRAPPC12/PPHLN1/HDAC8/RCC2/POT1/CCT7/TINF2/MSH2/RPA2/EZH2/LRWD1/SPIDR/TNKS/PINX1/TCP1/CCT2/ACD	20
BP	GO:1990928	response to amino acid starvation	13/2092	47/20536	0.000622052	0.0148524	0.0125663	MAPK1/WDR59/MAPK3/IMPACT/PRKD1/KPTN/ATF3/SH3GLB1/MAPK8/ATF4/EIF2A/DEPDC5/NPRL3	13
BP	GO:0070507	regulation of microtubule cytoskeleton organization	37/2092	210/20536	0.000657339	0.0154728	0.0130911	MAPRE3/CEP76/MARK4/TACC3/AURKA/NUMA1/NUP62/PHLDB1/PRUNE1/PSRC1/CAMSAP1/RASSF7/CHMP1A/XPO1/MARK2/INPP5J/CEP250/CDK5RAP2/STMN1/CHEK1/STAG2/MET/MAPRE2/NIN/BRCA1/CLASP2/RNF4/NPM1/XRCC3/NUBP1/TBCD/CHMP2A/MECP2/EFNA5/STAG1/HNRNPU/CEP85	37
BP	GO:0001510	RNA methylation	19/2092	84/20536	0.00065836	0.0154728	0.0130911	DIMT1/TRMT2A/METTL1/TRMT10B/ZCCHC4/TRMT61B/WTAP/FTSJ1/TRMT1/GTPBP3/METTL3/METTL6/METTL15/MTERF4/MTO1/NOP2/RNMT/TRMT2B/EMG1	19
BP	GO:0048194	Golgi vesicle budding	19/2092	84/20536	0.00065836	0.0154728	0.0130911	SEC24B/MCFD2/TBC1D20/KLHL12/SEC23B/TRAPPC2/RAB1A/SAR1B/PPP6C/TFG/SEC31A/CTSC/ARFGAP2/RAB1B/PPP6R3/CD59/SCFD1/GOSR2/TRAPPC3	19
BP	GO:0051303	establishment of chromosome localization	19/2092	84/20536	0.00065836	0.0154728	0.0130911	MLH1/BOD1/CHMP7/TRAPPC12/NUMA1/NUP62/NUF2/PSRC1/CDC23/CHMP1A/MAD1L1/CCNB1/UBE2B/PINX1/KIF22/RAB11A/NDE1/CHMP2A/HNRNPU	19
BP	GO:0007178	transmembrane receptor protein serine/threonine kinase signaling pathway	58/2092	372/20536	0.000682996	0.015989	0.0135279	STRAP/TAB1/FERMT1/TTK/HES1/MAPK3/PXN/PDPK1/RBPMS/MEN1/FAM89B/ARHGEF18/MTMR4/DKK3/NKX2-5/CAV1/PMEPA1/SMAD4/PARD3/NUMA1/FUT8/PBLD/RUNX2/DLX1/FBXL15/ZNF451/TGIF2/SKI/FLCN/TGFBRAP1/UBE2D3/HIPK2/SKIL/CITED1/FKBP1A/HIVEP1/NREP/VEPH1/MSX2/LEF1/SMAD1/PTK2/CITED2/PML/STUB1/NUP93/UBB/STK11/UBE2O/SMAD2/DNM2/UBA52/LTBP4/PARD6A/TP53/SNX25/GREM1/FERMT2	58
BP	GO:0061842	microtubule organizing center localization	10/2092	31/20536	0.000699576	0.0163135	0.0138024	PARD3/AURKA/IFT20/ARPC5/CEP83/TBCCD1/NIN/SUN2/NUBP1/NDE1	10
BP	GO:0006403	RNA localization	43/2092	256/20536	0.000713602	0.016576	0.0140246	PCID2/ZNF593/POLR2D/U2AF1L4/AGFG1/MAGOHB/SIDT2/SHQ1/ZC3H11A/NUP62/POM121/FIP1L1/G3BP2/NXT2/EXOSC2/EXOSC10/EXOSC3/CCT7/XPO1/FLOT1/NUP42/QKI/DDX39B/NUP50/PARN/THOC5/CPSF4/DDX39A/NHP2/SMG7/NPM1/TNKS/NXF1/TCP1/RAN/ATXN2/CCT2/HNRNPA1/SNUPN/NUP93/THOC6/NUP153/HNRNPU	43
BP	GO:0030330	DNA damage response, signal transduction by p53 class mediator	24/2092	118/20536	0.000730667	0.0169069	0.0143045	SNAI2/TWIST1/SNAI1/CNOT6/ING4/AURKA/CDC25C/SPRED2/CNOT3/FOXM1/GADD45A/PLK3/HIPK2/TFDP1/SP100/NDRG1/PCBP4/BRCA1/CCNB1/CNOT6L/CD44/PML/TP53/PPM1D	24
BP	GO:0007030	Golgi organization	29/2092	153/20536	0.000737768	0.0170056	0.014388	MAPK1/RAB30/MAPK3/STX18/EHD3/TRAPPC12/NPLOC4/PRKD1/TBC1D20/COG2/RAB29/PI4K2A/PLK3/TJAP1/CSNK1A1/ATL2/YWHAZ/TANGO2/STK25/RAB1A/BLZF1/KIFC3/PDCD10/PDE4DIP/CLASP2/GAK/HIKESHI/ARL1/DNM2	29
BP	GO:0050000	chromosome localization	19/2092	85/20536	0.000768225	0.017593	0.014885	MLH1/BOD1/CHMP7/TRAPPC12/NUMA1/NUP62/NUF2/PSRC1/CDC23/CHMP1A/MAD1L1/CCNB1/UBE2B/PINX1/KIF22/RAB11A/NDE1/CHMP2A/HNRNPU	19
BP	GO:0072665	protein localization to vacuole	16/2092	66/20536	0.000772059	0.017593	0.014885	VAMP7/HGS/KPTN/SH3GLB1/RTN4/SH3BP4/LAMTOR4/LAMTOR5/RAB7A/CLU/VPS28/HSPA8/GOSR2/GGA3/NCOA4/SCARB2	16
BP	GO:1903749	positive regulation of establishment of protein localization to mitochondrion	16/2092	66/20536	0.000772059	0.017593	0.014885	PPP1R13B/PPP3CC/CSNK2A2/BAP1/UBL5/SH3GLB1/MAPK8/UBE2D3/YWHAZ/TFDP1/ARIH2/ATG13/USP36/SAE1/TP53/VPS11	16
BP	GO:0051306	mitotic sister chromatid separation	15/2092	60/20536	0.000791465	0.0177605	0.0150267	TTK/PCID2/ANAPC5/TACC3/DIS3L2/CDC23/CDK5RAP2/ANAPC1/DYNC1LI1/MAD1L1/CCNB1/NEK6/XRCC3/ANAPC11/PSMG2	15
BP	GO:0061013	regulation of mRNA catabolic process	39/2092	227/20536	0.000791904	0.0177605	0.0150267	PCID2/FXR1/RBM10/EXOSC2/PABPC4/PUM1/METTL3/EXOSC9/ZC3H14/YWHAZ/MYD88/EXOSC3/CARHSP1/PUM2/XPO1/RBM24/GIGYF2/PARN/PSME3/EIF4G1/PCBP4/PSMD6/PLEKHN1/CNOT6L/YTHDF3/NPM1/PABPC1/EXOSC4/PRR5L/HSPA8/HNRNPC/PSMA6/PSMA4/UBB/UBA52/SAMD4B/PSMD8/TARDBP/HNRNPU	39
BP	GO:0006839	mitochondrial transport	47/2092	288/20536	0.000793176	0.0177605	0.0150267	PPP1R13B/MFN2/PPP3CC/CSNK2A2/MPC2/MAIP1/BAP1/PARL/SLC25A22/TIMM22/STARD3/UBL5/THEM4/SH3GLB1/MAPK8/UBE2D3/DNAJC30/YWHAZ/TOMM40/TFDP1/MTERF4/PRKAG2/SLC25A12/DMAC2L/PPIF/ARIH2/BAG3/STOML2/SLC25A36/COX18/ATPSCKMT/MFF/ATG13/IMMP1L/TIMM8B/SLC25A14/SLC8B1/TIMM9/NOL3/USP36/TIMM13/ATP5F1A/SAE1/TP53/VPS11/BNIP3/CPT2	47
BP	GO:0034504	protein localization to nucleus	47/2092	288/20536	0.000793176	0.0177605	0.0150267	MAPK1/FERMT1/SOX9/RPL23/BBS4/HEATR3/NUP62/POM121/NF2/NXT2/PARK7/DVL1/RPAIN/FLCN/GLI3/CCT7/TSC2/ARNTL/XPO1/SP100/BANP/NUP50/KPNA3/BAG3/SUN2/NVL/FBXO4/PINX1/HIKESHI/PHB2/TCP1/RAN/CCT2/OSBPL8/MCRS1/NFKBIA/PML/SNUPN/NUP93/CTDNEP1/STK11/NUP153/TP53/BARD1/TARDBP/DCLK2/HNRNPU	47
BP	GO:0007091	metaphase/anaphase transition of mitotic cell cycle	14/2092	54/20536	0.000794229	0.0177605	0.0150267	TTK/PCID2/ANAPC5/TACC3/CDC23/CDK5RAP2/ANAPC1/DYNC1LI1/MAD1L1/CCNB1/NEK6/XRCC3/ANAPC11/PSMG2	14
BP	GO:0007249	I-kappaB kinase/NF-kappaB signaling	48/2092	296/20536	0.000809031	0.0180242	0.0152499	TAB1/PDPK1/TRIM62/CC2D1A/UBE2I/PRKD1/SLC44A2/TNFRSF10B/NUP62/ERC1/AKAP13/MAP3K3/ASH1L/BTRC/UBE2V1/IRF3/TNFRSF19/MYD88/ZDHHC13/CPNE1/ATP2C1/FKBP1A/NKIRAS2/GPR89A/TRADD/TFG/MIB2/MTDH/IKBKB/TNIP1/NLRX1/TMEM9B/EEF1D/RELA/GOLT1B/NEK6/NFKBIA/ZFAND6/JMJD8/UBB/IKBKE/UBA52/SPHK2/IRAK4/IKBKG/LITAF/ZMYND11/BRD4	48
BP	GO:0061136	regulation of proteasomal protein catabolic process	36/2092	205/20536	0.000820695	0.0181002	0.0153142	BAG6/RNF185/GNA12/ARAF/CCAR2/COP1/PSME3IP1/TMEM259/CAV1/AURKA/UCHL5/BTRC/PLK3/PARK7/CSNK1A1/DVL1/FAM122A/PSME3/BCAP31/ARIH2/CSNK1E/MAPK9/RNF14/TAF9/SH3RF2/RACK1/RCHY1/CLU/PBK/USP7/STUB1/DERL2/ZFAND2A/UBB/PRKACA/UBXN1	36
BP	GO:0000422	autophagy of mitochondrion	18/2092	79/20536	0.000823951	0.0181002	0.0153142	RB1CC1/MFN2/CSNK2A2/WIPI2/WDR45/CTTN/ATG7/ATG9A/PARK7/TSC2/MARK2/CAMKK2/ATG13/DNM1L/USP36/CDC37/TP53/BNIP3	18
BP	GO:0061726	mitochondrion disassembly	18/2092	79/20536	0.000823951	0.0181002	0.0153142	RB1CC1/MFN2/CSNK2A2/WIPI2/WDR45/CTTN/ATG7/ATG9A/PARK7/TSC2/MARK2/CAMKK2/ATG13/DNM1L/USP36/CDC37/TP53/BNIP3	18
BP	GO:0019080	viral gene expression	40/2092	235/20536	0.000824523	0.0181002	0.0153142	CTDP1/RPLP0/RPL23/TARBP2/POLR2D/TRIM11/TRIM62/TRIM14/NUP62/POM121/PCBP2/EIF3B/RPL3/INPP5K/SMARCB1/NUP42/CDK9/RPL37A/NUP50/EIF3L/POLR2H/NELFE/RPL29/RPL13/EIF3D/RPL9/LEF1/RPS3A/RSF1/RPL18/SP1/RPL28/NUP93/RPL19/RPL17/UBA52/USF2/RPS5/NUP153/TARDBP	40
BP	GO:0072089	stem cell proliferation	25/2092	126/20536	0.000838144	0.0183321	0.0155103	SNAI2/FERMT1/EML1/TEAD3/PLXNB2/NF2/PIM1/GLI3/RUNX1/ARTN/CITED1/ARIH2/RACGAP1/MECOM/LEF1/DISC1/PDCD2/FRS2/NUMB/NDE1/SIRT6/BABAM1/NUMBL/TP53/HNRNPU	25
BP	GO:0042147	retrograde transport, endosome to Golgi	21/2092	99/20536	0.000866351	0.0188802	0.015974	GOSR1/VPS26B/RAB6B/EHD3/GGA1/PLEKHJ1/ERC1/RAB29/TBC1D14/TBC1D10B/SNX5/VPS29/RAB7A/DENND2A/DENND5A/ARL1/SNX1/GOSR2/UBE2O/SLC66A2/RAB7B	21
BP	GO:0060628	regulation of ER to Golgi vesicle-mediated transport	7/2092	17/20536	0.000871147	0.0189159	0.0160042	SEC24B/STX18/TBC1D20/SAR1B/YIPF5/ARF1/SCFD1	7
BP	GO:0000079	regulation of cyclin-dependent protein serine/threonine kinase activity	22/2092	106/20536	0.000899323	0.0194572	0.0164622	CCND1/MAPRE3/MNAT1/GTF2H1/CASP3/MEN1/CDK5RAP1/CDC25C/CNPPD1/PSRC1/GADD45A/CCND3/CCNK/CDKN2D/CCNQ/CDK7/CCNB1/CCNG1/CCNE2/CDKN2A/PKMYT1/CDC37	22
BP	GO:0006163	purine nucleotide metabolic process	68/2092	457/20536	0.000920267	0.0198196	0.0167689	NME4/GCDH/GALK1/MPC2/ELOVL6/ACSF3/DLST/NME1/ALDOA/TPST2/PPCDC/NUP62/APP/POM121/ARNT/EFL1/THEM4/PRPS1/PPCS/ADK/XDH/PFKFB3/FLCN/PID1/MVK/PDE8A/DNAJC30/AK4/PDP1/GMPR2/ITPA/NUP42/NME6/BPGM/PRKAG2/IMPDH1/OGDH/SLC25A12/ADSL/PPT2/DMAC2L/ACOT8/IMPDH2/PDHX/NUP50/MTHFD2L/GUK1/STOML2/PRPS2/LDHA/ABHD14B/SUCLG2/HSD17B4/ATPSCKMT/ENO2/RAN/PRKAG1/HDDC3/JMJD8/PKM/NUP93/NT5C/ATP5F1A/SIRT6/SPHK2/ACOT7/TAZ/NUP153	68
BP	GO:1901989	positive regulation of cell cycle phase transition	23/2092	113/20536	0.000922688	0.0198196	0.0167689	CCND1/ANAPC5/CDC45/PAGR1/RAD51C/CDC25C/APP/PBX1/CCND3/RCC2/CDC25B/EIF4G1/EZH2/RAD51B/CCNB1/NPM1/PHB2/DTL/RAB11A/ANAPC11/MECP2/UBE2E2/BRD4	23
BP	GO:0051053	negative regulation of DNA metabolic process	25/2092	127/20536	0.000944506	0.0202158	0.0171041	STN1/MLH1/TWIST1/SHLD2/RMI2/MEN1/OGG1/NIBAN2/EXOSC10/NMNAT1/FLCN/PARPBP/POT1/TINF2/MSH2/TNKS/PINX1/AUNIP/HNRNPA1/HNRNPC/ERCC4/TP53/ACD/BCL6/HNRNPU	25
BP	GO:0046605	regulation of centrosome cycle	15/2092	61/20536	0.000952155	0.020307	0.0171812	CEP76/MARK4/AURKA/NUP62/CHMP1A/XPO1/CEP250/CDK5RAP2/CHEK1/BRCA1/NPM1/XRCC3/NUBP1/CHMP2A/CEP85	15
BP	GO:0051403	stress-activated MAPK cascade	50/2092	314/20536	0.000965686	0.0205225	0.0173636	DVL2/RB1CC1/MAPK1/TAB1/CCM2/MAPK3/TIAM1/MAP3K11/SH3RF3/MEN1/MAP3K4/CRKL/APP/FOXM1/MAP3K3/BTRC/GADD45A/UBE2V1/MAPK8/DAXX/MAP3K20/XDH/GPS2/TNFRSF19/DACT1/MAP2K7/STK25/HIPK2/SEMA4C/MAPK9/MINK1/PDCD10/MECOM/NFKB1/SH3RF2/IKBKB/PBK/PTPN1/KARS1/UBB/NCOR1/GPS1/SPHK1/UBA52/CUL1/IRAK4/IKBKG/MYC/DTNBP1/ZMYND11	50
BP	GO:0098885	modification of postsynaptic actin cytoskeleton	6/2092	13/20536	0.00101094	0.021333	0.0180493	TIAM1/WASF3/ITSN1/WASF1/PFN2/CYFIP1	6
BP	GO:1901070	guanosine-containing compound biosynthetic process	6/2092	13/20536	0.00101094	0.021333	0.0180493	NME4/NME1/NME6/IMPDH1/IMPDH2/GUK1	6
BP	GO:0032482	Rab protein signal transduction	17/2092	74/20536	0.00103061	0.0216716	0.0183358	RAB3D/RAB35/RAB38/RAB30/RAB40B/RAB6B/RAB18/RAB29/RAB24/RAB1A/RAB7A/RAB1B/RAB40C/RAB11A/RAB31/RAB7B/RAB34	17
BP	GO:0007093	mitotic cell cycle checkpoint	34/2092	193/20536	0.00106503	0.0223173	0.0188821	CCND1/TTK/PCID2/TIPIN/CNOT6/ZFYVE19/MUS81/AURKA/CDC25C/CNOT3/NAE1/RFWD3/DCLRE1B/GADD45A/PLK3/MAP3K20/MRE11/EME1/MSH2/TFDP1/RPA2/CDK5RAP2/GIGYF2/DYNC1LI1/MAD1L1/PCBP4/BRCA1/CCNB1/CNOT6L/RAD17/XRCC3/PML/PSMG2/TP53	34
BP	GO:1901988	negative regulation of cell cycle phase transition	48/2092	300/20536	0.00108637	0.0226851	0.0191933	CCND1/TTK/PCID2/CNOT6/CTDSP1/ZFYVE19/MEN1/AURKA/CDC25C/CNOT3/NAE1/RFWD3/GADD45A/PLK3/KLF4/MRE11/CDKN2D/DACT1/TFDP1/RPA2/CDK5RAP2/GIGYF2/CHEK1/DYNC1LI1/MAD1L1/PSME3/CDC14B/EZH2/PCBP4/BRCA1/BTN2A2/PSMD6/TPRA1/CCNB1/CNOT6L/RAD17/PINX1/CDKN2A/DTL/XRCC3/PSMA6/PSMA4/PML/PSMG2/BABAM1/CUL1/TP53/PSMD8	48
BP	GO:0016571	histone methylation	29/2092	157/20536	0.00112806	0.0233926	0.0197919	WDR61/MEN1/PAGR1/DNMT3B/PRMT3/SMAD4/WDR5/ASH1L/PYGO2/EHMT2/BCOR/SMARCB1/KDM6A/SATB1/ARID4B/MYB/NELFE/EZH2/EHMT1/BRCA1/MECOM/NSD2/KDM4C/ZNF274/MECP2/NTMT1/SMYD3/SETD3/BRD4	29
BP	GO:0071236	cellular response to antibiotic	29/2092	157/20536	0.00112806	0.0233926	0.0197919	RPL23/IMPACT/TRPM2/MAPK7/PYCR1/PLEKHA1/DAXX/KLF4/PARK7/NET1/PDE8A/STK25/MYB/MET/PPIF/STAT6/EZH2/PDCD10/RACK1/HDAC2/CLU/RELA/HNRNPA1/TRAP1/SPHK1/EFNA5/PCGF2/TP53/BNIP3	29
BP	GO:0034198	cellular response to amino acid starvation	12/2092	44/20536	0.0011427	0.0235334	0.019911	MAPK1/WDR59/MAPK3/IMPACT/PRKD1/KPTN/ATF3/SH3GLB1/MAPK8/ATF4/DEPDC5/NPRL3	12
BP	GO:0051567	histone H3-K9 methylation	12/2092	44/20536	0.0011427	0.0235334	0.019911	DNMT3B/ASH1L/EHMT2/SMARCB1/ARID4B/MYB/EHMT1/BRCA1/MECOM/KDM4C/ZNF274/MECP2	12
BP	GO:0097711	ciliary basal body-plasma membrane docking	22/2092	108/20536	0.00116587	0.0239282	0.020245	HAUS4/CEP76/MARK4/CEP72/TUBB/CEP41/TCTN3/MKS1/CCP110/CEP83/DYNC1I2/CEP250/DCTN3/CDK5RAP2/TUBA4A/CSNK1E/DYNLL1/RPGRIP1L/RAB11A/NDE1/PRKACA/TUBG1	22
BP	GO:0033059	cellular pigmentation	13/2092	50/20536	0.00117456	0.0240244	0.0203264	BLOC1S6/RAB38/BBS4/AP1G1/ANKRD27/MKKS/HPS1/BLOC1S5/MLPH/RAB1A/AP1M1/RAB11A/DTNBP1	13
BP	GO:0050686	negative regulation of mRNA processing	10/2092	33/20536	0.00120809	0.0246261	0.0208355	RBM10/ZC3H14/RBMX/CDK9/NELFE/SFSWAP/C1QBP/RBM42/BARD1/SAP18	10
BP	GO:0090287	regulation of cellular response to growth factor stimulus	49/2092	310/20536	0.00126772	0.025754	0.0217898	STRAP/PPP2R5B/FERMT1/HES1/PDPK1/MEN1/FAM89B/SHISA2/MTMR4/DKK3/HGS/CAV1/PMEPA1/SMAD4/NUMA1/ADAMTS12/ARNT/PBLD/RUNX2/DLX1/FBXL15/ZNF451/NIBAN2/SKI/XDH/FLCN/GRB10/HIPK2/SKIL/CITED1/NREP/WASF1/VEPH1/ROBO1/MSX2/CITED2/PTPN1/STUB1/UBB/STK11/UBE2O/SMAD2/DNM2/UBA52/LTBP4/CYFIP1/TP53/SNX25/GREM1	49
BP	GO:2001235	positive regulation of apoptotic signaling pathway	34/2092	195/20536	0.00127877	0.0257765	0.0218088	PPP1R13B/FAM162A/PPP3CC/TNFSF12/PRR7/ITM2C/CAV1/PPP2R1B/GSDME/ATF3/GSN/MAPK8/PARK7/FLCN/BCLAF1/YWHAZ/TFDP1/SKIL/BCAP31/PPIF/STYXL1/MAPK9/TRIM39/NCK1/RACK1/CTSC/MFF/DNM1L/PML/UBB/PTPN2/DAPK3/TP53/BNIP3	34
BP	GO:0034976	response to endoplasmic reticulum stress	50/2092	318/20536	0.00127913	0.0257765	0.0218088	PPP2R5B/BAG6/CCND1/RNF185/GRINA/NPLOC4/TMEM259/CAV1/TNFRSF10B/GET3/CERT1/ATF3/ARFGAP1/UBE4B/PARK7/TMEM129/RHBDD1/ADD1/CXCL8/ATF4/DERL1/FLOT1/UFD1/BCAP31/CREB3L4/ATG10/DNAJB12/SSR1/NCK1/SEC31A/RACK1/CLU/SYVN1/SRPRA/PDIA6/PTPN1/TMBIM6/FICD/PML/STUB1/DERL2/GOSR2/P4HB/TMUB2/PTPN2/FBXO27/UBXN1/DNAJC10/TP53/TARDBP	50
BP	GO:0030308	negative regulation of cell growth	36/2092	210/20536	0.00128173	0.0257765	0.0218088	CTDP1/BTG1/CCAR2/SEMA4B/SMAD4/ST7L/ADIPOR2/PPARD/PSRC1/NRP1/SMARCA2/FLCN/CDKN2D/RTN4/IFRD1/IP6K2/NME6/SH3BP4/ADIPOR1/PHB/SEMA4C/DCBLD2/OSGIN2/SEMA4F/APBB2/RACK1/SIPA1/CDKN2A/EI24/PRDM11/PML/STK11/SPHK2/SEMA3B/TP53/BCL6	36
BP	GO:0070525	tRNA threonylcarbamoyladenosine metabolic process	7/2092	18/20536	0.00130089	0.0260449	0.0220359	OSGEP/TRMT61B/TRIT1/TPRKB/CDK5RAP1/MTO1/OSGEPL1	7
BP	GO:1902903	regulation of supramolecular fiber organization	58/2092	382/20536	0.00130609	0.0260449	0.0220359	MAPRE3/ACTR3C/PXN/BBS4/DLC1/DBN1/SH3PXD2B/SMAD4/CTTN/MKKS/NUMA1/SH3BP1/APP/ITGB1BP1/AKAP13/NF2/ARPC5/ARHGAP18/KIRREL1/PRUNE1/PSRC1/GSN/NRP1/PARK7/ACTR3B/CAMSAP1/BIN1/ADD1/EVL/INPP5K/TRIOBP/INPP5J/ARPC1B/CDK5RAP2/ARAP1/STMN1/MET/NAA80/WASF1/NIN/FCHSD2/NCK1/CLASP2/PFN2/ARPC4/CLU/SORBS3/HSPA8/ARF1/TWF1/LDLR/FMN1/COTL1/TBCD/DAPK3/CYFIP1/MECP2/FER	58
BP	GO:0006913	nucleocytoplasmic transport	57/2092	374/20536	0.00130811	0.0260449	0.0220359	MAPK1/FERMT1/RPL23/PCID2/ZNF593/POLR2D/U2AF1L4/HEATR3/GEMIN2/AGFG1/MAGOHB/ZC3H11A/GEMIN8/RANBP3/NUP62/POM121/FIP1L1/AKAP13/NXT2/PARK7/RPAIN/GLI3/CCHCR1/TSC2/ARNTL/XPO1/SP100/NUP42/DDX39B/CITED1/NUP50/KPNA3/THOC5/BAG3/CPSF4/DDX39A/SMG7/NPM1/NXF1/HIKESHI/PHB2/RAN/HNRNPA1/RITA1/PPP1CC/PRKAG1/NFKBIA/PML/SNUPN/NUP93/THOC6/PRKACA/NUP153/TP53/BARD1/TARDBP/STRADA	57
BP	GO:1904353	regulation of telomere capping	9/2092	28/20536	0.00132629	0.0263193	0.0222681	MAPK1/MAPK3/MAP3K4/NEK7/MAP2K7/TNKS/MAPKAPK5/USP7/ERCC4	9
BP	GO:0009225	nucleotide-sugar metabolic process	11/2092	39/20536	0.00134642	0.0265431	0.0224574	PMM2/MPI/FUT8/UAP1L1/GUK1/GNPDA1/PGM3/GNPDA2/TSTA3/UGP2/SLC35A3	11
BP	GO:0042769	DNA damage response, detection of DNA damage	11/2092	39/20536	0.00134642	0.0265431	0.0224574	POLD2/MRPS9/RFC4/RPA2/RFC5/POLD1/UBE2B/POLD4/DTL/UBB/UBA52	11
BP	GO:0009150	purine ribonucleotide metabolic process	63/2092	423/20536	0.00135639	0.0266519	0.0225495	NME4/GCDH/GALK1/MPC2/ELOVL6/ACSF3/DLST/NME1/ALDOA/TPST2/PPCDC/NUP62/APP/POM121/ARNT/EFL1/THEM4/PPCS/ADK/PFKFB3/FLCN/PID1/MVK/PDE8A/DNAJC30/AK4/PDP1/GMPR2/ITPA/NUP42/NME6/BPGM/PRKAG2/IMPDH1/OGDH/SLC25A12/ADSL/PPT2/DMAC2L/ACOT8/IMPDH2/PDHX/NUP50/GUK1/STOML2/LDHA/ABHD14B/SUCLG2/HSD17B4/ATPSCKMT/ENO2/RAN/PRKAG1/HDDC3/JMJD8/PKM/NUP93/ATP5F1A/SIRT6/SPHK2/ACOT7/TAZ/NUP153	63
BP	GO:0006312	mitotic recombination	8/2092	23/20536	0.00137825	0.0269261	0.0227815	MLH1/RAD51/RAD51C/MRE11/XRCC3/ERCC4/ERCC2/RAD54B	8
BP	GO:1903845	negative regulation of cellular response to transforming growth factor beta stimulus	19/2092	89/20536	0.00137933	0.0269261	0.0227815	STRAP/PDPK1/FAM89B/MTMR4/CAV1/PMEPA1/PBLD/DLX1/ZNF451/SKI/SKIL/VEPH1/STUB1/UBB/SMAD2/DNM2/UBA52/TP53/SNX25	19
BP	GO:0010965	regulation of mitotic sister chromatid separation	14/2092	57/20536	0.001408	0.0273078	0.0231045	TTK/PCID2/ANAPC5/TACC3/CDC23/CDK5RAP2/ANAPC1/DYNC1LI1/MAD1L1/CCNB1/NEK6/XRCC3/ANAPC11/PSMG2	14
BP	GO:0044784	metaphase/anaphase transition of cell cycle	14/2092	57/20536	0.001408	0.0273078	0.0231045	TTK/PCID2/ANAPC5/TACC3/CDC23/CDK5RAP2/ANAPC1/DYNC1LI1/MAD1L1/CCNB1/NEK6/XRCC3/ANAPC11/PSMG2	14
BP	GO:1901976	regulation of cell cycle checkpoint	12/2092	45/20536	0.00141578	0.0273616	0.02315	PCID2/CCAR2/RFWD3/RPA2/CDK5RAP2/DDX39B/DYNC1LI1/THOC5/CCNB1/FBXO4/XRCC3/RNASEH2B	12
BP	GO:0043122	regulation of I-kappaB kinase/NF-kappaB signaling	42/2092	257/20536	0.0014199	0.0273616	0.02315	PDPK1/TRIM62/CC2D1A/UBE2I/PRKD1/SLC44A2/TNFRSF10B/NUP62/AKAP13/MAP3K3/ASH1L/BTRC/UBE2V1/IRF3/TNFRSF19/MYD88/ZDHHC13/CPNE1/ATP2C1/FKBP1A/GPR89A/TRADD/TFG/MIB2/MTDH/IKBKB/TNIP1/NLRX1/TMEM9B/EEF1D/RELA/GOLT1B/NEK6/ZFAND6/JMJD8/IKBKE/SPHK2/IRAK4/IKBKG/LITAF/ZMYND11/BRD4	42
BP	GO:0016482	cytosolic transport	31/2092	174/20536	0.00143303	0.0275261	0.0232891	MAPK1/GOSR1/MAPK3/VPS26B/RAB6B/AP1G1/ANKRD27/EHD3/GGA1/PLEKHJ1/MTMR2/AP2A1/ERC1/RAB29/EPS15/AKTIP/TBC1D14/TBC1D10B/SNX5/VPS29/RAB7A/DENND2A/GAK/DENND5A/ARL1/SNX1/GOSR2/UBE2O/SLC66A2/RAB7B/VPS11	31
BP	GO:0071383	cellular response to steroid hormone stimulus	43/2092	265/20536	0.00144889	0.0277419	0.0234718	TFPI/NR1H2/SKP2/PAGR1/DNMT3B/PMEPA1/GRIP1/PPARD/AKAP13/PAQR7/DAXX/RXRB/PARK7/RARA/NR3C1/RUNX1/ARNTL/ESRRA/NR2C2/NCOR2/PHB/BRCA1/FOXP1/RNF4/CDK7/PGRMC2/RNF14/LEF1/PHB2/RAN/ATP1A3/CALCOCO1/NR4A1/VDR/URI1/NCOR1/THRA/NCOA4/CRY2/NR3C2/SMYD3/UBE3A/HNRNPU	43
BP	GO:0043547	positive regulation of GTPase activity	67/2092	457/20536	0.00146966	0.02805	0.0237324	DVL2/SIPA1L3/ARHGEF19/DLC1/TIAM1/ARHGAP17/ABR/RAPGEF6/ANKRD27/AGFG1/STXBP5/RANBP3/TBC1D2/TBC1D20/CRKL/ARHGEF1/TBC1D22A/TBC1D7/SH3BP1/ARHGAP18/RGS10/ARFGAP1/SMAP1/NRP1/RCC2/SEC23B/ARHGAP44/GDI2/NET1/FLCN/RIC8B/ARHGAP24/ITGB1/RHOG/AGAP3/TSC2/TBC1D1/TBC1D14/TBC1D10B/ARHGAP26/CORO1C/ARAP1/NUP50/TBCK/MAPRE2/CHN1/DOCK9/RACGAP1/RALBP1/EZH2/AGAP4/RACK1/ARAP3/ARFGAP2/RIC8A/SIPA1/ARHGAP27/DEPDC5/RABEP2/DNM…	67
BP	GO:0072521	purine-containing compound metabolic process	71/2092	490/20536	0.00148206	0.0281611	0.0238264	NME4/GCDH/GALK1/MPC2/ELOVL6/ACSF3/DLST/NME1/ALDOA/TPST2/PPCDC/NUP62/APP/POM121/ARNT/EFL1/THEM4/PRPS1/PPCS/ADK/XDH/PFKFB3/FLCN/PID1/MVK/PDE8A/DNAJC30/AK4/PEMT/PDP1/GMPR2/ITPA/NUP42/NME6/BPGM/PRKAG2/IMPDH1/OGDH/SLC25A12/ADSL/PPT2/DMAC2L/ACOT8/IMPDH2/PDHX/NUP50/MTHFD2L/GUK1/STOML2/PRPS2/OARD1/LDHA/ABHD14B/SUCLG2/HSD17B4/ATPSCKMT/ENO2/RAN/PRKAG1/HDDC3/JMJD8/PKM/NUP93/NT5C/SHMT1/ATP5F1A/SIRT6/SPHK2/AC…	71
BP	GO:0009416	response to light stimulus	53/2092	344/20536	0.00148488	0.0281611	0.0238264	CCND1/ACTR5/KRAS/DDB2/TIPIN/ERCC8/IMPACT/SCARA3/CASP3/CCAR2/MEN1/GTF2H2/OGG1/MAP3K4/IFT20/APP/C9orf116/POLH/MAPK8/UBE4B/METTL3/RHBDD1/CDKN2D/ITGB1/MAP2K7/ATF4/MSH2/CEP250/CHEK1/POLD1/UBE2B/NPM1/DDHD2/PBK/RBM4B/RIC8A/RELA/DTL/PPP1CC/PML/NDRG4/ERCC4/AKT2/TP53I13/STK11/ERCC2/DNM2/FECH/CRTC1/MECP2/CRY2/TP53/MYC	53
BP	GO:1904029	regulation of cyclin-dependent protein kinase activity	22/2092	110/20536	0.00149755	0.0283118	0.0239539	CCND1/MAPRE3/MNAT1/GTF2H1/CASP3/MEN1/CDK5RAP1/CDC25C/CNPPD1/PSRC1/GADD45A/CCND3/CCNK/CDKN2D/CCNQ/CDK7/CCNB1/CCNG1/CCNE2/CDKN2A/PKMYT1/CDC37	22
BP	GO:0009156	ribonucleoside monophosphate biosynthetic process	10/2092	34/20536	0.00155709	0.0292528	0.0247501	DHODH/UCKL1/LHPP/PRPS1/ADK/UPRT/IMPDH1/ADSL/IMPDH2/PRPS2	10
BP	GO:1905508	protein localization to microtubule organizing center	10/2092	34/20536	0.00155709	0.0292528	0.0247501	MARK4/CEP72/BBS4/AURKA/NUMA1/NUP62/CEP83/CEP250/DISC1/PARD6A	10
BP	GO:0051169	nuclear transport	57/2092	377/20536	0.00157793	0.0295517	0.025003	MAPK1/FERMT1/RPL23/PCID2/ZNF593/POLR2D/U2AF1L4/HEATR3/GEMIN2/AGFG1/MAGOHB/ZC3H11A/GEMIN8/RANBP3/NUP62/POM121/FIP1L1/AKAP13/NXT2/PARK7/RPAIN/GLI3/CCHCR1/TSC2/ARNTL/XPO1/SP100/NUP42/DDX39B/CITED1/NUP50/KPNA3/THOC5/BAG3/CPSF4/DDX39A/SMG7/NPM1/NXF1/HIKESHI/PHB2/RAN/HNRNPA1/RITA1/PPP1CC/PRKAG1/NFKBIA/PML/SNUPN/NUP93/THOC6/PRKACA/NUP153/TP53/BARD1/TARDBP/STRADA	57
BP	GO:0032886	regulation of microtubule-based process	40/2092	243/20536	0.00158398	0.0295726	0.0250206	MAPRE3/CEP76/MARK4/BBS4/TACC3/AURKA/MKKS/NUMA1/NUP62/PHLDB1/PRUNE1/PSRC1/CAMSAP1/RASSF7/CHMP1A/XPO1/MARK2/INPP5J/CEP250/CDK5RAP2/STMN1/CHEK1/STAG2/MET/MAPRE2/CFAP298/NIN/BRCA1/CLASP2/RNF4/NPM1/XRCC3/NUBP1/TBCD/CHMP2A/MECP2/EFNA5/STAG1/HNRNPU/CEP85	40
BP	GO:0016446	somatic hypermutation of immunoglobulin genes	6/2092	14/20536	0.00161728	0.0296402	0.0250779	MLH1/POLL/UNG/EXO1/MSH2/POLB	6
BP	GO:0043970	histone H3-K9 acetylation	6/2092	14/20536	0.00161728	0.0296402	0.0250779	SMAD4/ZNF451/SMARCB1/CHEK1/BRCA1/SPHK2	6
BP	GO:0048308	organelle inheritance	6/2092	14/20536	0.00161728	0.0296402	0.0250779	MAPK1/MAPK3/PLK3/YWHAZ/STK25/PDCD10	6
BP	GO:0048313	Golgi inheritance	6/2092	14/20536	0.00161728	0.0296402	0.0250779	MAPK1/MAPK3/PLK3/YWHAZ/STK25/PDCD10	6
BP	GO:0051645	Golgi localization	6/2092	14/20536	0.00161728	0.0296402	0.0250779	UVRAG/YWHAZ/STK25/TBCCD1/PDCD10/STK11	6
BP	GO:0090646	mitochondrial tRNA processing	6/2092	14/20536	0.00161728	0.0296402	0.0250779	TRMT10B/TRMT61B/TRIT1/CDK5RAP1/TRNT1/MTO1	6
BP	GO:1901992	positive regulation of mitotic cell cycle phase transition	20/2092	97/20536	0.00163833	0.0299346	0.0253269	CCND1/ANAPC5/CDC45/RAD51C/CDC25C/APP/PBX1/CCND3/RCC2/CDC25B/EIF4G1/RAD51B/CCNB1/PHB2/DTL/RAB11A/ANAPC11/MECP2/UBE2E2/BRD4	20
BP	GO:0019058	viral life cycle	59/2092	394/20536	0.00166246	0.0302831	0.0256218	ILF3/WWP1/TARBP2/TRIM11/TRIM62/LRSAM1/GRK2/CHMP7/CAV1/PLSCR1/NUP62/TBC1D20/UVRAG/POM121/PCBP2/RAB29/IFI16/EPS15/STAU1/PPIE/GSN/CCNK/ANXA2/ITGB1/CHMP1A/CXCL8/XPO1/INPP5K/SMARCB1/RAB1A/CTBP2/SLC1A5/NUP42/SCARB1/NUP50/KPNA3/TRIM26/LAMTOR5/RAB7A/PABPC1/TNIP1/VPS28/RAB1B/FAM111A/SLC52A2/IST1/RAN/OAS3/LDLR/PML/WWP2/NUP93/P4HB/UBB/UBA52/CHMP2A/IFITM2/NUP153/SCARB2	59
BP	GO:0035966	response to topologically incorrect protein	39/2092	236/20536	0.00167137	0.0303009	0.0256369	PPP2R5B/BAG6/CCND1/MFN2/RNF185/GET3/SERPINH1/ATF3/ARFGAP1/DAXX/TMEM129/RHBDD1/ADD1/CXCL8/ATF4/DERL1/HSPE1/UFD1/CREB3L4/BAG3/DNAJB12/SSR1/NCK1/SEC31A/RACK1/CLU/SYVN1/SRPRA/HSPA8/PDIA6/PTPN1/TMBIM6/FICD/STUB1/DERL2/GOSR2/PTPN2/DNAJB1/HSPH1	39
BP	GO:0043467	regulation of generation of precursor metabolites and energy	29/2092	161/20536	0.00168652	0.0303009	0.0256369	NUP62/APP/POM121/ARNT/PARK7/PFKFB3/FLCN/DNAJC30/AK4/INPP5K/NUP42/PRKAG2/SLC25A12/NUP50/PPIF/CCNB1/ATPSCKMT/PHB2/PRKAG1/SHMT2/JMJD8/NUP93/TRAP1/AKT2/SIRT6/SPHK2/NUP153/TP53/BNIP3	29
BP	GO:0032205	negative regulation of telomere maintenance	11/2092	40/20536	0.0016885	0.0303009	0.0256369	STN1/EXOSC10/POT1/TINF2/TNKS/PINX1/HNRNPA1/HNRNPC/ERCC4/ACD/HNRNPU	11
BP	GO:1901068	guanosine-containing compound metabolic process	11/2092	40/20536	0.0016885	0.0303009	0.0256369	NME4/NME1/EFL1/AK4/GMPR2/NME6/IMPDH1/IMPDH2/GUK1/RAN/HDDC3	11
BP	GO:0070646	protein modification by small protein removal	52/2092	338/20536	0.00168872	0.0303009	0.0256369	OTUB2/JOSD1/TAB1/ACTR5/DDB2/SKP2/OTUD6B/USP21/BAP1/SENP3/USP39/HGS/USP16/SMAD4/COPS7B/UCHL5/PARK7/USP3/CCP110/UFD1/WDR20/INO80C/PSME3/BRCA1/PSMD6/USP45/COPS4/SMAD1/POLB/TNIP1/COPS7A/MCRS1/PSMA6/NFKBIA/SHMT2/PSMA4/USP7/INO80E/UBB/GPS1/USP36/SMAD2/UBA52/BABAM1/JOSD2/UBXN1/TP53/IKBKG/UCHL3/BARD1/PSMD8/MYC	52
BP	GO:0006413	translational initiation	37/2092	221/20536	0.00171135	0.0306153	0.0259029	RPLP0/RPL23/POLR2D/IMPACT/EIF2B4/EIF3B/METTL3/EIF3CL/RPL3/ATF4/RPL37A/CDC123/EIF3L/EIF4G1/EIF2A/RPL29/RPL13/NCK1/EIF3D/RPL9/RPS3A/YTHDF3/NPM1/PABPC1/EIF3H/EIF1AD/EIF4G2/EIF3K/RPL18/RPL28/RPL19/MIF4GD/RPL17/EIF4A1/UBA52/RPS5/EIF2B3	37
BP	GO:0009161	ribonucleoside monophosphate metabolic process	13/2092	52/20536	0.00173349	0.030919	0.0261598	DHODH/UCKL1/LHPP/PRPS1/ADK/UPRT/AK4/GMPR2/IMPDH1/ADSL/IMPDH2/GUK1/PRPS2	13
BP	GO:1903747	regulation of establishment of protein localization to mitochondrion	18/2092	84/20536	0.00174176	0.0309743	0.0262066	PPP1R13B/PPP3CC/CSNK2A2/BAP1/PARL/UBL5/SH3GLB1/MAPK8/UBE2D3/YWHAZ/TFDP1/ARIH2/BAG3/ATG13/USP36/SAE1/TP53/VPS11	18
BP	GO:0033598	mammary gland epithelial cell proliferation	9/2092	29/20536	0.00175122	0.0310505	0.0262711	MAPK1/CCND1/PYGO2/BTRC/RTN4/STAT6/RREB1/ROBO1/PHB2	9
BP	GO:0006183	GTP biosynthetic process	5/2092	10/20536	0.00177266	0.0313378	0.0265142	NME4/NME1/NME6/IMPDH1/IMPDH2	5
BP	GO:0071824	protein-DNA complex subunit organization	50/2092	323/20536	0.00179455	0.0316315	0.0267626	SOX9/RPL23/GRWD1/DDB2/MNAT1/CDC45/GTF2H1/RAD51/CHAF1B/TRAPPC12/GTF2H2/SOX12/GTF3C5/DAXX/SMARCD1/BRF1/GTF2A2/H2BC4/SMARCB1/PBRM1/SHPRH/HP1BP3/RPA2/TAF6/CABIN1/CENPS/GTF2E1/RBBP4/SWI5/RNF4/CDK7/NPM1/MCM4/NAP1L4/RSF1/GTF2H3/H2BC18/NAP1L1/ACTR6/CENPT/UBB/THRA/H3-3B/ERCC2/UBA52/TBPL1/MED6/TP53/MYC/SMYD3	50
BP	GO:0072522	purine-containing compound biosynthetic process	37/2092	222/20536	0.00185666	0.0326305	0.0276078	NME4/GCDH/MPC2/ELOVL6/ACSF3/NME1/ALDOA/PPCDC/PRPS1/PPCS/ADK/FLCN/PID1/DNAJC30/AK4/PDP1/GMPR2/NME6/PRKAG2/IMPDH1/SLC25A12/ADSL/PPT2/DMAC2L/IMPDH2/PDHX/MTHFD2L/GUK1/STOML2/PRPS2/ATPSCKMT/PKM/SHMT1/ATP5F1A/SPHK2/ACOT7/TAZ	37
BP	GO:1904355	positive regulation of telomere capping	7/2092	19/20536	0.00188	0.0328323	0.0277786	MAPK1/MAPK3/MAP3K4/NEK7/MAP2K7/TNKS/MAPKAPK5	7
BP	GO:0009226	nucleotide-sugar biosynthetic process	8/2092	24/20536	0.00188458	0.0328323	0.0277786	PMM2/MPI/UAP1L1/GNPDA1/PGM3/GNPDA2/TSTA3/UGP2	8
BP	GO:0046039	GTP metabolic process	8/2092	24/20536	0.00188458	0.0328323	0.0277786	NME4/NME1/EFL1/AK4/NME6/IMPDH1/IMPDH2/RAN	8
BP	GO:0006164	purine nucleotide biosynthetic process	35/2092	207/20536	0.00189043	0.0328387	0.027784	NME4/GCDH/MPC2/ELOVL6/ACSF3/NME1/ALDOA/PPCDC/PRPS1/PPCS/ADK/FLCN/PID1/DNAJC30/AK4/PDP1/NME6/PRKAG2/IMPDH1/SLC25A12/ADSL/PPT2/DMAC2L/IMPDH2/PDHX/MTHFD2L/GUK1/STOML2/PRPS2/ATPSCKMT/PKM/ATP5F1A/SPHK2/ACOT7/TAZ	35
BP	GO:0030521	androgen receptor signaling pathway	15/2092	65/20536	0.00189733	0.0328633	0.0278048	PMEPA1/GRIP1/DAXX/PARK7/NCOR2/PHB/BRCA1/FOXP1/RNF4/CDK7/RNF14/RAN/NCOR1/NCOA4/UBE3A	15
BP	GO:0019216	regulation of lipid metabolic process	63/2092	429/20536	0.00191852	0.0331345	0.0280343	SNAI2/TWIST1/RAB38/SNAI1/NR1H2/BBS4/CRTC3/PEX11A/ELOVL6/FAM3A/MTMR4/DKK3/PRKD1/CAV1/MTMR2/ADIPOR2/PPARD/MTMR1/LDLRAP1/KLF4/GPS2/GGPS1/MVK/ALAS1/PDP1/TBL1X/SCARB1/PRKAG2/AGTR1/ADIPOR1/NCOR2/SF1/FADS1/TBL1XR1/NFYC/STOML2/DGKZ/BRCA1/RUBCN/SCAP/NFKB1/RACK1/PTK2/ASAH1/TXNRD1/DHCR7/LAMTOR1/ARF1/RAN/ORMDL2/VDR/SP1/NPC2/LDLR/STUB1/CTDNEP1/AKT2/NCOR1/THRA/SPHK1/SPHK2/TAZ/CPT2	63
BP	GO:0051168	nuclear export	36/2092	215/20536	0.00195439	0.0335737	0.0284059	PCID2/ZNF593/POLR2D/U2AF1L4/AGFG1/MAGOHB/ZC3H11A/RANBP3/NUP62/POM121/FIP1L1/AKAP13/PARK7/CCHCR1/XPO1/SP100/NUP42/DDX39B/NUP50/THOC5/BAG3/CPSF4/DDX39A/SMG7/NPM1/NXF1/RAN/HNRNPA1/RITA1/NUP93/THOC6/PRKACA/NUP153/TP53/BARD1/STRADA	36
BP	GO:0032271	regulation of protein polymerization	39/2092	238/20536	0.00195515	0.0335737	0.0284059	MAPRE3/ACTR3C/BBS4/DBN1/VDAC2/CTTN/MKKS/NUMA1/ARPC5/ARHGAP18/KIRREL1/PRUNE1/PSRC1/GSN/ACTR3B/CAMSAP1/BIN1/ADD1/EVL/TRIOBP/INPP5J/ARPC1B/CDK5RAP2/STMN1/MET/WASF1/NIN/FCHSD2/NCK1/PFN2/ARPC4/ARF1/TWF1/FMN1/COTL1/TBCD/CYFIP1/MECP2/FER	39
BP	GO:0006986	response to unfolded protein	34/2092	200/20536	0.00198361	0.0339034	0.0286848	PPP2R5B/CCND1/MFN2/GET3/SERPINH1/ATF3/ARFGAP1/DAXX/TMEM129/RHBDD1/ADD1/CXCL8/ATF4/DERL1/HSPE1/CREB3L4/BAG3/SSR1/NCK1/SEC31A/RACK1/SYVN1/SRPRA/HSPA8/PDIA6/PTPN1/TMBIM6/FICD/STUB1/DERL2/GOSR2/PTPN2/DNAJB1/HSPH1	34
BP	GO:0030111	regulation of Wnt signaling pathway	59/2092	397/20536	0.0019869	0.0339034	0.0286848	DVL2/SNAI2/CSNK2A1/FERMT1/SOX9/CSNK1G2/MBD2/INVS/TCF7L1/TIAM1/C12orf43/MCC/CCAR2/SHISA2/DKK3/NKX2-5/CAV1/IFT20/APP/RNF220/KLHL12/BTRC/SPIN1/TLE4/CSNK1A1/SKI/DVL1/MLLT3/MKS1/DACT1/GLI3/WNT5B/GRB10/RUNX1/TSC2/ARNTL/TBL1X/CITED1/PSME3/TBL1XR1/CSNK1E/PSMD6/NFKB1/UBE2B/LEF1/RACK1/TNKS/MDK/DISC1/WNK1/PSMA6/PSMA4/CTDNEP1/STK11/DAPK3/JRK/GPC5/PSMD8/GREM1	59
BP	GO:0140056	organelle localization by membrane tethering	32/2092	185/20536	0.00199132	0.0339034	0.0286848	HAUS4/BLOC1S6/RAB3D/CEP76/MARK4/CEP72/BVES/TUBB/CEP41/STX7/VPS45/TCTN3/STX2/MKS1/CCP110/CEP83/DYNC1I2/CTBP2/CEP250/DCTN3/CDK5RAP2/TUBA4A/CSNK1E/SCFD1/DYNLL1/RPGRIP1L/NDRG4/RAB11A/NDE1/PRKACA/TUBG1/VPS11	32
BP	GO:0007031	peroxisome organization	18/2092	85/20536	0.0020033	0.0340108	0.0287756	PEX5/PEX11A/HACL1/PEX2/ABCD3/SCP2/CRAT/UBE2D3/ACOT8/GNPAT/HSD17B4/MFF/DHRS4/DNM1L/ZFAND6/UBB/UBA52/PEX12	18
BP	GO:0031023	microtubule organizing center organization	26/2092	141/20536	0.00202742	0.0342263	0.028958	HAUS4/CEP76/MARK4/CEP72/BBS4/AURKA/NUP62/UVRAG/GADD45A/CCP110/CHMP1A/XPO1/CEP250/CDK5RAP2/CHEK1/NIN/BRCA1/CLASP2/MCIDAS/NPM1/XRCC3/NUBP1/NDE1/CHMP2A/PARD6A/CEP85	26
BP	GO:0051101	regulation of DNA binding	26/2092	141/20536	0.00202742	0.0342263	0.028958	HES1/TWIST1/ZNF593/CEBPG/NME1/IFI16/NIBAN2/HDAC8/MAPK8/KLF4/PARK7/SKI/CALM3/HIPK2/SP100/CPNE1/MSX2/LEF1/HDAC2/TNKS/PINX1/RSF1/NFKBIA/ERCC4/ERCC2/ACD	26
BP	GO:0044843	cell cycle G1/S phase transition	49/2092	317/20536	0.00204222	0.0343793	0.0290875	POLE2/CCND1/MAX/MNAT1/CNOT6/CDC45/CTDSP1/SKP2/KLF11/MEN1/PAGR1/AURKA/CDC25C/PHF8/CNOT3/RFWD3/GADD45A/PLK3/CCND3/KLF4/CDKN2D/DACT1/ITGB1/TFDP1/RPA2/GSPT1/GIGYF2/PSME3/EIF4G1/PPP6C/EZH2/PCBP4/BACH1/BTN2A2/CDK7/CCNB1/CNOT6L/CCNE2/MCM4/CDKN2A/PHB2/ORC4/PML/CUL1/TMEM14B/UBE2E2/TP53/MYC/BRD4	49
BP	GO:0031571	mitotic G1 DNA damage checkpoint	16/2092	72/20536	0.00206857	0.0345319	0.0292166	CCND1/CNOT6/AURKA/CDC25C/CNOT3/RFWD3/GADD45A/PLK3/TFDP1/RPA2/GIGYF2/PCBP4/CCNB1/CNOT6L/PML/TP53	16
BP	GO:0044786	cell cycle DNA replication	16/2092	72/20536	0.00206857	0.0345319	0.0292166	POLE2/POLD2/TIPIN/CDC45/RAD51/RFC4/MRE11/RPA2/RFC5/LIG1/STAG2/POLD1/MCM4/POLD4/WIZ/BCL6	16
BP	GO:0044819	mitotic G1/S transition checkpoint	16/2092	72/20536	0.00206857	0.0345319	0.0292166	CCND1/CNOT6/AURKA/CDC25C/CNOT3/RFWD3/GADD45A/PLK3/TFDP1/RPA2/GIGYF2/PCBP4/CCNB1/CNOT6L/PML/TP53	16
BP	GO:0006284	base-excision repair	11/2092	41/20536	0.0020983	0.0347379	0.0293909	LIG3/POLL/UNG/OGG1/MUTYH/RPA2/LIG1/POLD1/POLB/SIRT6/TP53	11
BP	GO:0046685	response to arsenic-containing substance	11/2092	41/20536	0.0020983	0.0347379	0.0293909	MKNK2/ATF3/GSTO1/DAXX/ATF4/PPIF/UROS/RNF4/ZFAND1/HNRNPA1/ZFAND2A	11
BP	GO:1902116	negative regulation of organelle assembly	11/2092	41/20536	0.0020983	0.0347379	0.0293909	SMAD4/TBC1D7/FEZ2/CCP110/NBDY/CDK5RAP2/STYXL1/BRCA1/SCFD1/DNM2/CHMP2A	11
BP	GO:0009152	purine ribonucleotide biosynthetic process	32/2092	186/20536	0.00217549	0.0359166	0.0303881	NME4/GCDH/MPC2/ELOVL6/ACSF3/NME1/ALDOA/PPCDC/PPCS/ADK/FLCN/PID1/DNAJC30/AK4/PDP1/NME6/PRKAG2/IMPDH1/SLC25A12/ADSL/PPT2/DMAC2L/IMPDH2/PDHX/GUK1/STOML2/ATPSCKMT/PKM/ATP5F1A/SPHK2/ACOT7/TAZ	32
BP	GO:0000956	nuclear-transcribed mRNA catabolic process	41/2092	255/20536	0.00219051	0.0360652	0.0305138	RPLP0/MLH1/RPL23/PCID2/CNOT6/WDR61/POLR2D/MAGOHB/DIS3L2/CNOT3/HBS1L/EXOSC2/EXOSC10/EXOSC9/EXOSC3/PYM1/RPL3/LSM5/GSPT1/NBDY/RPL37A/PARN/EIF4G1/RPL29/RPL13/ETF1/RPL9/CNOT6L/RPS3A/SMG7/PABPC1/CSDE1/EXOSC4/RPL18/RPL28/EDC3/RPL19/RPL17/UBA52/RPS5/SAMD4B	41
BP	GO:0022406	membrane docking	33/2092	194/20536	0.00226553	0.0371982	0.0314725	HAUS4/BLOC1S6/RAB3D/CEP76/MARK4/CEP72/BVES/TUBB/CEP41/STX7/VPS45/TCTN3/STX2/MKS1/CCP110/CEP83/DYNC1I2/CTBP2/CEP250/DCTN3/CDK5RAP2/TUBA4A/CSNK1E/RAB7A/SCFD1/DYNLL1/RPGRIP1L/NDRG4/RAB11A/NDE1/PRKACA/TUBG1/VPS11	33
BP	GO:0000910	cytokinesis	31/2092	179/20536	0.00227318	0.0372061	0.0314792	RAB35/SEPTIN11/ANXA11/BBS4/ZFYVE19/CHMP7/AURKA/NUP62/UVRAG/JTB/SH3GLB1/PLK3/FLCN/CALM3/CCP110/CHMP1A/DCTN3/STMN1/SEPTIN2/CDC25B/CDC14B/RACGAP1/KIF20A/ARF1/IST1/PRC1/RAB11A/CHMP2A/MYO19/EFHC1/RTKN	31
BP	GO:0051642	centrosome localization	9/2092	30/20536	0.00227843	0.0372061	0.0314792	PARD3/AURKA/IFT20/CEP83/TBCCD1/NIN/SUN2/NUBP1/NDE1	9
BP	GO:0090068	positive regulation of cell cycle process	49/2092	319/20536	0.00232839	0.0379186	0.032082	PPP2R5B/CCND1/RPL23/PCID2/ANAPC5/CNOT6/CDC45/PAGR1/RAD51C/AURKA/CDC25C/NUMA1/NUP62/APP/CNOT3/PBX1/GADD45A/PLK3/CCND3/RCC2/TFDP1/DYNC1LI1/CDC25B/CDC14B/RACGAP1/EIF4G1/EZH2/PCBP4/BRCA1/RAD51B/CCNB1/UBE2B/MSX2/CNOT6L/NPM1/PHB2/DTL/WIZ/XRCC3/PML/RAB11A/ANAPC11/PRKACA/SPHK1/MECP2/UBE2E2/TP53/BRD4/HNRNPU	49
BP	GO:0032392	DNA geometric change	24/2092	128/20536	0.00234891	0.0381491	0.032277	ACTR5/GINS2/DDB2/MNAT1/CDC45/ERCC8/GTF2H1/RAD51/RFC4/GTF2H2/MTERF1/WRNIP1/SMARCAL1/MRE11/POT1/RFC5/CHD7/MCM4/GTF2H3/UBB/ERCC2/UBA52/RAD54B/TP53	24
BP	GO:0044783	G1 DNA damage checkpoint	16/2092	73/20536	0.00240344	0.0389292	0.032937	CCND1/CNOT6/AURKA/CDC25C/CNOT3/RFWD3/GADD45A/PLK3/TFDP1/RPA2/GIGYF2/PCBP4/CCNB1/CNOT6L/PML/TP53	16
BP	GO:0001667	ameboidal-type cell migration	69/2092	483/20536	0.00245626	0.0394929	0.033414	STRAP/BCAR1/FERMT1/TWIST1/PLCG1/SOX9/PXN/PDPK1/GNA12/PTPRR/TNFSF12/MCC/PITX2/PRKD1/SEMA4B/TMEM201/HDAC7/SH3BP1/PBLD/EPHB4/ITGB1BP1/PPARD/MAP3K3/KLF4/NRP1/RCC2/LGMN/RFFL/RTN4/ITGB1/GLIPR2/EVL/HDAC9/SP100/SCARB1/CORO1C/CAP1/ADIPOR1/MET/MAPRE2/SEMA4C/SEMA4F/TIMP1/PDCD10/FOXP1/RREB1/CLASP2/PFN2/GATA2/ROBO1/C5orf30/ANXA6/PTK2/ENPP2/RIC8A/LGALS8/PRR5L/NR4A1/SP1/PML/RAB11A/PDXDC1/C1QBP/GRN/ATP5F1A/SEMA3…	69
BP	GO:0002566	somatic diversification of immune receptors via somatic mutation	6/2092	15/20536	0.0024646	0.0394929	0.033414	MLH1/POLL/UNG/EXO1/MSH2/POLB	6
BP	GO:0060831	smoothened signaling pathway involved in dorsal/ventral neural tube patterning	6/2092	15/20536	0.0024646	0.0394929	0.033414	GPR161/MKS1/GLI3/PTCH1/TULP3/PRKACA	6
BP	GO:1903358	regulation of Golgi organization	6/2092	15/20536	0.0024646	0.0394929	0.033414	MAPK1/MAPK3/STX18/EHD3/PDE4DIP/DNM2	6
BP	GO:0031098	stress-activated protein kinase signaling cascade	52/2092	344/20536	0.00247287	0.0395197	0.0334366	DVL2/RB1CC1/MAPK1/TAB1/CCM2/MAPK3/TIAM1/MAP3K11/SH3RF3/MEN1/MAP3K4/CRKL/APP/FOXM1/MAP3K3/BTRC/GADD45A/UBE2V1/MAPK8/DAXX/MAP3K20/STK24/XDH/GPS2/TNFRSF19/DACT1/MAP2K7/STK25/HIPK2/SEMA4C/MAPK9/MINK1/PDCD10/MECOM/NFKB1/SH3RF2/IKBKB/PBK/PTPN1/KARS1/UBB/NCOR1/GPS1/SPHK1/UBA52/CUL1/IRAK4/IKBKG/MYC/DTNBP1/ZMYND11/STRADA	52
BP	GO:0061912	selective autophagy	13/2092	54/20536	0.00249582	0.0395333	0.0334481	RB1CC1/MFN2/MAPK3/WIPI2/LRSAM1/TEX264/TSC2/BAG3/RAB7A/LGALS8/ATG13/CDC37/TP53	13
[truncated: 220 more rows]

## Sheet: GO Term_mRNA cluster 4
ONTOLOGY	ID	Description	GeneRatio	BgRatio	pvalue	p.adjust	qvalue	geneID	Count
[truncated: 1,309 more rows]

## Sheet: GO Term_mRNA cluster 5
ONTOLOGY	ID	Description	GeneRatio	BgRatio	pvalue	p.adjust	qvalue	geneID	Count
[truncated: 732 more rows]

[truncated: 2 more sheets: GO Term_mRNA cluster 6, GO Term_mRNA cluster 7]
