# Supplementary material for: Cellular fractionation reveals transcriptome responses of human fibroblasts to UV-C irradiation
Source: Cell Death Dis. 2022 Feb 24;13(2):177. doi: 10.1038/s41419-022-04634-x (PMC8873393; doi:10.1038/s41419-022-04634-x)
Supplement: Supplementary file 10 — Dataset 4 [file 41419_2022_4634_MOESM10_ESM.xlsx]

## Sheet: mRNA_chr_cluster 1
Transcript ID	chr_unt	chr_30min	chr_3h	chr_24h	sol_unt	sol_30min	sol_3h	sol_24h
ENST00000538739	-0.353553	2.47487	-0.353553	-0.353553	-0.353553	-0.353553	-0.353553	-0.353553
ENST00000216540	-0.353553	2.47487	-0.353553	-0.353553	-0.353553	-0.353553	-0.353553	-0.353553
ENST00000358864	-0.353553	2.47487	-0.353553	-0.353553	-0.353553	-0.353553	-0.353553	-0.353553
ENST00000592996	-0.455596	2.37137	0.362201	-0.455596	-0.455596	-0.455596	-0.455596	-0.455596
ENST00000045083	-0.353553	2.47487	-0.353553	-0.353553	-0.353553	-0.353553	-0.353553	-0.353553
ENST00000357232	-0.353553	2.47487	-0.353553	-0.353553	-0.353553	-0.353553	-0.353553	-0.353553
ENST00000402510	-0.358306	2.4747	-0.358306	-0.32487	-0.358306	-0.358306	-0.358306	-0.358306
ENST00000440970	-0.538283	1.76657	-0.538283	1.46313	-0.538283	-0.538283	-0.538283	-0.538283
ENST00000356892	-0.560269	1.6707	-0.434698	1.56534	-0.560269	-0.560269	-0.560269	-0.560269
ENST00000615611	-0.485673	2.27522	0.638815	-0.485673	-0.485673	-0.485673	-0.485673	-0.485673
ENST00000331628	-0.544415	2.12348	-0.344801	0.943394	-0.544415	-0.544415	-0.544415	-0.544415
ENST00000450979	-0.500463	2.20456	0.798218	-0.500463	-0.500463	-0.500463	-0.500463	-0.500463
ENST00000375494	-0.353553	2.47487	-0.353553	-0.353553	-0.353553	-0.353553	-0.353553	-0.353553
ENST00000324417	-0.560006	2.21395	-0.130425	0.716505	-0.560006	-0.560006	-0.560006	-0.560006
ENST00000491959	-0.353553	2.47487	-0.353553	-0.353553	-0.353553	-0.353553	-0.353553	-0.353553
ENST00000373615	-0.353553	2.47487	-0.353553	-0.353553	-0.353553	-0.353553	-0.353553	-0.353553
ENST00000333722	-0.52927	1.95993	1.21569	-0.52927	-0.52927	-0.52927	-0.52927	-0.52927
ENST00000371117	-0.670362	1.92724	0.602474	0.822098	-0.670362	-0.670362	-0.670362	-0.670362
ENST00000327813	-0.353553	2.47487	-0.353553	-0.353553	-0.353553	-0.353553	-0.353553	-0.353553
ENST00000609713	-0.353553	2.47487	-0.353553	-0.353553	-0.353553	-0.353553	-0.353553	-0.353553
ENST00000303177	-0.360079	2.47474	-0.338348	-0.335998	-0.360079	-0.360079	-0.360079	-0.360079
ENST00000252590	-0.353553	2.47487	-0.353553	-0.353553	-0.353553	-0.353553	-0.353553	-0.353553
ENST00000240617	-0.353553	2.47487	-0.353553	-0.353553	-0.353553	-0.353553	-0.353553	-0.353553
ENST00000339007	-0.484075	2.28172	-0.484075	0.622736	-0.484075	-0.484075	-0.484075	-0.484075
ENST00000369805	-0.353553	2.47487	-0.353553	-0.353553	-0.353553	-0.353553	-0.353553	-0.353553
ENST00000391946	-0.358853	2.47466	-0.358853	-0.321545	-0.358853	-0.358853	-0.358853	-0.358853
ENST00000381477	-0.353553	2.47487	-0.353553	-0.353553	-0.353553	-0.353553	-0.353553	-0.353553
ENST00000078445	-0.353553	2.47487	-0.353553	-0.353553	-0.353553	-0.353553	-0.353553	-0.353553
ENST00000395889	-0.353553	2.47487	-0.353553	-0.353553	-0.353553	-0.353553	-0.353553	-0.353553
ENST00000614491	-0.353553	2.47487	-0.353553	-0.353553	-0.353553	-0.353553	-0.353553	-0.353553
ENST00000257408	-0.683653	1.74588	0.50713	1.16526	-0.683653	-0.683653	-0.683653	-0.683653
ENST00000453233	-0.353553	2.47487	-0.353553	-0.353553	-0.353553	-0.353553	-0.353553	-0.353553
ENST00000343736	-0.439942	2.40985	0.213346	-0.423489	-0.439942	-0.439942	-0.439942	-0.439942
ENST00000600601	-0.537627	1.79032	-0.537627	1.43545	-0.537627	-0.537627	-0.537627	-0.537627
ENST00000396123	-0.369341	2.47296	-0.369341	-0.256914	-0.369341	-0.369341	-0.369341	-0.369341
ENST00000406652	-0.353553	2.47487	-0.353553	-0.353553	-0.353553	-0.353553	-0.353553	-0.353553
ENST00000394232	-0.597093	2.11048	0.873652	0.00133002	-0.597093	-0.597093	-0.597093	-0.597093
ENST00000328823	-0.353553	2.47487	-0.353553	-0.353553	-0.353553	-0.353553	-0.353553	-0.353553
ENST00000300589	-0.353553	2.47487	-0.353553	-0.353553	-0.353553	-0.353553	-0.353553	-0.353553
ENST00000327987	-0.353553	2.47487	-0.353553	-0.353553	-0.353553	-0.353553	-0.353553	-0.353553
ENST00000336751	-0.361177	2.47444	-0.361177	-0.307374	-0.361177	-0.361177	-0.361177	-0.361177
ENST00000297354	-0.499376	2.21051	0.785752	-0.499376	-0.499376	-0.499376	-0.499376	-0.499376
ENST00000638007	-0.458752	2.36345	-0.458752	0.389057	-0.458752	-0.458752	-0.458752	-0.458752
ENST00000274547	-0.520161	2.08116	1.02823	-0.508588	-0.520161	-0.520161	-0.520161	-0.520161
ENST00000394789	-0.353553	2.47487	-0.353553	-0.353553	-0.353553	-0.353553	-0.353553	-0.353553
ENST00000455586	-0.353553	2.47487	-0.353553	-0.353553	-0.353553	-0.353553	-0.353553	-0.353553
ENST00000397452	-0.424349	2.43026	0.115839	-0.424349	-0.424349	-0.424349	-0.424349	-0.424349
ENST00000409271	-0.353553	2.47487	-0.353553	-0.353553	-0.353553	-0.353553	-0.353553	-0.353553
ENST00000525462	-0.353553	2.47487	-0.353553	-0.353553	-0.353553	-0.353553	-0.353553	-0.353553
ENST00000303786	-0.353553	2.47487	-0.353553	-0.353553	-0.353553	-0.353553	-0.353553	-0.353553
ENST00000368419	-0.472755	2.32272	0.513809	-0.472755	-0.472755	-0.472755	-0.472755	-0.472755
ENST00000564089	-0.353553	2.47487	-0.353553	-0.353553	-0.353553	-0.353553	-0.353553	-0.353553
ENST00000547446	-0.428167	2.45579	-0.119715	-0.195243	-0.428167	-0.428167	-0.428167	-0.428167
ENST00000539168	-0.353553	2.47487	-0.353553	-0.353553	-0.353553	-0.353553	-0.353553	-0.353553
ENST00000457475	-0.353553	2.47487	-0.353553	-0.353553	-0.353553	-0.353553	-0.353553	-0.353553
ENST00000306549	-0.503473	2.18731	0.833528	-0.503473	-0.503473	-0.503473	-0.503473	-0.503473
ENST00000381020	-0.353553	2.47487	-0.353553	-0.353553	-0.353553	-0.353553	-0.353553	-0.353553
ENST00000555026	-0.473969	2.3187	-0.473969	0.525115	-0.473969	-0.473969	-0.473969	-0.473969
ENST00000594710	-0.353553	2.47487	-0.353553	-0.353553	-0.353553	-0.353553	-0.353553	-0.353553
ENST00000393917	-0.353553	2.47487	-0.353553	-0.353553	-0.353553	-0.353553	-0.353553	-0.353553
ENST00000369716	-0.497068	2.2227	0.759711	-0.497068	-0.497068	-0.497068	-0.497068	-0.497068
ENST00000584995	-0.353553	2.47487	-0.353553	-0.353553	-0.353553	-0.353553	-0.353553	-0.353553
ENST00000601302	-0.353553	2.47487	-0.353553	-0.353553	-0.353553	-0.353553	-0.353553	-0.353553
ENST00000524274	-0.353553	2.47487	-0.353553	-0.353553	-0.353553	-0.353553	-0.353553	-0.353553
ENST00000556489	-0.353807	2.47487	-0.352033	-0.353807	-0.353807	-0.353807	-0.353807	-0.353807
ENST00000315997	-0.3544	2.47487	-0.34847	-0.3544	-0.3544	-0.3544	-0.3544	-0.3544
ENST00000296059	-0.353553	2.47487	-0.353553	-0.353553	-0.353553	-0.353553	-0.353553	-0.353553
ENST00000641670	-0.353553	2.47487	-0.353553	-0.353553	-0.353553	-0.353553	-0.353553	-0.353553
ENST00000291539	-0.378492	2.46999	-0.378492	-0.199037	-0.378492	-0.378492	-0.378492	-0.378492
ENST00000295150	-0.353553	2.47487	-0.353553	-0.353553	-0.353553	-0.353553	-0.353553	-0.353553
ENST00000241256	-0.5096	2.14823	-0.5096	0.909374	-0.5096	-0.5096	-0.5096	-0.5096
ENST00000308682	-0.353553	2.47487	-0.353553	-0.353553	-0.353553	-0.353553	-0.353553	-0.353553
ENST00000414474	-0.353553	2.47487	-0.353553	-0.353553	-0.353553	-0.353553	-0.353553	-0.353553
ENST00000351072	-0.463405	2.35098	-0.463405	0.429447	-0.463405	-0.463405	-0.463405	-0.463405
ENST00000331113	-0.353553	2.47487	-0.353553	-0.353553	-0.353553	-0.353553	-0.353553	-0.353553
ENST00000404542	-0.618973	1.91936	1.18337	-0.00785947	-0.618973	-0.618973	-0.618973	-0.618973
ENST00000327606	-0.353553	2.47487	-0.353553	-0.353553	-0.353553	-0.353553	-0.353553	-0.353553
ENST00000407373	-0.353553	2.47487	-0.353553	-0.353553	-0.353553	-0.353553	-0.353553	-0.353553
ENST00000435118	-0.493581	2.24004	0.72145	-0.493581	-0.493581	-0.493581	-0.493581	-0.493581
ENST00000372998	-0.353553	2.47487	-0.353553	-0.353553	-0.353553	-0.353553	-0.353553	-0.353553
ENST00000397326	-0.353553	2.47487	-0.353553	-0.353553	-0.353553	-0.353553	-0.353553	-0.353553
ENST00000419548	-0.353553	2.47487	-0.353553	-0.353553	-0.353553	-0.353553	-0.353553	-0.353553
ENST00000273794	-0.681185	1.73589	0.46616	1.20388	-0.681185	-0.681185	-0.681185	-0.681185
ENST00000409228	-0.353553	2.47487	-0.353553	-0.353553	-0.353553	-0.353553	-0.353553	-0.353553
ENST00000392619	-0.353553	2.47487	-0.353553	-0.353553	-0.353553	-0.353553	-0.353553	-0.353553
ENST00000302030	-0.353553	2.47487	-0.353553	-0.353553	-0.353553	-0.353553	-0.353553	-0.353553
ENST00000300215	-0.516156	2.09892	0.998015	-0.516156	-0.516156	-0.516156	-0.516156	-0.516156
ENST00000361284	-0.353553	2.47487	-0.353553	-0.353553	-0.353553	-0.353553	-0.353553	-0.353553
ENST00000528385	-0.501709	2.19756	-0.501709	0.812695	-0.501709	-0.501709	-0.501709	-0.501709
ENST00000601623	-0.353553	2.47487	-0.353553	-0.353553	-0.353553	-0.353553	-0.353553	-0.353553
ENST00000614104	-0.353151	2.47487	-0.353696	-0.351643	-0.354096	-0.354096	-0.354096	-0.354096
ENST00000553198	-0.550429	1.8846	-0.434368	1.31529	-0.553772	-0.553772	-0.553772	-0.553772
ENST00000537026	-0.471226	2.30387	-0.47964	0.565555	-0.47964	-0.47964	-0.47964	-0.47964
ENST00000333535	-0.350566	2.47486	-0.346532	-0.355552	-0.355552	-0.355552	-0.355552	-0.355552
ENST00000521810	-0.483952	2.25917	0.677403	-0.490524	-0.490524	-0.490524	-0.490524	-0.490524
ENST00000344803	-0.469484	2.28462	0.615134	-0.466849	-0.490856	-0.490856	-0.490856	-0.490856
ENST00000588979	-0.343703	2.47485	-0.354648	-0.352672	-0.355957	-0.355957	-0.355957	-0.355957
ENST00000541693	-0.347086	2.47447	-0.31414	-0.348214	-0.366258	-0.366258	-0.366258	-0.366258
ENST00000370067	-0.343453	2.47159	-0.310849	-0.249777	-0.391878	-0.391878	-0.391878	-0.391878
ENST00000421177	-0.338432	2.47483	-0.356066	-0.356066	-0.356066	-0.356066	-0.356066	-0.356066
ENST00000434319	-0.474366	2.11388	-0.522149	0.971229	-0.522149	-0.522149	-0.522149	-0.522149
ENST00000503860	-0.297043	2.47415	-0.358475	-0.346437	-0.368048	-0.368048	-0.368048	-0.368048
ENST00000391728	-0.296593	2.47389	-0.370622	-0.324185	-0.370622	-0.370622	-0.370622	-0.370622
ENST00000588304	-0.564069	2.18076	0.779523	-0.110383	-0.571458	-0.571458	-0.571458	-0.571458
ENST00000290374	-0.635914	1.82435	1.24198	0.173268	-0.650923	-0.650923	-0.650923	-0.650923
ENST00000218032	-0.406914	2.3399	0.412312	-0.201925	-0.535843	-0.535843	-0.535843	-0.535843
ENST00000371970	-0.248068	2.47094	-0.281899	-0.388194	-0.388194	-0.388194	-0.388194	-0.388194
ENST00000526673	-0.304175	2.39682	-0.468895	0.251828	-0.468895	-0.468895	-0.468895	-0.468895
ENST00000409281	-0.216189	2.47101	-0.375804	-0.375804	-0.375804	-0.375804	-0.375804	-0.375804
ENST00000371211	-0.326414	2.47472	-0.358051	-0.358051	-0.358051	-0.358051	-0.358051	-0.358051
ENST00000444022	-0.526582	2.19329	0.645628	0.121278	-0.608405	-0.608405	-0.608405	-0.608405
ENST00000559617	-0.282587	2.44928	-0.127165	-0.166119	-0.468352	-0.468352	-0.468352	-0.468352
ENST00000538178	-0.127019	2.46441	-0.389565	-0.389565	-0.389565	-0.389565	-0.389565	-0.389565
ENST00000182290	-0.341309	2.08117	0.79596	0.204229	-0.685013	-0.685013	-0.685013	-0.685013
ENST00000346501	-0.264387	2.46957	-0.393896	-0.235702	-0.393896	-0.393896	-0.393896	-0.393896
ENST00000428432	-0.0422239	2.45475	-0.408089	-0.357904	-0.411634	-0.411634	-0.411634	-0.411634
ENST00000262551	-0.0174343	2.45192	-0.405748	-0.405748	-0.405748	-0.405748	-0.405748	-0.405748
ENST00000332793	-0.121821	2.25543	0.552322	-0.190445	-0.623872	-0.623872	-0.623872	-0.623872
ENST00000377147	-0.0953436	2.05985	-0.527713	0.995323	-0.608028	-0.608028	-0.608028	-0.608028
ENST00000307033	-0.0628186	2.0532	0.521767	0.495969	-0.75203	-0.75203	-0.75203	-0.75203
ENST00000616416	-0.231678	2.45931	-0.127951	-0.419937	-0.419937	-0.419937	-0.419937	-0.419937
ENST00000295400	0.120153	2.12742	0.786478	-0.60681	-0.60681	-0.60681	-0.60681	-0.60681
ENST00000397210	-0.0386608	2.01169	-0.425451	1.04447	-0.648012	-0.648012	-0.648012	-0.648012
ENST00000553432	0.195775	2.41385	-0.434937	-0.434937	-0.434937	-0.434937	-0.434937	-0.434937
ENST00000326183	-0.0341083	2.01318	0.420754	0.657435	-0.764314	-0.764314	-0.764314	-0.764314
ENST00000276659	0.0867438	2.0267	0.914206	-0.189985	-0.709417	-0.709417	-0.709417	-0.709417
ENST00000444723	-0.207613	2.07989	0.60828	0.411779	-0.723083	-0.723083	-0.723083	-0.723083
ENST00000539159	-0.431381	1.93392	-0.290608	1.22613	-0.609514	-0.609514	-0.609514	-0.609514
ENST00000239174	-0.0676301	2.21638	0.651468	-0.291034	-0.627295	-0.627295	-0.627295	-0.627295
ENST00000426705	-0.321416	2.15463	0.860004	-0.312428	-0.595198	-0.595198	-0.595198	-0.595198
ENST00000457500	-0.62468	1.9799	0.358179	0.914094	-0.656872	-0.656872	-0.656872	-0.656872
ENST00000324166	0.0594378	1.89837	0.207999	0.955719	-0.780382	-0.780382	-0.780382	-0.780382
ENST00000640283	-0.261551	2.44409	-0.113937	-0.146581	-0.480506	-0.480506	-0.480506	-0.480506
ENST00000296140	0.187172	2.30515	-0.00612269	0.0789279	-0.641282	-0.641282	-0.641282	-0.641282
ENST00000428383	-0.243557	1.87704	-0.587032	1.30167	-0.587032	-0.587032	-0.587032	-0.587032
ENST00000318469	0.143822	2.39619	-0.49689	-0.0555603	-0.49689	-0.49689	-0.49689	-0.49689
ENST00000340333	0.57456	2.30049	-0.479174	-0.479174	-0.479174	-0.479174	-0.479174	-0.479174
ENST00000404406	0.128576	2.07703	0.539486	0.285858	-0.757737	-0.757737	-0.757737	-0.757737
ENST00000392490	0.0451436	2.44263	-0.414629	-0.414629	-0.414629	-0.414629	-0.414629	-0.414629
ENST00000367258	0.153923	2.37995	-0.0785271	-0.207884	-0.561865	-0.561865	-0.561865	-0.561865
ENST00000301295	0.697838	1.86341	0.84703	-0.681655	-0.681655	-0.681655	-0.681655	-0.681655
ENST00000590645	0.954537	2.12361	-0.513024	-0.513024	-0.513024	-0.513024	-0.513024	-0.513024
ENST00000458379	1.20229	1.89538	-0.626244	0.0335479	-0.626244	-0.626244	-0.626244	-0.626244
ENST00000322049	-0.2306	2.04185	0.0925531	0.898052	-0.700464	-0.700464	-0.700464	-0.700464
ENST00000321287	0.9807	2.10887	-0.514928	-0.514928	-0.514928	-0.514928	-0.514928	-0.514928
ENST00000551456	0.951277	2.12542	-0.512782	-0.512782	-0.512782	-0.512782	-0.512782	-0.512782
ENST00000551354	0.680434	2.25789	-0.48972	-0.48972	-0.48972	-0.48972	-0.48972	-0.48972
ENST00000597040	0.733346	2.18666	-0.0214922	-0.579702	-0.579702	-0.579702	-0.579702	-0.579702
ENST00000346664	0.333275	2.37957	-0.45214	-0.45214	-0.45214	-0.45214	-0.45214	-0.45214
ENST00000450646	0.690723	2.12156	0.297067	-0.621871	-0.621871	-0.621871	-0.621871	-0.621871
ENST00000471398	0.753086	1.60756	1.16643	-0.705415	-0.705415	-0.705415	-0.705415	-0.705415
ENST00000453443	-0.112239	2.33919	0.383934	-0.459766	-0.537779	-0.537779	-0.537779	-0.537779
ENST00000451018	1.14346	1.96438	-0.378	-0.145552	-0.646072	-0.646072	-0.646072	-0.646072
ENST00000403696	0.613706	1.90103	0.857421	-0.674431	-0.674431	-0.674431	-0.674431	-0.674431
ENST00000557598	0.0547452	2.16473	0.642793	-0.11706	-0.686303	-0.686303	-0.686303	-0.686303
ENST00000526812	0.98998	2.10356	-0.515589	-0.515589	-0.515589	-0.515589	-0.515589	-0.515589
ENST00000598809	1.14178	1.65795	-0.222818	0.605269	-0.795544	-0.795544	-0.795544	-0.795544
ENST00000334897	1.13982	1.91112	-0.63721	0.135114	-0.63721	-0.63721	-0.63721	-0.63721
ENST00000417052	0.936907	1.89234	0.531429	-0.672136	-0.672136	-0.672136	-0.672136	-0.672136
ENST00000324762	1.12269	2.02	-0.54466	-0.41939	-0.54466	-0.54466	-0.54466	-0.54466
ENST00000400366	0.405264	2.28263	-0.118675	-0.0312722	-0.634487	-0.634487	-0.634487	-0.634487
ENST00000393018	1.19064	1.9773	-0.529272	-0.521574	-0.529272	-0.529272	-0.529272	-0.529272
ENST00000555389	0.441132	1.8847	0.939746	-0.21735	-0.762058	-0.762058	-0.762058	-0.762058
ENST00000590336	0.607256	2.28786	-0.482519	-0.482519	-0.482519	-0.482519	-0.482519	-0.482519
ENST00000517616	1.09246	1.81136	0.435812	-0.378131	-0.740373	-0.740373	-0.740373	-0.740373
ENST00000376608	0.84291	2.18263	-0.504256	-0.504256	-0.504256	-0.504256	-0.504256	-0.504256
ENST00000351959	0.292351	2.39057	-0.444546	-0.443119	-0.448814	-0.448814	-0.448814	-0.448814
ENST00000567504	0.231509	2.40026	-0.377821	-0.305644	-0.487077	-0.487077	-0.487077	-0.487077
ENST00000482536	1.27618	1.85811	-0.617159	-0.0380602	-0.619768	-0.619768	-0.619768	-0.619768
ENST00000592271	0.124651	2.01188	0.529761	0.46045	-0.781686	-0.781686	-0.781686	-0.781686
ENST00000371746	0.866866	1.91251	0.578383	-0.638143	-0.679905	-0.679905	-0.679905	-0.679905
ENST00000597987	1.38939	1.82858	-0.536328	-0.536328	-0.536328	-0.536328	-0.536328	-0.536328
ENST00000625444	0.234862	2.24654	0.206349	0.0355216	-0.680818	-0.680818	-0.680818	-0.680818
ENST00000518797	0.621137	2.18551	0.188691	-0.520419	-0.618729	-0.618729	-0.618729	-0.618729
ENST00000415234	0.743092	2.08696	-0.630582	0.322859	-0.630582	-0.630582	-0.630582	-0.630582
ENST00000346714	0.965039	2.11773	-0.513795	-0.513795	-0.513795	-0.513795	-0.513795	-0.513795
ENST00000552440	1.30837	1.89229	-0.533445	-0.533445	-0.533445	-0.533445	-0.533445	-0.533445
ENST00000581264	-0.353554	2.47487	-0.353554	-0.353554	-0.353554	-0.353554	-0.353554	-0.353552
ENST00000526879	0.189686	2.41355	-0.445061	-0.345955	-0.453081	-0.453081	-0.453081	-0.452975
ENST00000589992	-0.340733	2.47483	-0.349314	-0.353926	-0.358656	-0.358656	-0.358656	-0.354887
ENST00000393086	0.439616	2.20455	-0.146868	0.236911	-0.684939	-0.684939	-0.684939	-0.679391
ENST00000559719	-0.161168	2.03492	0.803081	0.241825	-0.732232	-0.732232	-0.732232	-0.721959
ENST00000515273	-0.461348	1.99388	0.765601	0.50751	-0.702055	-0.702055	-0.702055	-0.699473
ENST00000369352	-0.354675	2.47486	-0.354675	-0.354675	-0.354675	-0.354675	-0.354675	-0.346811
ENST00000552171	-0.336812	2.30492	0.111112	0.330555	-0.60901	-0.60901	-0.60901	-0.582748
ENST00000593071	0.224051	1.99043	0.206608	0.706714	-0.784491	-0.784491	-0.784491	-0.77433
ENST00000296091	-0.385391	2.46917	-0.359778	-0.187894	-0.385914	-0.385914	-0.385914	-0.37836
ENST00000554190	-0.127868	2.30294	0.184521	0.179432	-0.648333	-0.648333	-0.648333	-0.594027
ENST00000562606	-0.333877	2.02094	1.008	-0.0232474	-0.683972	-0.683972	-0.683972	-0.6199
ENST00000393413	0.663564	1.84901	-0.146855	0.789706	-0.812025	-0.812025	-0.812025	-0.719356
ENST00000568397	-0.433634	2.45744	-0.267665	-0.0980223	-0.433634	-0.433634	-0.433634	-0.357214
ENST00000502558	0.112205	2.12478	-0.563196	0.794669	-0.624899	-0.624899	-0.624899	-0.59376
ENST00000395098	-0.469489	2.13135	0.561724	0.418435	-0.67058	-0.67058	-0.67058	-0.630283
ENST00000512014	-0.259056	2.47081	-0.390622	-0.266464	-0.392269	-0.392269	-0.392269	-0.37786
ENST00000591700	0.531436	1.81778	-0.694242	1.04871	-0.694242	-0.694242	-0.694242	-0.620952
ENST00000504311	-0.379132	2.46973	-0.379132	-0.379132	-0.379132	-0.379132	-0.379132	-0.194933
ENST00000405128	0.859181	2.10098	-0.633173	0.0625887	-0.633173	-0.633173	-0.633173	-0.490057
ENST00000338488	0.0351864	2.19898	0.132302	0.414891	-0.752808	-0.752808	-0.752808	-0.522935
ENST00000311967	-0.380528	2.46913	-0.380528	-0.380528	-0.380528	-0.380528	-0.380528	-0.185961
ENST00000494088	0.174287	2.18206	0.633736	-0.628433	-0.628433	-0.628433	-0.628433	-0.476351
ENST00000403402	-0.373269	2.47186	-0.373269	-0.373269	-0.373269	-0.373269	-0.373269	-0.232244
ENST00000594375	-0.511192	2.27832	-0.511192	0.620556	-0.511192	-0.511192	-0.511192	-0.342913
ENST00000422427	1.00912	1.78361	-0.680963	0.623331	-0.764375	-0.764375	-0.764375	-0.441974
ENST00000616393	-0.560677	1.95335	-0.560677	1.21602	-0.560677	-0.560677	-0.560677	-0.365979
ENST00000514406	0.523476	1.85097	0.548589	0.421092	-0.882417	-0.882417	-0.882417	-0.696874
ENST00000440702	-0.482646	2.38933	-0.482646	0.263042	-0.482646	-0.482646	-0.482646	-0.239137
ENST00000481485	-0.399573	2.45733	-0.399573	-0.399573	-0.399573	-0.399573	-0.399573	-0.0598921
ENST00000452859	-0.33445	1.62373	0.0370749	1.50052	-0.715362	-0.715362	-0.715362	-0.68079
ENST00000595950	-0.209971	2.36087	-0.368334	-0.0221222	-0.638278	-0.638278	-0.638278	0.15439
ENST00000234195	-0.409616	2.4502	-0.404452	-0.40219	-0.409616	-0.409616	-0.409616	-0.00509929
ENST00000483251	0.641304	2.02334	-0.773812	0.156184	-0.773812	-0.773812	-0.773812	0.274422
ENST00000565273	-0.463254	2.40873	-0.463254	-0.291893	-0.463254	-0.463254	-0.463254	0.19943
ENST00000550402	-0.211091	2.36358	0.212244	-0.541332	-0.58483	-0.58483	-0.58483	-0.0689133
ENST00000480959	-0.761179	2.02383	0.2086	0.0797127	-0.761179	-0.761179	-0.761179	0.732573
ENST00000587340	1.22777	1.66137	-0.68489	-0.694979	-0.694979	-0.694979	-0.694979	0.575674
ENST00000515620	0.522922	2.10738	-0.426432	-0.416153	-0.754	-0.754	-0.754	0.474286
ENST00000252575	-0.495721	1.92813	-0.54781	-0.500435	-0.54781	-0.54781	-0.54781	1.25927
ENST00000496983	0.606402	2.17808	-0.352074	0.0555161	-0.755455	-0.755455	-0.755455	-0.221553
ENST00000637514	-0.584338	2.17378	0.781086	-0.541266	-0.584338	-0.584338	-0.584338	-0.0762468
ENST00000311822	1.11752	1.90827	-0.696595	0.144902	-0.696595	-0.696595	-0.696595	-0.384306
ENST00000545168	0.136778	2.20743	0.0355918	0.243925	-0.820956	-0.820956	-0.820956	-0.160858
ENST00000261454	0.413554	1.89241	0.649635	0.335118	-0.845443	-0.845443	-0.845443	-0.754388
ENST00000531805	-0.411668	1.91864	1.23609	-0.624948	-0.624948	-0.624948	-0.624948	-0.243273
ENST00000502320	0.183231	2.36317	-0.390059	-0.396072	-0.597701	-0.597701	-0.597701	0.032828
ENST00000291971	-0.529086	1.212	-0.529086	-0.529086	-0.529086	-0.529086	-0.529086	1.96251
ENST00000556275	-0.227388	1.14716	-0.410697	0.0517463	-0.809928	-0.809928	-0.809928	1.86896
ENST00000395738	-0.526392	1.99743	-0.526392	-0.526392	-0.526392	-0.526392	-0.526392	1.16092
ENST00000508208	-0.674425	0.5809	0.43377	-0.431023	-0.674425	-0.674425	-0.674425	2.11405
ENST00000240189	-0.819186	0.739137	0.122183	0.560664	-0.819186	-0.819186	-0.819186	1.85476
ENST00000636043	-0.594807	1.18848	-0.644885	0.0989552	-0.644885	-0.644885	-0.644885	1.88691
ENST00000408930	-0.684537	1.31388	0.459749	-0.684537	-0.684537	-0.684537	-0.684537	1.64906
ENST00000447224	0.468871	2.28086	-0.561193	-0.561193	-0.561193	-0.561193	-0.561193	0.0562354
ENST00000554054	-0.487688	2.26859	-0.487688	-0.485115	-0.487688	-0.487688	-0.487688	0.654968
ENST00000450363	-0.483582	2.28368	-0.483582	-0.483582	-0.483582	-0.483582	-0.483582	0.617808
ENST00000558576	-0.536303	1.38857	-0.536303	-0.536303	-0.536303	-0.536303	-0.536303	1.82925
ENST00000367974	-0.652691	1.48056	-0.652691	0.153693	-0.652691	-0.652691	-0.652691	1.6292
ENST00000409241	-0.2685	0.716575	-0.0477584	0.0966417	-0.851166	-0.851166	-0.851166	2.05654
ENST00000426292	-0.383917	2.45576	-0.0474643	-0.405042	-0.405042	-0.405042	-0.404206	-0.405042
ENST00000449321	-0.0456181	1.69094	1.47874	-0.624874	-0.624874	-0.624874	-0.624569	-0.624874
ENST00000392492	1.26534	1.70864	-0.109949	0.221462	-0.828429	-0.828429	-0.826622	-0.602017
ENST00000295379	-0.35774	2.4748	-0.335794	-0.35774	-0.35774	-0.35774	-0.350305	-0.35774
ENST00000529052	-0.135506	1.99754	0.556444	0.615714	-0.772041	-0.772041	-0.76005	-0.730056
ENST00000371911	-0.353852	2.47487	-0.353852	-0.353852	-0.353852	-0.353852	-0.351763	-0.353852
ENST00000431547	0.652666	2.2051	-0.549988	0.0601986	-0.61326	-0.61326	-0.600633	-0.540827
ENST00000612015	0.0372116	2.16211	-0.599095	0.757892	-0.599095	-0.599095	-0.582752	-0.577181
ENST00000376603	0.223574	2.40319	-0.331727	-0.369678	-0.496578	-0.496578	-0.453202	-0.478998
ENST00000533250	-0.38538	1.93498	1.1428	-0.246367	-0.764977	-0.764977	-0.73249	-0.183593
ENST00000525735	-0.521265	2.04835	-0.524805	1.08206	-0.524805	-0.524805	-0.509923	-0.524805
ENST00000255039	-0.511627	1.89161	1.30384	-0.440292	-0.591983	-0.591983	-0.574161	-0.485411
ENST00000261486	0.053875	2.12848	0.567405	0.160598	-0.744959	-0.744959	-0.719466	-0.700976
ENST00000541792	-0.53465	2.38513	-0.117157	0.220563	-0.53465	-0.53465	-0.443565	-0.441018
ENST00000555436	-0.568512	1.92562	1.25295	-0.35159	-0.568512	-0.568512	-0.556028	-0.565418
ENST00000581949	-0.307086	1.93285	-0.576876	1.23656	-0.584945	-0.584945	-0.531343	-0.584208
ENST00000407963	0.341168	2.28572	-0.0467291	-0.010705	-0.66517	-0.66517	-0.573948	-0.66517
ENST00000460856	-0.391993	2.46931	-0.391993	-0.391993	-0.391993	-0.391993	-0.30211	-0.207233
ENST00000313135	-0.30344	2.4718	-0.278315	-0.335636	-0.406778	-0.406778	-0.334076	-0.406778
ENST00000374408	-0.454405	2.38202	0.321816	-0.422435	-0.472513	-0.472513	-0.40946	-0.472513
ENST00000599389	0.211	2.40762	-0.463143	-0.322002	-0.463143	-0.463143	-0.444044	-0.463143
ENST00000455320	-0.384544	2.47139	-0.384544	-0.384544	-0.384544	-0.384544	-0.30861	-0.240061
ENST00000352159	-0.26896	2.47298	-0.385116	-0.351657	-0.385116	-0.385116	-0.332517	-0.364498
ENST00000568883	-0.369638	2.47288	-0.369638	-0.369638	-0.369638	-0.369638	-0.255053	-0.369638
ENST00000438879	-0.362815	2.47422	-0.362815	-0.362815	-0.362815	-0.362815	-0.297336	-0.362815
ENST00000528368	-0.531699	2.23211	0.719779	-0.531699	-0.531699	-0.531699	-0.293397	-0.531699
ENST00000356433	-0.38697	2.46991	-0.38697	-0.205658	-0.38697	-0.38697	-0.329403	-0.38697
ENST00000558263	-0.0495222	2.26765	0.202638	0.188961	-0.738442	-0.738442	-0.414328	-0.718519
ENST00000625419	0.297332	2.00925	0.579752	0.257518	-0.795741	-0.795741	-0.756625	-0.795741
ENST00000457202	-0.395081	2.46076	-0.395081	-0.395081	-0.395081	-0.395081	-0.0902712	-0.395081
ENST00000599806	-0.38717	2.46736	-0.38717	-0.38717	-0.38717	-0.38717	-0.16238	-0.369129
ENST00000616441	-0.387571	2.3991	-0.0337787	0.102455	-0.532593	-0.532593	-0.50943	-0.505594
ENST00000581800	-0.558074	1.25411	-0.518675	-0.540367	-0.580743	-0.580743	-0.403552	1.92805
ENST00000519092	-0.74695	0.935801	-0.74695	0.537845	-0.74695	-0.74695	-0.351286	1.86544
ENST00000455454	-0.385106	2.47154	-0.385106	-0.251662	-0.385106	-0.385106	-0.294343	-0.385106
ENST00000399142	-0.392811	2.46233	-0.392811	-0.392811	-0.392811	-0.392811	-0.105462	-0.392811
ENST00000514383	-0.190027	1.83946	1.26099	-0.265476	-0.859752	-0.859752	-0.381698	-0.543746
ENST00000512852	-0.469758	2.40372	-0.469758	0.21466	-0.469758	-0.469758	-0.26959	-0.469758
ENST00000497921	-0.450029	1.89494	1.24386	-0.402443	-0.697651	-0.697651	-0.193373	-0.697651
ENST00000358835	-0.599619	2.06395	0.970113	-0.599619	-0.599619	-0.599619	-0.0359612	-0.599619
ENST00000319560	-0.137237	2.37734	-0.633126	-0.0853352	-0.633126	-0.633126	0.080847	-0.336236
ENST00000395156	0.495624	1.91463	-0.786947	0.780735	-0.786947	-0.786947	-0.0431976	-0.786947
ENST00000555819	-0.227467	2.39593	-0.262945	0.0253771	-0.693628	-0.693628	-0.153542	-0.390096
ENST00000504797	-0.735194	1.93246	0.106236	1.08559	-0.735194	-0.735194	-0.332366	-0.586342
ENST00000318023	-0.414254	2.44306	-0.414254	-0.414254	-0.414254	-0.414254	0.0424599	-0.414254
ENST00000342623	-0.332117	2.43795	-0.291113	0.00234997	-0.509156	-0.509156	-0.290213	-0.508547
ENST00000601727	-0.370452	2.47267	-0.370452	-0.370452	-0.370452	-0.370452	-0.249959	-0.370452
ENST00000318041	-0.360732	2.43078	-0.435747	-0.435747	-0.435747	-0.435747	0.108689	-0.435747
ENST00000539282	0.379021	2.3329	-0.531188	-0.531188	-0.531188	-0.531188	-0.0559802	-0.531188
ENST00000493135	-0.627248	2.12007	-0.627248	-0.627248	-0.627248	-0.627248	0.612539	0.403635
ENST00000590097	-0.517923	2.36343	-0.517923	-0.517923	-0.517923	-0.517923	0.267042	-0.0408565
ENST00000578558	-0.634368	2.07217	0.338461	-0.634368	-0.634368	-0.634368	0.761209	-0.634368
ENST00000433578	-0.361293	2.30703	0.27983	0.0973416	-0.676615	-0.676615	-0.293062	-0.676615
ENST00000542198	-0.627981	2.16931	-0.0410272	-0.627981	-0.627981	-0.627981	0.758125	-0.37448
ENST00000598537	-0.783582	1.8364	-0.266471	1.05678	-0.815784	-0.815784	0.380269	-0.59182
ENST00000359082	0.146148	2.13676	-0.0868245	0.381037	-0.915311	-0.915311	0.01788	-0.764377
ENST00000543759	0.905793	1.89106	-0.84102	0.354838	-0.84102	-0.84102	-0.033261	-0.595372
ENST00000431824	0.573306	1.91343	0.419696	-0.574889	-0.891707	-0.891707	0.343581	-0.891707
ENST00000424224	-0.745012	1.45719	-0.745012	0.491538	-0.745012	-0.745012	-0.45465	1.48597
ENST00000395211	-0.3486	2.43792	-0.431382	-0.431382	-0.431382	-0.431382	0.0675911	-0.431382
ENST00000600220	-0.458934	2.01851	-0.521159	-0.542234	-0.542234	-0.542234	1.12729	-0.53901
ENST00000420611	-0.445319	1.57208	1.06753	-0.857018	-0.857018	-0.857018	0.865231	-0.488459
ENST00000558823	-0.503418	2.15348	-0.597925	-0.0786305	-0.597925	-0.597925	0.820267	-0.597925
ENST00000561758	0.0608937	2.13639	0.495187	-0.613262	-0.766457	-0.766457	0.220165	-0.766457
ENST00000622764	-0.217312	1.84626	0.647374	0.310373	-1.21335	-1.21335	-0.26901	0.10902
ENST00000531880	-0.592726	2.22825	-0.484607	-0.592726	-0.592726	-0.592726	0.628308	-0.00104489
ENST00000441491	-0.530834	1.24815	-0.530834	-0.530834	-0.530834	-0.530834	1.93686	-0.530834
ENST00000531067	-0.465252	0.576525	0.385506	-0.593538	-0.679841	-0.679841	2.13628	-0.679841
ENST00000529364	-0.844222	1.46652	-0.300931	-0.0601954	-0.88302	-0.88302	-0.0693524	1.57422
ENST00000629778	0.313303	2.3285	-0.0770405	-0.652676	-0.652676	-0.652676	-0.380778	-0.225953
ENST00000514547	-0.539141	1.5082	-0.539141	-0.539141	-0.539141	-0.539141	1.72664	-0.539141
ENST00000627982	-0.763984	2.05528	0.19313	0.206539	-0.763984	-0.763984	0.600988	-0.763984
ENST00000376170	-0.73131	1.33292	0.617952	-0.568163	-0.73131	-0.73131	1.54253	-0.73131
ENST00000447531	0.205942	1.39226	-0.247227	-0.271968	-1.16154	-1.16154	1.46225	-0.218179
ENST00000555634	-0.716236	0.86712	-0.716236	-0.716236	-0.716236	-0.716236	1.36304	1.35102
ENST00000582371	-0.53766	1.78923	-0.53766	-0.53766	-0.53766	-0.53766	1.43673	-0.53766
ENST00000536856	1.1363	1.63568	0.428792	-0.20418	-1.115	-1.115	-0.500651	-0.265953
ENST00000443674	-0.669431	0.757048	0.650124	-0.669431	-0.669431	-0.669431	1.93998	-0.669431
ENST00000441168	-0.539492	1.53254	-0.539492	-0.539492	-0.539492	-0.539492	1.70441	-0.539492
ENST00000372696	-0.694783	1.13883	0.636917	-0.694783	-0.694783	-0.694783	1.69817	-0.694783
ENST00000538695	-0.430807	1.82731	-0.47685	-0.445672	-0.617925	-0.617925	1.37979	-0.617925
ENST00000555970	0.545947	1.612	-0.692688	-0.692687	-0.692688	-0.692688	1.30549	-0.692688
ENST00000288976	-0.318067	1.46414	-0.190126	0.983929	-0.968884	-0.968884	0.966773	-0.968884
ENST00000531722	-0.172796	1.69932	-0.365774	-0.109772	-1.03807	-1.03807	-0.279864	1.30503
ENST00000541352	-0.65994	1.11313	-0.288128	-0.65994	-0.65994	-0.65994	1.97723	-0.162477
ENST00000403772	-0.711521	1.67971	-0.69107	-0.695524	-0.711521	-0.711521	0.88209	0.959356
ENST00000532743	-0.836604	1.49385	-0.8366	0.404173	-0.836604	-0.836604	0.109162	1.33923
ENST00000621131	-0.533089	1.29961	-0.533089	-0.533089	-0.533089	-0.533089	1.89892	-0.533089
ENST00000593475	-0.712898	0.695301	-0.712898	0.0471545	-0.712898	-0.712898	2.11693	-0.00779245
ENST00000527013	0.158971	0.547479	0.383246	-0.924079	-0.924079	-0.924079	1.97062	-0.288083
ENST00000636413	-0.195886	1.31051	0.305892	-0.29538	-1.37042	-1.37042	0.775915	0.839781
ENST00000358355	-0.758686	1.93349	0.580356	0.205051	-0.825034	-0.825034	0.514892	-0.825034
ENST00000418404	-0.646966	0.984595	-0.652389	-0.652389	-0.652389	-0.652389	1.95105	0.320877
ENST00000612382	0.932622	1.39344	-0.850025	-0.063642	-0.850025	-0.850025	1.13768	-0.850025
ENST00000438782	-0.63628	1.18328	-0.521137	0.278341	-0.710041	-0.709941	1.82582	-0.710041
ENST00000317721	-0.319565	2.47267	-0.262899	-0.371971	-0.381302	-0.380243	-0.375692	-0.381001
ENST00000332272	0.49117	2.30246	-0.577582	-0.185406	-0.577582	-0.57744	-0.577582	-0.298034
ENST00000429984	0.0793929	2.43355	-0.348541	-0.330469	-0.459608	-0.459448	-0.45944	-0.455437
ENST00000308799	-0.499993	1.83538	1.38043	-0.523695	-0.552405	-0.550938	-0.536375	-0.552405
ENST00000317951	-0.262421	1.92708	0.930242	0.377882	-0.743287	-0.743151	-0.743125	-0.743218
ENST00000563576	-0.523533	1.85621	-0.529666	1.35488	-0.540051	-0.537743	-0.540051	-0.540051
ENST00000503131	-0.325667	2.47051	-0.281205	-0.257787	-0.410456	-0.40977	-0.39189	-0.393735
ENST00000613706	-0.353825	2.47487	-0.353825	-0.353825	-0.353825	-0.352381	-0.353825	-0.353365
ENST00000328945	-0.309613	2.39222	0.18271	-0.1466	-0.549073	-0.548218	-0.548687	-0.472738
ENST00000567214	-0.419158	0.764316	-0.0913805	0.660132	-0.912691	-0.907092	-0.912691	1.81856
ENST00000518104	1.21948	1.89872	-0.379511	-0.0885313	-0.664286	-0.664032	-0.664286	-0.657553
ENST00000366518	-0.343349	2.47485	-0.355403	-0.355223	-0.355403	-0.354898	-0.355172	-0.355403
ENST00000324852	-0.275466	2.47355	-0.371008	-0.348178	-0.371008	-0.365871	-0.371008	-0.371008
ENST00000581492	-0.366624	1.91693	0.94376	0.419175	-0.744713	-0.741525	-0.744713	-0.68229
ENST00000263979	0.336204	1.97923	0.4356	0.455827	-0.812978	-0.811466	-0.773377	-0.809043
ENST00000334269	0.368735	0.482605	-0.704699	-0.153541	-0.713869	-0.710718	-0.71108	2.14257
ENST00000591353	-0.483714	2.38926	-0.483714	-0.483714	-0.483714	-0.481998	0.261597	-0.234006
ENST00000445603	1.18817	1.97858	-0.532819	-0.486121	-0.537486	-0.53535	-0.537486	-0.537486
ENST00000618822	0.986925	1.78812	-0.0426802	0.484048	-0.833941	-0.82544	-0.736603	-0.820425
ENST00000358970	-0.503674	2.20138	0.804751	-0.503674	-0.503674	-0.488558	-0.503674	-0.502872
ENST00000396950	-0.110533	2.07018	0.523793	0.480663	-0.74566	-0.727123	-0.74566	-0.74566
ENST00000252723	-0.213839	1.7699	1.40913	-0.480826	-0.733132	-0.714264	-0.617452	-0.419514
ENST00000507253	-0.447611	2.43132	-0.282024	-0.418046	-0.463767	-0.459136	-0.447845	0.0871139
ENST00000418909	-0.355758	2.47484	-0.355758	-0.355758	-0.355758	-0.340291	-0.355758	-0.355758
ENST00000376708	-0.328839	2.42911	-0.0218426	-0.0971761	-0.496037	-0.493146	-0.496037	-0.496037
ENST00000380224	-0.00323189	2.17643	0.0826822	-0.375827	-0.798967	-0.772956	0.490841	-0.798967
ENST00000543210	-0.176005	2.38343	-0.248207	0.109616	-0.706417	-0.669847	-0.229793	-0.462772
ENST00000411458	0.891248	2.15757	-0.499365	-0.478203	-0.519693	-0.518474	-0.517713	-0.51537
ENST00000382932	0.631464	2.0786	0.357375	-0.8102	-0.8102	-0.775061	-0.418479	-0.253499
ENST00000248701	-0.334654	2.47419	-0.324813	-0.320642	-0.374364	-0.372127	-0.373227	-0.374364
ENST00000405931	0.12248	2.03799	0.173094	0.694713	-0.810148	-0.794003	-0.616768	-0.807358
ENST00000547437	0.0894796	1.73606	0.248622	0.681417	-1.08324	-1.049	0.389704	-1.01304
ENST00000358894	-0.134273	1.90493	0.603509	0.679881	-0.900098	-0.872225	-0.900098	-0.381623
ENST00000421160	0.797655	2.20478	-0.504056	-0.504056	-0.504056	-0.486298	-0.503339	-0.50063
ENST00000310128	-0.165842	1.43641	-0.230286	1.23553	-1.1015	-1.06999	0.642832	-0.74715
ENST00000580191	-0.361924	2.47475	-0.335664	-0.361924	-0.361924	-0.34463	-0.346755	-0.361924
ENST00000406071	-0.662619	1.33683	-0.20926	-0.662619	-0.662619	-0.649901	1.82495	-0.314767
ENST00000327678	-0.616027	2.16675	-0.60831	-0.608972	-0.624982	-0.616578	0.424964	0.483152
ENST00000397280	-0.284356	2.4612	-0.252483	-0.171674	-0.453136	-0.442363	-0.430917	-0.426272
ENST00000331251	0.436847	1.99154	0.0503678	0.638796	-0.80642	-0.802062	-0.748071	-0.760996
ENST00000333206	0.00653701	2.25564	-0.533523	0.561113	-0.584657	-0.535795	-0.584657	-0.584657
ENST00000394120	-0.400826	2.462	-0.400826	-0.105573	-0.400826	-0.352297	-0.400826	-0.400826
ENST00000545837	-0.322932	2.207	-0.0394797	0.666408	-0.643407	-0.580773	-0.643407	-0.643407
ENST00000366667	-0.331251	2.41166	-0.51155	-0.51155	-0.51155	-0.495456	0.120445	-0.170744
ENST00000575165	-0.629053	1.63754	-0.618741	-0.629053	-0.629053	-0.606991	1.54133	-0.0659821
ENST00000493525	-0.165006	2.46444	-0.428595	-0.352082	-0.428595	-0.40997	-0.274603	-0.405585
ENST00000614798	-0.33036	2.47106	-0.265792	-0.28588	-0.409822	-0.399655	-0.369733	-0.409822
ENST00000594068	-0.511858	2.24607	0.56184	0.0134984	-0.716128	-0.632828	-0.516642	-0.443954
ENST00000223795	0.815056	1.86849	0.721243	-0.708305	-0.708305	-0.647113	-0.632764	-0.708305
ENST00000620467	0.118242	2.15633	0.203966	0.427323	-0.751916	-0.722081	-0.707141	-0.724723
ENST00000440480	0.385692	2.34401	-0.191314	-0.353699	-0.575044	-0.513189	-0.549854	-0.546601
ENST00000376610	0.478382	1.88679	0.983217	-0.640951	-0.689066	-0.681423	-0.648785	-0.688164
ENST00000603044	-0.357679	2.4748	-0.357679	-0.357679	-0.357679	-0.334818	-0.351586	-0.357679
ENST00000359128	-0.445553	2.26473	0.660998	-0.512327	-0.512327	-0.430865	-0.512327	-0.512327
ENST00000441986	0.739385	1.84895	0.566636	0.0778378	-0.915332	-0.85745	-0.544691	-0.915332
ENST00000344824	-0.517822	2.30567	-0.526611	0.400799	-0.61203	-0.51305	-0.58138	0.0444233
ENST00000633494	-0.275438	2.2823	0.48254	-0.14265	-0.719735	-0.621349	-0.664468	-0.341204
ENST00000498275	-0.500182	2.25517	0.685598	-0.500182	-0.500182	-0.44181	-0.500182	-0.498231
ENST00000432763	-0.250173	2.47162	-0.3238	-0.351552	-0.418649	-0.389155	-0.38962	-0.34867
ENST00000238607	-0.703808	1.66208	0.491488	-0.703808	-0.703808	-0.616704	-0.703808	1.27837
ENST00000429036	-0.418489	2.44694	-0.418489	-0.418489	-0.418489	-0.369581	-0.418489	0.0150861
ENST00000377823	0.139075	0.98633	-0.337052	0.42305	-0.983873	-0.943417	-0.983873	1.69976
ENST00000398969	-0.122525	2.02641	0.262124	0.786479	-0.785286	-0.646689	-0.743907	-0.776604
ENST00000367639	-0.495576	2.03459	0.775243	0.40476	-0.691885	-0.64336	-0.691885	-0.691885
ENST00000300900	-0.356144	2.47482	-0.356144	-0.356144	-0.356144	-0.33796	-0.356144	-0.356144
ENST00000588461	-0.363623	2.4741	-0.363623	-0.363623	-0.363623	-0.292365	-0.363623	-0.363623
ENST00000349767	-0.216973	1.98602	0.705298	0.517408	-0.78485	-0.696815	-0.725236	-0.78485
ENST00000528974	-0.531735	1.83758	-0.692392	0.169761	-0.692392	-0.681287	1.2211	-0.630631
ENST00000628529	-0.566636	1.96647	-0.566636	1.2003	-0.566636	-0.487463	-0.566636	-0.412758
ENST00000374428	-0.336728	2.47345	-0.295247	-0.319513	-0.392609	-0.370958	-0.372321	-0.38607
ENST00000453081	0.911411	1.80261	0.0726322	0.476394	-0.921328	-0.751482	-0.725445	-0.86479
ENST00000623024	-0.566217	2.15482	-0.09897	-0.55763	-0.637897	-0.563233	-0.556466	0.825593
ENST00000288943	0.667369	2.14296	-0.612507	0.263479	-0.638107	-0.568184	-0.638107	-0.6169
ENST00000526881	-0.426594	1.92859	1.24281	-0.355421	-0.603825	-0.580632	-0.6011	-0.603825
ENST00000444448	0.398486	2.04548	-0.360064	0.730301	-0.770586	-0.632721	-0.656558	-0.754338
ENST00000395120	-0.0251464	1.89484	0.705939	0.605672	-0.879819	-0.818216	-0.733325	-0.749948
ENST00000620285	-0.506355	1.85972	1.34292	-0.438545	-0.620845	-0.462283	-0.598752	-0.575865
ENST00000554736	0.617921	2.23292	-0.567584	0.00422249	-0.593711	-0.55175	-0.548312	-0.593711
ENST00000562469	0.202317	1.90183	0.842074	0.25717	-0.82408	-0.772785	-0.811463	-0.79506
ENST00000357811	-0.224781	2.2175	0.653573	-0.126442	-0.641612	-0.595012	-0.641612	-0.641612
ENST00000639555	-0.0161776	2.34768	0.298134	-0.554433	-0.554433	-0.411904	-0.554433	-0.554433
ENST00000409213	-0.417888	2.3952	0.253387	-0.328826	-0.528335	-0.405537	-0.528335	-0.439669
ENST00000401529	-0.560511	1.37854	0.72768	0.0134896	-1.03378	-0.922558	-0.863754	1.26089
ENST00000410035	-0.361937	1.54013	-0.696718	-0.0700067	-0.758153	-0.718397	1.61619	-0.55111
ENST00000503591	-0.370092	2.47326	-0.370092	-0.370092	-0.370092	-0.265687	-0.357118	-0.370092
ENST00000217999	0.0138555	2.12574	-0.345248	0.0228621	-0.983087	-0.919812	-0.47924	0.564933
ENST00000412663	-0.187225	2.41856	-0.267537	0.0690176	-0.557936	-0.496336	-0.526554	-0.451986
ENST00000473854	-0.371499	2.47315	-0.371499	-0.371499	-0.371499	-0.263321	-0.371499	-0.352333
ENST00000476535	-0.513424	2.43408	-0.114983	-0.382429	-0.513424	-0.36384	-0.504471	-0.0415062
ENST00000343366	-0.355847	2.47483	-0.355847	-0.355847	-0.355847	-0.339755	-0.355847	-0.355847
ENST00000585234	-0.457848	2.31371	0.530291	-0.524089	-0.524089	-0.388518	-0.425372	-0.524089
ENST00000444429	-0.752715	2.0008	0.787149	0.447012	-0.752715	-0.687203	-0.64106	-0.401267
ENST00000454510	-0.357813	2.47254	-0.376257	-0.376257	-0.376257	-0.248297	-0.376257	-0.361397
ENST00000568959	0.222969	2.00749	0.25886	0.630043	-0.860951	-0.684853	-0.723482	-0.850075
ENST00000445347	-0.374519	2.47145	-0.374519	-0.374519	-0.374519	-0.22434	-0.374519	-0.374519
ENST00000396533	0.831046	2.15429	-0.139635	-0.631154	-0.631154	-0.491	-0.631154	-0.461242
ENST00000527205	-0.0601491	1.92406	0.470646	0.78453	-0.843158	-0.648866	-0.843158	-0.783909
ENST00000556154	0.44591	1.96536	0.194178	0.45044	-1.13195	-0.983954	-0.412311	-0.527674
ENST00000459778	0.224513	2.3055	0.126152	-0.134196	-0.696714	-0.588423	-0.574813	-0.66202
ENST00000413619	0.000581863	2.34773	-0.188742	0.209327	-0.614219	-0.526241	-0.614219	-0.614219
ENST00000587214	-0.583251	1.99581	1.14876	-0.583251	-0.583251	-0.346302	-0.465256	-0.583251
ENST00000528886	-0.564259	2.15358	0.499439	0.410741	-0.774988	-0.545038	-0.462611	-0.71686
ENST00000630269	0.857429	1.76048	0.594301	0.124213	-0.936081	-0.807611	-0.800359	-0.792371
ENST00000440424	0.426034	1.66793	-0.172896	1.16565	-0.97735	-0.915505	-0.863233	-0.330636
ENST00000405749	-0.733819	2.00543	0.872191	0.305549	-0.733819	-0.375087	-0.733819	-0.606629
ENST00000545916	-0.502084	2.42362	-0.278403	-0.502084	-0.502084	-0.343303	0.107812	-0.403479
ENST00000515022	0.93314	1.94899	0.28741	-0.197781	-0.759548	-0.724444	-0.759548	-0.728222
ENST00000378371	0.819177	1.86562	0.355003	-0.591815	-0.986245	-0.633817	0.158325	-0.986245
ENST00000524598	0.914835	1.86457	0.441921	-0.0712447	-0.822287	-0.783322	-0.729588	-0.814885
ENST00000435141	-0.679412	2.25263	-0.279426	0.528832	-0.679412	-0.426247	-0.679412	-0.0375566
ENST00000277874	1.04477	1.91471	-0.125484	0.126854	-0.819865	-0.631122	-0.745909	-0.763955
ENST00000566705	-0.213965	2.05975	0.0857251	0.863371	-0.721226	-0.631198	-0.721226	-0.721226
ENST00000468980	-0.594225	2.3252	0.153751	0.207117	-0.604547	-0.278197	-0.604547	-0.604547
ENST00000425641	-0.723374	1.71309	-0.723374	-0.723374	-0.723374	-0.434586	1.29702	0.317972
ENST00000400050	-0.413813	2.44356	-0.413813	-0.413813	-0.413813	0.039316	-0.413813	-0.413813
ENST00000528182	-0.136599	2.20183	0.208555	0.457239	-0.719399	-0.572825	-0.719399	-0.719399
ENST00000383814	-0.555677	0.755103	-0.396741	-0.555677	-0.555677	-0.418152	2.21993	-0.493108
ENST00000446561	0.69938	1.66605	1.13192	-0.721892	-0.762238	-0.693885	-0.658507	-0.66082
ENST00000578919	1.37668	1.7278	0.0631024	-0.753392	-0.753392	-0.475896	-0.753392	-0.43151
ENST00000596339	1.28074	1.7577	-0.179043	-0.278406	-0.906967	-0.722164	-0.902255	-0.049601
ENST00000417353	-0.568748	2.21102	0.693002	-0.557832	-0.575593	-0.050664	-0.575593	-0.575593
ENST00000409799	0.303354	1.63594	-0.0248195	1.20193	-1.15288	-0.867069	-0.319781	-0.776678
ENST00000327956	-0.511854	2.43662	-0.275868	-0.511854	-0.511854	-0.000641093	-0.25859	-0.36596
ENST00000584685	-0.392805	2.46874	-0.309158	-0.392805	-0.392805	-0.19556	-0.392805	-0.392805
ENST00000398042	1.13181	1.42454	0.790039	-0.962099	-0.962099	-0.532359	0.0722707	-0.962099
ENST00000526492	0.40455	2.33184	-0.141626	-0.551367	-0.584102	-0.544612	-0.360725	-0.553963
ENST00000413169	1.36786	1.79231	-0.668021	-0.668021	-0.668021	-0.165082	-0.668021	-0.323001
ENST00000413301	-1.05645	1.82919	-0.421839	0.643077	-1.05645	-0.601103	-0.0210052	0.684578
ENST00000504264	-0.62053	2.35849	-0.348715	0.10076	-0.67409	-0.101509	-0.67409	-0.0403146
ENST00000407817	0.178982	2.18388	0.138317	0.291022	-0.868212	-0.669477	-0.397146	-0.85737
ENST00000574045	-0.211727	1.9087	0.271454	0.994997	-0.937146	-0.652198	-0.668498	-0.70558
ENST00000367806	-0.588321	0.941496	-0.588321	-0.588321	-0.588321	-0.0914471	-0.588321	2.09156
ENST00000548914	0.510537	2.11327	-0.133967	0.324251	-1.01668	-0.497049	-0.760126	-0.540237
ENST00000588033	0.393298	1.72776	-0.75265	1.1993	-1.01509	-0.635382	-0.475412	-0.441829
ENST00000531670	-0.379322	1.99054	0.884414	-0.982314	-0.982314	-0.318604	-0.276119	0.0637227
ENST00000513209	-0.353025	2.43301	-0.220173	-0.042189	-0.692633	-0.349544	-0.426365	-0.349084
ENST00000425822	0.927496	2.06342	-0.0252962	-0.65414	-0.690641	-0.282231	-0.690641	-0.647971
ENST00000456107	-0.594719	2.17923	0.820324	-0.594719	-0.594719	-0.278682	-0.451445	-0.48527
ENST00000616559	0.83467	1.96599	-0.155499	-0.300033	-1.15257	-0.560054	-0.807132	0.174627
ENST00000525407	-0.832953	1.87639	0.938985	0.494982	-0.832953	-0.370545	-0.547134	-0.726769
ENST00000616498	-0.151233	1.92798	1.03844	0.119604	-0.785336	-0.635439	-0.775764	-0.738251
ENST00000452835	0.843372	2.17616	-0.50525	-0.522989	-0.55023	-0.340599	-0.55023	-0.55023
ENST00000597743	-0.149472	1.87253	0.721974	0.693297	-0.826586	-0.74653	-0.826586	-0.738631
ENST00000431934	1.09231	2.03832	-0.486142	-0.55812	-0.55812	-0.412015	-0.55812	-0.55812
ENST00000636432	0.43036	1.82802	0.1469	0.787494	-1.06413	-0.536971	-1.06413	-0.527539
ENST00000529583	0.968263	1.50072	-0.257415	0.475305	-1.5859	-0.982239	-0.184263	0.0655315
ENST00000606977	-0.396771	2.01668	0.711034	0.484495	-0.899091	-0.596003	-0.658704	-0.661644
ENST00000358657	0.50343	1.95931	-0.868443	-0.321201	-0.90231	-0.108882	0.640409	-0.90231
ENST00000519254	0.118379	1.92223	-0.531344	1.0104	-0.852368	-0.084789	-0.821998	-0.760513
ENST00000347401	-0.387318	2.47109	-0.387318	-0.387318	-0.387318	-0.247474	-0.287026	-0.387318
ENST00000437787	-0.83024	1.05747	0.933374	-0.353766	-0.830243	-0.680687	1.53433	-0.830243
ENST00000628377	-0.469908	2.40932	-0.241208	-0.469908	-0.469908	0.181423	-0.469908	-0.469908
ENST00000508596	-0.311633	2.22596	0.157566	0.213572	-1.10349	-0.586783	-0.0345297	-0.560666
ENST00000553617	0.430974	1.62702	-0.070216	1.21626	-1.09328	-0.669072	-0.739641	-0.702047
ENST00000344937	0.556747	2.2066	0.0142913	-0.677276	-0.687407	-0.0846339	-0.672616	-0.655704
ENST00000462226	-0.595283	2.08005	-0.616341	0.889524	-0.616341	0.0910765	-0.616341	-0.616341
ENST00000427905	0.255986	2.16766	0.473732	-0.0685424	-0.7448	-0.655515	-0.683716	-0.7448
ENST00000522391	-0.536634	2.40697	-0.536634	-0.118255	-0.536634	0.0524495	-0.536634	-0.194624
ENST00000529640	-0.0842259	1.58931	0.0759734	-0.844675	-1.23961	-0.379303	1.35719	-0.47466
ENST00000568400	1.30686	1.83021	-0.0834112	-0.680963	-0.680963	-0.375889	-0.680963	-0.634878
ENST00000560445	-0.0274518	2.39607	-0.544946	0.10883	-0.544946	-0.434674	-0.544946	-0.407937
ENST00000634600	-0.202002	1.83171	0.719693	0.605379	-1.02214	-0.108934	-0.908726	-0.91498
ENST00000626301	-0.811898	1.92105	0.883638	0.344833	-0.811898	-0.0589985	-0.811898	-0.654833
ENST00000545294	-0.623831	1.11724	-0.623831	-0.623831	-0.623831	0.0517137	1.9502	-0.623831
ENST00000428970	-0.44176	2.40147	-0.44176	-0.44176	-0.44176	0.249093	-0.44176	-0.44176
ENST00000530861	-0.65765	2.21087	-0.65765	-0.65765	-0.65765	-0.0714534	-0.112399	0.603589
ENST00000409556	1.20941	1.78223	0.0261724	-0.904468	-0.904468	-0.114937	-0.309689	-0.784253
ENST00000542546	1.24386	1.71993	0.0370123	0.0553564	-0.98017	-0.901383	-0.470765	-0.703837
ENST00000618298	-0.616063	2.09339	-0.166085	-0.117868	-0.83525	-0.34778	-0.83525	0.824906
ENST00000394589	-0.157032	2.46057	-0.351473	-0.392851	-0.551476	-0.351432	-0.323329	-0.332981
ENST00000636199	-0.608962	2.0222	1.09026	-0.609231	-0.609231	-0.40624	-0.609231	-0.26957
ENST00000295743	-0.489376	2.40455	-0.489376	-0.489376	-0.489376	-0.078347	0.120679	-0.489376
ENST00000383024	1.12735	2.00059	-0.577905	-0.577905	-0.577905	-0.238416	-0.577905	-0.577905
ENST00000540585	-0.531042	2.31492	0.492017	-0.55125	-0.55125	-0.223882	-0.409895	-0.539616
ENST00000639109	-0.232292	2.25536	0.509308	-0.370781	-0.865915	-0.452666	-0.697593	-0.145425
ENST00000640653	-0.0706811	1.87555	1.18072	-0.720932	-0.797217	-0.119863	-0.726602	-0.620973
ENST00000601382	0.174778	1.83765	0.568971	0.692094	-1.03572	-0.61446	-0.706989	-0.916321
ENST00000489817	-0.341801	2.11803	0.877883	-0.211945	-0.697382	-0.350016	-0.697382	-0.697382
ENST00000228463	-0.388598	1.44192	0.770846	0.327391	-1.55667	-1.16674	0.531336	0.0405224
ENST00000304514	1.30546	1.8913	-0.519568	-0.573962	-0.573962	-0.431673	-0.523628	-0.573962
ENST00000399703	-0.613527	2.00066	0.51989	-0.725476	-0.832545	-0.184195	0.6537	-0.818508
ENST00000244728	-0.503403	1.03591	-0.935029	-0.935029	-0.935029	-0.134709	1.46342	0.943867
ENST00000288368	-0.312857	2.21988	0.561392	-0.366676	-0.878801	-0.333629	-0.0942291	-0.795082
ENST00000406432	-0.31074	2.44381	-0.426657	-0.0675837	-0.487799	-0.175435	-0.487799	-0.487799
ENST00000594685	0.0453879	1.50912	-0.548457	1.4623	-1.11925	-0.0278207	-0.382273	-0.939014
ENST00000508116	-0.391151	2.46992	-0.391151	-0.391151	-0.391151	-0.223149	-0.29102	-0.391151
ENST00000519389	0.170696	1.46125	-0.0292467	-0.0612438	-1.54147	-0.520416	1.27229	-0.75186
ENST00000373480	-0.955455	1.55338	-0.666828	-0.720873	-0.955455	0.160955	1.30009	0.284187
ENST00000604624	-0.465318	2.34556	-0.465318	-0.465318	-0.465318	0.446353	-0.465318	-0.465318
ENST00000432730	0.0461357	1.78518	0.264741	0.956906	-1.12956	-0.235711	-0.65726	-1.03043
ENST00000381908	-0.653061	2.17577	0.798327	-0.177131	-0.655186	-0.460237	-0.534771	-0.493714
ENST00000583197	-0.57377	2.1424	-0.542515	-0.672526	-0.755952	-0.353763	-0.041353	0.797479
ENST00000561212	-0.465982	2.39261	-0.349517	-0.465982	-0.465982	0.276923	-0.465982	-0.456089
ENST00000373103	-0.00601786	1.95306	0.371878	0.701025	-1.00909	-0.407371	-0.594403	-1.00909
ENST00000429089	-0.97627	1.93976	0.0899591	-0.759298	-0.97627	0.432442	-0.389125	0.638798
ENST00000441731	-0.300289	2.01292	1.05812	-0.249559	-0.842842	-0.474199	-0.513148	-0.69101
ENST00000262345	-0.629308	1.69196	-0.137829	1.48352	-0.720491	-0.5812	-0.714828	-0.391827
ENST00000327365	0.850306	1.66842	0.105862	-1.09734	-1.23772	-0.235076	0.559841	-0.614304
ENST00000344158	1.26635	1.64077	0.241057	-0.892487	-0.892487	0.0612171	-0.580194	-0.844219
ENST00000509072	-0.38609	2.4664	-0.38609	-0.38609	-0.38609	-0.149864	-0.38609	-0.38609
ENST00000463665	-0.0418473	1.73882	0.915417	0.00329009	-1.22233	0.173278	-0.344308	-1.22233
ENST00000332647	-0.43802	2.4506	-0.43802	-0.43802	-0.43802	-0.155913	-0.43802	-0.104585
ENST00000453007	0.851743	1.92684	-0.788863	-0.788863	-0.788863	0.216526	-0.788863	0.160344
ENST00000543993	0.0129943	1.5785	-0.891044	1.32249	-0.891044	-0.537752	0.296903	-0.891044
ENST00000570421	0.214623	2.36314	-0.629189	-0.629189	-0.629189	-0.130784	-0.215358	-0.344056
ENST00000604641	1.09795	1.82923	-0.1271	0.242165	-0.863799	-0.564578	-0.750065	-0.863799
ENST00000395389	-1.08245	2.03693	0.111032	0.130001	-1.08245	0.464924	-0.507067	-0.0709302
ENST00000451188	-0.779316	1.75539	1.00521	-0.184628	-1.06484	0.0354749	0.263356	-1.03065
ENST00000166244	-0.508288	2.41942	-0.508344	-0.508887	-0.508887	0.0605099	-0.156413	-0.289111
ENST00000641731	0.362879	1.86723	-0.632689	1.08035	-0.742195	-0.580378	-0.742195	-0.613003
ENST00000336374	1.23172	1.54398	0.0479051	0.303828	-1.17628	-0.296122	-0.541561	-1.11346
ENST00000377939	-0.216304	2.37429	-0.0626643	-0.445931	-0.689848	-0.384892	0.115199	-0.689848
ENST00000262795	0.543799	2.3065	-0.449411	-0.533528	-0.533528	-0.336335	-0.533528	-0.463973
ENST00000600128	-0.951217	1.95529	0.419824	-0.210998	-0.951217	0.300606	0.388931	-0.951217
ENST00000596349	-0.578102	2.37698	-0.109816	-0.413222	-0.578102	0.220726	-0.578102	-0.34036
ENST00000572600	-0.7363	0.953778	-0.713658	-0.711497	-0.7363	0.580153	1.84894	-0.485116
ENST00000357041	-0.00470936	0.759615	-0.885206	0.200428	-1.75081	0.0222175	0.0682786	1.59019
ENST00000524041	-0.847174	1.54573	-0.847174	-0.847174	-0.847174	0.0865474	0.570059	1.18636
ENST00000221444	-1.42973	1.1948	-0.253736	0.671551	-1.42973	0.0212817	0.942446	0.283118
ENST00000460329	-0.477707	1.86189	-0.281837	1.27809	-0.733555	-0.234243	-0.733555	-0.679081
ENST00000599802	-0.444289	2.39649	-0.444289	-0.444289	-0.444289	0.269244	-0.444289	-0.444289
ENST00000393127	-0.6222	2.08143	-0.6222	-0.6222	-0.6222	0.832585	-0.6222	0.196988
ENST00000616987	0.0909098	1.69623	-0.369563	1.35889	-0.95156	-0.332367	-0.717748	-0.774788
ENST00000338682	-0.911837	1.61046	1.24395	-0.911837	-0.911837	0.408946	-0.0934816	-0.434369
ENST00000477922	0.0572039	2.29682	0.00115362	0.0627977	-0.787126	-0.169261	-0.707786	-0.753803
ENST00000613214	-0.170425	1.53747	-1.02855	-0.95268	-1.12882	0.209297	1.03838	0.495332
ENST00000434582	0.175514	2.27737	-0.0617081	0.197376	-0.755127	-0.430664	-0.716183	-0.686582
ENST00000418488	0.635814	1.82714	0.677548	0.130858	-0.996076	-0.569071	-0.784116	-0.922096
ENST00000538212	0.740021	1.76593	0.0702225	0.735814	-0.983101	-0.80499	-0.839099	-0.684793
ENST00000320057	-0.357688	2.36398	-0.590643	0.322558	-0.657671	-0.318747	-0.324155	-0.437638
ENST00000584651	-0.18425	2.28817	0.266539	-0.760246	-0.760246	0.00222977	-0.690894	-0.161299
ENST00000536215	0.384985	1.825	-0.374756	0.839972	-1.28886	0.0281086	-0.787535	-0.62691
ENST00000412726	-0.493306	0.744508	0.0334576	0.225622	-1.86211	-0.670474	1.31814	0.704165
ENST00000341319	1.38484	1.82201	-0.589059	-0.349644	-0.59142	-0.493886	-0.59142	-0.59142
ENST00000529825	-0.852664	1.71501	0.919653	-0.852664	-0.852664	0.344591	-0.852664	0.431406
ENST00000609185	0.251372	1.75706	-0.474839	1.22315	-0.853918	-0.279998	-0.853918	-0.768912
ENST00000322583	-0.14493	1.97748	1.11648	-0.664752	-0.705467	-0.480839	-0.704641	-0.393338
ENST00000295683	-0.00265145	1.87276	0.868939	-0.0892335	-1.12118	-0.461242	0.0537943	-1.12118
ENST00000422970	0.247394	1.47405	-1.00466	0.991531	-1.00466	0.746118	-0.445123	-1.00466
ENST00000370931	-0.624126	1.81767	1.37636	-0.624126	-0.624126	-0.336184	-0.361341	-0.624126
ENST00000470610	-0.960255	1.08571	0.631109	-0.719189	-0.984297	-0.305642	-0.407376	1.65994
ENST00000453658	-0.674406	1.89571	0.883748	-0.674406	-0.674406	0.592567	-0.674406	-0.674406
ENST00000340147	-0.0938658	2.30332	0.468597	-0.422379	-0.639644	-0.488302	-0.610957	-0.516772
ENST00000388715	-0.54378	1.55527	1.17677	-1.11282	-1.11282	0.528663	-0.354597	-0.136675
ENST00000402191	-0.207398	2.06199	-0.335932	-0.296911	-0.953722	-0.131446	0.817139	-0.953722
ENST00000262738	-0.0537959	1.23712	0.573833	-0.00718112	-1.35305	-0.746733	1.33417	-0.984355
ENST00000545917	1.04458	1.50983	0.29669	0.217832	-1.65712	-0.483654	-0.667902	-0.260256
ENST00000487695	-0.278718	1.9147	0.442273	-0.302779	-1.27856	0.134278	0.431742	-1.06293
ENST00000482457	0.536521	1.08345	0.359592	-0.444385	-1.47638	0.348455	0.985378	-1.39263
ENST00000522693	-0.647307	1.46583	1.18026	-0.11786	-1.35772	-0.913159	-0.173887	0.563845
ENST00000338957	-0.894429	1.92836	0.207345	-0.894429	-0.894429	0.238905	0.760019	-0.451347
ENST00000375391	-0.75189	1.71698	1.08947	-0.75189	-0.75189	0.640665	-0.43956	-0.75189
ENST00000359440	0.0629127	1.9664	-0.706633	-0.732455	-0.732455	1.00214	-0.127453	-0.732455
ENST00000188403	-0.563795	1.08303	0.449111	-1.41497	-1.41497	0.606662	0.355708	0.899227
ENST00000217246	0.150346	1.1286	-1.50683	0.768355	-1.50683	0.0103359	0.717939	0.23808
ENST00000429429	-0.861107	1.21484	-0.861107	-0.0405934	-0.861107	0.159846	-0.491666	1.7409
ENST00000551521	-0.81947	2.25741	0.225323	-0.607515	-0.81947	0.18613	-0.118069	-0.304336
ENST00000640403	0.701785	1.10122	1.14702	-1.12278	-1.12278	0.443438	-0.025133	-1.12278
ENST00000612031	-0.457751	2.45764	-0.457751	-0.413518	-0.457751	-0.30081	-0.211992	-0.158066
ENST00000443779	-0.774882	1.91841	-0.774882	0.897162	-0.774882	0.386069	-0.138611	-0.738383
ENST00000437457	-0.760628	1.87815	-0.24653	-0.739162	-1.27542	0.76692	0.211308	0.165368
ENST00000613886	-0.679359	1.58503	1.42492	-0.679359	-0.679359	0.386846	-0.679359	-0.679359
ENST00000638868	0.28106	0.60786	-0.362394	-0.542881	-0.710369	2.14746	-0.710369	-0.710369
ENST00000242159	-0.680169	2.04102	-0.00576875	0.276456	-0.776403	0.697674	-0.776403	-0.776403
ENST00000399408	-0.853141	1.83085	-0.789436	0.0506723	-1.07302	0.409309	0.877686	-0.452922
ENST00000268893	-0.536035	0.608345	0.203017	-0.461022	-1.78002	1.39142	-0.352924	0.927225
ENST00000309017	-0.173803	0.673573	-0.549479	-0.547303	-0.549479	2.2395	-0.543528	-0.549479
ENST00000409195	0.519784	1.19864	-0.836153	-0.732647	-1.15232	-0.597041	1.53922	0.0605235
ENST00000532996	-0.752572	2.05344	-0.203414	-0.752572	-0.752572	0.942534	-0.191518	-0.343325
ENST00000394620	-0.46968	2.41335	-0.220385	-0.46968	-0.46968	0.15543	-0.46968	-0.46968
ENST00000417469	-0.531796	1.92144	-0.531796	-0.531796	-0.531796	1.26933	-0.531796	-0.531796
ENST00000352665	-0.526372	2.34363	-0.526372	-0.526372	-0.526372	-0.0565462	0.344776	-0.526372
ENST00000590577	-0.589257	1.71084	-0.386538	-0.589257	-0.589257	1.51714	-0.580547	-0.493129
ENST00000238918	-0.956631	1.4251	-0.45404	0.195518	-1.61339	1.02264	0.400469	-0.0196584
ENST00000261707	-0.778139	1.80627	0.480271	1.01317	-0.784538	-0.167958	-0.784538	-0.784538
ENST00000568804	-0.521945	2.04633	-0.521945	-0.521945	-0.521945	1.08534	-0.521945	-0.521945
ENST00000509452	-0.709538	1.98521	-0.709538	-0.709538	-0.709538	0.791375	0.487386	-0.425822
ENST00000426197	-0.661642	1.66855	-0.38705	0.906558	-0.842879	0.908197	-0.842879	-0.748859
ENST00000622259	-0.395342	2.15204	-0.356599	0.062103	-0.987396	0.265002	-0.987396	0.247593
ENST00000443807	-0.528202	1.95604	0.669179	-0.417785	-1.01315	0.527499	-0.954211	-0.239372
ENST00000526312	0.703057	1.86645	-0.22301	-0.165383	-1.22505	0.541424	-0.626598	-0.870891
ENST00000570659	-0.692332	0.679494	0.419661	-0.445645	-1.1916	1.9926	-0.339535	-0.422644
ENST00000585509	0.170845	1.08887	0.937786	-1.15197	-1.15197	0.886953	-1.15197	0.371443
ENST00000510636	-0.821958	1.48889	-0.821958	-0.821958	-0.821958	1.39462	0.366526	0.0377913
ENST00000558676	-1.01894	1.65648	-0.110675	0.393682	-1.01894	1.18998	-0.52953	-0.562052
ENST00000373109	-0.181117	1.63699	-0.590061	1.02844	-1.0072	-0.654	-0.956845	0.723806
ENST00000260950	-0.445877	2.23337	-0.661269	0.683202	-0.661269	-0.432823	-0.237725	-0.477605
ENST00000340621	-0.600998	0.878166	0.0239046	-0.600998	-0.600998	2.10292	-0.600998	-0.600998
ENST00000257863	-0.146201	1.48985	-0.807705	0.514215	-0.807705	1.37296	-0.807705	-0.807705
ENST00000522226	-0.626843	2.11474	0.0891669	-0.626843	-0.626843	0.823361	-0.626843	-0.519892
ENST00000407598	-0.624663	2.04949	-0.624663	-0.624663	-0.624663	0.905716	0.168109	-0.624663
ENST00000576222	-0.522522	1.18726	0.497118	-1.02832	-1.02832	0.805401	-1.02832	1.11771
ENST00000448878	-0.292272	0.712243	-0.689825	-0.246837	-1.73559	-0.131146	1.20963	1.1738
ENST00000422276	-0.569697	0.798362	-0.556053	-0.56043	-0.569697	2.17784	-0.150629	-0.569697
ENST00000636696	0.3245	1.42667	0.145397	-0.257343	-0.998392	1.34378	-0.998392	-0.986219
ENST00000610351	-0.170806	1.81686	0.320622	-0.545621	-0.835237	1.08465	-0.835237	-0.835237
ENST00000449001	-0.234054	1.37111	0.629707	-1.0717	-1.25404	-0.0898818	-0.605355	1.25421
ENST00000368947	0.303544	2.16199	-0.323759	-0.257654	-0.915101	0.412465	-0.915101	-0.466383
ENST00000571088	0.0470343	0.438165	-0.119301	0.0145703	-1.39236	1.31131	1.09293	-1.39236
ENST00000286719	-0.516516	2.35593	-0.516516	-0.516516	-0.516516	-0.098776	-0.516516	0.325431
ENST00000592023	-0.457836	2.41895	-0.451147	-0.288901	-0.457836	0.152445	-0.457836	-0.457836
ENST00000511839	0.550537	1.0406	-1.02376	-0.295461	-1.14475	1.0794	-1.09872	0.892153
ENST00000434817	-0.728478	1.61413	-0.7042	1.47814	-0.740674	-0.276277	0.0980416	-0.740674
ENST00000556615	0.430863	2.19197	-0.613783	-0.613783	-0.613783	0.410451	-0.613783	-0.578149
ENST00000287820	-0.682442	2.01317	-0.682442	-0.682442	-0.682442	-0.322229	0.0499285	0.988899
ENST00000374415	0.307814	1.75188	-0.683339	-0.757544	-1.39709	0.896032	0.0708791	-0.188636
ENST00000468222	-0.682602	0.896373	0.666684	-0.682602	-0.682602	1.84995	-0.682602	-0.682602
ENST00000378539	-0.0996932	0.615914	-0.739109	0.369149	-0.739109	2.07107	-0.739109	-0.739109
ENST00000382186	0.178556	2.08604	-0.586055	0.429161	-1.35117	-0.113334	-0.173993	-0.469197
ENST00000518992	0.464421	1.88112	0.21437	0.313138	-1.20505	-0.443902	-1.20505	-0.0190425
ENST00000343290	-0.520809	1.06735	-0.520809	-0.520809	-0.520809	2.0575	-0.520809	-0.520809
ENST00000331161	-0.0422186	1.85682	1.20707	-0.722314	-0.722314	-0.141956	-0.722314	-0.712777
ENST00000483566	0.25691	1.16998	0.904605	-0.874692	-1.66507	0.961923	-0.374852	-0.378801
ENST00000641900	-0.677823	0.780328	-0.110769	-0.677823	-0.677823	2.12918	-0.677823	-0.0874443
ENST00000427934	-0.543319	1.16761	0.524018	-0.666601	-0.738952	1.72981	-0.738952	-0.733616
ENST00000376259	-0.733131	1.90909	-0.733131	-0.733131	-0.733131	-0.402492	0.597141	0.828785
ENST00000529175	-0.903393	1.46793	-0.903393	0.590595	-0.903393	0.884346	-0.903393	0.670707
ENST00000461321	-0.283254	1.87111	0.64874	-0.76334	-0.76334	0.816765	-0.76334	-0.76334
ENST00000611415	-0.621016	1.94917	1.12768	-0.621016	-0.621016	0.028237	-0.621016	-0.621016
ENST00000507180	-0.657898	1.95781	-0.657898	-0.657898	-0.657898	0.424864	-0.657898	0.906818
ENST00000612273	-0.525717	2.00547	-0.525717	-0.525717	-0.525717	1.14883	-0.525717	-0.525717
ENST00000615259	-0.597906	2.35532	-0.597906	-0.470185	-0.597906	0.259496	-0.052928	-0.297982
ENST00000356120	-0.865555	1.9215	-0.713049	0.436918	-1.08419	0.282059	-0.538413	0.560728
ENST00000427411	-0.603071	2.01787	1.05202	-0.603071	-0.603071	-0.0545376	-0.603071	-0.603071
ENST00000452753	-0.754777	1.68054	0.0888887	-0.320266	-1.02032	1.37515	-0.605596	-0.443614
ENST00000459946	-0.639861	1.54824	-0.728114	-0.579564	-0.780659	1.28578	0.674843	-0.780659
ENST00000611534	0.929539	1.74875	0.418241	0.222161	-1.10105	-0.73201	-0.712302	-0.773328
ENST00000641737	-0.859108	0.6963	0.434298	-0.859108	-0.859108	1.75119	-0.859108	0.554648
ENST00000360595	-0.805769	1.77982	1.16663	0.0840951	-0.995331	-0.668039	-0.612607	0.0511951
ENST00000522257	0.207029	1.2851	0.0516545	0.237091	-1.34375	1.33082	-1.11553	-0.652406
ENST00000270235	-0.814425	0.968635	-1.10015	-0.227302	-1.10015	0.414462	1.64589	0.213053
ENST00000379460	1.12838	1.83648	-0.996309	-0.114094	-0.996309	-0.308009	-0.50916	-0.0409859
ENST00000506372	-0.514054	0.968592	-0.514054	-0.514054	-0.514054	2.11573	-0.514054	-0.514054
ENST00000480736	1.00139	1.66454	0.685638	-0.209163	-1.08466	-0.408969	-0.754748	-0.894027
ENST00000266395	-0.25908	2.00924	0.00231633	0.563984	-1.28784	0.115296	-0.926684	-0.217238
ENST00000430584	-0.638187	0.947113	-0.53783	0.137538	-0.753376	2.0211	-0.73516	-0.441193
ENST00000393083	0.902951	1.695	-0.857463	-0.857463	-0.857463	0.52699	0.304911	-0.857463
ENST00000548815	-1.01403	1.11361	0.788047	-0.337518	-1.01403	1.43598	-0.0202425	-0.951819
ENST00000497053	-0.0708258	2.26277	-0.0339905	0.174705	-0.924097	-0.374131	-0.120824	-0.913603
ENST00000453700	-0.678977	1.89709	-0.654989	-0.205391	-0.678977	1.22351	-0.223287	-0.678977
ENST00000375692	-0.738811	1.77623	-0.327503	1.30631	-0.738811	0.083349	-0.621956	-0.738811
ENST00000332249	-0.869527	1.48351	0.827901	-0.869527	-0.869527	0.131195	1.0355	-0.869527
ENST00000531382	-0.554887	2.285	0.48085	-0.582648	-0.632495	-0.312236	-0.632495	-0.051085
ENST00000614467	-0.21745	0.94231	0.949931	-0.780542	-1.25346	0.571307	1.04136	-1.25346
ENST00000488245	-1.09483	1.20013	-0.118506	-1.09483	-1.09483	0.972933	0.966173	0.263763
ENST00000513453	-0.0611934	1.57124	-0.320373	0.888465	-0.981034	0.86496	-0.981034	-0.981034
ENST00000543523	-0.511395	2.14125	-0.511395	-0.506633	-0.511395	0.922355	-0.511395	-0.511395
ENST00000549417	-0.206499	1.00929	-0.0233054	0.627378	-1.07801	1.58901	-1.05475	-0.863118
ENST00000372382	-0.536381	1.82719	-0.536381	-0.536381	-0.536381	1.3911	-0.536381	-0.536381
ENST00000373759	-0.849793	1.05567	-0.258155	-0.549859	-0.849793	1.74296	-0.849793	0.558761
ENST00000617581	-0.0977749	0.809215	-0.440573	-0.231087	-0.785604	2.12449	-0.629737	-0.748931
ENST00000555576	-0.99911	1.93317	-0.248055	-0.743483	-0.99911	0.448889	0.668504	-0.0608104
ENST00000562105	0.693997	1.419	-0.0930704	-0.995762	-0.995762	1.20961	-0.242462	-0.99555
ENST00000579601	-0.791605	1.79622	-0.784736	1.14978	-0.791605	-0.0245712	0.186259	-0.73974
ENST00000269202	-0.99773	0.862143	-1.12873	0.338203	-1.39973	0.93499	0.505487	0.885365
ENST00000359887	-0.729114	0.96492	-0.729114	-0.729114	-0.729114	1.29705	-0.684188	1.33868
ENST00000514116	-1.14453	0.915965	0.362463	-1.14453	-1.14453	0.701533	1.25177	0.201851
ENST00000383786	-0.694949	1.41913	-0.694949	0.54899	-0.694949	1.50663	-0.694949	-0.694949
ENST00000403897	-0.718583	1.04661	-0.718583	-0.718583	-0.718583	1.07196	1.47435	-0.718583
ENST00000617500	-0.720637	1.48807	-0.632727	-0.720637	-0.720637	0.266565	1.57249	-0.532494
ENST00000542120	-0.622096	2.03009	-0.721851	0.88164	-0.778401	0.0802932	-0.753301	-0.116378
ENST00000382086	-0.651798	1.0645	-0.627447	-0.651798	-0.651798	0.0225436	1.98875	-0.492951
ENST00000452830	-0.544322	1.1581	-0.544322	-0.544322	-0.544322	1.9973	-0.433787	-0.544322
ENST00000269318	-1.11626	0.908382	0.21531	0.0393292	-1.11626	1.09688	1.08889	-1.11626
ENST00000426500	-0.400641	2.46065	-0.0908246	-0.400641	-0.400634	-0.400284	-0.367372	-0.400257
ENST00000488969	0.264226	2.20461	0.416117	-0.153233	-0.713534	-0.608047	-0.713321	-0.696819
ENST00000361131	-0.516727	2.10906	-0.506802	-0.516727	-0.516721	-0.516727	-0.515692	0.980336
ENST00000316851	-0.446663	2.39925	-0.44661	-0.446663	-0.446581	-0.446663	-0.423904	0.257833
ENST00000478442	-0.723781	2.03057	-0.290582	-0.73033	-0.7301	-0.722185	0.594442	0.571965
ENST00000469013	-0.142026	2.09058	-0.517079	-0.0139302	-1.05764	0.58251	-0.940123	-0.00229364
ENST00000636788	-0.463997	2.38806	-0.454066	0.263399	-0.500952	-0.501179	-0.501335	-0.229926
ENST00000224356	-0.702958	1.91504	0.827227	0.185565	-1.02576	-1.02566	-0.0703401	-0.103119
ENST00000354249	0.372257	1.65488	-0.192411	1.11328	-1.12567	-0.162574	-1.12605	-0.533706
ENST00000613075	0.534871	2.29449	-0.163352	-0.542636	-0.543133	-0.531104	-0.50598	-0.543155
ENST00000367698	-0.822501	1.979	-0.231707	1.0022	-0.8218	-0.115507	-0.786834	-0.202853
ENST00000472745	-0.0735053	2.34102	-0.00571327	0.174362	-0.612207	-0.607366	-0.612169	-0.604424
ENST00000539504	0.0308551	1.88708	0.794204	0.337308	-1.23304	-0.798322	-0.602555	-0.415534
ENST00000352451	-0.424704	2.4094	0.215332	-0.441752	-0.441682	-0.43683	-0.438782	-0.440983
ENST00000374430	-0.440198	2.11839	0.961678	-0.522321	-0.529191	-0.530152	-0.528053	-0.530152
ENST00000378850	0.024048	2.08978	0.485027	0.347528	-0.873077	-0.474982	-0.873476	-0.724843
ENST00000395814	0.729883	1.86089	-0.864793	-0.353275	-0.867848	0.709784	-0.345531	-0.869108
ENST00000550181	-0.432284	2.41397	-0.461532	-0.461532	-0.460843	-0.410431	-0.377817	0.19047
ENST00000477585	0.415752	1.93726	-0.30851	0.89654	-0.794793	-0.781995	-0.655817	-0.708439
ENST00000307624	-0.145268	1.99223	0.234481	0.430117	-1.10675	-1.01175	0.274708	-0.667769
ENST00000509502	0.254475	1.79688	1.0722	-0.67342	-1.27165	-0.491043	-0.410307	-0.277125
ENST00000428875	-0.437849	2.44864	-0.42931	-0.432496	-0.436165	-0.404529	-0.295009	-0.0132825
ENST00000321702	-0.61815	2.11122	0.0613559	0.84509	-0.615866	-0.550165	-0.61815	-0.615331
ENST00000413409	-0.512366	2.38295	-0.264757	0.276925	-0.591613	-0.364142	-0.463502	-0.463491
ENST00000443817	-0.711856	2.00735	0.990484	0.115304	-0.710998	-0.477841	-0.623078	-0.589369
ENST00000378844	-0.101356	1.88522	-0.324145	0.833727	-0.921733	-0.880409	0.421466	-0.912772
ENST00000521694	0.85495	2.17645	-0.491767	-0.49184	-0.511777	-0.511946	-0.512065	-0.512008
ENST00000483369	-0.938165	1.39359	-0.429704	1.29945	-1.0034	0.510106	-1.00395	0.172075
ENST00000377122	-0.295667	2.1954	0.776073	-0.318841	-0.588516	-0.587841	-0.590734	-0.589877
ENST00000356003	-0.354235	2.47487	-0.354235	-0.354235	-0.349462	-0.354235	-0.354235	-0.354235
ENST00000503570	0.129498	1.9295	0.846223	0.220274	-0.848535	-0.846797	-0.849066	-0.581094
ENST00000392177	-0.516235	2.16319	-0.110524	-0.474316	-0.757816	0.782404	-0.684775	-0.40193
ENST00000582604	0.887014	1.74679	-0.536529	0.792516	-0.968924	-0.416631	-0.785602	-0.718632
ENST00000414490	0.251821	1.01183	-0.902135	0.34297	-0.966741	-0.969465	-0.467722	1.69944
ENST00000540141	-0.46421	2.41084	0.18734	-0.283499	-0.472129	-0.470184	-0.470527	-0.43763
ENST00000629399	0.0685784	1.89224	0.538122	0.724909	-0.818776	-0.775527	-0.807508	-0.822039
ENST00000418110	-0.388589	2.46555	-0.388589	-0.388589	-0.38277	-0.388589	-0.139832	-0.388589
ENST00000504285	-0.62064	2.06956	0.028297	0.935369	-0.614514	-0.585102	-0.62064	-0.592329
ENST00000605912	-0.398377	1.94406	1.05565	0.113018	-0.765572	-0.767014	-0.767014	-0.414754
ENST00000432688	-0.196586	2.46939	-0.389303	-0.35844	-0.393293	-0.34253	-0.39465	-0.394585
ENST00000589262	0.280588	1.85145	-0.632529	1.15431	-0.671209	-0.670262	-0.65737	-0.654972
ENST00000373850	-0.537941	1.78057	1.44689	-0.537941	-0.537753	-0.537941	-0.537941	-0.537941
ENST00000637895	-0.273607	2.44984	-0.182394	-0.485536	-0.51933	-0.160932	-0.324622	-0.503417
ENST00000502832	0.574057	2.30004	-0.424853	-0.491292	-0.490628	-0.490985	-0.487166	-0.489174
ENST00000457014	-0.360013	2.4748	-0.335985	-0.353	-0.354079	-0.359008	-0.352702	-0.360013
ENST00000639389	-0.362504	2.47443	-0.362504	-0.362504	-0.358189	-0.358755	-0.307474	-0.362504
ENST00000401743	-0.265237	2.45069	-0.0728436	-0.27931	-0.462178	-0.455407	-0.447711	-0.467999
ENST00000367903	0.32981	2.36374	-0.527881	-0.478985	-0.529248	-0.17538	-0.453607	-0.528448
ENST00000416135	-0.235561	2.45744	-0.224713	-0.431408	-0.492469	-0.395906	-0.196866	-0.480513
ENST00000639222	0.333773	2.20435	0.0675487	0.1915	-0.755495	-0.745458	-0.752141	-0.544074
ENST00000415854	-0.509501	0.911227	-0.510336	-0.510411	-0.507392	2.14724	-0.510411	-0.510411
ENST00000430454	0.190065	1.9553	0.467662	0.371416	-1.28635	-0.849609	-0.270114	-0.578379
ENST00000641408	0.126768	1.94752	-0.0608125	0.967992	-0.838419	-0.665087	-0.658542	-0.819414
ENST00000411604	-0.377562	2.33599	0.0308755	0.298131	-0.614709	-0.565877	-0.560641	-0.546211
ENST00000510776	-1.31647	0.961232	-0.227134	0.218428	-1.43629	1.29462	0.686873	-0.181256
ENST00000490242	-0.580358	2.26569	0.337043	-0.580358	-0.568557	-0.580358	-0.580358	0.287253
ENST00000297908	-0.39321	2.46977	-0.205995	-0.39321	-0.38937	-0.379803	-0.385432	-0.322747
ENST00000480266	-0.872588	1.82363	-0.872588	-0.162433	-0.861968	0.5688	-0.514112	0.891263
ENST00000581099	0.74479	1.86183	0.374934	-0.945069	-0.955773	0.290068	-0.622095	-0.748679
ENST00000573588	-0.722868	1.15257	-0.718201	0.595502	-0.716295	-0.574555	1.70672	-0.722868
ENST00000533285	-0.510866	0.905755	-0.510866	-0.510866	-0.50157	2.15014	-0.510866	-0.510866
ENST00000436693	-0.0142171	2.43229	-0.412894	-0.350521	-0.510956	-0.516665	-0.494938	-0.132096
ENST00000449879	-0.37631	2.16992	-0.536013	0.819989	-0.726561	-0.505273	-0.265861	-0.57989
ENST00000494580	0.966544	2.1107	-0.563852	-0.358781	-0.554011	-0.5482	-0.563852	-0.488553
ENST00000473598	-0.374509	0.794731	-0.0263402	-0.204597	-0.790114	-0.701293	2.10394	-0.801822
ENST00000558056	-0.632317	2.00406	0.971827	-0.605396	-0.692155	0.178211	-0.692024	-0.532204
ENST00000375028	-1.10372	1.22349	-0.169287	0.453088	-1.10006	0.995475	0.800545	-1.09953
ENST00000429994	1.12685	1.64756	0.486819	0.0671827	-0.855983	-0.852687	-0.846622	-0.773116
ENST00000618205	-0.765931	1.64625	0.684003	-1.01251	-1.1736	-0.477313	0.527017	0.572078
ENST00000358892	0.918318	1.4045	-0.834557	-0.837549	-0.83796	1.16864	-0.834671	-0.146721
ENST00000521702	-0.496534	2.32423	-0.496534	-0.357123	-0.482452	-0.496534	-0.496534	0.501486
ENST00000589705	-0.536208	2.42062	-0.180091	-0.342428	-0.602814	-0.554137	-0.179796	-0.0251402
ENST00000594385	0.719489	1.83362	0.734504	-0.0858731	-0.861925	-0.804041	-0.719982	-0.815795
ENST00000535381	-0.364216	2.27605	-0.0766631	0.522675	-0.634413	-0.601057	-0.476799	-0.645581
ENST00000571961	-0.616932	1.99397	-0.616932	-0.616932	-0.601828	0.00816307	-0.616932	1.06742
ENST00000450498	-0.488794	2.23612	0.0121682	0.561629	-0.775043	-0.692541	-0.445377	-0.408164
ENST00000578981	-0.975083	1.83858	0.704337	0.650288	-1.17793	-0.313622	-0.368164	-0.358405
ENST00000507280	-0.740171	1.34156	-0.612374	-0.667234	-0.783953	1.37048	-0.771209	0.862898
ENST00000468239	-0.0995965	2.41103	-0.503047	0.053967	-0.531987	-0.264379	-0.532329	-0.533655
ENST00000618999	-0.638903	0.817217	0.282335	-0.644506	-0.622343	2.06217	-0.639134	-0.616841
ENST00000574025	0.386915	1.9619	-0.0974887	0.807283	-0.787527	-0.774967	-0.741329	-0.754784
ENST00000460790	-0.358554	2.47478	-0.358554	-0.333745	-0.348879	-0.358448	-0.358096	-0.358502
ENST00000366480	0.405591	1.83137	0.326347	0.771329	-0.829202	-0.825782	-0.839828	-0.839828
ENST00000555910	-0.795331	0.983129	-0.663795	0.816799	-0.890076	1.63261	-0.189044	-0.894287
ENST00000442880	-0.519864	2.26962	0.639294	-0.42344	-0.611574	-0.413926	-0.51057	-0.429544
ENST00000576117	-0.358095	2.4748	-0.358095	-0.358095	-0.336991	-0.358095	-0.347332	-0.358095
ENST00000388740	0.975635	1.82074	-0.447852	0.546147	-0.829868	-0.400322	-0.832505	-0.831977
ENST00000523807	0.462388	1.83874	0.98135	-0.255085	-0.983426	-0.595849	-0.667411	-0.780709
ENST00000243924	0.765043	1.07942	0.0868819	0.253515	-1.34894	1.12039	-1.28578	-0.670528
ENST00000551339	-0.67488	1.83761	0.936837	-0.106926	-1.03952	-1.04948	0.262611	-0.166248
ENST00000538552	-0.0319494	2.31551	-0.0253095	0.243533	-0.671643	-0.614868	-0.537508	-0.677764
ENST00000457437	-0.51985	1.78682	-0.53874	1.43946	-0.542165	-0.541899	-0.541828	-0.541804
ENST00000635746	-0.393923	2.10863	0.957008	-0.417616	-0.660965	-0.491759	-0.657986	-0.443389
ENST00000377280	0.857634	1.86187	-0.483699	0.671438	-0.719444	-0.729268	-0.729268	-0.729268
ENST00000433736	-0.3918	2.45215	-0.386395	-0.0281008	-0.422094	-0.442998	-0.435977	-0.344785
ENST00000583146	-0.460439	1.94429	1.22212	-0.471098	-0.613028	-0.378107	-0.62187	-0.62187
ENST00000558091	1.09555	1.67312	-0.819739	0.0858485	-0.839719	0.473399	-0.834084	-0.834372
ENST00000635957	0.905993	1.73996	0.357594	-0.147959	-1.23804	-0.00284642	-0.519635	-1.09507
ENST00000515701	-0.318311	2.43942	-0.0209491	-0.233153	-0.513047	-0.499449	-0.339628	-0.514881
ENST00000441519	1.10485	2.00372	-0.529229	-0.506951	-0.737206	-0.29452	-0.687083	-0.353582
ENST00000420482	-0.534273	2.1902	-0.656324	0.535686	-0.760228	-0.227478	-0.732174	0.184589
ENST00000622018	-0.427512	2.32004	-0.259639	-0.556159	-0.552229	0.486057	-0.450087	-0.560471
ENST00000559343	-0.371965	2.47317	-0.371965	-0.371965	-0.366809	-0.354862	-0.371965	-0.26364
ENST00000640869	-0.179584	2.28255	0.310018	0.0571754	-0.818347	-0.395046	-0.774744	-0.482023
ENST00000453960	0.118308	1.96719	0.0734653	0.884978	-0.845352	-0.765455	-0.709312	-0.723823
ENST00000289495	0.233855	2.15163	-0.665623	0.148142	-0.765807	-0.731427	0.389332	-0.760106
ENST00000409360	0.457419	1.78904	-0.615429	1.10874	-0.837277	-0.825655	-0.439615	-0.637222
ENST00000420681	1.20834	1.80909	-0.630895	0.0802948	-0.854196	-0.129559	-0.650917	-0.832162
ENST00000563378	-0.282867	2.13958	0.481715	0.430845	-0.685543	-0.625239	-0.729247	-0.729247
ENST00000510769	0.671079	1.81712	0.595931	0.267967	-0.873792	-0.878041	-0.745902	-0.854365
ENST00000493611	-0.35833	2.4747	-0.35833	-0.35833	-0.324721	-0.35833	-0.35833	-0.35833
ENST00000484111	-0.275686	2.30668	0.489448	-0.233249	-0.559221	-0.600969	-0.551407	-0.575598
ENST00000403750	0.895188	1.76943	-0.622181	0.744536	-0.886922	-0.772018	-0.332239	-0.795794
ENST00000320694	-0.210275	2.18535	0.364332	0.367632	-0.740689	-0.432533	-0.75946	-0.774362
ENST00000434185	1.10092	1.82066	0.448733	-0.675714	-0.671391	-0.671777	-0.675714	-0.675714
ENST00000317118	-0.675859	1.86278	0.538524	-0.661369	-0.672452	0.977769	-0.684697	-0.684697
ENST00000436274	-0.360272	1.95819	-0.734566	-0.266299	-1.20351	0.95444	-0.122831	-0.225156
ENST00000413882	-0.393594	2.46247	-0.391301	-0.364202	-0.383281	-0.410277	-0.410277	-0.10954
ENST00000522398	0.0561352	2.15687	-0.450311	0.748761	-0.64427	-0.614919	-0.581321	-0.67095
ENST00000596012	-0.583757	1.88876	-0.583757	-0.583757	-0.558228	1.29389	-0.583748	-0.289399
ENST00000446688	-0.646992	0.875123	-0.696339	0.685184	-0.690892	-0.694909	-0.684029	1.85285
ENST00000514960	-0.54097	2.21393	-0.445679	0.772834	-0.498778	-0.419396	-0.54097	-0.54097
ENST00000392345	1.11743	1.57514	0.858203	-0.615255	-0.739245	-0.740765	-0.708156	-0.747352
ENST00000356316	-0.513558	1.96573	0.656292	0.683149	-0.786503	-0.770243	-0.631903	-0.602969
ENST00000591664	0.215508	2.35404	-0.327442	-0.631791	-0.660666	0.0178673	-0.50403	-0.463488
ENST00000328737	0.243325	1.96687	0.999742	-0.692925	-0.686053	-0.611177	-0.657034	-0.562748
ENST00000515835	0.823889	2.09941	-0.0116192	-0.167763	-0.71269	-0.70638	-0.641102	-0.683741
ENST00000436464	-0.330355	2.43905	-0.394142	-0.214593	-0.594229	-0.0450617	-0.516846	-0.343827
ENST00000511733	-0.552563	1.97791	0.645997	-0.0178295	-1.09252	-0.934226	-0.399512	0.372747
ENST00000378445	-0.455313	2.42758	-0.0204893	-0.355834	-0.493791	-0.511015	-0.511015	-0.0801195
ENST00000431140	-0.318192	1.9226	-0.118829	1.18224	-0.688957	-0.576003	-0.708561	-0.694297
ENST00000295012	-0.407933	2.45413	-0.40734	-0.0349343	-0.381061	-0.408204	-0.407521	-0.40714
ENST00000237247	-0.393972	2.33396	-0.639397	-0.464753	-0.626492	-0.552829	0.0837574	0.259723
ENST00000589636	-0.594214	2.31914	-0.0876539	0.421571	-0.592937	-0.588796	-0.428878	-0.44823
ENST00000578900	-0.563686	2.33017	0.443331	-0.581799	-0.527949	-0.479015	-0.401366	-0.219684
ENST00000507540	-0.410386	2.3233	0.212084	0.192638	-0.644871	-0.603879	-0.533331	-0.535552
ENST00000566315	0.861514	1.73151	-0.402147	0.868187	-0.759364	-0.7108	-0.794452	-0.794452
ENST00000512312	-0.364862	2.47459	-0.35448	-0.364862	-0.328393	-0.364862	-0.364862	-0.332269
ENST00000420535	0.281452	2.31032	-0.412858	0.172902	-0.589104	-0.580073	-0.59132	-0.59132
ENST00000522262	-0.36369	2.47287	-0.263967	-0.392258	-0.373037	-0.337015	-0.385805	-0.357099
ENST00000392754	0.766413	1.69193	0.121444	0.662821	-1.06996	-0.226195	-0.920303	-1.02615
ENST00000630083	1.35335	1.84037	-0.614469	-0.57607	-0.656438	-0.560915	-0.298752	-0.487082
ENST00000489100	-0.436049	2.43741	-0.436049	-0.436049	-0.405296	-0.421965	0.0733577	-0.375364
ENST00000378644	-0.211693	1.91009	1.0367	0.216031	-0.752423	-0.664148	-0.785545	-0.74901
ENST00000566822	-0.32937	2.35734	-0.289568	0.371317	-0.523648	-0.529516	-0.529014	-0.527539
ENST00000544249	0.228314	2.02828	-0.132277	-0.0314295	-0.902374	-0.872241	-0.93041	0.612133
ENST00000244174	-0.0413089	2.00904	0.859406	0.12996	-0.80088	-0.655168	-0.818903	-0.682147
ENST00000429179	-0.2003	2.44533	-0.0911283	-0.44229	-0.446743	-0.251446	-0.506711	-0.506711
ENST00000532032	-0.0944332	2.29913	0.337886	-0.14814	-0.799653	-0.592888	-0.30587	-0.696031
ENST00000319908	-0.467738	2.07931	0.4652	-0.548291	-0.773166	-0.590168	-0.782911	0.617767
ENST00000518255	-0.693866	2.08653	-0.694116	0.890115	-0.67089	-0.337069	-0.0087962	-0.571904
ENST00000606425	-0.573876	1.62502	1.53949	-0.42598	-0.712382	-0.672009	-0.0622674	-0.717996
ENST00000434163	-0.830592	2.03382	0.248989	0.217279	-0.892835	-0.814586	-0.530152	0.568071
ENST00000582607	0.663854	1.92692	0.759006	-0.5258	-0.705026	-0.70532	-0.7063	-0.707336
ENST00000331780	-0.594914	1.97918	-0.629123	-0.024771	-0.573201	-0.629123	-0.629123	1.10108
ENST00000583798	-0.747306	1.92007	0.382162	0.840574	-0.792975	-0.804696	-0.791115	-0.00671405
ENST00000521185	-0.297081	2.45763	-0.0860326	-0.391711	-0.414424	-0.378261	-0.445057	-0.445057
ENST00000402938	-0.0281752	2.45265	-0.415647	-0.415647	-0.34625	-0.415647	-0.415641	-0.415647
ENST00000617677	-0.422117	1.08246	-0.494221	-0.485039	-0.564287	-0.580447	2.04409	-0.580447
ENST00000507747	0.0125169	2.30045	-0.186116	0.358396	-0.61439	-0.624329	-0.638866	-0.607666
ENST00000449524	0.231201	2.21527	-0.581957	0.523801	-0.590448	-0.600296	-0.601502	-0.596068
ENST00000530577	-0.389394	2.1573	-0.376507	-0.432481	-0.878648	-0.028769	-0.764481	0.712978
ENST00000553265	-0.506679	1.84238	1.32094	-0.184842	-0.693086	-0.696267	-0.444131	-0.638317
ENST00000448408	0.391902	2.09265	-0.0150925	0.503081	-0.780266	-0.776113	-0.707893	-0.708266
ENST00000557257	0.839338	1.79713	0.770134	-0.357531	-0.828421	-0.790717	-0.640647	-0.789283
ENST00000435215	-1.15384	1.62746	-0.153849	1.00869	-1.32408	0.263786	-0.379188	0.111017
ENST00000475754	-0.276099	2.47047	-0.264347	-0.323324	-0.382373	-0.3949	-0.414714	-0.414714
ENST00000433134	-0.00809304	1.95803	0.344616	0.802437	-0.770949	-0.829486	-0.772397	-0.724153
ENST00000581209	0.360725	2.15512	0.453311	-0.544468	-0.71426	-0.171791	-0.771636	-0.767003
ENST00000636257	-0.575222	1.67342	1.4416	-0.62878	-0.759824	-0.732884	0.101708	-0.520018
ENST00000443333	0.263888	2.06457	0.405853	0.350763	-0.788658	-0.756797	-0.758988	-0.78063
ENST00000380800	-0.529183	2.00069	1.15592	-0.508169	-0.530738	-0.52755	-0.532332	-0.528636
ENST00000533474	-0.437858	2.45719	-0.34224	-0.313592	-0.596289	-0.272883	-0.284705	-0.209623
ENST00000449186	-0.578872	1.77128	1.33939	-0.529341	-0.834087	-0.144618	-0.185764	-0.837979
ENST00000430155	0.262141	1.86714	-0.883675	-0.545815	-0.99655	1.04537	-0.382866	-0.365749
ENST00000622875	-0.460341	2.42133	0.155118	-0.460341	-0.415858	-0.424404	-0.450784	-0.364718
ENST00000641227	-0.361256	2.47443	-0.361256	-0.361256	-0.306893	-0.361256	-0.361256	-0.361256
ENST00000383572	-0.40367	2.07182	1.02477	-0.355769	-0.592921	-0.611955	-0.586382	-0.545894
ENST00000596865	-0.239248	1.85726	-0.639369	1.31411	-0.752935	-0.507572	-0.502767	-0.52948
ENST00000379248	0.659571	1.90366	-0.664274	0.0289532	-0.899855	0.589982	-0.935762	-0.682271
ENST00000533058	-0.757518	2.03829	-0.757518	-0.757518	-0.715263	0.261798	0.735821	-0.0480889
ENST00000532029	0.129551	2.19105	0.240908	-0.465245	-0.75462	0.254474	-0.798061	-0.798061
ENST00000360655	-0.407245	2.0783	0.851469	0.0287219	-0.799742	-0.625721	-0.31371	-0.812073
ENST00000593189	-0.493278	2.03686	-0.205026	1.06103	-0.579129	-0.606818	-0.606818	-0.606818
ENST00000403362	0.866823	2.10567	-0.0889404	-0.238246	-0.638994	-0.668613	-0.667627	-0.670075
ENST00000590147	0.765126	2.14434	-0.234789	-0.0405887	-0.746196	-0.727053	-0.565951	-0.594891
ENST00000377842	0.9853	1.94149	0.271223	-0.344661	-0.794735	-0.561994	-0.743702	-0.752925
ENST00000282260	-0.534099	1.60623	-0.352398	-0.531653	-0.600187	-0.605496	1.6231	-0.605496
ENST00000409624	0.0987152	1.76894	0.151341	1.15099	-0.771729	-0.791819	-0.819982	-0.786456
ENST00000509617	-0.294682	2.20666	0.41627	0.308085	-0.756528	-0.583287	-0.542007	-0.754512
ENST00000543246	0.636442	2.25255	-0.229925	-0.337702	-0.569493	-0.604216	-0.518634	-0.629022
ENST00000437901	0.583277	2.01797	-0.360338	0.602576	-0.78448	-0.477486	-0.808764	-0.772753
ENST00000577615	-0.445496	2.26376	0.332816	-0.579261	-0.702728	0.268646	-0.662062	-0.475679
ENST00000448993	-0.375689	2.29187	-0.511186	0.589957	-0.461398	-0.511186	-0.511186	-0.511186
ENST00000512114	0.196253	2.00713	0.717523	0.137244	-0.80316	-0.553538	-0.863016	-0.838436
ENST00000301039	-0.320401	1.85662	1.14868	0.0777007	-0.849305	-0.649969	-0.329142	-0.93418
ENST00000416779	-0.377589	2.30745	-0.501706	0.20795	-0.758465	-0.552726	0.227808	-0.552718
ENST00000406998	1.25594	1.69375	-0.252938	0.366582	-0.793261	-0.794791	-0.793668	-0.681614
ENST00000395244	-0.0536413	2.03317	0.653266	0.389987	-0.767711	-0.751006	-0.753323	-0.750741
ENST00000228811	-0.299258	2.32903	0.16131	0.120219	-0.697268	-0.352726	-0.771316	-0.489986
ENST00000512766	-0.104851	2.04049	0.415615	0.642074	-0.753364	-0.743894	-0.761955	-0.73411
ENST00000310252	0.00925234	1.98751	0.463884	0.647126	-0.794462	-0.757653	-0.762188	-0.793474
ENST00000483373	-0.228911	2.39462	-0.10857	-0.14531	-0.62573	-0.583491	-0.0337407	-0.668863
ENST00000421717	-0.0568547	1.88574	1.15236	-0.0837164	-0.757847	-0.653323	-0.746848	-0.739507
ENST00000442830	-0.121556	2.33479	0.256501	-0.0818465	-0.622389	-0.665006	-0.435489	-0.665006
ENST00000245983	0.93363	1.63009	-0.992058	-0.350286	-0.926368	-0.804826	-0.348579	0.858394
ENST00000540278	0.273238	1.85793	1.04819	-0.130938	-0.789619	-0.603852	-0.827477	-0.827477
ENST00000345165	0.405938	1.83963	0.737356	0.351784	-0.830647	-0.817819	-0.881921	-0.804323
ENST00000451732	0.160066	1.89844	0.767533	0.405784	-0.837145	-0.841465	-0.749921	-0.803293
ENST00000543706	-0.375988	2.25682	0.673435	-0.536403	-0.474242	-0.518165	-0.562568	-0.46289
ENST00000455214	-0.416799	2.45364	-0.416799	-0.416799	-0.330993	-0.416799	-0.0386515	-0.416799
ENST00000394733	0.0479538	1.79324	0.156744	1.13865	-0.796282	-0.76201	-0.807247	-0.771051
ENST00000636201	-0.673815	2.17707	0.618785	-0.07466	-0.880133	-0.488998	-0.634189	-0.0440553
ENST00000627960	-0.695866	1.3441	-0.526768	-0.33933	-0.737238	-0.553824	1.83332	-0.324395
ENST00000583843	1.31325	1.61103	0.0900524	-0.120401	-0.960219	-1.00244	-0.850865	-0.0804062
ENST00000453676	-0.16552	2.17101	0.365277	0.392617	-0.784901	-0.498873	-0.661798	-0.817814
ENST00000399205	0.699543	1.82534	0.0665925	0.6918	-0.818808	-0.799026	-0.836466	-0.828972
ENST00000473494	1.27543	1.783	-0.424121	0.00762909	-0.973443	-0.764937	-0.643238	-0.260322
ENST00000626918	-0.254845	2.38715	0.0555394	-0.438069	-0.590686	0.0158378	-0.554333	-0.620594
ENST00000507745	0.881849	1.89961	0.574832	-0.73508	-0.782108	-0.5626	-0.630106	-0.646393
ENST00000591934	-0.475565	2.36923	-0.418067	-0.444672	-0.428369	0.366934	-0.484743	-0.484743
ENST00000524654	-0.5586	1.9168	-0.5586	1.27313	-0.464212	-0.5586	-0.491319	-0.5586
ENST00000567887	-0.360702	2.47449	-0.360702	-0.360702	-0.310275	-0.360702	-0.360702	-0.360702
ENST00000452917	-0.133956	2.41212	-0.520463	0.113665	-0.435192	-0.520463	-0.443885	-0.471828
ENST00000327271	-0.561119	2.27166	-0.49088	-0.336372	-0.812852	-0.598352	0.184884	0.343033
ENST00000562510	-0.364205	2.15192	0.311163	0.571683	-0.713344	-0.781427	-0.621288	-0.5545
ENST00000375056	-0.386894	1.55312	1.18493	-0.380194	-1.0878	0.685236	-0.842168	-0.726237
ENST00000546915	0.673141	1.76104	0.273425	0.692642	-0.86503	-0.847603	-0.829722	-0.857889
ENST00000542324	-0.35868	2.40491	0.17662	-0.218514	-0.535563	-0.517468	-0.446544	-0.504766
ENST00000541463	-0.349367	1.90914	0.853309	0.392307	-0.927764	-0.564829	-0.262972	-1.04983
ENST00000320552	0.220023	1.89497	0.798417	0.318464	-0.877085	-0.737398	-0.828247	-0.789146
ENST00000565773	-0.904048	1.89098	0.308617	0.503062	-1.03642	0.0801055	0.220428	-1.06273
ENST00000529507	0.663926	1.97419	-0.133581	0.551356	-0.774344	-0.708154	-0.809765	-0.763628
ENST00000507704	0.0889733	1.98656	0.537384	0.529674	-0.776638	-0.719989	-0.813906	-0.832061
ENST00000536877	-0.38815	2.47017	-0.275536	-0.258891	-0.345131	-0.354404	-0.411404	-0.436657
ENST00000216101	-0.357456	2.47476	-0.357456	-0.357456	-0.330026	-0.357456	-0.357456	-0.357456
ENST00000483177	0.213938	1.97498	0.484508	0.519608	-0.791162	-0.801064	-0.803881	-0.796926
ENST00000560123	-0.342852	2.38094	0.144422	-0.00494954	-0.563932	-0.569636	-0.470733	-0.573255
ENST00000447319	0.546816	2.294	-0.318809	-0.353878	-0.574301	-0.607737	-0.37836	-0.607737
ENST00000487530	0.23225	1.11436	-0.375229	0.161754	-1.15568	-0.417463	-1.18189	1.6219
ENST00000423316	-0.338052	2.45672	-0.114243	-0.278192	-0.448959	-0.327949	-0.481876	-0.467444
ENST00000531822	-0.157654	1.69959	-0.660889	1.40454	-0.724896	-0.0446717	-0.772682	-0.743332
ENST00000439708	0.390239	1.82426	0.980138	-0.0252704	-0.845256	-0.834749	-0.882765	-0.606593
ENST00000455867	-0.277263	2.10823	0.00658816	0.815959	-0.739693	-0.783089	-0.646077	-0.48465
ENST00000358577	-0.185351	2.06163	1.01216	-0.457026	-0.553387	-0.630787	-0.619025	-0.628218
ENST00000421743	0.701696	1.99119	-0.183971	0.498152	-0.757626	-0.742084	-0.749545	-0.757812
ENST00000568569	0.110383	2.04842	0.407968	0.498182	-0.841602	-0.81115	-0.788989	-0.623214
ENST00000544814	0.729504	2.22867	-0.338418	-0.429193	-0.50472	-0.561949	-0.561949	-0.561949
ENST00000419606	-0.33849	2.107	0.399942	0.594193	-0.716609	-0.725807	-0.762904	-0.557325
ENST00000598398	-0.389374	2.45611	-0.10648	-0.259505	-0.377174	-0.460556	-0.359281	-0.503743
ENST00000536164	0.397618	2.04063	-0.729725	0.727581	-0.68062	-0.296031	-0.729725	-0.729725
ENST00000463855	-0.859556	2.17852	0.048871	0.455164	-0.842762	-0.232205	-0.735765	-0.012265
ENST00000418619	0.40035	1.82086	-0.819692	0.411284	-0.864303	-0.740514	0.722491	-0.930473
ENST00000272972	0.199139	2.13432	-0.752033	0.62589	-0.735449	-0.144288	-0.712688	-0.614892
ENST00000632315	0.209182	1.93757	0.817697	-0.131069	-1.02523	-1.05958	-0.197866	-0.550699
ENST00000395060	-0.108837	1.71287	-0.144058	0.953168	-1.53041	0.293195	-0.535917	-0.640011
ENST00000549994	-0.744866	0.792547	-0.180166	0.271022	-0.947082	1.95256	-0.988728	-0.155281
ENST00000576532	-0.190918	1.94099	0.665917	-0.971976	-1.31354	0.156484	-0.235405	-0.0515504
ENST00000352681	0.672439	2.11372	0.338561	-0.65556	-0.526147	-0.655351	-0.65556	-0.632102
ENST00000292291	0.846656	1.7699	0.0831799	0.612249	-0.949727	-0.802624	-0.836501	-0.723137
ENST00000553984	1.06569	1.79696	-0.70768	0.547272	-0.592171	-0.70768	-0.70768	-0.694713
ENST00000429846	0.442245	1.91152	-0.0513723	0.81324	-0.80571	-0.820244	-0.579089	-0.910595
ENST00000297183	-0.803333	1.24369	-0.404075	-0.556194	-1.60843	0.351311	1.03993	0.737105
ENST00000554357	-0.402761	2.45986	-0.361333	-0.0984912	-0.447909	-0.323897	-0.426642	-0.398827
ENST00000532636	0.735297	1.96075	-0.0650855	0.45495	-0.759802	-0.83684	-0.83684	-0.652432
ENST00000434013	0.787525	1.82715	0.755383	-0.281668	-0.815469	-0.760795	-0.709556	-0.80257
ENST00000554301	0.779182	2.01047	-0.222153	0.372089	-0.779168	-0.711099	-0.730794	-0.718523
ENST00000545926	-0.746315	1.68824	0.254899	1.2628	-0.880887	-0.0635645	-0.705919	-0.809255
ENST00000541687	0.338996	1.98278	0.270418	0.590282	-0.797983	-0.78963	-0.797587	-0.79728
ENST00000409075	0.46583	2.09079	0.129781	-0.108842	-0.911152	-0.88759	0.0910301	-0.869844
ENST00000435857	-0.827879	1.9057	0.993637	-0.362588	-0.862923	-0.881718	0.16185	-0.126076
ENST00000439161	0.410275	1.96012	0.28677	0.475003	-1.05831	-0.608292	-0.490118	-0.975443
ENST00000539394	0.775192	1.88305	-0.852233	-0.852233	-0.800466	0.292556	-0.759057	0.313189
ENST00000638975	-0.598421	1.24816	0.177032	-0.625192	-0.60741	1.81612	-0.711848	-0.69844
ENST00000456019	0.841768	1.87644	0.470321	-0.0382376	-0.877459	-0.734024	-0.935312	-0.603496
ENST00000395827	-0.504344	0.598813	0.0816635	-0.14108	-0.860736	-0.733455	2.16993	-0.610791
ENST00000434158	-0.356278	2.16962	0.288796	0.219763	-1.17209	-0.665963	-0.465245	-0.0186075
ENST00000294401	0.18301	2.37926	-0.548535	-0.0208262	-0.483515	-0.45408	-0.588758	-0.466559
ENST00000403352	0.116874	1.07975	-0.393349	-0.2887	-0.802216	-0.797386	-0.820275	1.90531
ENST00000378463	1.18532	1.88643	-0.138597	-0.256717	-0.8242	-0.621553	-0.362019	-0.868668
ENST00000630712	-0.632267	2.12726	0.632661	0.357449	-0.648216	-0.603518	-0.647962	-0.585407
ENST00000425530	-0.324032	1.83259	0.377838	0.954345	-0.966796	-0.236063	-0.54385	-1.09403
ENST00000464672	-0.569913	2.03322	1.02329	-0.328358	-0.903671	-0.457577	-0.544547	-0.252449
ENST00000423567	-0.438595	2.46629	-0.336798	-0.323442	-0.393507	-0.170633	-0.38765	-0.415662
ENST00000527272	0.565348	2.27944	-0.503809	-0.141254	-0.52172	-0.560841	-0.556321	-0.560841
ENST00000440102	-0.756615	2.38449	-0.260121	-0.158129	-0.708386	-0.35548	-0.00126789	-0.144495
ENST00000558335	-0.0373315	2.45266	-0.418064	-0.422347	-0.307877	-0.422347	-0.422347	-0.422347
ENST00000455322	-0.00315002	1.24335	0.0532112	-0.840838	-1.11108	-1.13231	0.336807	1.45401
ENST00000453327	-0.263424	1.73701	0.359065	0.297189	-1.07904	-0.976902	-0.924295	0.850397
ENST00000432750	-0.438434	1.94146	0.759735	0.444466	-1.09555	-0.290657	-0.429736	-0.891279
ENST00000535697	0.82976	1.97539	0.13869	0.0692369	-0.866122	-0.490672	-0.721476	-0.934804
ENST00000565237	-0.372253	2.18571	0.32029	0.498506	-0.655156	-0.657763	-0.639942	-0.679397
ENST00000358768	0.835774	1.74538	0.169784	0.619396	-0.830403	-0.868448	-0.804514	-0.866969
ENST00000434060	0.298507	2.33315	-0.319431	-0.135672	-0.828053	-0.392426	-0.636384	-0.319692
ENST00000440174	1.28423	1.60565	0.0335956	0.321728	-0.756395	-0.685496	-0.901656	-0.901656
ENST00000420697	-0.370224	2.47336	-0.370224	-0.370224	-0.268749	-0.370224	-0.353486	-0.370224
ENST00000526753	-0.756394	2.25616	0.339171	0.148843	-0.778242	-0.195697	-0.36106	-0.652777
ENST00000514198	-0.00501864	2.23533	0.608957	-0.628814	-0.531912	-0.487477	-0.535765	-0.655303
ENST00000508426	0.194566	1.95383	0.938673	-0.0827419	-0.753297	-0.746138	-0.741938	-0.762951
ENST00000541774	0.522514	1.96597	-0.595713	-0.582859	-0.689108	-0.7052	0.814088	-0.729687
ENST00000294905	0.170588	2.38752	-0.569586	-0.102782	-0.548396	-0.305626	-0.447725	-0.583993
ENST00000399219	-0.39506	2.4699	-0.39506	-0.39506	-0.209146	-0.39506	-0.342774	-0.33774
ENST00000639293	-0.188019	2.14814	0.596461	0.226383	-0.692572	-0.646707	-0.682455	-0.761235
ENST00000534539	-0.484835	1.3569	0.0222489	-0.249557	-0.902029	-0.47881	1.6998	-0.963717
ENST00000639578	0.967184	2.10365	-0.569167	-0.623108	-0.602252	-0.314478	-0.518493	-0.443338
ENST00000543801	-0.32739	2.42773	-0.531239	-0.00372257	-0.365124	-0.531239	-0.531239	-0.137773
ENST00000556753	0.215608	2.21619	-0.244991	0.462041	-0.730268	-0.567482	-0.66079	-0.69031
ENST00000456989	-0.692159	2.17631	0.130256	0.664426	-0.643178	-0.428134	-0.596454	-0.611072
ENST00000525581	-0.695212	1.76805	0.797686	0.118103	-1.40955	0.170613	-0.845728	0.0960325
ENST00000451196	-0.431485	2.46049	-0.1372	-0.431485	-0.253778	-0.343573	-0.431485	-0.431485
ENST00000528402	-1.34923	1.19361	-0.325012	1.04271	-1.47089	0.48448	0.404159	0.0201696
ENST00000420348	1.05322	1.7094	0.156582	0.411506	-0.79984	-0.843621	-0.843621	-0.843621
ENST00000552377	-0.589252	2.17348	0.542455	-0.636044	-0.571449	0.337314	-0.618296	-0.638212
ENST00000620612	0.85049	1.8813	-0.161245	0.538621	-0.802489	-0.719321	-0.794009	-0.793348
ENST00000436894	1.13046	1.7722	0.487839	-0.489957	-0.730437	-0.723292	-0.724041	-0.722771
ENST00000458715	-0.0942845	2.02826	0.0229068	0.90613	-0.749538	-0.649123	-0.719165	-0.745187
ENST00000427171	-0.212514	2.18523	0.528126	0.215505	-0.64875	-0.726553	-0.614493	-0.726553
ENST00000361293	-0.575669	0.68928	-0.450304	-0.290626	-0.445706	2.24104	-0.624064	-0.543952
ENST00000345865	-0.642531	2.24998	-0.646465	0.155269	-0.44671	-0.493683	-0.646486	0.470624
ENST00000261833	-0.728637	2.23275	-0.728637	0.185709	-0.689106	-0.366495	-0.343233	0.437653
ENST00000370212	0.180148	1.93954	1.07669	-0.666365	-0.59359	-0.652767	-0.635281	-0.648376
ENST00000524551	-0.531531	2.29534	-0.566651	0.56945	-0.518109	-0.412795	-0.329792	-0.505908
ENST00000429851	0.158189	2.37229	-0.28521	-0.0275429	-0.483729	-0.647342	-0.439316	-0.647342
ENST00000393512	-1.07047	0.611055	0.459787	0.0331412	-1.66398	-0.156795	1.55607	0.231188
ENST00000370161	-0.52654	2.16226	-0.442438	0.877791	-0.568565	-0.44109	-0.531479	-0.529937
ENST00000639249	-0.837112	1.79994	-0.478162	0.0880695	-0.654132	1.28377	-0.491107	-0.711272
ENST00000515351	0.112916	2.3441	-0.390782	0.194398	-0.548642	-0.603362	-0.660006	-0.448626
ENST00000388813	-0.61666	1.68521	-0.61666	1.51196	-0.572778	-0.157752	-0.61666	-0.61666
ENST00000563934	-0.259791	2.07516	-0.307371	0.986094	-0.595235	-0.588018	-0.647799	-0.663045
ENST00000377135	-0.141108	1.83047	-0.503908	-0.463929	-1.07905	-0.869477	0.119939	1.10706
ENST00000588666	-0.383612	2.4723	-0.39042	-0.369012	-0.276691	-0.28891	-0.395187	-0.36847
ENST00000422202	-0.201041	2.28616	0.306903	0.128171	-0.68366	-0.47775	-0.636487	-0.722291
ENST00000412373	-0.928767	2.15571	0.301894	0.491283	-0.780301	-0.497832	-0.257404	-0.484587
ENST00000359786	1.13458	1.9182	-0.780191	0.0894009	-0.5772	-0.507498	-0.709623	-0.567674
ENST00000475304	0.0246878	2.15067	-0.14865	0.69999	-0.633935	-0.705492	-0.688763	-0.698512
ENST00000639772	-0.674593	2.08044	0.65261	-0.54847	-0.696472	-0.73351	-0.521495	0.441491
ENST00000396689	-0.0642731	2.02205	-0.651576	0.96014	-0.691218	-0.847856	-0.586875	-0.140389
ENST00000448387	0.0565363	2.01653	0.032788	0.855395	-0.787293	-0.764495	-0.709388	-0.700077
ENST00000583216	-0.13802	1.88203	0.345296	0.904504	-0.908025	-0.312703	-0.947136	-0.825947
ENST00000641164	0.824781	1.8118	-0.462464	0.789233	-0.73536	-0.744844	-0.691747	-0.791396
ENST00000542865	-0.667101	0.861461	-0.0852777	0.743874	-1.56359	-0.585172	1.54941	-0.253611
ENST00000377079	-0.260498	1.05763	-0.324678	0.122244	-0.829339	1.89994	-0.76546	-0.899836
ENST00000402508	-0.103586	1.94352	0.979003	0.159406	-0.734467	-0.66975	-0.762295	-0.811826
ENST00000372333	0.609455	1.60463	0.532376	-0.637025	-1.64433	0.355065	-0.0952225	-0.724953
ENST00000613925	0.603778	1.89586	0.497103	0.278526	-0.752527	-0.855446	-0.71432	-0.952971
ENST00000540387	-0.250011	1.90832	1.04951	0.213734	-0.816774	-0.739299	-0.719541	-0.645939
ENST00000637045	-0.595314	1.82627	0.902265	0.638312	-0.972279	-0.392743	-0.710283	-0.696229
ENST00000376716	0.204357	2.1323	-0.891358	0.33123	-0.698538	0.289064	-0.657104	-0.709946
ENST00000426406	-0.233261	2.24804	0.328543	0.18028	-0.764545	-0.678207	-0.788258	-0.292595
ENST00000452376	-0.106024	0.864227	0.258603	-0.660868	-0.794742	1.9797	-0.781117	-0.759782
ENST00000325455	0.421406	2.29075	-0.351286	-0.0297044	-0.713379	-0.69412	-0.332828	-0.590842
ENST00000518752	-0.0806356	2.02473	0.901539	-0.0252215	-0.654797	-0.843308	-0.843308	-0.479003
ENST00000311330	-0.0776838	1.61839	0.441093	-0.590981	-0.864678	1.23672	-0.8824	-0.880454
ENST00000057513	0.678235	1.82222	-0.283696	0.86641	-0.854459	-0.742275	-0.707643	-0.778794
ENST00000538547	0.601191	2.15983	-0.116156	-0.556928	-0.657009	-0.735374	0.118965	-0.814521
ENST00000528349	0.248597	2.26557	0.121817	0.0355659	-0.607828	-0.693015	-0.693015	-0.677697
ENST00000436178	0.554047	2.18921	-0.743711	0.204452	-0.65264	-0.415503	-0.743711	-0.392149
ENST00000465066	-0.334366	2.20588	0.656453	-0.0156281	-0.637505	-0.534343	-0.650851	-0.689634
ENST00000369483	-0.419976	2.13746	0.619599	0.319024	-0.67902	-0.623466	-0.717457	-0.636161
ENST00000265342	-0.345279	2.22026	0.68551	-0.530428	-0.499823	-0.181367	-0.613214	-0.73566
ENST00000354901	-0.468575	2.43832	-0.473384	-0.272757	-0.472388	-0.454595	-0.325452	0.0288332
ENST00000403829	0.842851	1.63273	0.119933	0.451335	-1.13066	-1.0318	0.137296	-1.02168
ENST00000517963	-0.0455789	1.94163	0.680124	-0.547772	-1.22498	-0.90502	0.315916	-0.214325
ENST00000510560	-0.728464	1.80984	-0.728464	1.3203	-0.521971	-0.328614	-0.0941613	-0.728464
ENST00000402174	-0.47798	0.827058	-0.743628	-0.743628	-0.5416	0.223039	-0.609056	2.0658
ENST00000614350	-0.239881	2.04832	0.644579	0.457924	-0.723475	-0.696617	-0.716796	-0.774058
ENST00000417018	0.388751	1.12731	-0.743578	0.239811	-0.889651	-0.87862	-0.870696	1.62667
ENST00000437402	0.183648	2.28202	-0.560422	0.33668	-0.674529	-0.703425	-0.367992	-0.495984
ENST00000512626	0.899341	1.6544	0.502574	0.00857157	-1.18845	-0.244843	-0.369659	-1.26193
ENST00000579261	0.142816	1.93799	0.352779	0.748	-0.831819	-0.717475	-0.838022	-0.794269
ENST00000420430	0.72791	1.80681	0.470482	0.368198	-0.859908	-0.881445	-0.831194	-0.800858
ENST00000432797	-0.102312	2.08715	0.39304	0.532002	-0.665119	-0.788708	-0.53915	-0.916903
ENST00000557905	-0.805913	1.17556	-1.03886	-0.0368351	-1.07554	1.56014	-0.258501	0.479945
ENST00000389970	-0.341516	2.13139	0.310143	0.608265	-0.709648	-0.656713	-0.531106	-0.810816
ENST00000571988	-0.00552749	1.92538	1.02501	0.0483401	-0.750773	-0.746754	-0.754488	-0.741184
ENST00000370493	-0.542972	0.810487	-0.964807	0.199329	-0.987687	1.36652	1.11495	-0.995827
ENST00000524555	-0.672755	1.77226	-0.185108	1.41104	-0.588264	-0.442588	-0.672755	-0.621828
ENST00000430267	-0.429671	2.45068	-0.430697	-0.430697	-0.306244	-0.43069	-0.0243383	-0.398342
ENST00000613927	0.163171	1.96843	0.474745	0.57939	-0.790038	-0.784812	-0.808345	-0.802541
ENST00000543963	-0.350019	2.30456	0.546458	-0.413021	-0.499466	-0.467326	-0.5395	-0.581687
ENST00000496707	-0.47606	2.35604	0.254865	0.0155139	-0.514591	-0.526405	-0.553996	-0.555366
ENST00000502392	0.208394	2.38087	-0.234161	-0.162776	-0.592252	-0.528682	-0.571093	-0.500299
ENST00000358138	-0.688605	2.13844	-0.688095	-0.688605	-0.42519	-0.560139	0.238565	0.673626
ENST00000414641	-0.214665	2.17986	0.613301	0.0666636	-0.765316	-0.430829	-0.739049	-0.709962
ENST00000261304	-0.641101	2.30447	-0.743756	0.230558	-0.494753	-0.588187	0.165212	-0.232445
ENST00000360214	1.30812	1.7367	-0.0999112	0.0517433	-0.749988	-0.667445	-0.73922	-0.840004
ENST00000503258	0.149443	2.33644	-0.640219	-0.52423	-0.585187	-0.320742	-0.596587	0.181083
ENST00000606576	-0.538455	2.35105	-0.53755	-0.343403	-0.550432	0.17241	0.103826	-0.657451
ENST00000557772	-0.195379	2.25217	0.417263	0.107509	-0.734195	-0.703052	-0.66113	-0.483187
ENST00000294117	-0.664877	2.04758	0.582751	0.26567	-0.894608	-0.839274	0.15562	-0.652867
ENST00000297283	0.569404	1.65237	-0.214576	1.14434	-0.905775	-0.55188	-0.969976	-0.723907
ENST00000433768	-0.426211	2.46568	-0.23132	-0.426211	-0.272576	-0.426211	-0.426211	-0.256937
ENST00000367184	0.529005	1.95109	0.677104	-0.954736	-0.809844	-0.397111	-0.155436	-0.84007
ENST00000490520	-0.562027	1.77895	0.0904157	1.29842	-0.811469	-0.365827	-0.634172	-0.794292
ENST00000641147	-0.576245	1.61143	1.2068	-0.166908	-0.869886	-0.806639	0.542423	-0.940971
ENST00000427180	1.36039	1.72789	-0.065796	-0.0990402	-0.753451	-0.632841	-0.764653	-0.772492
ENST00000540678	0.631643	1.81739	-0.332985	0.85362	-1.17756	-0.616185	-0.608671	-0.567251
ENST00000252597	-0.0921921	1.94817	1.02285	-0.012433	-0.93254	-0.712996	-0.725558	-0.495301
ENST00000264560	1.242	1.92552	-0.587186	-0.538296	-0.641833	-0.355446	-0.397531	-0.647235
ENST00000449811	0.53325	2.21268	0.215926	-0.64603	-0.576185	-0.482084	-0.611526	-0.64603
ENST00000569158	-0.722673	2.25957	0.25187	-0.732592	-0.760701	-0.125277	-0.370687	0.200493
ENST00000454909	-0.239482	2.42253	-0.631796	-0.194242	-0.51922	-0.049452	-0.558976	-0.229363
ENST00000503322	-0.0468863	2.15181	0.771699	-0.293974	-0.697246	-0.531428	-0.662831	-0.69114
ENST00000507958	-0.493568	2.42485	0.060781	-0.15432	-0.425562	-0.493568	-0.493568	-0.425046
ENST00000567707	0.527544	2.11439	-0.401512	0.365803	-0.732963	-0.661696	-0.957196	-0.254375
ENST00000550504	-0.583827	1.96961	0.00459852	-0.508723	-0.578812	1.09752	-0.721135	-0.67923
ENST00000408907	-0.55042	2.35462	-0.406889	-0.446283	-0.61011	0.168861	0.103859	-0.613636
ENST00000409351	-0.40209	2.16769	0.643224	-0.223679	-0.771063	0.0482123	-0.800575	-0.661722
ENST00000311378	-0.280479	2.07294	0.233388	0.757589	-0.665766	-0.548508	-0.68306	-0.886102
ENST00000425683	0.895529	2.0203	-0.318693	-0.0196035	-0.857057	-0.680689	-0.148404	-0.891381
ENST00000511123	-0.965108	2.2493	0.0652133	0.393613	-0.628629	-0.536224	-0.29891	-0.279253
ENST00000593870	-0.612456	1.66102	-0.312692	-0.498451	-0.600698	1.56212	-0.596693	-0.60215
ENST00000528870	0.414981	2.14808	-0.248115	-0.0826443	-0.617399	-0.924453	0.234007	-0.924453
ENST00000438628	-0.455144	2.32	-0.740212	0.404733	-0.586858	-0.135262	-0.332184	-0.475069
ENST00000621317	-0.719821	2.08947	0.170386	0.28881	-0.893454	0.46771	-0.668494	-0.734605
ENST00000343137	0.163721	1.88369	0.450019	0.733733	-0.940806	-0.583056	-0.881143	-0.82616
ENST00000435132	0.342471	1.98095	0.476017	0.372813	-0.910489	-0.715543	-0.604943	-0.941278
ENST00000520965	0.716867	1.74979	0.283093	0.602263	-1.06221	-1.02047	-0.578964	-0.690366
ENST00000402321	-0.671271	2.28439	-0.539083	0.101413	-0.74811	0.0338891	0.195337	-0.656567
ENST00000379099	-0.297301	2.46378	-0.306832	-0.392141	-0.463963	-0.189614	-0.481132	-0.332803
ENST00000543181	0.635288	1.78682	-0.78487	-0.841178	-0.728468	-0.46467	0.990576	-0.593501
ENST00000445101	-0.576242	2.20332	0.509185	0.151928	-0.800688	-0.245905	-0.449635	-0.791967
ENST00000528542	0.172403	1.82027	1.03489	-0.912569	-0.870942	-0.230609	-0.044197	-0.969246
ENST00000594787	0.320599	2.03015	0.214846	0.529981	-0.878547	-0.611285	-0.886422	-0.71932
ENST00000567874	0.710833	2.04915	0.0527167	0.185692	-0.677603	-0.730908	-0.770439	-0.819443
ENST00000462989	-0.221069	0.858776	-0.28722	-1.04318	-0.75704	1.61678	-1.04318	0.876131
ENST00000548884	-0.434326	2.31454	-0.276154	-0.479705	-0.568679	-0.536404	-0.527597	0.508322
ENST00000558329	-0.609699	1.66676	0.129513	0.634619	-0.899225	0.941336	-0.931542	-0.93176
ENST00000550362	-0.506939	2.02194	0.346367	0.80427	-0.721173	-0.668956	-0.868926	-0.406587
ENST00000372055	0.264473	2.03166	0.0261961	0.68735	-0.540153	-0.769042	-0.839367	-0.861122
ENST00000625723	0.0464419	1.90303	1.16215	-0.373074	-0.701937	-0.592452	-0.724515	-0.719648
ENST00000532204	-0.356005	1.96638	-0.733215	1.17373	-0.588874	-0.598667	-0.513855	-0.349494
ENST00000503503	-0.334401	2.44409	-0.14092	-0.113262	-0.484097	-0.341133	-0.499628	-0.530645
ENST00000441486	-0.259549	2.04663	0.543351	-0.227385	-1.20997	-0.668804	-0.592009	0.367736
ENST00000449742	0.144579	1.90673	-0.699047	0.608585	-0.96827	-0.252071	0.407306	-1.14781
ENST00000310232	0.329991	1.66061	0.429053	0.106053	-1.35097	0.208174	-1.4376	0.0546921
ENST00000508947	0.878613	1.71514	-0.468717	0.888348	-0.79092	-0.689414	-0.79406	-0.738989
ENST00000571570	0.105324	2.08327	0.587563	0.225239	-0.72942	-0.744871	-0.763554	-0.763554
ENST00000438221	-0.604852	1.57505	-0.604852	-0.604852	-0.458171	-0.604852	1.65067	-0.348142
ENST00000609457	-0.0443027	2.43388	-0.164213	-0.232799	-0.500897	-0.482568	-0.513651	-0.495454
ENST00000282507	-0.120945	2.36098	0.0744153	0.0537871	-0.592891	-0.604308	-0.598397	-0.572644
ENST00000584118	-0.518842	2.40053	-0.0710044	-0.424875	-0.485357	-0.597385	0.117102	-0.420169
ENST00000420739	0.997352	2.03229	-0.620652	-0.620652	-0.60523	0.0310984	-0.595509	-0.618695
ENST00000219660	-0.305305	2.44014	-0.0547935	-0.214862	-0.496322	-0.309779	-0.540396	-0.518678
ENST00000379643	0.598629	1.99589	0.629448	-0.271596	-0.808335	-0.699465	-0.690209	-0.75436
ENST00000397570	-0.600589	2.18037	0.396597	0.0171508	-1.02387	0.0864799	-0.289093	-0.767041
ENST00000508871	0.176446	2.16939	-0.0908211	0.108242	-0.993098	0.13421	-0.5211	-0.983274
ENST00000331762	-0.985712	1.27577	0.537241	0.495437	-1.3274	0.357949	-1.15495	0.801668
ENST00000559066	0.0671316	2.36706	-0.00360247	-0.193648	-0.525367	-0.319896	-0.631455	-0.760221
ENST00000444570	-0.461783	2.35984	-0.540448	-0.0947927	-0.44404	-0.539021	-0.581457	0.301699
ENST00000635514	-0.306649	2.29036	0.409312	-0.127983	-0.739645	-0.793781	-0.240264	-0.491348
ENST00000441145	-0.639616	1.38717	-0.639616	-0.639616	-0.374931	1.79862	-0.252397	-0.639616
ENST00000556209	-0.696373	2.24868	-0.103738	0.615047	-0.561877	-0.534153	-0.496073	-0.471517
ENST00000397162	0.329681	2.32988	-0.379036	-0.00326459	-0.638418	-0.611409	-0.584789	-0.442641
ENST00000236925	-0.574606	2.40361	-0.132578	-0.572392	-0.447814	0.04455	-0.154197	-0.566568
ENST00000559593	0.38285	1.9794	-0.650081	0.89895	-0.653227	-0.663216	-0.652336	-0.642337
ENST00000600359	-0.543918	2.00187	1.04873	-0.473188	-0.773129	-0.591629	-0.651829	-0.0169102
ENST00000348655	-0.534036	2.35403	0.373558	-0.254848	-0.336594	-0.534036	-0.534036	-0.534036
ENST00000580437	-0.442107	2.42085	-0.442107	0.159487	-0.369802	-0.442107	-0.442107	-0.442107
ENST00000445089	-0.491997	2.42325	0.0284953	-0.0893229	-0.44659	-0.491997	-0.491997	-0.43984
ENST00000506169	-0.605115	1.96883	-0.52064	1.18148	-0.577192	-0.309934	-0.653895	-0.483532
ENST00000442620	-0.520102	2.38221	-0.520102	0.261318	-0.191496	-0.520102	-0.520102	-0.371623
ENST00000402988	0.233816	2.22627	0.433873	-0.279693	-0.742675	-0.583409	-0.665881	-0.622299
ENST00000370701	0.854917	1.91007	-0.264909	0.516858	-0.724309	-0.696994	-0.797816	-0.797816
ENST00000599631	-0.37433	2.4673	-0.310503	-0.30376	-0.423878	-0.424219	-0.203191	-0.427422
ENST00000558453	0.52164	1.8443	0.719136	0.226599	-0.872749	-0.829598	-0.723898	-0.885432
ENST00000585567	0.123818	2.06298	0.43514	0.281124	-0.930195	-0.879435	-0.212093	-0.881339
ENST00000522476	-0.115842	1.61938	-0.0567435	1.48611	-0.741899	-0.714568	-0.710868	-0.765568
ENST00000328739	-0.655303	1.94196	-0.393887	1.21487	-0.590042	-0.528492	-0.333807	-0.655303
ENST00000393780	-0.448747	2.46519	-0.447234	-0.393831	-0.197201	-0.278727	-0.400593	-0.298853
ENST00000536889	0.582166	2.15513	-0.370926	-0.585948	-0.967887	-0.762128	-0.11645	0.0660423
ENST00000398495	0.407515	2.0015	-0.121067	0.7208	-0.63181	-0.835678	-0.705578	-0.835678
ENST00000431196	-0.0742102	1.06335	0.895103	-0.437193	-1.33983	0.821296	0.528389	-1.4569
ENST00000627093	-0.688531	1.97143	-0.688531	-0.688531	-0.626273	-0.139685	-0.244331	1.10445
ENST00000495717	0.306605	2.05212	0.18829	0.34526	-1.18507	-0.897383	-0.440474	-0.369345
ENST00000571292	0.0404869	2.02369	0.230874	0.659673	-0.906739	-0.32896	-0.801917	-0.917112
ENST00000383715	0.302428	1.88328	0.55367	0.546044	-0.911734	-0.613782	-0.864558	-0.895345
ENST00000450655	-0.472108	1.76645	0.805996	-0.9381	-1.06489	-0.465002	-0.411712	0.779365
ENST00000602320	0.0570975	2.18866	0.199743	0.206102	-0.821021	-0.77642	-0.908909	-0.145255
ENST00000413196	-0.0920443	2.38938	-0.0407743	-0.384746	-0.40945	-0.728059	-0.654724	-0.0795788
ENST00000537384	1.17432	1.65746	-0.874148	-0.781284	-0.966099	0.408746	0.0124058	-0.631405
ENST00000593600	-0.186194	2.44449	-0.267103	-0.284675	-0.451894	-0.151566	-0.521061	-0.581998
ENST00000415769	0.097382	1.6307	-0.691604	1.30232	-0.885899	-0.38531	-1.10556	0.0379666
ENST00000603548	0.255859	1.7914	0.650566	0.142552	-1.2843	-0.059201	-0.244164	-1.25272
ENST00000511574	1.15994	1.86595	-0.415935	0.0485856	-1.00178	-0.776254	-0.482882	-0.39763
ENST00000436454	-0.218255	2.27558	0.0241346	0.433391	-0.68269	-0.60269	-0.631947	-0.597524
ENST00000448829	0.200382	1.95822	0.199321	0.78338	-0.782581	-0.739814	-0.837666	-0.781247
ENST00000419681	0.43349	1.71387	-0.681387	1.12756	-0.772478	-0.0864011	-0.990531	-0.744123
ENST00000415928	1.02309	1.65168	0.778531	-0.371746	-0.844203	-0.597835	-0.636955	-1.00256
ENST00000556910	-0.829643	2.02229	0.746083	0.334925	-0.692159	-0.174799	-0.538792	-0.86791
ENST00000455784	0.0584947	1.23351	-0.863052	0.833926	-0.962611	1.29766	-0.527384	-1.07054
ENST00000476058	0.265914	2.03651	-0.364213	-0.45589	-0.732055	-0.619327	-0.935349	0.804406
ENST00000505666	-0.334249	2.03136	0.767457	0.171191	-1.12157	-0.455634	-0.286601	-0.771949
ENST00000358131	0.0699204	2.39868	-0.493468	-0.524133	-0.623456	-0.0107944	-0.429055	-0.387695
ENST00000344351	-0.910577	1.99362	0.42806	-0.326701	-0.919217	0.00225827	-0.849829	0.582383
ENST00000600757	-0.671887	2.30454	0.410103	-0.182829	-0.258248	-0.257901	-0.671887	-0.671887
ENST00000413133	0.848846	2.04874	-0.667707	0.267816	-0.640393	-0.571614	-0.617978	-0.667707
ENST00000342854	-0.496369	2.28261	0.596303	-0.445206	-0.591024	-0.444026	-0.316947	-0.585337
ENST00000417641	0.467127	2.227	-0.671254	0.177058	-0.719697	-0.259044	-0.541348	-0.679845
ENST00000515837	0.327747	1.78539	-0.168382	1.1394	-0.768401	-0.75677	-0.776628	-0.782358
ENST00000568216	-0.291877	2.20249	0.199397	0.526596	-0.697269	-0.580153	-0.666438	-0.692745
ENST00000586703	-0.25103	2.1837	0.620439	0.105271	-0.668294	-0.680502	-0.603797	-0.705789
ENST00000381568	0.433878	1.79969	0.179446	0.788864	-0.889093	-0.385722	-0.716265	-1.2108
ENST00000568640	0.644758	1.88665	0.0469245	0.590792	-0.933926	-0.795719	-0.462678	-0.976801
ENST00000579590	0.00181525	1.98708	0.885925	0.115736	-0.795058	-0.792223	-0.634855	-0.768421
ENST00000568411	0.0347648	2.40307	-0.0955019	-0.24953	-0.434291	-0.375521	-0.641496	-0.641496
ENST00000439297	-0.810328	2.13972	-0.404868	-0.36581	-0.696142	0.835198	-0.204652	-0.49312
ENST00000553918	0.292587	2.24408	-0.057438	0.144705	-0.556787	-0.409828	-0.867138	-0.790176
ENST00000567830	-0.756756	2.11712	0.604019	0.23041	-0.728171	-0.689752	-0.057175	-0.719691
ENST00000437100	-0.505063	2.42141	-0.135271	-0.394772	-0.510259	0.0192601	-0.295979	-0.599327
ENST00000432297	0.0243969	2.22126	0.48822	-0.13813	-0.742569	-0.737953	-0.345351	-0.769877
ENST00000431837	-0.596963	2.00131	-0.589893	1.13882	-0.549599	-0.483675	-0.590972	-0.329026
ENST00000544482	-0.590793	2.41087	-0.243297	-0.0795857	-0.476906	-0.555365	0.0216967	-0.48662
ENST00000443551	-0.318845	1.11541	0.323205	-0.0110415	-0.950174	1.7056	-0.941202	-0.922954
ENST00000562144	0.198998	1.80718	0.119953	1.00229	-0.953466	-0.391223	-0.785796	-0.997941
ENST00000406522	-0.218834	2.45822	-0.339193	-0.303033	-0.548442	-0.239206	-0.313239	-0.496269
ENST00000376762	0.360094	2.08753	0.588718	-0.78961	-0.783399	-0.752593	-0.121096	-0.589648
ENST00000527990	-0.464015	2.27595	0.483142	-0.363815	-0.720742	-0.184327	-0.231161	-0.795031
ENST00000589082	-0.510536	1.98226	0.0417772	0.953581	-0.740887	-0.912989	-0.711425	-0.101779
ENST00000439026	-0.0251507	2.13967	0.648742	0.0580991	-0.769702	-0.676897	-0.713072	-0.661689
ENST00000554999	0.492614	2.17888	-0.538174	0.329355	-0.735488	-0.689573	-0.350105	-0.687512
ENST00000451957	-0.612235	0.695573	-0.329645	0.401228	-1.29675	1.16704	1.17648	-1.20169
ENST00000479073	-0.428816	2.41094	-0.240335	-0.478417	-0.529828	-0.261704	-0.59392	0.122081
ENST00000601768	0.699071	1.81252	0.462513	0.383176	-0.958004	-0.737825	-0.723629	-0.937826
ENST00000520015	0.220504	1.79684	0.995791	0.0542506	-0.990036	-0.76208	-0.268848	-1.04642
ENST00000409398	0.0786196	2.17545	-0.0716285	0.556427	-0.474983	-0.684693	-0.738806	-0.840386
ENST00000426078	-0.452012	2.36728	0.35285	-0.50829	-0.283187	-0.509496	-0.509601	-0.457542
ENST00000455661	-0.995992	1.86534	-1.01092	0.715079	-0.840007	0.22941	0.362265	-0.325169
ENST00000453072	-0.391231	2.47153	-0.391231	-0.25433	-0.295441	-0.391231	-0.356833	-0.391231
ENST00000437006	-0.177489	1.88268	0.455768	0.907402	-0.871106	-0.668021	-0.668288	-0.860945
ENST00000641134	0.0292876	2.31525	0.095407	0.101519	-0.609362	-0.626512	-0.612727	-0.692866
ENST00000536376	0.302935	0.568516	-0.5081	-0.110012	-0.963021	2.1004	-0.76092	-0.629801
ENST00000454902	-0.699938	1.58049	-0.699938	-0.127933	-0.40544	1.59848	-0.694952	-0.550777
ENST00000532406	0.784733	1.94406	-0.65582	0.609163	-0.621784	-0.693896	-0.714378	-0.652077
ENST00000471027	-0.489207	2.28	0.619629	-0.532905	-0.475709	-0.375582	-0.499046	-0.527184
ENST00000599965	-0.520807	2.42886	-0.353546	-0.0458191	-0.544757	-0.412566	-0.0715636	-0.479802
ENST00000261713	0.106592	2.2104	0.48713	-0.132369	-0.866648	-0.659483	-0.519366	-0.62626
ENST00000393410	-0.56975	1.90279	1.27308	-0.380232	-0.594983	-0.373688	-0.576114	-0.681105
ENST00000345415	-0.0430515	2.2266	0.453219	-0.0156391	-0.683528	-0.383313	-0.697538	-0.856754
ENST00000614256	-0.658028	2.11765	0.746819	0.221082	-0.584366	-0.614809	-0.646074	-0.582276
ENST00000466984	-0.195009	1.85955	0.637495	-1.02062	-0.893149	0.224868	0.407478	-1.02062
ENST00000560604	0.496728	1.8277	0.829051	0.0910808	-0.785969	-0.745237	-0.661427	-1.05193
ENST00000529576	-0.338078	2.08144	-0.325531	0.98197	-0.419737	-0.657616	-0.661224	-0.661224
ENST00000517962	0.29383	1.74995	-0.324587	1.21553	-1.01157	-0.56882	-0.629563	-0.724768
ENST00000468425	1.20795	1.67658	0.255529	-0.0102964	-0.948852	-0.684115	-1.04506	-0.451731
ENST00000534460	0.397345	2.03839	0.534021	0.107283	-0.871539	-0.659542	-0.752657	-0.793301
ENST00000580843	-0.598816	2.37244	-0.0672109	0.202714	-0.323195	-0.401019	-0.58631	-0.5986
ENST00000456846	-0.751294	1.87502	0.14061	0.172722	-1.4366	0.653375	-0.0390072	-0.614829
ENST00000612288	-0.550698	1.79243	-0.378286	1.41847	-0.520961	-0.680988	-0.612282	-0.467685
ENST00000446166	0.0433648	1.97675	0.36969	0.700194	-0.780926	-0.792566	-0.952872	-0.563631
ENST00000536242	1.25597	1.67522	0.477227	-0.907605	-0.618504	-0.654635	-0.613354	-0.61432
ENST00000428515	1.05522	1.97943	-0.369952	-0.450013	-0.576662	-0.557379	-0.0920627	-0.988584
ENST00000444148	-0.265419	2.25156	-0.795056	-0.382297	-0.836817	0.50723	-0.170986	-0.308212
ENST00000505719	0.339963	1.78507	-0.694439	1.21061	-0.653441	-0.694439	-0.598883	-0.694439
ENST00000528358	-0.345948	2.37182	0.25053	-0.292629	-0.630267	-0.213914	-0.486032	-0.653565
ENST00000619595	0.381695	2.03787	0.446064	-0.412725	-0.831379	-0.860636	-0.933032	0.172139
ENST00000380736	-0.441775	2.34087	-0.617535	0.224616	-0.352265	-0.617535	0.081164	-0.617535
ENST00000414711	0.201031	1.84716	0.641443	0.60131	-0.836853	-0.607293	-0.93102	-0.915777
ENST00000538850	1.0966	1.70715	0.400968	0.0870766	-0.760356	-0.825738	-0.857426	-0.848278
ENST00000369250	-0.72412	2.05989	-0.841438	0.869623	-0.536659	-0.560375	0.122093	-0.389009
ENST00000437278	0.201841	2.13153	-0.67262	0.721606	-0.512333	-0.67262	-0.67262	-0.524782
ENST00000535503	-0.549022	1.78845	-0.560261	-0.535215	-0.453664	-0.573165	1.43532	-0.552444
ENST00000604499	0.354041	0.844611	0.224732	-1.17342	-0.985695	0.287018	1.56212	-1.11341
ENST00000525042	-0.393027	1.66356	-0.16992	1.52083	-0.675093	-0.718907	-0.685903	-0.541539
ENST00000552857	-0.876784	1.70101	0.582896	1.12804	-0.629342	-0.639545	-0.876784	-0.389501
ENST00000580606	-0.365595	2.24871	0.350565	0.25087	-0.858141	-0.504444	-0.603075	-0.518889
ENST00000593337	-0.546765	2.30731	-0.546765	-0.546765	-0.362568	-0.546765	-0.278641	0.520956
ENST00000535702	-0.371612	1.992	0.624378	0.638303	-0.634398	-0.710843	-0.712542	-0.825285
ENST00000458464	1.03987	1.83519	0.184881	-0.320176	-1.09404	-0.0916091	-0.75396	-0.800165
ENST00000567845	-0.0406394	2.34503	-0.455593	0.311813	-0.433177	-0.569126	-0.501759	-0.656553
ENST00000535240	-0.264246	2.23464	-0.180097	0.607023	-0.337819	-0.678497	-0.629021	-0.751987
ENST00000491839	-0.397835	2.0622	0.304159	0.76651	-0.748366	-0.640607	-0.800731	-0.545335
ENST00000533342	0.3339	2.00614	-0.647882	0.779945	-0.778116	-0.991814	-0.360472	-0.341698
ENST00000556061	-0.305625	0.720246	0.169675	-0.976049	-0.964797	1.90882	0.306715	-0.858989
ENST00000523993	-0.322446	1.91697	1.2157	-0.496668	-0.771153	-0.315386	-0.771181	-0.455835
ENST00000398684	-0.786945	2.1117	0.839747	-0.767938	-0.380889	-0.0424554	-0.431394	-0.541823
ENST00000278279	-0.426003	2.46482	-0.426003	-0.426003	-0.307002	-0.426003	-0.199016	-0.254787
ENST00000369439	-0.151624	1.28919	-0.185384	-1.09744	-1.6456	0.532563	1.01189	0.246401
ENST00000513317	0.189419	1.80558	0.593286	0.56187	-1.19043	-0.781149	-0.985828	-0.192742
ENST00000430418	0.0977606	1.46523	-0.0317963	0.971861	-1.42166	0.588086	-0.572578	-1.0969
ENST00000574318	0.643248	1.89897	0.286656	0.434316	-0.73953	-0.922322	-0.679019	-0.922322
ENST00000510993	-0.344949	2.4604	-0.129338	-0.309955	-0.323038	-0.451087	-0.451087	-0.450942
ENST00000423854	0.346173	2.30051	-0.85759	-0.648807	-0.418573	-0.461418	-0.0614394	-0.198852
ENST00000313778	0.286172	1.94519	0.503985	0.502752	-0.840791	-0.829638	-0.826	-0.74167
ENST00000302500	-0.476097	2.32477	0.238404	0.161821	-0.636444	-0.615213	-0.548506	-0.448732
ENST00000434194	-0.261534	2.46976	-0.371261	-0.373186	-0.247005	-0.411812	-0.393155	-0.411812
ENST00000608875	0.183585	2.07959	0.516806	0.256545	-0.714367	-0.767786	-0.756596	-0.797777
ENST00000474594	-0.0251721	1.9166	0.941287	0.22622	-0.769956	-0.59719	-0.910305	-0.781479
ENST00000531543	-0.891172	1.9048	-0.891172	0.970323	-0.408487	0.348744	-0.615911	-0.417125
ENST00000590375	0.376101	2.1638	0.0815809	0.167845	-0.94347	-0.665979	-0.353336	-0.826543
ENST00000573352	0.852271	1.69551	0.303631	0.466295	-0.973444	-0.984686	-1.0318	-0.327776
ENST00000370300	-0.548779	1.24495	-0.561719	-0.506532	-0.555957	1.93797	-0.472896	-0.537035
ENST00000574676	-0.0906297	1.8833	0.160144	0.684057	-1.16932	0.232245	-1.05665	-0.643152
ENST00000522629	0.82323	1.93978	-0.122633	0.350474	-0.850945	-0.399569	-0.978611	-0.761728
ENST00000502938	-0.543222	2.42531	-0.543222	-0.543222	-0.422318	-0.11072	-0.0700127	-0.192593
ENST00000439583	-0.102292	2.14125	0.734492	-0.0712262	-0.514808	-0.735132	-0.724019	-0.728266
ENST00000379383	1.12898	1.7442	-0.615974	0.51081	-0.587882	-0.82684	-0.455436	-0.897853
ENST00000449630	-0.218382	2.23536	0.390147	0.208341	-0.488264	-0.669899	-0.802121	-0.655186
ENST00000586771	-0.00714438	2.22642	0.303824	0.170976	-0.90001	-0.469416	-0.579397	-0.745251
ENST00000482348	1.03675	1.69316	0.226486	0.127489	-1.19517	-0.374164	-0.386173	-1.12838
ENST00000540132	-0.365487	2.31922	0.0708069	0.307436	-0.641593	-0.437231	-0.633401	-0.619751
ENST00000591535	-0.176842	2.24645	-0.0824592	0.491153	-0.317638	-0.712826	-0.816115	-0.631728
ENST00000244776	-0.516073	1.89222	0.264774	-0.877792	-0.514123	1.04925	-0.877792	-0.420463
ENST00000565267	-0.41694	2.43991	-0.41694	-0.41694	0.0617284	-0.41694	-0.41694	-0.41694
ENST00000590621	-0.690888	1.98785	0.919099	0.325755	-0.591609	-0.609363	-0.670066	-0.67078
ENST00000276202	0.146532	1.8781	-0.180792	1.09584	-0.883636	-0.741798	-0.549833	-0.764411
ENST00000443648	0.52134	1.76478	0.41768	0.614303	-1.02221	-0.351312	-1.01047	-0.93411
ENST00000635003	-0.781105	0.703923	0.551944	-0.551947	-1.56968	0.994783	1.22576	-0.573685
ENST00000458109	-0.85211	1.49024	-0.352174	-0.319279	-0.507039	1.70015	-0.520753	-0.63903
ENST00000531266	-0.0174657	2.39971	-0.407518	-0.0552365	-0.594177	-0.143845	-0.578809	-0.602661
ENST00000562168	-0.945316	2.00044	0.329081	0.829907	-0.765415	-0.549817	-0.361617	-0.537264
ENST00000473702	-0.186579	2.22829	0.640472	-0.201162	-0.655467	-0.556263	-0.586594	-0.682698
ENST00000545162	-1.14378	1.00819	-1.18221	0.380998	-1.10004	0.545141	0.239524	1.25217
ENST00000396597	0.0454865	2.23349	-0.00614601	0.358329	-0.873004	-0.501606	-0.825535	-0.431013
ENST00000371792	0.170412	2.07518	0.338559	0.46444	-0.741183	-0.838743	-0.695963	-0.7727
ENST00000551104	-0.572296	2.19396	0.737572	-0.572296	-0.0700552	-0.572296	-0.572296	-0.572296
ENST00000587113	-0.667049	1.8763	0.948682	-0.71811	-0.865532	0.423381	-0.809318	-0.188352
ENST00000491739	0.1484	0.992512	-0.891545	-0.891545	-0.751508	1.87694	0.0735976	-0.556856
ENST00000279968	-0.883283	1.16366	-0.883283	-0.400327	-0.445903	0.829943	-0.883283	1.50247
ENST00000424424	-0.679307	2.14297	0.323026	0.608409	-0.594552	-0.679307	-0.679307	-0.441932
ENST00000440410	-0.00438401	2.11092	0.305359	0.457955	-0.916539	-0.357642	-0.797666	-0.798003
ENST00000593764	0.659243	2.12835	-0.598185	-0.680158	-0.447807	0.298874	-0.680158	-0.680158
ENST00000406576	0.384612	2.02283	0.413625	-0.0469784	-0.67328	-0.044236	-0.936316	-1.12026
ENST00000409660	-0.842058	1.91942	1.00704	0.244187	-0.609347	-0.256431	-0.617333	-0.845481
ENST00000372344	-0.355913	1.95218	0.751244	0.548207	-0.636982	-0.772677	-0.530349	-0.95571
ENST00000588641	-1.07243	2.15689	-0.374671	-0.00445512	-0.786336	-7.8666e-06	0.507263	-0.426253
ENST00000375250	-0.519906	1.58297	-0.369172	0.428843	-0.765363	-0.794275	-0.919884	1.35679
ENST00000411962	0.688151	2.01892	0.203252	-0.392922	-1.09225	-0.786345	0.0265172	-0.665325
ENST00000525085	0.212519	1.95426	0.74895	0.240655	-0.818429	-0.650747	-0.832768	-0.854439
ENST00000405436	-0.418879	0.73189	-0.307803	-0.088451	-0.666298	-0.708345	2.17426	-0.716375
ENST00000398493	0.332927	2.20186	0.0983277	0.0671633	-0.345585	-0.83052	-0.594704	-0.929471
ENST00000336708	-0.698294	2.06746	-0.555688	0.37927	-0.921112	0.361547	0.233738	-0.866923
ENST00000598526	-0.773868	1.95818	0.665453	-0.674649	-0.817416	0.679136	-0.54819	-0.488646
ENST00000535979	-0.466658	2.2163	0.726995	-0.48864	-0.37019	-0.302655	-0.588753	-0.726403
ENST00000448752	-0.0220261	0.935586	0.312429	-1.17923	-0.669314	1.84997	-0.535147	-0.692271
ENST00000371097	0.665422	2.1587	0.0698506	-0.263482	-0.657104	-0.408751	-0.78232	-0.78232
ENST00000630962	-0.794878	1.63279	1.13965	-0.0602002	-1.38854	-0.544977	-0.287376	0.30353
ENST00000617949	0.319555	1.99608	0.432143	0.436287	-0.812615	-0.769486	-0.821658	-0.780308
ENST00000563656	-0.11899	2.36761	-0.660546	-0.660546	-0.263782	0.0278674	-0.0310641	-0.660546
ENST00000370172	-0.896176	1.65476	0.343732	0.992606	-0.710858	-1.03078	0.425425	-0.778715
ENST00000436778	-0.81952	1.94901	-0.523751	-0.81952	-0.408844	-0.0377654	1.10388	-0.443492
ENST00000510385	1.15892	1.85761	0.221529	-0.444632	-0.740846	-0.747544	-0.64285	-0.662186
ENST00000563792	-0.739531	2.26639	0.343448	-0.739531	-0.206557	0.0578053	-0.242492	-0.739531
ENST00000550527	0.085641	2.39687	-0.659606	-0.648639	-0.457712	-0.153156	-0.291305	-0.272096
ENST00000359544	-0.697321	2.01068	-0.334758	1.10975	-0.598688	-0.6329	-0.403229	-0.453538
ENST00000417658	-0.52966	1.78825	0.349458	1.18963	-0.58748	-0.804913	-0.746659	-0.658621
ENST00000616088	0.679199	1.78841	0.145623	0.726016	-0.846375	-0.779439	-0.865757	-0.847679
ENST00000580729	0.626279	1.09944	-0.635902	-0.564481	-0.485552	-0.865682	-0.881226	1.70712
ENST00000512439	-0.646768	0.981646	-0.058184	-0.141511	-0.66682	-0.080419	-1.26817	1.88023
ENST00000611855	0.21131	2.35433	-0.100888	-0.113223	-0.618382	-0.614475	-0.515828	-0.602845
ENST00000430767	-0.264777	2.0865	-0.758178	-0.736918	-0.199761	-0.238588	-0.767382	0.879105
ENST00000560364	-0.0784167	1.88729	0.254264	0.386617	-1.00953	0.508581	-0.830998	-1.11781
ENST00000470811	-0.436991	2.44646	-0.436991	-0.436991	-0.0170771	-0.436991	-0.244426	-0.436991
ENST00000265162	0.324036	1.91528	0.265396	0.73056	-0.82605	-0.743249	-0.835622	-0.830356
ENST00000379800	-0.0763699	2.13998	-0.0657644	0.732432	-0.62588	-0.764579	-0.667371	-0.672448
ENST00000421063	0.472975	2.18349	-0.548409	0.271721	-0.190376	-0.729801	-0.729801	-0.729801
ENST00000343619	0.740786	2.11268	-0.869884	-0.135987	-0.611835	-0.472929	0.020853	-0.783689
ENST00000616738	0.0857235	2.19149	-0.423879	-0.719672	-0.806003	0.567407	-0.692734	-0.202335
ENST00000328118	-0.118652	1.77958	0.10604	-0.385666	-1.55544	0.929379	-0.164632	-0.590608
ENST00000637304	-0.104038	1.8814	-0.56109	0.14406	-1.40806	-0.664868	0.822871	-0.110274
ENST00000616065	1.27896	1.73851	-0.239157	-0.271354	-0.853876	-0.726598	-0.975478	0.0489904
ENST00000524644	0.221329	2.14448	-0.734851	0.672645	-0.463991	-0.661887	-0.668989	-0.508739
ENST00000382491	0.0254377	2.14402	0.514871	0.144305	-0.84643	-0.56316	-0.904697	-0.514346
ENST00000564887	-1.3479	1.82138	0.0620341	-0.182628	-0.697267	-0.0688268	0.997882	-0.584682
ENST00000232014	0.820551	2.09457	-0.427271	0.132899	-0.611619	-0.615019	-0.609945	-0.784163
ENST00000302176	-0.668061	1.99168	0.956923	0.250851	-0.571894	-0.668061	-0.623378	-0.668061
ENST00000541424	-1.02866	1.09065	-1.02866	-0.091708	-0.655862	0.597747	-0.508296	1.6248
ENST00000251547	-0.450222	2.42652	-0.457362	-0.441327	-0.433516	0.0862985	-0.51219	-0.218205
ENST00000582829	0.0484747	2.04069	-0.268616	0.929276	-0.700044	-0.725812	-0.707756	-0.616218
ENST00000404807	0.438484	1.72147	-0.556186	1.16279	-0.941158	-0.56254	-0.934108	-0.328747
ENST00000562281	0.277755	1.96041	-0.155524	0.902554	-0.770175	-0.660087	-0.816626	-0.738307
ENST00000436683	0.409093	1.76053	0.601236	-0.201989	-0.611884	-1.18146	-1.18146	0.40594
ENST00000263317	-0.626441	2.42896	-0.296842	0.0327552	-0.504498	-0.276782	-0.398053	-0.359101
ENST00000409211	-0.969815	1.96096	0.162926	1.00273	-0.423888	-0.582041	-0.549386	-0.60149
ENST00000611702	-0.538655	2.01676	-0.0128021	-0.759247	-0.709489	0.920236	-0.0740454	-0.842754
ENST00000558162	-0.591854	1.8499	1.10135	0.344295	-0.62832	-0.813276	-0.778396	-0.483698
ENST00000293414	-0.889902	2.19013	-0.737152	-0.403503	-0.426977	0.26104	0.48002	-0.473653
ENST00000526387	-0.728102	0.707949	0.114802	0.409774	-1.06977	0.645208	1.41329	-1.49315
ENST00000471562	1.10143	2.00463	-0.281324	-0.300078	-0.60861	-0.627877	-0.595066	-0.693102
ENST00000537868	1.05252	1.90614	-0.291452	0.178696	-0.722781	-0.428437	-0.847344	-0.847344
ENST00000394426	-0.486852	2.39678	0.200788	-0.384141	-0.247093	-0.624398	-0.511312	-0.343771
ENST00000369496	0.442787	2.08848	0.0388246	-0.132882	-0.992475	-0.571372	0.167532	-1.0409
ENST00000400798	0.199827	1.8088	0.0193818	0.45221	-1.09747	-1.08757	-0.873067	0.577883
ENST00000534373	1.11839	1.96569	-0.324805	-0.195326	-0.404854	-0.593742	-0.784469	-0.780886
ENST00000587986	-0.361839	2.09669	0.691326	-0.625074	-0.577441	-0.0129473	-0.0868003	-1.12391
ENST00000440177	1.00153	1.95116	-0.16694	0.104158	-0.750357	-0.518692	-0.75777	-0.863084
ENST00000612692	0.76989	1.95644	0.462471	-0.350065	-0.517832	-0.442503	-0.852433	-1.02596
ENST00000444510	0.287477	1.87573	0.916036	-0.885652	-0.480146	-0.854666	0.0427103	-0.901487
ENST00000378126	-0.826072	2.02527	0.55682	0.614042	-0.725575	-0.303364	-0.744661	-0.596463
ENST00000610648	-0.666413	2.20811	-0.282181	0.738512	-0.364868	-0.410664	-0.556084	-0.666413
ENST00000447370	-0.13342	1.74635	0.00818314	0.994417	-1.22298	0.0859484	-0.322418	-1.15608
ENST00000371505	-0.558332	1.94621	0.213719	1.04236	-0.692018	-0.625677	-0.759231	-0.567036
ENST00000595408	-0.386084	2.46726	-0.380356	-0.269272	-0.489116	-0.245621	-0.303377	-0.393433
ENST00000396402	0.368063	1.9449	-0.623143	0.108401	-0.892543	0.722954	-0.679542	-0.949088
ENST00000295824	0.125544	1.8841	0.440322	0.785143	-0.852244	-0.736248	-0.822963	-0.823657
ENST00000275532	0.156097	2.31008	0.0223996	0.0290562	-0.481343	-0.653877	-0.79847	-0.583948
ENST00000302536	0.0639156	1.58712	-0.676727	1.49059	-0.897662	-0.809591	-0.535175	-0.222473
ENST00000438616	-1.01746	0.7245	0.249747	-0.273066	-1.48237	0.0228021	0.0138011	1.76205
ENST00000418386	-0.217581	0.977379	-1.36102	-0.679844	-1.18672	0.816296	1.17538	0.476103
ENST00000492345	-0.542071	0.789004	-0.542071	-0.542071	-0.472344	-0.542071	2.20346	-0.351832
ENST00000564596	-0.730054	1.28645	-0.85539	-0.361795	-0.849536	-0.768122	1.2843	0.994142
ENST00000281806	-0.0756422	2.06475	0.612956	-0.321494	-0.954234	-0.989619	-0.559135	0.222417
ENST00000518789	-0.0875816	2.04439	-0.194797	0.894903	-0.312906	-0.86471	-0.870463	-0.608832
ENST00000334528	0.949399	1.74646	-0.172268	0.667192	-0.797586	-0.772335	-0.927601	-0.693259
ENST00000418137	-0.909272	2.12275	0.600274	0.179131	-0.608653	-0.534488	-0.0660045	-0.783738
ENST00000413724	0.557226	2.02559	-0.144294	0.50577	-1.03363	-0.513725	-0.66807	-0.728866
ENST00000641852	0.534508	1.96075	-0.574277	0.479664	-0.806143	-1.04559	-0.730589	0.181681
ENST00000400522	-0.561441	1.8545	0.846518	0.560343	-0.875304	-0.538061	-1.05055	-0.236005
ENST00000358907	0.534673	2.30959	-0.532178	-0.472312	-0.512078	-0.541785	-0.325641	-0.460265
ENST00000527472	0.497088	2.00584	-0.889494	-0.702777	-0.384659	0.376525	0.160044	-1.06257
ENST00000505354	-0.4058	1.9109	1.0489	0.156885	-0.771127	-0.82594	-0.272439	-0.841385
ENST00000515594	-0.593354	1.82186	1.38182	-0.593354	-0.319075	-0.593354	-0.511189	-0.593354
ENST00000383768	0.428136	2.29528	-0.683013	-0.0324754	-0.336457	-0.683013	-0.414911	-0.573548
ENST00000478953	-0.878621	2.035	0.74127	0.385567	-0.623243	-0.359062	-0.538345	-0.762561
ENST00000627685	-0.853598	1.76341	0.617811	1.00869	-0.700605	-0.853598	-0.316641	-0.665475
ENST00000495082	-0.209035	2.45813	-0.221261	-0.432648	-0.350432	-0.460798	-0.25907	-0.524886
ENST00000356864	0.0513452	2.02962	-0.0476811	0.867492	-0.785425	-0.619119	-0.79068	-0.705554
ENST00000415164	-0.738419	1.73659	1.35136	-0.73841	-0.500184	0.132242	-0.505004	-0.738168
ENST00000329125	-0.466321	1.70475	1.45967	-0.556493	-0.836528	-0.331325	-0.210807	-0.762939
ENST00000328957	-0.999383	1.18158	-0.589885	0.574625	-0.748406	-1.27315	0.813009	1.04161
ENST00000414242	0.820299	1.78804	0.0974313	-0.644025	-0.759357	-1.0127	0.583728	-0.873408
ENST00000616181	-0.491611	1.07447	-1.02796	-1.02796	-0.598308	0.850056	1.52282	-0.301513
ENST00000520307	0.499506	2.07736	0.617657	-0.67025	-0.655345	-0.539287	-0.65939	-0.67025
ENST00000394660	1.24853	1.74723	-0.627269	0.361182	-0.707278	-0.659801	-0.697225	-0.665373
ENST00000511563	0.838777	1.95589	0.14205	-0.993622	-0.477902	0.0810384	-0.644499	-0.901737
ENST00000545417	-0.67549	0.953558	-0.640396	-0.233515	-0.670404	0.289992	1.9303	-0.954047
ENST00000549404	-1.01549	1.97725	0.749173	0.152013	-0.512168	0.1653	-0.892245	-0.623826
ENST00000640287	-0.794247	1.92898	-0.794247	0.0519563	-0.407819	1.0917	-0.341535	-0.734784
ENST00000339686	-0.181428	1.8385	0.778959	0.333616	-1.3292	-0.0181106	-0.498675	-0.923656
ENST00000372071	-0.153247	2.05375	0.657005	0.343836	-0.767719	-0.465087	-0.759994	-0.908544
ENST00000443757	-0.738511	2.34704	0.109865	-0.116415	-0.242124	-0.213964	-0.290574	-0.855313
ENST00000405140	-0.333081	2.05848	0.57265	0.503484	-0.966016	-0.677876	-0.640136	-0.517506
ENST00000551171	0.397283	0.539637	-0.860975	-0.335761	-0.849335	2.0913	-0.735741	-0.246411
ENST00000331737	1.06226	2.01348	-0.373804	-0.285048	-0.815132	-0.648593	-0.307516	-0.645641
ENST00000160373	-0.339252	2.22164	0.570449	-0.775987	-0.673946	-0.670211	-0.343702	0.0110044
ENST00000588949	-0.749091	2.26819	-0.363435	-0.164093	-0.650529	-0.481698	-0.414465	0.555121
ENST00000637422	-0.64129	1.9003	1.24768	-0.64129	-0.168407	-0.64129	-0.447912	-0.60779
ENST00000528759	-0.449686	1.32325	-0.0166714	-0.244995	-0.798669	-0.777262	-0.79857	1.7626
ENST00000303809	-0.141666	2.17712	0.460591	0.186351	-0.405279	-0.532152	-0.764527	-0.980439
ENST00000486446	0.220172	2.04681	0.650388	-0.0510129	-0.923576	-0.673562	-0.969528	-0.299692
ENST00000637352	-0.0426572	2.2167	-0.641979	-0.274892	-1.0318	0.176254	0.257658	-0.659289
ENST00000302572	-0.337693	2.06179	0.844761	0.0691372	-0.948964	-0.463184	-0.771269	-0.454581
ENST00000502839	0.301249	1.93281	-0.674599	0.98588	-0.910953	-0.423519	-0.56	-0.650872
ENST00000377317	0.161874	2.40289	-0.391149	-0.267489	-0.539279	-0.261947	-0.605022	-0.499878
ENST00000389554	-0.546736	1.5979	-0.582152	-0.508859	-0.417249	1.60401	-0.303912	-0.843002
ENST00000316436	0.266721	2.2892	0.177473	-0.300368	-0.629019	-0.364878	-0.685314	-0.753817
ENST00000568141	-0.871293	1.64677	0.177056	1.4001	-0.457953	-0.36203	-0.871293	-0.661365
ENST00000402203	1.14918	1.96115	-0.630316	-0.630316	-0.106673	-0.482396	-0.630316	-0.630316
ENST00000540169	1.01908	1.81248	-0.303826	0.435387	-0.390985	-0.704733	-0.907431	-0.959977
ENST00000415638	-0.178109	2.12725	-0.41864	0.863759	-0.542818	-0.485828	-0.51165	-0.853969
ENST00000555209	-0.758115	1.96892	0.334654	-0.758115	-0.411297	-0.531804	0.913871	-0.758115
ENST00000625289	0.62114	2.07405	-0.305925	0.440072	-0.725388	-0.577012	-0.750385	-0.776554
ENST00000541167	0.646548	1.77088	-0.0895274	0.89861	-0.755662	-0.950595	-0.750471	-0.769786
ENST00000427469	0.760225	1.80263	-1.1068	0.774001	-0.525102	-0.657467	-0.309414	-0.738077
ENST00000007708	-0.221852	2.28965	0.299428	0.148907	-0.563001	-0.579548	-0.675876	-0.697709
ENST00000478315	-0.407825	2.11601	0.849634	-0.162998	-0.607617	-0.258338	-0.725026	-0.803836
ENST00000373040	-0.575378	2.42645	-0.100446	-0.548567	-0.107925	-0.247859	-0.562959	-0.283315
ENST00000451036	-0.804046	2.184	0.644808	0.0476754	-0.553611	-0.269765	-0.680554	-0.568507
ENST00000531274	0.603376	1.11422	-0.956625	0.442576	-0.884564	-0.870369	-0.862602	1.41399
ENST00000492252	-0.521733	2.43027	-0.441516	-0.404141	-0.372013	-0.0966521	-0.0334704	-0.560748
ENST00000329722	-0.118704	2.22566	0.519014	-0.649372	-0.620316	-0.179898	-0.247451	-0.928931
ENST00000628342	-0.412374	1.8159	-0.846571	0.277141	-0.326186	-0.802811	1.13349	-0.838595
ENST00000427172	-0.113614	2.3035	-0.569516	0.164762	-0.526465	0.163001	-0.623758	-0.797911
ENST00000562291	-0.225718	2.43857	-0.485793	-0.490191	-0.32971	0.00389266	-0.420862	-0.490191
ENST00000420461	0.0105296	1.96603	-0.488161	-0.697317	-1.32847	-0.422997	0.530748	0.429637
ENST00000419164	-0.861315	1.07756	-0.529039	-0.853476	-0.437732	1.47383	-0.861315	0.99149
ENST00000514112	-0.226457	2.18965	0.722379	-0.161696	-0.62243	-0.699502	-0.541342	-0.660602
ENST00000522270	-0.311359	2.46947	-0.357378	-0.470074	-0.364787	-0.235131	-0.384401	-0.346343
ENST00000626828	-0.47113	1.61833	-0.111244	1.45566	-0.91178	-0.0385826	-0.710699	-0.830549
ENST00000528513	0.568818	1.94422	-0.772287	0.588739	-0.74746	-0.518422	-0.00251492	-1.0611
ENST00000548206	-0.655079	1.88993	0.0680763	1.17611	-0.844572	-0.487574	-0.608332	-0.538565
ENST00000281047	-0.429089	2.4407	-0.443547	-0.443547	-0.26657	0.0291422	-0.443547	-0.443547
ENST00000524571	0.176686	1.7415	0.658411	0.441457	-1.3353	0.0175176	-0.651703	-1.04858
ENST00000465373	0.91344	1.78062	-0.208591	0.672944	-0.849116	-0.767337	-0.774793	-0.767168
ENST00000482274	0.101414	1.87045	-0.749795	1.17225	-0.306531	-0.710631	-0.62737	-0.749795
ENST00000517339	0.244559	2.19226	-0.0280228	0.397186	-0.645977	-0.765387	-0.691225	-0.703391
ENST00000486046	0.24332	2.24364	-0.247278	0.345776	-0.592581	-0.479906	-0.747111	-0.765858
ENST00000430899	0.770625	1.88	0.579947	-0.304289	-0.811609	-0.518747	-0.450447	-1.14547
ENST00000560982	0.454484	2.04994	-0.468549	0.698804	-0.585693	-0.73964	-0.697037	-0.712305
ENST00000535309	0.107295	2.27227	-0.0551846	-1.05109	-0.682962	-0.184816	0.056697	-0.462206
ENST00000504228	-0.299909	1.89625	1.17286	0.00462962	-0.762825	-0.606425	-0.666185	-0.738392
ENST00000520695	-0.0526438	2.28849	0.181051	-0.151298	-0.9097	-0.862138	-0.170617	-0.323145
ENST00000392859	-0.592122	1.87485	-0.489688	-0.574156	-0.806042	0.954109	0.501188	-0.868138
ENST00000521575	-0.400522	1.19057	-0.649995	-0.698838	-0.832143	1.67088	0.562795	-0.842746
ENST00000574468	-0.400903	2.45623	-0.400903	-0.400903	-0.0508157	-0.400903	-0.400903	-0.400903
ENST00000591035	-0.26878	2.27644	0.20565	0.304827	-0.646319	-0.509834	-0.73204	-0.629944
ENST00000360951	0.815063	1.54394	0.29669	-0.386964	-0.919972	0.773284	-1.15669	-0.965352
ENST00000553783	-0.0389916	2.03179	0.133223	0.442716	-0.713513	0.19725	-0.992677	-1.05979
ENST00000575345	0.155714	1.77784	0.427915	-0.358025	-0.862562	0.863944	-0.95947	-1.04535
ENST00000640954	0.916874	1.99051	-0.265721	-0.058047	-0.917567	-0.152858	-0.518844	-0.994349
ENST00000414610	0.50489	2.23881	-0.049445	-0.612604	-0.77049	-0.324279	-0.78441	-0.202468
ENST00000517820	0.364622	1.28441	-0.945417	-0.945417	-0.373519	0.0127653	1.54798	-0.945417
ENST00000393088	-0.518562	2.1796	0.817062	-0.604919	-0.505521	-0.243746	-0.548296	-0.575617
ENST00000395720	-0.515284	2.02282	1.03953	-0.156897	-0.539084	-0.353078	-0.758093	-0.739912
ENST00000538701	-0.880644	1.86502	1.04504	0.241918	-0.845191	-0.814524	-0.181957	-0.429667
ENST00000375963	-0.401884	2.43791	-0.411143	-0.535812	-0.143132	-0.154537	-0.193956	-0.59745
ENST00000565389	0.790874	1.18943	-0.383901	-0.876446	-0.477125	-0.876446	1.51006	-0.876446
ENST00000639924	-0.76487	2.00768	-0.00656499	-0.347434	-1.01665	0.650597	0.317391	-0.84015
ENST00000560878	-0.515227	2.43635	-0.510639	-0.122043	-0.38322	-0.220217	-0.126708	-0.558295
ENST00000367525	0.0397106	1.22246	-0.66673	-0.772809	-0.340866	-0.772809	-0.561837	1.85288
ENST00000348946	-0.804967	2.31439	-0.219635	-0.804967	-0.255819	-0.325307	-0.200365	0.296671
ENST00000612183	-0.447031	2.44448	-0.441247	-0.449318	-0.0678615	-0.140387	-0.449318	-0.449318
ENST00000627608	-0.100023	2.10931	0.803973	-0.328716	-0.655921	-0.378319	-0.441155	-1.00915
ENST00000433160	0.396154	1.1867	0.0884935	0.573613	-1.5573	0.436692	-1.52394	0.399583
ENST00000455490	0.351469	2.28613	-0.464916	-0.689687	-0.0942789	-0.688173	-0.0108593	-0.689687
ENST00000550462	-0.3367	1.92323	0.888675	0.401212	-0.532032	-0.897627	-0.497842	-0.94892
ENST00000455277	-0.397439	2.42846	-0.535121	-0.237977	-0.322549	-0.128938	-0.68233	-0.124105
ENST00000417836	-0.403837	2.21378	-0.444801	0.482881	-0.808546	-0.894833	0.0693588	-0.214002
ENST00000476286	0.468239	2.09541	0.407122	-0.343621	-0.345824	-1.1607	-0.636042	-0.484586
ENST00000484793	0.330786	1.90771	0.903274	-0.489902	-0.548807	-0.222015	-0.745994	-1.13505
ENST00000587676	-0.466838	1.96423	0.649828	0.6914	-0.686596	-0.647059	-0.730381	-0.774587
ENST00000263434	0.494499	1.55516	0.548916	-0.0697311	-1.29706	-0.837182	0.688612	-1.08322
ENST00000381285	-0.759637	1.93797	0.568614	-0.755594	-0.271092	0.703482	-1.02096	-0.40279
ENST00000279069	0.791375	1.95871	0.302934	-0.0526879	-0.818286	-0.713098	-0.42981	-1.03914
ENST00000554672	-0.438648	1.8918	0.116668	1.08642	-0.355043	-0.459067	-0.895941	-0.946185
ENST00000552371	-0.280346	0.790461	-0.400282	-0.571513	-0.522865	-0.589542	-0.618285	2.19237
ENST00000534157	0.00380233	2.42977	-0.113669	-0.517858	-0.442926	-0.487192	-0.409063	-0.462862
ENST00000535107	-0.855762	0.999173	-0.264865	-0.871647	-1.26266	-0.0475865	1.45999	0.843362
ENST00000412596	0.0640681	2.03706	-0.0595333	-0.785577	-0.305631	0.788073	-0.869231	-0.869231
ENST00000435852	1.13223	1.57373	0.823804	-0.502991	-0.762034	-0.774288	-0.842288	-0.648162
ENST00000409141	-0.295038	2.20655	0.242861	0.0356508	-0.838388	0.156934	-0.510938	-0.99763
ENST00000558464	-0.681921	2.2897	0.402005	-0.681921	-0.0291091	-0.377422	-0.239412	-0.681921
ENST00000535556	0.100995	1.14503	0.556635	-1.16583	-0.841966	1.53518	-0.837472	-0.492577
ENST00000585332	-0.472865	1.95316	-0.847624	-0.0386865	-0.481966	1.10788	-0.472339	-0.747552
ENST00000530295	0.504519	2.05007	0.327615	-0.121022	-0.721025	-0.876684	-0.104544	-1.05893
ENST00000417467	-0.506809	1.65942	-0.649109	1.52964	-0.126435	-0.639095	-0.649109	-0.618505
ENST00000559260	0.276549	0.686775	-1.02013	-0.287952	-0.351704	2.06235	-0.586797	-0.779092
ENST00000417606	0.147995	0.810545	-0.433308	-0.380565	-0.550294	-0.833541	2.07271	-0.833541
ENST00000447163	-0.119366	1.74976	1.32601	-1.00856	-0.257991	-0.457221	-0.378339	-0.854296
ENST00000538227	0.406514	1.83144	-0.246358	1.04378	-0.816966	-0.726015	-0.851723	-0.640667
ENST00000406549	0.468731	2.12862	-0.189296	0.432693	-0.68748	-0.762109	-0.746208	-0.644949
ENST00000562086	-0.676447	2.07252	0.614264	0.361807	-0.755814	-0.915153	-0.145316	-0.55586
ENST00000593515	-0.709343	1.81677	0.953174	0.659235	-0.661543	-0.709343	-0.639604	-0.709343
ENST00000455942	1.21062	1.583	0.707509	-0.624696	-0.84001	-0.649359	-0.537943	-0.849127
ENST00000440384	-0.123154	1.71282	-0.603582	1.39976	-0.859315	-0.783663	-0.148967	-0.593896
ENST00000503830	-0.924111	1.76041	0.617844	-1.17156	-1.00584	0.325492	0.417892	-0.0201151
ENST00000627780	0.612602	1.76175	1.06993	-0.718514	-0.665689	-0.652823	-0.718514	-0.688741
ENST00000409242	1.02321	1.73692	-0.670275	0.697295	-0.746308	-0.736025	-0.811626	-0.493185
ENST00000493530	-0.0162115	2.3374	-0.000368716	0.0751831	-0.446274	-0.73052	-0.774809	-0.4444
ENST00000393588	0.983121	1.54888	-1.01371	-1.01371	-0.274728	0.682543	0.101323	-1.01371
ENST00000557592	0.816637	2.07678	-0.158289	-0.331645	-0.953621	-0.230473	-0.908943	-0.310441
ENST00000635674	1.22298	1.74681	0.257512	-0.54194	-0.915026	-0.51852	-0.307089	-0.944731
ENST00000331662	-0.629339	2.35527	0.0244493	0.0386535	-0.634474	-0.295218	-0.116961	-0.742384
ENST00000299612	0.830817	2.02284	0.037114	-0.000487364	-0.480516	-0.621202	-0.883424	-0.905137
ENST00000559060	-0.831848	1.7938	1.25549	-0.831848	-0.0527573	-0.831848	-0.22006	-0.280924
ENST00000339844	-0.724893	2.12321	0.522199	0.406756	-0.400797	-0.500094	-0.937184	-0.489198
ENST00000590603	0.343524	1.61231	1.40347	-0.83171	-0.744776	-0.539255	-0.655221	-0.588349
ENST00000544742	0.55597	1.86106	0.123193	0.72583	-0.897226	-0.810837	-0.846847	-0.711142
ENST00000549966	-0.247197	2.27368	0.417293	-0.183063	-0.378605	-0.32959	-0.547687	-1.00483
ENST00000583771	0.268646	2.25576	-0.471194	-0.825231	-0.208697	-0.407625	-0.825231	0.213569
ENST00000543856	0.126807	2.1679	0.097124	0.0240897	-0.912001	-0.446757	0.056208	-1.11337
ENST00000592123	0.0610379	2.03672	0.0538258	0.802421	-0.672533	-0.675224	-0.764402	-0.841849
ENST00000505207	-0.580565	1.73783	1.41231	-0.776383	-0.822354	-0.141476	-0.466037	-0.363331
ENST00000507142	0.741351	1.541	-0.935303	-0.00184849	-0.393108	1.02314	-0.831429	-1.14381
ENST00000525464	-0.720986	1.85968	0.586124	-0.397911	-1.42566	-0.44141	-0.000730445	0.540895
ENST00000557134	0.846361	1.35556	-0.141417	-1.22721	-0.686396	-0.970692	1.17589	-0.352108
ENST00000211287	0.813285	2.04958	-1.06155	-0.111103	-0.471419	-0.154753	-0.837212	-0.226823
ENST00000626257	-0.187423	2.40184	0.173307	-0.438879	-0.432132	-0.403696	-0.510235	-0.60278
ENST00000556678	-0.927852	1.74609	-0.927852	0.300885	-0.682904	1.12082	0.0157577	-0.644949
ENST00000614079	-0.453939	2.21249	0.490016	0.157145	-0.904814	-0.329677	-0.483726	-0.687495
ENST00000373302	-0.125806	1.41117	-0.134166	1.08802	-1.10226	-0.510258	-1.34274	0.716044
ENST00000418265	1.24226	1.77769	0.117304	-0.133226	-0.778851	-0.684718	-0.730559	-0.809899
ENST00000335472	0.188403	2.39021	-0.139584	-0.37544	-0.377777	-0.555978	-0.585813	-0.544021
ENST00000345125	-0.63112	1.0405	-0.63112	-0.63112	0.138593	-0.63112	-0.63112	1.97651
ENST00000477104	-0.750799	0.900912	-0.750799	-0.431515	-0.542627	-0.632258	0.16948	2.03761
ENST00000547453	0.0337652	2.13217	-0.155237	0.430525	-0.225112	-0.151939	-0.892226	-1.17194
ENST00000494358	-0.635996	2.19089	0.3024	-0.138828	-0.948694	-0.646783	-0.485108	0.362123
ENST00000462745	0.393909	2.29298	-0.800679	-0.800679	-0.223139	-0.27277	-0.353375	-0.236252
ENST00000424809	0.506706	2.30167	-0.500694	-0.348074	-0.199589	-0.557505	-0.604617	-0.5979
ENST00000635253	-0.37071	2.43227	-0.335946	-0.32755	0.0715075	-0.505613	-0.505613	-0.458345
ENST00000483910	-0.575792	2.16702	0.438284	0.0431067	-0.784725	0.0554391	-0.312898	-1.03043
ENST00000526945	0.561274	1.91969	0.06141	0.594591	-0.874424	-0.455988	-1.04125	-0.76531
ENST00000630217	-1.13792	1.72541	-0.37997	-0.973784	-0.704606	0.560796	0.00204398	0.90803
ENST00000514974	0.486003	2.22852	-0.27859	-0.647977	-0.239449	-0.270193	-0.219256	-1.05906
ENST00000354064	0.647327	1.96985	0.685903	-0.739675	-0.516991	-0.739675	-0.567063	-0.739675
ENST00000251546	-0.834577	2.3144	-0.0376288	-0.67504	-0.272195	0.305551	-0.368135	-0.432377
ENST00000557466	-0.651262	2.12566	0.470751	0.490317	-0.675219	-0.689629	-0.322226	-0.748388
ENST00000545394	-0.925169	2.11154	0.372265	-0.925169	-0.106258	0.296261	-0.05619	-0.767282
ENST00000406208	-0.279434	2.42334	-0.44756	-0.43374	0.0758275	-0.274069	-0.614691	-0.449672
ENST00000404205	-0.715377	1.86756	1.243	-0.715377	-0.01784	-0.596955	-0.632114	-0.432898
ENST00000368630	-0.824471	1.38416	-0.343876	-0.824471	-0.0479443	-0.746399	1.71706	-0.314062
ENST00000548334	0.649297	1.63172	-0.469933	0.990459	-1.08835	-0.552778	-0.0554754	-1.10494
ENST00000580030	-0.661282	2.35454	-0.25677	-0.661282	0.0117843	0.124599	-0.25031	-0.661282
ENST00000595985	0.687516	1.70161	1.05777	-0.398399	-0.836091	-0.857119	-0.644899	-0.710387
ENST00000261034	-0.00233375	2.05059	0.735936	0.180268	-0.805744	-0.771599	-0.608901	-0.778217
ENST00000443813	-1.2304	0.937485	-0.773399	-0.414848	-0.221631	0.0924638	-0.309002	1.91933
ENST00000407568	-1.21904	1.55811	-0.260295	0.0813117	-0.827493	0.511516	1.09119	-0.935294
ENST00000532181	-0.292265	2.07535	0.347917	0.688288	-0.680084	-0.780015	-0.774708	-0.584482
ENST00000436748	0.39729	1.71859	-0.168342	1.15702	-0.612174	-0.607415	-0.91718	-0.967795
ENST00000574408	-0.295914	1.62288	-0.141075	1.52654	-0.743329	-0.432999	-0.702226	-0.833871
ENST00000616975	1.16923	1.76335	-0.710933	-0.178613	-0.684577	-0.297787	0.127812	-1.18849
ENST00000417686	0.953149	1.76852	0.440019	0.134862	-0.887669	-0.881077	-0.865662	-0.662139
ENST00000611459	-0.192281	2.38655	0.147555	-0.423742	-0.371467	-0.220369	-0.669251	-0.656993
ENST00000527525	0.255853	1.92452	0.989118	-0.207938	-0.801081	-0.805689	-0.660638	-0.69415
ENST00000563566	-0.0931831	1.88733	0.98691	0.271169	-0.564809	-0.836332	-0.837544	-0.813538
ENST00000503818	-0.80985	1.77473	0.77126	0.576508	-0.78203	0.23197	-0.725507	-1.03708
ENST00000397980	-1.12394	0.959114	-1.12394	0.557495	-0.277591	1.54427	0.296937	-0.83235
ENST00000397294	0.589595	1.94244	0.346199	0.338367	-0.893103	-0.638257	-0.742784	-0.942457
ENST00000421126	-0.896633	0.747124	-0.630379	0.65343	-0.762697	-0.947297	0.0104392	1.82601
ENST00000540230	-0.549468	1.60228	0.765377	-0.00136344	-1.14052	-1.40585	0.336098	0.393448
ENST00000430682	-0.651638	2.39339	-0.284086	-0.179629	0.0012908	-0.0746481	-0.564518	-0.640166
ENST00000437626	-0.574639	2.41689	-0.591535	-0.554118	-0.0710469	-0.11317	-0.361912	-0.150468
ENST00000545470	-0.460512	2.1921	0.736026	-0.0769736	-0.622165	-0.537039	-0.591011	-0.640431
ENST00000561305	0.267275	2.12084	0.308158	-0.0185398	-0.695863	-0.633024	-0.154494	-1.19435
ENST00000569931	0.0129357	2.27361	-0.300374	0.0067595	-0.478356	0.20061	-0.846244	-0.868942
ENST00000375327	0.767862	1.5931	0.932098	-0.516592	-0.773491	-0.007216	-0.726894	-1.26887
ENST00000573809	0.0320308	2.11413	0.7292	-0.091885	-0.786442	-0.665813	-0.809493	-0.521724
ENST00000637648	-0.784292	2.21881	0.600439	-0.778828	-0.527434	-0.213553	-0.119347	-0.39579
ENST00000289893	-0.0748047	2.02397	0.461501	0.614281	-0.712741	-0.797523	-0.66657	-0.848108
ENST00000402568	0.0400178	1.91928	0.806947	0.337181	-0.910129	-0.586702	-0.595021	-1.01158
ENST00000626373	-0.0665924	2.0687	0.585845	0.352128	-0.867929	-0.552632	-0.626221	-0.893298
ENST00000441476	-0.680103	2.08707	-0.680103	0.895093	-0.213723	-0.669583	-0.0945204	-0.644132
ENST00000514870	-0.597945	2.19496	-0.597945	-0.597945	0.199111	0.595646	-0.597945	-0.597945
ENST00000567606	-0.418479	2.4337	-0.568454	-0.272289	-0.376126	-0.2448	-0.00284992	-0.550706
ENST00000598692	-1.11652	1.11148	-0.238056	-1.29771	-0.326638	0.445586	-0.143835	1.56568
ENST00000341517	0.719713	2.09562	0.0176891	-1.05255	-0.487557	-0.315486	-0.199522	-0.777907
ENST00000414522	-0.553454	2.22072	0.534515	0.0923028	-0.602715	-0.407622	-0.402647	-0.881097
ENST00000547178	0.186781	1.94671	0.784229	0.243548	-0.767444	-0.763397	-0.804358	-0.826064
ENST00000566150	-0.120881	1.71176	0.0418021	1.29497	-0.820244	-0.453666	-0.571392	-1.08235
ENST00000533905	-0.297783	2.17312	0.789013	-0.51784	-0.211332	-0.611772	-0.619495	-0.703908
ENST00000641205	-1.79676	0.746991	-0.0518551	0.320154	-1.08109	0.432585	0.110755	1.31922
ENST00000434810	-0.487373	2.39444	-0.487373	-0.487373	-0.176393	-0.487373	0.218815	-0.487373
ENST00000622608	1.3348	1.63532	-0.455389	0.418239	-0.642432	-0.754782	-0.770832	-0.76493
ENST00000595868	-0.558903	2.41992	-0.510971	0.0462768	-0.304098	-0.142531	-0.426693	-0.522999
ENST00000462725	-0.585826	1.03194	-0.180063	-0.828196	-0.555999	2.00696	-0.178401	-0.710424
ENST00000533744	-0.479281	1.91852	0.663197	0.622079	-0.748288	-0.141687	-0.915655	-0.918881
ENST00000639955	-0.25485	1.9911	1.09138	-0.438127	-0.702389	-0.629621	-0.265506	-0.791986
ENST00000392105	-0.41166	2.44649	-0.41166	-0.41166	0.0203881	-0.41166	-0.408582	-0.41166
ENST00000612624	-0.176901	2.12487	0.72789	0.0447735	-0.80445	-0.454847	-0.733659	-0.727678
ENST00000391961	-0.408118	1.95285	0.360321	0.231714	-1.62403	-0.12886	-0.424901	0.0410255
ENST00000582621	-0.681015	2.05743	-0.681015	-0.275616	-0.552079	-0.458655	1.02817	-0.437221
ENST00000433878	-0.140921	1.64921	-0.583645	-0.872442	-0.767354	0.658551	1.06133	-1.00473
ENST00000427389	-0.177706	1.95472	0.917322	0.286559	-0.756847	-0.7057	-0.745522	-0.772826
ENST00000296859	-0.486834	2.02003	-0.176251	0.825874	-1.02242	0.0526289	-0.301976	-0.911055
ENST00000560491	-0.381076	2.46098	-0.308416	-0.187555	-0.398989	-0.518217	-0.42837	-0.238358
ENST00000511154	0.532179	2.30233	-0.63319	-0.573275	-0.482761	-0.470866	-0.290756	-0.383658
ENST00000419067	-1.32251	1.44162	0.548001	0.560036	-0.576366	0.959774	-0.870179	-0.740376
ENST00000355286	0.333326	2.05858	-0.160861	0.538494	-0.730207	-0.46705	-0.369077	-1.20321
ENST00000527347	-0.579595	1.86038	0.808495	0.671241	-0.671315	-0.446969	-1.04465	-0.597578
ENST00000420576	-0.470128	1.96934	1.17168	-0.310813	-0.60965	-0.469802	-0.543218	-0.737408
ENST00000315939	1.17225	1.64098	0.360423	0.149827	-0.761087	-0.898534	-0.76179	-0.902068
ENST00000591532	-0.0536108	2.39966	0.0357339	-0.355251	-0.462533	-0.47286	-0.347502	-0.743635
ENST00000416021	0.413844	1.75232	-0.234808	1.03895	-1.03836	-1.05422	-0.282675	-0.595052
ENST00000564100	0.828999	1.87095	-1.0759	-1.08571	-0.255897	0.259428	0.0424148	-0.584291
ENST00000586114	0.683243	1.69679	-1.09043	0.915798	-0.651704	-0.219914	-1.03006	-0.30373
ENST00000452190	0.558804	1.9706	-0.0735742	-0.532456	-0.986891	0.519249	-0.401969	-1.05376
ENST00000478535	-0.0320288	1.86763	-0.0913892	1.1668	-0.838735	-0.633248	-0.74457	-0.694464
ENST00000416776	-0.588036	2.1989	0.412842	-0.220032	-0.635198	0.281519	-0.542994	-0.906997
ENST00000395458	-0.462188	1.26737	-1.19438	-0.786291	-0.518378	1.17125	1.08539	-0.562779
ENST00000423364	0.140691	1.57481	-0.420366	-0.946759	-0.329932	0.0931812	1.22936	-1.34099
ENST00000588576	0.379263	1.52934	-0.861625	-0.769243	-0.0061992	1.35575	-0.916121	-0.711169
ENST00000585080	-0.514375	2.06453	0.426763	0.0305478	-1.04019	-0.811804	-0.595898	0.440429
ENST00000457586	0.0886491	1.96282	0.49277	0.620105	-0.758216	-0.80563	-0.739398	-0.861098
ENST00000414644	0.026831	2.1808	-0.317817	0.365273	-0.0630004	-1.09556	-0.229228	-0.8673
ENST00000586531	-0.188136	2.40094	0.137073	-0.261896	-0.461192	-0.438038	-0.566535	-0.62222
ENST00000485280	-0.68277	2.0423	-0.806375	-0.637421	0.170462	0.504274	-0.946623	0.356152
ENST00000472284	-0.49074	1.91763	0.801833	0.626078	-0.773275	-0.684277	-0.74661	-0.650642
ENST00000530560	-1.28987	1.56342	0.86514	-0.534964	-0.92573	-0.686014	0.399972	0.608051
ENST00000560417	-1.15565	1.76935	1.20481	0.0916395	-0.146403	-0.593704	-0.497116	-0.672931
ENST00000441946	-0.139751	2.24366	-0.652485	-0.108296	0.117004	-0.834938	-0.86157	0.236374
ENST00000537261	0.71813	1.86546	-0.786788	0.792583	-0.464699	-0.820199	-0.558478	-0.746015
ENST00000380992	-0.520869	2.32825	0.439755	-0.171423	-0.50347	-0.503506	-0.474772	-0.593961
ENST00000635699	0.303393	2.01096	0.688842	0.081408	-0.739404	-0.74226	-0.785935	-0.817005
ENST00000216500	0.0318896	2.32203	0.0197742	0.104483	-0.685055	-0.407782	-0.674479	-0.710863
ENST00000493932	-0.256295	2.3643	0.0803072	0.109153	-0.614549	-0.51549	-0.559531	-0.6079
ENST00000574444	-0.989349	1.58805	1.3917	-0.989349	-0.310239	-0.373324	0.227033	-0.544517
ENST00000637991	0.451559	0.9487	-0.343773	-0.946449	0.0250322	-0.946449	1.75783	-0.946449
ENST00000462462	-0.575503	0.579468	0.528811	-0.286725	-1.47758	1.88978	-0.332138	-0.326115
ENST00000371730	0.384586	2.16761	0.33397	-0.835309	-0.703642	-0.620359	-0.0470478	-0.679805
ENST00000351960	-0.254953	1.79947	-0.0717289	0.94625	-0.690802	0.34455	-1.19797	-0.874814
ENST00000573842	0.31045	1.71744	-1.21161	0.999454	-0.873109	0.21672	-0.633459	-0.525881
ENST00000546970	0.258272	2.36026	-0.563393	-0.709796	-0.550289	-0.23058	-0.168318	-0.396154
ENST00000548583	-0.659712	1.61928	-0.32934	0.605109	-1.36001	-0.288972	1.05812	-0.644478
ENST00000552540	-0.133077	1.08231	-1.13654	-0.215749	-1.38969	-0.238258	0.556062	1.47494
ENST00000443238	-0.198341	2.36583	-0.436151	-0.81963	-0.151522	-0.675109	0.0553154	-0.140389
ENST00000557038	-0.911762	1.84861	-0.965815	-0.115837	0.0492894	0.399658	0.74143	-1.04558
ENST00000435103	-0.0332775	1.73172	-0.624761	1.4287	-0.58619	-0.651553	-0.651553	-0.613085
ENST00000624204	-1.02778	1.68032	1.20704	-0.657714	-0.719886	0.48974	-0.470937	-0.500781
ENST00000446375	0.048914	2.25141	0.0825174	-0.0892301	-0.80824	-0.911628	-0.650941	0.0772003
ENST00000359726	0.0570767	2.36859	-0.0993463	-0.10014	-0.609968	-0.254866	-0.642178	-0.71917
ENST00000487553	-0.341857	1.29108	-0.585289	-0.585289	-0.557604	-0.569316	-0.547984	1.89625
ENST00000307738	-0.483421	2.41984	-0.438343	0.101292	-0.205535	-0.453025	-0.374927	-0.565882
ENST00000424608	0.261658	2.3682	-0.353336	-0.156147	-0.387669	-0.517499	-0.514157	-0.701052
ENST00000382927	1.05303	1.99475	-0.782553	-0.107815	-0.332251	-0.727799	-0.397198	-0.700164
ENST00000433932	-0.772524	1.76174	0.413975	0.823415	-1.46625	-0.516637	-0.0794228	-0.164294
ENST00000576613	-0.360065	2.39845	-0.495201	-0.103189	-0.365687	-0.737692	0.0840319	-0.420647
ENST00000355143	0.759787	1.39007	-0.56139	-0.325923	-1.50469	-0.583228	-0.337034	1.16241
ENST00000510664	-0.622971	2.00691	-0.622971	1.01119	0.0967619	-0.622971	-0.622971	-0.622971
ENST00000639167	-0.67367	2.21701	-0.67367	0.681849	-0.147143	-0.601657	-0.458192	-0.344527
ENST00000538434	-0.211218	1.75704	-0.184799	0.362681	-1.00847	-0.839375	-0.931212	1.05535
ENST00000399032	-0.153028	2.44868	-0.335574	-0.147876	-0.526139	-0.448157	-0.512104	-0.325803
ENST00000535040	-0.443755	2.41331	-0.443755	-0.443755	0.197384	-0.443755	-0.410483	-0.425193
ENST00000377709	0.176029	2.20023	0.320121	0.0574879	-0.721643	-0.418679	-0.69635	-0.917196
ENST00000507277	-0.652193	2.42737	-0.474455	-0.389856	-0.441171	-0.00533814	-0.193626	-0.270727
ENST00000639811	-1.4287	0.860288	0.523617	-0.423377	-0.584442	-0.304084	1.77629	-0.419585
ENST00000371217	0.180911	2.06792	0.273951	0.517764	-0.846512	-0.608745	-0.747342	-0.83795
ENST00000570337	-0.275955	1.99116	0.944806	0.14595	-0.672486	-0.527885	-0.915241	-0.690353
ENST00000566113	-0.577065	2.19907	0.390257	-0.828987	-0.198109	-0.828987	-0.43369	0.277511
ENST00000526145	-0.53622	1.89256	0.211131	1.10807	-0.51512	-0.633883	-0.877222	-0.649317
ENST00000436117	0.125424	2.41571	-0.472644	-0.472644	-0.177916	-0.472644	-0.472644	-0.472644
ENST00000579070	-0.374435	2.47405	-0.361366	-0.382148	-0.331067	-0.326807	-0.381406	-0.316822
ENST00000245857	0.76771	1.94207	0.44883	-0.0444236	-0.687743	-0.812919	-0.806637	-0.806888
ENST00000421968	0.604707	1.84873	0.797208	-0.515906	-0.408595	-0.425738	-1.23379	-0.666616
ENST00000467736	0.456017	1.88806	0.243878	0.375633	-0.949428	-0.151691	-0.502357	-1.36011
ENST00000549338	0.671748	2.19308	-0.202549	-0.0786935	-0.745712	-0.556339	-0.590012	-0.691525
ENST00000354106	1.26567	1.85215	-0.297352	-0.544862	-0.415835	-0.218493	-0.734701	-0.906577
ENST00000612220	0.0499837	1.38012	-1.05622	-0.636028	-0.319535	0.244133	-1.12621	1.46376
ENST00000367010	0.891087	1.64622	-0.0863383	0.858517	-0.814722	-0.772184	-0.923587	-0.798988
ENST00000261897	0.68464	1.99474	-0.0875922	0.158349	-0.384348	-0.799596	-1.28607	-0.280127
ENST00000357345	1.03216	1.72312	0.309524	-0.916227	-0.234653	0.0514079	-1.12628	-0.839058
ENST00000640499	0.715412	1.8167	-1.48695	-0.30967	-0.348777	-0.785556	0.022484	0.376356
ENST00000373026	-0.0157732	0.71225	-0.241017	0.658869	-1.40962	0.4324	-1.45001	1.3129
ENST00000419325	-1.0853	1.2638	0.491588	0.079793	-1.15778	-1.14588	0.535745	1.01804
ENST00000360366	-0.378649	1.84943	-0.917189	-0.550461	-0.575953	0.777577	0.714535	-0.919288
ENST00000540449	-0.640784	1.80161	1.36701	-0.291625	-0.838481	-0.533709	-0.312299	-0.551727
ENST00000393187	-0.29244	2.35141	0.129243	-0.442767	-0.76407	0.0366667	-0.322949	-0.695094
ENST00000482469	-0.1191	1.728	0.808369	-0.00345756	-1.0715	0.572251	-1.09509	-0.819473
ENST00000345985	-0.581116	0.865311	-0.503764	-0.153767	-0.486194	-0.494275	2.13276	-0.778954
ENST00000527621	0.475887	2.20918	-0.658646	0.095533	-0.506661	-0.583565	-0.115461	-0.916264
ENST00000545170	0.16829	2.25165	-0.725848	0.111634	-0.887097	-0.132922	-0.0399076	-0.745802
ENST00000569610	0.494479	1.89384	-0.33451	0.574335	-0.542486	-0.43664	-1.48879	-0.16023
ENST00000356338	-0.142638	1.89055	1.09939	0.0963493	-0.835519	-0.703674	-0.638849	-0.765609
ENST00000262197	1.11572	1.72452	-0.253252	0.496426	-0.675069	-0.68518	-0.687288	-1.03588
ENST00000618422	-0.154284	2.0137	0.268148	-1.08101	-0.441179	0.709174	-0.41322	-0.901331
ENST00000497423	-0.474583	1.11599	-0.506429	-0.265804	0.12288	1.86222	-0.93275	-0.921529
ENST00000371848	0.519736	2.12107	0.239969	-0.0989218	-0.787571	-0.651085	-0.341961	-1.00123
ENST00000538606	1.10226	1.87809	-0.214956	-0.859749	-0.0947181	-0.438524	-0.280374	-1.09203
ENST00000556010	0.733933	1.33015	0.132122	0.197498	-1.75272	-0.0272603	0.522134	-1.13586
ENST00000619294	1.18234	1.67411	0.433586	-0.103733	-0.849833	-0.813233	-0.592834	-0.930404
ENST00000533217	0.158975	1.82982	-0.238038	1.18034	-0.764689	-0.708512	-0.612445	-0.845454
ENST00000611049	-0.14971	2.27676	-0.117544	0.282166	-0.173824	-0.370279	-0.929328	-0.818245
ENST00000611151	0.276606	1.80765	-0.282244	1.1479	-0.98686	-0.644751	-0.658687	-0.659613
ENST00000615299	0.277311	1.97454	0.350399	-0.0795744	-1.02298	-0.875754	0.354015	-0.977956
ENST00000368969	-0.920233	1.84643	1.07359	0.284462	-0.221128	-0.643938	-0.850601	-0.568581
ENST00000272898	-0.478859	1.82219	0.566262	0.722198	0.0381129	-0.568759	-0.855968	-1.24518
ENST00000614273	0.961354	1.8034	0.131296	0.0722466	-0.913613	-0.733947	-0.133321	-1.18741
ENST00000347140	-0.968535	2.08266	-0.186077	-0.97401	-0.261437	-0.509416	0.208784	0.608032
ENST00000595423	0.0890486	1.87141	-0.712071	1.21201	-0.616639	-0.599032	-0.630564	-0.614161
ENST00000405392	-0.511495	1.89492	1.00805	0.369786	-0.858515	-0.482623	-0.619494	-0.800627
ENST00000396969	0.284642	2.16802	0.403445	-0.158417	-0.313	-0.637282	-0.873703	-0.873703
ENST00000337881	-0.0483259	1.83744	-1.09274	-1.01836	-0.865002	0.726886	0.292935	0.167176
ENST00000392746	-0.654122	2.23972	-0.654122	-0.654122	0.20147	-0.540904	0.458197	-0.396118
ENST00000265529	1.25549	1.62243	0.264665	-0.826225	-0.74256	0.00165074	-0.436783	-1.13867
ENST00000616511	1.09781	1.54824	-0.128864	-0.472029	-1.15505	0.564674	-1.20023	-0.25455
ENST00000376020	-0.0294025	2.07782	0.527691	0.244647	-0.381308	-0.670206	-1.1878	-0.581439
ENST00000613979	0.571791	2.0477	0.584113	-0.726981	-0.850292	-0.486093	-0.548275	-0.591959
ENST00000559353	0.159484	1.75176	0.399357	-0.965991	-1.50939	0.0965394	0.545661	-0.477419
ENST00000483168	-0.961078	1.38358	0.600296	-0.841252	-0.896885	0.633941	-0.929964	1.01136
ENST00000377083	-0.102595	1.88882	0.405355	0.791149	-0.297478	-1.04762	-1.04762	-0.590012
ENST00000394649	-1.3874	1.56406	1.10637	-0.175971	-1.04449	-0.451434	0.236028	0.152838
ENST00000295952	-1.03983	1.78268	0.277028	1.04683	-0.363097	-0.0758289	-0.583934	-1.04386
ENST00000319432	-0.767892	1.61361	0.935778	-0.817736	-0.255436	-0.817736	-0.817736	0.927148
ENST00000428696	-0.921053	1.80871	-0.921053	-0.921053	-0.215334	-0.15033	0.311322	1.00879
ENST00000569154	0.510504	1.74769	0.223362	0.873923	-0.827776	-0.659346	-0.988857	-0.879505
ENST00000331849	0.0507499	2.06373	0.605679	0.280038	-0.870992	-0.804938	-0.732001	-0.59227
ENST00000368020	-0.417978	1.95877	0.340464	-0.552419	-1.33702	-0.39332	0.722533	-0.321024
ENST00000558854	-0.406568	1.88727	0.128325	0.925313	-0.812396	0.107017	-0.746786	-1.08218
ENST00000405852	1.13401	1.4926	-0.98559	0.262705	-0.466626	-0.98559	-0.98559	0.534079
ENST00000268459	-0.391453	2.24197	0.443838	-0.784022	-0.426768	0.171999	-0.561787	-0.693778
ENST00000369351	-0.0759258	2.40163	-0.418432	0.106566	-0.55847	-0.380311	-0.590209	-0.48485
ENST00000636970	-0.0284483	2.12157	0.828243	-0.716005	-0.59709	-0.305049	-0.632608	-0.670613
ENST00000493964	0.847229	1.24699	-0.258753	0.107021	-0.579183	-0.932386	1.07899	-1.5099
ENST00000636691	0.728678	2.14885	0.141473	-0.656332	-0.597723	-0.530411	-0.614438	-0.620101
ENST00000498710	-0.484898	2.38349	-0.484898	-0.484898	0.287423	-0.484898	-0.246424	-0.484898
ENST00000378295	0.299317	2.11701	0.326054	-0.021507	-0.203822	-1.16273	-0.752393	-0.60193
ENST00000458031	0.30275	1.74943	-0.0641096	-1.498	-0.737034	0.889191	-0.493776	-0.148443
ENST00000434675	-0.212091	1.90732	1.19364	-0.180237	-0.799995	-0.650339	-0.577728	-0.680573
ENST00000547838	-0.728436	1.74854	0.764189	0.666165	-0.56568	-0.0150737	-0.53729	-1.33241
ENST00000637221	-0.797881	1.50985	-0.797881	-0.797881	-0.286135	-0.797881	1.26309	0.704724
ENST00000402622	-0.502624	1.91615	0.349843	0.875739	-0.369816	-1.07046	-0.903697	-0.295135
ENST00000333172	0.814503	2.01334	-0.270294	-0.171824	-0.41058	-0.134599	-0.532982	-1.30756
ENST00000623246	0.212249	1.85646	0.428721	0.787299	-0.755191	-0.811442	-0.848713	-0.869379
ENST00000504176	0.0618443	1.82124	0.287382	0.941147	-0.504809	-0.512206	-1.05349	-1.0411
ENST00000367049	0.184358	0.973652	-1.052	-0.507221	-0.679211	0.428864	-1.052	1.70355
ENST00000433235	0.0503793	2.03856	0.171805	0.736578	-0.700699	-0.875282	-0.675618	-0.745726
ENST00000619007	0.0112036	1.68655	0.497048	-0.743323	-1.00739	-1.01701	1.0423	-0.469379
ENST00000524143	0.558964	1.94578	0.824254	-0.61581	-0.637053	-0.692542	-0.703507	-0.680084
ENST00000638309	0.494924	0.608639	0.122993	-0.50128	-0.690992	-0.477669	1.85176	-1.40838
ENST00000371483	0.374099	1.86423	0.0323471	0.88986	-0.86908	-0.743004	-0.567372	-0.981083
ENST00000426833	-0.855435	1.72561	1.42476	-0.196557	-0.524653	-0.482123	-0.302476	-0.789128
ENST00000277945	-0.194061	2.24962	-0.654406	-0.654406	0.404687	-0.654406	-0.654406	0.157375
ENST00000288040	-0.769941	1.83179	1.29186	-0.622385	-0.816983	-0.123793	-0.385047	-0.4055
ENST00000373322	0.551597	1.91661	0.386308	0.424927	-0.777015	-0.850971	-0.847931	-0.803526
ENST00000463781	-0.146653	2.40531	0.0294862	-0.123356	-0.544622	-0.596522	-0.495559	-0.528082
ENST00000555072	-0.817659	1.42477	0.631844	-0.162012	-1.21775	-0.723037	1.29713	-0.433288
ENST00000340830	-1.12406	1.90504	0.346228	0.685297	-0.0373875	-0.100102	-0.609964	-1.06505
ENST00000085219	0.395205	2.20655	-0.165508	-0.703093	-0.488947	0.221482	-0.94609	-0.519602
ENST00000637417	-0.0683582	1.9802	0.742549	0.357633	-1.02122	-0.593875	-0.807015	-0.589921
ENST00000590671	0.661566	1.92435	-0.353565	-0.0162643	-0.870474	-1.08808	-0.744855	0.487315
ENST00000337205	0.289355	1.8962	-0.839783	0.324083	-0.562961	-0.520638	-1.2287	0.642445
ENST00000405240	0.888729	1.78997	-0.683513	0.499483	-0.209132	-1.10704	-0.185652	-0.992852
ENST00000290552	0.628573	2.14736	-0.799654	0.24996	-0.616823	-0.710243	-0.413376	-0.485801
ENST00000344458	-0.0409454	2.19956	0.0983933	0.36254	-0.307061	-0.487169	-0.808589	-1.01672
ENST00000573780	0.462253	1.82866	-1.05058	0.759606	-0.0825952	-0.0643115	-0.796563	-1.05647
ENST00000525447	-0.573305	1.00237	0.00487382	-0.629647	0.178174	-0.727588	1.86108	-1.11595
ENST00000505913	1.20167	1.91384	-0.704361	-0.704361	-0.322406	-0.619473	-0.136778	-0.628134
ENST00000304195	-0.589986	2.31036	-0.328584	-0.435501	-0.442503	0.524924	-0.572731	-0.465982
ENST00000338895	-0.0219569	1.57803	0.91437	-1.65612	-0.333033	-0.350547	-0.651957	0.521216
ENST00000371027	-0.228031	2.20394	-0.14355	0.676562	-0.678178	-0.658267	-0.460323	-0.712154
ENST00000392518	0.558275	1.88997	-0.0551578	0.751586	-0.553098	-0.814761	-0.88062	-0.896196
ENST00000640349	0.169926	2.08485	-0.0676725	0.696977	-0.816852	-0.521454	-0.784565	-0.761214
ENST00000537864	0.319779	2.21698	-0.169721	0.234937	-0.724881	-0.732405	-0.270906	-0.873781
ENST00000590482	-0.860497	1.73109	0.590467	1.10604	-0.468521	-0.741188	-0.698326	-0.659064
ENST00000451807	0.429577	1.96058	0.45086	0.198349	-1.16942	-0.630651	-0.306783	-0.932517
ENST00000508273	-0.494848	2.41785	-0.494848	-0.494848	-0.0319564	-0.416369	0.00986518	-0.494848
ENST00000521268	-0.466715	2.05162	0.0170408	0.927522	-0.409729	-0.813864	-0.531377	-0.774495
ENST00000487883	-0.715466	0.755327	0.0264025	-0.298175	-1.14621	1.15406	-1.1444	1.36846
ENST00000563664	-0.938048	1.58632	-0.644869	-0.408271	-0.0317969	-1.24228	0.655864	1.02308
ENST00000378553	0.0880729	1.98267	0.370732	0.674581	-0.861315	-0.729458	-0.637077	-0.888209
ENST00000626459	-0.712607	2.37366	-0.0472303	-0.316745	-0.54587	0.0493033	-0.659636	-0.140875
ENST00000441670	0.179452	1.87265	0.0210632	1.00816	-0.893352	-0.906232	-0.681915	-0.59983
ENST00000591721	0.561974	1.85665	0.759987	0.0790082	-0.824232	-0.818414	-0.80527	-0.809698
ENST00000528877	0.334343	2.28492	0.0152396	-0.857767	-0.212417	-0.586369	-0.309769	-0.668178
ENST00000369089	0.567572	1.89764	-0.859011	0.498917	-0.853249	0.0817088	-1.14953	-0.184048
ENST00000372907	0.221106	2.21472	-0.302157	0.0511501	0.152697	-0.512124	-0.929592	-0.895805
ENST00000400167	-0.133362	1.41659	-0.281127	1.3935	-0.761526	-0.598411	-1.37815	0.342495
ENST00000379706	-0.563706	2.43654	-0.0103686	-0.454799	-0.304605	-0.209382	-0.410578	-0.483098
ENST00000456986	-0.837391	2.25279	-0.837391	0.0972047	-0.599678	-0.305736	0.244478	-0.0142714
ENST00000396209	-0.55996	1.03513	-0.509416	-0.749694	-0.459532	-0.63203	-0.16316	2.03867
ENST00000565627	-0.540316	2.09231	0.0401654	0.886493	-0.602744	-0.56192	-0.672405	-0.641584
ENST00000625284	-0.202175	2.18773	0.48978	0.10488	-0.57873	-0.313322	-1.02297	-0.665193
ENST00000593101	-0.575679	2.40005	-0.220352	-0.258615	-0.643889	0.124496	-0.517092	-0.308921
ENST00000449085	0.247111	1.9036	-0.0835605	0.946833	-0.566639	-0.680816	-1.06613	-0.700393
ENST00000575350	-1.20625	0.778087	-0.419033	0.451801	-0.0352185	-1.20702	1.75711	-0.119472
ENST00000560661	0.323734	1.79151	0.335702	0.585261	-0.887286	-0.998655	0.0510906	-1.20136
ENST00000537345	0.179582	2.17229	0.113084	0.381807	-0.61058	-0.614428	-0.922544	-0.699216
ENST00000409413	1.09713	1.89162	-0.13853	-1.0668	-0.855934	-0.453102	-0.165192	-0.309191
ENST00000400561	0.0790883	2.35956	-0.452529	0.16622	-0.435837	-0.457572	-0.597804	-0.66113
ENST00000324219	-0.643577	2.35348	-0.711526	-0.359606	-0.219883	-0.47025	-0.239404	0.290764
ENST00000302328	0.00286577	1.81657	0.157926	1.10293	-0.559252	-0.971423	-0.803222	-0.746389
ENST00000452474	-0.291453	2.27985	0.0667195	-0.136187	-0.900423	-0.606751	0.25816	-0.669916
ENST00000584751	-0.772445	1.4384	0.246143	-0.743077	-0.176344	1.50148	-0.347227	-1.14694
ENST00000296098	-0.671634	1.76118	1.3489	-0.235784	-0.460789	-0.166798	-0.573711	-1.00136
ENST00000403821	0.685417	1.77142	-0.950606	0.739105	0.0226698	-0.366791	-0.950606	-0.950606
ENST00000641874	0.0242187	2.00396	0.483859	0.548214	-0.656634	-0.562515	-0.977351	-0.863756
ENST00000424560	-0.924133	1.36353	0.709831	-1.27613	-0.331057	-0.764286	1.20849	0.0137521
ENST00000639812	0.0991516	1.70247	-0.283279	1.3816	-0.720946	-0.733836	-0.712932	-0.732227
ENST00000394767	-0.758601	2.32057	-0.535562	-0.648257	-0.399872	-0.325803	0.119065	0.228459
ENST00000382812	0.785455	1.88638	-0.383404	0.386745	-0.820977	-1.12477	-0.766534	0.0370974
ENST00000621197	-0.529279	1.99791	1.08035	-0.113402	-0.560931	-0.581822	-0.818675	-0.474152
ENST00000595883	0.473777	0.651956	-0.216143	-0.0512795	-0.666184	-1.23437	1.89781	-0.855565
ENST00000425682	-0.563981	2.15558	0.201135	0.582415	-0.642888	-0.175806	-0.78896	-0.767499
ENST00000495778	-0.452713	2.1078	0.416097	-0.9036	-0.326019	0.370934	-1.04421	-0.168288
ENST00000591897	-0.558743	2.41024	-0.535365	-0.422443	0.163199	-0.302867	-0.303437	-0.450587
ENST00000339430	-1.41565	1.33817	0.0615953	0.320214	-0.398467	1.29181	-0.0724518	-1.12522
ENST00000340625	-0.00322665	2.26127	-0.626106	0.179843	-0.504326	-1.01449	0.114135	-0.407103
ENST00000526224	-0.242014	1.90814	1.17564	-0.129588	-0.884436	-0.608686	-0.555994	-0.663062
ENST00000616721	0.703621	1.39273	0.676923	-1.05937	-0.474403	-0.595764	0.726359	-1.37009
ENST00000383710	-0.677383	1.05238	-0.0504245	-0.159717	-0.921715	1.93923	-0.810776	-0.371591
ENST00000636120	1.05386	1.93908	-0.869438	0.181465	-0.550496	-0.498241	-0.63685	-0.619378
ENST00000558171	0.849176	1.7293	0.814128	-0.177312	-0.786499	-0.754779	-0.788249	-0.885764
ENST00000562034	-0.359877	2.28335	0.5565	-0.190703	-0.564829	-0.58705	-0.558047	-0.579348
ENST00000575958	0.310082	2.26091	-0.290297	0.26141	-0.746996	-0.610488	-0.652279	-0.532336
ENST00000452676	-0.148229	1.644	-0.239217	1.46617	-0.770487	-0.28163	-0.835524	-0.83508
ENST00000442903	0.557415	2.20816	-0.911906	0.0149603	-0.490088	-0.675071	-0.489923	-0.213545
ENST00000262873	-0.995936	1.92912	0.283413	0.761618	-0.047943	-0.782527	-0.153809	-0.993938
ENST00000392291	-0.83828	1.80656	0.821842	0.180711	-1.41921	-0.055587	0.0563465	-0.552383
ENST00000559722	0.595551	1.73958	-0.984122	0.80233	0.0699942	-0.255087	-0.984122	-0.984122
ENST00000409187	0.756719	1.91314	-0.279944	0.627808	-0.694042	-0.681613	-0.809734	-0.832337
ENST00000357376	0.0861601	1.11601	-1.04744	0.198222	0.0586993	-0.968192	1.60397	-1.04744
ENST00000566955	-0.585639	2.24335	-0.619143	0.568184	-0.555916	0.0487082	-0.583898	-0.515643
ENST00000272559	-1.06445	2.27238	0.0897547	-0.39795	-0.174289	-0.711572	-0.00336939	-0.0105046
ENST00000425208	-0.834167	2.10779	-0.557462	0.276289	0.640718	-0.850135	-0.522769	-0.260266
ENST00000454498	-1.01349	1.61761	0.00775448	-1.02398	0.106106	1.09084	0.239409	-1.02424
ENST00000523773	0.995402	1.91348	0.0427046	0.092712	-0.756986	-0.813664	-0.827472	-0.64618
ENST00000612338	-0.722802	1.99266	-0.685583	-0.714565	-0.435826	0.708257	0.571028	-0.713164
ENST00000329293	0.391756	2.05729	0.46771	0.142977	-0.807374	-0.61898	-0.762119	-0.871256
ENST00000570388	-1.0206	2.02248	-0.108708	0.836825	0.0731908	-0.390392	-0.699255	-0.713537
ENST00000450689	-0.0122851	2.05987	0.504875	0.457246	-0.73811	-0.62189	-0.809313	-0.840395
ENST00000590771	0.333577	1.70213	0.833906	-0.624262	-1.32751	0.445847	-0.593864	-0.769828
ENST00000423345	0.6464	2.08991	-0.969744	0.0936272	-0.100304	-0.431596	-0.358544	-0.969744
ENST00000434451	-0.197739	2.34985	-0.307708	0.354947	-0.52379	-0.485207	-0.605334	-0.585016
ENST00000379472	0.95622	1.65703	0.685291	-0.937525	-0.180987	-0.227885	-1.00072	-0.951424
ENST00000557977	-0.00411302	2.03075	0.107133	-0.199991	-0.332984	0.027622	0.0185745	-1.64699
ENST00000588048	-0.627275	2.09526	0.535271	0.405677	-0.703859	-0.389888	-0.301884	-1.0133
ENST00000468929	0.383097	1.78746	0.267423	0.860665	-0.742567	-0.573065	-0.989767	-0.993242
ENST00000555003	-0.289911	2.0075	0.0769175	0.918239	-0.785544	-0.888889	-0.731947	-0.306367
ENST00000505759	0.146472	1.24807	0.0742797	-0.22904	-1.26409	0.738052	0.860818	-1.57456
ENST00000260795	-1.17106	1.97539	0.269143	0.341585	0.352147	-0.257453	-0.432881	-1.07688
ENST00000361362	-0.682388	1.04284	-0.373176	-0.318724	-0.389582	-0.488359	-0.824362	2.03375
ENST00000499044	-0.459622	1.80926	-0.59638	1.25729	-0.139551	-0.119171	-0.802606	-0.949221
ENST00000573514	-0.241419	1.84444	-0.631946	1.16467	-0.256779	-0.0343924	-0.833901	-1.01067
ENST00000576976	0.223998	1.71968	-0.872727	1.11553	-1.01637	0.00356867	-0.223046	-0.95063
ENST00000245908	0.862984	2.0345	0.0748642	-0.0722534	-0.729557	-0.731391	-0.684482	-0.75467
ENST00000475125	0.760525	1.73786	0.326673	0.553178	-1.01068	-0.627222	-0.697771	-1.04257
ENST00000367025	-1.05279	1.80917	-1.09085	0.597631	0.151696	0.476859	0.014273	-0.905986
ENST00000515707	-0.62498	0.844928	-0.62498	-0.62498	0.0486004	2.11422	-0.579879	-0.552933
ENST00000416668	0.567391	2.19572	-0.410364	0.205514	-0.553576	-0.65686	-0.66987	-0.677953
ENST00000556191	-0.377809	2.42341	-0.380076	0.142381	-0.475408	-0.454575	-0.467355	-0.410565
ENST00000479111	0.716867	1.19098	-0.884268	-0.164973	-0.206821	-0.891353	1.42219	-1.18263
ENST00000495027	0.244445	2.05636	0.592046	-0.54226	-0.101403	-0.609429	-1.23279	-0.406969
ENST00000491357	-0.233203	0.848005	-0.221418	-0.454843	-0.976108	1.96936	0.12794	-1.05974
ENST00000296733	-0.18894	1.53701	-1.34921	-1.33766	0.0233242	0.613932	0.780102	-0.0785554
ENST00000272462	-0.389153	2.16559	-0.0109497	-0.296763	-0.112392	0.41586	-1.28274	-0.489453
ENST00000454237	-1.23254	1.77829	0.323466	-0.531949	0.391119	0.522184	-1.22667	-0.0238921
ENST00000513034	-1.13049	1.42806	-1.13051	-0.11377	-0.7493	0.657075	1.17473	-0.13579
ENST00000358704	-1.13486	2.17954	0.0889529	-0.179575	0.17143	-0.779206	0.162288	-0.508568
ENST00000306078	-0.802514	2.26962	0.31476	-0.113283	-0.650759	-0.0743919	-0.140914	-0.802514
ENST00000592227	0.0488	1.8382	-1.06307	1.194	-0.510734	-0.617958	-0.333224	-0.556009
ENST00000329542	-0.879724	1.93508	0.864422	-0.879724	0.137196	0.099632	-0.397162	-0.879724
ENST00000517839	0.514765	2.20088	0.124521	-0.146332	-0.677753	-0.645129	-0.82496	-0.545995
ENST00000563919	-1.51103	1.79766	-0.295024	0.131101	-0.567153	0.691211	0.401539	-0.648309
ENST00000514044	0.257439	1.76671	0.278323	-0.724616	0.108965	0.473415	-0.51415	-1.64608
ENST00000423795	-0.924416	1.36902	1.1391	-0.70156	0.0232404	0.752956	-0.310047	-1.34829
ENST00000474801	-0.20351	1.05685	0.471976	0.253413	-0.842729	1.51798	-1.12593	-1.12805
ENST00000600942	-0.414723	2.19071	0.622943	-0.0528285	-0.684836	-0.332694	-0.367857	-0.96071
ENST00000489667	0.107206	1.29204	0.360985	0.0741122	-0.912192	-1.50475	1.27039	-0.687791
ENST00000591439	-0.647843	2.06626	-0.633819	-0.4658	-0.204202	-0.630199	1.00626	-0.490662
ENST00000564241	-0.119536	2.4219	-0.755868	-0.289532	-0.407018	-0.452801	-0.286295	-0.110851
ENST00000579419	-1.05185	1.94866	0.509166	-0.676539	-0.527748	0.782453	-0.445502	-0.538642
ENST00000568787	-0.416795	1.55076	0.985562	-0.517991	-1.54003	-0.657803	-0.0177806	0.614075
ENST00000503789	1.09004	1.50478	0.971035	-0.690917	-0.506131	-0.805415	-0.791575	-0.771821
ENST00000522538	0.488086	2.11584	0.122787	0.0733952	-0.809487	-1.08578	-0.554848	-0.349989
ENST00000620365	-0.130006	2.44671	-0.47844	-0.473782	-0.104697	-0.457079	-0.376113	-0.426595
ENST00000466823	-0.72562	1.52935	-0.268784	-0.688863	-0.127362	0.688675	1.02397	-1.43136
ENST00000556884	-0.531807	1.82164	1.29368	0.0108549	-0.484856	-0.769522	-0.673758	-0.666237
ENST00000486334	-1.27432	1.7498	-1.16373	0.874859	-0.12097	-0.247402	-0.135297	0.317057
ENST00000519061	0.023092	1.89942	-0.261804	1.12923	-0.556536	-0.674353	-0.594859	-0.964184
ENST00000528262	-0.137434	2.39636	-0.0344604	-0.000604271	-0.568143	-0.52943	-0.560049	-0.566243
ENST00000409223	0.492129	1.92482	-0.0507389	0.719629	-0.626787	-0.545817	-0.881114	-1.03212
ENST00000254043	-0.297168	1.91375	-0.311575	0.291997	0.228781	-0.345375	0.20835	-1.68876
ENST00000311856	-1.93213	1.14959	0.795278	0.856277	-0.740661	-0.0877062	0.0858458	-0.126494
ENST00000309156	0.210846	1.86023	-0.00897945	0.742626	0.148421	-0.960279	-1.07882	-0.914048
ENST00000472333	-1.34414	1.45202	0.105698	1.33159	-0.223162	0.114173	-0.396804	-1.03938
ENST00000416847	-0.341464	1.93227	1.08538	-0.558904	-0.105082	-0.793752	-0.237777	-0.980665
ENST00000389474	-0.0876786	2.33355	0.00716573	-0.245618	-0.571548	0.074174	-0.67088	-0.83917
ENST00000557225	-0.709928	1.5557	0.0419257	1.07011	-1.09157	-1.15935	0.565079	-0.271969
ENST00000546318	-0.234126	2.33145	0.400837	-0.217075	-0.548159	-0.5764	-0.566665	-0.589857
ENST00000613509	0.60011	1.67337	-0.264152	0.310759	-0.873362	0.725796	-1.19553	-0.976993
ENST00000418133	-0.276	2.05768	-0.166758	0.551968	-0.866741	0.397941	-0.794368	-0.903716
ENST00000520798	0.95098	1.15387	0.756289	-0.978024	-1.27155	0.78812	-0.795214	-0.604465
ENST00000374928	0.18241	0.566131	0.495311	-0.821886	-0.678203	-0.849427	1.95509	-0.849427
ENST00000535345	-0.964314	1.0994	-0.166893	-0.652422	-0.383196	1.96381	-0.485297	-0.411092
ENST00000227349	1.12759	1.77097	-0.149982	-1.19334	-0.227633	-0.0710524	-0.241406	-1.01515
ENST00000378373	-0.82299	2.00896	0.287522	0.544358	-0.914906	-0.433731	0.23926	-0.908478
ENST00000588065	-0.663837	1.37232	-0.127803	-0.405625	-0.267344	-1.40173	-0.0723833	1.5664
ENST00000346652	0.349468	2.21466	-0.24919	-1.15092	-0.0351756	-0.307969	-0.133462	-0.687408
ENST00000588328	-0.33493	2.27844	-0.728303	0.180569	0.238022	-0.458111	-0.884394	-0.291289
ENST00000514220	-1.13322	1.66781	-0.810928	-1.02871	0.474476	0.225085	0.918894	-0.313407
ENST00000255266	-0.0736228	1.54709	-1.20996	1.43955	-0.736421	-0.439258	-0.572281	0.0449023
ENST00000445355	0.66878	1.71264	1.08889	-0.597535	-0.617991	-0.748711	-0.741828	-0.764247
ENST00000609943	0.387231	1.72323	-0.374298	1.22883	-0.850979	-0.600868	-0.742251	-0.770893
ENST00000335750	1.1896	1.69673	-0.057518	-0.423078	-0.960523	-0.587017	0.237305	-1.0955
ENST00000611629	0.83094	1.82632	0.37474	0.209196	-0.858281	-0.476982	-1.02166	-0.884272
ENST00000158762	-0.47211	2.04558	-0.298347	0.279792	-1.34822	0.560114	-0.380533	-0.38627
ENST00000330953	-0.088328	1.81879	-0.184838	-0.796105	-0.205983	-0.0263297	0.932905	-1.45011
ENST00000532201	-0.584445	1.65465	0.293689	-0.113733	-0.296748	-0.868564	1.17727	-1.26212
ENST00000436021	0.0582735	2.12329	0.49618	0.228986	-0.891268	-0.506846	-0.768498	-0.740117
ENST00000457962	-0.180171	1.89423	0.789006	0.563278	-0.735145	-0.555781	-0.803274	-0.972139
ENST00000565223	-0.227763	1.94849	1.14792	-0.614526	-0.39316	-0.920064	-0.391705	-0.549193
ENST00000562039	-0.156022	2.35791	-0.503891	0.314956	-0.375797	-0.614949	-0.408681	-0.613525
ENST00000542027	0.422778	2.02558	-0.410196	0.673135	-0.672731	-0.269495	-0.943307	-0.825765
ENST00000442183	-0.516995	2.09191	-0.516995	-0.516995	1.01006	-0.516995	-0.516995	-0.516995
ENST00000327442	-1.09911	1.66184	0.966538	-1.09911	-0.734814	-0.0620754	0.555474	-0.188738
ENST00000560770	-0.233698	1.79123	-0.610455	1.40555	-0.567684	-0.640318	-0.546713	-0.59791
ENST00000360047	-0.736933	1.92597	1.16916	-0.917945	-0.361232	-0.429615	-0.246905	-0.402495
ENST00000524723	-0.143588	1.89959	-0.425825	-0.545681	0.313387	-0.969919	0.896404	-1.02437
ENST00000371852	-0.234865	1.9274	-1.06432	0.870973	-0.128441	-1.00637	0.166325	-0.5307
ENST00000397131	-0.0541147	1.99336	-0.32764	1.06234	-0.660045	-0.674802	-0.664509	-0.674592
ENST00000552370	0.288894	1.89484	0.0923902	0.797158	-0.518599	-0.453505	-1.0557	-1.04548
ENST00000332512	-1.12069	1.81655	0.694581	-1.39057	0.109988	0.0301542	-0.0187086	-0.121305
ENST00000523817	0.566959	1.60714	1.09304	-0.584922	-1.37299	-0.269815	-0.693935	-0.345474
ENST00000628027	0.204801	1.73355	0.072612	-0.491397	-1.33122	0.952752	-1.00367	-0.137423
ENST00000493173	-1.60773	1.27299	-0.101977	-0.525186	-0.722727	1.38768	0.239087	0.0578632
ENST00000401548	-0.602009	0.633826	-0.0457505	0.323799	-1.28682	1.9884	-0.44344	-0.568009
ENST00000423602	-0.646948	2.3579	-0.647099	-0.647099	-0.00424851	0.0908682	-0.408697	-0.0946799
ENST00000308342	-0.54943	1.38806	0.534937	-1.3237	-0.852673	1.17426	-0.713995	0.342544
ENST00000466519	-0.260057	1.36314	-0.544411	0.0969815	-0.681307	-0.280017	1.59837	-1.2927
ENST00000635849	-0.965699	2.05798	0.296751	0.739662	-0.561045	-0.457986	-0.386322	-0.723341
ENST00000328839	0.622538	1.71842	-0.288613	1.05565	-0.606949	-0.883693	-0.856583	-0.760765
ENST00000592501	0.242889	1.80886	1.16686	-0.221197	-0.764602	-0.808111	-0.767096	-0.657605
ENST00000400308	-0.400448	2.46118	-0.38439	-0.385073	-0.0947846	-0.395589	-0.400448	-0.400448
ENST00000575009	-0.461878	1.88082	1.28366	-0.326348	-0.448176	-0.823386	-0.606617	-0.498077
ENST00000396535	-0.491475	2.045	-0.329065	-0.489396	-0.493942	-0.659761	-0.645589	1.06422
ENST00000368823	0.00362475	1.7707	1.32066	-0.727056	-0.73603	-0.772075	-0.63529	-0.224536
ENST00000457257	-0.644712	2.29761	0.301176	-0.303293	0.0676894	-0.292039	-0.8011	-0.625327
ENST00000444724	-0.937056	1.26243	-0.717214	0.69238	-0.701544	-0.64084	-0.501048	1.5429
ENST00000369022	-0.118513	1.88707	-0.393661	0.498728	0.250417	-1.67957	-0.0829863	-0.361491
ENST00000439140	0.00943483	2.17904	0.69341	-0.308065	-0.539528	-0.658024	-0.63891	-0.737356
ENST00000394458	-0.576872	2.05024	0.516643	-1.17518	-0.687073	0.0623874	0.306002	-0.496152
ENST00000421716	0.655474	1.96085	-0.3107	0.373732	-0.84874	-0.26203	-1.26903	-0.29956
ENST00000311223	-1.18684	1.05785	0.34457	-0.338227	-0.607761	0.528567	-1.23514	1.43698
ENST00000505465	1.08634	1.68074	0.280136	-0.211567	-1.06716	-0.644232	0.0234938	-1.14775
ENST00000597001	-0.552238	2.20155	-0.672347	0.587822	0.134227	-0.770415	-0.527257	-0.401342
ENST00000373866	-1.09052	1.09211	-0.280285	-0.878661	0.00938206	1.0781	1.17569	-1.10581
ENST00000412839	0.8372	1.53294	0.410613	-0.30451	-0.932517	-0.289423	0.359734	-1.61403
ENST00000411819	0.299187	2.37841	-0.42599	-0.474784	-0.502502	-0.580892	-0.437327	-0.256099
ENST00000310054	-0.342805	2.45455	-0.0786563	-0.362366	-0.470364	-0.311739	-0.503078	-0.385544
ENST00000425132	0.112895	2.10068	0.535707	0.234733	-0.770109	-0.717686	-0.698912	-0.797308
ENST00000560087	-0.473697	1.7348	0.848712	0.26988	0.0155316	-1.39405	0.0132732	-1.01445
ENST00000560617	1.17517	1.73843	-0.288971	-0.0244509	-1.16155	-1.02753	-0.313325	-0.0977674
ENST00000479407	0.273007	1.72466	-0.149201	1.23669	-0.78385	-0.870283	-0.672756	-0.75826
ENST00000307358	0.163376	1.82425	0.355327	0.923088	-0.811106	-0.818566	-0.806451	-0.829918
ENST00000479077	-0.941746	1.90104	-0.351408	-0.274845	-0.277811	-0.258379	1.13491	-0.931761
ENST00000638322	-0.908619	1.70974	1.36904	-0.780073	-0.0817704	-0.198116	-0.324668	-0.785536
ENST00000512049	-1.47781	1.0431	-0.101736	-1.19968	-0.466636	1.2419	0.311929	0.648929
ENST00000515010	0.630573	1.43058	-0.608618	0.760885	-1.21039	0.662091	-0.434622	-1.23051
ENST00000376094	-0.453734	2.13155	-0.490457	0.357391	-0.609522	-0.718433	0.588437	-0.805235
ENST00000521610	-0.363851	1.91478	0.889984	0.461637	-0.520323	-0.649223	-0.899452	-0.833552
ENST00000448105	0.721867	1.76692	0.657392	-1.01973	-0.593854	-0.901451	-0.825692	0.194541
ENST00000420388	-0.492491	2.1677	-0.56968	-0.153221	0.320468	-0.974573	0.40478	-0.702982
ENST00000338969	-0.774328	0.814957	-0.0928715	-1.02849	0.0390068	2.00453	-0.175881	-0.786923
ENST00000373434	-0.0603028	2.18864	0.0614729	0.321596	-0.00761186	-0.756105	-0.870241	-0.877453
[truncated: 1,624 more rows]

## Sheet: mRNA_chr_cluster 2
Transcript ID	chr_unt	chr_30min	chr_3h	chr_24h	sol_unt	sol_30min	sol_3h	sol_24h
ENST00000375679	-0.353553	-0.353553	2.47487	-0.353553	-0.353553	-0.353553	-0.353553	-0.353553
ENST00000331565	-0.353553	-0.353553	2.47487	-0.353553	-0.353553	-0.353553	-0.353553	-0.353553
ENST00000334574	-0.353553	-0.353553	2.47487	-0.353553	-0.353553	-0.353553	-0.353553	-0.353553
ENST00000556533	-0.353553	-0.353553	2.47487	-0.353553	-0.353553	-0.353553	-0.353553	-0.353553
ENST00000548136	-0.353553	-0.353553	2.47487	-0.353553	-0.353553	-0.353553	-0.353553	-0.353553
ENST00000526076	-0.353553	-0.353553	2.47487	-0.353553	-0.353553	-0.353553	-0.353553	-0.353553
ENST00000250693	-0.353553	-0.353553	2.47487	-0.353553	-0.353553	-0.353553	-0.353553	-0.353553
ENST00000274605	-0.353553	-0.353553	2.47487	-0.353553	-0.353553	-0.353553	-0.353553	-0.353553
ENST00000396499	-0.353553	-0.353553	2.47487	-0.353553	-0.353553	-0.353553	-0.353553	-0.353553
ENST00000378781	-0.353553	-0.353553	2.47487	-0.353553	-0.353553	-0.353553	-0.353553	-0.353553
ENST00000368666	-0.353553	-0.353553	2.47487	-0.353553	-0.353553	-0.353553	-0.353553	-0.353553
ENST00000263923	-0.432426	-0.432426	2.41803	0.176521	-0.432426	-0.432426	-0.432426	-0.432426
ENST00000409440	-0.353553	-0.353553	2.47487	-0.353553	-0.353553	-0.353553	-0.353553	-0.353553
ENST00000405269	-0.353553	-0.353553	2.47487	-0.353553	-0.353553	-0.353553	-0.353553	-0.353553
ENST00000315765	-0.444134	-0.444134	2.3968	0.268003	-0.444134	-0.444134	-0.444134	-0.444134
ENST00000371628	-0.353553	-0.353553	2.47487	-0.353553	-0.353553	-0.353553	-0.353553	-0.353553
ENST00000416219	-0.353553	-0.353553	2.47487	-0.353553	-0.353553	-0.353553	-0.353553	-0.353553
ENST00000428433	-0.353553	-0.353553	2.47487	-0.353553	-0.353553	-0.353553	-0.353553	-0.353553
ENST00000372023	-0.451611	-0.451611	2.38078	0.328884	-0.451611	-0.451611	-0.451611	-0.451611
ENST00000510784	-0.353553	-0.353553	2.47487	-0.353553	-0.353553	-0.353553	-0.353553	-0.353553
ENST00000290472	-0.353553	-0.353553	2.47487	-0.353553	-0.353553	-0.353553	-0.353553	-0.353553
ENST00000372739	-0.353553	-0.353553	2.47487	-0.353553	-0.353553	-0.353553	-0.353553	-0.353553
ENST00000378290	-0.353553	-0.353553	2.47487	-0.353553	-0.353553	-0.353553	-0.353553	-0.353553
ENST00000595464	-0.353553	-0.353553	2.47487	-0.353553	-0.353553	-0.353553	-0.353553	-0.353553
ENST00000262418	-0.52854	-0.52854	1.97	1.20124	-0.52854	-0.52854	-0.52854	-0.52854
ENST00000566838	-0.353553	-0.353553	2.47487	-0.353553	-0.353553	-0.353553	-0.353553	-0.353553
ENST00000264661	-0.353553	-0.353553	2.47487	-0.353553	-0.353553	-0.353553	-0.353553	-0.353553
ENST00000598071	-0.353553	-0.353553	2.47487	-0.353553	-0.353553	-0.353553	-0.353553	-0.353553
ENST00000304081	-0.353553	-0.353553	2.47487	-0.353553	-0.353553	-0.353553	-0.353553	-0.353553
ENST00000600835	-0.353553	-0.353553	2.47487	-0.353553	-0.353553	-0.353553	-0.353553	-0.353553
ENST00000641576	-0.353553	-0.353553	2.47487	-0.353553	-0.353553	-0.353553	-0.353553	-0.353553
ENST00000354649	-0.353553	-0.353553	2.47487	-0.353553	-0.353553	-0.353553	-0.353553	-0.353553
ENST00000388718	-0.353553	-0.353553	2.47487	-0.353553	-0.353553	-0.353553	-0.353553	-0.353553
ENST00000360870	-0.353553	-0.353553	2.47487	-0.353553	-0.353553	-0.353553	-0.353553	-0.353553
ENST00000636875	-0.540061	-0.540061	1.61793	1.62244	-0.540061	-0.540061	-0.540061	-0.540061
ENST00000360012	-0.353553	-0.353553	2.47487	-0.353553	-0.353553	-0.353553	-0.353553	-0.353553
ENST00000347667	-0.353553	-0.353553	2.47487	-0.353553	-0.353553	-0.353553	-0.353553	-0.353553
ENST00000367057	-0.353553	-0.353553	2.47487	-0.353553	-0.353553	-0.353553	-0.353553	-0.353553
ENST00000305046	-0.353553	-0.353553	2.47487	-0.353553	-0.353553	-0.353553	-0.353553	-0.353553
ENST00000369458	-0.353553	-0.353553	2.47487	-0.353553	-0.353553	-0.353553	-0.353553	-0.353553
ENST00000546084	-0.353553	-0.353553	2.47487	-0.353553	-0.353553	-0.353553	-0.353553	-0.353553
ENST00000310903	-0.353553	-0.353553	2.47487	-0.353553	-0.353553	-0.353553	-0.353553	-0.353553
ENST00000313735	-0.539066	-0.539066	1.73076	1.50364	-0.539066	-0.539066	-0.539066	-0.539066
ENST00000297307	-0.484537	-0.484537	2.27986	0.62736	-0.484537	-0.484537	-0.484537	-0.484537
ENST00000375910	-0.353553	-0.353553	2.47487	-0.353553	-0.353553	-0.353553	-0.353553	-0.353553
ENST00000578348	-0.353553	-0.353553	2.47487	-0.353553	-0.353553	-0.353553	-0.353553	-0.353553
ENST00000597454	-0.353553	-0.353553	2.47487	-0.353553	-0.353553	-0.353553	-0.353553	-0.353553
ENST00000506180	-0.353553	-0.353553	2.47487	-0.353553	-0.353553	-0.353553	-0.353553	-0.353553
ENST00000310397	-0.353553	-0.353553	2.47487	-0.353553	-0.353553	-0.353553	-0.353553	-0.353553
ENST00000534493	-0.412703	-0.412703	2.44481	0.0314097	-0.412703	-0.412703	-0.412703	-0.412703
ENST00000244527	-0.353553	-0.353553	2.47487	-0.353553	-0.353553	-0.353553	-0.353553	-0.353553
ENST00000230582	-0.353553	-0.353553	2.47487	-0.353553	-0.353553	-0.353553	-0.353553	-0.353553
ENST00000296420	-0.387987	-0.387987	2.46534	-0.137418	-0.387987	-0.387987	-0.387987	-0.387987
ENST00000233242	-0.353553	-0.353553	2.47487	-0.353553	-0.353553	-0.353553	-0.353553	-0.353553
ENST00000354536	-0.353553	-0.353553	2.47487	-0.353553	-0.353553	-0.353553	-0.353553	-0.353553
ENST00000254963	-0.353553	-0.353553	2.47487	-0.353553	-0.353553	-0.353553	-0.353553	-0.353553
ENST00000555049	-0.353553	-0.353553	2.47487	-0.353553	-0.353553	-0.353553	-0.353553	-0.353553
ENST00000316161	-0.353553	-0.353553	2.47487	-0.353553	-0.353553	-0.353553	-0.353553	-0.353553
ENST00000274024	-0.353553	-0.353553	2.47487	-0.353553	-0.353553	-0.353553	-0.353553	-0.353553
ENST00000175238	-0.353553	-0.353553	2.47487	-0.353553	-0.353553	-0.353553	-0.353553	-0.353553
ENST00000356686	-0.353553	-0.353553	2.47487	-0.353553	-0.353553	-0.353553	-0.353553	-0.353553
ENST00000217188	-0.372076	-0.372076	2.47222	-0.239763	-0.372076	-0.372076	-0.372076	-0.372076
ENST00000369406	-0.353553	-0.353553	2.47487	-0.353553	-0.353553	-0.353553	-0.353553	-0.353553
ENST00000357068	-0.353553	-0.353553	2.47487	-0.353553	-0.353553	-0.353553	-0.353553	-0.353553
ENST00000425597	-0.353553	-0.353553	2.47487	-0.353553	-0.353553	-0.353553	-0.353553	-0.353553
ENST00000245312	-0.353553	-0.353553	2.47487	-0.353553	-0.353553	-0.353553	-0.353553	-0.353553
ENST00000400588	-0.353553	-0.353553	2.47487	-0.353553	-0.353553	-0.353553	-0.353553	-0.353553
ENST00000378711	-0.353553	-0.353553	2.47487	-0.353553	-0.353553	-0.353553	-0.353553	-0.353553
ENST00000388914	-0.353553	-0.353553	2.47487	-0.353553	-0.353553	-0.353553	-0.353553	-0.353553
ENST00000360890	-0.527571	-0.527571	1.98274	1.18269	-0.527571	-0.527571	-0.527571	-0.527571
ENST00000450319	-0.353553	-0.353553	2.47487	-0.353553	-0.353553	-0.353553	-0.353553	-0.353553
ENST00000329797	-0.535586	-0.535586	1.84713	1.36639	-0.535586	-0.535586	-0.535586	-0.535586
ENST00000304402	-0.353553	-0.353553	2.47487	-0.353553	-0.353553	-0.353553	-0.353553	-0.353553
ENST00000637017	-0.353553	-0.353553	2.47487	-0.353553	-0.353553	-0.353553	-0.353553	-0.353553
ENST00000543010	-0.463457	-0.463457	2.35084	0.429904	-0.463457	-0.463457	-0.463457	-0.463457
ENST00000361833	-0.53145	-0.53145	1.92711	1.26159	-0.53145	-0.53145	-0.53145	-0.53145
ENST00000243222	-0.353553	-0.353553	2.47487	-0.353553	-0.353553	-0.353553	-0.353553	-0.353553
ENST00000304546	-0.353553	-0.353553	2.47487	-0.353553	-0.353553	-0.353553	-0.353553	-0.353553
ENST00000299866	-0.357423	-0.341656	2.47483	-0.346055	-0.357423	-0.357423	-0.357423	-0.357423
ENST00000308910	-0.360866	-0.352878	2.4746	-0.317386	-0.360866	-0.360866	-0.360866	-0.360866
ENST00000432234	-0.357127	-0.332015	2.47478	-0.357127	-0.357127	-0.357127	-0.357127	-0.357127
ENST00000555027	-0.525563	-0.445699	2.12711	0.94641	-0.525563	-0.525563	-0.525563	-0.525563
ENST00000494544	-0.533963	-0.472506	2.02617	1.11615	-0.533963	-0.533963	-0.533963	-0.533963
ENST00000453479	-0.406531	-0.314208	2.46205	-0.115183	-0.406531	-0.406531	-0.406531	-0.406531
ENST00000305107	-0.388453	-0.13435	2.46507	-0.388453	-0.388453	-0.388453	-0.388453	-0.388453
ENST00000304139	-0.419693	-0.248786	2.45866	-0.111406	-0.419693	-0.419693	-0.419693	-0.419693
ENST00000341935	-0.407982	-0.0018661	2.44976	-0.407982	-0.407982	-0.407982	-0.407982	-0.407982
ENST00000324659	-0.434087	0.189236	2.41528	-0.434087	-0.434087	-0.434087	-0.434087	-0.434087
ENST00000618327	-0.410838	0.0182067	2.44682	-0.410838	-0.410838	-0.410838	-0.410838	-0.410838
ENST00000371150	-0.562247	-0.0318036	2.25126	0.591779	-0.562247	-0.562247	-0.562247	-0.562247
ENST00000358859	-0.477112	0.554768	2.3079	-0.477112	-0.477112	-0.477112	-0.477112	-0.477112
ENST00000265441	-0.388045	-0.137037	2.46531	-0.388045	-0.388045	-0.388045	-0.388045	-0.388045
ENST00000588679	-0.468206	-0.214543	2.4163	0.139276	-0.468206	-0.468206	-0.468206	-0.468206
ENST00000619375	-0.632866	0.577986	2.10519	0.481156	-0.632866	-0.632866	-0.632866	-0.632866
ENST00000562197	-0.495269	0.739815	2.2318	-0.495269	-0.495269	-0.495269	-0.495269	-0.495269
ENST00000312319	-0.501459	0.809777	2.19898	-0.501459	-0.501459	-0.501459	-0.501459	-0.501459
ENST00000220420	-0.520809	1.06735	2.0575	-0.520809	-0.520809	-0.520809	-0.520809	-0.520809
ENST00000264888	-0.49456	0.732065	2.23529	-0.49456	-0.49456	-0.49456	-0.49456	-0.49456
ENST00000583953	-0.667054	0.893607	1.92645	0.515215	-0.667054	-0.667054	-0.667054	-0.667054
ENST00000401975	-0.631287	1.00562	1.99277	0.158046	-0.631287	-0.631287	-0.631287	-0.631287
ENST00000507527	-0.635605	0.556088	2.09631	0.525631	-0.635605	-0.635605	-0.635605	-0.635605
ENST00000272395	-0.528497	1.2004	1.97058	-0.528497	-0.528497	-0.528497	-0.528497	-0.528497
ENST00000445060	-0.615427	0.274247	2.14406	0.65883	-0.615427	-0.615427	-0.615427	-0.615427
ENST00000377850	-0.417662	0.0669386	2.43903	-0.417662	-0.417662	-0.417662	-0.417662	-0.417662
ENST00000367175	-0.499704	0.789503	2.20872	-0.499704	-0.499704	-0.499704	-0.499704	-0.499704
ENST00000564130	-0.519461	1.0466	2.07016	-0.519461	-0.519461	-0.519461	-0.519461	-0.519461
ENST00000352909	-0.527776	1.18655	1.98011	-0.527776	-0.527776	-0.527776	-0.527776	-0.527776
ENST00000354608	-0.537257	1.42136	1.80219	-0.537257	-0.537257	-0.537257	-0.537257	-0.537257
ENST00000369470	-0.651776	0.926973	1.97149	0.360423	-0.651776	-0.651776	-0.651776	-0.651776
ENST00000391736	-0.670885	0.913087	1.90469	0.536648	-0.670885	-0.670885	-0.670885	-0.670885
ENST00000399397	-0.533459	1.30873	1.89202	-0.533459	-0.533459	-0.533459	-0.533459	-0.533459
ENST00000253934	-0.539391	1.32169	1.88194	-0.506675	-0.539391	-0.539391	-0.539391	-0.539391
ENST00000506729	-0.537636	1.4358	1.79001	-0.537636	-0.537636	-0.537636	-0.537636	-0.537636
ENST00000613230	-0.353317	-0.353593	2.47487	-0.353593	-0.353593	-0.353593	-0.353593	-0.353593
ENST00000308268	-0.351761	-0.354135	2.47487	-0.351108	-0.354467	-0.354467	-0.354467	-0.354467
ENST00000453813	-0.496523	-0.498188	2.21832	0.769145	-0.498188	-0.498188	-0.498188	-0.498188
ENST00000402687	-0.40918	-0.410452	2.4432	0.041544	-0.416278	-0.416278	-0.416278	-0.416278
ENST00000326828	-0.349637	-0.334176	2.47474	-0.343054	-0.361967	-0.361967	-0.361967	-0.361967
ENST00000334889	-0.350824	-0.3539	2.47484	-0.34125	-0.357215	-0.357215	-0.357215	-0.357215
ENST00000424512	-0.334777	-0.356671	2.4748	-0.356671	-0.356671	-0.356671	-0.356671	-0.356671
ENST00000347397	-0.538982	1.0627	2.05511	-0.369893	-0.552235	-0.552235	-0.552235	-0.552235
ENST00000489748	-0.347359	-0.351938	2.47477	-0.334773	-0.360176	-0.360176	-0.360176	-0.360176
ENST00000485022	-0.372058	-0.142594	2.46416	-0.304891	-0.411154	-0.411154	-0.411154	-0.411154
ENST00000257068	-0.529375	-0.535785	1.70402	1.53292	-0.542946	-0.542946	-0.542946	-0.542946
ENST00000376221	-0.347623	-0.351642	2.47486	-0.35512	-0.35512	-0.35512	-0.35512	-0.35512
ENST00000412168	-0.44257	0.11263	2.3823	0.0574152	-0.527444	-0.527444	-0.527444	-0.527444
ENST00000281441	-0.318257	-0.359393	2.47462	-0.359393	-0.359393	-0.359393	-0.359393	-0.359393
ENST00000534179	-0.429495	-0.135967	2.36562	0.304958	-0.52628	-0.52628	-0.52628	-0.52628
ENST00000621179	-0.316258	-0.413333	2.45768	-0.074752	-0.413333	-0.413333	-0.413333	-0.413333
ENST00000576936	-0.293684	-0.311759	2.47264	-0.308251	-0.389737	-0.389737	-0.389737	-0.389737
ENST00000316399	-0.375092	-0.41433	2.43353	0.0953946	-0.434876	-0.434876	-0.434876	-0.434876
ENST00000404991	-0.417356	-0.272333	2.12031	0.929314	-0.589983	-0.589983	-0.589983	-0.589983
ENST00000268130	-0.292948	-0.279079	2.46771	-0.229539	-0.416536	-0.416536	-0.416536	-0.416536
ENST00000356920	-0.458246	0.130278	2.19699	0.625246	-0.623567	-0.623567	-0.623567	-0.623567
ENST00000462632	-0.340294	-0.33781	2.47463	-0.334421	-0.365527	-0.365527	-0.365527	-0.365527
ENST00000525683	-0.294404	-0.439004	2.27042	0.627821	-0.541209	-0.541209	-0.541209	-0.541209
ENST00000615129	-0.2222	0.00821715	2.42531	-0.173252	-0.509518	-0.509518	-0.509518	-0.509518
ENST00000529705	-0.306207	0.434496	2.28131	0.0486158	-0.614554	-0.614554	-0.614554	-0.614554
ENST00000599528	-0.137885	-0.387916	2.46538	-0.387916	-0.387916	-0.387916	-0.387916	-0.387916
ENST00000548489	-0.181735	-0.339768	2.4678	-0.333639	-0.403165	-0.403165	-0.403165	-0.403165
ENST00000518457	-0.373179	0.136263	2.21013	0.576457	-0.637417	-0.637417	-0.637417	-0.637417
ENST00000575986	-0.346583	-0.339982	2.40362	0.220326	-0.484345	-0.484345	-0.484345	-0.484345
ENST00000562855	-0.471027	1.09845	1.98021	-0.0395385	-0.642022	-0.642022	-0.642022	-0.642022
ENST00000471812	-0.323879	0.187547	2.23197	0.475244	-0.642721	-0.642721	-0.642721	-0.642721
ENST00000586448	-0.365946	1.45048	1.76985	-0.553996	-0.575095	-0.575095	-0.575095	-0.575095
ENST00000229003	-0.412918	0.564269	1.99676	0.702163	-0.712568	-0.712568	-0.712568	-0.712568
ENST00000551774	-0.223118	0.0232346	2.38398	0.0630059	-0.561775	-0.561775	-0.561775	-0.561775
ENST00000569949	-0.212433	-0.132684	2.38646	0.163506	-0.551212	-0.551212	-0.551212	-0.551212
ENST00000423191	-0.281912	0.103744	1.93282	1.07965	-0.708576	-0.708576	-0.708576	-0.708576
ENST00000641258	-0.183367	-0.437603	2.36013	0.344832	-0.520998	-0.520998	-0.520998	-0.520998
ENST00000538586	-0.0626126	-0.571564	2.20123	0.719203	-0.571564	-0.571564	-0.571564	-0.571564
ENST00000547849	-0.114391	0.0855565	2.32311	0.192319	-0.621648	-0.621648	-0.621648	-0.621648
ENST00000423938	-0.124156	-0.251414	2.4453	-0.153021	-0.479178	-0.479178	-0.479178	-0.479178
ENST00000505188	-0.176631	0.398102	2.30125	-0.0647908	-0.614483	-0.614483	-0.614483	-0.614483
ENST00000570836	0.035022	-0.413211	2.44424	-0.413211	-0.413211	-0.413211	-0.413211	-0.413211
ENST00000628083	-0.00173079	0.472691	2.27831	-0.306226	-0.61076	-0.61076	-0.61076	-0.61076
ENST00000299162	-0.381036	0.970709	2.05483	-0.0459478	-0.649638	-0.649638	-0.649638	-0.649638
ENST00000380419	-0.183206	-0.290497	2.46703	-0.368574	-0.406188	-0.406188	-0.406188	-0.406188
ENST00000545699	-0.0851019	-0.395849	2.4602	-0.395849	-0.395849	-0.395849	-0.395849	-0.395849
ENST00000642069	-0.120133	1.18064	1.92095	-0.281557	-0.674973	-0.674973	-0.674973	-0.674973
ENST00000389567	-0.263232	-0.0130096	2.40839	-0.00596493	-0.531546	-0.531546	-0.531546	-0.531546
ENST00000316770	-0.288215	0.289236	2.38472	-0.396917	-0.497205	-0.497205	-0.497205	-0.497205
ENST00000371129	-0.449341	1.4049	1.80922	-0.419408	-0.586341	-0.586341	-0.586341	-0.586341
ENST00000355962	-0.118462	-0.134239	1.93276	1.12492	-0.701243	-0.701243	-0.701243	-0.701243
ENST00000395749	0.113256	0.620229	2.11217	0.0768881	-0.730636	-0.730636	-0.730636	-0.730636
ENST00000342873	-0.0863079	1.28125	1.86502	-0.611991	-0.611991	-0.611991	-0.611991	-0.611991
ENST00000382659	0.161296	0.180631	2.25833	0.105422	-0.67642	-0.67642	-0.67642	-0.67642
ENST00000611891	-0.230481	0.0459619	2.22355	0.559288	-0.649579	-0.649579	-0.649579	-0.649579
ENST00000271153	-0.150376	1.19722	1.92608	-0.363751	-0.652293	-0.652293	-0.652293	-0.652293
ENST00000396838	0.0815813	0.110609	2.05142	0.739901	-0.745878	-0.745878	-0.745878	-0.745878
ENST00000627377	-0.324314	0.299045	2.38489	-0.414355	-0.486316	-0.486316	-0.486316	-0.486316
ENST00000418920	0.100579	0.710863	2.04575	0.158922	-0.754027	-0.754027	-0.754027	-0.754027
ENST00000309403	0.104228	0.067135	2.38317	-0.510907	-0.510907	-0.510907	-0.510907	-0.510907
ENST00000366531	0.289171	0.305871	2.27496	-0.574	-0.574	-0.574	-0.574	-0.574
ENST00000639636	0.0777579	-0.533966	2.33609	0.284174	-0.541013	-0.541013	-0.541013	-0.541013
ENST00000325203	0.0915145	0.111939	1.99518	0.835125	-0.758439	-0.758439	-0.758439	-0.758439
ENST00000291526	0.154645	-0.446778	2.421	-0.341752	-0.446778	-0.446778	-0.446778	-0.446778
ENST00000409752	0.148711	0.734996	1.99485	0.224796	-0.775838	-0.775838	-0.775838	-0.775838
ENST00000588601	0.272463	-0.377183	2.32793	0.103617	-0.581705	-0.581705	-0.581705	-0.581705
ENST00000536788	-0.219737	0.305348	1.98158	0.875641	-0.735708	-0.735708	-0.735708	-0.735708
ENST00000261652	0.286302	-0.0780849	2.32318	-0.0743944	-0.614252	-0.614252	-0.614252	-0.614252
ENST00000368236	-0.0465221	0.224863	2.31932	0.0067425	-0.6261	-0.6261	-0.6261	-0.6261
ENST00000356545	0.360444	0.651189	2.11822	-0.62597	-0.62597	-0.62597	-0.62597	-0.62597
ENST00000311620	0.0103998	0.218056	2.08393	0.647537	-0.73998	-0.73998	-0.73998	-0.73998
ENST00000544177	0.466831	0.536158	2.12902	-0.626401	-0.626401	-0.626401	-0.626401	-0.626401
ENST00000217169	-0.0434159	0.26642	2.07399	0.661478	-0.739618	-0.739618	-0.739618	-0.739618
ENST00000566686	-0.031276	0.0782691	2.30469	0.208024	-0.639927	-0.639927	-0.639927	-0.639927
ENST00000006724	0.423749	1.20827	1.75214	-0.6724	-0.677939	-0.677939	-0.677939	-0.677939
ENST00000343694	0.474464	-0.612471	2.06212	0.676108	-0.650056	-0.650056	-0.650056	-0.650056
ENST00000611016	0.0246223	0.0324183	2.33805	0.0756611	-0.617687	-0.617687	-0.617687	-0.617687
ENST00000296604	-0.199003	-0.272802	2.46637	-0.322282	-0.418071	-0.418071	-0.418071	-0.418071
ENST00000268661	0.521407	-0.473572	2.32002	-0.473572	-0.473572	-0.473572	-0.473572	-0.473572
ENST00000558106	0.523245	0.804658	1.93264	-0.23506	-0.756371	-0.756371	-0.756371	-0.756371
ENST00000446361	-0.0473251	0.663503	2.22365	-0.567965	-0.567965	-0.567965	-0.567965	-0.567965
ENST00000367929	0.0921873	-0.392375	2.43374	-0.369769	-0.440945	-0.440945	-0.440945	-0.440945
ENST00000540068	1.08393	-0.31367	2.03723	-0.561498	-0.561498	-0.561498	-0.561498	-0.561498
ENST00000554685	-0.173613	-0.0879015	2.4273	-0.107913	-0.514468	-0.514468	-0.514468	-0.514468
ENST00000418500	-0.282006	0.130296	2.20072	0.578373	-0.656847	-0.656847	-0.656847	-0.656847
ENST00000415895	0.256503	0.226544	2.30766	-0.558141	-0.558141	-0.558141	-0.558141	-0.558141
ENST00000461287	-0.325731	-0.235947	1.8493	1.3139	-0.650381	-0.650381	-0.650381	-0.650381
ENST00000429942	1.50962	-0.539163	1.72536	-0.539163	-0.539163	-0.539163	-0.539163	-0.539163
ENST00000615513	1.42633	-0.537391	1.79801	-0.537391	-0.537391	-0.537391	-0.537391	-0.537391
ENST00000361115	0.778265	-0.174452	2.00666	0.36075	-0.742806	-0.742806	-0.742806	-0.742806
ENST00000427976	-0.0963647	0.491844	2.29845	-0.431132	-0.565699	-0.565699	-0.565699	-0.565699
ENST00000360289	1.30445	-0.455959	1.72804	0.272942	-0.712369	-0.712369	-0.712369	-0.712369
ENST00000535431	0.715837	-0.493061	2.24253	-0.493061	-0.493061	-0.493061	-0.493061	-0.493061
ENST00000571341	0.154358	0.0946863	2.20247	0.364967	-0.70412	-0.70412	-0.70412	-0.70412
ENST00000512378	1.47859	-0.538607	1.75305	-0.538607	-0.538607	-0.538607	-0.538607	-0.538607
ENST00000594049	0.878918	-0.0769067	2.02721	0.0735963	-0.725705	-0.725705	-0.725705	-0.725705
ENST00000532982	-0.00454403	-0.407598	2.45013	-0.407598	-0.407598	-0.407598	-0.407598	-0.407598
ENST00000436408	0.338581	-0.462931	2.37753	-0.401462	-0.462931	-0.462931	-0.462931	-0.462931
ENST00000253362	0.295818	0.562444	2.15929	-0.303508	-0.678511	-0.678511	-0.678511	-0.678511
ENST00000260645	-0.0760494	-0.0707163	2.41705	-0.149076	-0.530301	-0.530301	-0.530301	-0.530301
ENST00000588525	0.342429	0.206745	2.0763	0.434211	-0.764922	-0.764922	-0.764922	-0.764922
ENST00000521236	1.18162	-0.584589	1.96129	-0.219969	-0.584589	-0.584589	-0.584589	-0.584589
ENST00000567340	0.853139	-0.503165	2.17747	-0.505489	-0.505489	-0.505489	-0.505489	-0.505489
ENST00000598133	1.3994	-0.557232	1.81757	-0.430804	-0.557232	-0.557232	-0.557232	-0.557232
ENST00000590598	0.25191	0.262208	2.24433	-0.0545282	-0.67598	-0.67598	-0.67598	-0.67598
ENST00000620116	0.0707559	-0.418189	2.43838	-0.418189	-0.418189	-0.418189	-0.418189	-0.418189
ENST00000418644	0.405284	0.726976	1.97477	-0.00378656	-0.77581	-0.77581	-0.77581	-0.77581
ENST00000392924	0.685663	0.953477	1.80305	-0.688439	-0.688439	-0.688439	-0.688439	-0.688439
ENST00000530426	-0.354	-0.354	2.47487	-0.354	-0.354	-0.354	-0.354	-0.350873
ENST00000563258	-0.279826	-0.302467	2.46962	-0.255022	-0.410239	-0.410239	-0.410239	-0.401586
ENST00000595676	-0.407817	0.271015	2.39499	-0.394029	-0.470394	-0.470394	-0.470394	-0.452977
ENST00000451765	-0.247297	0.101915	2.32703	0.233759	-0.607792	-0.607792	-0.607792	-0.592033
ENST00000531131	0.34869	-0.460538	2.3751	-0.428279	-0.460538	-0.460538	-0.460538	-0.453356
ENST00000575686	0.718524	-0.474813	2.24097	-0.461979	-0.508012	-0.508012	-0.508012	-0.498668
ENST00000509454	-0.19437	1.01923	1.94749	0.134527	-0.729747	-0.729747	-0.729747	-0.717633
ENST00000579390	-0.510341	-0.510341	2.16838	0.870789	-0.510341	-0.510341	-0.510341	-0.487461
ENST00000439218	0.33241	-0.568618	2.29704	0.180838	-0.568618	-0.568618	-0.568618	-0.535817
ENST00000265968	-0.48445	-0.479735	2.28441	0.615974	-0.48445	-0.48445	-0.48445	-0.482846
ENST00000238483	-0.476243	0.289479	2.37949	-0.209639	-0.500866	-0.500866	-0.500866	-0.48049
ENST00000548312	-0.310788	0.30516	2.28577	0.203709	-0.632843	-0.632843	-0.632843	-0.585316
ENST00000540980	0.0455931	-0.469658	2.42736	-0.143948	-0.469658	-0.469658	-0.469658	-0.45037
ENST00000287497	-0.402147	0.51063	2.32264	-0.492537	-0.492537	-0.492537	-0.492537	-0.460975
ENST00000441090	0.681573	-0.0428138	2.01653	0.388414	-0.766158	-0.766158	-0.766158	-0.745231
ENST00000494368	-0.19664	-0.300497	2.44555	-0.0748273	-0.492827	-0.492827	-0.492827	-0.3951
ENST00000427494	-0.571638	0.325562	2.29904	0.180407	-0.571638	-0.571638	-0.571638	-0.518455
ENST00000441662	-0.626056	0.626939	1.93063	0.793415	-0.69372	-0.69372	-0.69372	-0.643764
ENST00000355954	-0.358074	-0.34992	2.47482	-0.344678	-0.359637	-0.359637	-0.359637	-0.343232
ENST00000378187	0.684139	0.361176	2.07895	-0.309178	-0.718711	-0.718711	-0.718711	-0.658958
ENST00000420304	-0.291867	-0.137589	2.31303	0.438549	-0.60167	-0.60167	-0.60167	-0.517119
ENST00000550924	-0.32665	-0.369308	2.47445	-0.339272	-0.369308	-0.369308	-0.369308	-0.331293
ENST00000410108	-0.362587	-0.362587	2.47426	-0.362587	-0.362587	-0.362587	-0.362587	-0.298736
ENST00000590798	-0.373029	-0.373029	2.47193	-0.373029	-0.373029	-0.373029	-0.373029	-0.233756
ENST00000399448	1.03195	-0.569982	2.07256	-0.4176	-0.569982	-0.569982	-0.569982	-0.406989
ENST00000406752	-0.697743	0.327609	1.82449	1.1598	-0.697743	-0.697743	-0.697743	-0.520935
ENST00000245663	0.522145	-0.0207154	2.22529	-0.102673	-0.715939	-0.715939	-0.715939	-0.476227
ENST00000375957	0.302422	0.125202	2.27391	-0.0874683	-0.676286	-0.676286	-0.676286	-0.585205
ENST00000503719	-0.533297	0.417933	2.33332	-0.147279	-0.533297	-0.533297	-0.533297	-0.470786
ENST00000427946	0.129217	0.759695	2.0902	-0.140222	-0.724882	-0.724882	-0.724882	-0.664242
ENST00000328199	-0.235556	0.220007	2.3814	-0.194312	-0.569303	-0.569303	-0.569303	-0.463631
ENST00000523912	0.421024	-0.482587	2.3514	-0.482587	-0.482587	-0.482587	-0.482587	-0.359484
ENST00000508780	0.3343	0.0168561	2.26328	0.0168116	-0.711332	-0.711332	-0.711332	-0.497253
ENST00000514182	0.733466	0.292349	2.05175	-0.285883	-0.804683	-0.804683	-0.804683	-0.377635
ENST00000359860	-0.118631	-0.0931337	2.41527	-0.277211	-0.589296	-0.589296	-0.589296	-0.158403
ENST00000558373	0.133244	-0.450654	2.42375	-0.450654	-0.450654	-0.450654	-0.450654	-0.303722
ENST00000432508	0.000181426	0.108692	1.97089	0.909805	-0.806324	-0.806324	-0.806324	-0.570591
ENST00000590348	-0.448277	0.732338	2.1317	0.171095	-0.683656	-0.683656	-0.683656	-0.535883
ENST00000537340	0.703558	-0.65768	2.11855	0.266548	-0.662328	-0.662328	-0.662328	-0.443993
ENST00000438045	-0.486329	-0.0707062	2.40909	-0.486329	-0.486329	-0.486329	-0.486329	0.0932623
ENST00000553556	0.249851	-0.160764	2.3709	-0.342263	-0.595401	-0.595401	-0.595401	-0.331521
ENST00000566920	-0.299036	-0.55443	2.37414	-0.0596196	-0.55443	-0.55443	-0.55443	0.202235
ENST00000422602	-0.402433	-0.421278	2.44169	-0.404637	-0.421278	-0.421278	-0.421278	0.0504885
ENST00000352303	-0.561896	1.53797	1.69586	-0.561896	-0.561896	-0.561896	-0.561896	-0.42435
ENST00000503715	0.162648	0.0790226	2.30038	-0.646824	-0.646824	-0.646824	-0.646824	0.0452487
ENST00000543245	-0.591133	0.54524	2.21775	-0.591133	-0.591133	-0.591133	-0.591133	0.192677
ENST00000621051	-0.445924	-0.414882	2.40321	-0.445924	-0.445924	-0.445924	-0.445924	0.241295
ENST00000619916	-0.41574	-0.41574	2.44134	-0.41574	-0.41574	-0.41574	-0.41574	0.0531025
ENST00000519416	0.965542	-0.167185	1.96965	0.15195	-0.751677	-0.751677	-0.751677	-0.664922
ENST00000419133	-0.209131	-0.377048	2.2765	0.557629	-0.631129	-0.631129	-0.631129	-0.354564
ENST00000264644	-0.749678	0.512513	2.09157	0.332857	-0.749678	-0.749678	-0.749678	0.0617745
ENST00000356300	-0.442247	-0.363633	2.42795	0.0173037	-0.50341	-0.50341	-0.50341	-0.129145
ENST00000554663	0.981516	-0.13517	1.82729	0.310288	-0.9185	-0.9185	-0.9185	-0.228422
ENST00000518709	-0.574955	1.02157	2.06378	-0.574955	-0.574955	-0.574955	-0.574955	-0.210571
ENST00000224721	0.886365	-0.489682	2.06367	-0.458519	-0.705348	-0.705348	-0.705348	0.11421
ENST00000417602	0.108332	-0.00428851	2.31881	-0.151256	-0.725603	-0.725603	-0.725603	-0.0947877
ENST00000638442	0.234221	-0.753321	2.01876	0.77432	-0.753321	-0.753321	-0.753321	-0.0140181
ENST00000450965	-0.561403	-0.130038	2.31886	0.442914	-0.561403	-0.561403	-0.561403	-0.386127
ENST00000378125	0.624822	0.41549	2.06931	-0.23094	-0.769583	-0.769583	-0.769583	-0.56993
ENST00000586564	-0.617063	0.215919	2.26013	0.397402	-0.617063	-0.617063	-0.617063	-0.405202
ENST00000334035	-0.446776	-0.50033	2.36773	0.348155	-0.50033	-0.50033	-0.50033	-0.267791
ENST00000351556	0.65826	0.026882	2.10935	0.0880445	-0.771935	-0.771935	-0.771935	-0.566735
ENST00000532130	-0.314875	-0.0297146	2.34788	-0.255535	-0.652665	-0.652665	-0.652665	0.210236
ENST00000509865	-0.682207	0.788972	1.86461	-0.682207	-0.682207	-0.682207	-0.682207	0.757454
ENST00000355166	0.109213	-0.153878	2.17753	0.561952	-0.761	-0.761	-0.761	-0.411818
ENST00000636296	-0.509698	-0.509698	0.910626	-0.509698	-0.509698	-0.509698	-0.509698	2.14756
ENST00000535941	0.489505	-0.679371	1.11728	-0.679371	-0.679371	-0.679371	-0.679371	1.79007
ENST00000315033	-0.633152	-0.633152	1.65179	1.50569	-0.633152	-0.633152	-0.633152	0.00827951
ENST00000506151	-0.509819	-0.509819	0.912198	-0.509819	-0.509819	-0.509819	-0.509819	2.14672
ENST00000417945	-0.642389	-0.258427	0.771042	0.324187	-0.744514	-0.744514	-0.744514	2.03913
ENST00000452717	1.21439	-0.769739	1.66069	0.535873	-0.769739	-0.769739	-0.769739	-0.331994
ENST00000267845	-0.644348	-0.644348	2.04971	0.7201	-0.644348	-0.644348	-0.644348	0.451935
ENST00000374136	-0.667873	0.278963	1.59683	-0.667873	-0.667873	-0.667873	-0.667873	1.46357
ENST00000378637	-0.495283	-0.495283	2.23173	-0.495283	-0.495283	-0.495283	-0.495283	0.739964
ENST00000444911	-0.630651	-0.630651	2.07892	0.774234	-0.630651	-0.630651	-0.630651	0.300103
ENST00000583378	-0.680671	-0.680671	1.86604	0.669476	-0.680671	-0.680671	-0.680671	0.86784
ENST00000297130	-0.118077	0.357787	0.580139	-0.580081	-0.777032	-0.777032	-0.777032	2.09133
ENST00000270279	-0.520712	-0.520712	1.06585	-0.520712	-0.520712	-0.520712	-0.520712	2.05843
ENST00000007699	-0.448504	-0.465896	2.36221	-0.420157	-0.473168	-0.473168	-0.473168	0.391851
ENST00000564314	-0.400033	-0.400033	2.45695	-0.400033	-0.400033	-0.400033	-0.400033	-0.0567562
ENST00000371385	-0.538473	-0.538473	1.75882	-0.538473	-0.538473	-0.538473	-0.538473	1.47202
ENST00000302995	-0.239093	-0.626052	1.77755	1.03858	-0.824518	-0.824518	-0.824518	0.52257
ENST00000406625	-0.539341	-0.539341	1.52132	-0.539341	-0.539341	-0.539341	-0.539332	1.71472
ENST00000427970	0.184364	-0.589009	2.22338	0.536962	-0.589009	-0.589009	-0.588979	-0.588702
ENST00000565142	-0.086913	-0.268633	1.92495	1.15487	-0.727377	-0.727377	-0.727312	-0.542209
ENST00000405957	-0.358641	-0.335147	2.47477	-0.359252	-0.359252	-0.359252	-0.359166	-0.34406
ENST00000545579	-0.395051	-0.416384	2.30908	0.544329	-0.511893	-0.511893	-0.506292	-0.511893
ENST00000260723	1.1439	-0.437968	2.00569	-0.471584	-0.561216	-0.561216	-0.556397	-0.561216
ENST00000354655	-0.392585	-0.392585	2.46384	-0.121195	-0.392585	-0.392585	-0.379721	-0.392585
ENST00000410096	-0.230781	0.138752	1.93676	1.04406	-0.726409	-0.726409	-0.722348	-0.713623
ENST00000528315	-0.360584	-0.367489	2.46686	-0.303913	-0.421374	-0.421374	-0.411764	-0.180358
ENST00000551619	0.408968	0.218162	1.99793	0.538955	-0.795056	-0.795056	-0.778848	-0.795056
ENST00000530372	-0.196033	-0.206316	2.44307	-0.106022	-0.507301	-0.507301	-0.484439	-0.435656
ENST00000447156	-0.398352	-0.179597	2.08374	0.967874	-0.625155	-0.625155	-0.598202	-0.625155
ENST00000313173	-0.0245957	-0.302926	2.16683	0.736717	-0.679891	-0.679891	-0.660911	-0.555337
ENST00000394967	-0.396802	-0.142047	1.967	1.13994	-0.665312	-0.665312	-0.656661	-0.580807
ENST00000548380	-0.365478	0.0105927	2.44723	-0.408718	-0.432765	-0.432765	-0.385328	-0.432765
ENST00000508816	-0.514184	0.211033	2.38286	-0.0741154	-0.514184	-0.514184	-0.46304	-0.514184
ENST00000231454	-0.801866	-0.0125731	1.85886	1.02044	-0.801866	-0.801866	-0.714255	0.253133
ENST00000518840	-0.581363	-0.581363	2.29224	0.239072	-0.581363	-0.581363	-0.500011	0.294151
ENST00000557172	-0.564135	-0.564135	1.69195	1.54404	-0.564135	-0.564135	-0.507116	-0.47233
ENST00000452672	-0.278895	0.209945	2.12486	0.690541	-0.697113	-0.697113	-0.670674	-0.681554
ENST00000457897	0.361147	1.04018	1.8804	-0.389243	-0.749845	-0.749845	-0.642947	-0.749845
ENST00000356128	-0.529962	1.4851	1.74685	-0.552256	-0.552256	-0.552256	-0.500949	-0.544268
ENST00000398904	-0.422936	0.351719	2.23363	-0.0782186	-0.760324	-0.760324	-0.721788	0.158241
ENST00000299709	-0.524638	0.431128	2.33424	-0.188235	-0.524638	-0.524638	-0.478581	-0.524638
ENST00000440187	0.0202927	-0.162312	2.26727	0.434794	-0.675218	-0.675218	-0.593595	-0.616016
ENST00000417172	-0.0607002	-0.227808	2.42023	-0.0658275	-0.576069	-0.576069	-0.483147	-0.430611
ENST00000588690	0.362432	-0.396794	2.37029	-0.481731	-0.481731	-0.481731	-0.446701	-0.444037
ENST00000448203	-0.505726	-0.485869	1.79182	1.42944	-0.610812	-0.610812	-0.504044	-0.503996
ENST00000380222	-0.569945	-0.233096	1.98597	1.11899	-0.707812	-0.707812	-0.565359	-0.320933
ENST00000551178	-0.425462	0.728148	2.12515	0.195365	-0.70367	-0.70367	-0.558386	-0.657472
ENST00000505049	-0.445556	0.152448	2.413	-0.506753	-0.506753	-0.506753	-0.352296	-0.247333
ENST00000409119	-0.0880454	-0.20708	2.28257	0.458954	-0.693807	-0.693807	-0.581093	-0.477694
ENST00000280295	0.186833	0.44222	2.21871	-0.186493	-0.757569	-0.757569	-0.512058	-0.634074
ENST00000595174	-0.201878	0.522568	2.06408	0.525378	-0.816635	-0.816635	-0.61922	-0.657656
ENST00000497079	-0.316133	-0.455997	2.41044	0.19765	-0.464647	-0.464647	-0.448184	-0.458477
ENST00000023064	-0.179421	0.0414607	2.4081	-0.124608	-0.550541	-0.550541	-0.521665	-0.522782
ENST00000544552	-0.380512	-0.380512	2.46914	-0.380512	-0.380512	-0.380512	-0.186063	-0.380512
ENST00000341421	0.852247	-0.507595	2.17688	-0.521039	-0.521039	-0.521039	-0.437375	-0.521039
ENST00000432245	-0.162553	-0.143119	2.19587	0.685202	-0.67053	-0.67053	-0.598264	-0.636079
ENST00000396693	-0.744113	0.705479	1.84317	0.863665	-0.744113	-0.744113	-0.559908	-0.620071
ENST00000380618	-0.456265	-0.308869	1.9984	1.10757	-0.711878	-0.711878	-0.603544	-0.313537
ENST00000263735	0.22694	0.058917	2.17325	0.335782	-0.859087	-0.859087	-0.701985	-0.374728
ENST00000561741	-0.410804	-0.410804	2.44686	-0.410804	-0.410804	-0.410804	0.0179676	-0.410804
ENST00000339953	-0.507196	-0.203717	2.03256	1.0554	-0.69849	-0.69849	-0.484501	-0.495562
ENST00000561619	-0.0587383	0.408526	2.2296	0.117074	-0.750257	-0.750257	-0.642132	-0.553818
ENST00000574814	0.262417	0.141961	2.31505	-0.32165	-0.62938	-0.62938	-0.509635	-0.62938
ENST00000566209	-0.372666	-0.372666	2.47204	-0.372666	-0.372666	-0.372666	-0.236047	-0.372666
ENST00000434336	-0.145355	-0.083842	2.24047	0.524538	-0.74235	-0.74235	-0.419715	-0.631398
ENST00000452661	-0.0836282	0.763987	2.16487	-0.375596	-0.686222	-0.686222	-0.410968	-0.686222
ENST00000582327	0.397483	-0.522847	2.35408	-0.459854	-0.522847	-0.522847	-0.301334	-0.421834
ENST00000341065	-0.442356	-0.207182	2.445	-0.442356	-0.442356	-0.442356	-0.0260333	-0.442356
ENST00000394468	-0.370581	-0.370581	2.47264	-0.370581	-0.370581	-0.370581	-0.249153	-0.370581
ENST00000307161	-0.661122	0.0527553	2.3643	-0.107242	-0.661122	-0.661122	-0.288263	-0.0381854
ENST00000592515	-0.371768	-0.381514	2.47227	-0.322483	-0.381514	-0.381514	-0.251961	-0.381514
ENST00000428552	-0.573959	-0.573959	2.22165	0.694084	-0.573959	-0.573959	-0.119329	-0.50057
ENST00000585334	-0.435104	-0.435104	2.41634	-0.435104	-0.435104	-0.435104	0.184315	-0.425136
ENST00000260049	1.36347	-0.679116	1.77016	-0.679116	-0.679116	-0.679116	-0.0140792	-0.40309
ENST00000619895	-0.657333	-0.657333	2.07863	0.743001	-0.657333	-0.657333	-0.53228	0.339983
ENST00000307435	-0.418861	-0.326924	2.46479	-0.419801	-0.429974	-0.429974	-0.22269	-0.216567
ENST00000310914	-0.413992	-0.413992	2.44404	-0.413992	-0.413992	-0.413992	0.0363047	-0.41038
ENST00000436961	-0.605797	-0.605797	1.89038	1.25607	-0.605797	-0.605797	-0.117468	-0.605797
ENST00000581184	-0.639569	-0.71325	1.45149	1.27515	-0.873748	-0.873748	-0.426635	0.800305
ENST00000442468	-0.472113	-0.472113	2.32481	-0.472113	-0.472113	-0.472113	0.507871	-0.472113
ENST00000407816	0.2633	0.148541	2.13126	0.295595	-0.862038	-0.862038	-0.26441	-0.850207
ENST00000637782	-0.856999	0.575227	1.76258	-0.856999	-0.856999	-0.856999	0.421854	0.668336
ENST00000514058	0.418844	-0.419801	2.20985	0.124923	-0.763183	-0.763183	-0.0442671	-0.763183
ENST00000450660	-0.732282	0.451269	2.13349	0.0301913	-0.732282	-0.732282	0.314176	-0.732282
ENST00000536793	-0.609069	0.397387	2.24735	-0.609069	-0.609069	-0.609069	0.273877	-0.482334
ENST00000568531	-0.888051	-0.0269401	2.02341	-0.0868676	-0.888051	-0.888051	0.728663	0.0258846
ENST00000496590	0.312561	0.515556	1.14923	-1.14317	-1.14317	-1.14317	0.313242	1.13892
ENST00000359051	0.558725	-0.579957	1.59241	-0.680187	-1.0452	-1.0452	0.125976	1.07345
ENST00000526968	-0.458912	-0.573022	2.24997	-0.129032	-0.573022	-0.573022	0.630066	-0.573022
ENST00000628216	-0.762294	-0.762294	1.63851	1.39462	-0.762294	-0.762294	-0.143351	0.159396
ENST00000565039	0.139622	0.0679463	2.36627	-0.597066	-0.597066	-0.597066	-0.4129	-0.36974
ENST00000409701	-0.535913	-0.535913	1.83919	-0.535913	-0.535913	-0.535913	1.37628	-0.535913
ENST00000228887	-0.674211	-0.674392	1.92053	0.237217	-0.674392	-0.674392	1.07316	-0.533519
ENST00000641290	-0.582338	-0.582338	2.17981	-0.0115662	-0.582338	-0.582338	0.743449	-0.582338
ENST00000610521	-0.555646	0.678531	1.55765	0.220996	-0.962875	-0.962875	0.98709	-0.962875
ENST00000565253	-0.467895	0.0973207	1.85687	0.966674	-0.891226	-0.891226	0.201312	-0.87183
ENST00000506322	-0.518409	-0.657755	2.05062	0.859208	-0.657755	-0.657755	0.239601	-0.657755
ENST00000429199	-0.707804	-0.323317	1.29833	-0.707804	-0.707804	-0.707804	1.78924	0.0669635
ENST00000432590	0.325913	0.687828	0.822403	-0.870719	-0.870719	-0.870719	1.64673	-0.870719
ENST00000621015	-0.464265	-0.464265	2.41524	-0.464265	-0.464265	-0.464265	0.158592	-0.252507
ENST00000608765	0.0326852	0.468578	2.24166	-0.337536	-0.787548	-0.787548	-0.581312	-0.248983
ENST00000354194	-0.770947	-0.770947	1.83531	0.429256	-0.770947	-0.770947	1.01557	-0.19635
ENST00000587047	-0.559565	-0.469486	1.47076	0.584576	-0.811721	-0.811721	1.40888	-0.811721
ENST00000601858	-0.836015	-0.07543	1.17478	-0.836015	-0.836015	-0.836015	1.50911	0.7356
ENST00000579284	-0.812499	1.12977	1.70896	0.402979	-0.812499	-0.812499	0.00828768	-0.812499
ENST00000407325	-0.421198	-0.421198	2.43454	-0.421198	-0.421198	-0.421198	0.0926476	-0.421198
ENST00000522304	-0.65163	-0.65163	2.03004	0.584925	-0.65163	-0.65163	0.643181	-0.65163
ENST00000546205	-0.539248	-0.539248	1.72043	-0.539248	-0.539248	-0.539248	1.51506	-0.539248
ENST00000580833	-0.598869	-0.531858	2.17287	0.713947	-0.611371	-0.611371	0.0780247	-0.611371
ENST00000635964	-0.516409	-0.516409	1.00163	-0.516409	-0.516409	-0.516409	2.09683	-0.516409
ENST00000533131	-0.109325	-0.414467	1.34253	0.101952	-0.862072	-0.862072	1.66552	-0.862072
ENST00000521528	-0.392678	-0.392678	2.46242	-0.392678	-0.392678	-0.392678	-0.10635	-0.392678
ENST00000638451	-0.621627	-0.0736411	1.57321	-0.621627	-0.621627	-0.621627	1.60857	-0.621627
ENST00000560226	-0.760632	-0.0374303	1.18673	-0.566308	-0.775788	-0.775788	1.86266	-0.133443
ENST00000597969	-0.747219	0.466468	0.847783	-0.264535	-0.747219	-0.747219	1.93916	-0.747219
ENST00000629101	-0.632016	0.0712486	1.20721	-0.631987	-0.632016	-0.632016	1.88159	-0.632016
ENST00000594436	-0.63093	0.0512433	2.27593	-0.63093	-0.63093	-0.63093	0.419128	-0.222584
ENST00000540990	-0.492722	-0.492722	2.24413	-0.492722	-0.492722	-0.492722	0.7122	-0.492722
ENST00000578963	0.751101	-0.940832	1.75384	-0.546989	-0.940832	-0.940832	0.557726	0.306816
ENST00000546079	-0.457738	-0.371775	2.4369	-0.457738	-0.457738	-0.457738	0.0528696	-0.287047
ENST00000533063	-0.0250066	-0.666621	1.97929	-0.636707	-0.780701	-0.780701	1.00228	-0.0918389
ENST00000561029	-0.193696	0.70605	1.93556	0.458362	-0.9082	-0.9082	-0.181675	-0.9082
ENST00000598224	-0.386185	-0.386185	2.46635	-0.386185	-0.386185	-0.386185	-0.149244	-0.386185
ENST00000460540	0.847741	-0.55469	1.32817	-0.753426	-0.753426	-0.753426	1.39249	-0.753426
ENST00000513237	0.346773	-0.805985	2.01843	-0.302132	-0.805985	-0.805985	0.770152	-0.415264
ENST00000423059	-0.615804	-0.615804	0.624607	0.304785	-0.615804	-0.615804	2.14963	-0.615804
ENST00000615845	-0.539133	-0.539133	1.72706	-0.539133	-0.539133	-0.539133	1.50774	-0.539133
ENST00000533513	-0.833899	0.363171	0.932711	0.10916	-1.03396	-1.03396	1.75649	-0.259707
ENST00000613167	-0.66985	0.849349	2.01231	-0.66985	-0.66985	-0.66985	0.365931	-0.548188
ENST00000409625	-0.629372	-0.629372	2.11423	-0.629372	-0.629372	-0.629372	0.606665	0.425967
ENST00000522041	-0.595178	0.834944	1.95127	-0.292504	-0.78481	-0.78481	0.455902	-0.78481
ENST00000555516	-0.364394	-0.364394	2.47398	-0.364394	-0.364394	-0.364391	-0.364394	-0.287622
ENST00000328795	-0.185517	0.334789	2.03018	0.240596	-0.934419	-0.934291	-0.898548	0.347208
ENST00000346049	-0.144825	-0.246392	2.08726	0.919826	-0.675019	-0.674953	-0.672401	-0.593498
ENST00000587848	-0.365232	-0.336872	2.46893	-0.19041	-0.394124	-0.39404	-0.394124	-0.394124
ENST00000534815	-0.20716	-0.315972	2.46964	-0.372661	-0.393476	-0.393417	-0.393476	-0.393476
ENST00000327925	-0.331587	-0.311778	2.40567	-0.0794085	-0.577057	-0.57659	0.0466661	-0.575913
ENST00000318833	0.262099	-0.589878	2.23331	0.452895	-0.589878	-0.588796	-0.589878	-0.589878
ENST00000359546	-0.207881	-0.52871	2.30067	0.533209	-0.52871	-0.528642	-0.511222	-0.52871
ENST00000560875	-0.295992	-0.363336	2.474	-0.333627	-0.37041	-0.370253	-0.369977	-0.37041
ENST00000252785	0.470661	-0.330703	2.28723	-0.600079	-0.600079	-0.597081	-0.0298703	-0.600079
ENST00000438375	-0.353902	-0.353902	2.47487	-0.353902	-0.353902	-0.351463	-0.353902	-0.353902
ENST00000572888	1.33363	-0.470048	1.87188	-0.54851	-0.54851	-0.545271	-0.54851	-0.544658
ENST00000547848	-0.266016	0.132373	2.35818	0.0922636	-0.588564	-0.584068	-0.577908	-0.566264
ENST00000367587	-0.355132	-0.343017	2.47485	-0.352589	-0.356924	-0.353336	-0.356924	-0.356924
ENST00000294413	-0.39467	-0.0594927	2.07349	-0.259676	-0.751099	-0.750583	0.88841	-0.746384
ENST00000380007	-0.200512	0.0218121	2.42227	-0.187625	-0.514899	-0.511246	-0.514899	-0.514899
ENST00000637698	-0.569496	-0.569496	2.28572	0.275537	-0.569496	-0.567165	0.283893	-0.569496
ENST00000544153	-0.126765	0.0391012	2.40874	-0.178447	-0.54779	-0.545975	-0.53722	-0.511641
ENST00000505865	-0.38788	0.435335	2.18388	0.399844	-0.659744	-0.651948	-0.659744	-0.659744
ENST00000367721	0.665328	0.0561456	1.90257	-0.731136	-0.830115	-0.821534	-0.830115	0.588856
ENST00000372006	-0.322904	-0.295868	2.46584	-0.240226	-0.449928	-0.441117	-0.449928	-0.265865
ENST00000370832	-0.553047	-0.0290569	2.26981	0.522483	-0.617301	-0.612691	-0.615413	-0.364788
ENST00000323030	0.0899481	-0.341162	2.43324	-0.391237	-0.451919	-0.443939	-0.451919	-0.44301
ENST00000570045	-0.229232	-0.0635848	1.06613	-0.619376	-0.768051	-0.760358	1.97381	-0.599332
ENST00000622017	0.175942	-0.396752	2.12856	0.731619	-0.678917	-0.676617	-0.678917	-0.604918
ENST00000577865	-0.195536	-0.0815419	2.42329	-0.0779554	-0.549629	-0.541692	-0.443823	-0.533111
ENST00000373467	0.479158	-0.108691	1.94362	0.773095	-0.782869	-0.767089	-0.754358	-0.782869
ENST00000242315	0.163376	1.2043	1.85419	-0.561364	-0.672793	-0.658107	-0.672793	-0.656811
ENST00000376500	0.900981	0.601559	1.88059	-0.659798	-0.685631	-0.66644	-0.685631	-0.685631
ENST00000377169	-0.241656	-0.538027	1.48483	-0.59964	-0.610169	-0.60916	1.724	-0.610169
ENST00000520467	-0.413497	-0.413497	2.44852	-0.413497	-0.413497	-0.38708	-0.413497	0.00604841
ENST00000523976	-0.0487283	-0.544534	2.31521	0.429008	-0.544534	-0.52918	-0.53271	-0.544534
ENST00000344581	0.630891	-0.621805	1.51764	-0.0662823	-1.29398	-1.26758	0.449754	0.65136
ENST00000536290	-0.464001	0.28257	2.14854	0.630904	-0.676162	-0.652853	-0.666302	-0.602693
ENST00000373032	-0.371892	-0.406963	2.45759	-0.406963	-0.406963	-0.394217	-0.0636337	-0.406963
ENST00000608704	-0.567327	0.541981	2.21772	0.196667	-0.615548	-0.582215	-0.598452	-0.592821
ENST00000373377	0.282865	-0.462893	2.2934	0.121595	-0.698685	-0.688609	-0.657987	-0.189683
ENST00000515571	1.00015	-0.156721	2.02441	-0.143314	-0.688313	-0.659584	-0.688313	-0.688313
ENST00000442561	-0.321527	-0.39165	2.46215	-0.11948	-0.433657	-0.391285	-0.433657	-0.370891
ENST00000413778	-0.477946	0.407293	2.30367	-0.374561	-0.62717	-0.609727	0.00560964	-0.62717
ENST00000503210	0.626001	-0.85063	1.41352	-0.880884	-0.880884	-0.862293	1.2473	0.18787
ENST00000207457	-0.0489658	0.131751	2.22691	0.387866	-0.7443	-0.730823	-0.7443	-0.478136
ENST00000211122	-0.234093	0.279666	2.11853	0.641185	-0.714564	-0.696085	-0.691949	-0.702689
ENST00000260442	0.0100372	-0.267124	2.18679	0.647467	-0.723882	-0.708715	-0.723882	-0.420694
ENST00000582290	-0.355605	-0.355605	2.47484	-0.355605	-0.355605	-0.341212	-0.355605	-0.355605
ENST00000402238	-0.250384	-0.318943	2.31345	0.465266	-0.624267	-0.594505	-0.624267	-0.366348
ENST00000640684	-0.0016344	-0.560643	2.28192	0.498435	-0.560915	-0.55623	-0.545876	-0.555056
ENST00000412468	-0.749735	0.421253	1.94513	0.584227	-1.00495	-0.963373	0.175713	-0.408264
ENST00000444458	-0.0758886	-0.0923521	2.43924	-0.400986	-0.484932	-0.446512	-0.472036	-0.466538
ENST00000579102	-0.359497	-0.623279	1.5365	-0.406145	-0.623279	-0.585338	1.68432	-0.623279
ENST00000542754	-0.549457	-0.549457	2.15623	0.877591	-0.549457	-0.526321	-0.549457	-0.309669
ENST00000477759	-0.361017	-0.361017	2.47452	-0.361017	-0.361017	-0.312197	-0.35724	-0.361017
ENST00000534444	-0.74465	-0.00184254	1.80461	1.25131	-0.74465	-0.708222	-0.74465	-0.111903
ENST00000612971	0.274449	-0.558077	1.99072	0.944516	-0.668439	-0.646298	-0.668439	-0.668439
ENST00000594084	-0.395193	-0.284628	2.46705	-0.183956	-0.401889	-0.397606	-0.401889	-0.401889
ENST00000536414	-0.506785	-0.447939	2.28612	0.591323	-0.545295	-0.529164	-0.545295	-0.302969
ENST00000367995	-0.0624707	-0.0595738	2.43275	-0.397304	-0.488028	-0.449321	-0.488028	-0.488028
ENST00000508270	0.21439	0.492539	2.00806	0.438055	-0.806956	-0.755375	-0.806956	-0.783761
ENST00000636965	-0.564628	-0.35654	1.96153	1.20281	-0.58934	-0.562927	-0.561193	-0.529707
ENST00000457736	-0.399372	-0.140918	2.46488	-0.399372	-0.399372	-0.327108	-0.399372	-0.399372
ENST00000475682	-0.494602	-0.0197861	0.821594	-0.909613	-0.946961	-0.861048	1.80076	0.609651
ENST00000590644	-0.523129	-0.194881	2.21086	0.202548	-0.785113	-0.732423	-0.632418	0.454554
ENST00000546896	-0.172614	0.182717	2.09058	0.740442	-0.714872	-0.711653	-0.70454	-0.710057
ENST00000398534	-0.317206	-0.249182	2.46696	-0.228078	-0.422667	-0.41711	-0.411852	-0.420864
ENST00000522910	-0.158082	0.100991	2.40856	-0.271945	-0.560964	-0.509353	-0.560964	-0.448237
ENST00000358524	-0.364909	-0.364909	2.4743	-0.364909	-0.364909	-0.346677	-0.364909	-0.303079
ENST00000560550	-0.0162346	-0.391883	2.31898	0.38448	-0.621362	-0.563338	-0.570644	-0.539998
ENST00000409696	-0.511625	-0.511625	2.32961	0.485481	-0.511625	-0.438524	-0.472866	-0.368828
ENST00000371399	-0.0569762	0.0639738	1.99275	0.926537	-0.796126	-0.76401	-0.761884	-0.604266
ENST00000532942	0.179758	0.287763	2.03735	0.58487	-0.793669	-0.70873	-0.793669	-0.793669
ENST00000400898	-0.567972	-0.567972	1.80714	1.40892	-0.567972	-0.554602	-0.391056	-0.566487
ENST00000330498	-0.469725	0.445386	2.23812	0.161379	-0.769462	-0.632069	-0.286547	-0.68708
ENST00000559419	-0.852031	-0.482688	0.964797	0.0801148	-0.944444	-0.89041	0.300127	1.82453
ENST00000336387	-0.309111	-0.210373	2.4507	-0.0928771	-0.472727	-0.458741	-0.437103	-0.469765
ENST00000425186	0.328422	-0.44479	2.03957	0.81301	-0.69615	-0.647762	-0.69615	-0.69615
ENST00000511717	0.655972	-0.54604	1.8531	-0.662733	-0.769021	-0.651615	-0.769021	0.889358
ENST00000588098	-0.402226	-0.554355	1.81214	1.40329	-0.587143	-0.552619	-0.531945	-0.587143
ENST00000577513	-0.474267	-0.438387	2.26491	-0.462037	-0.53998	-0.47012	0.659859	-0.53998
ENST00000454009	-0.395835	-0.395835	2.47134	-0.395835	-0.395835	-0.276546	-0.271559	-0.339892
ENST00000550131	0.433036	0.086343	2.13066	0.297405	-0.771738	-0.745795	-0.752096	-0.677812
ENST00000417392	1.44956	-0.689497	1.69313	-0.399818	-0.702491	-0.640149	-0.702491	-0.00823728
ENST00000479844	-0.200187	0.21418	2.28101	0.265902	-0.660191	-0.620718	-0.643684	-0.636307
ENST00000290942	-0.37015	1.14886	1.98384	-0.299086	-0.629662	-0.594418	-0.60972	-0.629662
ENST00000574638	-0.141153	0.390155	2.28887	-0.0178271	-0.6443	-0.607305	-0.624139	-0.6443
ENST00000551451	-0.545112	0.111071	2.34456	0.226226	-0.545112	-0.50764	-0.545112	-0.538881
ENST00000589732	-0.448831	-0.260085	2.3393	0.42743	-0.552358	-0.400739	-0.552358	-0.552358
ENST00000312442	-0.23109	-0.276534	1.76315	1.3476	-0.82101	-0.740779	-0.220325	-0.82101
ENST00000380593	-0.730037	1.47666	1.47097	-0.730037	-0.730037	-0.693779	-0.567359	0.503618
ENST00000615923	-0.347004	0.121753	2.27696	0.401342	-0.673084	-0.513078	-0.620681	-0.646213
ENST00000406087	-0.385396	-0.0317192	2.4227	-0.0305894	-0.534151	-0.43995	-0.512799	-0.488092
ENST00000279441	-0.37653	-0.335911	2.47393	-0.308609	-0.37653	-0.323288	-0.37653	-0.37653
ENST00000568477	-0.306033	0.253528	2.33016	0.0810467	-0.655346	-0.498635	-0.634559	-0.570159
ENST00000412641	-0.370926	-0.370926	2.47255	-0.370926	-0.370926	-0.246992	-0.370926	-0.370926
ENST00000569494	-0.31289	0.773179	2.1827	-0.205457	-0.641681	-0.512488	-0.641681	-0.641681
ENST00000504330	-0.584025	-0.409106	2.06517	-0.281284	-0.718084	-0.542019	-0.548884	1.01823
ENST00000527343	-0.547057	-0.358801	2.39426	-0.547057	-0.547057	-0.486246	0.0332362	0.0587273
ENST00000452267	-0.395621	-0.390844	2.45573	-0.047691	-0.418526	-0.404488	-0.388471	-0.410087
ENST00000587947	0.698986	-0.0792494	1.94617	-0.440399	-0.916535	-0.77898	-0.916535	0.486541
ENST00000590687	-0.537458	0.032538	2.38517	-0.537458	-0.537458	-0.377414	0.109536	-0.537458
ENST00000538425	-0.715204	0.561834	1.97667	0.763002	-0.715204	-0.620834	-0.575579	-0.674682
ENST00000553592	-0.0375118	0.200437	2.26326	0.227039	-0.796755	-0.641205	-0.599717	-0.615548
ENST00000568382	-0.00395097	-0.478739	2.43118	-0.112296	-0.478739	-0.399975	-0.478739	-0.478739
ENST00000619519	-0.447996	0.150376	2.36564	0.0758259	-0.616068	-0.458217	-0.45349	-0.616068
ENST00000535582	-0.615996	-0.357274	2.33584	0.326581	-0.615996	-0.411178	-0.045987	-0.615996
ENST00000428975	-0.501427	-0.412712	1.73985	1.48497	-0.642463	-0.569601	-0.600923	-0.497697
ENST00000311591	-0.149434	0.286459	2.34519	-0.137178	-0.615495	-0.587782	-0.551231	-0.590525
ENST00000393702	-0.374852	-0.374852	2.47134	-0.374852	-0.374852	-0.222229	-0.374852	-0.374852
ENST00000389856	-0.0375406	0.227021	2.34249	-0.247546	-0.73575	-0.618812	-0.320092	-0.609766
ENST00000402794	-0.414017	-0.113948	2.46209	-0.414017	-0.414017	-0.344036	-0.414017	-0.348037
ENST00000435165	-0.376966	0.28228	1.96659	0.951356	-0.749397	-0.610472	-0.749397	-0.713994
ENST00000370669	-0.0406667	-0.222745	2.42519	-0.202721	-0.674396	-0.481493	-0.309574	-0.493589
ENST00000317271	-0.381331	-0.0324712	2.40288	0.0819293	-0.538579	-0.512761	-0.501899	-0.51777
ENST00000522968	-0.458689	-0.42793	2.43091	0.106834	-0.458689	-0.372802	-0.394768	-0.424868
ENST00000582592	-0.563799	-0.487908	2.13555	0.657684	-0.867577	-0.634228	-0.485431	0.245708
ENST00000456150	-0.521073	-0.521073	2.27971	-0.521073	-0.521073	-0.464639	0.616638	-0.347422
ENST00000439628	-0.562496	0.062601	1.05375	0.344258	-1.05078	-0.981645	-0.603246	1.73756
ENST00000401510	-0.363437	-0.363437	2.47455	-0.363437	-0.363437	-0.335382	-0.321987	-0.363437
ENST00000450639	-0.401816	0.574867	2.08651	0.422945	-0.848501	-0.792424	-0.314244	-0.727339
ENST00000515609	-0.553911	-0.553911	1.99356	1.15954	-0.553911	-0.383542	-0.553911	-0.553911
ENST00000528244	0.158471	0.512252	2.11872	0.170094	-0.791992	-0.730375	-0.742742	-0.694426
ENST00000428075	-0.372901	-0.372901	2.47197	-0.372901	-0.372901	-0.234568	-0.372901	-0.372901
ENST00000564784	0.178441	0.215368	2.27472	-0.0448951	-0.755599	-0.599988	-0.561554	-0.706498
ENST00000255448	-0.1946	0.574216	2.19878	0.0843115	-0.724384	-0.560161	-0.653776	-0.724384
ENST00000511706	-0.545966	-0.416949	2.0901	1.00864	-0.545966	-0.497935	-0.545966	-0.545966
ENST00000415567	-0.48658	-0.0304596	2.43787	-0.48658	-0.48658	-0.265998	-0.48658	-0.195093
ENST00000584207	-0.33067	-0.129272	2.38918	0.153532	-0.647454	-0.422576	-0.380682	-0.63206
ENST00000430336	-0.451205	1.20207	1.52512	-0.844532	-0.844532	-0.655703	-0.729374	0.79816
ENST00000451365	0.142723	0.187103	2.26198	0.103417	-0.691562	-0.652117	-0.691562	-0.659986
ENST00000530752	0.615168	0.250357	2.07826	0.0257281	-0.859322	-0.76827	-0.600277	-0.741649
ENST00000567551	0.113984	-0.784877	2.18951	0.556297	-0.784877	-0.490205	-0.186179	-0.61365
ENST00000556064	-0.755205	-0.755205	1.27074	0.829863	-0.755205	-0.537843	-0.755205	1.45806
ENST00000319675	-0.370112	-0.370112	2.47276	-0.370112	-0.370112	-0.252088	-0.370112	-0.370112
ENST00000533583	0.43782	0.599392	2.00217	-0.0913828	-0.953918	-0.786753	-0.308496	-0.898833
ENST00000369386	-0.691256	0.664301	2.05636	-0.691256	-0.691256	-0.601419	0.493921	-0.53939
ENST00000484731	-0.513484	-0.218132	1.86466	1.00428	-0.915323	-0.643524	0.336844	-0.915323
ENST00000450331	-0.0686627	0.498181	2.07865	0.405118	-0.961876	-0.684511	-0.814969	-0.451933
ENST00000480796	-0.272161	-0.343259	2.46604	-0.191422	-0.433924	-0.378761	-0.41813	-0.428385
ENST00000369080	-0.464521	-0.464521	2.42331	-0.464521	-0.464521	-0.198031	-0.464521	0.097328
ENST00000388743	-0.489056	-0.433057	2.44329	-0.209686	-0.489056	-0.428122	-0.0247604	-0.369554
ENST00000455677	-0.371793	-0.0562244	2.25691	0.54382	-0.768299	-0.629048	-0.4261	-0.549263
ENST00000511273	-0.37671	-0.37671	2.47068	-0.37671	-0.37671	-0.21042	-0.37671	-0.37671
ENST00000589725	-0.523743	0.951692	2.04073	0.0749527	-0.7641	-0.535944	-0.569672	-0.673918
ENST00000253392	-0.164648	0.271088	2.33625	-0.0688534	-0.645706	-0.449266	-0.645706	-0.633158
ENST00000549595	0.443993	-0.045675	2.19715	0.161311	-0.846415	-0.554353	-0.632271	-0.72374
ENST00000510704	-0.608331	-0.817674	0.846391	-0.320705	-0.817674	-0.640558	1.97985	0.378706
ENST00000439011	0.491967	-0.549781	2.30175	-0.549781	-0.549781	-0.489774	-0.10482	-0.549781
ENST00000307552	-0.385036	0.323053	2.37907	-0.456537	-0.498767	-0.364247	-0.498767	-0.498767
ENST00000541868	-0.484204	-0.0269519	2.36569	0.0142336	-0.851318	-0.399867	-0.0933997	-0.524183
ENST00000589039	0.949975	0.157059	2.02016	-0.466584	-0.689874	-0.608248	-0.676755	-0.685735
ENST00000495063	-0.492223	1.49742	1.73369	-0.569544	-0.569544	-0.460707	-0.569544	-0.569544
ENST00000587862	0.575685	0.348971	2.04459	-0.163877	-1.03107	-0.809915	-0.761023	-0.203362
ENST00000356640	-0.522228	-0.506911	2.38144	-0.517754	-0.537631	-0.267101	0.276777	-0.306592
ENST00000539231	-0.238901	-0.337123	2.47135	-0.38894	-0.3928	-0.327981	-0.3928	-0.3928
ENST00000599748	0.509784	-0.66464	2.27254	-0.0555524	-0.66464	-0.314984	-0.496627	-0.585881
ENST00000435208	-0.159247	0.293613	2.0282	0.767367	-0.857934	-0.696141	-0.590963	-0.784899
ENST00000372075	0.844343	-0.110804	2.01197	0.204215	-0.794962	-0.676139	-0.776821	-0.701797
ENST00000431952	0.157314	-0.14798	2.15168	0.570449	-0.975259	-0.696914	-0.542568	-0.516725
ENST00000453711	-0.197548	0.49525	2.15904	0.326366	-0.771188	-0.680232	-0.708262	-0.623425
ENST00000395954	-0.103067	0.411288	2.1104	0.48178	-0.802623	-0.717861	-0.583421	-0.796498
ENST00000634688	-0.273717	0.824137	2.16347	-0.272386	-0.618879	-0.584861	-0.618879	-0.618879
ENST00000481853	0.296986	-0.517224	2.37584	-0.517224	-0.517224	-0.216128	-0.387803	-0.517224
ENST00000519956	-0.580631	-0.580616	2.02293	-0.580631	-0.580631	-0.205934	-0.580631	1.08615
ENST00000357797	-1.00675	0.0757257	1.75888	1.18551	-1.00675	-0.628487	-0.160502	-0.21763
ENST00000416587	-0.752772	-0.634863	1.19639	-0.752772	-0.752772	-0.61442	0.698851	1.61236
ENST00000628433	0.487463	-0.633994	2.29764	-0.633994	-0.633994	-0.245795	-0.40193	-0.235398
ENST00000453571	-0.477373	1.13619	1.90062	0.0887859	-0.869143	-0.774996	-0.481465	-0.522615
ENST00000559999	0.443825	0.0979249	2.20028	0.0297219	-0.743477	-0.541324	-0.743477	-0.743477
ENST00000562477	-0.400017	-0.400017	2.45697	-0.400017	-0.400017	-0.0568642	-0.400017	-0.400017
ENST00000359893	0.0723343	0.559644	2.22625	-0.317324	-0.700434	-0.62397	-0.559137	-0.657358
ENST00000380631	-0.0459537	-0.0351253	2.42592	-0.507666	-0.507666	-0.452822	-0.380131	-0.496556
ENST00000586268	-0.145823	0.96373	2.04981	-0.537385	-0.772559	-0.56213	-0.223086	-0.772559
ENST00000425459	-0.463746	0.790893	2.16392	-0.21931	-0.784583	-0.622834	-0.27135	-0.592994
ENST00000476818	0.63987	0.565781	1.991	-0.859634	-0.859634	-0.631105	-0.612932	-0.233348
ENST00000304207	-0.704819	0.000866675	0.992248	-0.704819	-0.704819	-0.548526	-0.35461	2.02448
ENST00000447706	0.310135	-0.419363	1.92939	0.789723	-1.07844	-1.01315	-0.0889979	-0.429302
ENST00000561958	-0.520858	-0.520858	2.36503	-0.520858	-0.520858	0.015801	-0.520858	0.223462
ENST00000534050	-0.332126	-0.159749	2.44967	-0.322391	-0.509104	-0.149679	-0.467517	-0.509104
ENST00000591686	0.0688818	0.373852	2.14291	0.209365	-0.847795	-0.251626	-0.847795	-0.847795
ENST00000367257	-0.58689	-0.58689	2.31822	-0.00473148	-0.58689	-0.431981	0.386027	-0.506859
ENST00000555993	-0.25643	0.8436	2.15254	-0.653924	-0.653924	-0.4321	-0.653924	-0.345838
ENST00000530500	-0.963047	0.3287	1.94253	0.810409	-0.963047	-0.688216	-0.343274	-0.124051
ENST00000640601	-0.588664	0.191949	2.40075	-0.334785	-0.588664	-0.412731	-0.310602	-0.35725
ENST00000527423	-0.427501	0.670739	2.11722	0.274658	-0.792847	-0.497907	-0.792847	-0.551515
ENST00000591598	-0.637447	-0.637447	2.29457	-0.637447	-0.637447	-0.0136412	-0.0569405	0.325796
ENST00000612959	-0.0774667	-0.565383	2.4262	-0.565383	-0.565383	-0.241943	-0.258732	-0.151915
ENST00000431028	-0.242466	0.0891661	2.41503	-0.229725	-0.598203	-0.512551	-0.500793	-0.420455
ENST00000418664	-0.420018	0.562244	2.00832	0.661017	-0.782252	-0.489827	-0.757233	-0.782252
ENST00000367382	-0.527819	0.891462	2.15679	-0.527819	-0.527819	-0.457714	-0.479258	-0.527819
ENST00000608825	-0.225176	0.0575797	2.31519	0.290819	-0.712247	-0.595176	-0.575848	-0.555139
ENST00000513794	-0.489472	0.178157	2.40032	-0.477773	-0.489472	-0.143236	-0.489472	-0.489055
ENST00000377431	-0.432119	-0.479984	2.34714	0.34507	-0.690258	-0.33554	-0.578692	-0.175612
ENST00000160262	-0.715511	-0.0675774	2.30927	-0.73467	-0.73467	-0.0571483	0.184581	-0.184269
ENST00000345221	-0.428274	-0.428274	2.42455	-0.428274	-0.428274	0.145096	-0.428274	-0.428274
ENST00000533162	0.700506	0.120723	2.08864	-0.106929	-1.04264	-0.597879	-0.599729	-0.562689
ENST00000564257	-0.535093	0.858479	2.16636	-0.457141	-0.568291	-0.331234	-0.564785	-0.568291
ENST00000439141	-0.606364	0.596755	2.13439	0.327555	-0.796734	-0.488233	-0.755069	-0.412303
ENST00000524674	0.179602	0.406321	2.07729	0.388967	-0.814923	-0.758143	-0.781198	-0.697912
ENST00000444677	-0.535558	0.349507	2.35333	-0.535558	-0.535558	-0.413096	-0.147507	-0.535558
ENST00000372059	-0.0109322	1.08827	1.93329	-0.190954	-0.812986	-0.656477	-0.812986	-0.537226
ENST00000552140	-0.313084	-0.0736988	2.39137	0.145387	-0.558237	-0.525299	-0.517086	-0.549356
ENST00000478844	-0.67485	0.861246	2.13078	-0.260862	-0.67485	-0.222758	-0.67485	-0.483853
ENST00000429779	-0.558249	-0.579012	2.07128	1.032	-0.579012	-0.426022	-0.381966	-0.579012
ENST00000591911	0.138749	0.251436	2.29054	-0.10506	-0.673999	-0.644543	-0.623421	-0.633698
ENST00000514860	-0.293999	0.626664	2.07369	0.338276	-0.893219	-0.318647	-0.639545	-0.893219
ENST00000392257	-0.651614	-0.136306	2.25488	-0.0178908	-0.845922	-0.205647	0.364786	-0.762286
ENST00000572781	0.305659	-0.435386	2.36507	-0.581604	-0.581604	-0.375588	-0.170444	-0.526107
ENST00000621032	-0.606121	-0.428132	2.35651	0.00856024	-0.606121	-0.337066	0.218492	-0.606121
ENST00000538890	-0.477074	0.377194	2.23934	0.289459	-0.812446	-0.532599	-0.524896	-0.558977
ENST00000487950	0.795006	-0.584392	2.15856	-0.584392	-0.584392	-0.0316108	-0.584392	-0.584392
ENST00000548256	-0.614337	-0.614337	2.29928	-0.614337	-0.614337	-0.239858	0.0159533	0.381978
ENST00000340694	0.103465	-0.782377	2.02355	0.166308	-1.09974	-0.658685	0.662659	-0.415171
ENST00000447246	-0.118061	0.0693568	2.32633	0.154329	-0.71346	-0.396326	-0.608703	-0.71346
ENST00000512348	-0.0828108	0.263615	1.98339	0.801849	-1.0196	-0.816185	-0.599695	-0.530558
ENST00000318876	-0.371805	-0.137576	2.45393	-0.239895	-0.557527	-0.288335	-0.449349	-0.409439
ENST00000311380	-0.398254	-0.398254	2.45838	-0.398254	-0.398254	-0.0688529	-0.398254	-0.398254
ENST00000373635	-0.179964	0.0153025	2.14814	0.718192	-0.749424	-0.660099	-0.69536	-0.596793
ENST00000336184	-0.70795	-0.70795	1.68056	1.16332	-0.70795	-0.645399	0.633314	-0.70795
ENST00000570450	-0.549937	0.273775	2.24313	0.220182	-0.989092	-0.25338	-0.636337	-0.30834
ENST00000358212	-0.794403	-0.378166	1.69909	-0.225643	-0.794403	-0.129522	1.41745	-0.794403
ENST00000627659	-0.424704	-0.0828039	2.44137	-0.184157	-0.543392	-0.267058	-0.395862	-0.543392
ENST00000521367	0.375117	0.780444	1.98915	-0.348427	-0.856341	-0.297187	-0.797718	-0.845036
ENST00000610361	-0.656308	0.110486	2.30848	-0.560483	-0.659263	0.195639	-0.659263	-0.0792929
ENST00000455444	-0.503846	-0.483474	1.73805	1.41589	-0.806368	-0.148507	-0.806368	-0.405373
ENST00000630572	-0.200307	-0.205884	2.4186	0.00437239	-0.618658	-0.435677	-0.60802	-0.354424
ENST00000445470	-0.65287	-0.653599	1.72854	1.3812	-0.653599	0.12182	-0.653599	-0.61789
ENST00000558456	-0.324591	0.702438	2.09655	0.172258	-0.89533	-0.283664	-0.825846	-0.641815
ENST00000635751	-0.623713	-0.69287	1.93047	-0.556719	-0.69287	0.173927	1.09034	-0.628567
ENST00000628140	-0.17928	-0.104941	2.14485	0.55839	-0.862724	-0.768844	-0.840487	0.0530301
ENST00000408978	-0.438461	-0.432999	1.17028	-0.149463	-0.770173	-0.62659	-0.69246	1.93987
ENST00000410031	-0.479811	0.040136	2.18075	0.664102	-0.901239	-0.555124	-0.45271	-0.496106
ENST00000487087	-0.587558	-0.13266	2.43113	-0.371681	-0.587945	-0.264688	-0.408418	-0.0781742
ENST00000639271	-0.689208	-0.819326	1.83433	1.24869	-0.819326	-0.0387184	-0.369532	-0.346912
ENST00000398093	-0.725447	-0.725447	1.84404	-0.725447	-0.725447	0.323466	1.11554	-0.381262
ENST00000557356	0.315773	1.06562	1.8124	-0.787062	-0.787062	-0.0455482	-0.787062	-0.787062
ENST00000583874	-0.518284	-0.518284	2.30813	-0.518284	-0.518284	0.521972	-0.238684	-0.518284
ENST00000517894	0.0284873	0.733055	1.5054	-0.0389311	-1.32864	-0.598613	0.855909	-1.15667
ENST00000326441	-0.473641	-0.473641	2.3198	-0.473641	-0.473641	0.522049	-0.473641	-0.473641
ENST00000451288	0.539815	0.137918	2.02134	-0.927048	-0.927048	0.146283	-0.0642088	-0.927048
ENST00000621119	-0.338739	0.110487	2.24952	-0.486404	-0.770655	-0.437387	0.443832	-0.770655
ENST00000313164	-0.444508	-0.0549469	2.37767	-0.0833822	-0.615487	0.0516296	-0.615487	-0.615487
ENST00000539050	0.425542	0.120404	2.22865	-0.522203	-0.789544	-0.122891	-0.789544	-0.550418
ENST00000456849	-0.551281	-0.551281	2.32067	-0.551281	-0.551281	0.214998	-0.551281	0.220741
ENST00000557006	-0.0900359	-0.25105	1.69814	0.978734	-1.35068	-0.605861	0.45222	-0.831466
ENST00000392445	-0.491137	-0.483696	2.27172	-0.491137	-0.491137	-0.470709	0.647235	-0.491137
ENST00000601440	0.54654	0.340831	1.84962	0.0204146	-1.56532	-0.0657307	-0.369882	-0.756471
ENST00000639386	-0.62682	-0.62682	1.89391	-0.62682	-0.62682	0.0371887	-0.62682	1.203
ENST00000262839	-0.695381	-0.311728	1.78393	0.490828	-1.68514	-0.106194	0.199276	0.324407
ENST00000296526	-0.620443	1.49085	1.72615	-0.620443	-0.620443	-0.355477	-0.409682	-0.590515
ENST00000377636	-0.552112	-0.527852	2.15512	0.86708	-0.606853	-0.45976	-0.606853	-0.268774
ENST00000435602	-0.607	-0.607	2.18231	-0.607	-0.607	0.552289	0.3004	-0.607
ENST00000281171	-0.838142	-0.838142	1.97089	0.959965	-0.838142	-0.265487	-0.124073	-0.0268723
ENST00000296145	-0.56723	1.29571	1.89788	-0.56723	-0.56723	-0.51255	-0.413322	-0.566027
ENST00000508053	-0.0207275	0.256794	2.24324	0.210589	-0.788454	-0.713813	-0.695679	-0.491946
ENST00000638313	-0.5853	0.0699884	2.40593	-0.5853	-0.5853	-0.177398	-0.261905	-0.280716
ENST00000641943	-0.482568	-0.482568	2.28767	-0.482568	-0.482568	0.607741	-0.482568	-0.482568
ENST00000621748	-0.284556	-0.0333946	2.26503	0.0919363	-0.93451	0.134994	-0.375411	-0.864086
ENST00000445943	0.34486	0.669411	2.11233	-0.6693	-0.6693	-0.516679	-0.636279	-0.635045
ENST00000393272	-0.929424	-0.462442	1.74209	-0.392629	-0.929424	-0.68975	0.912238	0.749337
ENST00000342695	-0.626358	0.849477	1.97855	-0.651017	-0.883449	0.389954	-0.360862	-0.696293
ENST00000395169	0.384805	-0.290928	2.14592	0.475936	-0.927336	-0.548924	-0.563159	-0.67631
ENST00000375826	-0.517956	-0.915925	1.26902	-0.915925	-0.915925	0.447628	-0.00145663	1.55054
ENST00000615003	-0.499837	-0.499837	2.208	-0.499837	-0.499837	0.791024	-0.499837	-0.499837
ENST00000618549	-0.805427	-0.805427	1.34041	-0.805427	-0.805427	-0.179617	0.554798	1.50612
ENST00000556246	-0.697781	-0.697781	1.70609	-0.697781	-0.697781	0.710384	1.07243	-0.697781
ENST00000589952	-0.431035	-0.448886	2.29728	-0.41515	-0.617999	0.550578	-0.324392	-0.610394
ENST00000488467	-0.394839	-0.394839	2.46874	-0.394839	-0.394839	-0.205145	-0.394839	-0.289398
ENST00000458169	-0.277862	0.704073	2.15401	-0.864644	-0.864644	-0.132822	-0.267957	-0.450158
ENST00000579279	-0.846634	-0.467846	1.91514	-0.852154	-0.858495	0.906892	-0.110941	0.314037
ENST00000370357	-0.589409	-0.589409	2.16875	-0.589409	-0.589409	0.747377	0.0309221	-0.589409
ENST00000389794	-0.413032	-0.284747	2.45098	-0.260514	-0.538515	-0.277173	-0.534908	-0.142093
ENST00000397916	-0.506018	0.960833	1.88809	0.4443	-0.824207	-0.409073	-0.729718	-0.824207
ENST00000335987	-0.939995	-0.675027	1.48207	-0.939995	-0.939995	0.283505	1.11087	0.61857
ENST00000396423	-0.739888	-0.739888	2.13472	0.269384	-0.739888	0.162828	0.392621	-0.739888
ENST00000637969	-0.482425	-0.0550931	2.13582	0.625934	-0.805006	0.0966298	-0.805006	-0.710853
ENST00000542601	-0.808796	-0.495414	2.08093	0.490095	-0.930322	-0.350474	-0.513359	0.527342
ENST00000573016	-0.650308	1.50869	1.66431	-0.236185	-0.865194	-0.285392	-0.562142	-0.57378
ENST00000617484	-0.703136	-0.703136	1.20457	-0.703136	-0.703136	0.704782	-0.703136	1.60633
ENST00000423207	-1.06057	-0.276515	1.02359	-0.226196	-1.06057	-0.272334	0.00154514	1.87106
ENST00000584437	-0.577367	-0.458268	2.1186	0.659252	-0.689642	0.32671	-0.689642	-0.689642
ENST00000515090	-0.38838	0.135228	1.59032	0.993615	-0.998297	0.628352	-0.962537	-0.998297
ENST00000610315	-0.92662	0.0239517	0.878923	-0.209593	-1.46914	-0.235843	1.75396	0.184356
ENST00000641902	-0.911635	-0.1198	2.25407	-0.441395	-0.911635	0.0292088	-0.0941017	0.195292
ENST00000612341	-0.68004	-0.54618	1.96967	0.904835	-0.68004	0.391833	-0.68004	-0.68004
ENST00000519445	-0.916597	-0.916597	1.37143	-0.916597	-0.916597	0.762031	0.728016	0.804909
ENST00000517742	-0.409945	0.37319	2.05091	0.610998	-0.931137	-0.591314	-0.931137	-0.171566
ENST00000528897	-0.166652	-0.306654	2.20261	0.487802	-0.905603	-0.384783	-0.905603	-0.0211189
ENST00000393939	-0.057573	-0.327277	2.33639	-0.538764	-0.983717	-0.14124	0.0922248	-0.380044
ENST00000492807	-0.392658	-0.320949	2.47261	-0.291004	-0.402718	-0.313003	-0.400984	-0.351291
ENST00000317977	-0.501055	0.385902	1.86461	-0.726131	-0.726131	1.06578	-0.636843	-0.726131
ENST00000306151	-0.915588	-0.915588	1.54105	0.319162	-0.915588	0.565916	-0.74432	1.06496
ENST00000355481	0.972598	-0.910531	1.32036	-0.910531	-0.910531	0.879915	-0.910531	0.469252
ENST00000442858	-0.812881	0.364056	2.12986	-0.602562	-0.812881	-0.449646	-0.37025	0.5543
ENST00000295731	-0.23148	-0.0313939	2.41702	-0.383059	-0.676436	-0.160146	-0.331565	-0.602945
ENST00000296280	-1.01908	0.0332639	1.37495	-0.236268	-1.01908	1.22534	0.659948	-1.01908
ENST00000326279	-0.5731	-0.591744	1.87029	-0.584431	-0.609518	1.30267	-0.609518	-0.204647
ENST00000624640	-0.686092	-0.686092	1.28344	-0.686092	-0.686092	1.66272	0.484304	-0.686092
ENST00000507226	-0.537719	0.390664	1.71309	-0.526708	-1.41267	0.0421797	-0.638752	0.969919
ENST00000361033	-0.717109	-0.717109	1.2105	-0.717109	-0.717109	1.45495	0.920094	-0.717109
ENST00000312734	-0.591777	-0.0993291	2.24291	-0.404387	-0.806226	0.0953538	-0.806226	0.369681
ENST00000344300	-0.56896	-0.56896	2.19981	-0.56896	-0.56896	0.731297	-0.56896	-0.0863108
ENST00000452489	-0.36037	1.19432	1.81283	-0.0768991	-0.953002	-0.730475	-0.841199	-0.0452055
ENST00000424728	-0.0672353	-0.303863	2.01185	0.989845	-0.773405	-0.327158	-0.756624	-0.773405
ENST00000560566	-0.311533	-0.173968	2.02513	0.997963	-0.935509	-0.377908	-0.547645	-0.676531
ENST00000458632	-0.590807	0.127641	1.58969	0.938026	-1.41933	-0.906802	0.553064	-0.291486
ENST00000557202	-0.547005	-0.547005	2.30407	-0.0107278	-0.547005	0.441685	-0.547005	-0.547005
ENST00000538924	0.163381	0.724302	1.86466	0.147974	-1.02797	0.0694283	-0.93172	-1.01005
ENST00000261201	-0.528244	-0.528244	1.97396	-0.528244	-0.528244	1.19551	-0.528244	-0.528244
ENST00000621128	-0.60495	0.0207793	0.92847	-0.60495	-0.60495	2.0755	-0.60495	-0.60495
ENST00000546243	-0.888319	-0.0535934	1.86122	0.308382	-0.888319	0.95267	-0.888319	-0.403718
ENST00000479795	0.759957	-0.68841	2.12546	-0.68841	-0.68841	-0.0489412	-0.68841	-0.0828349
ENST00000619866	-0.51685	1.25094	1.62573	-0.463819	-0.968249	0.486123	-0.968249	-0.44562
ENST00000564831	0.780516	-0.199073	1.63497	-0.372575	-0.93436	0.959247	-0.93436	-0.93436
ENST00000444029	-0.822498	-0.333533	0.989335	-0.34312	-0.839997	-0.237259	2.03741	-0.450338
ENST00000519209	0.644101	-0.217259	1.98069	0.21504	-1.07284	0.0380306	-1.07284	-0.514917
ENST00000340112	-0.945585	-0.324261	1.41632	-0.942228	-0.945585	-0.20104	0.593034	1.34934
ENST00000452626	-0.778661	-0.128107	1.40497	0.24968	-0.778661	1.5881	-0.778661	-0.778661
ENST00000572272	-0.64564	-0.478617	0.745202	-0.319136	-0.706864	2.1667	-0.706864	-0.0547798
ENST00000582416	-1.05313	-0.390192	1.40621	0.689175	-1.64248	0.0769398	0.16918	0.744304
ENST00000641341	-0.862104	-0.862104	1.46732	-0.862104	-0.862104	0.979716	0.955038	0.0463451
ENST00000615792	1.14959	0.139833	1.84129	-0.21029	-0.911944	-0.69138	-0.504776	-0.812324
ENST00000520542	0.0216398	-0.10216	2.16961	0.629087	-0.749322	-0.509346	-0.737667	-0.721844
ENST00000265224	-0.61391	-0.00216631	1.98187	-0.61391	-0.61391	1.08985	-0.61391	-0.61391
ENST00000368213	-0.130149	-1.05258	1.49474	-1.05258	-1.05258	0.167489	1.00731	0.618331
ENST00000513982	-0.514441	0.467544	1.5889	-0.527606	-1.50928	0.381682	-0.744581	0.857779
ENST00000507520	-0.659145	0.704317	1.94102	0.28785	-1.38674	-0.353323	-0.386546	-0.14743
ENST00000359156	-0.830502	-0.830502	2.11125	-0.210511	-0.830502	0.241722	-0.219016	0.568059
ENST00000303735	0.285182	0.619485	2.08587	-0.770632	-0.807075	-0.0689404	-0.796502	-0.547391
ENST00000402589	0.920465	0.713412	1.6207	-1.04309	-1.04309	-0.284244	-0.871846	-0.0123173
ENST00000635499	-0.724945	-0.375243	1.10929	-0.652781	-1.37221	1.44377	-0.23639	0.808514
ENST00000533539	0.318287	-0.378576	2.07591	0.710766	-0.877215	-0.681881	-0.471761	-0.69553
ENST00000629269	-0.558506	-0.579421	1.27135	-0.499571	-0.579421	1.91733	-0.451366	-0.520399
ENST00000608642	-0.778659	-0.311457	2.04368	0.256964	-1.37864	-0.187414	0.343701	0.0118303
ENST00000518521	0.211154	-1.131	1.11098	-1.131	-1.131	0.166347	1.09794	0.806564
ENST00000623476	-0.534325	-0.509199	1.23378	-0.534325	-0.534325	1.94705	-0.534325	-0.534325
ENST00000462320	0.537264	0.242495	1.94602	0.396169	-0.931033	-0.328847	-0.931033	-0.931033
ENST00000523515	-0.429338	-0.429338	2.42293	-0.429338	-0.429338	0.153102	-0.429338	-0.429338
ENST00000352445	1.14517	-0.358397	1.93258	-0.368586	-0.747873	-0.107146	-0.747873	-0.747873
ENST00000641401	-0.92371	-0.92371	1.13673	0.671128	-0.92371	1.12255	-0.92371	0.76443
ENST00000588118	-1.07022	0.267063	1.11328	-0.155692	-1.26038	-0.494393	1.63867	-0.0383286
ENST00000581954	-0.964508	-0.964508	1.62778	-0.546094	-0.964508	0.775077	0.766471	0.270285
ENST00000550620	-0.93962	-0.800948	0.932867	-0.331694	-0.93962	-0.235377	1.82008	0.494309
ENST00000552085	-0.457496	-0.350155	1.23941	-0.308075	-0.962409	-0.00950591	1.7936	-0.945367
ENST00000640469	0.123643	0.429864	1.46458	-1.08332	-1.08332	0.182689	-1.08332	1.04919
ENST00000545951	-0.869283	0.463656	1.85756	-0.652532	-1.01947	0.912964	-0.488203	-0.204694
ENST00000470402	0.233668	0.0946972	2.31776	-0.260223	-0.724793	-0.371717	-0.675866	-0.613526
ENST00000311661	-0.0169699	-0.667076	1.62295	-0.667076	-0.667076	1.53653	-0.667076	-0.474202
ENST00000449924	0.60982	-0.551596	2.2572	-0.551596	-0.551596	-0.10904	-0.551596	-0.551596
ENST00000420158	-0.418854	0.35576	0.87907	-1.039	-1.04345	1.14381	1.16612	-1.04345
ENST00000441172	-1.12016	0.864584	1.33094	-1.12016	-1.12016	0.0781638	0.788543	0.298243
ENST00000369215	-0.284069	-1.11203	1.59993	0.663488	-1.17053	0.689573	-0.810608	0.424246
ENST00000487897	-0.271579	-0.189602	2.32823	0.259638	-0.892044	-0.596822	-0.165768	-0.47205
ENST00000369235	-0.782451	-0.869269	1.6454	-0.140406	-0.869269	1.39382	-0.449074	0.0712568
ENST00000473246	-0.844807	-0.248398	0.739097	-0.531705	-0.844807	2.11762	0.054201	-0.441203
ENST00000529198	0.0152732	0.256775	1.66149	-0.327618	-1.94483	0.351106	0.276945	-0.28914
ENST00000564022	-0.72636	-0.332199	2.01898	-0.605067	-0.763177	0.382434	0.784261	-0.758874
ENST00000580212	-1.06263	-0.684274	1.43355	-0.667177	-1.06263	0.525425	1.17444	0.3433
ENST00000300557	-0.791849	-0.791849	1.80792	-0.791849	-0.791849	-0.05005	0.367538	1.04199
ENST00000318203	-0.569181	0.757619	2.19018	-0.478714	-0.826183	-0.350533	-0.294425	-0.428766
ENST00000367862	-1.01929	-0.309178	0.828337	-0.786656	-1.16443	-0.0583626	1.41633	1.09324
ENST00000555823	-0.536544	-0.536544	2.28979	-0.170445	-0.536544	0.550046	-0.536544	-0.523214
ENST00000395166	0.119954	-0.32426	1.56757	0.017428	-1.9238	0.152851	0.752963	-0.3627
ENST00000553699	0.0441847	-1.01059	1.39342	0.634469	-1.01059	-0.271632	-1.01059	1.23134
ENST00000551319	0.043857	-0.113252	2.17635	-0.708751	-1.07497	0.285798	-0.706842	0.0978135
ENST00000539317	-0.793036	-0.65013	1.96573	0.113148	-0.860707	0.559174	-0.860707	0.52653
ENST00000512636	-0.718698	0.297552	2.04695	-0.718698	-0.718698	-0.242171	-0.718698	0.772458
ENST00000551560	-0.519519	-0.363204	1.83227	-0.50101	-0.870495	1.21156	0.0808872	-0.870495
ENST00000520660	-0.520476	-0.520476	1.06217	-0.520476	-0.520476	2.06068	-0.520476	-0.520476
ENST00000559560	-0.369551	-0.300951	1.89744	1.2038	-0.855841	-0.356143	-0.855841	-0.362905
ENST00000381054	-0.0443755	-0.906455	1.24552	0.865652	-0.908861	1.33681	-0.769191	-0.819106
ENST00000586149	-1.10287	-0.164476	1.08603	-1.10287	-1.10287	0.749833	0.470728	1.16648
ENST00000616325	-0.722218	-0.722218	1.18507	1.0633	-0.722218	1.36273	-0.722218	-0.722218
ENST00000371759	-0.587213	-0.494555	1.29089	-0.342799	-0.587213	1.89532	-0.587213	-0.587213
ENST00000533411	0.34904	-0.89914	1.32795	-0.790934	-0.975088	0.68096	-0.899722	1.20694
ENST00000416585	-0.701975	-0.701975	1.70519	-0.701975	-0.701975	0.897995	0.906686	-0.701975
ENST00000637838	-0.471332	-0.300595	2.29027	-0.506677	-0.531237	0.58204	-0.531237	-0.531237
ENST00000528559	-0.52075	-0.137102	1.66046	-0.113414	-1.17291	0.980987	-1.17291	0.475647
ENST00000580338	-0.196967	-0.434631	1.08382	0.0153803	-1.91488	1.03191	-0.416627	0.831995
ENST00000637348	0.094553	0.356094	2.04911	-0.932735	-0.932735	0.223042	0.0754079	-0.932735
ENST00000504342	-0.883955	0.512973	1.62034	0.667063	-0.883955	0.735446	-0.883955	-0.883955
ENST00000625363	-0.0856889	0.206031	1.81253	-0.893131	-1.03236	0.188105	0.836867	-1.03236
ENST00000637594	-0.819582	0.465121	0.999881	-0.824781	-1.01483	1.60258	0.408339	-0.816724
ENST00000321510	0.633279	-0.677102	0.813316	-0.547343	-0.716087	1.91302	-0.702999	-0.716087
ENST00000367714	0.192536	-0.0595785	1.73367	0.186409	-1.0019	0.952668	-1.0019	-1.0019
ENST00000544190	-0.525378	0.668265	1.15661	-0.119036	-0.973196	1.55623	-0.853653	-0.909838
ENST00000442925	0.647408	-1.38226	0.922732	-0.63995	-1.38226	0.332991	0.38964	1.11171
ENST00000641796	-0.929604	-0.0237934	1.36368	-0.835557	-1.41688	1.07337	0.137088	0.631703
ENST00000326842	0.240798	-0.438489	1.43104	0.56979	-1.24373	1.06649	-1.24373	-0.382172
ENST00000283871	-0.0921966	-0.0360964	0.861942	0.25388	-1.15948	1.84593	-0.95914	-0.71484
ENST00000490956	-0.895772	0.768818	1.61986	0.236311	-0.899109	-0.899109	-0.774064	0.843067
ENST00000355385	-0.534256	-0.530526	2.35854	-0.390389	-0.559537	-0.559536	0.293046	-0.077338
ENST00000512545	-0.107989	-0.30482	2.45935	-0.328604	-0.444188	-0.400926	-0.431031	-0.441797
ENST00000304506	-0.316478	0.356351	2.1254	0.566412	-0.845593	-0.50462	-0.617142	-0.764325
ENST00000531584	0.567289	-0.415749	2.21522	0.138272	-0.682283	-0.600924	-0.556236	-0.665588
ENST00000528673	-0.168867	0.548492	2.28942	-0.47406	-0.548759	-0.548776	-0.548632	-0.548814
ENST00000395251	1.17416	0.243055	1.8348	-0.39721	-0.724711	-0.702597	-0.724855	-0.70265
ENST00000347476	1.24767	0.0285918	1.85914	-0.586251	-0.676131	-0.676376	-0.521492	-0.675149
ENST00000569970	0.0279876	-0.806706	1.63896	0.961882	-0.855375	-0.851728	-0.855419	0.740401
ENST00000614585	-0.709045	1.21845	1.67344	-0.624372	-0.708715	-0.705753	-0.709045	0.565035
ENST00000511948	0.106358	0.293282	2.31003	-0.49255	-0.732337	-0.599433	-0.307973	-0.577373
ENST00000223609	0.0705518	-0.00242568	1.77413	0.732411	-1.01486	0.470049	-1.01404	-1.01582
ENST00000558705	-1.08273	0.436527	0.462472	0.318935	-1.08193	-1.08273	1.69271	0.336739
ENST00000595510	-0.00735444	0.632942	1.99019	0.46478	-0.833995	-0.835041	-0.576478	-0.835041
ENST00000420911	-0.350604	-0.332634	2.47476	-0.356309	-0.362478	-0.352632	-0.357419	-0.362687
ENST00000640646	-0.522569	0.149107	1.47502	0.599023	-0.965573	-0.953782	-0.963976	1.18275
ENST00000309050	0.786999	0.0239746	2.04901	0.0832338	-0.762253	-0.763832	-0.653297	-0.763832
ENST00000473779	0.143472	0.601615	2.19906	-0.407042	-0.691626	-0.593401	-0.59773	-0.654349
ENST00000440375	1.2802	-0.683084	1.82091	0.0356132	-0.689957	-0.691677	-0.380324	-0.691677
ENST00000602346	1.30032	-0.536794	1.89837	-0.534933	-0.536464	-0.533456	-0.531787	-0.525255
ENST00000398097	-0.377037	-0.306311	2.47227	-0.263151	-0.392881	-0.36847	-0.395917	-0.3685
ENST00000557414	-0.470959	-0.470148	2.32916	-0.470959	-0.470864	0.49534	-0.470614	-0.470959
ENST00000418082	-0.437215	-0.401078	2.42792	-0.419694	-0.434495	0.127209	-0.432484	-0.430162
ENST00000541191	-0.551147	-0.268572	1.99836	1.13505	-0.608273	-0.531431	-0.606591	-0.567398
ENST00000409090	-0.380734	-0.314373	2.24456	0.420556	-0.917974	-0.188253	-0.0510358	-0.812749
ENST00000593425	-0.243323	-0.413318	2.45664	-0.21293	-0.48478	-0.187649	-0.434503	-0.480136
ENST00000503075	-0.595418	0.840594	2.14169	-0.067595	-0.613075	-0.59722	-0.551161	-0.557816
ENST00000558689	-0.535282	-0.522107	1.68673	-0.541582	-0.544902	1.55141	-0.547134	-0.547134
ENST00000506575	-0.450977	0.515937	2.236	-0.0277644	-0.781592	-0.188477	-0.520244	-0.782881
ENST00000521559	-0.133672	0.482471	2.13034	0.390417	-0.71977	-0.715056	-0.715613	-0.719113
ENST00000413931	-0.345895	-0.74735	2.08274	-0.507389	-0.744892	-0.272786	0.958392	-0.422822
ENST00000413802	-0.452871	-0.243111	0.794795	0.351602	-1.7167	1.11687	1.01674	-0.867327
ENST00000355722	0.286174	0.0734019	2.28891	-0.0882479	-0.719782	-0.531937	-0.720107	-0.588411
ENST00000612494	-0.654306	0.355942	1.94489	-0.637314	-0.657458	-0.662031	-0.662709	0.972985
ENST00000441637	-0.286973	-0.358988	2.4733	-0.31149	-0.381599	-0.382588	-0.370072	-0.381588
ENST00000567934	-0.434872	-0.237452	2.34759	0.394362	-0.572331	-0.518053	-0.568376	-0.410868
ENST00000519960	-0.521807	-0.536011	1.90132	1.29638	-0.535111	-0.536011	-0.536011	-0.53275
ENST00000567796	0.0218384	0.301938	2.32659	-0.568649	-0.601027	-0.609232	-0.262697	-0.608759
ENST00000490979	-0.870294	-0.643836	2.07316	0.280491	-0.986494	-0.319576	-0.132288	0.59884
ENST00000578071	-0.322709	0.392147	2.34231	-0.21068	-0.554119	-0.541735	-0.55459	-0.550623
ENST00000537688	-0.447373	-0.261883	1.92216	1.2386	-0.612167	-0.612171	-0.61358	-0.61358
ENST00000602719	0.572319	0.00599292	2.07568	-0.300976	-1.12273	-0.146963	-0.0919712	-0.991352
ENST00000523922	-0.191289	-0.0933564	2.30355	0.392424	-0.683562	-0.607543	-0.683731	-0.436487
ENST00000491493	0.273812	-0.582144	2.09865	0.752117	-0.640679	-0.637087	-0.627168	-0.637506
ENST00000409410	-0.361865	-0.18195	2.46429	-0.248904	-0.441953	-0.441707	-0.379325	-0.408589
ENST00000396617	1.43374	-0.671276	1.67085	-0.625538	-0.688463	-0.57162	0.15042	-0.698118
ENST00000524637	0.146327	-0.47513	1.98028	0.0995737	-0.891023	-0.765092	0.800359	-0.895294
ENST00000458381	0.337136	-0.253845	2.096	-0.0942464	-0.994884	0.411554	-0.49292	-1.00879
ENST00000596443	0.704202	-0.667988	1.59092	-0.675484	-0.72479	-0.72398	-0.725492	1.22261
ENST00000454542	-0.445137	-0.447494	2.3888	-0.448793	-0.448642	-0.449403	-0.448446	0.299114
ENST00000508894	-1.01111	0.0316921	0.89265	-0.140625	-0.999509	-0.916487	1.78724	0.35615
ENST00000510580	-0.721221	-0.503374	1.39401	-0.639254	-0.722571	-0.180428	1.77672	-0.40389
ENST00000458477	-0.496779	-0.445339	2.41999	-0.190142	-0.498594	0.100619	-0.507417	-0.382338
ENST00000327939	-0.420543	-0.199374	2.199	0.757901	-0.610912	-0.506812	-0.605811	-0.613446
ENST00000341848	0.0781564	-0.441404	2.42543	-0.218304	-0.527519	-0.357141	-0.442129	-0.517089
ENST00000549016	-0.397538	-0.397538	2.46347	-0.397538	-0.393659	-0.118802	-0.362786	-0.395608
ENST00000422234	-0.241805	-0.448085	2.34154	-0.196271	-0.61473	0.355086	-0.614119	-0.581619
ENST00000536023	-0.278118	-0.0847615	2.16767	0.756602	-0.662975	-0.648728	-0.586157	-0.66353
ENST00000524294	-0.128227	0.498996	1.99304	0.637179	-0.855841	-0.862008	-0.471825	-0.811311
ENST00000531011	-0.390131	-0.390131	2.46569	-0.390131	-0.381668	-0.141576	-0.390131	-0.381921
ENST00000367154	-0.120251	0.811015	2.07854	-0.134204	-0.799031	-0.222791	-0.810757	-0.802521
ENST00000428318	-0.0184358	0.760258	2.10117	-0.128068	-0.815532	-0.770997	-0.781207	-0.347188
ENST00000553885	-0.114259	0.0301501	2.38256	-0.0145254	-0.608532	-0.59277	-0.568657	-0.51397
ENST00000262450	-1.03091	0.51525	1.99737	-0.572443	-1.02297	-0.270746	0.475865	-0.0914274
ENST00000315099	-0.3563	-0.3563	2.47485	-0.3563	-0.350894	-0.355896	-0.3563	-0.342856
ENST00000586624	-0.600805	-0.475655	2.03443	1.09247	-0.59679	-0.598862	-0.438694	-0.416095
ENST00000484931	-0.30538	-0.174578	2.16551	0.798359	-0.656456	-0.633392	-0.644117	-0.549947
ENST00000538948	-0.872639	1.40489	1.41474	-0.906815	-0.89457	-0.482836	-0.250153	0.587383
ENST00000356026	-0.17142	0.174072	2.30959	0.15635	-0.783451	-0.489449	-0.679853	-0.515841
ENST00000548523	0.620245	-0.540847	2.27484	-0.522396	-0.550038	-0.555654	-0.358235	-0.367916
ENST00000382145	-1.07019	1.30169	1.53327	0.232388	-1.10757	0.0314533	-0.233048	-0.687994
ENST00000370670	0.0910169	-0.62169	0.758113	-0.28492	-0.929569	-0.559715	2.11048	-0.563719
ENST00000286195	-0.500814	0.0846947	2.40892	-0.0604342	-0.498699	-0.500814	-0.445916	-0.486939
ENST00000514525	-0.299415	0.764483	2.04844	0.326259	-0.735442	-0.733338	-0.735129	-0.635853
ENST00000293879	-0.503445	1.40216	1.80415	-0.327103	-0.616622	-0.519331	-0.616207	-0.623605
ENST00000379024	0.457141	-0.818989	1.70175	0.750918	-0.878887	-0.886891	-0.886604	0.561558
ENST00000426783	-0.358565	-0.358565	2.47475	-0.358565	-0.351681	-0.358565	-0.33025	-0.358565
ENST00000432776	-0.3516	-0.31951	2.47198	-0.407448	-0.38711	-0.255864	-0.356764	-0.393685
ENST00000561012	1.07922	-0.505019	2.05007	-0.516686	-0.52767	-0.527192	-0.526488	-0.526236
ENST00000381535	0.158089	-0.236667	2.29339	0.29345	-0.632877	-0.609215	-0.632465	-0.6337
ENST00000374519	-0.691109	-0.733587	1.73131	0.817757	-0.729802	0.941049	-0.730869	-0.604745
ENST00000491071	-0.568721	-0.528034	2.04002	-0.482122	-0.855236	-0.614342	0.943694	0.0647364
ENST00000303025	0.0881338	0.195478	2.22889	0.258118	-0.691326	-0.677107	-0.699452	-0.70273
ENST00000555334	-1.16874	0.685683	0.741446	0.308983	-1.15886	1.25404	-1.16302	0.500471
ENST00000475086	-0.543951	0.249223	2.26916	0.360463	-0.577687	-0.585443	-0.585401	-0.586364
ENST00000635638	0.14823	-0.833834	1.93648	-0.813824	-0.872868	-0.451557	0.949144	-0.0617681
ENST00000419612	-0.150995	0.581025	1.86622	-0.878011	-0.948322	-0.875296	-0.362249	0.767634
ENST00000399286	-0.353894	-0.353894	2.47487	-0.353894	-0.35151	-0.353894	-0.353894	-0.353894
ENST00000521429	-0.316797	0.613501	2.17272	0.18481	-0.71906	-0.680239	-0.6519	-0.603033
ENST00000380589	1.18366	0.288133	1.80482	-0.648307	-0.788007	-0.692485	-0.37516	-0.77266
ENST00000637585	-0.384382	-0.15201	2.45859	-0.204441	-0.483561	-0.437546	-0.403595	-0.39306
ENST00000509001	0.341982	0.761438	1.85949	-0.929847	-0.935035	-0.945062	0.241163	-0.394132
ENST00000514655	-0.546865	0.733141	2.20156	-0.456859	-0.749848	-0.378153	-0.201262	-0.601717
ENST00000509047	-0.320788	-0.339037	2.47419	-0.321705	-0.371043	-0.372487	-0.374566	-0.374566
ENST00000315022	0.153643	-0.0457177	2.06056	0.757774	-0.777415	-0.732455	-0.779799	-0.636586
ENST00000622690	-0.46195	-0.120747	2.38265	0.236515	-0.522256	-0.524165	-0.522047	-0.468001
ENST00000522517	-0.701293	0.436266	2.29212	-0.246629	-0.694383	-0.090185	-0.590175	-0.40572
ENST00000375819	-0.551842	-0.603764	2.3349	-0.581912	-0.60472	0.0724557	-0.321942	0.256821
ENST00000444317	-0.787801	1.00998	1.80149	-0.305374	-0.924008	-0.510578	0.51617	-0.799872
ENST00000525291	-0.275083	0.182157	2.39706	-0.287827	-0.61356	-0.32611	-0.538984	-0.537657
ENST00000549368	-0.0250599	-0.409106	2.45267	-0.378581	-0.400166	-0.427677	-0.418788	-0.393291
ENST00000529268	-0.225515	-0.257882	2.38877	0.212748	-0.590035	-0.479297	-0.565134	-0.483654
ENST00000414683	-0.699605	0.62413	2.1753	0.188432	-0.688273	-0.40063	-0.591377	-0.607975
ENST00000456542	-0.342399	-0.409273	2.42479	0.134925	-0.440019	-0.456008	-0.456008	-0.456008
ENST00000449649	0.319343	-0.400766	1.86958	1.08529	-0.719734	-0.720807	-0.712447	-0.720459
ENST00000380605	-0.675623	0.607509	2.20991	0.0625903	-0.675471	-0.656174	-0.534266	-0.338479
ENST00000594321	1.24361	-0.069184	1.65252	-0.805296	-0.800299	-0.801685	0.380964	-0.80063
ENST00000522342	0.29505	0.45543	2.05908	0.280382	-0.774925	-0.761557	-0.77546	-0.778001
ENST00000596942	-0.00241683	1.06927	1.9278	-0.0740704	-0.736293	-0.756517	-0.69098	-0.73679
ENST00000610831	-0.334994	1.1644	1.91024	-0.200397	-1.04118	-0.42133	-0.566057	-0.510679
ENST00000463558	-0.785171	0.591518	2.17412	-0.71236	-0.775262	0.112939	-0.270712	-0.335075
ENST00000583527	0.551308	0.0890231	2.22026	-0.458385	-0.806804	-0.365044	-0.554397	-0.675961
ENST00000543115	0.839831	-0.0504645	1.98039	0.253081	-0.809005	-0.800651	-0.784265	-0.628916
ENST00000512986	-0.599425	0.354012	0.687813	-0.481708	-1.1418	1.66516	0.657037	-1.14109
ENST00000528956	0.245027	-0.251437	2.28483	0.247471	-0.627181	-0.632903	-0.632903	-0.632903
ENST00000534285	-0.680105	1.5608	1.51988	-0.508814	-0.776286	-0.639384	0.213431	-0.689524
ENST00000563002	-0.50199	-0.471339	2.14573	0.913292	-0.51898	-0.52621	-0.523116	-0.517389
ENST00000635652	-0.00905056	-0.498886	2.38575	0.15651	-0.502153	-0.504322	-0.513542	-0.514305
ENST00000514552	0.0275067	-0.161968	0.794267	-1.37944	-1.37678	1.33848	-0.103217	0.861151
ENST00000531134	-0.122635	0.574179	2.13474	0.257702	-0.73617	-0.627793	-0.724832	-0.75519
ENST00000569006	0.220738	0.0536765	2.34457	-0.272367	-0.588007	-0.5669	-0.595854	-0.595854
ENST00000427698	-0.20281	0.19059	2.27548	0.268243	-0.82964	-0.455657	-0.610053	-0.636152
ENST00000640151	-0.642229	1.41274	1.59495	-0.83942	-0.871297	-0.727435	-0.125275	0.197961
ENST00000451167	-0.486528	-0.486528	2.34834	-0.486528	-0.46083	-0.486528	-0.373436	0.432038
ENST00000591940	-0.768845	0.102199	2.27739	-0.166405	-0.731811	-0.139127	-0.768845	0.195441
ENST00000423413	-0.121335	0.723247	2.01804	0.377624	-0.754766	-0.753161	-0.72708	-0.762575
ENST00000401885	-0.617014	0.0804595	2.18262	-0.255412	-0.765114	-0.469867	0.616947	-0.772622
ENST00000376765	-0.262165	0.494923	1.74488	0.171233	-0.989497	0.820527	-0.989274	-0.99063
ENST00000447353	-0.505233	0.471488	2.08177	0.465037	-1.01439	-0.29558	-0.344327	-0.858766
ENST00000554422	-0.169037	0.427474	2.10833	0.346146	-1.08545	-0.640631	-0.221104	-0.765723
ENST00000318074	-0.595517	1.11768	2.00948	-0.595517	-0.58829	-0.26906	-0.579016	-0.499759
ENST00000527024	0.24719	0.46764	2.22064	-0.358252	-0.649732	-0.648374	-0.635419	-0.643691
ENST00000391923	-0.498203	-0.465975	1.42593	-0.421003	-0.672038	1.78684	-0.500127	-0.655424
ENST00000616010	0.0922373	-0.204843	2.41138	-0.387544	-0.60178	-0.256377	-0.559916	-0.493158
ENST00000405243	-0.393317	0.29621	2.38731	-0.38486	-0.501064	-0.443786	-0.501286	-0.459211
ENST00000507141	-0.472385	-0.481514	2.40177	0.196098	-0.482251	-0.483231	-0.483798	-0.194689
ENST00000544652	0.270465	0.42482	2.11316	0.102625	-0.887136	-0.912213	-0.684872	-0.426849
ENST00000422625	0.634987	0.129778	1.99206	0.382752	-0.800984	-0.770353	-0.769256	-0.798984
ENST00000314391	-0.094723	-0.00846381	1.9254	1.08244	-0.74584	-0.731127	-0.681198	-0.746492
ENST00000602593	-0.872264	-0.342519	0.747462	-0.48776	-0.884942	0.0357997	-0.304789	2.10901
ENST00000413184	-0.318341	-0.316253	2.47365	-0.358888	-0.383348	-0.390202	-0.32133	-0.385284
ENST00000445582	0.178142	-0.308589	2.36267	-0.575118	-0.552288	-0.574536	0.0384712	-0.568752
ENST00000628861	-0.470335	0.54803	2.30677	-0.461705	-0.508988	-0.359376	-0.527198	-0.527198
ENST00000509739	-0.554767	-0.554767	2.35174	0.320974	-0.497993	-0.472009	-0.068531	-0.524652
ENST00000557671	-0.344816	-0.0599604	2.43432	-0.0888703	-0.487849	-0.468512	-0.521755	-0.462559
ENST00000438959	-0.129037	0.837461	1.6241	0.0821412	-1.03106	-1.03726	-1.02129	0.674946
ENST00000448072	-0.464923	0.175183	2.38006	-0.00910726	-0.544357	-0.457301	-0.529743	-0.549814
ENST00000536169	-0.3306	-0.359313	2.47474	-0.359313	-0.347581	-0.359313	-0.359313	-0.359313
ENST00000469185	-0.272095	-0.0744027	2.45021	-0.261948	-0.457645	-0.470788	-0.44986	-0.463475
ENST00000624953	-0.448355	-0.224183	2.4064	0.187028	-0.466812	-0.491622	-0.491622	-0.470834
ENST00000533679	0.711448	0.454353	2.0164	-0.259025	-0.833745	-0.709474	-0.646181	-0.733773
ENST00000326470	0.0202039	0.547795	2.01985	0.494178	-0.78464	-0.759703	-0.784443	-0.753237
ENST00000563193	-0.495517	-0.205755	2.43266	-0.0411875	-0.598629	-0.364389	-0.499764	-0.227415
ENST00000440437	-0.046469	0.772031	1.99656	0.27945	-0.838093	-0.854459	-0.809754	-0.499265
ENST00000629688	-0.379576	-0.323928	2.47373	-0.314141	-0.317362	-0.379576	-0.379576	-0.379576
ENST00000512728	-0.191175	-0.399592	2.28858	-0.592181	-0.611699	0.547065	-0.530277	-0.510723
ENST00000437756	-0.387153	-0.313819	2.47427	-0.348479	-0.366317	-0.338103	-0.351089	-0.369315
ENST00000264343	-0.534681	-0.406685	2.42879	-0.147946	-0.521808	-0.0919179	-0.567496	-0.158253
ENST00000458317	-0.212014	-0.560013	2.0402	-0.62322	-0.604741	-0.50392	-0.593817	1.05753
ENST00000421528	-0.446729	-0.0903221	2.4533	-0.228387	-0.472307	-0.433914	-0.438776	-0.342865
ENST00000561428	-0.458049	0.579547	2.25683	-0.103542	-0.651771	-0.678854	-0.569404	-0.374756
ENST00000517312	-0.418299	0.413609	2.22277	0.316456	-0.700793	-0.606563	-0.590177	-0.637
ENST00000355591	-0.708315	-0.511094	1.33505	0.0314495	-0.687693	-0.708762	1.78615	-0.536783
ENST00000587026	-0.791557	0.29188	2.16355	-0.442442	-0.748719	-0.584362	0.557448	-0.445798
ENST00000413780	0.867586	0.264112	1.67779	-0.49645	-1.01797	-0.872	0.57267	-0.995743
ENST00000561654	0.799559	0.449502	1.98795	-0.35226	-0.719277	-0.724577	-0.687474	-0.75342
ENST00000439915	-0.0807165	0.134042	2.18172	0.230291	-0.873804	0.0676635	-0.734723	-0.924473
ENST00000434981	-0.204138	1.45396	1.74214	-0.476879	-0.62116	-0.628288	-0.619633	-0.646004
ENST00000595533	0.00194596	0.313935	1.90756	-0.467334	-1.04527	-0.443147	0.793378	-1.06107
ENST00000515290	-0.42597	-0.456153	1.82495	1.13796	-0.85703	0.286388	-0.873976	-0.636172
ENST00000276173	0.412388	0.00321149	1.98383	0.700904	-0.768723	-0.777204	-0.777204	-0.777204
ENST00000518083	1.16727	-0.0242513	1.84485	-0.000844739	-0.765549	-0.741609	-0.774255	-0.705612
ENST00000392841	-1.13507	-0.161458	1.46035	0.304543	-1.09143	-0.962055	0.583847	1.00126
ENST00000547002	-0.0990573	0.0575902	2.29019	-0.220025	-0.732029	-0.738177	-0.75714	0.19865
ENST00000625756	-0.344418	-0.595036	2.29321	0.471204	-0.760393	-0.596876	-0.270239	-0.19745
ENST00000273861	0.951389	-0.182121	2.05297	-0.130924	-0.708624	-0.608437	-0.768528	-0.605721
ENST00000433785	-0.269556	0.0510364	2.33705	0.245612	-0.561581	-0.62527	-0.628947	-0.548347
ENST00000569026	-0.305495	-0.205854	2.19708	0.720154	-0.709587	-0.505563	-0.754269	-0.436463
ENST00000329134	-0.591811	0.473434	2.20356	-0.107385	-1.06802	-0.510812	-0.00295859	-0.396005
ENST00000381984	0.938951	-0.121346	2.09639	-0.631815	-0.570318	-0.631815	-0.50915	-0.570895
ENST00000417954	-0.835036	0.430774	1.70725	-0.812477	-0.999913	-0.589442	1.09317	0.00567135
ENST00000452323	0.442627	-0.685936	1.91702	0.960548	-0.68125	-0.664821	-0.653121	-0.635065
ENST00000568309	0.0154729	0.828811	2.03979	0.0481044	-0.733504	-0.717964	-0.740357	-0.740357
ENST00000550354	-0.668084	0.249833	2.33772	-0.36516	-0.839113	-0.331121	-0.139697	-0.244373
ENST00000611925	-0.442683	1.00108	1.94425	0.280192	-0.745239	-0.705658	-0.704101	-0.627837
ENST00000538164	-0.339561	0.192187	2.40918	-0.328111	-0.454794	-0.488104	-0.490003	-0.50079
ENST00000431183	0.604178	0.355442	2.00839	0.0799391	-0.907433	-0.842232	-0.864858	-0.433423
ENST00000512808	-0.496721	-0.291222	2.08115	1.00697	-0.564562	-0.562203	-0.58894	-0.584477
ENST00000435423	-0.302888	0.581546	2.13127	0.340551	-0.71367	-0.565797	-0.749676	-0.721334
ENST00000379081	1.34008	-0.465577	1.83754	-0.21029	-0.622083	-0.645241	-0.64388	-0.590548
ENST00000465844	-0.741902	-0.348797	1.93071	-0.555548	-1.07727	0.644386	-0.519468	0.667885
ENST00000470691	-0.463524	-0.049667	2.3937	0.131941	-0.564874	-0.51676	-0.555267	-0.375546
ENST00000594047	0.359924	0.134922	2.14645	0.292978	-0.750328	-0.719043	-0.67689	-0.788015
ENST00000356141	-0.418532	-0.276404	2.46893	-0.418532	-0.388456	-0.418532	-0.298541	-0.249931
ENST00000367688	-0.679817	-0.00270934	1.32063	-0.679817	-0.618706	-0.467547	-0.679817	1.80778
ENST00000471459	0.627976	-0.186758	1.04169	-0.0376072	-1.58526	1.45135	-0.606183	-0.705205
ENST00000549919	-0.0962721	-0.429276	1.80835	-0.196904	-1.106	-1.11022	0.116323	1.01399
ENST00000566741	-0.406867	-0.0271719	2.41944	-0.086269	-0.547082	-0.551108	-0.24426	-0.556684
ENST00000438022	-0.373744	-0.462086	2.44135	-0.462086	-0.435547	-0.271429	0.0209753	-0.457436
ENST00000514321	-0.89992	0.399664	2.0423	-0.230273	-0.929487	-0.893821	0.176128	0.335404
ENST00000585854	-0.533083	0.262769	2.34488	-0.434133	-0.631975	-0.567467	-0.486187	0.0451936
ENST00000381341	-0.417684	-0.24269	2.23431	-0.458343	-0.621484	-0.613882	0.690027	-0.570255
ENST00000600247	-0.220668	-0.351301	1.29616	0.303936	-1.01463	-0.952469	1.62663	-0.687661
ENST00000485416	-0.546745	0.192531	2.3927	-0.488461	-0.502962	-0.497073	-0.431709	-0.118277
ENST00000565035	-0.378877	-0.404689	2.46982	-0.315996	-0.437255	-0.277232	-0.258113	-0.397661
ENST00000434911	0.222216	-0.497514	1.73368	0.990792	-1.28833	-0.0640652	-0.0738296	-1.02295
ENST00000541050	-0.232091	-0.404199	2.38967	-0.341456	-0.539299	-0.547731	0.232533	-0.557426
ENST00000492627	-0.609261	-0.606899	1.70043	1.50483	-0.601899	-0.605762	-0.57776	-0.203673
ENST00000547623	-0.629357	-0.629357	2.17115	-0.45038	-0.5688	-0.384936	0.83682	-0.345138
ENST00000548887	-0.497044	0.476607	2.09613	-0.380245	-1.30791	0.0849345	-0.517291	0.0448154
ENST00000371248	-0.0420943	0.659035	2.22228	-0.473702	-0.606865	-0.600292	-0.605802	-0.552564
ENST00000430200	0.181454	-0.798252	1.43615	-0.539576	-0.934004	1.46713	0.150756	-0.963657
ENST00000545656	-0.422045	-0.154239	2.4632	-0.398469	-0.462259	-0.390321	-0.36119	-0.27468
ENST00000560836	-0.458989	0.378021	2.36668	-0.448198	-0.445174	-0.463602	-0.464368	-0.464368
ENST00000638240	-0.0318457	1.02161	1.98873	-0.179694	-0.775105	-0.6701	-0.645023	-0.708576
ENST00000341418	-1.22386	-0.162973	0.89904	0.0700258	-1.13808	1.79072	0.140384	-0.375252
ENST00000395330	-0.167441	0.388471	2.19862	0.153349	-0.945114	-0.289396	-0.456145	-0.882346
ENST00000373473	0.0225114	0.635962	2.19965	-0.26441	-0.672461	-0.599196	-0.633617	-0.688441
ENST00000343894	0.0798953	-1.14437	1.33579	0.998415	-1.06028	0.594119	0.340788	-1.14437
ENST00000360290	-0.663044	0.606213	2.14087	0.335843	-0.685806	-0.701485	-0.540855	-0.49174
ENST00000583325	-0.894283	-0.0797088	1.94029	1.07992	-0.894107	-0.342729	-0.308493	-0.500892
ENST00000284617	0.272378	-0.653427	1.8128	-0.597571	-0.674705	1.20958	-0.688396	-0.680661
ENST00000514527	-0.192247	0.438662	0.693636	-0.837803	-1.72942	1.47329	0.532046	-0.378169
ENST00000520898	0.488399	0.484735	2.05353	0.00248153	-0.840443	-0.669676	-0.737724	-0.781307
ENST00000509085	-0.0241158	0.258934	2.30217	0.00342082	-0.749955	-0.58126	-0.582109	-0.627084
ENST00000534485	-0.271016	0.503518	2.28519	-0.121626	-0.576425	-0.609551	-0.596125	-0.613964
ENST00000371667	-0.521475	-0.39215	2.26362	0.657536	-0.516017	-0.414838	-0.538336	-0.538336
ENST00000369825	-0.476467	0.552318	2.23928	-0.0119899	-0.761181	-0.376394	-0.419867	-0.745696
ENST00000375466	-0.234646	0.35126	2.19639	0.398369	-0.652689	-0.686228	-0.686228	-0.686228
ENST00000513245	0.66686	-0.00400167	1.97611	0.466373	-0.881581	-0.718168	-0.809408	-0.696185
ENST00000445828	-0.418893	-0.402326	2.44141	-0.274834	-0.493315	-0.421602	-0.452793	0.022349
ENST00000537989	0.147755	0.114836	2.31459	-0.120027	-0.738111	-0.746499	-0.581859	-0.390682
ENST00000443829	0.528495	-0.39554	2.25362	0.0418045	-0.635865	-0.542537	-0.668709	-0.581265
ENST00000354433	-0.414346	-0.498692	2.27432	0.637326	-0.516981	-0.528833	-0.469688	-0.483103
ENST00000377782	-0.483755	-0.112397	1.09833	0.366691	-1.59917	-0.512051	-0.333108	1.57545
ENST00000579214	0.732746	-0.379614	2.22596	-0.488379	-0.632858	-0.398964	-0.478061	-0.580825
ENST00000413584	0.821473	-1.03567	1.67415	-0.973824	-1.03066	0.325619	0.502664	-0.283747
ENST00000156499	-0.582038	-0.0590089	1.33063	-0.251488	-1.37505	0.865438	1.08017	-1.00866
ENST00000429490	-0.472032	0.384295	2.36461	-0.482793	-0.458768	-0.434225	-0.448653	-0.452439
ENST00000641196	0.992298	-0.0384207	1.83951	-0.562452	-1.1329	-0.860776	-0.479981	0.242722
ENST00000514952	-0.716003	0.688013	1.90951	0.755791	-0.787678	-0.681843	-0.704993	-0.462793
ENST00000639856	-0.38762	0.00257176	2.36304	0.222191	-0.582155	-0.56122	-0.482989	-0.573818
ENST00000348417	0.00770096	-0.154435	2.17854	0.648771	-0.671182	-0.577658	-0.712622	-0.719118
ENST00000577646	-0.524323	-0.51427	2.30007	0.56083	-0.492312	-0.486249	-0.524301	-0.319448
ENST00000395936	0.916292	-0.487202	1.91625	0.490106	-0.691955	-0.716175	-0.6981	-0.729218
ENST00000454516	-0.676317	0.416982	2.2222	-0.638875	-0.707708	-0.711852	0.119286	-0.0237177
ENST00000354961	-0.391743	-0.531441	2.04265	-0.139433	-0.691008	-0.758476	1.0123	-0.542858
ENST00000357898	-0.334628	0.506176	2.28118	-0.103864	-0.755292	-0.518155	-0.540201	-0.535219
ENST00000591759	0.442647	0.310345	2.21886	-0.63617	-0.581198	-0.63617	-0.482146	-0.63617
ENST00000549425	-0.63937	-0.61663	2.38851	-0.10064	-0.584016	0.0437219	-0.119136	-0.372435
ENST00000528131	0.348214	0.177202	2.04906	0.512361	-0.779652	-0.796797	-0.717883	-0.79251
ENST00000538511	-0.401181	0.154634	2.38686	-0.0287253	-0.484295	-0.54243	-0.54243	-0.54243
ENST00000367704	-0.572535	-0.567088	2.22001	0.702722	-0.67947	-0.561641	-0.224326	-0.317671
ENST00000420616	-0.287506	-0.105029	2.35224	0.237128	-0.73173	-0.347007	-0.693512	-0.42458
ENST00000503466	0.125731	0.374421	2.09771	0.411151	-0.688199	-0.808029	-0.713017	-0.799771
ENST00000591042	0.114112	0.648748	2.18452	-0.691367	-0.674521	-0.586822	-0.602118	-0.392554
ENST00000443098	-0.474798	-0.36833	1.59354	1.59257	-0.77092	-0.779274	-0.242405	-0.550379
ENST00000395321	-0.461234	0.251517	2.32653	-0.00333076	-0.698003	-0.152898	-0.673629	-0.588957
ENST00000422892	0.892517	-0.3813	1.65292	-0.400882	-1.10897	-0.959383	0.848394	-0.543294
ENST00000414841	0.470123	-0.343729	2.21123	0.111401	-0.840099	-0.409335	-0.887927	-0.311666
ENST00000427417	-0.389612	-0.113321	1.8529	1.28861	-0.686362	-0.645244	-0.660188	-0.646781
ENST00000440960	-0.511413	0.0911431	1.89392	-0.318187	-1.1581	0.801338	0.208795	-1.00749
ENST00000435302	0.038252	0.146239	2.10471	0.54553	-0.970279	-0.313349	-0.715703	-0.835398
ENST00000368354	-0.662314	0.655297	2.18718	-0.226079	-0.651348	0.0182063	-0.660217	-0.66073
ENST00000340825	-0.126866	0.0568567	2.11903	0.738688	-0.682239	-0.671352	-0.727414	-0.706703
ENST00000538663	0.440262	0.467499	2.04258	-0.493559	-1.3147	-0.455804	-0.353144	-0.333133
ENST00000372725	-0.423633	0.813799	2.15341	-0.155969	-0.709213	-0.553129	-0.397218	-0.728046
ENST00000450297	-0.124353	0.482875	2.05399	0.563244	-0.757925	-0.752604	-0.710888	-0.754338
ENST00000429990	-0.657545	0.565088	2.00094	0.719563	-0.651191	-0.653134	-0.664895	-0.658827
ENST00000475616	-0.408374	0.235685	1.13827	-0.55639	-0.83888	-0.812175	-0.611547	1.8534
ENST00000574544	-0.363731	0.903798	1.94414	0.411529	-0.75751	-0.757085	-0.713211	-0.667932
ENST00000541257	-0.928632	-0.928632	1.59022	1.37463	-0.854945	0.0377063	0.0577545	-0.348104
ENST00000434477	-0.426799	0.197807	2.35717	-0.158567	-0.752186	-0.108568	-0.604348	-0.504506
ENST00000527924	-0.701045	0.425076	2.26131	0.139634	-0.569619	-0.343612	-0.701045	-0.510702
ENST00000435990	-0.56759	0.692883	1.99239	0.514179	-0.82711	-0.25052	-0.709879	-0.844357
ENST00000523410	-0.0207288	-0.12707	2.07279	0.859256	-0.715182	-0.749966	-0.611012	-0.708084
ENST00000468211	-0.369527	0.150069	2.36339	0.0874125	-0.594386	-0.573073	-0.528679	-0.535209
ENST00000406697	-0.457434	0.318262	2.13863	0.62615	-0.664059	-0.651861	-0.647067	-0.662621
ENST00000552542	0.0859671	-0.100993	2.40004	-0.526864	-0.574758	-0.344913	-0.303479	-0.635
ENST00000475336	0.442964	-0.549404	2.27892	0.101279	-0.566092	-0.584505	-0.613226	-0.509939
ENST00000350887	-0.283145	-0.201706	2.26086	0.56032	-0.673146	-0.691086	-0.644906	-0.327195
ENST00000523122	-0.647756	-0.647756	1.92581	-0.494911	-0.590531	-0.309217	1.2397	-0.47534
ENST00000498196	-0.484028	1.33545	1.86669	-0.418771	-0.56614	-0.559037	-0.583807	-0.590359
ENST00000417604	-0.29907	-0.0406797	2.4407	-0.293778	-0.53739	-0.514742	-0.261789	-0.493252
ENST00000566740	-0.316633	0.617543	2.0399	0.536181	-0.714008	-0.705223	-0.732214	-0.725546
ENST00000527172	0.642612	0.00665539	2.17848	-0.599249	-0.731718	-0.449212	-0.837014	-0.210555
ENST00000338732	-0.525343	-0.525343	2.31129	-0.525343	-0.396286	0.528826	-0.34246	-0.525343
ENST00000584788	0.0626053	0.239605	2.31281	-0.119188	-0.621534	-0.514992	-0.679653	-0.679653
ENST00000612355	-0.500656	-0.293791	2.41212	0.18261	-0.472161	-0.459323	-0.431165	-0.437639
ENST00000402045	-0.397585	-0.415566	0.856444	-0.121447	-1.04981	1.93849	-1.01052	0.199998
ENST00000520276	-0.462867	0.663205	1.64523	-0.432835	-1.55544	-0.777473	0.507946	0.412231
ENST00000546311	-0.128288	0.27874	2.21212	-0.0975828	-0.974116	-0.98244	-0.0107141	-0.297719
ENST00000414349	-0.0310342	0.576011	2.13457	0.198045	-0.741004	-0.698207	-0.70199	-0.736391
ENST00000521935	-0.336364	-0.288316	2.21574	0.732637	-0.606655	-0.512342	-0.577141	-0.627565
ENST00000637003	-0.013035	0.221559	2.26975	0.179537	-0.642138	-0.664421	-0.672648	-0.678602
ENST00000563439	-0.41265	-0.658718	1.84103	-0.707271	-0.674599	-0.682795	1.25839	0.0366099
ENST00000478894	-0.768148	-0.09132	1.36777	-0.768148	-0.727666	1.73514	-0.127766	-0.619863
ENST00000409931	-0.025514	-0.167307	0.622664	0.0470275	-0.936762	-0.851174	-0.779733	2.0908
ENST00000555002	-0.42218	-0.590595	1.81494	1.40009	-0.580317	-0.576439	-0.56211	-0.483394
ENST00000438021	-0.466959	-0.466959	2.45526	-0.466959	-0.361085	-0.230891	-0.347224	-0.115189
ENST00000399949	0.287192	0.638375	1.94267	-0.0941632	-0.929371	-0.792435	0.0577508	-1.11002
ENST00000485929	-0.502266	-0.470947	2.35857	0.400873	-0.473844	-0.434788	-0.395788	-0.481815
ENST00000376713	0.116303	0.461295	1.99577	0.561382	-0.841889	-0.834113	-0.788204	-0.670548
ENST00000571254	0.604942	-0.431502	1.87777	0.879637	-0.747383	-0.736139	-0.733488	-0.713842
ENST00000361999	-0.318559	-0.380174	2.47224	-0.380174	-0.252805	-0.380174	-0.380174	-0.380174
ENST00000556250	-0.523345	0.40747	0.659641	-0.552807	-0.921033	-0.167185	-0.924651	2.02191
ENST00000519066	-0.348041	-0.429659	2.1977	0.790266	-0.630465	-0.563523	-0.573012	-0.443263
ENST00000379980	-0.518003	-0.423716	1.81323	-0.148012	-0.68801	-0.722772	1.34626	-0.658977
ENST00000403208	-0.202975	0.0417522	2.4224	-0.228885	-0.452661	-0.526544	-0.526544	-0.526544
ENST00000560167	-0.456544	-0.26932	2.33461	0.435131	-0.666077	-0.484224	-0.415844	-0.477734
ENST00000455053	-0.192869	0.450127	2.2974	-0.18065	-0.642586	-0.656866	-0.655119	-0.419438
ENST00000409562	-0.399445	-0.399445	2.46644	-0.399445	-0.326106	-0.159668	-0.399445	-0.382887
ENST00000591808	-0.172492	-0.205065	2.44522	-0.152104	-0.525381	-0.514146	-0.46841	-0.407627
ENST00000382039	-1.13191	0.120429	2.11876	0.0224631	-0.994562	0.0966078	-0.423534	0.191741
ENST00000566648	1.16761	-0.596036	1.98475	-0.596322	-0.439018	-0.53573	-0.596322	-0.388928
ENST00000532179	-0.463293	0.892247	2.13931	-0.251601	-0.643441	-0.580649	-0.571406	-0.52117
ENST00000593880	-0.385628	0.0681122	2.24405	-0.65739	-1.10935	0.102748	0.09573	-0.358275
ENST00000617200	-0.1574	1.16492	1.8976	-0.144637	-0.913766	-0.60485	-0.731437	-0.510436
ENST00000548734	-0.629726	-0.946148	1.37273	-0.946148	-0.878156	1.09219	0.981084	-0.0458283
ENST00000554294	-0.54328	0.637448	1.68205	-0.376899	-0.938432	1.08585	-0.962119	-0.584613
ENST00000508196	0.69171	0.583367	1.94064	-0.12035	-0.781901	-0.721033	-0.82315	-0.769287
ENST00000286190	-1.4023	-0.108659	0.736713	0.0404003	-1.49253	0.380924	0.474531	1.37092
ENST00000559047	-0.577503	1.28296	1.82428	0.0411712	-0.729598	-0.602633	-0.500655	-0.738022
ENST00000542657	-0.242429	-0.15287	0.778879	0.0171469	-1.35182	-1.35253	1.13193	1.1717
ENST00000509311	0.487766	0.122409	2.04082	0.439845	-0.775237	-0.766591	-0.762485	-0.786532
ENST00000321596	-0.0832683	-0.382051	2.40201	-0.176053	-0.78121	-0.264338	-0.122391	-0.592703
ENST00000503837	1.0477	0.0106327	1.95373	-0.139734	-0.670082	-0.734081	-0.734081	-0.734081
ENST00000392064	-0.272518	-0.793366	2.22487	-0.163225	-0.762792	0.486434	-0.0115932	-0.707813
ENST00000522707	0.159382	0.233132	2.22761	0.159825	-0.704405	-0.695647	-0.701753	-0.678145
ENST00000303659	-0.672629	-0.691525	2.17457	0.572072	-0.754883	-0.00814362	-0.664381	0.044919
ENST00000455145	-0.216394	-0.215299	2.1799	0.71948	-0.713771	-0.765118	-0.657869	-0.330934
ENST00000427375	-0.591051	1.13248	1.95193	-0.142354	-0.829171	-0.491876	-0.317526	-0.712434
ENST00000628103	-0.280147	0.00971562	2.43878	-0.293754	-0.423916	-0.48901	-0.425036	-0.536635
ENST00000412414	-0.921238	0.428408	2.0868	-0.824029	-0.891679	0.238946	0.135004	-0.252212
ENST00000506868	-0.68758	-0.68758	1.87131	-0.68758	-0.558886	1.08019	0.357702	-0.68758
ENST00000439468	-0.099687	-0.206558	2.44114	-0.209621	-0.545471	-0.471117	-0.377077	-0.531611
ENST00000367440	-0.628788	0.956248	1.94317	0.310728	-0.764874	-0.835805	-0.65354	-0.327143
ENST00000462231	-0.169135	-0.799101	2.01074	1.02754	-0.864911	-0.371113	-0.429592	-0.404433
ENST00000558196	-0.43949	-0.129856	2.2924	0.39022	-0.888212	-0.63736	-0.207859	-0.379839
ENST00000544491	-0.821453	-0.821453	2.24396	-0.0487078	-0.634948	-0.340967	0.253996	0.169569
ENST00000606498	-0.291639	-0.00107948	1.98203	1.0522	-0.694743	-0.689938	-0.688391	-0.668439
ENST00000426142	0.296219	0.214357	2.23984	-0.0313791	-0.676696	-0.672458	-0.687042	-0.682844
ENST00000439203	-0.158185	0.383133	2.27896	-0.0723064	-0.912253	-0.63642	-0.407695	-0.475234
ENST00000268942	-0.541423	-0.50949	2.19416	-0.597414	-0.440837	-0.324325	-0.58043	0.799759
ENST00000611443	-0.564568	-0.564568	2.22396	0.740666	-0.369606	-0.564568	-0.394156	-0.507164
ENST00000440324	0.025392	0.269147	2.11641	0.528963	-0.742671	-0.663806	-0.763602	-0.769832
ENST00000590411	-0.80461	0.0650618	1.66324	-0.18769	-0.805563	-0.547545	1.40574	-0.788633
ENST00000236698	-0.345889	-0.38371	2.46714	-0.400333	-0.410994	-0.286961	-0.196174	-0.443082
ENST00000407835	0.502903	-0.110611	2.21173	0.0680926	-0.852877	-0.625242	-0.657429	-0.536571
ENST00000536012	-0.843104	0.715567	1.85051	0.793905	-0.706298	-0.339924	-0.850797	-0.619855
ENST00000445716	-0.687635	-0.0161382	1.97728	1.0873	-0.680682	-0.691617	-0.543339	-0.445165
ENST00000372369	0.00917281	0.378753	2.28679	-0.152218	-0.648081	-0.532934	-0.665282	-0.676203
ENST00000395549	-0.942774	0.257548	2.02975	-0.00066449	-0.963355	0.434918	0.0797741	-0.895199
ENST00000366589	-0.125536	0.500158	2.27431	-0.279374	-0.648005	-0.592579	-0.370613	-0.758364
ENST00000440822	-0.707694	-0.141144	2.09473	0.282974	-1.0471	-0.89369	0.331161	0.0807588
ENST00000347662	-0.0519083	-0.371947	2.45301	-0.404164	-0.4356	-0.30071	-0.403866	-0.48482
ENST00000537058	-0.585893	0.5749	0.914355	-0.53367	-0.965873	-0.727643	-0.535322	1.85915
ENST00000409773	-0.0128097	-0.0531658	2.13513	0.707931	-0.770389	-0.642959	-0.693945	-0.669789
ENST00000402395	-0.656614	-0.656614	1.1788	-0.532874	-0.505761	-0.312965	1.96904	-0.48302
ENST00000409068	-0.662265	-0.367189	2.03531	1.0484	-0.693566	-0.431978	-0.671771	-0.256947
ENST00000557346	-0.281327	-0.120995	1.80287	0.02936	-1.15752	0.758149	0.262347	-1.29288
ENST00000397910	-0.261142	-0.330827	2.37895	-0.235387	-0.639521	0.225212	-0.544601	-0.592679
ENST00000502653	-0.0768987	0.253869	2.15627	0.465004	-0.965475	-0.690634	-0.535302	-0.606832
ENST00000587152	0.297504	0.923865	1.93946	-0.151157	-0.743713	-0.806884	-0.779514	-0.679561
ENST00000611140	-0.528515	-0.371905	2.39586	-0.2275	-0.487485	-0.477466	-0.52496	0.221974
ENST00000369331	-0.654994	-0.456073	0.838184	-0.542285	-1.3594	-0.378772	1.03672	1.51662
ENST00000547195	-0.034652	0.068148	2.38601	-0.255425	-0.677515	-0.51956	-0.623795	-0.343208
ENST00000381095	-1.14538	0.689006	0.824122	-1.04854	-1.25378	0.940415	0.989139	0.00501762
ENST00000529629	-0.375884	-0.147612	2.12264	0.886158	-0.593699	-0.65348	-0.625478	-0.61264
ENST00000320901	-0.107654	-0.0194489	2.0686	0.86222	-0.701133	-0.714598	-0.690934	-0.69705
ENST00000367558	-0.370371	-0.370371	2.47269	-0.370371	-0.250466	-0.370371	-0.370371	-0.370371
ENST00000592461	-0.419272	-0.419272	2.45295	-0.419272	-0.320643	-0.0359456	-0.419272	-0.419272
ENST00000523574	-0.181142	0.525194	2.27524	-0.233295	-0.744201	-0.552848	-0.481969	-0.606982
ENST00000355329	0.024224	0.73248	2.13662	-0.811358	-0.790529	-0.335729	-0.327665	-0.62804
ENST00000297267	-0.669867	-0.550225	2.09443	-0.195967	-1.21698	-0.12283	0.0976907	0.563744
ENST00000257831	0.00441942	0.210064	2.36697	-0.549063	-0.388084	-0.549063	-0.546176	-0.549063
ENST00000368417	-0.845627	-0.849187	1.69887	-0.832482	-0.784329	0.963274	0.664327	-0.0148424
ENST00000527077	-0.363591	0.753766	2.02818	0.405597	-0.654088	-0.829234	-0.731571	-0.609059
ENST00000626500	0.0951661	0.543912	2.21762	-0.232178	-0.687288	-0.651756	-0.641452	-0.64402
ENST00000410093	-0.695976	-0.634364	1.223	-0.492253	-0.657415	0.0829279	-0.687097	1.86118
ENST00000607482	-0.596947	-0.234749	2.0313	1.07339	-0.585629	-0.55365	-0.471888	-0.66183
ENST00000376302	-0.694828	-0.664697	2.23971	0.0254365	-0.62371	-0.447306	-0.394618	0.56001
ENST00000642047	-0.356307	0.015855	2.2027	0.655955	-0.638031	-0.643938	-0.666879	-0.569355
ENST00000419929	-0.879101	0.0823236	1.25817	-0.0487874	-1.009	-0.840474	1.68752	-0.250658
ENST00000478679	0.497893	-0.559529	2.32363	-0.559529	-0.422496	-0.389748	-0.449799	-0.440422
ENST00000269489	0.153271	0.269441	2.19285	0.236951	-0.74182	-0.749974	-0.698199	-0.662521
ENST00000599548	-0.0476387	-0.396478	1.82972	1.23982	-0.805819	-0.919007	-0.617733	-0.28286
ENST00000323372	-0.369724	0.212779	2.35277	-0.147925	-0.770122	-0.151357	-0.491724	-0.634697
ENST00000480911	-0.491168	-0.120394	2.0892	0.950352	-0.623964	-0.626582	-0.613485	-0.563956
ENST00000299721	-0.0349039	0.0268978	1.96206	0.987258	-0.76547	-0.776641	-0.75293	-0.646274
ENST00000527022	-0.621859	-0.37415	2.16396	-0.218918	-1.17501	-0.175543	-0.153194	0.554716
ENST00000394179	0.23079	-0.2072	2.21363	0.415321	-0.689023	-0.75958	-0.767329	-0.436614
ENST00000291582	-1.17846	-0.326089	1.32899	0.114962	-1.27915	1.35649	-0.361247	0.34451
ENST00000325643	-0.583311	0.527927	2.23944	-0.0618902	-0.649925	-0.110442	-0.669078	-0.692721
ENST00000480405	-0.393165	-0.393165	2.47197	-0.393165	-0.302244	-0.325709	-0.393165	-0.271354
ENST00000620347	-0.418066	-0.386655	2.45347	-0.23725	-0.62224	-0.205025	-0.297007	-0.287226
ENST00000329312	-0.301267	0.559489	2.26725	-0.404309	-0.650024	-0.589726	-0.699128	-0.182286
ENST00000608263	-0.268728	0.254928	2.17041	0.0343692	-0.737077	-0.872589	0.291278	-0.872589
ENST00000418768	0.0147009	0.276544	2.24291	0.177225	-0.738229	-0.548791	-0.693282	-0.731076
ENST00000526378	0.336558	-1.35008	1.46026	0.787456	-1.21662	-0.172132	0.705689	-0.551126
ENST00000614547	-0.201633	0.100051	1.98544	0.971387	-0.780083	-0.806419	-0.64101	-0.627731
ENST00000395840	-0.705145	0.6857	1.83264	0.826342	-0.899472	-0.545173	-0.889866	-0.305027
ENST00000447620	-0.271878	0.153177	2.34536	-0.207157	-0.68693	-0.000861507	-0.652381	-0.679334
ENST00000332567	-0.157113	0.457811	2.05005	0.608603	-0.719525	-0.755297	-0.777686	-0.706844
ENST00000441133	-0.47638	-0.1836	2.4426	-0.34077	-0.476488	-0.45634	-0.469084	-0.0399401
ENST00000448696	-0.23484	-0.747158	1.32137	0.245848	-0.899401	-0.741592	-0.626222	1.682
ENST00000557292	0.34529	-0.137774	2.29428	-0.778534	-0.517431	-0.0977996	-0.778534	-0.329492
ENST00000265132	-0.384771	-0.606102	1.01119	-0.711207	-0.678299	-0.749924	1.97838	0.140734
ENST00000418503	-0.340609	-0.345659	2.47477	-0.348003	-0.368981	-0.360036	-0.353018	-0.358468
ENST00000451925	0.192961	0.578112	2.06949	0.188383	-0.755984	-0.811404	-0.652295	-0.809262
ENST00000524974	-0.991169	0.797176	1.50199	0.166906	-1.25604	0.741754	0.0241856	-0.984799
ENST00000451058	-0.145761	-0.0318994	1.89431	1.10439	-0.905813	-0.729167	-0.354176	-0.831883
ENST00000276708	-0.496367	0.466582	2.33694	-0.496367	-0.430113	-0.496367	-0.496367	-0.387942
ENST00000334725	0.631831	-0.24397	2.16259	0.0859081	-0.846152	-0.415385	-0.578946	-0.795873
ENST00000403915	-0.291583	0.260728	2.0922	0.644535	-0.710997	-0.944983	-0.296248	-0.753655
ENST00000549021	-0.123873	0.866591	1.9641	0.310514	-0.777367	-0.706137	-0.779871	-0.753955
ENST00000308378	-0.404807	-0.371167	2.06703	1.0354	-0.589241	-0.582824	-0.593418	-0.560967
ENST00000263851	-0.0858948	-0.0996214	2.40761	-0.0931087	-0.633244	-0.474644	-0.388343	-0.632749
ENST00000452382	-0.467734	-0.372149	2.42881	-0.225693	-0.664933	-0.00954813	-0.263021	-0.425735
ENST00000382622	-0.494269	0.31919	2.26839	-0.329599	-0.842388	-0.4217	0.190258	-0.689883
ENST00000441239	0.170353	0.10484	2.19931	0.305616	-0.854979	-0.806192	-0.665989	-0.452955
ENST00000382276	-0.199973	0.451191	2.2876	-0.711374	-0.476048	-0.115389	-0.700089	-0.535918
ENST00000356311	0.0927447	-0.00937647	2.31805	0.114273	-0.744595	-0.562505	-0.56105	-0.647538
ENST00000264734	-0.559653	0.336675	2.15774	-0.0541458	-0.962597	-0.528656	-0.757169	0.367804
ENST00000354269	0.164305	0.327909	2.03509	-0.468451	-1.32852	-0.661468	-0.421462	0.352601
ENST00000449988	-0.432568	-0.412954	2.0088	0.0566692	-0.639304	-0.782723	0.984799	-0.782723
ENST00000416299	-1.25065	0.414523	1.01188	-0.980344	-1.13425	0.738499	-0.00264135	1.20298
ENST00000544564	-0.0258846	1.21218	1.62223	-0.721644	-0.831383	0.457421	-0.785399	-0.927514
ENST00000334025	-0.148409	0.763106	2.04973	-0.587577	-1.2157	-0.111748	-0.571926	-0.177479
ENST00000330271	-1.20105	0.943057	1.28568	-0.869069	-1.23847	0.725901	-0.0842652	0.438222
ENST00000326853	0.721952	-0.0320807	2.07298	0.155132	-0.844418	-0.701366	-0.615264	-0.756933
ENST00000543676	-0.435911	-0.549921	1.41204	-0.430276	-0.604986	-0.576753	-0.616818	1.80263
ENST00000583203	-0.0998368	0.800013	2.0681	0.0536081	-0.901867	-0.525531	-0.633038	-0.761451
ENST00000448662	1.18115	-0.291342	1.84281	0.141752	-0.802432	-0.741607	-0.552964	-0.777371
ENST00000449583	-0.566585	-0.556747	1.6401	1.14347	-0.664632	-0.848171	-0.848171	0.70073
ENST00000283249	-0.214711	-0.0288226	0.768227	-0.215087	-1.0765	2.00217	-0.17824	-1.05704
ENST00000457286	0.176867	-0.409166	2.41483	-0.339484	-0.416878	-0.491522	-0.502407	-0.432245
ENST00000358473	-0.752201	-0.0116758	2.37977	-0.297764	-0.512198	-0.252402	-0.595233	0.0417047
ENST00000583370	0.653718	0.201695	2.12943	-0.210631	-0.724267	-0.590365	-0.816018	-0.643558
ENST00000479204	-0.812893	0.21225	2.19701	0.201601	-0.777969	0.19758	-0.752249	-0.465326
ENST00000421334	-0.618973	0.821207	2.17991	-0.550612	-0.494534	-0.328507	-0.618973	-0.389514
ENST00000616419	-0.244613	0.643293	2.15188	0.174931	-0.736694	-0.714407	-0.635796	-0.638597
ENST00000373738	-0.434182	-0.149128	1.99201	-0.336107	-0.901822	-1.16786	0.368352	0.62873
ENST00000449399	-0.571199	-0.0607701	2.10651	0.883796	-0.677453	-0.714679	-0.396329	-0.569878
ENST00000210633	-0.50815	-0.50815	2.42256	-0.50815	-0.375074	0.113954	-0.320525	-0.316467
ENST00000285670	-0.203796	-0.996931	1.23755	-0.140628	-0.774029	-1.021	1.64546	0.253385
ENST00000518388	-0.661428	1.49154	1.72842	-0.461395	-0.641455	-0.546561	-0.538492	-0.370621
ENST00000608440	-0.229682	-0.195466	2.36551	0.279966	-0.540337	-0.529758	-0.596405	-0.553827
ENST00000393956	-0.675699	-0.276546	2.33375	0.272236	-0.41232	-0.000156074	-0.675699	-0.565568
ENST00000340058	0.34513	0.369981	2.1638	-0.00711006	-0.70997	-0.715292	-0.723268	-0.723268
ENST00000263266	-0.203144	-0.0559876	2.43131	-0.208428	-0.511511	-0.615631	-0.346532	-0.490074
ENST00000512223	-0.48321	0.144147	2.11049	0.798909	-0.665179	-0.657849	-0.633848	-0.613456
ENST00000431630	-0.56466	0.318914	2.36801	-0.512773	-0.453618	-0.292952	-0.281214	-0.581705
ENST00000421708	-0.525075	0.929164	2.13621	-0.529562	-0.540444	-0.436351	-0.509866	-0.524079
ENST00000534360	0.0209295	0.230706	2.16355	0.380102	-0.903185	-0.859995	-0.644419	-0.387687
ENST00000446827	-0.128745	0.61956	2.21791	-0.144958	-0.66707	-0.626522	-0.547758	-0.722416
ENST00000564092	0.012709	-0.220407	2.43886	-0.424295	-0.395827	-0.483959	-0.49941	-0.427668
ENST00000428855	-0.564332	-0.161439	2.24055	-0.369312	-0.544534	0.648775	-0.606394	-0.643318
ENST00000555029	-0.389338	0.398527	2.13546	0.506769	-0.80787	-0.815159	-0.398716	-0.629671
ENST00000473045	-0.74896	-0.650164	1.84576	1.154	-0.654462	0.289261	-0.581214	-0.65422
ENST00000555152	-0.437791	-0.106472	2.45618	-0.421703	-0.336047	-0.466091	-0.245463	-0.442617
ENST00000594765	0.112301	0.109195	2.36635	-0.583023	-0.372791	-0.583023	-0.583023	-0.465985
ENST00000326958	-1.01441	-0.0190786	1.52894	-0.923707	-1.23185	0.113136	0.936121	0.610853
ENST00000509970	-0.341167	-1.19589	1.73237	0.758287	-0.955895	0.800421	-0.352014	-0.446121
ENST00000523991	-0.955042	0.418471	1.76572	1.15843	-0.677526	-0.45776	-0.613335	-0.638961
ENST00000553030	-0.12378	0.367746	2.29906	-0.0672266	-0.661902	-0.482327	-0.634783	-0.696792
ENST00000533057	-0.537052	-0.523397	1.8983	1.30039	-0.528423	-0.537557	-0.537474	-0.534787
ENST00000583210	0.198076	-0.247292	2.26558	0.206183	-0.719132	-0.787691	-0.168574	-0.747148
ENST00000381669	-0.064157	0.275988	2.18103	0.4169	-0.761314	-0.685964	-0.754342	-0.608142
ENST00000512478	-0.256722	0.568685	2.22977	0.0052471	-0.686924	-0.58732	-0.558703	-0.71403
ENST00000215531	0.551983	-0.415365	1.88901	0.852974	-0.805385	-0.840929	-0.379739	-0.852553
ENST00000394777	0.329105	0.265896	1.98793	0.574511	-0.9058	-0.751193	-0.869906	-0.630539
ENST00000549022	-0.548629	0.439215	2.26178	0.129797	-0.689888	-0.440548	-0.43382	-0.717905
ENST00000533542	-0.830433	-0.159184	2.0499	0.952431	-0.591224	-0.69309	-0.564998	-0.163398
ENST00000371205	-0.513992	0.00986591	2.43122	-0.210071	-0.472614	-0.480179	-0.250239	-0.513992
ENST00000591417	-0.156835	0.536546	2.22436	-0.10665	-0.945174	-0.640283	-0.523956	-0.388003
ENST00000555437	-0.479971	-0.193624	2.22139	0.716457	-0.543024	-0.608767	-0.558289	-0.554171
ENST00000409885	-0.613888	0.110197	2.31147	0.319827	-0.616702	-0.420896	-0.460467	-0.629538
ENST00000428880	-0.457514	0.139345	2.39159	-0.0286083	-0.570199	-0.505283	-0.500883	-0.468444
ENST00000311907	0.848785	-0.298012	1.85768	0.628701	-0.681746	-0.856326	-0.642759	-0.856326
ENST00000367847	-0.62786	0.653259	2.04139	0.540958	-0.694321	-0.742364	-0.597329	-0.573728
ENST00000267853	0.0863488	0.0890885	2.23114	0.275405	-0.510121	-0.851909	-0.851909	-0.46804
ENST00000456580	-0.350774	0.670779	2.22261	-0.124452	-0.603052	-0.556756	-0.573722	-0.684632
ENST00000236709	-0.359951	0.860022	1.903	0.428436	-1.1488	-0.56586	-0.382086	-0.734761
ENST00000638594	1.5044	-0.392707	1.72186	-0.592985	-0.528775	-0.623305	-0.59719	-0.4913
ENST00000402753	0.00129585	0.814002	2.05525	-0.492205	-1.02186	-0.181885	-0.359288	-0.81531
ENST00000379316	-0.0878671	0.282281	1.97384	0.852918	-0.68518	-0.758591	-0.78238	-0.795017
ENST00000394149	-0.675233	-0.232931	2.43104	-0.258888	-0.516282	-0.0516759	-0.321768	-0.374262
ENST00000370002	-0.397396	-0.274448	2.32761	0.463162	-0.522333	-0.508809	-0.469276	-0.618505
ENST00000513596	-0.677916	1.27816	1.83361	-0.154603	-0.619364	-0.175328	-0.789142	-0.695419
ENST00000465858	-0.305006	-0.376041	2.2346	-0.494977	-0.909777	-0.47663	0.621367	-0.293535
ENST00000591812	-0.261048	-0.390647	1.21249	-0.707317	-1.03846	-1.03645	0.803457	1.41798
ENST00000407293	0.0314199	-0.47886	2.09488	0.867489	-0.652494	-0.450406	-0.66655	-0.745479
ENST00000216446	0.47163	-0.0568737	2.1285	0.338247	-0.802911	-0.84145	-0.694247	-0.542892
ENST00000367391	-0.0356774	0.788785	2.00506	0.0111745	-0.921516	-0.955343	-0.759304	-0.13318
ENST00000626285	-0.294368	-0.382827	2.44356	0.0034441	-0.400015	-0.427415	-0.538575	-0.403801
ENST00000557458	0.385319	0.303695	2.18405	-0.075741	-0.556406	-0.746972	-0.746972	-0.746972
ENST00000517960	-0.306351	0.0135556	2.42604	-0.150346	-0.553816	-0.41601	-0.4577	-0.55537
ENST00000565227	-0.349584	0.945632	1.93923	0.358193	-0.702421	-0.751184	-0.706667	-0.733203
ENST00000332912	-1.03062	0.258517	1.01924	0.857286	-0.802359	1.40789	-0.786746	-0.923204
ENST00000498155	-0.478042	1.09562	1.95093	0.0765324	-0.621491	-0.620046	-0.74353	-0.659974
ENST00000392237	-0.826838	0.56099	2.08672	-0.00843953	-1.03658	0.152188	-0.220238	-0.707809
ENST00000513765	0.226292	-0.364372	1.87887	-0.275354	-1.04523	-1.01568	0.971773	-0.3763
ENST00000586656	0.269639	0.262111	1.98092	0.624389	-0.894449	-0.71454	-0.581595	-0.946478
ENST00000443535	-0.456618	0.639867	1.95241	0.698337	-0.937393	-0.672761	-0.645776	-0.578065
ENST00000586713	-0.320413	0.726867	2.21202	-0.236846	-0.606406	-0.561784	-0.619237	-0.594203
ENST00000382515	-0.389213	0.704765	2.0271	-0.213116	-0.810864	-0.844261	0.360489	-0.834897
ENST00000611510	-0.590042	0.484429	1.4574	-0.453979	-1.45349	1.25331	-0.0656995	-0.631929
ENST00000389825	-0.194559	-0.2478	2.26289	0.374295	-0.65092	-0.00391389	-0.893483	-0.646505
ENST00000258148	-0.200455	1.18383	1.94211	-0.374653	-0.530892	-0.688254	-0.710387	-0.621301
ENST00000446797	-0.262686	-0.274695	2.14809	0.837289	-0.677907	-0.652214	-0.682284	-0.435594
ENST00000583104	-0.145389	0.872403	2.11886	-0.409658	-0.503237	-0.729414	-0.761202	-0.442359
ENST00000584852	-0.511809	-0.600857	0.995993	0.259652	-0.626345	-0.723431	-0.751917	1.95871
ENST00000601682	-0.0429743	0.416043	2.07727	0.517201	-0.81045	-0.737155	-0.840654	-0.579284
ENST00000640388	-0.0524899	0.291525	2.05633	0.674405	-0.739855	-0.723895	-0.644678	-0.861345
ENST00000508364	-1.16617	0.416426	1.4001	1.08517	-1.06778	-1.04934	0.105107	0.276478
ENST00000337428	0.901453	0.0663759	2.01029	-0.14966	-0.705824	-0.605571	-0.53087	-0.986195
ENST00000525761	-0.162807	0.52453	2.16246	0.267794	-0.730958	-0.677789	-0.69781	-0.685416
ENST00000442959	0.264685	0.44406	2.17635	-0.0639777	-0.696738	-0.681874	-0.69508	-0.747422
ENST00000585523	-0.479624	-0.479624	2.41224	-0.479624	-0.131185	-0.479624	0.117065	-0.479624
ENST00000416383	-0.381969	0.0148491	1.66402	-0.638889	-0.758962	-0.645582	1.46992	-0.723384
ENST00000482897	-0.311018	-0.32724	2.37546	0.304178	-0.390805	-0.550191	-0.550191	-0.550191
ENST00000537587	-0.418322	-0.0589256	2.43098	-0.193126	-0.19399	-0.410047	-0.578283	-0.578283
ENST00000276014	-0.191338	0.278871	2.24489	0.310838	-0.617523	-0.662763	-0.683182	-0.679798
ENST00000587636	-0.975741	0.846919	1.65951	0.73699	-0.888757	0.166786	-0.669898	-0.875813
ENST00000430736	-0.631757	0.499827	2.07483	0.627215	-0.647589	-0.611237	-0.659888	-0.651397
ENST00000488731	0.404238	-0.0682303	2.12946	0.113564	-0.866259	-0.889964	-0.860566	0.0377562
ENST00000592018	0.551813	-0.499846	2.30688	-0.526546	-0.49769	-0.385629	-0.476809	-0.472175
ENST00000545251	0.897971	-0.515546	1.93866	0.466318	-0.771175	-0.697507	-0.684344	-0.63438
ENST00000443887	0.236609	0.0906101	2.07784	0.594877	-0.789552	-0.709664	-0.674766	-0.825951
ENST00000521152	-0.372929	-0.205684	2.41634	0.123236	-0.440375	-0.506801	-0.513931	-0.499851
ENST00000416166	-0.365559	-0.30036	2.47347	-0.395498	-0.307641	-0.352927	-0.382862	-0.368624
ENST00000424078	-0.525796	-0.575273	2.43079	-0.436696	-0.403026	-0.0848378	-0.0586473	-0.346517
ENST00000559396	-0.355678	0.214615	0.641385	-0.591628	-1.11851	-1.15825	1.76264	0.605427
ENST00000560970	-0.466934	-0.273139	2.42195	-0.311445	-0.330435	0.0810534	-0.574358	-0.546694
ENST00000426595	-0.139501	0.388636	2.00254	0.684743	-0.855142	-0.351921	-0.862388	-0.866968
ENST00000425018	-0.731323	0.794093	2.15051	-0.202272	-0.81732	-0.463027	-0.266295	-0.46437
ENST00000581024	0.271004	-0.583102	1.70433	0.314883	-1.05439	-0.558144	-1.0853	0.990721
ENST00000418725	-0.123461	0.461778	1.43379	0.298504	-1.2565	-0.944471	1.10136	-0.970997
ENST00000588146	-0.0764482	1.2607	1.38802	-0.883475	-0.720291	0.790072	-0.814743	-0.943835
ENST00000292433	0.329226	-0.368825	0.808512	0.173255	-0.757253	-1.06542	1.85016	-0.969649
ENST00000488800	0.999694	0.212165	1.95459	-0.313387	-0.696649	-0.686229	-0.732565	-0.737619
ENST00000368702	-0.745159	-0.211394	0.605181	-0.0223465	-1.22536	-0.839475	0.565902	1.87265
ENST00000505503	-0.320733	-0.279396	2.44651	-0.176474	-0.136348	-0.511186	-0.511186	-0.511186
ENST00000555425	0.178949	0.325972	1.18182	-0.84846	-0.847757	-0.788722	-0.843037	1.64123
ENST00000418691	1.15317	-0.662464	1.94059	-0.0447054	-0.638421	-0.428135	-0.685822	-0.634213
ENST00000536657	0.131161	0.129793	2.33303	-0.558809	-0.640987	-0.600081	-0.646429	-0.147681
ENST00000522925	0.0261835	-1.12652	1.4211	1.12633	-1.00287	-0.858105	0.76118	-0.347299
ENST00000505286	-0.149898	0.331321	2.24677	0.229098	-0.651078	-0.702596	-0.65582	-0.647798
ENST00000391794	-0.386954	-0.344314	2.4745	-0.326861	-0.359549	-0.343366	-0.360582	-0.352876
ENST00000437412	-0.133612	0.217326	2.37973	-0.278803	-0.556768	-0.520462	-0.549934	-0.557475
ENST00000567202	0.601947	0.244976	1.99464	-0.31526	-1.30953	-0.0408617	-0.802149	-0.373756
ENST00000574950	0.95673	-0.608894	2.11291	-0.532095	-0.389838	-0.539174	-0.609503	-0.39014
ENST00000505769	-0.513312	0.415117	1.96224	0.823462	-0.845831	-0.963022	-0.380819	-0.497837
ENST00000564908	0.410212	-0.343176	2.29582	0.0038711	-0.623292	-0.664041	-0.664555	-0.414837
ENST00000445297	-0.366056	-0.178505	2.43387	-0.0482037	-0.489442	-0.310011	-0.643078	-0.398579
ENST00000527271	-0.476019	0.309735	1.52854	-0.395417	-1.14443	-0.477842	1.4304	-0.774964
ENST00000566907	-0.360145	0.0446387	2.02831	0.968008	-0.725681	-0.670356	-0.731598	-0.553175
ENST00000483798	0.848565	-0.307135	2.13482	-0.177717	-0.650235	-0.554625	-0.767981	-0.525694
ENST00000591391	-0.640318	0.537877	2.29425	-0.636254	-0.336384	-0.283805	-0.444146	-0.491223
ENST00000538128	0.109275	0.342418	2.03219	0.540458	-0.83945	-0.989038	-0.438209	-0.757643
ENST00000502656	-0.542817	0.275062	2.33187	-0.498727	-0.506853	0.103263	-0.560055	-0.601747
ENST00000514395	0.179904	-0.469356	2.30053	0.299558	-0.698091	-0.620792	-0.477496	-0.514256
ENST00000573778	-0.0680524	-0.0169945	2.39484	-0.0890859	-0.586364	-0.582609	-0.437709	-0.614027
ENST00000378102	-0.567328	1.10925	2.02819	-0.567328	-0.505846	-0.419608	-0.540917	-0.536414
ENST00000628684	0.783894	-0.650555	2.16456	-0.650537	-0.49225	-0.426819	-0.650555	-0.0777418
ENST00000457433	-0.362687	0.878854	2.0373	0.205275	-0.668646	-0.702148	-0.689926	-0.698025
ENST00000535545	-0.387199	1.08174	1.98903	-0.827246	-0.716928	-0.328477	-0.616004	-0.194918
ENST00000439568	-1.0189	-0.0112717	1.23545	0.894481	-1.03862	-1.26513	0.262013	0.941982
ENST00000310522	-0.706888	0.0340446	0.807156	-0.915325	-0.881193	-0.291737	-0.0811583	2.0351
ENST00000557865	-0.606414	-0.543839	2.01693	1.0733	-0.590322	-0.636714	-0.589388	-0.123553
ENST00000354462	-0.610591	-0.196452	0.947503	-0.610591	-0.407755	-0.610591	-0.610591	2.09907
ENST00000553857	-0.801998	-0.4941	0.94208	-0.801998	-0.597812	-0.328548	0.0541491	2.02822
ENST00000319106	-0.207703	0.828554	2.09408	0.00855966	-0.756741	-0.777577	-0.614155	-0.575017
ENST00000530180	0.373271	-0.655429	2.14298	-0.486179	-0.800426	-0.678508	0.550063	-0.445773
ENST00000577051	0.611051	-0.0422148	1.6691	0.155859	-1.26199	0.684175	-1.13718	-0.678803
ENST00000394775	-0.165406	0.274037	2.18479	0.177612	-0.963045	-0.831524	0.0117623	-0.688228
ENST00000446859	-0.342818	0.289859	2.33689	0.00584482	-0.637015	-0.528675	-0.46131	-0.662776
ENST00000558502	0.0694441	-0.263529	2.43164	-0.490285	-0.402879	-0.386123	-0.510271	-0.447997
ENST00000367254	-0.144084	0.91601	1.99523	0.0749132	-0.689888	-0.695917	-0.470243	-0.986021
ENST00000526657	-0.228762	0.23456	2.22817	0.390421	-0.48092	-0.786554	-0.628786	-0.728126
ENST00000538628	-0.539565	-0.513161	1.473	-0.544833	-0.557078	1.75771	-0.54608	-0.529991
ENST00000425970	0.287413	0.229607	2.02263	0.560508	-0.828747	-0.727822	-0.611148	-0.932437
ENST00000567142	0.287714	-0.22689	2.09838	0.674254	-0.714409	-0.695114	-0.72878	-0.695156
ENST00000528256	-0.407795	-0.292324	2.43211	-0.0280584	-0.57059	-0.419848	-0.161886	-0.551605
ENST00000538820	-0.414001	0.198289	2.36196	-0.0146281	-0.665059	-0.633822	-0.515037	-0.317699
ENST00000558172	0.21809	-0.233952	2.3533	-0.0183676	-0.625487	-0.653358	-0.510351	-0.529876
ENST00000597215	-0.156344	1.13669	1.94828	-0.255738	-0.750563	-0.506674	-0.69764	-0.718009
ENST00000308811	0.322294	0.460556	2.11126	-0.558166	-0.692296	-1.04024	-0.00878402	-0.59463
ENST00000539275	0.624874	-0.582826	2.25492	-0.240811	-0.626299	-0.296296	-0.615046	-0.518517
ENST00000619107	-0.482274	-0.428165	2.37219	0.304892	-0.448284	-0.675411	-0.318887	-0.32406
ENST00000618487	-0.453202	-0.433571	2.32345	0.509909	-0.479429	-0.501352	-0.500347	-0.465456
ENST00000584206	-1.00881	-0.447605	1.5747	-0.099721	-1.08287	-0.237736	1.43062	-0.128572
ENST00000357540	0.73531	0.00724964	2.05473	0.143626	-0.872293	-0.55011	-0.747797	-0.770716
ENST00000497726	-0.398876	-0.200373	2.12942	0.888999	-0.515093	-0.654454	-0.652855	-0.596772
ENST00000453192	-0.123793	-0.386573	2.42064	0.0420424	-0.453115	-0.575469	-0.388243	-0.535492
ENST00000391783	-0.288018	-0.43272	2.47055	-0.43558	-0.352842	-0.290582	-0.299963	-0.370848
ENST00000623795	-0.134753	0.0996648	2.16146	0.631379	-0.692605	-0.688179	-0.684629	-0.692341
ENST00000414834	0.0849824	0.185145	2.20745	0.289889	-0.899041	-0.69556	-0.482184	-0.690683
ENST00000462877	-0.358607	-0.358607	2.47468	-0.358607	-0.323039	-0.358607	-0.358607	-0.358607
ENST00000412198	-0.270207	-0.102519	1.62975	0.609583	-0.783834	-0.955008	1.02107	-1.14883
ENST00000471785	-0.213695	1.02431	2.04194	-0.457416	-0.425954	-0.675037	-0.486072	-0.808076
ENST00000478356	0.0217608	0.56173	2.0919	-0.108432	-0.957439	-0.747155	0.0428395	-0.905208
ENST00000409675	0.287877	-0.752056	1.97518	0.610579	-0.870407	-0.729639	0.309933	-0.831471
ENST00000382892	-0.408803	0.546934	2.30584	-0.37139	-0.57726	-0.514281	-0.488994	-0.492042
ENST00000368199	0.3961	-0.402856	1.73216	-0.58885	-1.07249	-0.558592	1.18245	-0.68792
ENST00000406369	0.218752	0.202624	2.26546	-0.0229317	-0.613717	-0.682495	-0.700007	-0.667684
ENST00000403477	-0.104835	-0.492126	2.03339	0.987546	-0.862212	-0.301715	-0.564363	-0.69568
ENST00000558581	0.217411	-0.532099	2.32467	-0.0599779	-0.380421	-0.915904	-0.146998	-0.506679
ENST00000554924	0.0189296	0.449371	2.25884	-0.348372	-0.513708	-0.626682	-0.344789	-0.893585
ENST00000449878	-0.553856	-0.553856	2.42686	-0.505836	-0.294986	-0.371428	-0.124478	-0.0224193
ENST00000431081	-0.434439	0.724831	2.21463	-0.23136	-0.484262	-0.606263	-0.47806	-0.705083
ENST00000440647	-0.28984	-0.625614	2.36528	-0.384576	-0.639716	-0.595505	0.0412242	0.128746
ENST00000546374	-0.703123	0.485819	2.0575	0.671687	-0.666982	-0.575946	-0.675804	-0.593152
ENST00000424284	-0.0827962	-0.442329	1.97476	1.11219	-0.541289	-0.605331	-0.711291	-0.703913
ENST00000398803	-0.997227	0.1181	2.16112	-0.0757021	-0.910115	-0.371804	0.453768	-0.378136
ENST00000419687	-0.435328	0.378442	2.27146	0.183533	-0.635297	-0.44615	-0.610188	-0.706467
ENST00000419381	-0.407871	-0.407871	2.4703	-0.407871	-0.351763	-0.319816	-0.227717	-0.347388
ENST00000421009	-0.63272	1.63335	1.57964	-0.63272	-0.302639	-0.379467	-0.63272	-0.63272
ENST00000614531	-0.962914	0.0273733	2.19782	0.0103888	-0.835777	-0.688574	0.262219	-0.0105356
ENST00000537031	0.022438	0.268523	2.22094	0.259351	-0.627164	-0.738543	-0.725112	-0.680432
ENST00000601716	0.467967	-0.164712	2.06416	0.571939	-0.730512	-0.681005	-0.737136	-0.790703
ENST00000437723	-0.135891	-0.0542858	2.129	0.773709	-0.604382	-0.717199	-0.683083	-0.707867
ENST00000389995	-0.969059	-0.225159	2.08194	-0.509467	-0.514972	-0.402369	-0.379995	0.919083
ENST00000443327	-0.607926	-0.417796	2.40493	-0.521388	-0.319273	-0.543176	0.0433237	-0.0386927
ENST00000456548	-0.524452	0.822866	1.95912	0.101364	-1.19164	0.0104419	-0.381707	-0.795987
ENST00000393587	-1.28115	-0.228573	1.48755	0.044191	-1.21537	-0.46476	0.938287	0.719823
ENST00000433845	-0.373162	-0.311085	2.4689	-0.378637	-0.199278	-0.402248	-0.402248	-0.402248
ENST00000559876	-0.209711	0.973527	1.332	-1.05766	-1.00313	1.08675	-0.947484	-0.174286
ENST00000440435	0.766719	-0.543916	1.42037	-1.3752	-1.13272	-0.163275	0.943871	0.0841533
ENST00000543697	-0.438694	0.565564	2.30059	-0.591232	-0.501265	-0.452828	-0.443113	-0.439023
ENST00000566079	-0.605395	0.760455	2.06759	-0.675081	-0.766232	-0.473893	-0.63622	0.328778
ENST00000334497	0.529688	0.140951	2.23713	-0.597285	-0.52678	-0.597323	-0.597323	-0.589055
ENST00000609702	-0.487244	-0.400238	2.42839	-0.400601	-0.453359	-0.476088	0.107218	-0.318074
ENST00000525976	-0.582605	1.46932	1.69895	-0.568644	-0.657443	-0.653718	-0.655557	-0.0503082
ENST00000524422	1.27324	-0.35154	1.53707	-0.795751	-1.02768	-0.52604	0.623832	-0.733123
ENST00000484226	-0.565125	-0.565125	2.3551	-0.565125	-0.306274	-0.424364	0.36638	-0.295464
ENST00000433497	-0.353436	-0.456212	2.38517	-0.463301	-0.497271	-0.423932	-0.49427	0.30325
ENST00000565110	0.654793	0.324317	1.93493	0.0123909	-1.03198	-0.976567	-0.0834042	-0.834476
ENST00000450875	-0.439346	0.965283	1.9785	0.226666	-0.748241	-0.534789	-0.637375	-0.810702
ENST00000409783	0.360661	0.239214	2.17996	-0.94169	-0.508681	-0.134992	-0.900021	-0.294447
ENST00000367536	0.233862	-0.0553763	2.08437	-0.141296	-1.04816	-0.864367	0.491337	-0.70037
ENST00000359783	-0.556933	-0.100788	0.61467	0.404905	-0.796494	2.04935	-0.803751	-0.810958
ENST00000510818	-0.386297	-0.386297	2.46629	-0.386297	-0.148507	-0.386297	-0.386297	-0.386297
ENST00000309052	-0.591876	1.30962	1.88487	-0.591876	-0.560894	-0.381549	-0.51536	-0.552939
ENST00000546277	-0.0352622	0.0448021	0.754708	-0.254962	-0.747162	-1.276	-0.473877	1.98776
ENST00000456520	-1.04562	0.734117	1.9433	0.572817	-0.632685	-0.684869	-0.458554	-0.428508
ENST00000372599	-0.0562344	-0.06157	2.40528	-0.208786	-0.26887	-0.603272	-0.603272	-0.603272
ENST00000558998	-0.473509	-0.661656	2.22609	0.509332	-0.189434	-0.73602	-0.73602	0.0612136
ENST00000332220	0.0330962	0.8015	2.10008	-0.322155	-0.863368	-0.481635	-0.458083	-0.809431
ENST00000358303	0.0608826	0.253699	2.28873	-0.108868	-0.756768	-0.826353	-0.529821	-0.381498
ENST00000392720	0.0781946	-0.132626	2.14333	0.678031	-0.73649	-0.690582	-0.616211	-0.723648
ENST00000641811	-0.404658	-0.404658	2.45293	-0.404658	-0.0249834	-0.404658	-0.404658	-0.404658
ENST00000598780	-0.560649	-0.245206	2.29929	0.544801	-0.466125	-0.521748	-0.546149	-0.504214
ENST00000512493	-0.368456	0.232399	1.59162	-0.486386	-1.01593	1.36908	-0.300863	-1.02147
ENST00000426154	-0.633024	-0.220712	2.15266	-0.0794185	-0.654676	-0.791489	-0.53071	0.757371
ENST00000457011	-0.572783	-0.584852	0.798976	0.449533	-0.721427	-0.664574	-0.710493	2.00562
ENST00000308361	-0.231464	1.08752	1.98636	-0.31686	-0.617843	-0.475965	-0.510344	-0.921403
ENST00000430350	-0.387782	0.0502667	2.43207	-0.293804	-0.51698	-0.2886	-0.491537	-0.503634
ENST00000429378	0.0490055	0.160429	2.31425	-0.663326	-0.666849	-0.601003	-0.608233	0.015722
ENST00000553362	-0.912126	0.790973	1.81281	0.701882	-0.806261	-0.810418	-0.110144	-0.666715
ENST00000525684	-0.91949	0.663235	1.7356	-0.215548	-1.19453	-0.488766	0.881349	-0.461853
ENST00000555557	0.34655	0.530481	2.17225	-0.529646	-0.568121	-0.64435	-0.594408	-0.712758
ENST00000416518	-0.347408	0.756078	1.81541	-0.0680746	-1.33469	-1.07109	0.279	-0.0292254
ENST00000615393	0.496372	0.101636	2.20862	-0.0825111	-0.680763	-0.644115	-0.674943	-0.724294
ENST00000614240	-0.263298	0.444687	2.03522	0.689601	-0.753197	-0.701828	-0.690872	-0.760315
ENST00000544974	-0.882275	1.0656	1.86759	0.276847	-0.874853	-0.656169	-0.334248	-0.462492
ENST00000519614	1.15432	-0.380203	1.98174	-0.310246	-0.637953	-0.628125	-0.623231	-0.556309
ENST00000412352	0.0162438	-0.473005	2.4417	-0.416095	-0.403299	-0.432043	-0.473184	-0.260316
ENST00000533752	-0.625652	0.654484	1.95264	0.0809957	-0.790672	-0.834337	-0.90571	0.468252
ENST00000541134	-0.604424	-0.247054	2.35424	0.211231	-0.69424	-0.623807	-0.0617802	-0.334164
ENST00000424765	0.099324	-0.323923	1.97371	0.978294	-0.792162	-0.810688	-0.802658	-0.321898
ENST00000535414	-0.0300096	0.178617	2.29861	0.133747	-0.653888	-0.650434	-0.646425	-0.630221
ENST00000396087	0.151374	-0.412449	2.26692	0.400763	-0.706281	-0.730186	-0.435794	-0.534344
ENST00000368935	-0.39097	1.2094	1.83876	-0.00627789	-0.752339	-0.245387	-0.899628	-0.753559
ENST00000366726	-0.1554	-0.17377	2.45093	-0.261496	-0.403268	-0.485949	-0.485949	-0.485094
ENST00000622093	0.0254192	-0.17169	1.87586	1.15335	-0.785256	-0.833155	-0.704855	-0.559668
ENST00000375251	0.71582	-0.144575	2.20888	-0.420224	-0.631745	-0.635358	-0.472012	-0.620788
ENST00000610546	-0.518364	-0.379563	2.44683	-0.518364	-0.316736	-0.0426466	-0.289737	-0.381417
ENST00000436787	0.045879	-0.0029564	2.30819	0.200918	-0.624875	-0.631237	-0.624197	-0.671724
ENST00000544309	-0.389348	-0.389348	2.46454	-0.389348	-0.12845	-0.389348	-0.389348	-0.389348
ENST00000517419	-0.720137	0.591594	2.16401	-0.143635	-0.660274	0.151049	-0.609837	-0.772771
ENST00000441088	-0.0133924	0.22849	2.33071	-0.0949404	-0.564343	-0.633387	-0.598836	-0.654304
ENST00000316577	-0.263487	0.899971	2.00557	0.182324	-0.7495	-0.505392	-0.694612	-0.874876
ENST00000416994	-0.393556	-0.771962	1.47327	-0.771962	-0.597538	-0.238543	1.70452	-0.404228
ENST00000408958	-0.193378	0.270051	2.29477	0.156304	-0.632781	-0.596228	-0.648443	-0.650298
ENST00000634702	-0.483872	-0.640424	1.96757	1.18653	-0.488019	-0.529846	-0.65706	-0.354872
ENST00000353176	-0.347766	-0.368562	2.43474	-0.360447	-0.524675	-0.464427	0.0669038	-0.435766
ENST00000585528	-0.58233	1.15117	1.99932	-0.583888	-0.440083	-0.584258	-0.450719	-0.509215
ENST00000345506	0.20905	0.97329	1.96969	-0.629859	-0.498371	-0.621855	-0.461379	-0.940565
ENST00000610363	0.012171	0.489864	2.21023	0.0239864	-0.662206	-0.708569	-0.708569	-0.656909
ENST00000357701	-0.0876377	0.423861	2.04077	0.564253	-1.04626	-0.503627	-0.614089	-0.77727
ENST00000324288	0.351796	-0.0763604	1.94835	0.797181	-0.836926	-0.564545	-0.577066	-1.04243
ENST00000332836	0.274546	0.37857	2.03015	0.0157167	-0.911827	-0.961511	-0.943284	0.117641
ENST00000052754	-0.135298	0.231629	2.0474	0.124331	-1.33289	-0.960142	0.1173	-0.0923317
ENST00000425756	0.233942	0.138218	2.2112	0.232082	-0.68389	-0.693076	-0.729968	-0.708508
ENST00000638000	-0.745015	0.42671	0.776494	-0.0179534	-0.649694	-0.806394	1.93468	-0.918827
ENST00000380780	-0.473766	0.326985	2.18775	0.505137	-0.668931	-0.672864	-0.632267	-0.572045
ENST00000500625	0.701322	0.314728	2.05955	-0.190536	-0.558131	-0.686398	-0.857279	-0.783252
ENST00000630907	-0.115004	0.871989	2.09577	-0.268578	-0.445416	-0.55853	-0.750544	-0.829684
ENST00000368476	0.286553	-1.04086	1.6974	-0.397564	-0.921515	0.928036	-0.958833	0.406784
ENST00000349014	-0.343523	-0.279687	2.46296	-0.336499	-0.388898	-0.508838	-0.427059	-0.178453
ENST00000550758	-0.332812	-0.300306	2.41804	0.143337	-0.460256	-0.519973	-0.476658	-0.471369
ENST00000570177	-0.135047	0.832402	2.14655	-0.518593	-0.734629	-0.663729	-0.428728	-0.498224
ENST00000369701	-0.519153	-0.520588	2.37745	-0.513044	-0.222933	0.290793	-0.521911	-0.37061
ENST00000637173	-0.660068	0.893445	2.11449	-0.114883	-0.634218	-0.59736	-0.603988	-0.397415
ENST00000569419	-0.737815	-0.733652	1.43431	0.393693	-0.495814	-0.81955	-0.599467	1.5583
ENST00000625880	-1.0797	-0.0737825	1.40584	0.160411	-1.45655	0.637297	0.983115	-0.576637
ENST00000438652	1.24535	0.0388473	1.83983	-0.331196	-0.662161	-0.68607	-0.709553	-0.735051
ENST00000591529	-0.871194	0.551158	0.995836	-0.736604	-1.01698	0.359009	-0.861575	1.58035
ENST00000619757	-0.543531	-0.255191	2.44196	-0.288079	-0.046453	-0.381084	-0.552311	-0.375311
ENST00000356156	-0.885227	0.544047	1.17508	0.198194	-0.80731	1.52144	-0.805495	-0.940723
ENST00000327946	-0.520106	-0.906299	1.75265	-0.88728	-0.900929	0.288203	0.104451	1.06931
ENST00000295269	-0.716101	0.931937	1.97989	0.283297	-0.551478	-0.523924	-0.867269	-0.536355
ENST00000520638	-0.0529955	0.0354125	2.37966	-0.779919	-0.521827	-0.146497	-0.374462	-0.539369
ENST00000503640	0.00531579	0.148127	0.968985	0.168414	-1.47749	-1.09097	1.59311	-0.315494
ENST00000536777	-0.177588	0.66443	2.15207	0.102605	-0.742967	-0.63499	-0.671332	-0.692225
ENST00000448392	0.942915	0.405217	1.93102	-0.455978	-0.613495	-0.675775	-0.751443	-0.782461
ENST00000345734	-0.346526	-0.130725	2.30629	0.46958	-0.556269	-0.555161	-0.571446	-0.615747
ENST00000620284	-0.534067	0.385416	2.29661	0.0658622	-0.734548	-0.46822	-0.411822	-0.599233
ENST00000536184	-0.314828	0.436767	2.23083	-0.385915	-0.995438	-0.124254	-0.75481	-0.0923467
ENST00000517792	-0.238695	0.744839	2.04763	0.33142	-0.775969	-0.719766	-0.702969	-0.686488
ENST00000433483	-0.293584	0.662676	2.20964	-0.68874	-0.522695	-0.159432	-0.39212	-0.81574
ENST00000432336	0.194191	0.0464319	2.3591	-0.340193	-0.540523	-0.542365	-0.573021	-0.603623
ENST00000338916	-0.0500378	-0.476054	1.9704	1.0661	-0.903717	-0.353163	-0.738012	-0.515511
ENST00000322563	0.0709805	0.67075	2.05606	0.215662	-0.733605	-0.763011	-0.744212	-0.772624
ENST00000537792	-0.169425	-0.10199	2.33802	0.301947	-0.567855	-0.591824	-0.60522	-0.603649
ENST00000322153	-0.0800666	1.16465	1.88879	-0.712159	-0.802208	-0.859765	-0.309674	-0.289566
ENST00000580449	-1.0056	-1.0056	1.3091	-1.0056	-0.474881	0.249269	1.18582	0.747493
ENST00000531105	0.455925	-0.516319	1.81353	1.08112	-0.714838	-0.576466	-0.640773	-0.902182
ENST00000619813	-0.473511	-0.539814	2.35216	0.353707	-0.20748	-0.439687	-0.374673	-0.670707
ENST00000455089	-0.503824	-0.269157	2.12422	0.915695	-0.40086	-0.590814	-0.637631	-0.637631
ENST00000457035	0.975902	-0.622971	2.10328	-0.575617	-0.576431	-0.376435	-0.469441	-0.458292
ENST00000442920	-0.746387	0.614159	2.15662	-0.732437	-0.35043	0.218998	-0.449771	-0.710756
ENST00000515064	-0.0183014	0.376818	2.09407	0.515006	-0.725851	-0.799032	-0.695941	-0.74677
ENST00000638137	-0.424918	-0.774001	1.16647	-0.868442	-0.273232	-0.842373	0.205705	1.81079
ENST00000374992	-0.569982	-0.325109	2.38221	0.153932	-0.469071	-0.569982	-0.569982	-0.0320136
ENST00000452894	0.941292	0.273963	1.83314	-0.110409	-0.476366	-1.05221	-0.292992	-1.11642
ENST00000399609	0.692096	-0.337154	2.22747	-0.333791	-0.404196	-0.458658	-0.679705	-0.706067
ENST00000403859	-0.309482	1.12574	1.92616	0.0311598	-0.718583	-0.692403	-0.651616	-0.710975
ENST00000313766	-0.68261	0.265216	2.30487	0.118512	-0.31658	-0.324189	-0.68261	-0.68261
ENST00000394217	-0.775554	-0.44448	1.73035	1.31694	-0.767217	-0.784339	-0.477487	0.201789
ENST00000368173	-0.764866	0.980063	1.95895	0.292751	-0.695992	-0.576193	-0.621735	-0.572979
ENST00000434342	-0.619353	0.560187	2.03171	0.634509	-0.740061	-0.534928	-0.506146	-0.825915
ENST00000502620	-0.468789	0.647244	2.1501	0.136337	-0.228887	-0.757051	-0.757051	-0.721905
ENST00000566074	-0.651406	-0.439085	0.812605	-0.579714	-0.473041	-0.457647	2.18919	-0.400902
ENST00000393677	-0.662925	1.0033	1.8769	-0.00997097	-1.16495	-0.455384	-0.677091	0.0901091
ENST00000563332	-0.775025	0.611895	1.84548	0.700387	-1.2133	-0.604391	-0.0260442	-0.538995
ENST00000236693	-0.755779	-0.755779	1.76861	-0.755779	-0.420888	0.780298	0.895095	-0.755779
ENST00000375678	-0.0110414	0.529548	2.17594	0.106923	-0.73368	-0.751606	-0.612998	-0.703087
ENST00000597273	0.307569	1.04921	1.90646	-0.71744	-0.5946	-0.785884	-0.532182	-0.633137
ENST00000470488	-0.486896	0.0926549	2.42908	-0.486896	-0.389845	-0.371408	-0.29979	-0.486896
ENST00000541509	0.0765217	-0.273848	2.37115	-0.129527	-0.651815	-0.652567	-0.648849	-0.0910702
ENST00000432143	-0.00140225	0.269829	2.2071	0.319786	-0.704959	-0.687848	-0.698826	-0.703682
ENST00000367070	0.0383829	-0.412201	2.33614	0.179323	-0.600259	-0.618236	-0.169764	-0.753382
ENST00000341958	0.122956	-0.462519	2.37973	-0.678317	-0.535391	-0.287855	-0.0112508	-0.527351
ENST00000437176	-0.381711	0.183846	2.36407	-0.504457	-0.365961	-0.452571	-0.0454984	-0.797722
ENST00000268595	0.265769	0.552718	2.07316	0.130397	-0.857738	-0.679582	-0.674838	-0.809888
ENST00000531548	0.0938815	1.29882	1.75642	-0.938664	-0.48475	-0.467852	-0.413053	-0.844798
ENST00000571945	0.888594	0.743952	1.79547	-0.665254	-0.707133	-0.82167	-0.452426	-0.781533
ENST00000493995	0.000134453	0.550537	2.25059	-0.721409	-0.655648	-0.534338	-0.447692	-0.442172
ENST00000402603	-0.425413	-0.604171	2.36256	0.353393	-0.503489	-0.433716	-0.486788	-0.262378
ENST00000441697	-0.92182	0.0144344	1.81325	-0.936227	-0.386235	0.526611	0.826218	-0.936227
ENST00000357327	-0.599897	0.572387	2.22993	-0.24738	-0.767017	-0.0322987	-0.474167	-0.681557
ENST00000447063	-0.201399	0.291004	2.3606	-0.301815	-0.330213	-0.61356	-0.611586	-0.593033
ENST00000593939	-0.418395	1.01475	1.92589	-0.650399	-0.71447	-0.729558	-0.728158	0.300335
ENST00000534939	-0.720255	0.587563	1.89305	0.88531	-0.611907	-0.729415	-0.576457	-0.727887
ENST00000563262	-0.202132	-0.0698531	2.24863	0.0298967	-1.18068	-0.508566	0.152816	-0.470114
ENST00000557336	-0.53424	-0.53424	2.34909	-0.53424	0.19858	0.123526	-0.53424	-0.53424
ENST00000618897	0.378379	-0.0784979	2.28411	-0.300167	-0.912448	-0.296852	-0.687981	-0.386542
ENST00000579611	-0.428494	-0.42847	2.42422	-0.428494	0.146718	-0.428494	-0.428494	-0.428494
ENST00000631166	-0.171149	0.248506	2.36624	-0.185232	-0.561554	-0.575492	-0.547552	-0.573766
ENST00000619748	-0.0743804	-0.512285	1.09101	-0.244946	-0.626111	-1.0173	-0.552396	1.93641
ENST00000429457	0.38924	0.9039	1.94572	-0.305142	-0.74061	-0.750571	-0.731383	-0.711154
ENST00000361689	-0.804994	-0.714203	1.39716	-0.782529	-0.806119	-0.47212	0.985462	1.19734
ENST00000485816	-0.783329	-0.669076	2.23214	-0.677091	-0.317988	0.575401	-0.200003	-0.160058
ENST00000356415	-0.765966	0.778638	2.16816	-0.12953	-0.53415	-0.567208	-0.599612	-0.350335
ENST00000436891	-0.951064	-0.951064	1.40573	-0.951064	-0.648667	0.43289	1.23101	0.432235
ENST00000524246	-0.0545556	-0.450641	2.42996	-0.507514	-0.188388	-0.641551	-0.371552	-0.215757
ENST00000575779	-0.724639	0.642921	1.80514	0.0379549	-1.15275	-0.648358	-0.705256	0.744989
ENST00000422254	-0.798234	-0.617	2.35731	-0.137209	-0.174979	-0.537555	0.156988	-0.249323
ENST00000431168	-0.397599	-0.227137	2.17575	0.446423	-1.20004	-0.630977	-0.133571	-0.0328455
ENST00000440696	0.362712	0.426504	2.06454	0.223937	-0.734358	-0.794798	-0.729187	-0.819354
ENST00000525955	-0.931474	-0.832356	1.47053	0.579327	-0.833192	1.1832	-0.88591	0.249868
ENST00000416370	-0.67122	0.527712	2.1589	-0.0296695	-0.836618	-0.517236	-0.786126	0.154258
ENST00000537033	-0.430869	-0.116035	2.31764	0.369309	-0.603869	-0.556401	-0.753346	-0.22643
ENST00000455775	-0.677627	-0.199636	2.34755	-0.0736865	-0.559874	0.254596	-0.619072	-0.47225
ENST00000566018	-0.134978	-0.501682	2.41596	-0.124484	-0.691938	-0.0878217	-0.50221	-0.372849
ENST00000511508	0.114886	-0.571421	1.91778	1.12284	-0.760273	-0.69901	-0.668217	-0.45659
ENST00000434646	-0.418162	-0.32307	2.42011	0.153771	-0.450119	-0.444005	-0.471555	-0.466973
ENST00000615136	-0.0883683	0.746642	1.81406	-0.953411	-0.714852	-0.332715	0.630956	-1.10231
ENST00000533852	-0.864229	-0.906128	2.27233	0.172588	-0.204603	0.105847	-0.387688	-0.188119
ENST00000622789	-1.22414	1.08923	1.91218	-0.351844	-0.44627	-0.397558	-0.35601	-0.22559
ENST00000611727	1.2648	-0.418392	1.8713	-0.166617	-0.793779	-0.430728	-0.653967	-0.672618
ENST00000328458	0.554045	-0.496473	2.294	-0.451748	-0.475683	-0.588518	-0.247102	-0.588519
ENST00000587135	-0.258036	-0.25168	2.32658	0.43501	-0.562292	-0.571375	-0.562325	-0.555883
ENST00000419117	-0.629995	1.18379	1.91141	0.00472076	-0.553709	-0.667552	-0.533638	-0.715023
ENST00000532762	-0.634981	0.936826	2.08889	-0.634981	-0.0710414	-0.551037	-0.591072	-0.542609
ENST00000367912	-0.734076	-0.291191	2.22792	-0.927953	-0.622093	-0.172148	0.258273	0.261263
ENST00000450056	-0.257899	1.03514	1.8319	-0.420491	-0.656897	-0.400373	0.175081	-1.30646
ENST00000641949	0.00637734	-0.310362	1.96848	1.06496	-0.69559	-0.767311	-0.732985	-0.53357
ENST00000406818	-0.532327	-0.456081	2.24597	0.614869	-0.451135	-0.274319	-0.846981	-0.3
ENST00000368392	-0.77912	-0.850053	1.36707	-0.813012	-0.946335	1.43655	0.363997	0.220906
ENST00000627449	-0.265246	0.293964	2.21048	0.416598	-0.729464	-0.593419	-0.740138	-0.592775
ENST00000572232	-1.20833	0.217415	1.49985	1.14674	-1.27175	-0.256402	-0.407935	0.280415
ENST00000485637	-0.120899	-0.398025	2.46114	-0.33259	-0.347123	-0.37992	-0.490395	-0.392188
ENST00000422467	-0.47867	-0.336385	2.30105	-0.0620833	-0.592865	0.413402	-0.445727	-0.798724
ENST00000421552	0.2425	0.61348	2.06657	-1.03328	-0.949887	-0.320333	-0.187156	-0.431898
ENST00000456330	-0.987382	-0.658303	2.14313	0.270684	-0.774643	0.408555	-0.00401002	-0.398032
ENST00000568375	0.308704	0.577562	2.12485	-0.224726	-0.815247	-0.492439	-0.790607	-0.688092
ENST00000369783	-0.796686	-0.0498214	0.656846	-0.355899	-0.802814	-0.827034	0.0605727	2.11484
ENST00000518901	-0.0202776	0.321973	2.09044	-0.281278	-1.09726	0.104223	-1.10994	-0.00788485
ENST00000233638	-0.443489	-0.805988	1.63584	0.736236	-1.19271	-0.58109	1.01966	-0.368455
ENST00000006750	-0.945201	0.55814	1.72558	1.04853	-0.954054	-0.197504	-0.670651	-0.564836
ENST00000454610	-0.477391	0.705943	2.15475	0.0812772	-0.841521	-0.394416	-0.667643	-0.560999
ENST00000559155	-0.817993	-0.915657	1.6166	-0.603293	-0.617451	-0.338606	0.284105	1.3923
ENST00000529773	-0.52045	0.752799	2.00668	-0.048255	-1.22828	-0.584044	0.136309	-0.514759
ENST00000465026	-0.330339	0.343448	2.19979	0.210894	-0.8103	-0.808652	-0.0453652	-0.759476
ENST00000550342	0.393724	-0.73695	2.08032	0.636994	-0.530146	-0.809703	-0.737232	-0.297008
ENST00000367475	-0.653877	-0.670579	1.1743	0.345654	-0.672018	-0.669449	-0.665547	1.81152
ENST00000503737	-0.215746	0.460721	2.30495	-0.208334	-0.626922	-0.613032	-0.482416	-0.619219
ENST00000550708	0.451924	-0.295274	2.07411	0.347512	-1.12467	-0.761198	-0.0284881	-0.663914
ENST00000428693	-0.807367	1.27439	1.86582	-0.742393	-0.423133	-0.192502	-0.502258	-0.472553
ENST00000440445	-0.25283	-0.177775	2.34146	-0.586748	-0.227665	-0.688283	-0.688283	0.280124
ENST00000442390	-0.441638	-0.441638	2.42622	-0.441638	-0.348269	-0.441638	0.130242	-0.441638
ENST00000565365	-0.58299	-0.117206	2.42554	-0.663943	-0.123476	-0.221935	-0.330662	-0.385329
ENST00000560615	-0.834663	-0.834663	2.14412	-0.834663	-0.0557144	-0.232947	0.174123	0.474403
ENST00000510510	-0.999758	-0.46567	0.936519	-0.910438	-0.856717	-0.226774	1.49586	1.02698
ENST00000468553	-0.174969	-0.612355	2.34279	0.341974	-0.415574	-0.257159	-0.612355	-0.612355
ENST00000414239	-1.35906	0.497978	1.25349	-0.808937	-1.22694	0.123475	0.717837	0.802147
ENST00000522803	-0.866197	-0.109495	1.90498	0.663969	-0.817735	-0.756001	-0.690749	0.671229
ENST00000252329	-0.00475026	0.228892	2.35459	-0.288332	-0.649685	-0.528079	-0.541556	-0.571077
ENST00000535259	-0.510142	-0.222274	1.56666	-0.18849	-0.933037	-1.21533	0.149698	1.35292
ENST00000570571	0.288919	-0.0758751	0.740983	-1.04769	-1.24975	0.620654	1.59746	-0.874704
ENST00000589284	-0.313318	-0.250199	2.25322	0.555682	-0.878285	-0.344607	-0.368793	-0.653697
ENST00000421550	-0.300003	0.473366	2.28569	-0.0867016	-0.666773	-0.520686	-0.457655	-0.727238
ENST00000565333	-0.429533	-0.402481	1.81798	1.39069	-0.565046	-0.575722	-0.616594	-0.619293
ENST00000493380	0.156096	-0.387662	1.6547	0.482961	-0.774532	-1.13055	-0.994493	0.993481
ENST00000307138	-0.83409	-0.834095	1.9036	1.19859	-0.503046	-0.31886	-0.250281	-0.361815
ENST00000415483	-0.235072	-0.189293	2.46249	-0.434327	-0.300817	-0.434327	-0.434327	-0.434327
ENST00000373235	0.0678824	0.761885	1.98911	0.124055	-0.411905	-1.03954	-0.545266	-0.946221
ENST00000522528	-0.0459617	0.49481	2.08173	0.424579	-0.76669	-0.764578	-0.549042	-0.874846
ENST00000482740	-0.55233	0.172339	2.3187	0.258135	-0.485795	-0.63232	-0.491673	-0.58706
ENST00000372519	-0.504164	-0.0464105	2.32503	0.246187	-0.382856	-0.744509	-0.744509	-0.148767
ENST00000395577	0.45425	-0.233307	1.91032	0.893014	-0.725017	-0.756603	-0.724235	-0.818422
ENST00000465308	-0.63071	1.09205	2.00378	-0.32672	-0.306118	-0.387288	-0.716538	-0.728451
ENST00000591864	-0.757116	-0.270656	1.87313	1.28696	-0.66705	-0.388899	-0.457134	-0.61924
ENST00000368614	-0.130497	0.629914	2.22816	-0.253243	-0.479861	-0.64709	-0.691512	-0.655872
ENST00000538351	-0.929505	0.984905	1.37205	-0.291704	-1.11746	-0.787141	1.10362	-0.334779
ENST00000589149	-0.267004	0.368372	2.1074	0.401355	-1.15405	-0.301898	-0.351534	-0.802637
ENST00000539554	-0.488616	0.27567	2.00078	0.851697	-0.775446	-0.927004	-0.637408	-0.299675
ENST00000601724	-0.0591757	0.614596	2.11784	0.169391	-0.878096	-0.563351	-0.568882	-0.832327
ENST00000586722	0.106856	0.202503	2.18659	0.158616	-0.954493	-0.183364	-0.910594	-0.606113
ENST00000564108	-0.509664	0.0123955	2.32455	-0.686136	0.196691	-0.659232	-0.0544712	-0.624132
ENST00000536354	-0.581471	-0.631484	2.33443	0.038238	-0.344449	0.240662	-0.33042	-0.725505
ENST00000551137	0.150228	0.316191	1.99134	0.615136	-0.871491	-0.440125	-0.759415	-1.00186
ENST00000512157	-0.40501	0.51846	2.30994	-0.517728	-0.606377	-0.580085	-0.344404	-0.3748
ENST00000619255	-0.797075	-0.564389	2.25211	0.422619	-0.538668	0.0452668	-0.120756	-0.699106
ENST00000380725	-0.704079	-0.729907	2.25746	0.192662	-0.444312	-0.417481	0.399607	-0.553953
ENST00000402922	-0.519889	-0.388757	2.42858	0.100661	-0.359434	-0.482272	-0.337921	-0.440971
ENST00000453710	0.448987	-0.536446	1.955	0.779341	-0.806791	-0.211931	-0.98724	-0.640918
ENST00000546231	1.20617	-0.318051	1.87812	-0.16184	-0.27615	-0.794771	-0.825026	-0.708448
ENST00000378733	-1.06913	1.15182	1.33635	-1.10141	-0.847302	0.827319	0.0569068	-0.354556
ENST00000569322	-0.39771	-0.39771	2.47029	-0.39771	-0.284472	-0.236484	-0.392174	-0.364025
ENST00000595048	-0.887751	0.341466	2.14442	0.292413	-0.207752	-0.882816	-0.766552	-0.0334319
ENST00000373976	-0.0400967	0.0874285	2.36884	-0.405757	-0.739634	-0.350619	-0.213758	-0.706406
ENST00000359761	0.165822	-1.08557	1.90057	0.496158	-0.660971	-0.937065	0.61434	-0.493279
ENST00000641590	-0.305876	-0.198742	2.43688	-0.596632	-0.502751	-0.359834	-0.434603	-0.0384411
ENST00000611211	-0.661764	-0.536195	1.4757	-0.631042	-0.52807	1.74486	-0.466746	-0.396745
ENST00000595764	0.532833	-0.517324	2.27637	-0.11577	-0.628564	-0.356356	-0.699646	-0.491543
ENST00000559284	-0.541034	-0.775396	0.698615	0.00271004	-1.3389	1.32801	1.27886	-0.652866
ENST00000540946	-0.734304	-0.734304	2.17334	-0.620055	-0.0675943	-0.707281	0.15707	0.533127
ENST00000448989	-0.56561	0.072263	2.25887	-0.712777	-0.267915	-0.526885	0.45483	-0.712777
ENST00000437030	-0.870792	-0.300713	1.90259	-0.696605	-0.420835	0.256713	1.01213	-0.882486
ENST00000452495	0.094012	-0.929026	2.00162	0.573398	-0.655061	0.437784	-0.681616	-0.841107
ENST00000600972	-0.755355	0.525581	2.00068	0.717845	-0.721885	-0.718499	-0.368837	-0.679534
ENST00000578970	-0.495347	0.128747	1.98722	-0.0452341	-0.773052	-0.937317	0.874237	-0.739256
ENST00000520328	-0.565549	-0.505168	2.17698	-0.514514	-0.528697	-0.289002	-0.605506	0.831457
ENST00000528949	0.122327	0.0662005	2.06106	0.719972	-0.695778	-0.825131	-0.730237	-0.718415
ENST00000248706	-0.721928	0.715553	1.90811	0.223992	-0.847624	-0.842795	-0.830935	0.395625
ENST00000602657	-0.431366	-0.228115	2.39751	-0.425247	-0.511227	-0.350552	0.191072	-0.642074
ENST00000640145	-1.03452	0.656448	2.13632	-0.0590478	-0.661716	-0.229797	-0.643272	-0.16441
ENST00000505427	-0.569032	-0.440338	2.41428	0.0866793	-0.580502	-0.434255	-0.296703	-0.180131
ENST00000637953	-0.631493	0.678907	0.791378	-0.497815	-0.740681	-0.714831	1.89621	-0.781671
ENST00000346279	-0.478688	-0.314737	2.08098	0.964743	-0.536558	-0.267404	-0.758282	-0.690059
ENST00000560947	0.0856171	0.564458	1.72141	-0.131387	-1.28269	-0.965113	0.751105	-0.743407
ENST00000530461	-0.561963	0.589965	2.28567	-0.382496	-0.470963	-0.338804	-0.551199	-0.570209
ENST00000544693	-1.12779	-0.685951	1.34413	-0.629854	-0.61123	1.53564	0.47935	-0.304294
ENST00000395616	-0.870763	-0.496095	1.91363	0.168415	-0.864597	-0.28049	1.04763	-0.617728
ENST00000511455	-0.474816	0.628787	2.23373	-0.219823	-0.801664	-0.566705	-0.229642	-0.569867
ENST00000429915	-0.690592	-0.614066	1.83613	1.33605	-0.594873	-0.478499	-0.610902	-0.183244
ENST00000582485	0.792609	-0.0536363	2.13616	-0.254287	-0.690242	-0.678144	-0.727189	-0.525275
ENST00000510175	-0.765132	0.748536	1.89642	0.519566	-1.00898	-0.385823	-0.900028	-0.104558
ENST00000599111	-0.465516	0.102383	2.35427	-0.330355	-0.497556	-0.0886639	-0.916984	-0.157574
ENST00000574315	-0.138603	0.00249631	1.91062	1.01975	-1.11144	-0.488057	-0.824528	-0.370241
ENST00000510290	0.787845	-0.705014	1.42954	0.328922	-0.749785	-0.997386	-1.08848	0.99435
ENST00000428819	-0.781997	-0.185925	2.0074	0.215974	-1.43632	-0.262524	0.375625	0.0677669
ENST00000621048	-0.957728	-0.130814	1.06067	-1.27858	-0.440547	1.67909	0.414835	-0.346921
ENST00000445299	1.17208	0.539285	1.66749	-0.823788	-0.892797	-0.711156	-0.721636	-0.229479
ENST00000422347	-0.0754105	0.553607	2.19991	-0.0308894	-0.751823	-0.754819	-0.394433	-0.746139
ENST00000628479	-0.198927	0.28272	2.35619	-0.419091	-0.283854	-0.599538	-0.386779	-0.750726
ENST00000563279	-0.47399	-0.416077	2.42094	-0.466791	-0.447902	-0.435899	-0.331467	0.151183
ENST00000262975	-0.892694	-0.233076	1.70045	-0.597632	-1.19595	0.899228	0.712141	-0.392468
ENST00000440815	-0.78942	-0.78942	1.98184	1.05741	-0.563585	-0.177985	-0.135622	-0.583214
ENST00000477399	-0.783732	-0.553744	1.07758	0.940807	-1.13409	-1.10616	1.17165	0.38769
ENST00000454326	-0.586824	-0.586824	2.10289	0.920867	-0.0896374	-0.586824	-0.586824	-0.586824
ENST00000594668	-0.156533	-0.952641	2.28314	0.166952	-0.617492	-0.630347	0.102434	-0.195518
ENST00000569765	-0.879795	1.45739	1.64159	-0.207936	-0.758336	-0.515849	-0.0142122	-0.722858
ENST00000547560	0.369042	-0.0646606	0.738076	-0.441489	-0.776343	-0.780685	-1.01374	1.9698
ENST00000431594	-0.359062	-0.97988	2.03469	-0.626897	-0.670173	0.436089	-0.519459	0.684693
ENST00000494517	-0.62265	-0.309701	1.5166	1.47739	-1.08183	-0.928394	-0.0206821	-0.0307317
ENST00000417187	-0.4928	0.765538	2.08529	0.0175732	-0.963612	-0.0799415	-0.676828	-0.655221
ENST00000511132	0.319639	-0.608239	2.10383	0.377919	-0.84376	-0.835687	0.199609	-0.71331
ENST00000621780	-0.227815	0.659641	2.21814	-0.14332	-0.62338	-0.657858	-0.620293	-0.605111
ENST00000427765	-0.575247	1.34392	1.8619	-0.575247	-0.479489	-0.544953	-0.575247	-0.455634
ENST00000447817	-0.435934	1.00862	2.042	-0.167689	-0.837021	-0.632161	-0.398092	-0.579716
ENST00000292896	-0.347709	0.320704	2.27524	0.231856	-0.697124	-0.603924	-0.592584	-0.586455
ENST00000552184	-0.548121	-0.622786	2.2988	0.246026	-0.810779	0.0706324	-0.0893784	-0.544392
ENST00000475056	0.355073	0.418518	2.03546	-0.0696168	-0.92316	-1.00142	-0.833907	0.0190559
ENST00000398731	-0.710223	-0.702121	1.99513	-0.710223	-0.446945	0.702745	-0.702852	0.574488
ENST00000380469	-0.832285	-0.832285	1.12645	-0.832285	-0.717849	1.16921	1.28059	-0.361556
ENST00000592181	-0.538613	-0.509648	2.00661	0.6898	-0.703621	-0.359571	0.466592	-1.05155
ENST00000391785	0.305969	-0.128098	2.34572	-0.430895	-0.74101	-0.325847	-0.411812	-0.614028
ENST00000444166	0.466221	-0.413339	0.73383	-0.074197	-0.882777	1.92656	-0.746671	-1.00962
ENST00000348124	0.836477	-0.253609	1.86658	-0.20882	-0.491726	0.399145	-1.06698	-1.08107
ENST00000548025	-0.390746	-0.380215	2.47329	-0.31162	-0.351895	-0.292025	-0.357237	-0.389553
ENST00000538475	-0.535304	0.643186	2.14252	0.159171	-0.77897	-0.587607	-0.214893	-0.828108
ENST00000612675	0.629398	0.161885	2.07318	-0.288343	-0.798049	-0.0123968	-0.899993	-0.865683
ENST00000340871	0.10981	1.11774	1.84359	-0.614249	-0.0471168	-0.81358	-0.68757	-0.908622
ENST00000503070	-0.796919	-1.08996	1.83196	-0.446841	-0.764519	-0.156502	0.715149	0.707637
ENST00000602291	-0.0300212	0.228324	2.03789	0.746979	-0.696641	-0.765798	-0.697438	-0.823296
ENST00000534595	-0.422179	0.164306	2.35508	-0.0629132	-0.176628	-0.432872	-0.638798	-0.785992
ENST00000457428	-0.0163218	0.871636	2.07254	-0.393058	-0.693111	-0.701904	-0.28056	-0.859225
ENST00000518402	0.39815	0.0570387	2.26614	-0.132771	-0.668267	-0.627183	-0.5788	-0.714311
ENST00000376048	-1.15411	0.395547	1.20445	-1.05025	-0.479847	1.33065	0.557438	-0.803885
ENST00000521173	-0.869249	-0.266368	2.07708	-1.03835	-0.589279	0.43368	0.45321	-0.200726
ENST00000634302	-0.169004	0.381916	2.33584	-0.635616	-0.531397	-0.285769	-0.528124	-0.567847
ENST00000539137	-0.565668	-0.511122	2.35791	-0.430252	-0.390834	0.202387	0.0299054	-0.692325
ENST00000551466	1.17462	-0.698547	1.37448	-0.884544	-0.702966	-0.712717	1.04868	-0.599012
ENST00000382518	-0.0774929	-0.514958	1.85919	-0.50103	-0.632183	-0.703072	1.276	-0.706449
ENST00000399012	-0.0739737	0.12238	2.3543	-0.0586861	-0.738022	-0.408562	-0.549406	-0.648028
ENST00000589978	-0.792739	1.33499	1.80408	-0.049661	-0.519033	-0.529153	-0.582712	-0.66577
ENST00000400559	-0.777366	1.31558	1.59715	-0.784317	-0.639	-0.694462	0.542654	-0.560231
ENST00000425696	-0.0476443	0.27656	2.23389	0.263149	-0.721244	-0.702805	-0.642829	-0.659076
ENST00000521345	-0.196212	-0.00508298	2.41593	-0.122361	-0.572399	-0.418982	-0.532949	-0.567945
ENST00000579573	0.0322221	0.487637	2.15019	0.218439	-0.698086	-0.740551	-0.683742	-0.766104
ENST00000402583	-1.13612	0.311776	1.86714	-0.425988	-0.661793	0.331089	0.6803	-0.966406
ENST00000550169	-0.584602	0.0964116	2.26746	0.351633	-0.952086	-0.478253	-0.390983	-0.309586
ENST00000514524	-0.591293	-0.628419	2.23787	0.681138	-0.356562	-0.540558	-0.255498	-0.546673
ENST00000616848	-0.0500762	-1.03172	2.2467	-0.0892101	-0.821844	0.197107	-0.0501547	-0.400797
ENST00000529338	-0.0889565	0.832167	2.06912	-0.0148467	-0.678364	-0.831994	-0.506916	-0.780214
ENST00000431221	-1.40933	-0.343994	1.42028	0.396645	-1.22591	0.46458	0.964834	-0.26711
ENST00000395573	0.0923515	0.710039	2.09934	-0.0582508	-0.873405	-0.736549	-0.544021	-0.689501
ENST00000563744	-0.278768	0.541847	2.25921	-0.0889871	-0.468205	-0.672984	-0.716285	-0.575824
ENST00000457347	0.404285	1.12539	1.66911	-0.939702	-0.367232	-0.939702	-0.0124416	-0.939702
ENST00000443902	0.101428	-0.823818	2.33919	0.177869	-0.476816	-0.410108	-0.449272	-0.458473
ENST00000513819	-0.697022	-0.579415	2.25757	-0.422332	-0.65386	-0.49922	0.13887	0.455403
ENST00000640304	0.322883	0.0696195	2.30211	-0.212478	-0.566469	-0.657276	-0.655587	-0.602799
ENST00000445175	0.129527	-0.553567	1.90284	-0.686087	-0.0769932	1.01754	-0.721976	-1.01129
ENST00000535478	0.405163	0.665417	2.04644	-0.180192	-0.623421	-0.776107	-0.773434	-0.763864
ENST00000592478	-1.28475	-0.270256	0.936131	-0.37889	-0.673186	0.528496	1.76943	-0.626975
ENST00000619133	-0.787027	0.452554	2.09482	0.584265	-0.573489	-0.762031	-0.621651	-0.387442
ENST00000530788	-0.654629	-0.00662599	1.92995	1.11966	-0.68318	-0.59591	-0.83393	-0.275329
ENST00000542666	0.0785637	-0.0684528	2.12646	0.682652	-0.668614	-0.714437	-0.638988	-0.797188
ENST00000579436	0.224893	0.457948	2.09547	0.0356569	-0.717218	-1.09451	-0.243369	-0.758867
ENST00000503238	-0.0855891	0.386115	2.08528	0.515896	-0.601566	-0.636044	-0.634527	-1.02956
ENST00000637138	-0.86221	-0.175268	1.5376	-1.5777	-0.590297	0.766603	0.573649	0.327626
ENST00000558459	-0.697671	-0.136603	1.8849	0.88661	-0.302515	-0.197645	-1.42298	-0.0141009
ENST00000424647	-0.491453	-0.174185	2.45863	-0.347759	-0.281378	-0.244242	-0.478418	-0.44119
ENST00000519618	-0.798872	1.29261	1.72546	-0.436154	-0.380645	-0.572037	-1.0096	0.179239
ENST00000527465	-0.104476	-0.33041	2.45721	-0.43914	-0.265767	-0.43914	-0.43914	-0.43914
ENST00000487366	-0.737247	-0.224021	2.20867	0.219496	-0.606996	-0.642607	-0.689545	0.47225
ENST00000396563	0.770075	0.101095	2.03405	0.0845385	-0.811774	-0.777039	-0.764309	-0.63664
ENST00000581738	0.711021	0.915355	1.62672	-1.04479	-1.25239	-0.159971	-0.460978	-0.334968
ENST00000598785	1.32073	-0.549909	1.83037	-0.530946	-0.097262	-0.753781	-0.5993	-0.619908
ENST00000471234	-0.581292	-0.161853	1.07871	-0.529662	-0.527166	-0.436079	-0.845048	2.00239
ENST00000358715	-1.33148	-0.892702	1.14524	0.608739	-0.951743	1.3477	-0.0706462	0.144885
ENST00000524523	-0.26487	0.121088	2.25196	0.441524	-0.613006	-0.672989	-0.527628	-0.736082
ENST00000606690	-0.517975	0.927873	1.19704	-0.157984	-1.03951	1.34072	-0.915327	-0.834842
ENST00000503016	0.174327	-0.598303	2.16952	0.644106	-0.69033	-0.721452	-0.57495	-0.402916
ENST00000518444	-0.95786	0.276275	2.11058	-0.0785298	-0.177358	-0.92286	-0.686825	0.436575
ENST00000589132	1.27291	-1.0726	1.68287	0.258366	-0.601151	-0.426219	-0.268377	-0.845797
ENST00000336830	-0.235142	-0.102709	2.29352	0.457892	-0.606113	-0.53024	-0.630862	-0.646343
ENST00000634838	-0.423869	-0.167902	2.31419	0.0180273	-0.788154	-0.216005	-0.86687	0.130589
ENST00000525132	-0.641295	1.06823	1.99714	-0.2576	-0.642831	-0.878127	-0.32493	-0.320588
ENST00000552004	-0.0532186	-0.178603	2.36106	0.19039	-0.581484	-0.643141	-0.5873	-0.507699
ENST00000585941	-0.00198795	0.516916	2.05347	0.375228	-0.835624	-0.421398	-1.03968	-0.646923
ENST00000616923	0.565919	0.359055	2.10575	-0.181874	-0.673559	-0.868658	-0.549229	-0.757402
ENST00000382185	-0.953299	0.0898323	1.6975	-1.25317	-0.841538	-0.00862955	0.392381	0.876922
ENST00000548193	-0.890105	1.14723	1.5917	0.226982	-0.432217	-0.534332	-1.33533	0.226076
ENST00000395783	-0.558254	-0.275243	1.25207	0.387383	-1.08731	-1.22532	1.48688	0.0197906
ENST00000395390	-0.486612	-0.486612	2.40619	-0.486612	0.127325	-0.486612	-0.486612	-0.100453
ENST00000517757	-0.957788	-0.403353	1.63569	0.0219604	-0.880195	1.23476	0.279702	-0.930782
ENST00000619009	-0.25597	0.109179	2.37684	-0.0592765	-0.600119	-0.282468	-0.640114	-0.648071
ENST00000448525	-0.175133	0.0420401	2.36077	0.116225	-0.522357	-0.571188	-0.622898	-0.62746
ENST00000470413	-0.447142	0.415875	2.33889	-0.714626	-0.34295	-0.359394	-0.409054	-0.481595
ENST00000355704	0.149657	-1.02518	1.58652	-1.02518	-0.04742	0.278832	-1.02518	1.10795
ENST00000395514	-0.937849	1.00587	1.6521	-0.0944875	-0.984832	0.642331	-0.354674	-0.928457
ENST00000323249	-0.662243	-0.434725	2.08851	-0.577186	-0.0527292	-0.509735	0.911859	-0.763755
ENST00000630961	-0.284253	0.00571109	1.25877	0.672242	-0.870666	0.977796	0.0203385	-1.77994
ENST00000487205	-0.455685	-0.455685	2.44237	-0.455685	0.0110805	-0.251712	-0.422836	-0.411846
ENST00000596765	0.0105535	0.704885	2.0464	0.162667	-0.636193	-0.461619	-0.8773	-0.94939
ENST00000591401	-0.623372	1.07692	1.92515	-0.75036	-0.829702	-0.295326	-0.625916	0.122615
ENST00000574135	-0.573682	-0.351443	2.31766	-0.458103	0.513074	-0.450417	-0.535687	-0.461402
ENST00000430923	0.0608544	-0.321091	2.43241	-0.274116	-0.471177	-0.497287	-0.469566	-0.460032
ENST00000382194	-0.269993	0.581505	2.0284	0.555261	-0.86953	-0.52195	-0.811785	-0.691907
ENST00000585313	-0.604787	-0.601958	2.32881	-0.604787	-0.133521	-0.604787	0.303837	-0.0828041
ENST00000419562	-0.86748	-0.114374	1.61956	-0.433499	-0.48445	-0.596918	1.54488	-0.667717
ENST00000533952	-0.346535	1.25913	1.77644	-0.57051	-0.211965	-0.42067	-0.249264	-1.23663
ENST00000360822	-0.609386	0.238834	2.37093	-0.246769	-0.489693	-0.433976	-0.656699	-0.173243
ENST00000587615	0.19851	-0.768631	2.3192	-0.444451	-0.233338	0.130401	-0.595017	-0.606678
ENST00000360620	-0.589247	-0.87566	2.04872	0.792933	-0.730303	-0.123023	0.171049	-0.694467
ENST00000340169	-0.609975	0.0355061	2.1853	0.545674	-0.656333	-0.860601	-0.617629	-0.0219461
ENST00000529571	-0.326256	-0.0383377	2.41675	-0.0110506	-0.477925	-0.562444	-0.554098	-0.446642
ENST00000517661	-0.540165	0.630725	2.1729	-0.34125	-0.750746	-0.534644	-0.776795	0.139976
ENST00000556740	-0.892833	-0.157805	1.77899	1.33256	-0.692718	-0.748315	-0.362166	-0.257717
ENST00000513257	-0.122611	-0.249472	2.0225	0.948669	-0.382633	-0.544125	-1.04996	-0.622369
ENST00000512480	-0.37521	-0.373766	2.20765	0.145332	-0.762361	0.529152	-0.794804	-0.575993
ENST00000395653	-0.760524	-0.296993	1.70764	1.03665	-1.2403	-0.805673	-0.0334321	0.392634
ENST00000612277	-1.37258	-0.325919	1.78305	-0.900017	-0.381763	-0.0570983	0.833104	0.421228
ENST00000537164	0.0871885	0.485968	2.24071	-0.308789	-0.461821	-0.81159	-0.685367	-0.546294
ENST00000297720	-0.415989	0.208768	2.39711	-0.484099	-0.495756	-0.617841	-0.299012	-0.293184
ENST00000432408	0.217632	-0.970763	1.51513	-0.970763	-0.675256	1.23149	0.434279	-0.781746
ENST00000523172	-0.597889	-0.597889	2.37468	-0.597889	0.170394	-0.0561192	-0.262281	-0.433009
ENST00000432458	-1.51103	-0.00955326	1.72231	-0.410216	-0.623966	0.668036	-0.523164	0.687583
ENST00000543393	-0.243766	0.154582	2.29062	0.30735	-0.59226	-0.648878	-0.632412	-0.635235
ENST00000294613	0.0256971	-0.118925	2.39548	-0.186327	-0.609056	-0.348922	-0.422347	-0.735597
ENST00000569636	0.583687	0.19856	1.94744	-0.894916	-0.693247	0.463114	-0.653993	-0.950642
ENST00000221576	-0.351416	-0.164334	2.45798	-0.435939	-0.282999	-0.426994	-0.259693	-0.536604
ENST00000514682	-0.00275249	-0.0940398	2.19384	0.385946	-0.215789	-1.09924	-0.36914	-0.798822
ENST00000359210	-0.886167	0.0278816	2.38534	-0.156762	-0.45233	-0.266557	-0.249256	-0.402151
ENST00000640521	-0.102154	-0.634867	2.34079	-0.51292	-0.4018	-0.365992	0.336752	-0.659806
ENST00000637181	-0.266374	-0.17111	1.94865	1.14044	-0.680247	-0.826712	-0.589996	-0.554651
ENST00000556221	-0.44037	-0.723702	1.9291	-0.962098	-0.22754	-0.447924	1.14415	-0.271617
ENST00000602748	-0.96743	-0.565842	1.53785	0.677295	-0.537684	-0.245836	1.18341	-1.08176
ENST00000517903	-0.572092	-0.50931	2.37383	-0.386403	-0.456795	0.27859	-0.16669	-0.561132
ENST00000557487	0.610219	-0.859569	2.07143	0.476612	-0.564301	-0.662672	-0.396355	-0.675365
ENST00000548688	0.646527	-1.43445	0.659617	0.332888	-0.960291	-0.593791	-0.272117	1.62162
ENST00000357980	-0.89736	-0.372588	2.32548	-0.0386427	-0.163019	-0.480374	-0.586431	0.212936
ENST00000438307	-0.620117	-0.655717	1.23007	-0.174537	-0.394906	-0.758854	-0.530779	1.90484
ENST00000589871	0.466406	-0.826293	2.15715	-0.4177	-0.037534	-0.656398	-0.892651	0.207024
ENST00000563270	-0.570843	0.0662953	2.40956	-0.559293	-0.118579	-0.56048	-0.316723	-0.349934
ENST00000460890	0.164149	0.34516	2.08307	0.449205	-0.752833	-0.769978	-0.759718	-0.759053
ENST00000378518	-0.652424	-0.520576	2.35072	-0.652424	0.136081	0.00658009	-0.0992815	-0.568675
ENST00000508216	0.855228	0.652513	1.68198	-1.06791	-1.16824	-0.118661	-0.147365	-0.687549
ENST00000615798	-1.4237	0.325719	0.899119	-0.144059	-1.52465	0.666853	1.12366	0.077067
ENST00000478990	0.0263602	-0.50739	2.42619	-0.135559	-0.341195	-0.453628	-0.50739	-0.50739
ENST00000553813	-0.091592	-1.14999	2.21894	-0.00951325	-0.802079	-0.301198	0.03522	0.100205
ENST00000542001	-0.542182	0.438645	2.3181	-0.134212	-0.502882	-0.367602	-0.572373	-0.637493
ENST00000513174	-1.53023	0.329762	1.13837	0.106484	-0.724646	-1.0803	0.895684	0.864883
ENST00000456652	-0.488628	-0.480162	2.31296	-0.593363	0.357446	-0.589621	-0.590158	0.071525
ENST00000559048	-0.214469	-0.269162	2.31628	-0.349535	0.400012	-0.748952	-0.68983	-0.44434
ENST00000548586	-0.322451	-0.349685	2.44349	-0.0286722	-0.566609	-0.49332	-0.292433	-0.390321
ENST00000515593	0.604855	-0.435365	1.95366	0.744972	-0.634721	-0.77935	-0.77935	-0.674695
ENST00000418627	-0.493474	-0.653991	2.0941	-0.575201	-0.382581	0.971869	-0.653991	-0.306727
ENST00000358931	-0.421522	0.333475	2.30408	0.0739527	-0.745011	-0.669372	-0.365546	-0.510053
ENST00000426621	-0.233402	0.282167	2.07863	-0.81737	-0.644218	0.69406	-0.512926	-0.846936
ENST00000392319	-0.211581	0.63711	2.23085	-0.686255	-0.738684	-0.446687	-0.236497	-0.548254
ENST00000621603	-0.722646	-0.975257	2.17757	0.37761	-0.766685	-0.146077	0.153369	-0.0978862
ENST00000368210	0.42224	0.0716811	2.24077	-0.228803	-0.692388	-0.306912	-0.621621	-0.884967
ENST00000427603	-0.521267	0.216408	1.87495	1.11553	-0.769052	-0.670864	-0.851152	-0.394545
ENST00000617718	-1.09942	0.0301369	0.890761	-0.741758	-1.12888	0.150595	0.128497	1.77007
ENST00000429031	-0.952675	0.304608	1.27459	-0.881363	-0.550535	-0.608441	1.68811	-0.274294
ENST00000553353	-0.333652	0.579984	2.18133	-0.382899	-0.762957	-0.3382	0.0311005	-0.974703
ENST00000638187	-1.14435	0.860037	1.06564	0.226147	-0.521334	1.25126	-0.411888	-1.32551
ENST00000411612	-0.608085	1.22777	1.87937	-0.514903	-0.131775	-0.29115	-0.731607	-0.829623
ENST00000563369	-0.0206399	-0.0440676	1.93351	1.04783	-0.841504	-0.754307	-0.583532	-0.737291
ENST00000256031	-0.576206	0.413292	2.1542	0.498623	-0.700991	-0.712377	-0.660033	-0.416505
ENST00000429667	0.0697745	0.823868	1.98385	-0.0624136	-0.248343	-0.594556	-1.07805	-0.894125
ENST00000544854	0.0368104	0.170292	2.04972	0.722294	-0.772603	-0.829009	-0.606199	-0.77131
ENST00000587388	-0.0966798	0.574674	2.23035	-0.141652	-0.560049	-0.588222	-0.720311	-0.698112
ENST00000398774	-0.647433	-0.00949263	1.87039	-0.68977	-0.330828	1.19429	-0.460449	-0.926713
ENST00000389980	-0.371702	0.89838	2.11962	-0.716749	-0.646695	-0.275286	-0.351086	-0.656483
ENST00000586835	-0.719667	-0.424841	1.78314	-0.818271	-0.731046	0.223011	1.24712	-0.559442
ENST00000423613	0.229155	0.0906123	2.28483	-0.0298693	-0.800254	-0.456576	-0.641008	-0.67689
ENST00000514639	0.135472	-0.775274	2.18617	-0.344693	-0.649621	0.449296	-0.923308	-0.0780391
ENST00000579855	-0.534568	0.210708	1.9158	0.990957	-0.657201	-0.61306	-0.239019	-1.07362
ENST00000630422	0.0746736	0.336249	2.30404	-0.699713	-0.290567	-0.528853	-0.553067	-0.642766
ENST00000361818	-0.864248	1.12962	1.75592	0.106004	-0.880734	-0.246275	0.0222964	-1.02259
ENST00000311275	-0.966223	-0.874034	1.16434	-0.579085	-0.0586149	1.83821	-0.476056	-0.0485386
ENST00000389840	-0.913018	0.0729458	2.13832	0.200914	-0.991269	-0.331417	-0.557433	0.38096
ENST00000636113	-0.939071	0.724063	0.798634	-0.939071	-0.106397	1.74921	-0.348293	-0.939071
ENST00000588592	-0.355965	-0.435908	2.44183	-0.411108	0.0449002	-0.43595	-0.412539	-0.435265
ENST00000367888	0.600052	-0.169235	2.249	-0.538556	-0.72998	-0.493374	-0.640213	-0.277689
ENST00000283296	-1.2018	1.18637	1.76008	-0.133473	-0.938163	-0.247978	-0.228709	-0.196326
ENST00000535484	-0.0607066	0.254901	2.35596	-0.694548	-0.367501	-0.447017	-0.416604	-0.624479
ENST00000421141	-0.796634	0.528094	1.91871	0.325443	-1.06178	-0.888987	0.424121	-0.448963
ENST00000306100	-0.416508	0.92242	1.15731	-1.67217	-1.14296	0.179606	0.366076	0.606223
ENST00000438547	-0.0992897	-0.842548	1.62346	1.35664	-1.11536	-0.586336	0.114291	-0.450857
ENST00000518415	-0.465244	1.11591	1.8968	0.104317	-0.785176	-0.43364	-0.938162	-0.494813
ENST00000618019	0.154358	0.510224	2.00252	0.479132	-0.782066	-0.757994	-0.795202	-0.81097
ENST00000545822	-0.13782	-0.386147	2.10698	0.556668	-0.807852	-0.938402	-0.682524	0.289092
ENST00000424999	-0.297638	-1.04192	2.18971	0.447189	-0.545885	0.184199	-0.292706	-0.642953
ENST00000393709	-0.349351	0.784473	2.1697	-0.490492	-0.257685	-0.454568	-0.530101	-0.871975
ENST00000618918	-0.568141	1.46696	1.72296	-0.42229	-0.599268	-0.622812	-0.211528	-0.765879
ENST00000382774	-1.05292	0.785086	2.02645	-0.394745	-0.215002	-0.390156	0.133681	-0.892394
ENST00000617053	-0.666686	1.31803	1.82356	-0.650079	-0.380726	-0.482701	-0.141393	-0.820005
ENST00000548362	-0.605561	0.148869	2.19445	0.335865	-0.803521	-0.786665	-0.629909	0.146475
ENST00000523854	1.19097	-0.537683	1.97499	-0.551636	-0.547799	-0.441636	-0.57077	-0.516435
ENST00000437004	-0.526596	-0.26616	2.12276	0.15541	-0.950388	-0.632814	-0.588723	0.686508
ENST00000390666	-0.540932	-0.330293	1.2133	-1.39246	-0.976624	-0.0467971	0.835708	1.23809
ENST00000618002	-0.774913	-0.889314	1.91442	-0.125573	-0.591645	0.369418	0.89633	-0.798718
ENST00000509164	-0.581008	1.15404	1.65288	-0.434574	-0.646881	-0.273855	0.441431	-1.31203
ENST00000399169	0.424638	0.418715	2.09919	-0.0502137	-0.897923	-0.665466	-0.43742	-0.891518
ENST00000549781	-0.274528	-0.0591772	2.39269	-0.00106129	-0.631572	-0.651319	-0.578223	-0.196807
ENST00000532975	-0.309785	0.536082	2.26083	-0.115753	-0.801153	-0.388688	-0.612556	-0.568979
ENST00000640766	0.0451309	-0.408723	2.28201	0.452353	-0.503115	-0.64162	-0.647209	-0.578827
ENST00000551568	-1.29905	-1.29905	1.68823	0.259812	-0.0733336	-0.282155	0.744379	0.261172
ENST00000476773	-0.579457	0.407783	2.23052	0.32278	-0.59199	-0.599958	-0.609955	-0.579724
ENST00000430086	-0.9959	1.44927	1.62105	-0.12817	-0.959086	-0.364508	-0.403531	-0.219127
ENST00000415045	0.0274323	0.434101	2.06253	0.478415	-0.709923	-0.732683	-0.592248	-0.967627
ENST00000548840	-0.673864	-0.673864	1.84867	-0.673864	0.481248	-0.673864	-0.673864	1.0394
ENST00000431674	-0.635042	-0.278878	2.22247	0.442536	-0.685632	-0.95249	-0.0586239	-0.0543443
ENST00000383832	1.34112	0.139969	1.74288	-0.549166	-0.695956	-0.486174	-0.6838	-0.808875
ENST00000536064	-0.765474	0.212443	1.07031	-0.108628	-0.802542	-0.602172	1.85979	-0.863732
ENST00000438031	0.17681	-0.0428089	2.18439	0.481997	-0.682942	-0.703461	-0.674726	-0.739258
ENST00000505177	-0.680041	0.0468566	2.3336	0.0842207	-0.697616	-0.413139	-0.0221801	-0.651703
ENST00000628579	0.00309203	-0.128538	2.42609	-0.409144	-0.325702	-0.470609	-0.585689	-0.509497
ENST00000372374	-0.44283	-0.153349	1.89237	-0.526832	-1.17222	0.254306	0.932165	-0.783616
ENST00000569266	-0.527822	0.162376	2.15053	0.69694	-0.575985	-0.745881	-0.688321	-0.471842
ENST00000371956	-1.33572	0.380965	1.83452	0.0107059	-1.1884	0.202687	0.399203	-0.303965
ENST00000415670	-0.0126635	0.73375	2.03507	0.248993	-0.747675	-0.750506	-0.74314	-0.763823
ENST00000584603	0.82528	0.432252	1.98049	-0.371798	-0.768873	-0.754669	-0.602818	-0.739867
ENST00000530043	-0.708554	-0.498894	1.80815	0.869856	-0.888791	0.678048	-0.330143	-0.929675
ENST00000539696	-0.101906	1.17545	1.94051	-0.64035	-0.711814	-0.496702	-0.589197	-0.575991
ENST00000396466	-0.702457	0.466891	0.543517	0.0130147	-1.45555	1.24873	-1.13144	1.01729
ENST00000506230	0.128359	0.937351	1.9633	-0.11098	-0.603461	-0.602175	-1.00633	-0.70607
ENST00000450207	-0.635828	-0.41373	2.17027	0.544263	-0.131497	-0.963631	0.108805	-0.678648
ENST00000369461	-0.519481	-1.06816	0.984405	0.341962	-0.818542	-0.513271	-0.276013	1.8691
ENST00000437869	-0.918382	1.06479	1.55387	-0.722673	-0.667598	-0.656741	0.931301	-0.584566
ENST00000412167	-0.17903	-0.584454	1.48299	1.18962	-1.05263	0.494238	-0.0640755	-1.28666
ENST00000509167	0.585276	0.170477	2.01491	0.328982	-0.731175	-0.975844	-0.739358	-0.653267
ENST00000321753	-0.192157	0.80628	2.04842	0.201426	-0.685037	-0.785491	-0.794934	-0.598505
ENST00000396425	-0.719983	1.43864	1.72514	-0.719983	-0.347463	-0.505583	-0.719983	-0.150785
ENST00000522338	-0.256425	0.943649	2.02989	0.0110954	-0.563218	-0.775456	-0.554678	-0.834857
ENST00000392613	0.967002	-0.777399	2.01996	-0.659097	-0.713444	-0.127485	-0.0641429	-0.645396
ENST00000554179	-0.200553	0.656761	2.03127	0.386517	-0.854198	-0.605059	-0.427645	-0.987094
ENST00000615374	0.425436	0.537564	2.09552	-0.241988	-0.628432	-0.940855	-0.7293	-0.517942
ENST00000433834	-0.272443	0.667815	2.2296	-0.461564	-0.811396	-0.314802	-0.530822	-0.506383
ENST00000593046	-0.516421	-0.249541	2.42525	0.00784658	-0.151573	-0.486252	-0.514276	-0.515031
ENST00000447177	-0.544868	1.02669	1.82161	-0.622352	-1.26694	0.0502398	0.105414	-0.569799
ENST00000288350	-0.560107	-0.400256	1.80918	-1.32305	-0.575997	0.768471	0.660711	-0.378959
ENST00000344576	0.223671	-0.531213	1.71155	0.191462	-0.580772	0.700146	-1.69524	-0.0195943
ENST00000418258	-0.186554	0.0324594	2.20076	0.593747	-0.592453	-0.622146	-0.630146	-0.795671
ENST00000422115	-0.10092	-0.28668	1.61825	0.716958	-0.0738768	-0.701066	-1.72439	0.551722
ENST00000636859	-0.117596	-0.169054	1.83524	1.24737	-0.894575	-0.747798	-0.510799	-0.642786
ENST00000548830	-0.708795	1.2891	1.72432	-0.693028	-0.623281	-0.70067	0.336508	-0.624164
ENST00000395819	0.29261	-0.278258	2.16988	0.454117	-0.815838	-0.888729	-0.342456	-0.591321
ENST00000565659	-0.534842	0.556093	2.19078	0.22813	-0.792939	-0.45462	-0.653549	-0.539054
ENST00000461052	0.398797	0.671803	1.16797	-1.14336	-1.32722	-0.853095	1.10832	-0.0232167
ENST00000548154	-0.500561	-0.364122	2.39149	-0.501856	0.254512	-0.273064	-0.5032	-0.5032
ENST00000543139	-1.73248	0.0673589	1.35632	1.19292	-0.798681	0.0285134	0.150556	-0.264505
ENST00000571872	-0.396897	-0.248698	2.29863	0.25707	0.140914	-0.721914	-0.721914	-0.607187
ENST00000638147	-0.290313	-0.282565	2.35952	-0.519379	-0.673038	-0.135392	0.230043	-0.688877
ENST00000455100	-0.125889	-0.679059	2.23657	0.62782	-0.703571	-0.55887	-0.369556	-0.427445
ENST00000359172	-0.828226	1.1412	1.83146	0.323808	-0.530456	-0.699041	-0.53195	-0.706802
ENST00000480641	-0.743657	0.603026	2.20446	-0.258502	-0.148335	-0.743657	-0.743657	-0.169681
ENST00000395816	0.563355	0.130061	2.08895	0.218258	-0.710308	-0.740521	-0.79077	-0.759029
ENST00000431110	-1.00725	-1.00725	1.05636	0.485517	0.0659041	-0.187644	-1.00725	1.60162
ENST00000453000	-0.600508	0.485226	2.1985	0.270255	-0.676561	-0.302547	-0.730609	-0.64376
ENST00000592205	-0.865777	-0.865777	1.85787	1.12372	-0.092232	-0.320014	-0.0160521	-0.82174
ENST00000616463	-0.343991	0.266699	2.33431	0.071534	-0.602311	-0.560509	-0.586651	-0.579078
ENST00000331769	-0.740112	-0.214204	2.17149	-0.688925	-0.726607	-0.480985	0.00329592	0.676043
ENST00000374434	0.566725	0.128841	2.19014	-0.590921	-0.574432	-0.652487	-0.225331	-0.84253
ENST00000552445	-0.787448	0.773831	2.05294	-0.773175	-0.811731	-0.431133	-0.26033	0.237045
ENST00000341618	-0.452536	-0.0618932	2.45555	-0.312803	-0.38143	-0.41162	-0.421829	-0.413443
ENST00000507153	-0.859388	0.377364	2.10373	-0.0952629	-0.843443	0.48074	-0.40208	-0.761659
ENST00000625984	-0.481954	0.233178	2.20539	0.14974	-0.129859	-1.10919	-0.11436	-0.752948
ENST00000543220	-0.689257	0.332162	2.29458	0.128809	-0.599372	-0.623442	-0.542717	-0.300758
ENST00000475390	-0.470012	0.225315	2.33104	0.163504	-0.581008	-0.53052	-0.547495	-0.590824
ENST00000556698	0.175513	-0.032975	1.04854	-1.29503	0.067202	1.67654	-0.946041	-0.693739
ENST00000299367	-0.162118	0.615667	2.09357	-0.335728	-0.824177	-0.853363	0.256967	-0.790818
ENST00000277531	-0.405116	-0.288476	2.3725	-0.481168	-0.269454	0.180669	-0.260998	-0.847955
ENST00000538218	-0.0498545	0.676099	2.17954	-0.249186	-0.645305	-0.677076	-0.40333	-0.83089
ENST00000388918	-0.737052	-0.737052	2.1557	-0.737052	0.284613	0.167571	0.319051	-0.715778
ENST00000429502	-0.0451482	-0.18939	2.29047	0.422455	-0.609215	-0.626766	-0.649452	-0.592956
ENST00000506491	-0.232752	0.0328058	2.18602	0.639268	-0.727427	-0.743379	-0.644952	-0.509584
ENST00000436029	-0.66506	0.517935	2.22316	0.196379	-0.550679	-0.491211	-0.556948	-0.673577
ENST00000406381	-0.713031	-0.159813	1.48211	0.421801	-1.01682	1.39027	-0.965291	-0.439224
ENST00000458499	-0.552971	0.038853	2.29952	-0.552971	0.426449	-0.552938	-0.552969	-0.552971
ENST00000392142	-0.546484	-0.546484	2.41715	-0.546484	0.0585209	-0.347767	-0.149878	-0.338573
ENST00000357461	0.290947	0.242758	2.02536	0.472564	-0.987814	-0.923877	-0.753081	-0.366851
ENST00000298351	-0.644898	-0.81484	2.00686	-0.358019	-0.744574	0.0221213	-0.46386	0.997207
ENST00000321612	-0.360223	0.733346	2.13304	0.128381	-0.756141	-0.706437	-0.651346	-0.52062
ENST00000546208	-0.921777	0.941964	2.06678	-0.247989	-0.280159	-0.404707	-0.681212	-0.472899
ENST00000509245	-0.719407	0.265492	0.729772	-0.696735	-0.73828	1.8848	-1.08156	0.355915
ENST00000400060	0.0412488	-0.408776	2.16526	-0.0545252	0.580362	-0.764423	-0.739217	-0.819928
ENST00000397118	-1.17235	-0.909472	1.6049	0.125564	0.0769278	-0.169183	-0.796534	1.24015
ENST00000453447	0.0981204	-0.540901	2.3354	-0.540901	0.270988	-0.540901	-0.540901	-0.540901
ENST00000325589	-0.688485	0.0108213	2.29587	-0.0904788	-0.899689	0.220592	-0.543686	-0.30494
ENST00000497436	-0.220809	0.818315	2.03095	0.250791	-0.734137	-0.732609	-0.60448	-0.808018
ENST00000417856	-0.388623	0.0276486	2.34454	-0.548404	-0.59061	-0.835371	-0.0487094	0.0395303
ENST00000396175	-0.667253	-0.171161	2.37342	-0.667253	0.171284	-0.538042	-0.213184	-0.287815
ENST00000322635	-0.093708	-0.575894	2.36295	0.159711	-0.0877221	-0.552667	-0.638691	-0.573981
[truncated: 2,332 more rows]

## Sheet: mRNA_chr_cluster 3
Transcript ID	chr_unt	chr_30min	chr_3h	chr_24h	sol_unt	sol_30min	sol_3h	sol_24h
ENST00000543672	-0.353553	-0.353553	-0.353553	2.47487	-0.353553	-0.353553	-0.353553	-0.353553
ENST00000430453	-0.353553	-0.353553	-0.353553	2.47487	-0.353553	-0.353553	-0.353553	-0.353553
ENST00000534804	-0.353553	-0.353553	-0.353553	2.47487	-0.353553	-0.353553	-0.353553	-0.353553
ENST00000566077	-0.353553	-0.353553	-0.353553	2.47487	-0.353553	-0.353553	-0.353553	-0.353553
ENST00000540367	-0.353553	-0.353553	-0.353553	2.47487	-0.353553	-0.353553	-0.353553	-0.353553
ENST00000444081	-0.353553	-0.353553	-0.353553	2.47487	-0.353553	-0.353553	-0.353553	-0.353553
ENST00000377391	-0.353553	-0.353553	-0.353553	2.47487	-0.353553	-0.353553	-0.353553	-0.353553
ENST00000610189	-0.353553	-0.353553	-0.353553	2.47487	-0.353553	-0.353553	-0.353553	-0.353553
ENST00000355193	-0.353553	-0.353553	-0.353553	2.47487	-0.353553	-0.353553	-0.353553	-0.353553
ENST00000354744	-0.353553	-0.353553	-0.353553	2.47487	-0.353553	-0.353553	-0.353553	-0.353553
ENST00000448141	-0.353553	-0.353553	-0.353553	2.47487	-0.353553	-0.353553	-0.353553	-0.353553
ENST00000517672	-0.353553	-0.353553	-0.353553	2.47487	-0.353553	-0.353553	-0.353553	-0.353553
ENST00000456951	-0.353553	-0.353553	-0.353553	2.47487	-0.353553	-0.353553	-0.353553	-0.353553
ENST00000304418	-0.353553	-0.353553	-0.353553	2.47487	-0.353553	-0.353553	-0.353553	-0.353553
ENST00000417398	-0.353553	-0.353553	-0.353553	2.47487	-0.353553	-0.353553	-0.353553	-0.353553
ENST00000531240	-0.353553	-0.353553	-0.353553	2.47487	-0.353553	-0.353553	-0.353553	-0.353553
ENST00000371227	-0.353553	-0.353553	-0.353553	2.47487	-0.353553	-0.353553	-0.353553	-0.353553
ENST00000446613	-0.353553	-0.353553	-0.353553	2.47487	-0.353553	-0.353553	-0.353553	-0.353553
ENST00000437397	-0.353553	-0.353553	-0.353553	2.47487	-0.353553	-0.353553	-0.353553	-0.353553
ENST00000585344	-0.353553	-0.353553	-0.353553	2.47487	-0.353553	-0.353553	-0.353553	-0.353553
ENST00000616980	-0.353553	-0.353553	-0.353553	2.47487	-0.353553	-0.353553	-0.353553	-0.353553
ENST00000433855	-0.353553	-0.353553	-0.353553	2.47487	-0.353553	-0.353553	-0.353553	-0.353553
ENST00000394858	-0.353553	-0.353553	-0.353553	2.47487	-0.353553	-0.353553	-0.353553	-0.353553
ENST00000493333	-0.353553	-0.353553	-0.353553	2.47487	-0.353553	-0.353553	-0.353553	-0.353553
ENST00000522458	-0.353553	-0.353553	-0.353553	2.47487	-0.353553	-0.353553	-0.353553	-0.353553
ENST00000267015	-0.353553	-0.353553	-0.353553	2.47487	-0.353553	-0.353553	-0.353553	-0.353553
ENST00000508498	-0.353553	-0.353553	-0.353553	2.47487	-0.353553	-0.353553	-0.353553	-0.353553
ENST00000524871	-0.353553	-0.353553	-0.353553	2.47487	-0.353553	-0.353553	-0.353553	-0.353553
ENST00000625032	-0.353553	-0.353553	-0.353553	2.47487	-0.353553	-0.353553	-0.353553	-0.353553
ENST00000361255	-0.353553	-0.353553	-0.353553	2.47487	-0.353553	-0.353553	-0.353553	-0.353553
ENST00000347644	-0.353553	-0.353553	-0.353553	2.47487	-0.353553	-0.353553	-0.353553	-0.353553
ENST00000638728	-0.353553	-0.353553	-0.353553	2.47487	-0.353553	-0.353553	-0.353553	-0.353553
ENST00000325239	-0.353553	-0.353553	-0.353553	2.47487	-0.353553	-0.353553	-0.353553	-0.353553
ENST00000341511	-0.353553	-0.353553	-0.353553	2.47487	-0.353553	-0.353553	-0.353553	-0.353553
ENST00000585868	-0.353553	-0.353553	-0.353553	2.47487	-0.353553	-0.353553	-0.353553	-0.353553
ENST00000405493	-0.353553	-0.353553	-0.353553	2.47487	-0.353553	-0.353553	-0.353553	-0.353553
ENST00000377136	-0.353553	-0.353553	-0.353553	2.47487	-0.353553	-0.353553	-0.353553	-0.353553
ENST00000427453	-0.353553	-0.353553	-0.353553	2.47487	-0.353553	-0.353553	-0.353553	-0.353553
ENST00000610310	-0.353553	-0.353553	-0.353553	2.47487	-0.353553	-0.353553	-0.353553	-0.353553
ENST00000537824	-0.353553	-0.353553	-0.353553	2.47487	-0.353553	-0.353553	-0.353553	-0.353553
ENST00000394748	-0.353553	-0.353553	-0.353553	2.47487	-0.353553	-0.353553	-0.353553	-0.353553
ENST00000352690	-0.353553	-0.353553	-0.353553	2.47487	-0.353553	-0.353553	-0.353553	-0.353553
ENST00000595549	-0.353553	-0.353553	-0.353553	2.47487	-0.353553	-0.353553	-0.353553	-0.353553
ENST00000433700	-0.353553	-0.353553	-0.353553	2.47487	-0.353553	-0.353553	-0.353553	-0.353553
ENST00000354445	-0.353553	-0.353553	-0.353553	2.47487	-0.353553	-0.353553	-0.353553	-0.353553
ENST00000297848	-0.353553	-0.353553	-0.353553	2.47487	-0.353553	-0.353553	-0.353553	-0.353553
ENST00000612955	-0.353553	-0.353553	-0.353553	2.47487	-0.353553	-0.353553	-0.353553	-0.353553
ENST00000613461	-0.353553	-0.353553	-0.353553	2.47487	-0.353553	-0.353553	-0.353553	-0.353553
ENST00000431078	-0.353553	-0.353553	-0.353553	2.47487	-0.353553	-0.353553	-0.353553	-0.353553
ENST00000449956	-0.353553	-0.353553	-0.353553	2.47487	-0.353553	-0.353553	-0.353553	-0.353553
ENST00000399910	-0.353553	-0.353553	-0.353553	2.47487	-0.353553	-0.353553	-0.353553	-0.353553
ENST00000402114	-0.353553	-0.353553	-0.353553	2.47487	-0.353553	-0.353553	-0.353553	-0.353553
ENST00000379333	-0.353553	-0.353553	-0.353553	2.47487	-0.353553	-0.353553	-0.353553	-0.353553
ENST00000327554	-0.353553	-0.353553	-0.353553	2.47487	-0.353553	-0.353553	-0.353553	-0.353553
ENST00000378076	-0.353553	-0.353553	-0.353553	2.47487	-0.353553	-0.353553	-0.353553	-0.353553
ENST00000514101	-0.353553	-0.353553	-0.353553	2.47487	-0.353553	-0.353553	-0.353553	-0.353553
ENST00000358070	-0.353553	-0.353553	-0.353553	2.47487	-0.353553	-0.353553	-0.353553	-0.353553
ENST00000394237	-0.353553	-0.353553	-0.353553	2.47487	-0.353553	-0.353553	-0.353553	-0.353553
ENST00000622831	-0.353553	-0.353553	-0.353553	2.47487	-0.353553	-0.353553	-0.353553	-0.353553
ENST00000260126	-0.353553	-0.353553	-0.353553	2.47487	-0.353553	-0.353553	-0.353553	-0.353553
ENST00000262717	-0.353553	-0.353553	-0.353553	2.47487	-0.353553	-0.353553	-0.353553	-0.353553
ENST00000454215	-0.353553	-0.353553	-0.353553	2.47487	-0.353553	-0.353553	-0.353553	-0.353553
ENST00000641541	-0.353553	-0.353553	-0.353553	2.47487	-0.353553	-0.353553	-0.353553	-0.353553
ENST00000329697	-0.353553	-0.353553	-0.353553	2.47487	-0.353553	-0.353553	-0.353553	-0.353553
ENST00000336411	-0.353553	-0.353553	-0.353553	2.47487	-0.353553	-0.353553	-0.353553	-0.353553
ENST00000397103	-0.353553	-0.353553	-0.353553	2.47487	-0.353553	-0.353553	-0.353553	-0.353553
ENST00000282096	-0.353553	-0.353553	-0.353553	2.47487	-0.353553	-0.353553	-0.353553	-0.353553
ENST00000331830	-0.353553	-0.353553	-0.353553	2.47487	-0.353553	-0.353553	-0.353553	-0.353553
ENST00000382545	-0.353553	-0.353553	-0.353553	2.47487	-0.353553	-0.353553	-0.353553	-0.353553
ENST00000554986	-0.359153	-0.359153	-0.319723	2.47464	-0.359153	-0.359153	-0.359153	-0.359153
ENST00000315453	-0.3578	-0.3578	-0.32794	2.47474	-0.3578	-0.3578	-0.3578	-0.3578
ENST00000542415	-0.415798	-0.415798	0.0535126	2.44127	-0.415798	-0.415798	-0.415798	-0.415798
ENST00000317876	-0.419609	-0.419609	0.0810564	2.4366	-0.419609	-0.419609	-0.419609	-0.419609
ENST00000292535	-0.419052	-0.419052	0.0770107	2.4373	-0.419052	-0.419052	-0.419052	-0.419052
ENST00000380880	-0.384757	-0.384757	-0.158566	2.46711	-0.384757	-0.384757	-0.384757	-0.384757
ENST00000372873	-0.400721	-0.400721	-0.0520612	2.45639	-0.400721	-0.400721	-0.400721	-0.400721
ENST00000508440	-0.443249	-0.443249	0.260932	2.39856	-0.443249	-0.443249	-0.443249	-0.443249
ENST00000305799	-0.368367	-0.368367	-0.262987	2.47319	-0.368367	-0.368367	-0.368367	-0.368367
ENST00000569250	-0.495609	-0.495609	0.743553	2.2301	-0.495609	-0.495609	-0.495609	-0.495609
ENST00000378910	-0.530519	-0.530519	1.24142	1.94169	-0.530519	-0.530519	-0.530519	-0.530519
ENST00000498729	-0.503109	-0.503109	0.829203	2.18945	-0.503109	-0.503109	-0.503109	-0.503109
ENST00000311597	-0.395897	-0.395897	-0.0847791	2.46016	-0.395897	-0.395897	-0.395897	-0.395897
ENST00000292174	-0.540005	-0.540005	1.59295	1.64708	-0.540005	-0.540005	-0.540005	-0.540005
ENST00000382114	-0.536556	-0.536556	1.39684	1.82249	-0.536556	-0.536556	-0.536556	-0.536556
ENST00000427179	-0.537449	-0.537449	1.42855	1.79614	-0.537449	-0.537449	-0.537449	-0.537449
ENST00000287766	-0.488566	-0.488566	0.66843	2.26297	-0.488566	-0.488566	-0.488566	-0.488566
ENST00000257555	-0.353615	-0.353185	-0.353615	2.47487	-0.353615	-0.353615	-0.353615	-0.353615
ENST00000393853	-0.354603	-0.347248	-0.354603	2.47487	-0.354603	-0.354603	-0.354603	-0.354603
ENST00000377486	-0.358808	-0.321818	-0.358808	2.47467	-0.358808	-0.358808	-0.358808	-0.358808
ENST00000337774	-0.360874	-0.309227	-0.360874	2.47447	-0.360874	-0.360874	-0.360874	-0.360874
ENST00000358292	-0.371018	-0.35308	-0.26505	2.47322	-0.371018	-0.371018	-0.371018	-0.371018
ENST00000449082	-0.447782	-0.297273	0.107709	2.42847	-0.447782	-0.447782	-0.447782	-0.447782
ENST00000641045	-0.410605	-0.273175	-0.136283	2.46248	-0.410605	-0.410605	-0.410605	-0.410605
ENST00000369849	-0.363752	-0.29157	-0.363752	2.47408	-0.363752	-0.363752	-0.363752	-0.363752
ENST00000274979	-0.460509	-0.136851	0.00610962	2.43329	-0.460509	-0.460509	-0.460509	-0.460509
ENST00000325321	-0.461312	0.411161	-0.461312	2.35671	-0.461312	-0.461312	-0.461312	-0.461312
ENST00000340923	-0.668722	0.371295	1.163	1.80932	-0.668722	-0.668722	-0.668722	-0.668722
ENST00000590762	-0.449157	0.308674	-0.449157	2.38627	-0.449157	-0.449157	-0.449157	-0.449157
ENST00000251102	-0.480981	0.592125	-0.480981	2.29376	-0.480981	-0.480981	-0.480981	-0.480981
ENST00000409944	-0.36437	-0.287763	-0.36437	2.47398	-0.36437	-0.36437	-0.36437	-0.36437
ENST00000636925	-0.524591	1.12919	-0.524591	2.01836	-0.524591	-0.524591	-0.524591	-0.524591
ENST00000394980	-0.453567	0.345161	-0.453567	2.37624	-0.453567	-0.453567	-0.453567	-0.453567
ENST00000613078	-0.513514	0.961202	-0.513514	2.11988	-0.513514	-0.513514	-0.513514	-0.513514
ENST00000398742	-0.536242	1.38661	-0.536242	1.83084	-0.536242	-0.536242	-0.536242	-0.536242
ENST00000454679	-0.510647	0.92294	-0.510647	2.14094	-0.510647	-0.510647	-0.510647	-0.510647
ENST00000636598	-0.528033	1.19144	-0.528033	1.97675	-0.528033	-0.528033	-0.528033	-0.528033
ENST00000370418	-0.538405	1.29445	-0.505038	1.90261	-0.538405	-0.538405	-0.538405	-0.538405
ENST00000542499	-0.552685	1.61383	-0.47579	1.62539	-0.552685	-0.552685	-0.552685	-0.552685
ENST00000428311	-0.530168	1.23405	-0.530168	1.94696	-0.530168	-0.530168	-0.530168	-0.530168
ENST00000534750	-0.535592	1.36657	-0.535592	1.84698	-0.535592	-0.535592	-0.535592	-0.535592
ENST00000408895	-0.353387	-0.353466	-0.350321	2.47487	-0.354424	-0.354424	-0.354424	-0.354424
ENST00000367098	-0.346465	-0.354733	-0.354733	2.47486	-0.354733	-0.354733	-0.354733	-0.354733
ENST00000576812	-0.667012	0.905524	0.616757	1.87021	-0.681369	-0.681369	-0.681369	-0.681369
ENST00000168712	-0.352701	-0.353695	-0.353695	2.47487	-0.353695	-0.353695	-0.353695	-0.353695
ENST00000296326	-0.401747	-0.0156941	-0.39674	2.45166	-0.409369	-0.409369	-0.409369	-0.409369
ENST00000382680	-0.509866	-0.519128	1.01867	2.08684	-0.519128	-0.519128	-0.519128	-0.519128
ENST00000527482	-0.29784	-0.344004	-0.366464	2.47416	-0.366464	-0.366464	-0.366464	-0.366464
ENST00000409110	-0.49519	-0.478478	1.41023	1.80984	-0.5616	-0.5616	-0.5616	-0.5616
ENST00000261267	-0.295564	-0.349082	-0.340229	2.474	-0.37228	-0.37228	-0.37228	-0.37228
ENST00000503822	-0.211045	-0.376612	-0.376612	2.47072	-0.376612	-0.376612	-0.376612	-0.376612
ENST00000361926	-0.369008	-0.124635	-0.11268	2.44713	-0.460203	-0.460203	-0.460203	-0.460203
ENST00000407684	-0.476875	0.249303	0.124739	2.33448	-0.557912	-0.557912	-0.557912	-0.557912
ENST00000504404	-0.205883	-0.377106	-0.261234	2.46747	-0.405813	-0.405813	-0.405813	-0.405813
ENST00000565422	-0.221177	-0.393481	-0.280844	2.46943	-0.393481	-0.393481	-0.393481	-0.393481
ENST00000306117	-0.322046	0.168623	0.0549548	2.36284	-0.566092	-0.566092	-0.566092	-0.566092
ENST00000369915	-0.26946	-0.296742	-0.220223	2.46677	-0.420086	-0.420086	-0.420086	-0.420086
ENST00000530763	-0.5397	0.155582	0.932555	2.03595	-0.646097	-0.646097	-0.646097	-0.646097
ENST00000454677	-0.336378	-0.342676	-0.348723	2.47475	-0.361743	-0.361743	-0.361743	-0.361743
ENST00000341193	-0.102257	-0.393292	-0.393292	2.46201	-0.393292	-0.393292	-0.393292	-0.393292
ENST00000397857	-0.136953	-0.451829	0.364757	2.34854	-0.531129	-0.531129	-0.531129	-0.531129
ENST00000301825	-0.444177	-0.493478	0.877099	2.16416	-0.525902	-0.525902	-0.525902	-0.525902
ENST00000625258	-0.390869	0.251113	-0.159224	2.38202	-0.520761	-0.520761	-0.520761	-0.520761
ENST00000378217	-0.281489	-0.0841044	-0.138407	2.44067	-0.484167	-0.484167	-0.484167	-0.484167
ENST00000523217	-0.116248	0.651101	-0.0580679	2.1874	-0.666046	-0.666046	-0.666046	-0.666046
ENST00000454381	-0.177548	-0.338057	1.10371	1.99271	-0.645202	-0.645202	-0.645202	-0.645202
ENST00000225275	-0.165667	-0.121612	0.0712892	2.40004	-0.546011	-0.546011	-0.546011	-0.546011
ENST00000371276	-0.251687	0.656013	0.34277	2.09151	-0.70965	-0.70965	-0.70965	-0.70965
ENST00000637986	-0.107262	-0.591894	1.01646	2.05027	-0.591894	-0.591894	-0.591894	-0.591894
ENST00000231484	-0.0336574	0.923113	-0.348351	2.0766	-0.654427	-0.654427	-0.654427	-0.654427
ENST00000423932	-0.0575197	-0.379204	-0.389363	2.45691	-0.407705	-0.407705	-0.407705	-0.407705
ENST00000239032	0.00995421	-0.409667	-0.409667	2.44805	-0.409667	-0.409667	-0.409667	-0.409667
ENST00000374461	-0.404069	0.11932	0.788062	2.11759	-0.655225	-0.655225	-0.655225	-0.655225
ENST00000529044	0.154807	0.0453397	0.312345	2.23398	-0.686617	-0.686617	-0.686617	-0.686617
ENST00000557473	0.234541	0.131243	-0.0760357	2.2924	-0.645538	-0.645538	-0.645538	-0.645538
ENST00000641885	0.436756	-0.555261	0.0448442	2.2947	-0.555261	-0.555261	-0.555261	-0.555261
ENST00000538211	0.0245122	0.321233	-0.33901	2.32782	-0.583639	-0.583639	-0.583639	-0.583639
ENST00000318227	0.404748	0.168288	0.103689	2.18078	-0.714375	-0.714375	-0.714375	-0.714375
ENST00000368909	0.313858	-0.125245	0.137798	2.27489	-0.650325	-0.650325	-0.650325	-0.650325
ENST00000632547	0.460227	-0.606772	0.382508	2.19112	-0.606772	-0.606772	-0.606772	-0.606772
ENST00000323770	0.731474	-0.494506	-0.494506	2.23556	-0.494506	-0.494506	-0.494506	-0.494506
ENST00000355097	0.459888	-0.392472	0.578197	2.101	-0.686653	-0.686653	-0.686653	-0.686653
ENST00000215855	0.0448512	-0.206221	0.398169	2.28257	-0.629842	-0.629842	-0.629842	-0.629842
ENST00000274278	0.711721	-0.371325	-0.0556065	2.19449	-0.619819	-0.619819	-0.619819	-0.619819
ENST00000369111	0.650988	-0.469676	-0.40252	2.26844	-0.511807	-0.511807	-0.511807	-0.511807
ENST00000533783	-0.417072	1.48457	-0.415084	1.73814	-0.597638	-0.597638	-0.597638	-0.597638
ENST00000515354	0.207147	0.354143	-0.272106	2.26439	-0.638393	-0.638393	-0.638393	-0.638393
ENST00000328698	0.584986	-0.480249	-0.480249	2.29651	-0.480249	-0.480249	-0.480249	-0.480249
ENST00000228837	-0.235258	0.131151	1.07121	1.92184	-0.722236	-0.722236	-0.722236	-0.722236
ENST00000620241	0.125423	0.724815	-0.601359	2.15656	-0.601359	-0.601359	-0.601359	-0.601359
ENST00000567174	-0.172123	0.51286	0.445415	2.10292	-0.722268	-0.722268	-0.722268	-0.722268
ENST00000424550	0.629339	-0.098441	-0.0297614	2.18768	-0.672203	-0.672203	-0.672203	-0.672203
ENST00000534619	0.839213	-0.503948	-0.503948	2.18448	-0.503948	-0.503948	-0.503948	-0.503948
ENST00000366937	-0.0810575	-0.39645	-0.39645	2.45976	-0.39645	-0.39645	-0.39645	-0.39645
ENST00000248150	0.24524	0.647351	-0.0499851	2.09003	-0.733158	-0.733158	-0.733158	-0.733158
ENST00000395852	0.273079	0.439544	0.226381	2.09336	-0.758092	-0.758092	-0.758092	-0.758092
ENST00000524140	0.744779	-0.607292	0.270792	2.10372	-0.628	-0.628	-0.628	-0.628
ENST00000486728	-0.0906457	-0.395025	-0.395025	2.4608	-0.395025	-0.395025	-0.395025	-0.395025
ENST00000394203	0.475375	-0.0185092	-0.550095	2.29361	-0.550095	-0.550095	-0.550095	-0.550095
ENST00000305738	0.627624	-0.534919	0.620038	2.0178	-0.682637	-0.682637	-0.682637	-0.682637
ENST00000515551	0.416888	0.19263	-0.128764	2.22356	-0.676077	-0.676077	-0.676077	-0.676077
ENST00000600179	0.771128	-0.498086	-0.498086	2.21739	-0.498086	-0.498086	-0.498086	-0.498086
ENST00000264234	0.384873	0.148758	-0.209322	2.26149	-0.64645	-0.64645	-0.64645	-0.64645
ENST00000332549	0.804018	-0.500964	-0.500964	2.20176	-0.500964	-0.500964	-0.500964	-0.500964
ENST00000420831	-0.178834	-0.129477	0.797596	2.14129	-0.657643	-0.657643	-0.657643	-0.657643
ENST00000518651	0.435812	0.245802	0.0703007	2.15294	-0.726214	-0.726214	-0.726214	-0.726214
ENST00000380293	0.510066	-0.488715	-0.10358	2.29485	-0.553155	-0.553155	-0.553155	-0.553155
ENST00000492509	0.224149	-0.614377	0.714058	2.13368	-0.614377	-0.614377	-0.614377	-0.614377
ENST00000521857	0.322516	0.73724	0.0178698	1.99714	-0.768693	-0.768693	-0.768693	-0.768693
ENST00000287777	0.360652	-0.041769	0.0961706	2.25356	-0.667155	-0.667155	-0.667155	-0.667155
ENST00000546745	0.454216	-0.505563	-0.260471	2.33407	-0.505563	-0.505563	-0.505563	-0.505563
ENST00000304865	0.329052	0.511565	-0.182895	2.15057	-0.702073	-0.702073	-0.702073	-0.702073
ENST00000600687	0.328148	-0.431972	0.744634	2.07531	-0.67903	-0.67903	-0.67903	-0.67903
ENST00000591179	0.637042	-0.404042	0.491781	2.06122	-0.6965	-0.6965	-0.6965	-0.6965
ENST00000528880	-0.289487	0.628245	0.438395	2.07321	-0.71259	-0.71259	-0.71259	-0.71259
ENST00000587048	-0.34132	0.256741	0.261238	2.28727	-0.615982	-0.615982	-0.615982	-0.615982
ENST00000575734	0.232697	-0.16603	-0.0910528	2.35603	-0.58291	-0.58291	-0.58291	-0.58291
ENST00000458529	0.190547	0.321967	-0.171923	2.26551	-0.651525	-0.651525	-0.651525	-0.651525
ENST00000413473	0.119071	-0.424786	-0.424786	2.42964	-0.424786	-0.424786	-0.424786	-0.424786
ENST00000549817	0.84032	-0.503871	-0.504074	2.18392	-0.504074	-0.504074	-0.504074	-0.504074
ENST00000526516	0.331117	0.0854448	-0.166757	2.28974	-0.634887	-0.634887	-0.634887	-0.634887
ENST00000252660	-0.163107	0.301078	-0.356178	2.36681	-0.53715	-0.53715	-0.53715	-0.53715
ENST00000259608	0.221986	0.118322	0.0816885	2.26412	-0.671529	-0.671529	-0.671529	-0.671529
ENST00000422249	0.73513	-0.494841	-0.494841	2.23392	-0.494841	-0.494841	-0.494841	-0.494841
ENST00000380175	0.726924	-0.637992	0.39392	2.06912	-0.637992	-0.637992	-0.637992	-0.637992
ENST00000511561	0.665367	-0.133874	0.0198741	2.16624	-0.679403	-0.679403	-0.679403	-0.679403
ENST00000553490	-0.353878	-0.353603	-0.351205	2.47487	-0.354047	-0.354047	-0.354047	-0.354046
ENST00000496834	-0.353206	-0.353624	-0.353624	2.47487	-0.353624	-0.353624	-0.353624	-0.353549
ENST00000506691	0.45046	-0.360734	-0.474383	2.34185	-0.489353	-0.489353	-0.489353	-0.489135
ENST00000437034	0.244965	0.563618	-0.119262	2.14478	-0.708661	-0.708661	-0.708661	-0.708116
ENST00000464818	-0.0659842	0.893867	-0.281653	2.0921	-0.664015	-0.664015	-0.664015	-0.646287
ENST00000301480	0.367486	0.171299	-0.0486198	2.23172	-0.687061	-0.687061	-0.687061	-0.660701
ENST00000529107	0.159216	-0.287893	-0.153456	2.39774	-0.531778	-0.531778	-0.531778	-0.520277
ENST00000575314	0.658015	-0.183253	-0.0326144	2.19074	-0.659039	-0.659039	-0.659039	-0.65577
ENST00000442295	-0.512848	-0.308008	1.47879	1.73768	-0.608205	-0.608205	-0.608205	-0.570994
ENST00000434550	-0.375104	-0.210052	0.0550407	2.43047	-0.488339	-0.488339	-0.488339	-0.435339
ENST00000222248	-0.278067	-0.362104	-0.29919	2.47217	-0.399125	-0.399125	-0.399125	-0.335436
ENST00000596019	-0.456475	-0.417197	0.371386	2.36789	-0.481263	-0.481263	-0.481263	-0.421812
ENST00000429965	0.109924	-0.319851	-0.298319	2.42396	-0.496167	-0.496167	-0.496167	-0.427208
ENST00000504134	-0.460097	-0.00615318	1.00313	2.03128	-0.666293	-0.666293	-0.666293	-0.569278
ENST00000619656	-0.364402	-0.364402	-0.364402	2.47398	-0.364402	-0.364402	-0.364402	-0.287565
ENST00000445545	0.0114435	0.244787	0.561473	2.11371	-0.759637	-0.759637	-0.759637	-0.652507
ENST00000524173	0.568841	-0.187238	-0.472827	2.27938	-0.592899	-0.592899	-0.592899	-0.409455
ENST00000374708	-0.517711	-0.517711	0.746962	2.22582	-0.517711	-0.517711	-0.517711	-0.384231
ENST00000622803	0.467557	0.0755145	0.854266	1.84634	-0.834355	-0.834355	-0.834355	-0.740611
ENST00000354852	-0.370273	-0.368847	-0.370273	2.47278	-0.370273	-0.370273	-0.370273	-0.252569
ENST00000582193	-0.198571	-0.514441	0.276756	2.38012	-0.514441	-0.514441	-0.514441	-0.400535
ENST00000505486	-0.468449	-0.468449	0.256223	2.39604	-0.468449	-0.468449	-0.468449	-0.310017
ENST00000491685	-0.553107	-0.553107	0.977841	2.10138	-0.553107	-0.553107	-0.553107	-0.313686
ENST00000518659	0.0602031	-0.0195954	-0.43449	2.4017	-0.55296	-0.55296	-0.55296	-0.348937
ENST00000507339	-0.382247	-0.382247	-0.24344	2.47177	-0.382247	-0.382247	-0.382247	-0.317091
ENST00000409849	-0.489916	-0.489916	0.328073	2.3726	-0.489916	-0.489916	-0.489916	-0.251095
ENST00000603139	0.00807805	0.161809	-0.584121	2.36038	-0.584121	-0.584121	-0.584121	-0.193788
ENST00000482668	-0.392447	-0.392447	-0.391251	2.46271	-0.392447	-0.392447	-0.392447	-0.109219
ENST00000375415	-0.461751	-0.0467291	-0.44701	2.43639	-0.461751	-0.461751	-0.461751	-0.0956479
ENST00000392873	-0.504522	-0.110898	0.118505	2.39229	-0.56419	-0.56419	-0.56419	-0.202807
ENST00000565637	-0.36974	-0.36974	-0.36974	2.47286	-0.36974	-0.36974	-0.36974	-0.254419
ENST00000625423	-0.40084	-0.40084	-0.228104	2.46764	-0.40084	-0.40084	-0.40084	-0.235332
ENST00000504392	-0.247932	-0.231179	0.234962	2.37909	-0.583988	-0.583988	-0.583988	-0.382978
ENST00000354906	0.1565	-0.255352	-0.431228	2.41189	-0.513078	-0.513078	-0.513078	-0.342581
ENST00000558440	-0.452987	0.159525	-0.365285	2.42037	-0.452987	-0.452987	-0.452987	-0.402664
ENST00000524850	-0.135572	1.04889	-0.628257	2.0293	-0.628257	-0.628257	-0.628257	-0.429594
ENST00000517452	0.712812	-0.452593	-0.0625528	2.15513	-0.733877	-0.733877	-0.733877	-0.151159
ENST00000580070	-0.445254	-0.542565	0.670534	2.2461	-0.565217	-0.565217	-0.565217	-0.233168
ENST00000299606	-0.0177219	-0.118204	1.06112	1.91074	-0.837499	-0.837499	-0.837499	-0.323436
ENST00000617055	-0.231936	0.916858	-0.287546	2.09451	-0.706412	-0.706412	-0.706412	-0.372652
ENST00000436858	-0.380652	-0.380652	-0.380652	2.46908	-0.380652	-0.380652	-0.380652	-0.185164
ENST00000554584	0.0702566	0.541991	0.263636	2.08283	-0.833273	-0.833273	-0.833273	-0.458897
ENST00000553811	-0.436348	-0.0792455	-0.436348	2.45066	-0.436348	-0.436348	-0.436348	-0.189677
ENST00000317201	-0.436365	-0.436365	-0.436365	2.41138	-0.436365	-0.436365	-0.436365	0.206812
ENST00000589266	-0.385462	-0.385462	-0.385462	2.46674	-0.385462	-0.385462	-0.385462	-0.153967
ENST00000525474	-0.458815	-0.458815	-0.458815	2.36329	-0.458815	-0.458815	-0.458815	0.3896
ENST00000621309	-0.420063	-0.129661	-0.307927	2.46248	-0.420063	-0.420063	-0.420063	-0.344634
ENST00000586851	-0.540879	-0.540879	0.127326	2.33744	-0.540879	-0.540879	-0.540879	0.239635
ENST00000636350	-0.421616	-0.105535	-0.421616	2.45774	-0.421616	-0.421616	-0.421616	-0.24412
ENST00000552744	-0.448506	-0.448506	-0.448506	2.38768	-0.448506	-0.448506	-0.448506	0.30335
ENST00000521978	-0.190659	-0.540125	-0.540125	2.25965	-0.540125	-0.540125	-0.540125	0.63164
ENST00000419275	-0.526062	-0.384595	0.955772	2.11288	-0.592203	-0.592203	-0.592203	-0.381388
ENST00000621208	-0.42083	-0.42083	-0.42083	2.43502	-0.42083	-0.42083	-0.42083	0.0899612
ENST00000620688	-0.467741	-0.467741	-0.467741	2.33843	-0.467741	-0.467741	-0.467741	0.46801
ENST00000334920	-0.614576	-0.614576	1.52456	1.66538	-0.614576	-0.614576	-0.614576	-0.117064
ENST00000522399	0.241053	0.193665	-0.479823	2.07755	-0.840433	-0.840433	-0.840433	0.488858
ENST00000522208	-0.697731	0.564191	0.396485	2.11975	-0.697731	-0.697731	-0.697731	-0.289505
ENST00000514170	-0.0806931	0.334242	-0.12223	2.0987	-0.876234	-0.876234	-0.876234	0.398687
ENST00000626839	-0.249384	0.128337	0.180056	2.23325	-0.794403	-0.794403	-0.794403	0.0909461
ENST00000638009	0.235481	-0.713032	0.308344	2.19138	-0.713032	-0.713032	-0.713032	0.116923
ENST00000462143	-0.328147	1.47464	-0.643107	1.6974	-0.683155	-0.683155	-0.683155	-0.151319
ENST00000559403	-0.77822	0.315798	0.870281	1.92883	-0.77822	-0.77822	-0.77822	-0.00202671
ENST00000371099	0.528442	0.0464401	0.455702	1.99783	-0.894572	-0.894572	-0.894572	-0.344701
ENST00000381799	-0.614186	-0.255316	0.781111	2.18027	-0.614211	-0.614211	-0.614211	-0.249244
ENST00000569576	-0.514222	-0.425057	-0.457602	2.25455	-0.514222	-0.514222	-0.514222	0.684991
ENST00000589467	-0.514831	-0.514831	-0.262492	2.30786	-0.514831	-0.514831	-0.514831	0.528781
ENST00000436259	-0.511985	-0.511985	-0.511985	2.13132	-0.511985	-0.511985	-0.511985	0.940597
ENST00000324036	-0.425033	-0.425033	-0.425033	2.42929	-0.425033	-0.425033	-0.425033	0.120907
ENST00000260283	-0.421357	-0.421357	-0.421357	2.43433	-0.421357	-0.421357	-0.421357	0.0938151
ENST00000449241	-0.520337	-0.520337	-0.520337	2.062	-0.520337	-0.520337	-0.520337	1.06002
ENST00000560775	-0.528973	-0.528973	-0.528973	1.96409	-0.528973	-0.528973	-0.528973	1.20975
ENST00000422067	-0.594532	-0.594532	0.226564	2.21293	-0.594532	-0.594532	-0.594532	0.533164
ENST00000513186	-0.711059	-0.711059	1.12109	1.57239	-0.711059	-0.711059	-0.711059	0.861817
ENST00000379458	0.120414	-0.450801	-0.683496	1.86266	-0.683496	-0.683496	-0.683496	1.20172
ENST00000368648	-0.488972	-0.488972	-0.488972	0.672636	-0.488972	-0.488972	-0.488972	2.26119
ENST00000361742	-0.404637	-0.404637	-0.404637	2.45295	-0.404637	-0.404637	-0.404637	-0.0251327
ENST00000371748	-0.589173	-0.0470035	-0.589173	0.870523	-0.589173	-0.589173	-0.589173	2.12235
ENST00000219919	-0.538082	-0.538082	-0.538082	1.45418	-0.538082	-0.538082	-0.538082	1.7743
ENST00000409599	-0.667279	0.668636	-0.667279	0.714137	-0.667279	-0.667279	-0.667279	1.95362
ENST00000217740	-0.49853	-0.49853	-0.49853	0.776137	-0.49853	-0.49853	-0.49853	2.21504
ENST00000367156	-0.492673	-0.492673	-0.492673	0.711677	-0.492673	-0.492673	-0.492673	2.24436
ENST00000540031	-0.714292	1.34352	-0.714292	1.3986	-0.714292	-0.714292	-0.714292	0.829344
ENST00000379631	-0.539045	-0.539045	-0.539045	1.50242	-0.539045	-0.539045	-0.539045	1.73185
ENST00000356031	-0.539794	-0.539794	-0.539794	1.6783	-0.539794	-0.539794	-0.539794	1.56046
ENST00000264246	-0.52094	-0.52094	-0.52094	1.06941	-0.52094	-0.52094	-0.52094	2.05623
ENST00000265634	-0.62789	-0.244679	-0.00076769	2.11471	-0.685469	-0.685469	-0.685469	0.815029
ENST00000585548	-0.658407	-0.637816	1.51116	1.59649	-0.658407	-0.658407	-0.658407	0.163799
ENST00000177694	-0.115784	-0.441983	-0.611474	0.875473	-0.611474	-0.611474	-0.611474	2.12819
ENST00000399810	-0.508861	-0.508861	-0.508861	2.15326	-0.508861	-0.508861	-0.508861	0.899909
ENST00000367357	-0.448943	-0.320793	-0.448943	2.42258	-0.448943	-0.448943	-0.448943	0.142922
ENST00000570083	-0.539981	-0.539548	-0.540191	1.63301	-0.540191	-0.540191	-0.540191	1.60728
ENST00000236495	-0.623078	-0.623078	0.0811125	1.0434	-0.623078	-0.623078	-0.623078	1.99088
ENST00000407079	-0.668302	-0.681811	0.873473	1.87363	-0.681811	-0.681811	-0.681811	0.648446
ENST00000621392	-0.514484	-0.214033	-0.514484	2.32826	-0.514484	-0.514484	-0.514484	0.458199
ENST00000319386	-0.507871	-0.203299	-0.34759	2.4029	-0.507871	-0.507871	-0.507871	0.179478
ENST00000378675	0.0531619	0.158425	0.555558	1.6708	-1.05539	-1.05539	-1.05539	0.72822
ENST00000409948	0.18236	-0.565113	-0.524927	0.668501	-0.642027	-0.642027	-0.642027	2.16526
ENST00000616557	-0.495578	-0.495578	-0.495578	0.743209	-0.495578	-0.495578	-0.495578	2.23026
ENST00000339348	-0.490994	-0.483165	-0.490994	0.680125	-0.490994	-0.490994	-0.490994	2.25801
ENST00000542781	-0.441385	-0.625685	0.144529	0.593728	-0.625685	-0.625685	-0.625685	2.20587
ENST00000521992	0.474186	-0.880667	0.429211	1.13883	-0.880667	-0.880667	-0.880667	1.48043
ENST00000378133	-0.683196	-0.683196	0.441895	1.64253	-0.683196	-0.683196	-0.683196	1.33155
ENST00000597724	-0.540041	-0.540041	-0.540041	1.60364	-0.540041	-0.540041	-0.540041	1.63661
ENST00000295645	-0.501419	-0.501419	-0.501419	0.809314	-0.501419	-0.501419	-0.501419	2.1992
ENST00000302068	-0.720757	-0.720757	1.04583	1.41539	-0.720757	-0.720757	-0.720757	1.14257
ENST00000619635	-0.186975	1.49052	-0.225731	1.67337	-0.688943	-0.688943	-0.688893	-0.684406
ENST00000553152	-0.35367	-0.35367	-0.35367	2.47487	-0.35367	-0.35367	-0.352853	-0.35367
ENST00000315938	-0.769463	0.84796	0.706163	1.81678	-0.778976	-0.778976	-0.778164	-0.265323
ENST00000458098	0.471865	0.142915	0.12344	2.15586	-0.723934	-0.723934	-0.72228	-0.723934
ENST00000019103	0.329813	0.822457	-0.640176	2.04281	-0.640176	-0.640176	-0.634372	-0.640176
ENST00000379445	-0.646635	1.30976	0.134028	1.78403	-0.646635	-0.646635	-0.64588	-0.642037
ENST00000439506	-0.403218	-0.429622	0.533915	2.31364	-0.507235	-0.507235	-0.503517	-0.496729
ENST00000428494	-0.378275	-0.37445	-0.205174	2.47037	-0.378275	-0.378275	-0.378004	-0.377913
ENST00000639593	0.453983	-0.322074	-0.274702	2.32823	-0.548091	-0.548091	-0.541162	-0.548091
ENST00000445053	-0.365103	-0.365103	-0.285731	2.47393	-0.365103	-0.365103	-0.362681	-0.365103
ENST00000380534	-0.361633	-0.361633	-0.361633	2.47458	-0.361633	-0.361633	-0.349107	-0.317308
ENST00000334770	0.232491	0.0604195	1.00369	1.84609	-0.864532	-0.864532	-0.835013	-0.57861
ENST00000503098	0.491794	0.124977	-0.488546	2.25474	-0.601315	-0.601315	-0.579017	-0.601315
ENST00000591436	-0.45527	-0.421147	0.24749	2.40163	-0.45527	-0.45527	-0.438115	-0.424046
ENST00000480740	-0.416358	-0.186146	0.615537	2.26119	-0.601078	-0.601078	-0.573854	-0.498217
ENST00000523266	-0.450321	-0.23206	0.286651	2.38181	-0.509539	-0.509539	-0.457465	-0.509539
ENST00000480679	-0.538741	-0.538741	-0.0768895	2.33431	-0.538741	-0.538741	-0.486459	0.384
ENST00000318749	-0.358568	-0.358568	-0.358568	2.47469	-0.358568	-0.358568	-0.323276	-0.358568
ENST00000531950	-0.390179	-0.390258	-0.388317	2.46769	-0.390394	-0.390394	-0.34886	-0.169288
ENST00000593625	0.367304	-0.12255	-0.128766	2.26689	-0.758922	-0.758922	-0.722898	-0.142133
ENST00000561282	-0.545122	-0.545122	-0.336422	2.24869	-0.545122	-0.545122	-0.416172	0.684393
ENST00000621157	-0.559899	-0.559899	-0.450675	2.02834	-0.559899	-0.559899	-0.446759	1.10869
ENST00000566768	-0.370891	-0.370891	-0.370891	2.47255	-0.370891	-0.370891	-0.247211	-0.370891
ENST00000536784	0.424919	-0.681567	1.38693	1.60103	-0.698676	-0.698676	-0.635286	-0.698676
[truncated: 2,684 more rows]

## Sheet: mRNA_chr_cluster 4
Transcript ID	chr_unt	chr_30min	chr_3h	chr_24h	sol_unt	sol_30min	sol_3h	sol_24h
[truncated: 3,166 more rows]

[truncated: 2 more sheets: mRNA_chr_cluster 5, mRNA_chr_cluster 6]
