# Supplementary material for: Cellular fractionation reveals transcriptome responses of human fibroblasts to UV-C irradiation
Source: Cell Death Dis. 2022 Feb 24;13(2):177. doi: 10.1038/s41419-022-04634-x (PMC8873393; doi:10.1038/s41419-022-04634-x)
Supplement: Supplementary file 11 — Dataset 5 [file 41419_2022_4634_MOESM11_ESM.xlsx]

## Sheet: GO Term_mRNA chr_cluster 1
ONTOLOGY	ID	Description	GeneRatio	BgRatio	pvalue	p.adjust	qvalue	geneID	Count
BP	GO:0016570	histone modification	238/6930	493/20536	1.11e-11	4.12e-08	3.52e-08	KDM4B/BRD1/FMR1/VEGFA/KDM6B/BRD8/SETDB2/MECOM/PPARGC1A/KAT6A/PRDM16/KANSL1L/PRKD2/MCM3AP/HIPK4/ZBTB7B/PRKAA1/LRRK2/SETD5/AURKC/EYA1/KMT5B/SIRT6/TET2/ASXL1/MEN1/AURKB/NSD3/PHF8/ZNF274/EED/TAF9/SETD3/EP400/PRMT2/DCAF1/PCGF5/SPHK2/PKN1/HDAC4/SUPT6H/LMNA/ARID4B/KAT5/BRCA1/NSD1/SMARCAD1/HMGA2/EYA4/MIER1/NEK11/TP53/BRD4/SIN3A/NAA60/TAF5L/KDM5B/MUC1/PYGO2/HCFC1/GFI1/ZNF451/SUPT3H/KAT6B/USP49/HDAC8/C6orf…	238
BP	GO:0060271	cilium assembly	195/6930	389/20536	1.34e-11	4.12e-08	3.52e-08	CELSR3/CDKL1/CCDC113/RSPH4A/ZMYND10/BBS9/HAUS3/LAMA5/HAUS8/AVIL/TMEM231/MNS1/MARK4/CEP126/DNAH5/NME5/AHI1/TCTN3/BBS4/GAS8/NEK8/FNBP1L/ABLIM1/CFAP43/NINL/CEP164/LRGUK/WDR63/ODF2L/DNALI1/KIF27/RILP/TTC36/ARL13B/CCDC63/CYLD/DNAH7/CCDC114/TMEM107/NPHP1/PCM1/IFT80/DZIP1L/TEKT3/CFAP410/EXOC5/SYNE2/HAUS4/TBC1D7/IFT122/CEP63/DNM2/CCDC151/ICK/CCDC103/AKAP9/RFX2/IFT172/LRRC61/CDC14A/TOGARAM1/DCTN1/IFT81/RA…	195
BP	GO:0044782	cilium organization	202/6930	407/20536	1.85e-11	4.12e-08	3.52e-08	CELSR3/ROPN1/CDKL1/CCDC113/RSPH4A/ZMYND10/BBS9/HAUS3/LAMA5/HAUS8/AVIL/TMEM231/MNS1/MARK4/CEP126/DNAH5/NME5/AHI1/TCTN3/BBS4/GAS8/NEK8/FNBP1L/ABLIM1/CFAP43/NINL/CEP164/LRGUK/WDR63/ODF2L/DNALI1/KIF27/TUB/RILP/TTC36/ARL13B/CCDC63/CYLD/DNAH7/CCDC114/TMEM107/NPHP1/PCM1/IFT80/DZIP1L/TEKT3/CFAP410/EXOC5/SYNE2/HAUS4/TBC1D7/IFT122/CEP63/DNM2/CCDC151/ICK/CCDC103/LCA5L/AKAP9/RFX2/IFT172/LRRC61/CDC14A/TOGARAM…	202
BP	GO:0022406	membrane docking	107/6930	194/20536	6.59e-10	9.03e-07	7.71e-07	STX1B/STX1A/STX10/HAUS3/HAUS8/MARK4/USO1/AHI1/TCTN3/NINL/CEP164/VCAM1/CTBP2/NPHP1/PCM1/BVES/EXOC5/HAUS4/CAMK2A/CEP63/STX16/NDRG4/AKAP9/DCTN1/RAB3IP/CSNK1E/FGFR1OP/VPS45/HAUS7/KCNB1/ODF2/CDK1/CNTRL/SNPH/TUBA4A/SYT1/STX4/VAPB/CCP110/TUBB/UNC13B/DYNC1I2/TCTN1/CSNK1D/TMEM67/EXOC6B/NEDD1/STXBP2/HAUS6/CEP78/CDK5RAP2/CLASP1/CEP250/RAB15/STX5/SFI1/SNAP29/STX12/EXOC6/VPS33A/B9D1/PPP2R1A/STXBP1/SDCCAG8/DCT…	107
BP	GO:0140056	organelle localization by membrane tethering	103/6930	185/20536	6.74e-10	9.03e-07	7.71e-07	STX1B/STX1A/STX10/HAUS3/HAUS8/MARK4/USO1/AHI1/TCTN3/NINL/CEP164/CTBP2/NPHP1/PCM1/BVES/EXOC5/HAUS4/CAMK2A/CEP63/STX16/NDRG4/AKAP9/DCTN1/RAB3IP/CSNK1E/FGFR1OP/VPS45/HAUS7/KCNB1/ODF2/CDK1/CNTRL/SNPH/TUBA4A/SYT1/STX4/VAPB/CCP110/TUBB/UNC13B/DYNC1I2/TCTN1/CSNK1D/TMEM67/EXOC6B/NEDD1/STXBP2/HAUS6/CEP78/CDK5RAP2/CLASP1/CEP250/RAB15/STX5/SFI1/SNAP29/STX12/EXOC6/VPS33A/B9D1/PPP2R1A/STXBP1/SDCCAG8/DCTN3/CEP…	103
BP	GO:0016358	dendrite development	131/6930	257/20536	7.92e-09	8.84e-06	7.55e-06	NTN1/FMR1/KALRN/NFATC4/KIDINS220/PTPRS/CPEB3/BBS4/CUX1/SHANK1/LRRK2/IL1RAPL1/CHRNA7/ARHGAP33/GHRL/BCL11A/LZTS3/SEMA4D/TNIK/LRP8/CAMK2A/APP/MINK1/DNM3/ZMYND8/ARC/DNM1L/SIPA1L1/NLGN3/LPAR1/ABI1/MAP2/PAK4/DCLK1/OPA1/NLGN1/ADGRB3/SS18L1/PREX1/PAK3/PRKG1/LST1/FARP1/ACTR2/DCDC2/CAMK1D/PHACTR1/ARHGAP44/PDLIM5/PTPRD/ITSN1/VLDLR/ALK/PICALM/PPP3CA/ZNF365/BTBD3/CDC42/ARID1B/RERE/OBSL1/SDK1/PSEN1/DAB2IP/SHAN…	131
BP	GO:0006260	DNA replication	143/6930	287/20536	1.14e-08	1.09e-05	9.32e-06	POLE2/STAG2/HELB/REV1/ZRANB3/POLG/PRIM2/RPA2/MCMDC2/RECQL/GEN1/RTEL1/FGFR1/RAD1/CHEK2/KAT5/BRCA1/NFIA/RAD17/NCOA6/TP53/GTPBP4/SIN3A/RRM2/RBBP8/GLI2/FAM111A/RHNO1/RBBP4/CDK1/EHMT2/MCM8/WRNIP1/NFIB/BAZ1A/POLN/WIZ/SMARCAL1/MRE11/NAP1L1/EME1/SLFN11/ZNF365/ING4/ESCO2/HRAS/NPM2/LIG4/RAD9B/RFC4/MAP2K4/DDX11/USP37/POLL/E2F7/MCM5/ATG7/ACHE/RECQL5/MCM9/MCM7/REPIN1/CHTF18/CDC7/GINS3/RBMS1/CHEK1/BCL6/BARD1/H…	143
BP	GO:0033157	regulation of intracellular protein transport	133/6930	264/20536	1.55e-08	1.3e-05	1.11e-05	SIRT4/MAPK14/SP100/DNAJC27/ANK3/ZIC1/PRKAA1/LRRK2/BBC3/SEC16A/DERL3/UBE2D3/PCM1/BCL2/UBL4B/INSIG1/TCF7L2/SUPT6H/MDM2/NUP62/UBAC2/TCAF1/NF1/TCAF2/HYAL2/DMTN/TP53/MTCL1/ECT2/PTGS2/EMD/SUFU/TMEM30A/KCNB1/PKIG/SAR1A/MAPK8/RIPOR1/ARHGAP44/RAPGEF3/MFF/CASP8/JUP/CEMIP/YWHAZ/HRAS/BID/UBE2J2/XPO1/ERLEC1/NOLC1/PSEN1/PPP3R1/GCC2/RAB29/KCNE1/AKT2/PARL/IL1B/INPP5K/MDFIC/HUWE1/CD36/BCAP31/ARIH2/BARD1/SREBF2/OS…	133
BP	GO:0010769	regulation of cell morphogenesis involved in differentiation	156/6930	321/20536	2.2e-08	1.64e-05	1.4e-05	SEMA3F/RTN4R/NTN1/FMR1/VEGFA/KALRN/NFATC4/MEGF8/SKIL/PTPRS/CSPG5/SLIT2/CUX1/MELTF/LRRK2/CHODL/IL1RAPL1/NTRK2/FGF13/ARHGAP33/BDNF/SEMA6D/NTRK3/NIN/WASHC2C/RTN4/ZFYVE27/LZTS3/LRP1/SEMA4D/MAPT/SEMA6C/TNIK/CXCL12/LRP8/MARK2/KEL/DNM3/DNM2/ARC/DNM1L/DMTN/PLXNB1/SIPA1L1/NLGN3/CASS4/MAP2/SIN3A/OPA1/NLGN1/ULK2/TNR/TRIM46/L1CAM/ADGRB3/SS18L1/TACSTD2/ADNP/PREX1/PAK3/MPL/ARHGEF7/SLITRK1/ACTR2/NRCAM/ARHGAP44/…	156
BP	GO:0043547	positive regulation of GTPase activity	210/6930	457/20536	3.1e-08	2.08e-05	1.77e-05	CCL26/RTN4R/LLGL2/GMIP/TSC2/CHN2/KALRN/ARHGEF6/DOCK7/STARD8/AGAP2/GNB5/GNAO1/RASA4/ADAP1/GPR65/ARHGAP39/ALDH1A1/LRRK2/ARAP2/AGAP1/BCR/RASA4B/RAPGEF6/ARHGAP32/RASGRP1/TBC1D16/RGS5/ARHGAP28/ARHGAP33/NTRK3/PGAM5/TIAM2/RIC8A/RGPD6/ADAP2/NTF3/ARHGEF1/SEMA4D/RGS3/SNX18/TBC1D7/MAP4K4/GIT2/NF1/TBC1D9B/DNM1L/PLXNB1/SIPA1L1/GRHL3/ECT2/RGS7/DENND1B/RGS18/RABGAP1L/XCL1/ADRB1/ARFGAP1/SMAP1/ADGRB3/PREX1/ARHGAP…	210
BP	GO:0045666	positive regulation of neuron differentiation	182/6930	390/20536	6.67e-08	4.06e-05	3.47e-05	ITGA3/LRRC7/NTN1/FMR1/VEGFA/KALRN/FOXA1/MEGF8/SERPINF1/KIDINS220/AVIL/SKIL/RIMS2/RIMS1/CPEB3/RNF157/SLIT2/FEZ1/GPC2/CUX1/SHANK1/NEUROD1/SERPINI1/CHODL/IL1RAPL1/NTRK2/BDNF/NTRK3/ZEB1/NIN/FGFR1/BCL2/TCF12/GDPD5/ZFYVE27/ZC4H2/LRP1/SEMA4D/STYXL1/MAPT/CXCL12/ABL2/NPTN/LRP8/EIF4G1/MARK2/MAGI2/ZMYND8/NDRG4/DNM1L/PLXNB1/LPAR1/AP2A1/SIN3A/GLI2/OPA1/NLGN1/DLX1/CNTF/CSNK1E/ECT2/PROX1/BRINP3/FIG4/TMEM30A/L1C…	182
BP	GO:0051056	regulation of small GTPase mediated signal transduction	177/6930	378/20536	7.51e-08	4.19e-05	3.57e-05	ITGA3/RTN4R/GMIP/TSC2/CHN2/KALRN/PSD4/PLEKHG3/ARHGEF6/ARFGEF3/STARD8/ARHGEF9/RALGPS1/RIPOR2/RASA4/FARP2/RASGRF2/GPR65/SLIT2/PSD2/ARHGAP39/OBSCN/RABGEF1/RHOC/SPRY3/ARAP2/BCR/RASA4B/CAVIN4/ARHGAP32/RASGRP1/ARHGAP28/ARHGAP33/TIAM2/GPR4/CYTH2/ARHGEF4/ARHGEF37/RHOT1/SCAI/ARHGEF1/TRIO/ABL2/CUL3/MADD/MAP4K4/NUP62/DNM2/NF1/SIPA1L1/LPAR1/AKAP13/ECT2/ITPKB/SHC1/ARFGAP1/VAV2/PREX1/AMOT/ARHGAP40/SRC/DENND1A/…	177
BP	GO:0048813	dendrite morphogenesis	84/6930	154/20536	8.48e-08	4.36e-05	3.73e-05	FMR1/KALRN/NFATC4/KIDINS220/CUX1/SHANK1/LRRK2/IL1RAPL1/CHRNA7/ARHGAP33/LZTS3/SEMA4D/TNIK/LRP8/CAMK2A/MINK1/DNM3/ARC/DNM1L/SIPA1L1/NLGN3/ABI1/MAP2/DCLK1/OPA1/NLGN1/ADGRB3/SS18L1/PAK3/FARP1/ACTR2/DCDC2/PHACTR1/ARHGAP44/PDLIM5/PTPRD/VLDLR/PICALM/PPP3CA/ZNF365/BTBD3/CDC42/RERE/OBSL1/SHANK2/PPP1R9A/PARP6/GORASP1/DOCK10/HECW1/TRAK2/NRP1/NEDD4L/ADAM10/HDAC6/EPHA4/TMEM106B/SS18L2/SEMA3A/BHLHB9/KLF7/VAMP7…	84
BP	GO:0060996	dendritic spine development	62/6930	105/20536	9.21e-08	4.4e-05	3.76e-05	FMR1/KALRN/PTPRS/CPEB3/SHANK1/LRRK2/ARHGAP33/LZTS3/LRP8/CAMK2A/DNM3/ZMYND8/ARC/DNM1L/SIPA1L1/NLGN3/LPAR1/PAK4/OPA1/NLGN1/PAK3/ACTR2/ARHGAP44/PDLIM5/ITSN1/ZNF365/CDC42/ARID1B/SDK1/PSEN1/SHANK2/PPP1R9A/UBA6/DOCK10/MEF2C/APOE/HDAC2/PAK2/ADAM10/HDAC6/EPHA4/BHLHB9/ARF4/DHX36/DBN1/EPHB1/ACSL4/FSTL4/NCK2/ASAP1/CFL1/CAPRIN2/GPRASP2/PAFAH1B1/BAIAP2/SRGAP2/SRCIN1/DISC1/CDKL5/UBE3A/SLC9A6/FOXO6	62
BP	GO:0031346	positive regulation of cell projection organization	188/6930	407/20536	1.02e-07	4.55e-05	3.89e-05	ITGA3/LRRC7/NTN1/FMR1/VEGFA/ZMYND10/TGFB3/KALRN/MEGF8/SERPINF1/KIDINS220/AVIL/SKIL/ENPP2/RIPOR2/MNS1/RIMS2/MARK4/RIMS1/CPEB3/BBS4/RNF157/FNBP1L/SLIT2/FEZ1/KIT/GPC2/CUX1/SHANK1/SERPINI1/CHODL/CDC42EP5/IL1RAPL1/NTRK2/BDNF/NTRK3/PROM2/NIN/FGFR1/P2RX7/ZFYVE27/LRP1/SEMA4D/STYXL1/MAPT/CXCL12/ABL2/NPTN/HDAC4/LRP8/MARK2/MAGI2/DNM3/DNM2/ZMYND8/NDRG4/DNM1L/PLXNB1/LPAR1/AP2A1/NCKAP1/OPA1/NLGN1/CNTF/FIG4/TME…	188
BP	GO:0016573	histone acetylation	88/6930	164/20536	1.15e-07	4.6e-05	3.93e-05	BRD1/BRD8/PPARGC1A/KAT6A/KANSL1L/MCM3AP/SETD5/TAF9/EP400/SPHK2/KAT5/BRCA1/SIN3A/NAA60/TAF5L/MUC1/PYGO2/HCFC1/ZNF451/SUPT3H/KAT6B/FOXP3/IRF4/CLOCK/BAZ1A/APBB1/SRCAP/ING4/SNAI2/EPC2/SUPT7L/ATF2/JADE1/FLCN/IL1B/PHF20/BRPF1/JADE3/CHEK1/BEND3/GATA2/ING3/SIRT1/MORF4L2/MSL2/KAT7/DPF1/TADA3/BRPF3/TRRAP/TAF1/KAT14/RUVBL1/RSF1/NAA50/SNCA/TADA2B/ELP3/TAF6L/RPS6KA4/DPF2/ARRB1/NAA40/KAT8/MCRS1/YEATS4/KANSL2/D…	88
BP	GO:0032386	regulation of intracellular transport	181/6930	390/20536	1.17e-07	4.6e-05	3.93e-05	SIRT4/MAPK14/SP100/DNAJC27/CAPN10/FEZ1/ANK3/ZIC1/RABGEF1/PRKAA1/GAS1/LRRK2/BBC3/SEC16A/ADGRE2/DERL3/UBE2D3/PCM1/BCL2/RHOT1/UBL4B/BVES/SPHK2/INSIG1/TCF7L2/SUPT6H/MDM2/NUP62/UBAC2/TCAF1/NF1/NDRG4/TCAF2/HYAL2/DMTN/TP53/MTCL1/MAP2/ECT2/PTGS2/TRIM46/NUMA1/INPP5F/EMD/SUFU/TMEM30A/KCNB1/PKIG/SAR1A/SRC/MAPK8/MYLK2/SCP2D1/RIPOR1/ARHGAP44/RAPGEF3/MFF/CASP8/WWC1/JUP/AAAS/CEMIP/REEP6/ATP2A1/YWHAZ/HRAS/FGR/BI…	181
BP	GO:0018209	peptidyl-serine modification	159/6930	337/20536	1.87e-07	6.94e-05	5.92e-05	MAPK14/VEGFA/DOCK7/HRC/LATS1/RIPK1/MAST4/PKD1/TRIM6/PRKD2/HIPK4/IL24/RICTOR/PRKAA1/LRRK2/AURKC/NTRK2/MLXIPL/AURKB/NTRK3/EGFLAM/NTF3/PRKCH/BCL2/GALNT16/SPTBN4/SGK2/PKN1/MASTL/HIPK2/CHEK2/CAMK2A/EIF4G1/MARK2/NSD1/APP/HMGA2/ATP2B4/SPOCK3/DMTN/AKAP9/DCLK1/CSNK1E/AKT3/DYRK3/PTGS2/STK32C/INPP5F/NAA10/BCAR3/PRKACB/MAST2/STK4/SRC/NEK6/CDK1/PRKG1/MAPK8/TGFBR1/SPRY2/RAPGEF3/BAX/CAV1/MAPKAP1/CAMK2D/AURKA/ST…	159
BP	GO:0007265	Ras protein signal transduction	218/6930	489/20536	3.15e-07	0.000101405	8.66e-05	ITGA3/RTN4R/NTN1/MAPK14/KALRN/RAB9A/PSD4/PLEKHG3/RAP1B/ARHGEF6/ARFGEF3/ARHGEF9/RALGPS1/RIPOR2/RASA4/RAB36/FARP2/SHC2/DNAJC27/RASGRF2/GPR65/KSR1/PSD2/ADRA2A/GRAP/OBSCN/RABGEF1/RHOC/MRAS/CDC42EP5/SPRY3/RTKN/BCR/RASA4B/USP8/CAVIN4/RAPGEF6/RASGRP1/DOK3/TIAM2/GPR4/CYTH2/ARHGEF4/MAPK11/PLD1/ARHGEF37/RHOT1/SCAI/ARHGEF1/TRIO/GRAP2/ABL2/CUL3/MADD/MAP4K4/NUP62/DNM2/NF1/LPAR1/TP53/G3BP2/NCKAP1/AKAP13/CNKSR1…	218
BP	GO:0007018	microtubule-based movement	142/6930	297/20536	3.16e-07	0.000101405	8.66e-05	FMR1/RSPH4A/MAPK8IP3/DNHD1/KIF13A/DNAH3/DNAH5/NME5/BBS4/GAS8/MAATS1/CFAP43/FEZ1/WDR63/FYCO1/KIF27/TUB/CCDC63/RASGRP1/DNAH7/CCDC114/HIF1A/PCM1/IFT80/DNAH14/COPG2/KIF21B/RHOT1/KLC1/TEKT3/MAPT/SYNE2/IFT122/DNAH12/APP/CLN3/CCDC151/BICD2/ICK/CCDC103/LCA5L/IFT172/MAP2/OPA1/IFT81/TRIM46/RSPH9/TRAF3IP1/CCDC40/ACTR2/KIF3A/IFT74/KIF2A/RFX3/NPHP3/SUN1/ZBBX/LCA5/KTN1/RABL2B/MAP4/DYNC1I2/SYBU/CABYR/CDC42/KIF1…	142
BP	GO:1902903	regulation of supramolecular fiber organization	176/6930	382/20536	3.18e-07	0.000101405	8.66e-05	CCL26/CHADL/TGFB3/LATS1/AVIL/ADD1/GPR65/BBS4/SLIT2/RHOC/SHANK1/TMOD4/RICTOR/SCIN/CDC42EP5/CLIP1/FGF13/CHRNA7/SYNPO2/PFN4/ARHGAP28/TPM1/MAP6D1/FMN1/SERPINF2/NIN/NF2/WASHC2C/MID1IP1/SPTBN4/MAPT/CDH5/CXCL12/DLG1/APP/SPTAN1/DMTN/LPAR1/AKAP9/CLASP2/KIRREL1/ADD3/MAP2/CLIP3/NCKAP1/AKAP13/TOGARAM1/DCTN1/PROX1/ARPC5/PRUNE1/NUMA1/KANK4/TACSTD2/PREX1/PAK3/ARHGAP40/STMN1/TGFBR1/TMOD1/BIN1/WAS/ACTR2/SPEF1/SFR…	176
BP	GO:0048193	Golgi vesicle transport	183/6930	400/20536	3.39e-07	0.000103082	8.8e-05	PROC/KIF13A/SNX1/ANXA13/LMF1/USO1/SCYL1/CNIH3/MIA2/ANK3/TMED6/TMED4/CUX1/GAS1/LRRK2/ATP9B/GOLT1A/LMAN1L/SEC16A/GGA1/COPG2/KLC1/SPTBN4/EXOC5/INSIG1/CUL3/COG5/BNIP1/SEC31A/DNM2/NRBP1/BICD2/SPTAN1/AP2A1/AP4M1/TRAPPC2/F8/DCTN1/COG2/BGLAP/DOP1A/ARFGAP1/SURF4/SAR1A/VPS13A/KIF3A/BCAP29/KIF2A/TRAPPC12/YIF1B/SERPINA1/GOSR2/MON2/FOLR1/PPP6R3/BBS1/SLC10A7/STEAP2/STX4/VAPB/DYNC1I2/CSNK1D/PREB/MCFD2/PGAP1/TBC…	183
BP	GO:0097711	ciliary basal body-plasma membrane docking	62/6930	108/20536	3.76e-07	0.000109331	9.34e-05	HAUS3/HAUS8/MARK4/AHI1/TCTN3/NINL/CEP164/NPHP1/PCM1/HAUS4/CEP63/AKAP9/DCTN1/RAB3IP/CSNK1E/FGFR1OP/HAUS7/ODF2/CDK1/CNTRL/TUBA4A/CCP110/TUBB/DYNC1I2/TCTN1/CSNK1D/TMEM67/NEDD1/HAUS6/CEP78/CDK5RAP2/CLASP1/CEP250/SFI1/B9D1/PPP2R1A/SDCCAG8/DCTN3/CEP70/CEP41/CC2D2A/PLK4/CKAP5/CEP57/CEP83/TUBA1A/CEP290/DYNLL1/DCTN2/DYNC1H1/RPGRIP1L/TTBK2/HAUS2/NDE1/CEP131/YWHAE/PAFAH1B1/MKS1/CEP76/CEP192/CEP89/ALMS1	62
BP	GO:0018105	peptidyl-serine phosphorylation	148/6930	314/20536	5.25e-07	0.000141057	0.00012044	MAPK14/VEGFA/DOCK7/HRC/LATS1/RIPK1/MAST4/PKD1/TRIM6/PRKD2/HIPK4/IL24/RICTOR/PRKAA1/LRRK2/AURKC/NTRK2/MLXIPL/AURKB/NTRK3/NTF3/PRKCH/BCL2/SPTBN4/SGK2/PKN1/MASTL/HIPK2/CHEK2/CAMK2A/EIF4G1/MARK2/NSD1/APP/HMGA2/ATP2B4/DMTN/AKAP9/DCLK1/CSNK1E/AKT3/DYRK3/PTGS2/STK32C/INPP5F/BCAR3/PRKACB/MAST2/STK4/SRC/NEK6/CDK1/PRKG1/MAPK8/TGFBR1/SPRY2/RAPGEF3/BAX/CAV1/MAPKAP1/CAMK2D/AURKA/STK32A/CSNK1D/DYRK1A/RPS6KB1/I…	148
BP	GO:0006302	double-strand break repair	129/6930	267/20536	5.27e-07	0.000141057	0.00012044	DMC1/AP5S1/HELB/PML/MRNIP/OGG1/EYA1/SIRT6/EXD2/RPA2/MCMDC2/RECQL/GEN1/RTEL1/FANCB/PARPBP/GGN/TDP2/BABAM2/CHEK2/KAT5/BRCA1/SMARCAD1/HMGA2/FIGNL1/TP53/PARP9/RBBP8/DCLRE1A/RADX/SWI5/WAS/ACTR2/DCLRE1C/MCM8/SHLD1/APTX/POLN/DTX3L/APBB1/RAD51B/XRCC5/SUMO1/SPIRE2/MRE11/EME1/TDP1/ZNF365/POLM/MARF1/ESCO2/BRCC3/NABP2/XRCC6/NUDT16L1/LIG4/TFIP11/SPIRE1/FIGN/TP53BP1/RIF1/DDX11/POLL/MDC1/MCM5/PARP3/TRIP12/RECQL…	129
BP	GO:0043401	steroid hormone mediated signaling pathway	100/6930	197/20536	5.72e-07	0.000147165	0.000125655	FOXA1/LATS1/NR0B2/RORA/PPARGC1A/THRB/YAP1/SAFB/RUNX1/PPARGC1B/PPARG/FOXP1/ARID1A/PRMT2/SMARCA4/PMEPA1/KAT5/BRCA1/RNF14/NCOA6/PAQR8/AKAP13/SRC/AR/SFRP1/CLOCK/KDM5D/ESRRG/NR2C2/RARA/NR2F2/NR3C1/VDR/NCOR1/GPER1/NRIP1/DDX17/EGLN2/ESRRA/PPARA/LBH/NR4A2/NR6A1/CNOT9/NCOR2/PHB/CALCOCO1/SIRT1/RARB/NR1H3/TADA3/HDAC6/ESR1/RBM14/DAXX/FHL2/CTNNB1/AXIN1/RWDD1/JAK2/ARNTL/UBA5/KCTD6/DAB2/PGRMC2/RNF4/SKP2/UBR5/PA…	100
BP	GO:0031023	microtubule organizing center organization	76/6930	141/20536	6.45e-07	0.000159791	0.000136435	PARD6A/HAUS3/HAUS8/MARK4/SGO1/BBS4/C10orf90/GEN1/NIN/PCM1/CHD3/SYNE2/HEPACAM2/HAUS4/NUP62/BRCA1/NSFL1C/CEP63/CLASP2/DCTN1/HAUS7/USP33/ODF2/CDK1/KIF3A/CNTLN/MDM1/AURKA/PARD6B/CCP110/ARHGEF10/XPO1/TMEM67/GCC2/HAUS6/CDK5RAP2/CLASP1/CCDC78/CEP250/WDR62/FBXW5/CHEK1/SLC16A1/ROCK2/SSX2IP/KIF25/RBM14/CTNNB1/SDCCAG8/PLK4/CEP120/CETN3/CKAP5/JHY/CEP295/DEUP1/UVRAG/CEP68/PPP1R12A/XRCC3/PCLAF/E2F4/HAUS2/NDE1/…	76
BP	GO:1990778	protein localization to cell periphery	159/6930	343/20536	7.32e-07	0.000175024	0.000149442	ITGA3/LRRC7/STX1B/LAMA5/KIF13A/ANXA13/EFR3B/ABCA12/ANK3/ANKRD9/FCHO2/DCHS1/TUB/TMEM88/CLIP1/ARL13B/P2RY1/FGF13/RTKN/RAPGEF6/SEC16A/SNAP47/GGA1/PRKCH/PPIL2/ZFYVE27/SPTBN4/LRP1/KCNJ11/EXOC5/TNIK/EPB41L3/EPB41/DLG1/LRRC15/PID1/WNK3/NUMB/CLASP2/AP4M1/CLIP3/EPB41L2/NUMA1/SORBS1/KCNB1/TSPAN14/AR/PTCH1/GPR158/CLSTN1/SCRIB/ARHGEF16/ARHGAP44/SLMAP/AFDN/PICALM/CAV1/JUP/BBS1/ARL6/AKAP5/TTC7A/STX4/IQSEC2/GRI…	159
BP	GO:0010770	positive regulation of cell morphogenesis involved in differentiation	86/6930	165/20536	8.31e-07	0.000191794	0.000163761	NTN1/VEGFA/KALRN/MEGF8/SKIL/CSPG5/SLIT2/CUX1/CHODL/IL1RAPL1/NTRK2/BDNF/NTRK3/NIN/ZFYVE27/LRP1/SEMA4D/MAPT/CXCL12/LRP8/DNM2/DNM1L/DMTN/PLXNB1/CASS4/OPA1/L1CAM/SS18L1/ADNP/PREX1/PAK3/MPL/ARHGEF7/SLITRK1/ACTR2/RREB1/PTPRD/ZEB2/LIMS1/MDK/CDC42/OBSL1/STK25/LIMS2/TRIOBP/PARP6/ARPC2/PLXNB2/NRP1/GOLGA4/EPHA4/MAP3K13/DOCK5/SS18L2/PLXNB3/BHLHB9/VAMP7/ROBO1/DHX36/DBN1/PLXND1/RUFY3/CDKL3/PAK1/MACF1/IST1/CUL7…	86
BP	GO:0032970	regulation of actin filament-based process	184/6930	408/20536	1.03e-06	0.000228758	0.000195323	CCL26/TGFB3/KCNJ2/LATS1/AVIL/ADD1/BST1/GPR65/BBS4/SLIT2/EPHA5/RHOC/SHANK1/TMOD4/RICTOR/SCIN/CDC42EP5/MLST8/FGF13/SYNPO2/PFN4/ARHGAP28/NTRK3/TPM1/FMN1/SERPINF2/NTF3/NF2/CACNA1C/WASHC2C/SPTBN4/LRP1/CXCL12/ABL2/DLG1/SPTAN1/DMTN/LPAR1/AKAP9/CLASP2/KIRREL1/ADD3/NCKAP1/ATP1A2/AKAP13/GRHL3/NOS1AP/ECT2/RYR2/PROX1/ARPC5/ATP1A1/PDE4B/KANK4/TACSTD2/PREX1/PAK3/ARHGAP40/STMN1/TGFBR1/TMOD1/MYLK2/BIN1/WAS/ACTR2…	184
BP	GO:0010976	positive regulation of neuron projection development	140/6930	298/20536	1.32e-06	0.000284997	0.000243341	ITGA3/LRRC7/NTN1/FMR1/VEGFA/KALRN/MEGF8/SERPINF1/KIDINS220/AVIL/SKIL/RIMS2/RIMS1/CPEB3/RNF157/SLIT2/FEZ1/GPC2/CUX1/SHANK1/SERPINI1/CHODL/IL1RAPL1/NTRK2/BDNF/NTRK3/NIN/FGFR1/ZFYVE27/LRP1/SEMA4D/STYXL1/MAPT/CXCL12/ABL2/NPTN/LRP8/MARK2/MAGI2/ZMYND8/NDRG4/DNM1L/PLXNB1/LPAR1/AP2A1/OPA1/NLGN1/CNTF/FIG4/TMEM30A/L1CAM/PLPPR5/SS18L1/ADNP/PAK3/SLITRK1/ACTR2/CAMK1D/PTPRD/ITSN1/ATP8A2/VLDLR/ALK/APBB1/ZEB2/SY…	140
BP	GO:0032535	regulation of cellular component size	177/6930	393/20536	1.81e-06	0.000378172	0.000322898	SEMA3F/CCL26/USH1C/RB1CC1/RTN4R/NTN1/GNB3/VEGFA/MEGF8/LATS1/AVIL/PTPRS/ADD1/BBS4/SLIT2/DEPTOR/KCNMA1/TMOD4/RICTOR/SCIN/CDC42EP5/RILP/FGF13/SLC26A5/HP1BP3/CLCN6/PFN4/ARHGAP28/BDNF/SEMA6D/NTRK3/FMN1/P2RX7/WASHC2C/RTN4/ZFYVE27/SPTBN4/LRP1/SEMA4D/MAPT/SEMA6C/CXCL12/DLG1/SLC12A6/KEL/DNM2/SPTAN1/DMTN/CDHR5/KIRREL1/ADD3/MAP2/SIN3A/NCKAP1/ULK2/AKT3/ARPC5/TNR/TRIM46/L1CAM/KANK4/ADNP/VAV2/PREX1/PAK3/ARHGAP…	177
BP	GO:0071383	cellular response to steroid hormone stimulus	126/6930	265/20536	2.04e-06	0.000412981	0.000352618	FOXA1/LATS1/NR0B2/SERPINF1/RORA/PPARGC1A/THRB/YAP1/SAFB/RUNX1/USP8/PPARGC1B/PPARG/FOXP1/ARID1A/PRMT2/SMARCA4/PMEPA1/KAT5/BRCA1/RNF14/SSTR2/NCOA6/PAQR8/ATP1A2/AKAP13/ATP1A1/ABCC2/ASS1/SRC/AR/SFRP1/AKR1C3/CLOCK/KDM5D/ESRRG/NR2C2/BCL2L11/RARA/NR2F2/NR3C1/FAM107A/VDR/NCOR1/GPER1/NRIP1/DDX17/EGLN2/ESRRA/PPARA/LBH/NR4A2/NR6A1/TFPI/CNOT9/NCOR2/PHB/CFLAR/CALCOCO1/SIRT1/RARB/NR1H3/TADA3/CASP9/HDAC6/ESR1/D…	126
BP	GO:0050773	regulation of dendrite development	82/6930	159/20536	2.57e-06	0.000505086	0.000431262	FMR1/KALRN/NFATC4/PTPRS/CPEB3/CUX1/SHANK1/LRRK2/IL1RAPL1/ARHGAP33/BCL11A/LZTS3/SEMA4D/TNIK/LRP8/DNM3/ZMYND8/ARC/DNM1L/SIPA1L1/NLGN3/LPAR1/OPA1/NLGN1/ADGRB3/SS18L1/PREX1/PAK3/ACTR2/CAMK1D/ARHGAP44/PDLIM5/PTPRD/ITSN1/VLDLR/ALK/PPP3CA/OBSL1/SDK1/PSEN1/DAB2IP/SHANK2/PPP1R9A/PARP6/GORASP1/MEF2C/APOE/HDAC2/HECW1/NEDD4L/ADAM10/EPHA4/TMEM106B/SS18L2/BHLHB9/VAMP7/DHX36/CAMSAP2/DBN1/FSTL4/RAPGEF2/CDKL3/ASA…	82
BP	GO:0006301	postreplication repair	34/6930	52/20536	3.07e-06	0.000586415	0.000500703	POLE2/REV1/PARP10/RPA2/BRCA1/POLN/SPRTN/WDR33/UFD1/FAAP20/RFC4/UBE2V1/RAD18/RFC1/PRIMPOL/RCHY1/UBE2V2/POLD4/POLD3/UBC/RFC5/UBE2N/ZBTB1/PCLAF/NSMCE1/USP10/USP43/NPLOC4/POLI/POLD1/UBA52/REV3L/RFC2/UBE2A	34
BP	GO:1902904	negative regulation of supramolecular fiber organization	76/6930	146/20536	3.75e-06	0.000696748	0.00059491	CHADL/AVIL/ADD1/BBS4/SLIT2/SHANK1/TMOD4/SCIN/FGF13/PFN4/ARHGAP28/MAP6D1/WASHC2C/MID1IP1/SPTBN4/CDH5/SPTAN1/DMTN/CLASP2/ADD3/MAP2/CLIP3/KANK4/TACSTD2/STMN1/TMOD1/WAS/SPEF1/EMILIN1/ARHGAP6/MID1/KANK1/ARAP1/CORO1B/PHLDB2/DYRK1A/PPP1R9A/TRIOBP/CLASP1/TMSB15B/INPP5J/LMOD3/INPP5K/APOE/MTPN/HDAC6/CAMSAP3/CAMSAP2/PFN2/CAPZA2/ARHGEF2/SNCA/APC/DLC1/CLU/PPFIA1/RDX/CRYAB/HSPA8/SWAP70/EPS8/LIMA1/GMFB/LDLR/TMO…	76
BP	GO:0072659	protein localization to plasma membrane	132/6930	283/20536	4.16e-06	0.000751934	0.00064203	ITGA3/LRRC7/LAMA5/KIF13A/ANXA13/EFR3B/ABCA12/ANK3/ANKRD9/FCHO2/DCHS1/TMEM88/P2RY1/FGF13/RAPGEF6/SEC16A/GGA1/PRKCH/PPIL2/ZFYVE27/SPTBN4/LRP1/KCNJ11/EXOC5/TNIK/EPB41L3/DLG1/LRRC15/PID1/WNK3/NUMB/CLASP2/CLIP3/SORBS1/KCNB1/TSPAN14/AR/PTCH1/GPR158/SCRIB/ARHGEF16/ARHGAP44/SLMAP/AFDN/PICALM/JUP/BBS1/ARL6/AKAP5/TTC7A/STX4/GPER1/MRAP/PIP5K1A/TMEM150A/FAM126A/PREPL/AP2M1/CDH2/TMBIM1/FLOT1/AKT2/RAB34/BCL2L1…	132
BP	GO:1905269	positive regulation of chromatin organization	62/6930	114/20536	4.54e-06	0.000788734	0.000673451	MORC2/FMR1/VEGFA/PPARGC1A/PRKD2/ZBTB7B/LRRK2/SIRT6/NSD3/EED/SPHK2/LMNA/BRCA1/TASOR/MIER1/TP53/BRD4/SIN3A/MUC1/C6orf89/RNF20/FOXP3/SNAI2/CHTOP/RIF1/IL1B/NELFE/PHF1/BCL6/MYB/SIRT1/KAT7/PHF19/DNMT3B/SETDB1/NIPBL/MPHOSPH8/CTNNB1/TPR/CCNB1/TADA2B/ATM/RPS6KA4/ARRB1/ATF7IP/MTF2/SART3/PPHLN1/UBE2N/RTF1/BRD7/RNF40/SMAD4/DNMT1/WBP2/PIH1D1/TGFB1/MECP2/RPS6KA5/TADA2A/PRKD1/SMARCB1	62
BP	GO:0000075	cell cycle checkpoint	119/6930	251/20536	4.6e-06	0.000788734	0.000673451	MAPK14/PCID2/FOXN3/ARID3A/PML/WNT9A/MRNIP/RPA2/CNOT4/AURKB/GEN1/PCBP4/ZFYVE19/ZNF385A/RAD1/BABAM2/DLG1/PIDD1/CHEK2/MDM2/BRCA1/CEP63/HMGA2/NEK11/RAD17/TP53/RHNO1/PROX1/MDM4/PLAGL1/PEA15/MUC1/CDK1/FOXO4/CDC14B/CLOCK/BAX/MRE11/EME1/ZWINT/AURKA/HRAS/BRCC3/NABP2/RAD9B/ATF2/GIGYF2/TP53BP1/CDC25C/CDK5RAP2/E2F7/MDC1/THOC5/CNOT9/DDX39B/TAOK3/WAC/BCL2L1/CHEK1/HUS1/TREX1/KNTC1/ANAPC15/DNA2/KLHL22/STK33/CDKN…	119
BP	GO:0090316	positive regulation of intracellular protein transport	92/6930	185/20536	4.83e-06	0.000808715	0.000690511	MAPK14/ANK3/ZIC1/PRKAA1/BBC3/SEC16A/UBE2D3/PCM1/BCL2/UBL4B/TCF7L2/MDM2/TCAF1/TCAF2/HYAL2/TP53/MTCL1/ECT2/PTGS2/EMD/TMEM30A/KCNB1/SAR1A/MAPK8/RIPOR1/RAPGEF3/MFF/CASP8/JUP/CEMIP/YWHAZ/HRAS/BID/UBE2J2/PSEN1/PPP3R1/RAB29/AKT2/IL1B/HUWE1/BCAP31/ARIH2/SREBF2/FIS1/EDEM1/YWHAB/C2CD5/TPR/TFDP1/IPO5/FYN/TFDP2/TARDBP/PDCD10/ITGB1BP1/SAR1B/RIOK2/ICE1/RUFY3/ZFAND1/ABLIM3/PIK3R1/UBR5/PPP3CC/PRR5L/NPEPPS/PPM1A/…	92
BP	GO:0007015	actin filament organization	188/6930	427/20536	5.25e-06	0.000856917	0.000731668	CCL26/USH1C/TGFB3/LATS1/MICAL2/AVIL/MYOM2/ADD1/DIAPH3/GPR65/BBS4/WIPF1/SLIT2/PDLIM3/RHOC/SHANK1/TMOD4/RICTOR/SCIN/CDC42EP5/SYNPO2/PPARGC1B/PFN4/ARHGAP28/TPM1/FMN1/TPM3/SERPINF2/SAMD14/BCL2/NF2/GHRL/WASHC2C/ALDOA/SPTBN4/XIRP1/CXCL12/CUL3/CORO6/DLG1/DIAPH2/SPTAN1/DMTN/LPAR1/ABI1/CLASP2/KIRREL1/ADD3/CASS4/NCKAP1/ACTA1/ENAH/PROX1/ARPC5/KANK4/TACSTD2/SORBS1/PREX1/PAK3/AIF1L/ARHGAP40/SRC/STMN1/TGFBR1/T…	188
BP	GO:0046777	protein autophosphorylation	121/6930	257/20536	5.86e-06	0.000934204	0.000797659	VEGFA/ACVR1B/BLK/RIPK1/DAPK2/TXK/KIT/PRKD2/HIPK4/FGFR4/MELK/LRRK2/NTRK2/BCR/BTK/AURKB/CAMKK2/FGFR1/NEK10/TNIK/ERBB4/ABL2/CLK3/CHEK2/CAMK2A/MARK2/WNK3/MINK1/BMX/CLK2/ULK2/MAP3K21/INSRR/SLK/STK4/SRC/NEK6/MYLK2/STK24/DDR1/TNK2/ALK/MRE11/CAV1/CAMK2D/AURKA/DYRK1A/FGR/PASK/STK25/AAK1/VRK2/TAOK3/ITK/PPP2R5C/PAK2/CAD/PTK2/DDR2/FER/CSK/FGFR3/PIM2/EPHA4/MAP3K13/MAPKAPK3/EIF2AK1/WNK1/STK33/STK17B/EGFR/PDPK1…	121
BP	GO:0018393	internal peptidyl-lysine acetylation	90/6930	181/20536	6.13e-06	0.000954488	0.000814978	BRD1/BRD8/PPARGC1A/KAT6A/KANSL1L/MCM3AP/SETD5/TAF9/EP400/SPHK2/KAT5/BRCA1/SIN3A/NAA60/TAF5L/MUC1/PYGO2/HCFC1/ZNF451/SUPT3H/KAT6B/FOXP3/ATAT1/IRF4/CLOCK/BAZ1A/APBB1/SRCAP/ING4/SNAI2/EPC2/SUPT7L/ATF2/JADE1/FLCN/IL1B/PHF20/BRPF1/BAG6/JADE3/CHEK1/BEND3/GATA2/ING3/SIRT1/MORF4L2/MSL2/KAT7/DPF1/TADA3/BRPF3/TRRAP/TAF1/KAT14/RUVBL1/RSF1/NAA50/SNCA/TADA2B/ELP3/TAF6L/RPS6KA4/DPF2/ARRB1/NAA40/KAT8/MCRS1/YEAT…	90
BP	GO:0060998	regulation of dendritic spine development	47/6930	81/20536	6.28e-06	0.000955081	0.000815484	FMR1/KALRN/PTPRS/CPEB3/SHANK1/LRRK2/ARHGAP33/LZTS3/LRP8/DNM3/ZMYND8/ARC/DNM1L/SIPA1L1/NLGN3/LPAR1/OPA1/NLGN1/PAK3/ACTR2/ARHGAP44/PDLIM5/ITSN1/SDK1/PSEN1/SHANK2/PPP1R9A/MEF2C/APOE/HDAC2/ADAM10/EPHA4/BHLHB9/DHX36/DBN1/FSTL4/ASAP1/CFL1/CAPRIN2/GPRASP2/PAFAH1B1/BAIAP2/SRCIN1/DISC1/CDKL5/UBE3A/FOXO6	47
BP	GO:0006661	phosphatidylinositol biosynthetic process	65/6930	122/20536	6.77e-06	0.00100722	0.000860004	INPP4A/CWH43/AGAP2/PIK3R3/INPP4B/HTR2C/PGAP2/MTMR12/RUFY1/MTMR3/PLEKHA4/BMX/SYNJ2/PIK3C2B/FIG4/PLEKHA1/INPP5F/PLEKHA8/PIK3C3/PIKFYVE/PGAP1/PIP5K1A/SH3YL1/ZP3/SACM1L/INPP5J/PLEKHA3/PITPNM3/INPP5K/PIP4K2C/RAB5A/PIGQ/PIGV/MTMR14/SYNJ1/MTMR1/PIGK/PIK3CB/PIK3CA/PTPN13/PIGG/IMPA1/PIK3R1/GPAA1/PITPNM1/MTMR9/PIGY/ATM/PIP5K1C/INPPL1/PIGA/PIGH/CDIPT/PLCG2/VAC14/PGAP3/MTMR4/PIGL/PIGN/MPPE1/PIP4K2A/FGF2/PIK3…	65
BP	GO:2001233	regulation of apoptotic signaling pathway	197/6930	452/20536	6.98e-06	0.00101621	0.000867677	RB1CC1/BIK/NFATC4/BCL2L2/HRK/SKIL/RIPK1/DAPK2/ACVR1/SP100/NME5/PML/ACKR3/YAP1/DEPTOR/TNFSF12/ZSWIM2/INHBB/NOS3/LRRK2/BBC3/PRDX2/EYA1/ZMYND11/CYLD/BDNF/RTKN2/SEPTIN4/BOK/TMC8/ELL3/FAIM2/MAZ/HIF1A/FGFR1/TAF9/DDIAS/PLA2G6/BCL2/ATF3/ZNF385A/NANOS3/STYXL1/MAP2K5/CXCL12/TCF7L2/LMNA/MADD/MDM2/BRCA1/INCA1/EYA4/NF1/SIAH1/FIGNL1/HYAL2/DNM1L/TP53/APAF1/OPA1/SGMS1/SOD2/PTGS2/IL20RA/VNN1/PEA15/MUC1/STK4/SRC/T…	197
BP	GO:0000725	recombinational repair	73/6930	141/20536	7.43e-06	0.00104931	0.000895938	DMC1/AP5S1/HELB/MRNIP/SIRT6/EXD2/RPA2/MCMDC2/RECQL/GEN1/RTEL1/FANCB/PARPBP/BRCA1/FIGNL1/RBBP8/RHNO1/RADX/SWI5/WAS/ACTR2/MCM8/SHLD1/POLN/RAD51B/MRE11/ZNF365/NABP2/FIGN/TP53BP1/RIF1/POLL/MCM5/RECQL5/MCM9/MCM7/CDC7/CHEK1/HUS1/RAD54L/NIPBL/CDC45/USP51/NSMCE2/NBN/SPIDR/MCM4/GINS4/RAD54B/ATM/MUS81/RECQL4/AUNIP/XRCC1/UBE2N/XRCC3/YY1/ZFYVE26/MORF4L1/NSMCE1/FAN1/PALB2/RMI2/RFWD3/RNF138/RAD51C/LIG3/RAD51D/…	73
BP	GO:0018394	peptidyl-lysine acetylation	93/6930	189/20536	7.53e-06	0.00104931	0.000895938	BRD1/BRD8/PPARGC1A/KAT6A/KANSL1L/MCM3AP/PRKAA1/SETD5/TAF9/EP400/SPHK2/KAT5/BRCA1/SIN3A/NAA60/TAF5L/MUC1/PYGO2/HCFC1/ZNF451/SUPT3H/KAT6B/FOXP3/ATAT1/IRF4/CLOCK/BAZ1A/APBB1/SRCAP/ING4/SNAI2/EPC2/SUPT7L/ATF2/JADE1/FLCN/IL1B/PHF20/BRPF1/BAG6/JADE3/HDAC2/CHEK1/BEND3/GATA2/ING3/SIRT1/MORF4L2/MSL2/KAT7/DPF1/TADA3/BRPF3/TRRAP/TAF1/KAT14/RUVBL1/RSF1/NAA50/SNCA/TADA2B/ELP3/TAF6L/RPS6KA4/DPF2/ARRB1/NAA40/KA…	93
BP	GO:0018205	peptidyl-lysine modification	189/6930	432/20536	8.01e-06	0.0010941	0.000934182	SIRT4/BRD1/STX1A/BRD8/SETDB2/TOLLIP/LOXL3/MECOM/PPARGC1A/KAT6A/PRDM16/METTL21A/KANSL1L/MCM3AP/PRKAA1/SETD5/EYA1/KMT5B/TET2/MEN1/NSD3/ZNF274/EED/TAF9/SETD3/EP400/BCL11A/SPHK2/VIPAS39/HDAC4/SUPT6H/LMNA/SENP7/ARID4B/MDM2/DHPS/NUP62/KAT5/BRCA1/NSD1/CAPN3/BRD4/SIN3A/NAA60/TAF5L/MUC1/PYGO2/HCFC1/GFI1/ZNF451/SUPT3H/KAT6B/EHMT2/FOXP3/ATAT1/TOPORS/IRF4/CLOCK/HMG20A/SIRT2/BAZ1A/KDM6A/APBB1/SUMO1/AAAS/SRCAP…	189
BP	GO:0046578	regulation of Ras protein signal transduction	126/6930	271/20536	8.25e-06	0.00110423	0.000942837	ITGA3/RTN4R/KALRN/PSD4/PLEKHG3/ARHGEF6/ARFGEF3/ARHGEF9/RALGPS1/RIPOR2/RASA4/FARP2/RASGRF2/GPR65/PSD2/OBSCN/RABGEF1/SPRY3/BCR/RASA4B/CAVIN4/RASGRP1/TIAM2/GPR4/CYTH2/ARHGEF4/ARHGEF37/SCAI/ARHGEF1/TRIO/ABL2/CUL3/MADD/MAP4K4/NUP62/DNM2/NF1/LPAR1/AKAP13/ECT2/ITPKB/SHC1/ARFGAP1/VAV2/PREX1/DENND1A/STMN1/ABCA1/STK19/ARHGEF7/IRS2/FARP1/SPRY2/PLEKHG5/ARHGEF16/ARHGAP44/ITSN1/KANK1/GPR55/GRB2/MAPKAP1/CDC42SE…	126
BP	GO:0033044	regulation of chromosome organization	166/6930	373/20536	8.7e-06	0.00114139	0.000974564	MORC2/FMR1/VEGFA/PCID2/PKIB/MYC/PPARGC1A/XRN1/PML/PRKD2/ZBTB7B/LRRK2/SETD5/SIRT6/AXIN2/PARP10/AURKB/NSD3/GEN1/RTEL1/PHF8/ZNF274/EED/CCT6A/MAPT/SPHK2/PARN/CUL3/SUPT6H/LMNA/BRCA1/NSD1/TASOR/MIER1/TP53/BRD4/SIN3A/MUC1/PYGO2/NUMA1/NAA10/GFI1/ZNF451/SRC/HDAC8/NEK6/C6orf89/MAPK8/RNF20/FOXP3/MTHFR/TRAPPC12/XRCC5/MRE11/CAMK2D/SNAI2/NABP2/CHTOP/SETD7/LIG4/RIF1/DDX11/IGF2/CDK5RAP2/FLCN/TRIP12/IL1B/SMG7/KDM…	166
BP	GO:0009411	response to UV	76/6930	149/20536	9.86e-06	0.00126944	0.00108389	FMR1/IL12B/NFATC4/REV1/MYC/ZRANB3/PML/PRKAA1/CASP3/MEN1/AURKB/BCL2/RHBDD1/MDM2/HYAL2/TP53/RHNO1/RO60/PTGS2/PTPRK/C9orf116/MAPK8/CARD16/ERCC5/UBE4B/METTL3/MME/UVSSA/SPRTN/BAX/SDF4/CHEK1/CERS1/RAD18/SIRT1/HUS1/TREX1/MAP4K3/CDC25A/CASP9/BCL3/TP53INP1/CDKN1A/EGFR/TAF1/DHX36/ST20/ERCC2/PRIMPOL/ATR/ERCC6/PIK3R1/CCAR2/POLD3/USF1/MSH6/USP28/ZBTB1/YY1/MC1R/BMF/PCLAF/TIPIN/E2F4/CREBBP/IMPACT/TP53I13/STK11/…	76
BP	GO:0010212	response to ionizing radiation	78/6930	154/20536	1.06e-05	0.00133613	0.00114083	MAPK14/MYC/DNMT3A/PML/POLG/YAP1/MRNIP/VCAM1/PRKAA1/EYA1/CASP3/MEN1/XRRA1/TSPYL5/BCL2/RAD1/BABAM2/CHEK2/MDM2/KAT5/BRCA1/NAMPT/HMGA2/DNM2/TRIM13/FIGNL1/TP53/CLK2/ECT2/RHNO1/SWI5/INIP/DCLRE1C/SFRP1/CLOCK/BAX/XRCC5/GRB2/NOX4/SNAI2/HRAS/BRCC3/NABP2/XRCC6/LIG4/RAD9B/TP53BP1/EEF1D/BCL2L1/SIRT1/HUS1/TREX1/MTA1/TANK/RAD54L/DNMT3B/NIPBL/CDKN1A/ANXA1/ATR/ERCC6/SPIDR/POLB/ATM/CRYAB/PRKDC/USP28/RAD9A/IFI16/CY…	78
BP	GO:0006475	internal protein amino acid acetylation	92/6930	188/20536	1.11e-05	0.00135772	0.00115927	BRD1/BRD8/PPARGC1A/KAT6A/KANSL1L/MCM3AP/SETD5/TAF9/EP400/MAPT/SPHK2/KAT5/BRCA1/SIN3A/NAA60/TAF5L/MUC1/PYGO2/HCFC1/NAA10/ZNF451/SUPT3H/KAT6B/FOXP3/ATAT1/IRF4/CLOCK/BAZ1A/APBB1/SRCAP/ING4/SNAI2/EPC2/SUPT7L/ATF2/JADE1/FLCN/IL1B/PHF20/BRPF1/BAG6/JADE3/CHEK1/BEND3/GATA2/ING3/SIRT1/MORF4L2/MSL2/KAT7/DPF1/TADA3/BRPF3/TRRAP/TAF1/KAT14/RUVBL1/RSF1/NAA50/SNCA/TADA2B/ELP3/TAF6L/RPS6KA4/DPF2/ARRB1/NAA40/KAT8…	92
BP	GO:0099111	microtubule-based transport	94/6930	193/20536	1.15e-05	0.00135772	0.00115927	FMR1/MAPK8IP3/KIF13A/DNAH5/NME5/GAS8/FEZ1/FYCO1/KIF27/TUB/RASGRP1/HIF1A/PCM1/IFT80/COPG2/RHOT1/MAPT/SYNE2/IFT122/APP/CLN3/BICD2/ICK/CCDC103/LCA5L/IFT172/MAP2/OPA1/IFT81/TRIM46/TRAF3IP1/CCDC40/KIF3A/IFT74/RFX3/NPHP3/SUN1/LCA5/RABL2B/SYBU/CABYR/CDC42/KIF17/DYNC2LI1/DNAH11/LRPPRC/DYNC1I1/TMEM201/WASF1/TRAK2/TTC21A/SSX2IP/CAMSAP3/WDR34/SUN2/VAMP7/FLOT2/TTC26/MAK/IFT22/HTT/DTNBP1/AP3M2/DST/SPA17/IFT46…	94
BP	GO:0000724	double-strand break repair via homologous recombination	72/6930	140/20536	1.16e-05	0.00135772	0.00115927	DMC1/AP5S1/HELB/MRNIP/SIRT6/EXD2/RPA2/MCMDC2/RECQL/GEN1/RTEL1/FANCB/PARPBP/BRCA1/FIGNL1/RBBP8/RADX/SWI5/WAS/ACTR2/MCM8/SHLD1/POLN/RAD51B/MRE11/ZNF365/NABP2/FIGN/TP53BP1/RIF1/POLL/MCM5/RECQL5/MCM9/MCM7/CDC7/CHEK1/HUS1/RAD54L/NIPBL/CDC45/USP51/NSMCE2/NBN/SPIDR/MCM4/GINS4/RAD54B/ATM/MUS81/RECQL4/AUNIP/XRCC1/UBE2N/XRCC3/YY1/ZFYVE26/MORF4L1/NSMCE1/FAN1/PALB2/RMI2/RFWD3/RNF138/RAD51C/LIG3/RAD51D/MCM3/I…	72
BP	GO:0030518	intracellular steroid hormone receptor signaling pathway	72/6930	140/20536	1.16e-05	0.00135772	0.00115927	FOXA1/LATS1/PPARGC1A/YAP1/SAFB/RUNX1/PPARGC1B/FOXP1/ARID1A/PRMT2/SMARCA4/PMEPA1/KAT5/BRCA1/RNF14/NCOA6/SRC/AR/SFRP1/CLOCK/KDM5D/NR3C1/NCOR1/GPER1/NRIP1/DDX17/EGLN2/LBH/CNOT9/NCOR2/PHB/CALCOCO1/SIRT1/TADA3/HDAC6/ESR1/RBM14/DAXX/FHL2/CTNNB1/AXIN1/RWDD1/JAK2/ARNTL/UBA5/KCTD6/DAB2/RNF4/SKP2/UBR5/PAK1/TRIM68/RAN/LMO3/GRIP1/KDM3A/PHB2/CNOT2/DDX54/TGFB1I1/ARRB2/PER1/NCOA4/DDX5/KANK2/PIAS2/WBP2/CRY2/UBE3…	72
BP	GO:0051494	negative regulation of cytoskeleton organization	77/6930	152/20536	1.19e-05	0.00137553	0.00117448	AVIL/ADD1/BBS4/SLIT2/SHANK1/TMOD4/SCIN/FGF13/PFN4/ARHGAP28/MAP6D1/WASHC2C/MID1IP1/SPTBN4/CDH5/BRCA1/SPTAN1/DMTN/CLASP2/ADD3/MAP2/CLIP3/KANK4/TACSTD2/STMN1/TMOD1/WAS/SPEF1/ARHGAP6/MID1/KANK1/MDM1/ARAP1/CORO1B/PHLDB2/DYRK1A/TMEM67/PPP1R9A/CDK5RAP2/TRIOBP/CLASP1/TMSB15B/INPP5J/LMOD3/INPP5K/MTPN/HDAC6/KIF25/RBM14/CAMSAP3/CAMSAP2/PFN2/CAPZA2/ARHGEF2/SNCA/APC/DLC1/PPFIA1/RDX/SWAP70/EPS8/LIMA1/GMFB/TMOD…	77
BP	GO:0010256	endomembrane system organization	206/6930	479/20536	1.24e-05	0.00140902	0.00120308	SYNGR1/SERP1/ABCA7/SYP/SYT7/USO1/FNBP1L/SYTL4/ANK3/FCHO2/TMED6/TMED4/XKR6/CCDC136/LRRK2/RILP/USP8/LMAN1L/SEC16A/PDE4DIP/CTDNEP1/PLSCR3/VPS37D/MTSS1/TANGO2/P2RX7/ANO9/RTN4/ZFYVE27/PACSIN2/ZNF385A/SYNE1/EPB41L3/GOLGA8B/LMNA/BNIP1/NSFL1C/SEC31A/DNM2/STX16/GET3/CERT1/ATL1/AKAP9/RFX2/CLASP2/PHETA1/DCTN1/COG2/TBPL1/ATP8B2/HACE1/EMD/SGIP1/MYOF/SURF4/TJAP1/NEK6/CDK1/AR/ABCA1/ARHGEF7/BIN1/STAM/TRAPPC12/SU…	206
BP	GO:0032388	positive regulation of intracellular transport	114/6930	243/20536	1.32e-05	0.00146697	0.00125255	MAPK14/CAPN10/FEZ1/ANK3/ZIC1/PRKAA1/BBC3/SEC16A/UBE2D3/PCM1/BCL2/UBL4B/SPHK2/TCF7L2/MDM2/TCAF1/TCAF2/HYAL2/TP53/MTCL1/MAP2/ECT2/PTGS2/TRIM46/NUMA1/EMD/TMEM30A/KCNB1/SAR1A/MAPK8/SCP2D1/RIPOR1/RAPGEF3/MFF/CASP8/JUP/CEMIP/ATP2A1/YWHAZ/HRAS/FGR/BID/UBE2J2/PSEN1/SCP2/PPP3R1/RAB29/AKT2/IL1B/HUWE1/BCAP31/GATA2/ARIH2/SREBF2/FIS1/EIPR1/EDEM1/YWHAB/C2CD5/TPR/TFDP1/EHD1/NCBP2/IPO5/VAMP7/FYN/TFDP2/TARDBP/STX…	114
BP	GO:0010970	transport along microtubule	83/6930	167/20536	1.41e-05	0.00154961	0.00132312	FMR1/MAPK8IP3/KIF13A/FEZ1/FYCO1/TUB/RASGRP1/HIF1A/PCM1/IFT80/COPG2/RHOT1/MAPT/SYNE2/IFT122/APP/CLN3/BICD2/ICK/LCA5L/IFT172/MAP2/OPA1/IFT81/TRIM46/TRAF3IP1/KIF3A/IFT74/SUN1/LCA5/RABL2B/SYBU/CDC42/KIF17/DYNC2LI1/LRPPRC/DYNC1I1/TMEM201/WASF1/TRAK2/TTC21A/SSX2IP/CAMSAP3/WDR34/SUN2/VAMP7/FLOT2/TTC26/MAK/IFT22/HTT/DTNBP1/AP3M2/DST/IFT46/HSPA8/IFT88/RAB6A/AP3B2/BLOC1S5/MAP1S/BICDL1/BLOC1S1/DYNLL1/DYNC1H…	83
BP	GO:0071479	cellular response to ionizing radiation	43/6930	74/20536	1.46e-05	0.00158054	0.00134952	MAPK14/YAP1/TSPYL5/RAD1/CHEK2/MDM2/NAMPT/HMGA2/DNM2/FIGNL1/TP53/ECT2/RHNO1/SWI5/SFRP1/CLOCK/XRCC5/GRB2/NOX4/SNAI2/HRAS/XRCC6/LIG4/RAD9B/TP53BP1/EEF1D/BCL2L1/SIRT1/HUS1/TREX1/TANK/NIPBL/CDKN1A/ATR/SPIDR/ATM/CRYAB/RAD9A/IFI16/CYBA/TLK2/TGFB1/INO80	43
BP	GO:0030522	intracellular receptor signaling pathway	143/6930	317/20536	1.53e-05	0.00161138	0.00137586	ALPK1/NOD1/CYP27B1/ALDH1A2/FOXA1/LATS1/BRD8/RORA/BIRC3/PPARGC1A/PML/THRB/YAP1/CYP26C1/SAFB/RUNX1/ASXL1/CTBP2/PPARGC1B/PPARG/IRF3/CYLD/FOXP1/ARID1A/TAB1/PRMT2/CREM/SMARCA4/PMEPA1/KAT5/BRCA1/RNF14/NCOA6/INAVA/TAB2/SRC/PUM1/AR/SFRP1/DDX58/ALOXE3/AKR1C3/CLOCK/KDM5D/STAT3/ESRRG/CASP8/RNF34/RARA/NR2F2/NR3C1/VDR/NCOR1/CYP24A1/SNAI2/GPER1/IRF7/UFD1/NRIP1/STARD10/DDX17/EGLN2/ESRRA/PPARA/LBH/NLRX1/NR4A2/CY…	143
BP	GO:0140029	exocytic process	47/6930	83/20536	1.54e-05	0.00161138	0.00137586	STX1B/STX1A/P2RX1/GRIK5/PRRT2/BTK/CTBP2/SNAP47/CAMK2A/DMTN/NLGN1/VPS45/SV2A/KCNB1/SCRIB/SNPH/SYT1/STX4/CPLX3/SEPTIN5/VAMP1/UNC13B/PSEN1/EXOC6B/STXBP2/RAB15/SYNJ1/SNAP29/EXOC6/VPS33A/VAMP7/STXBP1/ERC2/YKT6/SNCA/SCFD2/UNC13A/LYN/SYTL2/STX3/VPS11/VTI1B/RAB8B/SNAP23/BLOC1S6/NAPA/RALB	47
BP	GO:0051656	establishment of organelle localization	186/6930	429/20536	1.81e-05	0.00186557	0.00159289	LLGL2/NTN1/RPS15/DOCK7/KIF13A/MLPH/USO1/SLIT1/BBS4/FNBP1L/CNIH3/FEZ1/RABGEF1/KIT/FYCO1/LRRK2/CLMN/BTK/RASGRP1/SEC16A/ADGRE2/HIF1A/PCM1/COPG2/RHOT1/SYNE3/S100A13/MAPT/SPHK2/SYNE2/TMEM230/CUL3/DLG1/NUP62/NSFL1C/SEC31A/DNM3/CLN3/DNM2/BICD2/CLASP2/TRAPPC2/F8/MAP2/LAT2/OPA1/NLGN1/DCTN1/NUF2/TRIM46/NUMA1/SAR1A/PARD3/SPRY2/SCRIB/ACTR2/KIF3A/PAX6/RIPOR1/MIS12/TRAPPC12/SUN1/SPIRE2/SERPINA1/PICALM/GOSR2/FO…	186
BP	GO:0007098	centrosome cycle	68/6930	132/20536	1.86e-05	0.00187934	0.00160465	PARD6A/HAUS3/HAUS8/MARK4/SGO1/BBS4/C10orf90/GEN1/NIN/PCM1/CHD3/SYNE2/HEPACAM2/HAUS4/NUP62/BRCA1/NSFL1C/CEP63/DCTN1/HAUS7/USP33/ODF2/CDK1/KIF3A/CNTLN/MDM1/AURKA/PARD6B/CCP110/ARHGEF10/XPO1/TMEM67/HAUS6/CDK5RAP2/CEP250/WDR62/FBXW5/CHEK1/SLC16A1/ROCK2/SSX2IP/KIF25/RBM14/CTNNB1/SDCCAG8/PLK4/CEP120/CETN3/CKAP5/CEP295/DEUP1/UVRAG/CEP68/PPP1R12A/XRCC3/PCLAF/HAUS2/NDE1/CEP131/NUBP1/CNTROB/TRIM37/NDEL1/CE…	68
BP	GO:0043254	regulation of protein-containing complex assembly	205/6930	479/20536	1.88e-05	0.00187934	0.00160465	CCL26/STX1B/BIK/STX1A/VEGFA/LATS1/HRK/AVIL/FARP2/ADD1/PEX5/BBS4/SLIT2/RHOC/TMOD4/RICTOR/SCIN/MMP3/PRRT2/CDC42EP5/CLIP1/PFN4/RPA2/ARHGAP28/TMC8/FMN1/NIN/PIEZO1/WASHC2C/SPTBN4/HMGB1/MAPT/CDH5/DLG1/PMEPA1/EIF4G1/SPTAN1/DNM1L/DMTN/WARS1/AKAP9/TP53/KIRREL1/ADD3/MAP2/CLIP3/NCKAP1/TOGARAM1/DCTN1/ARPC5/PRUNE1/NUMA1/HCFC1/KANK4/PREX1/PAK3/SAR1A/TRAF3IP1/ARHGAP40/SRC/STMN1/ABCA1/TMOD1/ERCC5/BIN1/ATAT1/WAS/…	205
BP	GO:0044839	cell cycle G2/M phase transition	137/6930	304/20536	2.43e-05	0.00238868	0.00203955	USH1C/FBXL15/HAUS3/LATS1/HAUS8/FOXN3/NINL/CEP164/BACH1/MRNIP/MELK/AURKB/KCNH5/PCM1/ZFYVE19/ENSA/NEK10/BABAM2/MASTL/HAUS4/CHEK2/BRCA1/APP/CEP63/HMGA2/DNM2/PPP1R12B/RAD17/AKAP9/TP53/BRD4/SIN3A/DCTN1/CSNK1E/FGFR1OP/DYRK3/PBX1/HAUS7/FHL1/ODF2/CDK1/CNTRL/FOXO4/CDC14B/CCNB3/CDC25B/RAD51B/TUBA4A/CIT/SMARCD3/MRE11/AURKA/CCP110/TUBB/DYNC1I2/CSNK1D/BRCC3/MTA3/NEDD1/CDC25C/HAUS6/CEP78/CDK5RAP2/PSMD2/CLASP1/…	137
BP	GO:0006644	phospholipid metabolic process	208/6930	489/20536	2.6e-05	0.00251605	0.0021483	INPP4A/PIK3IP1/ABHD4/CWH43/GNB3/GPLD1/PLAAT2/AGAP2/ENPP2/OSBPL8/LIPG/PIK3R3/INPP4B/EFR3B/TAMM41/HTR2C/IDI2/PGAP2/MTMR12/KIT/IP6K3/ABHD6/SERINC4/PIP5KL1/GPD1/DBI/AMBRA1/RUFY1/PLD6/TMEM86B/GALR2/PCYT2/PLD1/SOCS1/PLA2G6/MTMR3/DGKH/ISYNA1/IP6K2/SPHK2/CLN3/PLEKHA4/CHKA/CEPT1/BMX/SGMS1/LPGAT1/SERAC1/SYNJ2/PIK3C2B/INPP5A/FIG4/PLEKHA1/INPP5F/TAZ/PLPPR4/PLPPR5/SLC44A5/VAV2/SAMD8/SRC/SMPDL3B/SLC44A1/CRLS1/…	208
BP	GO:0032956	regulation of actin cytoskeleton organization	159/6930	361/20536	2.63e-05	0.00251605	0.0021483	CCL26/TGFB3/LATS1/AVIL/ADD1/BST1/GPR65/BBS4/SLIT2/EPHA5/RHOC/SHANK1/TMOD4/RICTOR/SCIN/CDC42EP5/MLST8/SYNPO2/PFN4/ARHGAP28/NTRK3/TPM1/FMN1/SERPINF2/NTF3/NF2/WASHC2C/SPTBN4/LRP1/CXCL12/ABL2/DLG1/SPTAN1/DMTN/LPAR1/CLASP2/KIRREL1/ADD3/NCKAP1/AKAP13/GRHL3/ECT2/PROX1/ARPC5/KANK4/TACSTD2/PREX1/PAK3/ARHGAP40/STMN1/TGFBR1/TMOD1/BIN1/WAS/ACTR2/ARHGAP44/SFRP1/C9orf72/ARHGAP6/LIMCH1/KANK1/RAPGEF3/CIT/GRB2/EV…	159
BP	GO:0048814	regulation of dendrite morphogenesis	53/6930	98/20536	2.68e-05	0.0025208	0.00215236	FMR1/KALRN/NFATC4/CUX1/LRRK2/IL1RAPL1/ARHGAP33/LZTS3/SEMA4D/TNIK/LRP8/DNM3/ARC/DNM1L/SIPA1L1/NLGN3/OPA1/NLGN1/ADGRB3/SS18L1/PAK3/ACTR2/ARHGAP44/PDLIM5/PTPRD/PPP3CA/OBSL1/PPP1R9A/PARP6/GORASP1/HECW1/NEDD4L/ADAM10/EPHA4/SS18L2/BHLHB9/VAMP7/DHX36/DBN1/RAPGEF2/CDKL3/CFL1/CUL7/CAPRIN2/GPRASP2/PAFAH1B1/BAIAP2/STK11/SARM1/ANKRD27/SRCIN1/CDKL5/UBE3A	53
BP	GO:0051306	mitotic sister chromatid separation	36/6930	60/20536	2.74e-05	0.0025208	0.00215236	PCID2/AURKB/GEN1/CUL3/NEK6/NCAPH2/CDK5RAP2/DIS3L2/ANAPC1/ANAPC15/ANAPC5/KLHL22/TPR/PPP2R1A/TTK/PTTG2/APC/CCNB1/ANAPC4/IK/RIOK2/TRIP13/SPDL1/NSMCE2/ATM/BUB1/USP44/ESPL1/XRCC3/ANAPC11/NDC80/LCMT1/ZNF207/CDC6/CENPF/TACC3	36
BP	GO:0018107	peptidyl-threonine phosphorylation	70/6930	138/20536	2.75e-05	0.0025208	0.00215236	ACVR1B/ACVR1/TRIM6/PRKD2/HIPK4/LRRK2/BCL2/CDC42BPA/DCAF1/PKN1/HIPK2/CAMK2A/EIF4G1/MARK2/APP/WNK3/DMTN/CSNK1E/DYRK3/CDK1/MAPK8/PARD3/TGFBR1/MYLK2/SPRY2/SIRT2/CIT/CAMK2D/CEMIP/CSNK1D/DYRK1A/CAB39/VRK2/SPRED2/INPP5K/CDC7/CAD/CHEK1/ROCK2/UBE2K/WNK1/HIPK3/AXIN1/PDPK1/TAF1/TTK/CSNK1A1/DGKQ/TNKS/CSNK1G3/TBK1/DYRK2/RPTOR/VRK1/TSSK4/CDC42BPB/CDK10/TTBK2/CSNK1G2/SMAD7/SPRED3/SPHK1/VRK3/DYRK1B/TGFB1/CALM3/C…	70
BP	GO:1902017	regulation of cilium assembly	35/6930	58/20536	2.98e-05	0.00268319	0.00229101	CDKL1/ZMYND10/MNS1/MARK4/BBS4/ODF2L/CYLD/SYNE2/TBC1D7/DNM2/CCDC151/DCDC2/MAP4/CCP110/KCTD17/DYNC2LI1/ENTR1/SEPTIN9/CCDC88A/MAK/SDCCAG8/ATG3/HTT/CEP120/VDAC3/FUZ/IFT88/DYNLL1/CDK10/RABEP2/IFT140/CNTROB/IFT20/EVI5L/CDKL5	35
BP	GO:0043543	protein acylation	124/6930	272/20536	3.03e-05	0.00268319	0.00229101	BRD1/BRD8/PPARGC1A/KAT6A/KANSL1L/MCM3AP/PRKAA1/SETD5/MAP6D1/TAF9/EP400/GLUL/MAPT/SPHK2/ZDHHC3/ZDHHC16/KAT5/BRCA1/ZDHHC14/SIN3A/CLIP3/NAA60/TAF5L/MUC1/PYGO2/HCFC1/NAA10/ZNF451/SUPT3H/ZDHHC12/KAT6B/FOXP3/ATAT1/IRF4/CLOCK/BAZ1A/RAPGEF3/APBB1/SRCAP/ING4/SNAI2/ESCO2/EPC2/SUPT7L/ATF2/JADE1/FLCN/IL1B/OGDH/PHF20/BRPF1/BAG6/JADE3/HDAC2/CHEK1/BEND3/GATA2/ING3/SIRT1/MORF4L2/MSL2/KAT7/DPF1/TADA3/HHATL/NAA80/…	124
BP	GO:0034976	response to endoplasmic reticulum stress	142/6930	318/20536	3.06e-05	0.00268319	0.00229101	ASNS/FOXRED2/SERP1/ECPAS/ADD1/RASGRF2/RNF185/PML/CREB3L4/IGFBP1/USP25/LRRK2/BBC3/USP19/CXCL8/SEC16A/DERL3/BOK/PLA2G6/BCL2/ATF3/RHBDD1/UBXN8/LMNA/ATG10/SEC31A/UBAC2/TRIM13/GET3/CERT1/TP53/APAF1/OPA1/DCTN1/NFE2L1/MBTPS2/SHC1/EXTL2/ARFGAP1/EXTL1/ZBTB17/UGGT2/UBE4B/USP14/BAX/DNAJB2/TMUB1/BCL2L11/ATXN3/GOSR2/CAV1/RNF121/ATP2A1/VAPB/NFE2L2/SELENOS/UFD1/UBE2J2/ERLEC1/PREB/GET4/DAB2IP/TMEM67/CTH/DDX11/FL…	142
BP	GO:0019693	ribose phosphate metabolic process	192/6930	448/20536	3.09e-05	0.00268319	0.00229101	GALK1/ALDOC/TPI1/DMAC2L/ACSBG1/RORA/KYNU/PAICS/GCKR/PDE5A/PPARGC1A/NME5/MPC2/ACSL1/LRGUK/GUCY1A1/PRKAA1/LRRK2/GPD1/SIRT6/DCAKD/ACOT1/DBI/PDP2/MLXIPL/PANK1/HIF1A/ACSS1/ACOT4/P2RX7/HDDC3/ALDOA/IMPDH1/PDE8A/SPHK2/ACSM6/PPCDC/HDAC4/DLG1/GMPR2/PDE1A/ACLY/NUP62/PID1/APP/HKDC1/ENTPD4/MPC1/OPA1/GUK1/PDE10A/PFKFB2/AMPD1/MAGI3/TAZ/AMPD2/ELOVL5/PDE4B/PPCS/CTPS1/HSD17B8/PPT2/ACACB/ACOT7/CASK/PDE7A/PFKFB3/PDE…	192
BP	GO:1902275	regulation of chromatin organization	94/6930	197/20536	3.21e-05	0.00275305	0.00235066	MORC2/FMR1/VEGFA/PPARGC1A/PRKD2/ZBTB7B/LRRK2/SETD5/SIRT6/PARP10/NSD3/PHF8/ZNF274/EED/SPHK2/SUPT6H/LMNA/BRCA1/NSD1/TASOR/MIER1/TP53/BRD4/SIN3A/MUC1/PYGO2/GFI1/ZNF451/C6orf89/MAPK8/RNF20/FOXP3/MTHFR/CAMK2D/SNAI2/CHTOP/SETD7/RIF1/IGF2/FLCN/TRIP12/IL1B/KDM4C/NELFE/PHF1/CHEK1/GATA2/BCL6/MYB/SIRT1/KAT7/PHF19/TADA3/DNMT3B/SETDB1/NIPBL/MPHOSPH8/CTNNB1/TPR/CDC45/SNCA/CCNB1/TADA2B/UBR5/ATAD2/TLK1/ATM/RPS6K…	94
BP	GO:0018210	peptidyl-threonine modification	73/6930	146/20536	3.5e-05	0.00296153	0.00252866	ACVR1B/ACVR1/TRIM6/PRKD2/HIPK4/LRRK2/BCL2/CDC42BPA/DCAF1/GALNT16/PKN1/HIPK2/CAMK2A/EIF4G1/MARK2/APP/WNK3/DMTN/CSNK1E/DYRK3/CDK1/MAPK8/PARD3/TGFBR1/MYLK2/SPRY2/SIRT2/CIT/CAMK2D/CEMIP/CSNK1D/DYRK1A/CAB39/VRK2/GALNT3/SPRED2/INPP5K/CDC7/CAD/CHEK1/ROCK2/UBE2K/WNK1/HIPK3/AXIN1/PDPK1/TAF1/TTK/CSNK1A1/DGKQ/TNKS/CSNK1G3/GALNT4/TBK1/DYRK2/RPTOR/VRK1/TSSK4/CDC42BPB/CDK10/TTBK2/CSNK1G2/SMAD7/SPRED3/SPHK1/VRK…	73
BP	GO:0030705	cytoskeleton-dependent intracellular transport	93/6930	195/20536	3.61e-05	0.00301847	0.00257729	FMR1/MAPK8IP3/KIF13A/FNBP1L/FEZ1/FYCO1/TUB/RASGRP1/MAP6D1/HIF1A/PCM1/IFT80/COPG2/RHOT1/MAPT/SYNE2/IFT122/APP/CLN3/BICD2/ICK/LCA5L/IFT172/MAP2/OPA1/IFT81/TRIM46/TRAF3IP1/KIF3A/IFT74/SUN1/CCDC88C/LCA5/RABL2B/TUBB/SYBU/CDC42/KIF17/DYNC2LI1/LRPPRC/DYNC1I1/TMEM201/WASF1/TRAK2/TTC21A/CCDC88A/SSX2IP/CAMSAP3/WDR34/SUN2/VAMP7/FLOT2/TTC26/MAK/IFT22/MYO10/HTT/DTNBP1/AP3M2/DST/IFT46/HSPA8/IFT88/RAB6A/AP3B2/B…	93
BP	GO:0031056	regulation of histone modification	77/6930	156/20536	3.84e-05	0.0031708	0.00270735	FMR1/VEGFA/PPARGC1A/PRKD2/ZBTB7B/LRRK2/SETD5/NSD3/ZNF274/EED/SPHK2/SUPT6H/LMNA/BRCA1/NSD1/TP53/BRD4/SIN3A/MUC1/PYGO2/GFI1/ZNF451/C6orf89/MAPK8/RNF20/FOXP3/MTHFR/CAMK2D/SNAI2/CHTOP/SETD7/RIF1/IGF2/FLCN/TRIP12/IL1B/KDM4C/NELFE/PHF1/CHEK1/GATA2/BCL6/MYB/SIRT1/KAT7/PHF19/TADA3/DNMT3B/NIPBL/CTNNB1/SNCA/CCNB1/TADA2B/UBR5/ATM/RPS6KA4/ARRB1/KDM3A/MTF2/SART3/UBE2N/RTF1/BRD7/RNF40/SMAD4/DNMT1/WBP2/PIH1D1/T…	77
BP	GO:0001701	in utero embryonic development	175/6930	405/20536	3.96e-05	0.00322995	0.00275786	VASH1/SALL4/MDFI/VEGFA/HES1/TGFB3/LATS1/KIDINS220/ACVR1B/TMEM231/CCM2/SKIL/GCM1/TTPA/PKD1/ACVR1/ADD1/ZFP14/WDR74/SLC25A34/SMIM14/NOS3/SPINT2/CHST11/PPP4R4/TPM1/HOPX/HIF1A/MBNL1/RIC8A/FGFR1/TAB1/JAG2/MGAT1/BPTF/RTN4/GJB5/RBPJ/TFEB/SPINT1/CUL3/SUPT6H/PTPN18/CCNB1IP1/LMX1B/SH3PXD2A/MYBPHL/CERT1/TP53/ELF3/SIN3A/RBBP8/GLI2/VASH2/HEY2/PYGO2/C1orf43/HCFC1/PHF6/AMOT/TIE1/STK4/GJB3/AR/TGFBR1/PTCH1/CIR1/AN…	175
BP	GO:0071214	cellular response to abiotic stimulus	153/6930	348/20536	4.13e-05	0.00326716	0.00278963	FMR1/MAPK14/GPLD1/HVCN1/KCNJ2/NFATC4/MYC/RIPOR2/EFHD1/YAP1/TLR3/CASP3/AURKB/PKD2L1/TSPYL5/PIEZO1/SLC25A23/RHBDD1/RAD1/HDAC4/CHEK2/MDM2/SLC12A6/NAMPT/HMGA2/DNM2/FIGNL1/CAPN3/HYAL2/RGR/TP53/MYLK/ATP1A2/PPEF1/ECT2/RHNO1/TLR5/PTGS2/INSRR/PTPRK/ATP1A1/C9orf116/SWI5/PTAFR/MAPK8/CARD16/METTL3/SFRP1/TLR7/CLOCK/MME/BAX/XRCC5/CASP8/GRB2/NOX4/TSPO/SNAI2/HRAS/CAMKMT/XRCC6/LIG4/RAD9B/DYSF/CAB39/TP53BP1/MAP2K4…	153
BP	GO:0104004	cellular response to environmental stimulus	153/6930	348/20536	4.13e-05	0.00326716	0.00278963	FMR1/MAPK14/GPLD1/HVCN1/KCNJ2/NFATC4/MYC/RIPOR2/EFHD1/YAP1/TLR3/CASP3/AURKB/PKD2L1/TSPYL5/PIEZO1/SLC25A23/RHBDD1/RAD1/HDAC4/CHEK2/MDM2/SLC12A6/NAMPT/HMGA2/DNM2/FIGNL1/CAPN3/HYAL2/RGR/TP53/MYLK/ATP1A2/PPEF1/ECT2/RHNO1/TLR5/PTGS2/INSRR/PTPRK/ATP1A1/C9orf116/SWI5/PTAFR/MAPK8/CARD16/METTL3/SFRP1/TLR7/CLOCK/MME/BAX/XRCC5/CASP8/GRB2/NOX4/TSPO/SNAI2/HRAS/CAMKMT/XRCC6/LIG4/RAD9B/DYSF/CAB39/TP53BP1/MAP2K4…	153
BP	GO:0010639	negative regulation of organelle organization	181/6930	421/20536	4.15e-05	0.00326716	0.00278963	SIRT4/TSC2/PCID2/AVIL/ADD1/PPARGC1A/XRN1/BBS4/SLIT2/FEZ1/SHANK1/ODF2L/TMOD4/SCIN/LRRK2/PRRT2/FGF13/PFN4/ARHGAP28/AURKB/GEN1/RTEL1/BOK/MAP6D1/PHF23/PHF8/WASHC2C/MID1IP1/SPTBN4/STYXL1/MAPT/SPHK2/CDH5/RAD1/INSIG1/TBC1D7/RNF41/SUPT6H/LMNA/BRCA1/DNM2/SPTAN1/DNM1L/DMTN/CLASP2/TP53/ADD3/MAP2/SIN3A/CLIP3/OPA1/NAA10/ZNF451/KANK4/TACSTD2/SRC/STMN1/TMOD1/FOXP3/WAS/SPEF1/ARHGAP6/MID1/KANK1/XRCC5/PRKAR1A/MDM1…	181
BP	GO:0070646	protein modification by small protein removal	149/6930	338/20536	4.4e-05	0.00342121	0.00292116	OTUD5/OTUB2/MYC/RIPK1/BIRC3/DESI2/MINDY4/USP25/SPATA2/USP19/ASXL1/USP8/CYLD/HIF1A/TAB1/RHOT1/NLRP3/SENP8/BABAM2/SENP7/MDM2/BRCA1/TP53/MDM4/UCHL5/HCFC1/USP33/SUPT3H/STAMBPL1/USP49/CDK1/FOXO4/AR/TGFBR1/USP11/STAM/MINDY3/DDX58/USP14/ATXN7L3/ATXN3/CCP110/BRCC3/UFD1/USP16/SMAD2/MBD5/USP39/INO80B/USP40/COPS7B/INO80D/USP37/PSMD2/TNFAIP3/USP54/STAMBP/WDR20/RNF123/BARD1/SENP5/TANK/PSMD4/CDC25A/TADA3/CCNA1…	149
BP	GO:0009259	ribonucleotide metabolic process	187/6930	438/20536	5.04e-05	0.00387284	0.00330678	GALK1/ALDOC/TPI1/DMAC2L/ACSBG1/RORA/KYNU/PAICS/GCKR/PDE5A/PPARGC1A/NME5/MPC2/ACSL1/LRGUK/GUCY1A1/PRKAA1/LRRK2/GPD1/SIRT6/DCAKD/ACOT1/DBI/PDP2/MLXIPL/PANK1/HIF1A/ACSS1/ACOT4/P2RX7/HDDC3/ALDOA/IMPDH1/PDE8A/SPHK2/ACSM6/PPCDC/HDAC4/DLG1/GMPR2/PDE1A/ACLY/NUP62/PID1/APP/HKDC1/ENTPD4/MPC1/OPA1/GUK1/PDE10A/PFKFB2/AMPD1/MAGI3/TAZ/AMPD2/ELOVL5/PDE4B/PPCS/CTPS1/HSD17B8/PPT2/ACACB/ACOT7/CASK/PDE7A/PFKFB3/PDE…	187
BP	GO:0051258	protein polymerization	139/6930	313/20536	5.09e-05	0.00387284	0.00330678	CCL26/UBE2C/TUBGCP6/LATS1/AVIL/ADD1/DIAPH3/BBS4/SLIT2/TRIM6/MX1/TMOD4/RICTOR/SCIN/CDC42EP5/CLIP1/FGF13/PFN4/ARHGAP28/FMN1/NIN/WASHC2C/MID1IP1/SPTBN4/MAPT/CDH5/DLG1/SPTAN1/DNM1L/DMTN/AKAP9/CLASP2/KIRREL1/ADD3/MAP2/CLIP3/NCKAP1/OPA1/TOGARAM1/DCTN1/ARPC5/PRUNE1/NUMA1/KANK4/PREX1/PAK3/ARHGAP40/STMN1/TMOD1/AIF1/BIN1/WAS/ACTR2/ARHGAP6/KANK1/DIAPH1/GRB2/EVL/SPIRE2/CORO1B/ARL6/FAM107A/JMY/ANG/CSNK1D/DYRK…	139
BP	GO:0002431	Fc receptor mediated stimulatory signaling pathway	47/6930	86/20536	5.29e-05	0.00396405	0.00338465	MYO1G/FCGR2A/WIPF1/CD226/RABGEF1/PLA2G6/ELMO2/ABI1/NCKAP1/ARPC5/VAV2/SRC/WAS/ACTR2/GRB2/WIPF2/FGR/CDC42/NCKIPSD/RAPGEF1/ACTR3/ARPC1B/ARPC2/PLPP4/PTK2/ARPC4/CSK/PIK3CB/FYN/PIK3CA/NCK1/PLSCR1/MYO10/LYN/PIK3R1/PAK1/APPL2/CYFIP1/PLCG2/MYO1C/PLD2/BAIAP2/YES1/VAV1/CYFIP2/PIK3R2/NR4A3	47
BP	GO:0000086	G2/M transition of mitotic cell cycle	128/6930	285/20536	5.33e-05	0.00396405	0.00338465	USH1C/FBXL15/HAUS3/LATS1/HAUS8/FOXN3/NINL/CEP164/BACH1/MRNIP/MELK/AURKB/KCNH5/PCM1/ZFYVE19/ENSA/MASTL/HAUS4/CHEK2/BRCA1/APP/CEP63/HMGA2/DNM2/PPP1R12B/RAD17/AKAP9/BRD4/SIN3A/DCTN1/CSNK1E/FGFR1OP/PBX1/HAUS7/FHL1/ODF2/CDK1/CNTRL/FOXO4/CCNB3/CDC25B/RAD51B/TUBA4A/CIT/SMARCD3/MRE11/AURKA/CCP110/TUBB/DYNC1I2/CSNK1D/MTA3/NEDD1/CDC25C/HAUS6/CEP78/CDK5RAP2/PSMD2/CLASP1/TAOK3/CEP250/CDC7/SFI1/HUS1/PSMD4/CDC…	128
BP	GO:0007409	axonogenesis	208/6930	494/20536	5.46e-05	0.0040124	0.00342594	SEMA3F/RTN4R/CELSR3/NTN1/VEGFA/FZD3/SLITRK3/DOCK7/MEGF8/SKIL/PTPRS/NECTIN1/SLIT1/BOC/SLIT2/EPHA5/FEZ1/ANK3/NRXN3/CHODL/NTRK2/FGF13/PITPNA/BDNF/SEMA6D/NTRK3/PTPRA/FGF8/NIN/BCL2/RTN4/ZFYVE27/SPTBN4/LRP1/SEMA4D/MAPT/SEMA6C/NEXN/CXCL12/TRIO/NPTN/MARK2/APP/MYPN/NUMB/KEL/DNM2/SIAH1/SPTAN1/ATL1/PLXNB1/SIPA1L1/NLGN3/MAP2/SIN3A/DCLK1/ADARB1/GLI2/ULK2/ENAH/LHX9/TNR/TRIM46/SHC1/L1CAM/PLPPR4/USP33/ADNP/PAK3/…	208
BP	GO:0019216	regulation of lipid metabolic process	183/6930	429/20536	6.39e-05	0.00464756	0.00396826	SIRT4/PIK3IP1/SF1/CYP27B1/GNB3/GPLD1/AGAP2/RORA/LMF1/PIK3R3/PPARGC1A/ABCB4/BBS4/HTR2C/PLIN2/ADRA2A/ACSL1/KIT/FGFR4/ABHD6/PRKAA1/CYP7A1/PPARG/PDP2/MLXIPL/AMBRA1/TIAM2/CTDNEP1/GRHL1/HSD17B13/ID2/SOCS1/PLA2G6/MTMR3/MID1IP1/SPHK2/INSIG1/RBL1/BRCA1/LSS/ERFE/NCOA6/SIN3A/BSCL2/FGF1/NFE2L1/MBTPS2/PROX1/LPGAT1/PTGS2/ATP1A1/TAZ/GFI1/ELOVL5/SORBS1/VAV2/SAMD8/ZFP69/SRC/ABCA1/IRS2/ACACB/AKR1C3/TM6SF2/SMARCD3/…	183
BP	GO:0048545	response to steroid hormone	178/6930	416/20536	6.54e-05	0.00470748	0.00401943	CD38/TGFB3/FOXA1/CDO1/LATS1/NR0B2/SERPINF1/ACSBG1/RORA/PPARGC1A/SLIT2/GNRH1/HNMT/THRB/YAP1/SAFB/AGL/CLDN1/RUNX1/USP8/GLB1/CASP3/PPARGC1B/PPARG/NTRK3/FIBIN/FOXP1/ARID1A/HSD11B2/IL22/BCL2/PRMT2/SMARCA4/PMEPA1/MDM2/KAT5/BRCA1/RNF14/SSTR2/NCOA6/PAQR8/ATP1A2/AKAP13/ACTA1/PTGS2/BGLAP/ATP1A1/ABCC2/ASS1/SRC/PTPRU/PTAFR/TRIM63/AR/AIF1/SFRP1/AKR1C3/CLOCK/KDM5D/ESRRG/NR2C2/BCL2L11/CAV1/RARA/NR2F2/NR3C1/FAM1…	178
BP	GO:0110053	regulation of actin filament organization	124/6930	276/20536	6.78e-05	0.00483052	0.00412448	CCL26/TGFB3/LATS1/AVIL/ADD1/GPR65/BBS4/SLIT2/RHOC/SHANK1/TMOD4/RICTOR/SCIN/CDC42EP5/SYNPO2/PFN4/ARHGAP28/TPM1/FMN1/SERPINF2/NF2/WASHC2C/SPTBN4/CXCL12/DLG1/SPTAN1/DMTN/LPAR1/CLASP2/KIRREL1/ADD3/NCKAP1/ARPC5/KANK4/TACSTD2/PREX1/PAK3/ARHGAP40/STMN1/TGFBR1/TMOD1/BIN1/WAS/ACTR2/SFRP1/C9orf72/ARHGAP6/LIMCH1/KANK1/RAPGEF3/CIT/GRB2/EVL/SPIRE2/NOX4/ARAP1/CORO1B/PHLDB2/SYNPO/JMY/ARHGEF10/CDC42/PDXP/FCHSD2/…	124
BP	GO:0009314	response to radiation	205/6930	488/20536	7.23e-05	0.0050933	0.00434885	ASNS/FMR1/MAPK14/IL12B/PDE1B/NFATC4/REV1/MYC/ZRANB3/DNMT3A/TRPC3/PML/POLG/SLC1A2/YAP1/KIT/MRNIP/VCAM1/PRKAA1/UNC119/OGG1/EYA1/CASP3/MEN1/AURKB/NPHP1/XRRA1/TSPYL5/HIF1A/RIC8A/CABP4/ID2/BCL2/RGS9BP/MEIS2/RHBDD1/RAD1/BABAM2/CXCL12/NPTN/CHEK2/MDM2/KAT5/BRCA1/APP/NAMPT/HMGA2/DNM2/TRIM13/NF1/NDRG4/FIGNL1/HYAL2/RGR/NLGN3/TP53/CLK2/ATP1A2/PPEF1/PER3/ECT2/RHNO1/RO60/PTGS2/PTPRK/C9orf116/SWI5/MAPK8/INIP/CA…	205
BP	GO:0044282	small molecule catabolic process	200/6930	475/20536	7.51e-05	0.00523597	0.00447067	APOBEC3D/GALK1/ALDOC/CYP27B1/TPI1/FAAH/LIPE/CYP4F11/CDO1/ALDH1L2/HSD3B7/KYNU/ALDH8A1/CSAD/ABAT/HNMT/MMAA/GADL1/CYP26C1/UROC1/NOS3/ALDH1A1/CYP7A1/AMDHD2/GLB1/FUT1/GLS2/GLS/UPB1/ACOT4/OXCT2/AFMID/GLUD2/HDDC3/MGAT1/ALDOA/GLUL/ENOSF1/AKR1A1/CBS/ENTPD4/ATP2B4/HYAL2/GAD1/FUT4/TP53/CPT1B/PFKFB2/SYNJ2/PEX7/INPP5A/NTSR1/ENTPD8/SARDH/PADI4/DDAH2/IRS2/ACBD5/IDNK/CEMIP2/ACACB/GK/AKR1C3/PFKP/BPGM/AASS/RENBP/G…	200
BP	GO:0038127	ERBB signaling pathway	71/6930	144/20536	7.87e-05	0.00534558	0.00456425	PTPN3/ADRA2A/EPGN/RTN4/RBPJ/ERBB4/PTPN18/NUP62/APP/ZGPAT/NRG2/MVB12B/SHC1/SRC/ARHGEF7/SPRY2/STAM/GRB2/ARAP1/BTC/GPER1/GAREM1/CDC42/CBLB/PSEN1/DAB2IP/DGKD/EPN1/CNOT9/AFAP1L2/RHBDF1/PTK2/PTPN12/FER/EFEMP1/PTPRR/KIF16B/EGFR/PDPK1/ARF4/PIK3CA/SNX5/RAB7A/SPRY1/ZFYVE28/GAB1/CAMLG/SH3TC2/NRG1/PIK3R1/CPNE3/NCK2/GPRC5A/ERBB3/LGMN/BCAR1/STUB1/CDH13/PDE6G/HGS/ERBB2/PTPN2/RHBDF2/CDC37/PLAUR/TGFB1/EPS15L1/SHK…	71
BP	GO:0042770	signal transduction in response to DNA damage	71/6930	144/20536	7.87e-05	0.00534558	0.00456425	MAPK14/ARID3A/SP100/PML/CNOT4/PCBP4/ZNF385A/BABAM2/HIPK2/PIDD1/CHEK2/MDM2/KAT5/BRCA1/CEP63/TP53/DYRK3/MDM4/PLAGL1/MUC1/CDK1/CDC14B/BAX/GRB2/PLA2R1/AURKA/ING4/SNAI2/DYRK1A/BRCC3/BID/MARCHF7/CDC25C/CD44/SMYD2/E2F7/CNOT9/SPRED2/CHEK1/EEF1E1/SIRT1/TREX1/CASP9/BCL3/PTTG1IP/STK33/CDKN1A/TFDP1/RPS27L/TFDP2/CNOT6L/CCNB1/ATR/NBN/CNOT8/CNOT7/NDRG1/PRMT1/E2F8/ATM/PRPF19/PRKDC/CRADD/CNOT2/E2F4/USP10/HIC1/DDX…	71
BP	GO:0098876	vesicle-mediated transport to the plasma membrane	53/6930	101/20536	7.91e-05	0.00534558	0.00456425	LRRC7/STX1B/KIF13A/ANXA13/ANK3/SEC16A/SNAP47/GGA1/WASHC2C/EXOC5/DNM2/VPS26A/CLSTN1/SCRIB/ARHGAP44/BBS1/STEAP2/PREPL/EXOC6B/ARF5/ENTR1/STXBP6/RAB34/MICALL1/SYS1/BLZF1/GOLGA4/VPS35L/CSK/EXOC2/EXOC6/VPS29/COMMD1/VAMP7/ARF4/OSBPL5/RACK1/GOLGA7/LYPLA1/STX3/MACF1/SNX17/GRIP1/GRASP/GGA2/C16orf70/RABEP1/NSF/GGA3/ANKRD27/GRIPAP1/ARFRP1/MAPK10	53
BP	GO:0006473	protein acetylation	104/6930	226/20536	8.08e-05	0.0054068	0.00461653	BRD1/BRD8/PPARGC1A/KAT6A/KANSL1L/MCM3AP/PRKAA1/SETD5/TAF9/EP400/MAPT/SPHK2/KAT5/BRCA1/SIN3A/NAA60/TAF5L/MUC1/PYGO2/HCFC1/NAA10/ZNF451/SUPT3H/KAT6B/FOXP3/ATAT1/IRF4/CLOCK/BAZ1A/RAPGEF3/APBB1/SRCAP/ING4/SNAI2/ESCO2/EPC2/SUPT7L/ATF2/JADE1/FLCN/IL1B/PHF20/BRPF1/BAG6/JADE3/HDAC2/CHEK1/BEND3/GATA2/ING3/SIRT1/MORF4L2/MSL2/KAT7/DPF1/TADA3/NAA80/BRPF3/TRRAP/TAF1/KAT14/RUVBL1/RSF1/ARNTL/NAA50/SNCA/TADA2B/E…	104
BP	GO:0033047	regulation of mitotic sister chromatid segregation	39/6930	69/20536	8.43e-05	0.00555583	0.00474377	PCID2/AURKB/GEN1/CUL3/NUMA1/NAA10/NEK6/CDK5RAP2/ANAPC1/ANAPC15/ANAPC5/KLHL22/NIPBL/TPR/TTK/SLF1/PTTG2/APC/CCNB1/ANAPC4/IK/RIOK2/TRIP13/SPDL1/NSMCE2/TNKS/ATM/BUB1/USP44/ESPL1/XRCC3/ANAPC11/NDC80/LCMT1/ZNF207/CDC6/BECN1/CENPF/TACC3	39
BP	GO:0032259	methylation	169/6930	394/20536	8.47e-05	0.00555583	0.00474377	METTL1/SETDB2/MYC/FAM86B2/MOV10L1/MECOM/DNMT3A/DNMT3L/PRDM16/METTL21A/TRMT10A/HNMT/STPG4/SETD5/METTL18/KMT5B/TET2/LRTOMT/MEN1/NSD3/METTL4/PRORP/PLD6/ZNF274/EED/SETD3/WT1/PRMT2/PRDM8/CYP1A2/SUPT6H/LMNA/ARID4B/N6AMT1/BRCA1/NSD1/GATAD2A/BRD4/GTPBP3/EEF1AKNMT/PYGO2/TDRKH/COQ3/PCMTD2/RBM15/AS3MT/TRMT13/GFI1/GNAS/GNMT/RNF20/TRMO/EHMT2/MTHFR/METTL3/ASMTL/KDM6A/MBD1/RNMT/ALKBH8/METTL8/METTL7B/FTSJ1/PRMT5…	169
BP	GO:2001020	regulation of response to DNA damage stimulus	109/6930	239/20536	8.69e-05	0.00564522	0.0048201	FMR1/HELB/SKIL/MYC/IER3/PML/ACKR3/MRNIP/OGG1/EYA1/SIRT6/AXIN2/RPA2/RTEL1/ELL3/FANCB/PARPBP/TAF9/DDIAS/BCL2/ZNF385A/HMGB1/MAPT/BABAM2/CXCL12/CHEK2/MDM2/BRCA1/HMGA2/EYA4/FIGNL1/TP53/PARP9/DYRK3/MUC1/RADX/WAS/ACTR2/SHLD1/WRNIP1/DTX3L/APBB1/PLA2R1/SPIRE2/ZNF365/SNAI2/DYRK1A/BRCC3/BID/NUDT16L1/TFIP11/SPIRE1/MARCHF7/FIGN/TP53BP1/RIF1/CD44/DDX11/UBE2V1/SMYD2/PARP3/THOC5/TRIP12/DDX39B/RECQL5/BCL2L1/SPRED…	109
BP	GO:0008154	actin polymerization or depolymerization	103/6930	224/20536	9.05e-05	0.00577298	0.00492919	CCL26/LATS1/MICAL2/AVIL/ADD1/DIAPH3/BBS4/WIPF1/SLIT2/TMOD4/RICTOR/SCIN/CDC42EP5/PFN4/ARHGAP28/FMN1/GHRL/WASHC2C/SPTBN4/CXCL12/DLG1/SPTAN1/DMTN/ABI1/KIRREL1/ADD3/NCKAP1/ENAH/ARPC5/KANK4/PREX1/PAK3/ARHGAP40/TMOD1/AIF1/BIN1/WAS/ACTR2/ARHGAP6/KANK1/MICAL3/DIAPH1/CIT/GRB2/EVL/SPIRE2/CORO1B/FAM107A/JMY/ANG/PDXP/FCHSD2/SPIRE1/PPP1R9A/TRIM27/ACTR3/TRIOBP/ARPC1B/TTC17/TMSB15B/WASF1/ARPC2/LMOD3/CDC42EP3/CD…	103
BP	GO:0016482	cytosolic transport	83/6930	174/20536	9.13e-05	0.00577298	0.00492919	STX10/RAB9A/SNX1/SYT7/DENND2A/LRRK2/RILP/GGA1/WASHC2C/ERC1/STX16/SLC66A2/AP2A1/AP4M1/MAP2/PHETA1/DCTN1/TRIM46/DOP1A/VPS26A/SRC/SRSF10/VPS13A/ACTR2/GOSR2/MON2/PIK3C3/SYBU/PIKFYVE/WDR81/TBC1D14/GCC2/PREPL/TRIM27/RAB29/RAB5A/HEATR5B/SYS1/STX5/TBC1D5/EIPR1/SNX8/VPS29/KIF16B/GOSR1/TBC1D23/CLTC/RBSN/SNX5/VPS52/RAB7A/RIC1/YKT6/DAB2/RHOBTB3/SNX16/DENND5A/VPS51/VPS11/RDX/CCDC91/RAB6A/STX6/TBC1D10C/WIPI1/A…	83
BP	GO:1903829	positive regulation of cellular protein localization	152/6930	350/20536	9.14e-05	0.00577298	0.00492919	ITGA3/PARD6A/MAPK14/ANXA13/MARK4/ABCA7/GAS8/ABCA12/ANK3/ZIC1/PRKAA1/BBC3/CYLD/SEC16A/UBE2D3/PCM1/PRKCH/BCL2/UBL4B/CCT6A/RTN4/LRP1/KCNJ11/MAPT/ERBB4/EPB41/NPTN/TCF7L2/DLG1/MDM2/NUP62/WNK3/TCAF1/TCAF2/HYAL2/TP53/MTCL1/PARP9/CLIP3/ECT2/PTGS2/EPB41L2/NUMA1/EMD/TMEM30A/SORBS1/KCNB1/SAR1A/SRC/CDK1/MAPK8/ARHGEF16/RIPOR1/TRAPPC12/DTX3L/RAPGEF3/MFF/CASP8/JUP/CEMIP/AKAP5/STX4/YWHAZ/GPER1/HRAS/BID/UBE2J2/GP…	152
BP	GO:0048278	vesicle docking	38/6930	67/20536	9.37e-05	0.00585988	0.00500339	STX1B/STX1A/STX10/USO1/CTBP2/BVES/EXOC5/CAMK2A/STX16/NDRG4/VPS45/KCNB1/SNPH/SYT1/STX4/UNC13B/EXOC6B/STXBP2/RAB15/STX5/STX12/EXOC6/VPS33A/STXBP1/YKT6/SCFD2/TSNARE1/UNC13A/SYTL2/STX3/VPS11/STX6/CEP83/VTI1B/RAB8B/BLOC1S6/NSF/RALB	38
BP	GO:0045943	positive regulation of transcription by RNA polymerase I	17/6930	23/20536	9.65e-05	0.00594325	0.00507457	RASL11A/PHF8/SMARCA4/HEATR1/UBTF/DDX11/DHX33/WDR43/NCL/TAF1/UTP15/MARS1/ERBB2/NOL11/PIH1D1/WDR75/SMARCB1	17
BP	GO:0019985	translesion synthesis	26/6930	41/20536	9.68e-05	0.00594325	0.00507457	POLE2/REV1/PARP10/RPA2/POLN/SPRTN/UFD1/FAAP20/RFC4/RFC1/PRIMPOL/RCHY1/POLD4/POLD3/UBC/RFC5/ZBTB1/PCLAF/USP10/USP43/NPLOC4/POLI/POLD1/UBA52/REV3L/RFC2	26
BP	GO:0009755	hormone-mediated signaling pathway	117/6930	260/20536	9.85e-05	0.00599588	0.00511951	FOXA1/LATS1/NR0B2/RORA/PPARGC1A/THRB/ACSL1/YAP1/SAFB/LHCGR/RXFP2/RUNX1/PPARGC1B/PPARG/FOXP1/ARID1A/PRMT2/GHRL/SMARCA4/PMEPA1/NUP62/KAT5/BRCA1/RNF14/SSTR2/NCOA6/PAQR8/AKAP13/SRC/AR/SFRP1/CLOCK/KDM5D/ESRRG/NR2C2/RARA/NR2F2/NR3C1/VDR/NCOR1/GPER1/NRIP1/DDX17/EGLN2/ESRRA/FSHR/PPARA/LBH/NR4A2/NR6A1/ADIPOR1/CNOT9/NCOR2/PHB/CALCOCO1/SIRT1/RARB/NR1H3/TADA3/HDAC6/ESR1/RBM14/DAXX/FHL2/CTNNB1/AXIN1/RXFP1/RWD…	117
BP	GO:0015914	phospholipid transport	51/6930	97/20536	0.000100191	0.0060321	0.00515044	OSBPL8/ABCA7/ABCB4/ABCA12/XKR6/ATP9B/PITPNA/PLSCR3/P2RX7/ANO9/PRELID3A/ATP10A/CERT1/SLC66A2/ATP8B2/TMEM30A/ABCA1/SCP2D1/ATP8A2/ATP8A1/PLEKHA8/ABCG1/STARD10/XKR9/SCP2/PITPNB/PLEKHA3/APOE/ATP11C/MFSD2A/OSBPL2/MTTP/OSBPL5/PLSCR4/PLSCR1/ATP11B/PLSCR2/PRELID1/ATP10D/PITPNM1/SCARB1/GLTP/NPC2/LDLR/ATP8B4/PCTP/PITPNC1/ATP8B3/APOC1/KCNN4/SCARB2	51
BP	GO:0061462	protein localization to lysosome	25/6930	39/20536	0.000101842	0.0060321	0.00515044	C12orf66/RTN4/AP4M1/NAGPA/GCC2/ROCK2/LAMP2/SH3BP4/LAMTOR4/RAB7A/LAMTOR5/ZFYVE16/CLU/SNX16/CD81/HSPA8/M6PR/GNPTAB/MEAK7/HGS/GGA3/NCOA4/SZT2/CACNG8/SCARB2	25
BP	GO:0090313	regulation of protein targeting to membrane	25/6930	39/20536	0.000101842	0.0060321	0.00515044	ANK3/TCAF1/TCAF2/DMTN/MTCL1/KCNB1/MFF/CEMIP/HRAS/KCNE1/AKT2/INPP5K/FIS1/C2CD5/VAMP7/FYN/ITGB1BP1/PAK1/ITGAM/CACNB3/CHP1/MYO1C/ERBB2/MIEF2/GDI1	25
BP	GO:0007033	vacuole organization	84/6930	177/20536	0.000103751	0.00605039	0.00516605	RB1CC1/SYT7/FEZ1/LRRK2/SYNPO2/AMBRA1/PHF23/ATG16L2/P2RX7/MTMR3/TFEB/NSFL1C/CLN3/MAP1LC3A/ULK2/PIK3C2B/FIG4/ABCA1/C9orf72/NAGPA/ATG16L1/ATG9A/PIK3C3/WIPI2/ATG4B/UBXN2A/PSEN1/PIKFYVE/TBC1D14/VPS41/ATG7/RAB34/GABARAPL1/PIP4K2C/RAB5A/GBA/PACS2/PPT1/TREX1/STX12/FEZ2/TMEM106B/TP53INP1/VPS33A/WDR45/RAB7A/RAB3GAP2/ATG3/ATP13A2/TMEM175/LAPTM4B/CLN8/ATG13/VPS11/TMEM41B/ACP2/SH3GLB1/IFT88/SRPX/WIPI1/GNPTAB/…	84
BP	GO:0030521	androgen receptor signaling pathway	37/6930	65/20536	0.000103959	0.00605039	0.00516605	PPARGC1A/FOXP1/ARID1A/PRMT2/SMARCA4/PMEPA1/KAT5/BRCA1/RNF14/AR/SFRP1/KDM5D/NCOR1/NRIP1/DDX17/NCOR2/PHB/SIRT1/HDAC6/DAXX/FHL2/CTNNB1/RWDD1/DAB2/RNF4/TRIM68/RAN/GRIP1/KDM3A/TGFB1I1/ARRB2/NCOA4/DDX5/PIAS2/UBE3A/CDK7/FKBP4	37
BP	GO:2001252	positive regulation of chromosome organization	92/6930	197/20536	0.000105011	0.00605895	0.00517336	MORC2/FMR1/VEGFA/PKIB/PPARGC1A/PML/PRKD2/ZBTB7B/LRRK2/SIRT6/AURKB/NSD3/RTEL1/EED/CCT6A/SPHK2/PARN/CUL3/LMNA/BRCA1/TASOR/MIER1/TP53/BRD4/SIN3A/MUC1/NUMA1/C6orf89/RNF20/FOXP3/XRCC5/MRE11/SNAI2/NABP2/CHTOP/LIG4/RIF1/DDX11/IL1B/NELFE/PHF1/BCL6/MYB/CCT8/SIRT1/KAT7/PHF19/ANAPC5/DNMT3B/SETDB1/NIPBL/MPHOSPH8/CTNNB1/TPR/DHX36/SLF1/CCNB1/ANAPC4/TADA2B/ATR/CCT5/NSMCE2/NBN/TNKS/ATM/RPS6KA4/ARRB1/TCP1/ATF7IP/…	92
BP	GO:0007091	metaphase/anaphase transition of mitotic cell cycle	32/6930	54/20536	0.000106156	0.00607264	0.00518505	PCID2/AURKB/GEN1/CUL3/NEK6/CDK5RAP2/ANAPC1/ANAPC15/ANAPC5/KLHL22/TPR/TTK/APC/CCNB1/ANAPC4/IK/RIOK2/TRIP13/SPDL1/NSMCE2/ATM/BUB1/USP44/ESPL1/XRCC3/ANAPC11/NDC80/LCMT1/ZNF207/CDC6/CENPF/TACC3	32
BP	GO:1900006	positive regulation of dendrite development	44/6930	81/20536	0.000109497	0.00617192	0.00526982	FMR1/KALRN/CPEB3/CUX1/SHANK1/IL1RAPL1/LRP8/ZMYND8/DNM1L/LPAR1/OPA1/NLGN1/SS18L1/PAK3/ACTR2/PTPRD/ITSN1/VLDLR/ALK/OBSL1/PSEN1/DAB2IP/SHANK2/PPP1R9A/PARP6/APOE/EPHA4/TMEM106B/SS18L2/BHLHB9/VAMP7/DHX36/DBN1/CDKL3/CUL7/CAPRIN2/GPRASP2/CYFIP1/PAFAH1B1/BAIAP2/ANKRD27/PACSIN1/CDKL5/FOXO6	44
BP	GO:0006261	DNA-dependent DNA replication	75/6930	155/20536	0.000109735	0.00617192	0.00526982	POLE2/STAG2/HELB/ZRANB3/POLG/PRIM2/RPA2/MCMDC2/RECQL/GEN1/RTEL1/FGFR1/CHEK2/WRNIP1/BAZ1A/POLN/WIZ/SMARCAL1/MRE11/EME1/SLFN11/ZNF365/RFC4/DDX11/E2F7/MCM5/ATG7/RECQL5/MCM9/MCM7/CHTF18/CDC7/GINS3/BCL6/DNA2/SENP2/CDC45/ORC2/SLBP/SSBP1/RFC1/BOD1L1/PRIMPOL/ORC3/NBN/MCM4/GINS4/POLB/CHTF8/E2F8/POLD4/POLD3/RECQL4/POLA2/CDK2AP1/LIG1/ORC4/RFC5/MSH6/FANCM/TIPIN/TERF2/RFWD3/CENPX/THOC1/CDC6/LIG3/POLD1/PNKP/DA…	75
BP	GO:0043967	histone H4 acetylation	40/6930	72/20536	0.000115397	0.00643627	0.00549553	BRD8/KAT6A/KANSL1L/EP400/KAT5/BRCA1/NAA60/MUC1/HCFC1/KAT6B/IRF4/APBB1/ING4/JADE1/PHF20/JADE3/BEND3/ING3/SIRT1/MORF4L2/MSL2/KAT7/TADA3/TRRAP/RUVBL1/NAA50/ARRB1/NAA40/KAT8/MCRS1/YEATS4/KANSL2/MORF4L1/PER1/MSL1/TRIM16/PIH1D1/WDR5/SMARCB1/IWS1	40
BP	GO:0006650	glycerophospholipid metabolic process	159/6930	370/20536	0.000120848	0.00664856	0.00567679	INPP4A/ABHD4/CWH43/GPLD1/PLAAT2/AGAP2/ENPP2/OSBPL8/PIK3R3/INPP4B/EFR3B/TAMM41/HTR2C/PGAP2/MTMR12/IP6K3/ABHD6/PIP5KL1/GPD1/DBI/RUFY1/PLD6/TMEM86B/GALR2/PCYT2/PLD1/SOCS1/PLA2G6/MTMR3/DGKH/IP6K2/PLEKHA4/CHKA/CEPT1/BMX/LPGAT1/SERAC1/SYNJ2/PIK3C2B/INPP5A/FIG4/PLEKHA1/INPP5F/TAZ/SLC44A5/SLC44A1/CRLS1/PCYT1B/ACP6/DGKA/TTC7A/IP6K1/CHAT/DDHD1/PLEKHA8/PLA2G4F/PISD/PIK3C3/STARD10/GDPD3/PIKFYVE/PGAP1/PIP5K1A…	159
BP	GO:0035601	protein deacylation	55/6930	107/20536	0.00012119	0.00664856	0.00567679	SIRT4/VEGFA/PRKD2/ZBTB7B/PRKAA1/LRRK2/SIRT6/MAPT/SPHK2/HDAC4/SMARCAD1/MIER1/TP53/SIN3A/HDAC8/C6orf89/MAPK8/LYPLA2/FOXP3/SIRT2/CAMK2D/DYRK1A/HDAC11/HDAC9/MTA3/TBL1X/NOTUM/TBL1XR1/PHB/SPRED2/HDAC2/HDAC7/BCL6/SIRT1/MORF4L2/PPT1/MTA1/FRY/TADA3/HDAC6/RBM14/NIPBL/ABHD12/CCAR2/LYPLA1/SIRT3/FNTA/BAZ2A/MORF4L1/PER1/SPRED3/SIN3B/TGFB1/REST/PRKD1	55
BP	GO:0007030	Golgi organization	74/6930	153/20536	0.000123617	0.00672657	0.0057434	USO1/TMED6/TMED4/LRRK2/LMAN1L/SEC16A/PDE4DIP/TANGO2/SYNE1/GOLGA8B/NSFL1C/DNM2/STX16/AKAP9/CLASP2/COG2/ATP8B2/HACE1/SURF4/TJAP1/CDK1/ARHGEF7/TRAPPC12/CIT/YWHAZ/PRMT5/CSNK1D/CDC42/OBSL1/UBXN2A/STK25/GCC2/RAB29/CLASP1/KIFC3/GORASP1/TMED3/BLZF1/STX5/CAMSAP3/ATL2/RAB43/CAMSAP2/RBSN/PDCD10/TMED5/GOLGB1/LMAN2/CSNK1A1/HTT/FHDC1/RAB30/MYO18A/VPS51/RAB2A/CUL7/STX6/ARL1/VRK1/GOLGA5/ATP8B4/GOLGA8J/NPLOC4/DYM…	74
BP	GO:0035023	regulation of Rho protein signal transduction	76/6930	158/20536	0.000126208	0.00676193	0.00577359	ITGA3/RTN4R/KALRN/PLEKHG3/ARHGEF6/ARHGEF9/RIPOR2/FARP2/RASGRF2/GPR65/OBSCN/BCR/CAVIN4/TIAM2/GPR4/ARHGEF4/ARHGEF37/SCAI/ARHGEF1/TRIO/ABL2/CUL3/LPAR1/AKAP13/ECT2/VAV2/PREX1/STMN1/ABCA1/ARHGEF7/FARP1/PLEKHG5/ARHGEF16/ITSN1/KANK1/GPR55/CDC42SE2/ARHGEF10/GPR35/ARHGEF3/FLOT1/ITSN2/FLCN/APOE/PLEKHG4/BCL6/NRP1/ARHGEF33/PLEKHG2/ROBO1/ITGB1/SPATA13/ARHGEF2/ARHGEF26/DLC1/LPAR4/MCF2/EPS8L2/ARHGAP42/ARRB1/ARH…	76
BP	GO:0051304	chromosome separation	49/6930	93/20536	0.000126955	0.00676193	0.00577359	PCID2/M1AP/AURKB/GEN1/CUL3/SMARCAD1/NUMA1/HFM1/NEK6/SHOC1/EME1/NCAPH2/CDK5RAP2/DIS3L2/RECQL5/ANAPC1/MLH1/ANAPC15/ANAPC5/KLHL22/TPR/NCAPH/PPP2R1A/TTK/PTTG2/APC/CCNB1/ANAPC4/IK/RIOK2/TRIP13/SPDL1/NSMCE2/ATM/MUS81/BUB1/USP44/FANCM/ESPL1/XRCC3/ANAPC11/NDC80/LCMT1/ZNF207/CENPX/CDC6/CSNK2A1/CENPF/TACC3	49
BP	GO:0009150	purine ribonucleotide metabolic process	179/6930	423/20536	0.000127298	0.00676193	0.00577359	GALK1/ALDOC/TPI1/DMAC2L/ACSBG1/RORA/KYNU/PAICS/GCKR/PDE5A/PPARGC1A/NME5/MPC2/ACSL1/LRGUK/GUCY1A1/PRKAA1/LRRK2/GPD1/SIRT6/DCAKD/ACOT1/DBI/PDP2/MLXIPL/PANK1/HIF1A/ACSS1/ACOT4/P2RX7/HDDC3/ALDOA/IMPDH1/PDE8A/SPHK2/ACSM6/PPCDC/HDAC4/DLG1/GMPR2/PDE1A/ACLY/NUP62/PID1/APP/HKDC1/MPC1/OPA1/GUK1/PDE10A/PFKFB2/AMPD1/MAGI3/TAZ/AMPD2/ELOVL5/PDE4B/PPCS/HSD17B8/PPT2/ACACB/ACOT7/CASK/PDE7A/PFKFB3/PDE4A/PFKP/NME4/…	179
BP	GO:0007093	mitotic cell cycle checkpoint	90/6930	193/20536	0.00013229	0.00697179	0.00595278	PCID2/FOXN3/ARID3A/PML/WNT9A/MRNIP/RPA2/CNOT4/AURKB/GEN1/PCBP4/ZFYVE19/ZNF385A/DLG1/PIDD1/CHEK2/MDM2/BRCA1/HMGA2/NEK11/RAD17/TP53/MDM4/PLAGL1/MUC1/CDK1/FOXO4/BAX/MRE11/EME1/ZWINT/AURKA/HRAS/NABP2/RAD9B/ATF2/GIGYF2/CDC25C/CDK5RAP2/E2F7/MDC1/CNOT9/TAOK3/BCL2L1/HUS1/KNTC1/ANAPC15/KLHL22/STK33/CDKN1A/MAD2L1BP/TPR/TFDP1/RPS27L/TFDP2/TTK/CNOT6L/APC/CCNB1/IK/TRIP13/SPDL1/NBN/CNOT8/CNOT7/PRMT1/WEE1/E2F8/…	90
BP	GO:0046486	glycerolipid metabolic process	196/6930	469/20536	0.000144862	0.00748911	0.00639449	INPP4A/ABHD4/MOGAT3/CWH43/GNB3/GPLD1/FAAH/LIPE/PLAAT2/AGAP2/ENPP2/OSBPL8/LIPG/LMF1/PIK3R3/INPP4B/EFR3B/DGKG/TAMM41/AWAT2/HTR2C/PGAP2/MTMR12/ACSL1/IP6K3/ABHD6/PIP5KL1/GPD1/DBI/CTDNEP1/RUFY1/PLD6/TMEM86B/GALR2/PCYT2/PLD1/SOCS1/PLA2G6/MTMR3/DGKH/IP6K2/INSIG1/NKX2-3/PLEKHA4/CHKA/CEPT1/BMX/LPGAT1/SERAC1/SYNJ2/PIK3C2B/INPP5A/FIG4/PLEKHA1/INPP5F/TAZ/SLC44A5/SLC44A1/CRLS1/GK/PCYT1B/ACP6/CAV1/DGKA/TTC7A/I…	196
BP	GO:0010172	embryonic body morphogenesis	10/6930	11/20536	0.000145463	0.00748911	0.00639449	GREM2/IFT122/CLASP2/ZNF281/PHLDB2/CLASP1/DAG1/FUZ/PHLDB1/CDON	10
BP	GO:0032464	positive regulation of protein homooligomerization	10/6930	11/20536	0.000145463	0.00748911	0.00639449	BIK/HRK/RHOC/BCL2L11/BID/RACK1/CLU/BMF/MIEF2/USP50	10
BP	GO:0033143	regulation of intracellular steroid hormone receptor signaling pathway	41/6930	75/20536	0.000154092	0.00787281	0.0067221	FOXA1/LATS1/YAP1/RUNX1/FOXP1/PRMT2/SMARCA4/BRCA1/RNF14/SRC/AR/SFRP1/CLOCK/KDM5D/NCOR1/LBH/CNOT9/NCOR2/PHB/SIRT1/HDAC6/ESR1/AXIN1/ARNTL/UBA5/KCTD6/DAB2/SKP2/PAK1/TRIM68/LMO3/PHB2/CNOT2/ARRB2/PER1/DDX5/KANK2/PIAS2/WBP2/CRY2/PARP1	41
BP	GO:0010965	regulation of mitotic sister chromatid separation	33/6930	57/20536	0.000155977	0.00790873	0.00675277	PCID2/AURKB/GEN1/CUL3/NEK6/CDK5RAP2/ANAPC1/ANAPC15/ANAPC5/KLHL22/TPR/TTK/PTTG2/APC/CCNB1/ANAPC4/IK/RIOK2/TRIP13/SPDL1/NSMCE2/ATM/BUB1/USP44/ESPL1/XRCC3/ANAPC11/NDC80/LCMT1/ZNF207/CDC6/CENPF/TACC3	33
BP	GO:0016579	protein deubiquitination	140/6930	322/20536	0.000158845	0.00797083	0.00680579	OTUD5/OTUB2/MYC/RIPK1/BIRC3/DESI2/MINDY4/USP25/SPATA2/USP19/ASXL1/USP8/CYLD/HIF1A/TAB1/RHOT1/NLRP3/SENP8/BABAM2/MDM2/BRCA1/TP53/MDM4/UCHL5/HCFC1/USP33/SUPT3H/STAMBPL1/USP49/CDK1/FOXO4/AR/TGFBR1/USP11/STAM/MINDY3/DDX58/USP14/ATXN7L3/ATXN3/CCP110/BRCC3/UFD1/USP16/SMAD2/MBD5/USP39/INO80B/USP40/INO80D/USP37/PSMD2/TNFAIP3/USP54/STAMBP/WDR20/RNF123/BARD1/TANK/PSMD4/CDC25A/TADA3/CCNA1/ESR1/PSMB7/INO80C/…	140
BP	GO:0033045	regulation of sister chromatid segregation	44/6930	82/20536	0.000159583	0.00797083	0.00680579	PCID2/AXIN2/AURKB/GEN1/CUL3/NUMA1/NAA10/HDAC8/NEK6/DDX11/CDK5RAP2/ANAPC1/ANAPC15/ANAPC5/KLHL22/NIPBL/CTNNB1/TPR/TTK/SLF1/PTTG2/APC/CCNB1/ANAPC4/IK/RIOK2/TRIP13/SPDL1/NSMCE2/TNKS/ATM/BUB1/USP44/ESPL1/XRCC3/ANAPC11/RMI2/NDC80/LCMT1/ZNF207/CDC6/BECN1/CENPF/TACC3	44
BP	GO:0006743	ubiquinone metabolic process	14/6930	18/20536	0.00016726	0.00829239	0.00708036	COQ8B/COQ2/COQ3/COQ4/UBIAD1/COQ6/COQ10B/HMGCR/FDXR/NDUFA9/COQ7/COQ10A/COQ5/COQ9	14
BP	GO:0031058	positive regulation of histone modification	52/6930	101/20536	0.000173797	0.00855311	0.00730297	FMR1/VEGFA/PPARGC1A/PRKD2/ZBTB7B/LRRK2/NSD3/EED/SPHK2/LMNA/BRCA1/TP53/BRD4/MUC1/C6orf89/RNF20/FOXP3/SNAI2/CHTOP/RIF1/IL1B/NELFE/PHF1/BCL6/MYB/SIRT1/KAT7/PHF19/DNMT3B/NIPBL/CTNNB1/CCNB1/TADA2B/ATM/RPS6KA4/ARRB1/MTF2/SART3/UBE2N/RTF1/BRD7/RNF40/SMAD4/DNMT1/WBP2/PIH1D1/TGFB1/MECP2/RPS6KA5/TADA2A/PRKD1/SMARCB1	52
BP	GO:0060997	dendritic spine morphogenesis	36/6930	64/20536	0.000178313	0.0087113	0.00743804	KALRN/SHANK1/LRRK2/ARHGAP33/LZTS3/LRP8/DNM3/ARC/DNM1L/SIPA1L1/NLGN3/OPA1/NLGN1/PAK3/ACTR2/ARHGAP44/PDLIM5/ZNF365/CDC42/SHANK2/PPP1R9A/DOCK10/ADAM10/HDAC6/EPHA4/BHLHB9/DHX36/DBN1/EPHB1/CFL1/CAPRIN2/GPRASP2/PAFAH1B1/BAIAP2/SRCIN1/UBE3A	36
BP	GO:0007266	Rho protein signal transduction	102/6930	225/20536	0.000189727	0.00917247	0.0078318	ITGA3/RTN4R/NTN1/KALRN/PLEKHG3/ARHGEF6/ARHGEF9/RIPOR2/FARP2/RASGRF2/GPR65/ADRA2A/OBSCN/RHOC/CDC42EP5/RTKN/BCR/CAVIN4/TIAM2/GPR4/ARHGEF4/ARHGEF37/RHOT1/SCAI/ARHGEF1/TRIO/ABL2/CUL3/LPAR1/AKAP13/CNKSR1/ECT2/VAV2/PREX1/STMN1/ABCA1/ARHGEF7/FARP1/WAS/PLEKHG5/ARHGEF16/RIPOR1/ARHGAP6/ITSN1/KANK1/GPR55/CDC42SE2/ARHGEF10/CDC42/AGTR1/GPR35/GNA12/ARHGEF3/FLOT1/ITSN2/FLCN/CDC42EP3/APOE/PLEKHG4/BCL6/CDC42EP1/R…	102
BP	GO:0009416	response to light stimulus	148/6930	344/20536	0.000190494	0.00917247	0.0078318	ASNS/FMR1/IL12B/PDE1B/NFATC4/REV1/MYC/ZRANB3/TRPC3/PML/POLG/SLC1A2/KIT/PRKAA1/UNC119/OGG1/CASP3/MEN1/AURKB/NPHP1/HIF1A/RIC8A/CABP4/ID2/BCL2/RGS9BP/MEIS2/RHBDD1/NPTN/MDM2/APP/DNM2/NF1/NDRG4/HYAL2/RGR/NLGN3/TP53/ATP1A2/PPEF1/PER3/RHNO1/RO60/PTGS2/PTPRK/C9orf116/MAPK8/CARD16/ERCC5/UBE4B/METTL3/CLOCK/ATP8A2/SLC1A3/MME/UVSSA/SPRTN/BAX/DBH/SYNPO/REEP6/RDH13/GRIN2A/PLEKHB1/CAMKMT/SDF4/RGS14/AKT2/FBXL3/C…	148
BP	GO:0030968	endoplasmic reticulum unfolded protein response	63/6930	128/20536	0.000205851	0.00984117	0.00840276	ASNS/SERP1/ADD1/CREB3L4/IGFBP1/CXCL8/DERL3/BOK/ATF3/LMNA/SEC31A/GET3/DCTN1/MBTPS2/SHC1/EXTL2/ARFGAP1/EXTL1/ZBTB17/BAX/BCL2L11/GOSR2/RNF121/VAPB/NFE2L2/SELENOS/PREB/DAB2IP/CTH/DDX11/TATDN2/TBL2/DNAJB11/EDEM1/SSR1/YIF1A/NCK1/PDIA5/AMFR/CANX/RACK1/EXTL3/PIK3R1/NCK2/DERL1/SYVN1/PPP2R5B/HYOU1/CUL7/ATP6V0D1/PDIA6/PTPN1/WIPI1/FICD/MBTPS1/HERPUD1/BFAR/STUB1/ACADVL/CDK5RAP3/PTPN2/HERPUD2/BHLHA15	63
BP	GO:0030071	regulation of mitotic metaphase/anaphase transition	30/6930	51/20536	0.000208307	0.00988794	0.0084427	PCID2/AURKB/GEN1/CUL3/NEK6/CDK5RAP2/ANAPC15/ANAPC5/KLHL22/TPR/TTK/APC/CCNB1/ANAPC4/IK/RIOK2/TRIP13/SPDL1/NSMCE2/ATM/BUB1/USP44/ESPL1/XRCC3/ANAPC11/NDC80/LCMT1/ZNF207/CDC6/CENPF	30
BP	GO:0031532	actin cytoskeleton reorganization	53/6930	104/20536	0.000211924	0.00998879	0.00852881	FARP2/GPR65/CAPN10/THSD7B/KIT/RICTOR/NTRK3/ATP2C1/NTF3/CDC42BPA/TNIK/ABL2/MINK1/DMTN/SIPA1L1/CASS4/INSRR/SHC1/PHACTR1/RAPGEF3/ARAP1/MDK/HRAS/CXADR/CDC42/PARVB/PIP5K1A/TRPV4/NRP1/FER/SEMA3E/ANXA1/MYH9/PTK7/PDGFRA/DTNBP1/GAB1/TEK/PAK1/BRSK2/ARHGDIB/PTPN1/EPS8/DAPK3/CDC42BPB/BCAR1/BAIAP2/ARHGDIA/NOTCH2/RAC3/BCAS3/GMFG/TGFB1	53
BP	GO:0032469	endoplasmic reticulum calcium ion homeostasis	16/6930	22/20536	0.000213999	0.010016	0.00855207	PML/BCL2/APP/RAP1GDS1/BAX/CAMK2D/ATP2A1/KCTD17/THADA/PSEN1/BCAP31/FIS1/SELENOK/GRINA/TMBIM6/HERPUD1	16
BP	GO:0006476	protein deacetylation	50/6930	97/20536	0.000221105	0.0102768	0.0087747	SIRT4/VEGFA/PRKD2/ZBTB7B/PRKAA1/LRRK2/SIRT6/MAPT/SPHK2/HDAC4/SMARCAD1/MIER1/TP53/SIN3A/HDAC8/C6orf89/MAPK8/FOXP3/SIRT2/CAMK2D/DYRK1A/HDAC11/HDAC9/MTA3/TBL1X/TBL1XR1/PHB/SPRED2/HDAC2/HDAC7/BCL6/SIRT1/MORF4L2/MTA1/FRY/TADA3/HDAC6/RBM14/NIPBL/CCAR2/SIRT3/FNTA/BAZ2A/MORF4L1/PER1/SPRED3/SIN3B/TGFB1/REST/PRKD1	50
BP	GO:0061001	regulation of dendritic spine morphogenesis	29/6930	49/20536	0.000228516	0.010548	0.00900625	KALRN/LRRK2/ARHGAP33/LZTS3/LRP8/DNM3/ARC/DNM1L/SIPA1L1/NLGN3/OPA1/NLGN1/PAK3/ACTR2/ARHGAP44/PDLIM5/PPP1R9A/ADAM10/EPHA4/BHLHB9/DHX36/DBN1/CFL1/CAPRIN2/GPRASP2/PAFAH1B1/BAIAP2/SRCIN1/UBE3A	29
BP	GO:0060491	regulation of cell projection assembly	87/6930	188/20536	0.000233922	0.0107236	0.00915618	CDKL1/FMR1/ZMYND10/TGFB3/RIPOR2/MNS1/MARK4/BBS4/FNBP1L/SLIT2/KIT/ODF2L/CDC42EP5/CYLD/P2RX7/PLD1/SYNE2/TBC1D7/HDAC4/DNM3/DNM2/ZMYND8/CCDC151/DMTN/NCKAP1/NLGN1/PLPPR5/TACSTD2/SRC/TGFBR1/WAS/DCDC2/ARHGAP44/KANK1/EVL/CAV1/ARAP1/MAP4/CCP110/HRAS/CDC42/FAM98A/KCTD17/DYNC2LI1/PPP1R9A/SH3YL1/ENTR1/ARPC2/RAB5A/CDC42EP3/CDC42EP1/SEPTIN9/NRP1/CCDC88A/FER/PLXNB3/MAK/PFN2/SDCCAG8/ATG3/APC/MYO10/HTT/GPM6A/CEP1…	87
BP	GO:0062197	cellular response to chemical stress	163/6930	385/20536	0.000241309	0.010987	0.00938109	DHRS2/KDM6B/RIPK1/EFHD1/PPARGC1A/NME5/PML/PRKAA1/NOS3/MELK/LRRK2/MMP3/PRDX2/CASP3/BTK/PPARGC1B/PPARG/TPM1/HIF1A/CAMKK2/PYCR1/BCL2/SLC25A23/PDE8A/MAPT/FBLN5/CPEB2/MDM2/SLC12A6/DNM2/CAPN3/TP53/MYLK/SIN3A/MAP1LC3A/NFE2L1/ECT2/SOD2/PTGS2/VNN1/PTPRK/PLEKHA1/OSER1/SRC/CDK1/MAPK8/FANCC/AIF1/STK24/AKR1C3/SIRT2/TLR6/SOD3/XRCC5/NCOA7/PLA2R1/NOX4/CAV1/MAPKAP1/TSPO/NFE2L2/SELENOS/RBM11/XRCC6/STK25/MPV17/IL6/…	163
BP	GO:0006163	purine nucleotide metabolic process	190/6930	457/20536	0.000250968	0.0113495	0.00969063	GALK1/ALDOC/TPI1/DMAC2L/ACSBG1/RORA/KYNU/PAICS/GCKR/PDE5A/PPARGC1A/NME5/MPC2/ACSL1/LRGUK/GUCY1A1/PRKAA1/NOS3/LRRK2/GPD1/SIRT6/DCAKD/ACOT1/DBI/PDP2/MLXIPL/PANK1/HIF1A/ACSS1/ACOT4/P2RX7/HDDC3/ALDOA/IMPDH1/PDE8A/SPHK2/ACSM6/PPCDC/HDAC4/DLG1/GMPR2/PDE1A/ACLY/NUP62/PID1/APP/HKDC1/GUCA2A/MPC1/OPA1/GUK1/PDE10A/PFKFB2/AMPD1/MAGI3/TAZ/AMPD2/ELOVL5/PDE4B/PPCS/HSD17B8/PPT2/ACACB/ACOT7/CASK/PDE7A/PFKFB3/PDE4…	190
BP	GO:1901796	regulation of signal transduction by p53 class mediator	92/6930	201/20536	0.000253639	0.0113933	0.00972806	MAPK14/KAT6A/PML/HIPK4/PRKAA1/RPA2/AURKB/ELL3/TAF9/CHD3/MAPK11/BCL2/ZNF385A/RAD1/HIPK2/CHEK2/MDM2/KAT5/BRCA1/RAD17/TP53/RBBP8/RHNO1/DYRK3/MDM4/MUC1/L3MBTL1/RBBP4/EHMT2/RNF34/PLA2R1/BANP/MRE11/RPL23/AURKA/JMY/SNAI2/PRMT5/DYRK1A/NOP2/RAD9B/MARCHF7/RFC4/RFFL/CD44/SMYD2/PHF20/BRPF1/SPRED2/TBP/HDAC2/CHEK1/EEF1E1/BARD1/SIRT1/HUS1/EXO1/DNA2/PTTG1IP/TP53INP1/TAF6/TAF1/EHMT1/ATR/NBN/SSRP1/ATM/RFC5/PRKAB1/…	92
BP	GO:0120032	regulation of plasma membrane bounded cell projection assembly	86/6930	186/20536	0.000262348	0.011584	0.00989084	CDKL1/FMR1/ZMYND10/TGFB3/RIPOR2/MNS1/MARK4/BBS4/FNBP1L/SLIT2/KIT/ODF2L/CDC42EP5/CYLD/P2RX7/PLD1/SYNE2/TBC1D7/HDAC4/DNM3/DNM2/ZMYND8/CCDC151/DMTN/NCKAP1/NLGN1/PLPPR5/TACSTD2/TGFBR1/WAS/DCDC2/ARHGAP44/KANK1/EVL/CAV1/ARAP1/MAP4/CCP110/HRAS/CDC42/FAM98A/KCTD17/DYNC2LI1/PPP1R9A/SH3YL1/ENTR1/ARPC2/RAB5A/CDC42EP3/CDC42EP1/SEPTIN9/NRP1/CCDC88A/FER/PLXNB3/MAK/PFN2/SDCCAG8/ATG3/APC/MYO10/HTT/GPM6A/CEP120/V…	86
BP	GO:0000077	DNA damage checkpoint	82/6930	176/20536	0.000265575	0.011584	0.00989084	MAPK14/FOXN3/ARID3A/PML/MRNIP/RPA2/CNOT4/PCBP4/ZNF385A/RAD1/BABAM2/PIDD1/CHEK2/MDM2/BRCA1/CEP63/HMGA2/NEK11/RAD17/TP53/RHNO1/MDM4/PLAGL1/PEA15/MUC1/CDK1/FOXO4/CDC14B/CLOCK/BAX/MRE11/EME1/AURKA/BRCC3/RAD9B/ATF2/GIGYF2/TP53BP1/CDC25C/E2F7/MDC1/THOC5/CNOT9/DDX39B/TAOK3/WAC/CHEK1/HUS1/TREX1/STK33/CDKN1A/DOT1L/TFDP1/RPS27L/TFDP2/CNOT6L/CCNB1/ATR/NBN/CNOT8/CNOT7/CCAR2/PRMT1/E2F8/ATM/MUS81/HINFP/PRPF19/…	82
BP	GO:0051017	actin filament bundle assembly	78/6930	166/20536	0.000266185	0.011584	0.00989084	USH1C/TGFB3/ADD1/GPR65/BBS4/RHOC/SHANK1/SYNPO2/ARHGAP28/TPM1/SERPINF2/NF2/CUL3/DMTN/LPAR1/CLASP2/ADD3/TACSTD2/SORBS1/AIF1L/SRC/STMN1/TGFBR1/AIF1/WAS/SHROOM1/PHACTR1/SFRP1/ARHGAP6/LIMCH1/RAPGEF3/EVL/SPIRE2/NOX4/ARAP1/CORO1B/PHLDB2/SYNPO/FAM107A/ARHGEF10/CDC42/PDXP/SPIRE1/PPP1R9A/CLASP1/INPP5K/ROCK2/NRP1/ASAP3/ACTN1/FAM171A1/PLS1/PFN2/ITGB5/ITGB1BP1/PLS3/FHDC1/DLC1/PIK3R1/BAG4/PAK1/WNT11/PPFIA1/RDX…	78
BP	GO:0016054	organic acid catabolic process	130/6930	299/20536	0.000266537	0.011584	0.00989084	FAAH/LIPE/CDO1/ALDH1L2/KYNU/ALDH8A1/CSAD/ABAT/HNMT/MMAA/GADL1/CYP26C1/UROC1/NOS3/AMDHD2/GLS2/GLS/ACOT4/AFMID/GLUD2/GLUL/ENOSF1/AKR1A1/CBS/ATP2B4/HYAL2/GAD1/CPT1B/PEX7/SARDH/PADI4/DDAH2/IRS2/ACBD5/IDNK/CEMIP2/ACACB/AASS/RENBP/GSTZ1/CEMIP/ALDH3A2/PHYH/MPST/BCAT2/PPARA/SCP2/CTH/CROT/CYP26B1/ACOX3/PLA2G15/PCCA/PEX13/HSD17B4/CD44/AKT2/SCLY/OGDH/HACL1/LPIN1/HIBADH/ACOT8/XYLB/ALDH4A1/GPT2/ABHD16A/NAGK/G…	130
BP	GO:0046395	carboxylic acid catabolic process	130/6930	299/20536	0.000266537	0.011584	0.00989084	FAAH/LIPE/CDO1/ALDH1L2/KYNU/ALDH8A1/CSAD/ABAT/HNMT/MMAA/GADL1/CYP26C1/UROC1/NOS3/AMDHD2/GLS2/GLS/ACOT4/AFMID/GLUD2/GLUL/ENOSF1/AKR1A1/CBS/ATP2B4/HYAL2/GAD1/CPT1B/PEX7/SARDH/PADI4/DDAH2/IRS2/ACBD5/IDNK/CEMIP2/ACACB/AASS/RENBP/GSTZ1/CEMIP/ALDH3A2/PHYH/MPST/BCAT2/PPARA/SCP2/CTH/CROT/CYP26B1/ACOX3/PLA2G15/PCCA/PEX13/HSD17B4/CD44/AKT2/SCLY/OGDH/HACL1/LPIN1/HIBADH/ACOT8/XYLB/ALDH4A1/GPT2/ABHD16A/NAGK/G…	130
BP	GO:0046474	glycerophospholipid biosynthetic process	111/6930	250/20536	0.000277462	0.0119042	0.0101642	INPP4A/CWH43/AGAP2/PIK3R3/INPP4B/TAMM41/HTR2C/PGAP2/MTMR12/GPD1/RUFY1/PLD6/PCYT2/PLD1/PLA2G6/MTMR3/PLEKHA4/CHKA/CEPT1/BMX/SYNJ2/PIK3C2B/FIG4/PLEKHA1/INPP5F/TAZ/SLC44A5/SLC44A1/CRLS1/PCYT1B/ACP6/DGKA/CHAT/DDHD1/PLEKHA8/PISD/PIK3C3/STARD10/PIKFYVE/PGAP1/PIP5K1A/PHOSPHO1/SLC44A4/CPNE1/SH3YL1/GNPAT/ZP3/SACM1L/PCYT1A/ACHE/INPP5J/PLEKHA3/PITPNM3/INPP5K/PIP4K2C/RAB5A/PIGQ/SLC44A3/AGPAT3/PNPLA3/LPIN1/PIG…	111
BP	GO:1902749	regulation of cell cycle G2/M phase transition	111/6930	250/20536	0.000277462	0.0119042	0.0101642	HAUS3/HAUS8/FOXN3/NINL/CEP164/MRNIP/AURKB/KCNH5/PCM1/ZFYVE19/NEK10/BABAM2/HAUS4/BRCA1/APP/CEP63/HMGA2/RAD17/AKAP9/TP53/BRD4/SIN3A/DCTN1/CSNK1E/FGFR1OP/DYRK3/PBX1/HAUS7/FHL1/ODF2/CDK1/CNTRL/FOXO4/CDC14B/CCNB3/CDC25B/RAD51B/TUBA4A/SMARCD3/MRE11/AURKA/CCP110/TUBB/DYNC1I2/CSNK1D/BRCC3/MTA3/NEDD1/CDC25C/HAUS6/CEP78/CDK5RAP2/PSMD2/CLASP1/TAOK3/CEP250/CDC7/CHEK1/SFI1/HUS1/PSMD4/CDC25A/PSMB7/PSMD1/PSMC6/…	111
BP	GO:0050775	positive regulation of dendrite morphogenesis	26/6930	43/20536	0.000297039	0.0126629	0.0108121	KALRN/CUX1/IL1RAPL1/LRP8/DNM1L/OPA1/SS18L1/PAK3/ACTR2/PTPRD/OBSL1/PARP6/EPHA4/SS18L2/BHLHB9/VAMP7/DHX36/DBN1/CDKL3/CUL7/CAPRIN2/GPRASP2/PAFAH1B1/BAIAP2/ANKRD27/CDKL5	26
BP	GO:0051058	negative regulation of small GTPase mediated signal transduction	35/6930	63/20536	0.000302494	0.0127333	0.0108722	ITGA3/RIPOR2/RASA4/SLIT2/RABGEF1/SPRY3/RASA4B/SCAI/ABL2/CUL3/NUP62/NF1/STMN1/ARHGAP12/SPRY2/ARHGAP44/KANK1/MAPKAP1/DAB2IP/ARHGAP25/RAPGEF1/FBP1/FLCN/STAMBP/SYNGAP1/BCL6/ITGB1/RASA1/SPRY1/DLC1/PPP2CB/ARHGAP42/STMN3/KCTD10/KCTD13	35
BP	GO:1905818	regulation of chromosome separation	35/6930	63/20536	0.000302494	0.0127333	0.0108722	PCID2/AURKB/GEN1/CUL3/NUMA1/NEK6/CDK5RAP2/ANAPC1/ANAPC15/ANAPC5/KLHL22/TPR/TTK/PTTG2/APC/CCNB1/ANAPC4/IK/RIOK2/TRIP13/SPDL1/NSMCE2/ATM/BUB1/USP44/ESPL1/XRCC3/ANAPC11/NDC80/LCMT1/ZNF207/CDC6/CSNK2A1/CENPF/TACC3	35
BP	GO:0017038	protein import	92/6930	202/20536	0.000312954	0.0130913	0.0111778	TSC2/PEX12/MAPK14/PEX1/TMCO6/TOMM40/GCKR/PEX5/PML/FAM53B/ZIC1/LRRK2/FAM53A/PEX26/RGPD6/LMNA/NUP62/NF1/HYAL2/IPO8/TP53/TOMM20L/ECT2/PTGS2/PEX7/TOMM40L/KPNA5/SUFU/DNLZ/NXT2/IPO13/PKIG/FGF9/STAT3/PEX19/JUP/RPL23/PPP3CA/CSE1L/CBLB/NOLC1/PSEN1/RGPD4/IPO11/RGPD8/RGPD1/PEX13/GRPEL2/NUP50/MDFIC/APOE/HSPD1/CD36/LAMP2/PTTG1IP/KPNA6/CDKN1A/TIMM23B/TPR/IPO5/TARDBP/DNAJC19/ARNTL/NUP214/FAM53C/NUP155/PEX2/CLU/…	92
BP	GO:0045017	glycerolipid biosynthetic process	125/6930	287/20536	0.000317159	0.0131848	0.0112577	INPP4A/MOGAT3/CWH43/GPLD1/AGAP2/PIK3R3/INPP4B/TAMM41/HTR2C/PGAP2/MTMR12/ACSL1/GPD1/CTDNEP1/RUFY1/PLD6/PCYT2/PLD1/PLA2G6/MTMR3/PLEKHA4/CHKA/CEPT1/BMX/SYNJ2/PIK3C2B/FIG4/PLEKHA1/INPP5F/TAZ/SLC44A5/SLC44A1/CRLS1/GK/PCYT1B/ACP6/DGKA/CHAT/DDHD1/PLEKHA8/PISD/ANG/PIK3C3/STARD10/PIKFYVE/PGAP1/PIP5K1A/PHOSPHO1/SLC44A4/CPNE1/SH3YL1/GNPAT/ZP3/SACM1L/PCYT1A/ACHE/INPP5J/PLEKHA3/PITPNM3/INPP5K/PIP4K2C/RAB5A/PI…	125
BP	GO:0035329	hippo signaling	25/6930	41/20536	0.000322074	0.0132226	0.0112899	LATS1/NEK8/YAP1/AMOTL1/DCHS1/CASP3/NF2/TJP1/AMOT/STK4/WWC1/TEAD4/WWC2/YWHAB/WWTR1/AMOTL2/STK3/TEAD1/TJP2/MARK3/SAV1/YWHAE/DVL2/WTIP/TEAD2	25
BP	GO:0046488	phosphatidylinositol metabolic process	88/6930	192/20536	0.000322484	0.0132226	0.0112899	INPP4A/CWH43/GPLD1/AGAP2/PIK3R3/INPP4B/EFR3B/HTR2C/PGAP2/MTMR12/IP6K3/PIP5KL1/RUFY1/GALR2/SOCS1/MTMR3/IP6K2/PLEKHA4/BMX/SYNJ2/PIK3C2B/INPP5A/FIG4/PLEKHA1/INPP5F/TTC7A/IP6K1/PLEKHA8/PLA2G4F/PIK3C3/PIKFYVE/PGAP1/PIP5K1A/TMEM150A/FAM126A/INPP1/SH3YL1/ZP3/SACM1L/INPP5J/PLEKHA3/PITPNM3/INPP5K/PIP4K2C/RAB5A/PIGQ/PIGV/MTMR14/SYNJ1/MTMR1/PLCB1/PIGK/PIK3CB/LCLAT1/PIK3CA/BPNT1/PTPN13/PIGG/IMPA1/PIP4P2/PIK3…	88
BP	GO:0051402	neuron apoptotic process	113/6930	256/20536	0.000323996	0.0132226	0.0112899	TGFB3/NFATC4/EGLN3/AGAP2/NLRP1/GRIK5/PPARGC1A/CPEB4/THRB/NTRK2/CASP3/AMBRA1/BDNF/BOK/GRIK2/FGF8/FAIM2/HIF1A/NTF3/BCL2/LRP1/MAX/HIPK2/HDAC4/APP/CLN3/NF1/SIAH1/TP53/APAF1/ADARB1/DLX1/CNTF/SOD2/ADNP/KCNB1/PAK3/CNTFR/NQO2/ITSN1/AKT1S1/BAX/CIT/BACE1/BCL2L11/MDK/HRAS/BID/NMNAT1/LIG4/EGLN2/PSEN1/ATF2/NR4A2/MAP2K4/AKT2/CITED1/BCL2L1/NONO/MEF2C/NCSTN/STAMBP/APOE/GDNF/SYNGAP1/MYB/NRP1/LANCL1/PPT1/CASP9/FIS…	113
BP	GO:0007422	peripheral nervous system development	41/6930	77/20536	0.000327181	0.0132717	0.0113318	CLDN1/SERPINI1/RUNX1/NTRK2/BDNF/NTRK3/NTF3/EDNRB/SCN8A/NF1/GSTM3/ADGRG6/POU3F1/ADGRB2/CDK1/MED12/PARD3/SIRT2/ALDH3A2/ARHGEF10/RUNX3/EGR2/ARTN/AKT2/ETV1/NAB1/GPC1/GDNF/DAG1/ONECUT2/SH3TC2/NRG1/NDRG1/DICER1/ERBB3/MPP5/ERBB2/NTF4/PMP22/LAMA2/FA2H	41
BP	GO:0051648	vesicle localization	97/6930	215/20536	0.000330482	0.0133248	0.0113772	KIF13A/MLPH/USO1/BBS4/FNBP1L/CNIH3/FYCO1/LRRK2/RASGRP1/SEC16A/PCLO/TMEM230/CUL3/MAGI2/SEC31A/DNM3/CLN3/DNM2/NLGN3/CLASP2/TRAPPC2/F8/MAP2/NLGN1/TRIM46/SAR1A/SCRIB/KIF3A/SERPINA1/PICALM/GOSR2/FOLR1/PPP6R3/ARL6/SEPTIN5/RAB27A/CSNK1D/SYBU/PREB/PSEN1/MCFD2/DYNC1I1/CDH2/CLASP1/GORASP1/TRAK2/STX5/SYNJ1/ARFGAP3/SNAP29/MYO1A/CD59/CTNNB1/VPS33A/VAMP7/GOSR1/TBC1D23/IKBKG/YKT6/SNCA/HTT/DTNBP1/SAR1B/AP3M2/TRA…	97
BP	GO:0021915	neural tube development	78/6930	167/20536	0.000335948	0.0134641	0.0114961	CHRD/SALL4/TSC2/HES1/FZD3/ALDH1A2/FOXA1/PKD1/ITPK1/BBS4/GPR161/DCHS1/SPINT2/LUZP1/ARL13B/CASP3/AMBRA1/TMEM107/FGF8/HIF1A/ARID1A/SPINT1/IFT122/NF1/IFT172/APAF1/GLI2/GRHL3/PROX1/SUFU/PRKACB/SSBP3/STK4/TRAF3IP1/MED12/PTCH1/MTHFR/SCRIB/TCF7/PAX6/SFRP1/KDM6A/NPHP3/TRIM71/ZEB2/FOLR1/RARA/TULP3/TCTN1/PSEN1/MTHFD1L/PLXNB2/GLMN/PTK7/PHGDH/CC2D2A/DLC1/STK3/CTHRC1/ADM/FUZ/CFL1/LRP6/DACT1/KDM2B/MTHFD1/ZFP36L…	78
BP	GO:0006282	regulation of DNA repair	61/6930	125/20536	0.000344793	0.0136923	0.011691	HELB/PML/MRNIP/OGG1/EYA1/SIRT6/AXIN2/RPA2/RTEL1/FANCB/PARPBP/HMGB1/BABAM2/BRCA1/HMGA2/EYA4/FIGNL1/PARP9/RADX/WAS/ACTR2/SHLD1/WRNIP1/DTX3L/APBB1/SPIRE2/ZNF365/BRCC3/NUDT16L1/TFIP11/SPIRE1/FIGN/TP53BP1/RIF1/DDX11/UBE2V1/PARP3/TRIP12/RECQL5/RPS3/CHEK1/CYREN/SIRT1/EGFR/USP51/NSD2/SLF1/ERCC6/SPIDR/UBE2V2/UBR5/PRKDC/AUNIP/XRCC1/FMN2/UBE2N/TERF2/RMI2/TMEM161A/BABAM1/PARP1	61
BP	GO:0009225	nucleotide-sugar metabolic process	24/6930	39/20536	0.000347781	0.0136923	0.011691	GFPT2/UAP1/PGM3/FCSK/AMDHD2/CSGALNACT1/MGAT1/GUK1/EXTL2/UGGT2/RENBP/UXS1/DPAGT1/SLC35A3/NAGK/GALT/GNPDA1/UGDH/GNPDA2/TSTA3/GNE/FUT8/MPI/UGP2	24
BP	GO:0031111	negative regulation of microtubule polymerization or depolymerization	24/6930	39/20536	0.000347781	0.0136923	0.011691	FGF13/MAP6D1/MID1IP1/CDH5/CLASP2/MAP2/CLIP3/STMN1/SPEF1/MID1/DYRK1A/CLASP1/INPP5J/HDAC6/CAMSAP3/CAMSAP2/ARHGEF2/SNCA/APC/KATNB1/TTBK2/TBCD/EML2/FKBP4	24
BP	GO:0140014	mitotic nuclear division	124/6930	285/20536	0.000351634	0.0137445	0.0117356	CDK13/STAG2/UBE2C/PCID2/SGO1/AURKC/CCDC8/AURKB/GEN1/FGF8/PHF23/CD28/EPGN/CUL3/CHEK2/NUP62/NSFL1C/CLASP2/CDC14A/NFE2L1/NUF2/NUMA1/NAA10/L3MBTL1/NEK6/SMC2/CDC14B/KIF2A/MIS12/SIRT2/POGZ/AAAS/ZWINT/NCAPH2/TOM1L2/BTC/AURKA/PRMT5/NPM2/ARHGEF10/USP16/PDXP/OBSL1/CDC25C/NME6/IGF2/CDK5RAP2/DIS3L2/IL1B/CLASP1/RCC1/RACGAP1/ANAPC1/FBXW5/CHEK1/KIF4B/KNTC1/ANAPC15/ANAPC5/KIF25/KLHL22/DSN1/NIPBL/KIFC1/MAD2L1BP/T…	124
BP	GO:0050770	regulation of axonogenesis	89/6930	195/20536	0.000355935	0.0137445	0.0117356	SEMA3F/RTN4R/NTN1/VEGFA/MEGF8/SKIL/PTPRS/SLIT2/CHODL/NTRK2/FGF13/BDNF/SEMA6D/NTRK3/NIN/RTN4/ZFYVE27/LRP1/SEMA4D/MAPT/SEMA6C/CXCL12/MARK2/KEL/DNM2/PLXNB1/SIPA1L1/MAP2/SIN3A/ULK2/TNR/TRIM46/L1CAM/ADNP/PAK3/SLITRK1/NRCAM/ZEB2/ZSWIM8/STK25/PSEN1/CHN1/CDH2/APOE/PLXNB2/SYNGAP1/MYCBP2/TRAK2/PTK2/NRP1/GOLGA4/SEMA3E/EPHA4/MAP3K13/IFRD1/PLXNB3/SEMA3A/SEMA4F/ROBO1/SEMA3G/DBN1/PLXND1/FSTL4/WDR36/RUFY3/MCF2/C…	89
BP	GO:0051650	establishment of vesicle localization	89/6930	195/20536	0.000355935	0.0137445	0.0117356	KIF13A/MLPH/USO1/BBS4/FNBP1L/CNIH3/FYCO1/LRRK2/RASGRP1/SEC16A/TMEM230/CUL3/SEC31A/DNM3/CLN3/DNM2/CLASP2/TRAPPC2/F8/MAP2/NLGN1/TRIM46/SAR1A/SCRIB/KIF3A/SERPINA1/PICALM/GOSR2/FOLR1/PPP6R3/ARL6/SEPTIN5/RAB27A/CSNK1D/SYBU/PREB/PSEN1/MCFD2/DYNC1I1/CLASP1/GORASP1/TRAK2/STX5/SYNJ1/ARFGAP3/SNAP29/CD59/CTNNB1/VAMP7/GOSR1/TBC1D23/IKBKG/YKT6/SNCA/HTT/DTNBP1/SAR1B/AP3M2/TRAPPC4/ARFGAP2/CTSC/AP3B2/BLOC1S5/WIP…	89
BP	GO:0072331	signal transduction by p53 class mediator	132/6930	306/20536	0.000358652	0.0137445	0.0117356	MAPK14/ARID3A/SP100/KAT6A/PML/HIPK4/SHISA5/PRKAA1/RPA2/CNOT4/AURKB/BOK/ELL3/PCBP4/TAF9/CHD3/MAPK11/BCL2/ZNF385B/ZNF385A/RAD1/HIPK2/PIDD1/CHEK2/MDM2/KAT5/BRCA1/RAD17/TP53/RBBP8/RHNO1/DYRK3/MDM4/PLAGL1/MUC1/L3MBTL1/RBBP4/CDK1/EHMT2/TOPORS/BAX/RNF34/PLA2R1/BANP/MRE11/RPL23/AURKA/EDA2R/JMY/ING4/SNAI2/PRMT5/DYRK1A/NOP2/RAD9B/MARCHF7/RFC4/RFFL/CDC25C/CD44/SMYD2/E2F7/CNOT9/PHF20/BRPF1/SPRED2/TBP/BAG6/HD…	132
BP	GO:0046834	lipid phosphorylation	37/6930	68/20536	0.000359375	0.0137445	0.0117356	PIK3R3/EFR3B/DGKG/PIP5KL1/SOCS1/DGKH/IP6K2/SPHK2/PIK3C2B/DGKA/TTC7A/IP6K1/PIK3C3/PIKFYVE/PIP5K1A/TMEM150A/DGKD/FAM126A/INPP1/PIP4K2C/DGKI/DGKZ/PIK3CB/PIK3CA/BPNT1/DGKQ/IMPA1/PIK3R1/SOCS2/PIP5K1C/TTC7B/SMG1/DGKE/SOCS6/SPHK1/PIP4K2A/PIK3R2	37
BP	GO:0003205	cardiac chamber development	81/6930	175/20536	0.000373288	0.0141356	0.0120695	SALL4/HES1/DLL4/PAX8/ACVR1/SLIT2/MYL3/NOS3/MESP1/LUZP1/TPM1/ZFPM1/FGF8/HIF1A/ARID1A/ID2/TAB1/TNNI1/NPY5R/RBPJ/TNNI3/MDM2/DNM2/TP53/MATR3/RYR2/PROX1/MDM4/ADGRG6/HEY2/RBM15/SUFU/TGFBR1/UBE4B/DSP/FOXC1/NPHP3/SMARCD3/RARA/FRS2/FGFRL1/LTBP1/DNAH11/SCN5A/TGFBR3/MEF2C/NRP1/RARB/COL11A1/ADAMTS1/CRELD1/ROBO1/PTK7/NSD2/MATR3/ANK2/PLXND1/ZFPM2/NKX2-5/NRG1/HEY1/TEK/WNT11/SNX17/PKP2/HECTD1/SAV1/DCTN5/MKS1/ZBT…	81
BP	GO:0006338	chromatin remodeling	103/6930	231/20536	0.000373824	0.0141356	0.0120695	KDM4B/MORC2/FOXA1/KDM6B/PABPC1L/MYC/CENPO/DNMT3A/PBRM1/SMARCA2/SIRT6/PHF8/ARID1A/CHD3/BPTF/HMGB1/BAZ2B/SMARCA4/HDAC4/SUPT6H/SMARCAD1/NRDE2/VPS72/HMGA2/TASOR/KDM5B/CENPL/CENPW/ITGB3BP/SMARCA1/ZNFX1/SCMH1/CENPI/RBBP4/KDM5C/PADI4/CENPP/FOXP3/SMARCD1/SIRT2/BAZ1A/KDM5D/KDM6A/MBD1/SMARCD3/CENPN/SRCAP/NPM2/MBD2/ARID1B/RERE/CENPM/INO80B/SUV39H2/EZH1/KDM4C/HDAC2/BEND3/MYB/SIRT1/ESR1/INO80C/SATB2/NUDT5/DAX…	103
BP	GO:0051983	regulation of chromosome segregation	53/6930	106/20536	0.000389468	0.0144158	0.0123087	PCID2/AXIN2/AURKB/GEN1/CUL3/ECT2/NUMA1/NAA10/HDAC8/NEK6/PUM1/SMC6/SIRT2/CDC42/DDX11/CDK5RAP2/RACGAP1/ANAPC1/RAD18/ANAPC15/ANAPC5/KLHL22/NIPBL/CTNNB1/TPR/TTK/SLF1/PTTG2/APC/CCNB1/ANAPC4/IK/RIOK2/TRIP13/SPDL1/NSMCE2/TNKS/ATM/BUB1/USP44/ESPL1/XRCC3/DYNC1H1/ANAPC11/RMI2/NDC80/LCMT1/ZNF207/CDC6/BECN1/CSNK2A1/CENPF/TACC3	53
BP	GO:0006744	ubiquinone biosynthetic process	13/6930	17/20536	0.000389848	0.0144158	0.0123087	COQ8B/COQ2/COQ3/COQ4/UBIAD1/COQ6/COQ10B/FDXR/NDUFA9/COQ7/COQ10A/COQ5/COQ9	13
BP	GO:0072673	lamellipodium morphogenesis	13/6930	17/20536	0.000389848	0.0144158	0.0123087	ENPP2/SNX1/ABI1/PLEKHO1/SRC/ARHGEF7/RREB1/KANK1/CORO1B/CD44/WASF1/CORO1C/ARPIN	13
BP	GO:1901663	quinone biosynthetic process	13/6930	17/20536	0.000389848	0.0144158	0.0123087	COQ8B/COQ2/COQ3/COQ4/UBIAD1/COQ6/COQ10B/FDXR/NDUFA9/COQ7/COQ10A/COQ5/COQ9	13
BP	GO:0031331	positive regulation of cellular catabolic process	170/6930	407/20536	0.00039604	0.0144616	0.0123479	FMR1/TSC2/NOD1/GPLD1/HSPBP1/CPEB3/RNF185/FURIN/ADRA2A/KCNE2/FYCO1/PRKAA1/LRRK2/GPD1/RNF152/MLXIPL/AMBRA1/HIF1A/CAMKK2/P2RX7/LRP1/NANOS3/HMGB1/TFEB/MDM2/KAT5/APP/TRIM13/RNF14/ULK2/CSNK1E/PFKFB2/RNF217/MOV10/PUM1/DXO/IRS2/METTL3/PLEKHN1/PFKFB3/C9orf72/SIRT2/DTX3L/TRIM71/BAX/DNAJB2/SUMO1/BCL2L11/ATXN3/CAV1/AURKA/NFE2L2/CSNK1D/ZFAND2A/IL6/PSEN1/PPARA/DAB2IP/GIGYF2/DHRSX/AKT2/PFKFB4/FLCN/IL1B/ATG7/TNF…	170
BP	GO:0036498	IRE1-mediated unfolded protein response	36/6930	66/20536	0.000403253	0.0144616	0.0123479	SERP1/ADD1/LMNA/SEC31A/GET3/DCTN1/SHC1/EXTL2/ARFGAP1/EXTL1/ZBTB17/BAX/BCL2L11/GOSR2/VAPB/PREB/DAB2IP/DDX11/TATDN2/DNAJB11/EDEM1/SSR1/YIF1A/PDIA5/EXTL3/SYVN1/PPP2R5B/HYOU1/CUL7/ATP6V0D1/PDIA6/PTPN1/WIPI1/FICD/BFAR/ACADVL	36
BP	GO:0072665	protein localization to vacuole	36/6930	66/20536	0.000403253	0.0144616	0.0123479	C12orf66/VPS37D/RTN4/AP4M1/VPS13A/NAGPA/GOSR2/GCC2/TNFAIP3/ROCK2/LAMP2/SH3BP4/VAMP7/LAMTOR4/RAB7A/LAMTOR5/ZFYVE16/CLU/SNX16/VPS37A/CD81/HSPA8/SH3GLB1/VPS37C/M6PR/GNPTAB/VTI1B/MON1B/MEAK7/HGS/GGA3/NCOA4/BECN1/SZT2/CACNG8/SCARB2	36
BP	GO:0034644	cellular response to UV	45/6930	87/20536	0.000404267	0.0144616	0.0123479	FMR1/NFATC4/MYC/AURKB/RHBDD1/MDM2/HYAL2/TP53/RHNO1/PTGS2/PTPRK/C9orf116/CARD16/METTL3/MME/BAX/CHEK1/CERS1/SIRT1/TREX1/CDC25A/CASP9/TP53INP1/CDKN1A/TAF1/DHX36/ST20/ATR/PIK3R1/POLD3/USP28/ZBTB1/YY1/MC1R/BMF/E2F4/CREBBP/IMPACT/STK11/TMEM161A/ERCC1/POLD1/DDB2/INO80/PARP1	45
BP	GO:0008064	regulation of actin polymerization or depolymerization	86/6930	188/20536	0.000404561	0.0144616	0.0123479	CCL26/LATS1/AVIL/ADD1/BBS4/SLIT2/TMOD4/RICTOR/SCIN/CDC42EP5/PFN4/ARHGAP28/FMN1/WASHC2C/SPTBN4/CXCL12/DLG1/SPTAN1/DMTN/KIRREL1/ADD3/NCKAP1/ARPC5/KANK4/PREX1/PAK3/ARHGAP40/TMOD1/BIN1/WAS/ACTR2/KANK1/CIT/GRB2/EVL/SPIRE2/CORO1B/JMY/PDXP/FCHSD2/SPIRE1/PPP1R9A/TRIM27/ACTR3/TRIOBP/ARPC1B/TMSB15B/WASF1/ARPC2/LMOD3/CDC42EP3/CDC42EP1/ARPC4/MTPN/PLEKHG2/FER/NAA80/PFN2/DBN1/NCK1/CAPZA2/WDR1/RASA1/BAG4/NCK2/C…	86
BP	GO:0031570	DNA integrity checkpoint	86/6930	188/20536	0.000404561	0.0144616	0.0123479	MAPK14/FOXN3/ARID3A/PML/MRNIP/RPA2/CNOT4/PCBP4/ZNF385A/RAD1/BABAM2/PIDD1/CHEK2/MDM2/BRCA1/CEP63/HMGA2/NEK11/RAD17/TP53/RHNO1/MDM4/PLAGL1/PEA15/MUC1/CDK1/FOXO4/CDC14B/CLOCK/BAX/MRE11/EME1/AURKA/BRCC3/RAD9B/ATF2/GIGYF2/TP53BP1/CDC25C/E2F7/MDC1/THOC5/CNOT9/DDX39B/TAOK3/WAC/CHEK1/HUS1/TREX1/DNA2/STK33/CDKN1A/DOT1L/TFDP1/RPS27L/CDC45/TFDP2/CNOT6L/CCNB1/ATR/NBN/CNOT8/CNOT7/CCAR2/PRMT1/E2F8/ATM/MUS81/HI…	86
BP	GO:0002433	immune response-regulating cell surface receptor signaling pathway involved in phagocytosis	42/6930	80/20536	0.000413818	0.0144616	0.0123479	MYO1G/FCGR2A/WIPF1/PLA2G6/ELMO2/ABI1/NCKAP1/ARPC5/VAV2/SRC/WAS/ACTR2/GRB2/WIPF2/FGR/CDC42/NCKIPSD/RAPGEF1/ACTR3/ARPC1B/ARPC2/PLPP4/PTK2/ARPC4/PIK3CB/FYN/PIK3CA/NCK1/MYO10/LYN/PIK3R1/PAK1/APPL2/CYFIP1/PLCG2/MYO1C/PLD2/BAIAP2/YES1/VAV1/CYFIP2/PIK3R2	42
BP	GO:0038096	Fc-gamma receptor signaling pathway involved in phagocytosis	42/6930	80/20536	0.000413818	0.0144616	0.0123479	MYO1G/FCGR2A/WIPF1/PLA2G6/ELMO2/ABI1/NCKAP1/ARPC5/VAV2/SRC/WAS/ACTR2/GRB2/WIPF2/FGR/CDC42/NCKIPSD/RAPGEF1/ACTR3/ARPC1B/ARPC2/PLPP4/PTK2/ARPC4/PIK3CB/FYN/PIK3CA/NCK1/MYO10/LYN/PIK3R1/PAK1/APPL2/CYFIP1/PLCG2/MYO1C/PLD2/BAIAP2/YES1/VAV1/CYFIP2/PIK3R2	42
BP	GO:2001242	regulation of intrinsic apoptotic signaling pathway	82/6930	178/20536	0.000414841	0.0144616	0.0123479	BCL2L2/SKIL/DAPK2/NME5/ACKR3/LRRK2/BBC3/CYLD/RTKN2/SEPTIN4/BOK/ELL3/HIF1A/TAF9/DDIAS/BCL2/ZNF385A/STYXL1/CXCL12/MDM2/SIAH1/FIGNL1/DNM1L/TP53/OPA1/SGMS1/SOD2/PTGS2/IL20RA/VNN1/MUC1/SRC/BAX/BCL2L11/CAV1/SNAI2/NFE2L2/SELENOS/BID/MARCHF7/GSDME/CD44/FLCN/MAGEA3/BCL2L1/NONO/RPS3/IVNS1ABP/BCAP31/SIRT1/FIS1/PTTG1IP/NCK1/MAPK7/ARHGEF2/ENO1/RACK1/CLU/CCAR2/NCK2/SYVN1/HYOU1/GRINA/BCLAF1/TPT1/NDUFS3/PTPN1/RA…	82
BP	GO:0042147	retrograde transport, endosome to Golgi	50/6930	99/20536	0.000415517	0.0144616	0.0123479	STX10/RAB9A/SNX1/DENND2A/LRRK2/GGA1/WASHC2C/ERC1/STX16/SLC66A2/PHETA1/DCTN1/VPS26A/GOSR2/PIKFYVE/TBC1D14/GCC2/PREPL/TRIM27/RAB29/HEATR5B/STX5/TBC1D5/EIPR1/SNX8/VPS29/GOSR1/TBC1D23/CLTC/RBSN/SNX5/VPS52/RAB7A/RIC1/YKT6/RHOBTB3/DENND5A/VPS51/RAB6A/STX6/TBC1D10C/ARL1/HEATR5A/VTI1B/TMEM87A/UBE2O/TBC1D17/ARFRP1/RAB7B/CLN5	50
BP	GO:0071375	cellular response to peptide hormone stimulus	148/6930	349/20536	0.000415856	0.0144616	0.0123479	TSC2/GPLD1/ATP6V1B1/RAP1B/OSBPL8/PIK3R3/GRB14/USO1/ATP6V0E1/CAPN10/IGFBP1/ZBTB7B/LHCGR/INHBB/PRKAA1/ATP6V1G3/PPARG/MEN1/PTPRA/SOCS1/GPR173/GHRL/MAX/CPEB2/CAMK2A/MDM2/PID1/OPA1/INSRR/BGLAP/SHC1/PRKACB/SORBS1/IRS4/ASS1/SLC2A8/SRC/FOXO4/IRS2/GKAP1/AGTRAP/KANK1/STAT3/GRB2/PRKAR1A/CAV1/NFE2L2/GPER1/SELENOS/UMODL1/ARID1B/GRB10/AGTR1/GPR21/HDAC9/RPS6KB1/ESRRA/MBD5/NR4A2/AHSG/CCND3/IGF2/AKT2/ADIPOR1/CPS1…	148
BP	GO:0044784	metaphase/anaphase transition of cell cycle	32/6930	57/20536	0.000421021	0.0144616	0.0123479	PCID2/AURKB/GEN1/CUL3/NEK6/CDK5RAP2/ANAPC1/ANAPC15/ANAPC5/KLHL22/TPR/TTK/APC/CCNB1/ANAPC4/IK/RIOK2/TRIP13/SPDL1/NSMCE2/ATM/BUB1/USP44/ESPL1/XRCC3/ANAPC11/NDC80/LCMT1/ZNF207/CDC6/CENPF/TACC3	32
BP	GO:0046580	negative regulation of Ras protein signal transduction	32/6930	57/20536	0.000421021	0.0144616	0.0123479	ITGA3/RIPOR2/RASA4/RABGEF1/SPRY3/RASA4B/SCAI/ABL2/CUL3/NUP62/NF1/STMN1/SPRY2/ARHGAP44/KANK1/MAPKAP1/DAB2IP/RAPGEF1/FBP1/FLCN/STAMBP/SYNGAP1/BCL6/ITGB1/RASA1/SPRY1/DLC1/PPP2CB/ARHGAP42/STMN3/KCTD10/KCTD13	32
BP	GO:0046390	ribose phosphate biosynthetic process	93/6930	206/20536	0.000421338	0.0144616	0.0123479	DMAC2L/ACSBG1/PAICS/PPARGC1A/NME5/MPC2/ACSL1/GUCY1A1/DCAKD/PDP2/PANK1/ACSS1/ALDOA/IMPDH1/SPHK2/PPCDC/ACLY/PID1/MPC1/GUK1/AMPD1/TAZ/AMPD2/ELOVL5/PPCS/CTPS1/HSD17B8/PPT2/ACACB/ACOT7/NME4/NME9/STAT3/GSTZ1/SLC35B2/AK4/PDP1/ATP5PF/ATP5MC3/ATIC/NME6/ACSL6/UPP1/FLCN/ATP5PO/PRPSAP2/PDHA1/AK9/ELOVL7/ADCY3/CAD/SLC26A2/PPT1/PRPSAP1/CTPS2/PRPS2/ADCY5/HTD2/PDHB/ACSS2/RFK/PANK2/ENO1/SNCA/ELOVL6/CBR4/GUCY1B1/AC…	93
BP	GO:0003279	cardiac septum development	57/6930	116/20536	0.000424873	0.0145085	0.0123879	SALL4/HES1/PAX8/ACVR1/SLIT2/NOS3/LUZP1/ZFPM1/FGF8/ID2/TAB1/RBPJ/MDM2/DNM2/TP53/MATR3/PROX1/MDM4/HEY2/RBM15/SUFU/TGFBR1/NPHP3/RARA/FRS2/FGFRL1/LTBP1/DNAH11/TGFBR3/NRP1/RARB/CRELD1/ROBO1/PTK7/NSD2/MATR3/ANK2/PLXND1/ZFPM2/NKX2-5/HEY1/WNT11/SNX17/HECTD1/SAV1/DCTN5/MKS1/ZBTB14/NOTCH2/GATA6/SMAD7/SMAD4/NPRL3/AP2B1/JAG1/STRA6/BMPR2	57
BP	GO:0016082	synaptic vesicle priming	14/6930	19/20536	0.000437399	0.0148605	0.0126884	STX1B/STX1A/SNAP47/SV2A/VAMP1/UNC13B/SYNJ1/SNAP29/STXBP1/ERC2/SNCA/UNC13A/SNAP23/NAPA	14
BP	GO:0061842	microtubule organizing center localization	20/6930	31/20536	0.000446143	0.015081	0.0128767	NIN/SYNE2/DLG1/BICD2/AKAP9/ARPC5/PARD3/SUN1/AURKA/GPSM2/TBCCD1/DYNC1LI2/SUN2/INTS13/CEP83/NDE1/NUBP1/PAFAH1B1/NDEL1/IFT20	20
BP	GO:0043966	histone H3 acetylation	35/6930	64/20536	0.000452368	0.0152146	0.0129908	BRD1/KAT6A/MCM3AP/TAF9/SPHK2/BRCA1/SIN3A/NAA60/TAF5L/ZNF451/SUPT3H/KAT6B/IRF4/ING4/SUPT7L/JADE1/BRPF1/JADE3/CHEK1/SIRT1/KAT7/TADA3/BRPF3/KAT14/TAF6L/PER1/TRIM16/SMAD4/WBP2/PIH1D1/MBIP/WDR5/TADA2A/SMARCB1/ING5	35
BP	GO:0034453	microtubule anchoring	18/6930	27/20536	0.000478755	0.0158308	0.0135169	BBS4/NINL/NIN/PCM1/CCDC68/BICD2/CLASP2/DCTN1/FGFR1OP/KIF3A/GCC2/CLASP1/DAG1/CEP350/CAMSAP3/CEP57/SAXO2/FOPNL	18
BP	GO:0006541	glutamine metabolic process	16/6930	23/20536	0.000482516	0.0158308	0.0135169	ASNS/SIRT4/GFPT2/GLS2/GLS/GLUL/CTPS1/CPS1/ASNSD1/CAD/CTPS2/PHGDH/NIT2/GLYATL1/PFAS/MECP2	16
BP	GO:0032373	positive regulation of sterol transport	16/6930	23/20536	0.000482516	0.0158308	0.0135169	LIPG/ABCA7/ABCB4/ABCA12/LRP1/ABCA1/PTCH1/SCP2D1/ABCG1/SCP2/APOE/SIRT1/NR1H3/ANXA2/GPS2/NR1H2	16
BP	GO:0032376	positive regulation of cholesterol transport	16/6930	23/20536	0.000482516	0.0158308	0.0135169	LIPG/ABCA7/ABCB4/ABCA12/LRP1/ABCA1/PTCH1/SCP2D1/ABCG1/SCP2/APOE/SIRT1/NR1H3/ANXA2/GPS2/NR1H2	16
BP	GO:0032462	regulation of protein homooligomerization	16/6930	23/20536	0.000482516	0.0158308	0.0135169	BIK/HRK/PEX5/RHOC/SRC/BCL2L11/BID/APOE/GBA/RACK1/CLU/CRYAB/BMF/MIEF2/RIOK3/USP50	16
BP	GO:0046545	development of primary female sexual characteristics	51/6930	102/20536	0.000496748	0.0162164	0.0138462	DMC1/LFNG/VEGFA/VGF/ACVR1B/SLIT2/GNRH1/KIT/INHBB/GDF9/NOS3/SGPL1/CASP3/WT1/BCL2/LHX9/PLEKHA1/SRC/PCYT1B/SFRP1/FOXC1/FANCA/BAX/AFP/ANG/NRIP1/UMODL1/IMMP2L/FSHR/MMP19/IDH1/ZP3/BCL2L1/SIRT1/ESR1/INHBA/ADAMTS1/PDGFRA/BMPR1B/ZFPM2/CTNNA1/ATM/ARRB1/MMP14/ARRB2/SMAD4/INSR/DACH1/ADCYAP1R1/EIF2B4/UBE3A	51
BP	GO:0030832	regulation of actin filament length	86/6930	189/20536	0.000499116	0.0162164	0.0138462	CCL26/LATS1/AVIL/ADD1/BBS4/SLIT2/TMOD4/RICTOR/SCIN/CDC42EP5/PFN4/ARHGAP28/FMN1/WASHC2C/SPTBN4/CXCL12/DLG1/SPTAN1/DMTN/KIRREL1/ADD3/NCKAP1/ARPC5/KANK4/PREX1/PAK3/ARHGAP40/TMOD1/BIN1/WAS/ACTR2/KANK1/CIT/GRB2/EVL/SPIRE2/CORO1B/JMY/PDXP/FCHSD2/SPIRE1/PPP1R9A/TRIM27/ACTR3/TRIOBP/ARPC1B/TMSB15B/WASF1/ARPC2/LMOD3/CDC42EP3/CDC42EP1/ARPC4/MTPN/PLEKHG2/FER/NAA80/PFN2/DBN1/NCK1/CAPZA2/WDR1/RASA1/BAG4/NCK2/C…	86
BP	GO:0008654	phospholipid biosynthetic process	130/6930	303/20536	0.000515574	0.016597	0.0141711	INPP4A/CWH43/AGAP2/PIK3R3/INPP4B/TAMM41/HTR2C/IDI2/PGAP2/MTMR12/SERINC4/GPD1/RUFY1/PLD6/PCYT2/PLD1/PLA2G6/MTMR3/ISYNA1/SPHK2/PLEKHA4/CHKA/CEPT1/BMX/SGMS1/LPGAT1/SERAC1/SYNJ2/PIK3C2B/FIG4/PLEKHA1/INPP5F/TAZ/SLC44A5/SAMD8/SLC44A1/CRLS1/PCYT1B/ACP6/DGKA/SGMS2/CHAT/DDHD1/PLEKHA8/PISD/PIK3C3/STARD10/PIKFYVE/PGAP1/PIP5K1A/DPAGT1/PHOSPHO1/SLC44A4/CPNE1/IDH1/SH3YL1/GNPAT/DHDDS/ZP3/SACM1L/PCYT1A/ACHE/INPP…	130
BP	GO:0006888	endoplasmic reticulum to Golgi vesicle-mediated transport	100/6930	225/20536	0.000517339	0.016597	0.0141711	PROC/LMF1/USO1/CNIH3/MIA2/ANK3/TMED6/TMED4/GAS1/LRRK2/GOLT1A/LMAN1L/SEC16A/COPG2/SPTBN4/INSIG1/CUL3/COG5/SEC31A/NRBP1/SPTAN1/TRAPPC2/F8/DCTN1/COG2/BGLAP/ARFGAP1/SAR1A/BCAP29/TRAPPC12/YIF1B/SERPINA1/GOSR2/FOLR1/PPP6R3/VAPB/DYNC1I2/CSNK1D/PREB/MCFD2/PGAP1/DYNC1I1/SEC22C/PITPNM3/GORASP1/SEC23B/TMED3/BCAP31/STX5/ARFGAP3/DYNC1LI2/CD59/RAB43/VAMP7/ARF4/GOSR1/YIF1A/PROS1/DCTN3/TMED5/CTAGE4/CTAGE8/SEC22A…	100
BP	GO:0048675	axon extension	62/6930	129/20536	0.000518268	0.016597	0.0141711	SEMA3F/RTN4R/NTN1/VEGFA/MEGF8/PTPRS/SLIT1/SLIT2/SEMA6D/NTRK3/RTN4/ZFYVE27/LRP1/SEMA4D/MAPT/SEMA6C/CXCL12/DNM2/NLGN3/MAP2/SIN3A/DCLK1/ULK2/TNR/TRIM46/L1CAM/ADNP/RAPH1/NRCAM/C9orf72/PPP3CB/APOE/NRP1/GOLGA4/SEMA3E/MAP3K13/IFRD1/SEMA3A/SEMA4F/ALCAM/ITGB1/SEMA3G/DBN1/WDR36/RUFY3/CDKL3/PAK1/MACF1/SPG11/SEMA4B/CYFIP1/SEMA7A/PAFAH1B1/TRPV2/NDEL1/SEMA6B/RYK/DISC1/CDKL5/SLC9A6/GDI1/BMPR2	62
BP	GO:0032271	regulation of protein polymerization	105/6930	238/20536	0.000527258	0.0168045	0.0143483	CCL26/LATS1/AVIL/ADD1/BBS4/SLIT2/TMOD4/RICTOR/SCIN/CDC42EP5/CLIP1/PFN4/ARHGAP28/FMN1/NIN/WASHC2C/SPTBN4/MAPT/CDH5/DLG1/SPTAN1/DMTN/AKAP9/KIRREL1/ADD3/MAP2/CLIP3/NCKAP1/TOGARAM1/DCTN1/ARPC5/PRUNE1/NUMA1/KANK4/PREX1/PAK3/ARHGAP40/STMN1/TMOD1/BIN1/WAS/ACTR2/KANK1/GRB2/EVL/SPIRE2/CORO1B/JMY/DYRK1A/FCHSD2/SPIRE1/PPP1R9A/TRIM27/ACTR3/CDK5RAP2/TRIOBP/ARPC1B/CLASP1/TMSB15B/WASF1/INPP5J/ARPC2/LMOD3/RPS3/C…	105
BP	GO:0000082	G1/S transition of mitotic cell cycle	128/6930	298/20536	0.000536355	0.0168877	0.0144194	POLE2/ZNF655/LATS1/ACVR1B/MYC/RIPK1/CCND2/PKD1/ARID3A/ACVR1/PML/PRIM2/BACH1/KLF11/RPA2/CNOT4/PCBP4/PHF8/ID2/BCL2/PRMT2/ZNF385A/MAX/RBL1/CUL3/PIDD1/CHEK2/CAMK2A/MDM2/EIF4G1/TP53/BRD4/RRM2/RBBP8/MDM4/PLAGL1/MUC1/GFI1/FHL1/CDK1/CUL2/AIF1/MCM8/TRIM71/BAX/FAM107A/SLFN11/PPP3CA/AURKA/BID/RPS6KB1/GIGYF2/JADE1/MEPCE/CDC25C/CCND3/USP37/E2F7/CTDSPL/MCM5/CNOT9/RCC1/MCM7/CDC7/ECD/CTDSP1/CDC25A/PLCB1/CCNA1/PI…	128
BP	GO:0030041	actin filament polymerization	89/6930	197/20536	0.000537371	0.0168877	0.0144194	CCL26/LATS1/AVIL/ADD1/DIAPH3/BBS4/SLIT2/TMOD4/RICTOR/SCIN/CDC42EP5/PFN4/ARHGAP28/FMN1/WASHC2C/SPTBN4/DLG1/SPTAN1/DMTN/KIRREL1/ADD3/NCKAP1/ARPC5/KANK4/PREX1/PAK3/ARHGAP40/TMOD1/AIF1/BIN1/WAS/ACTR2/ARHGAP6/KANK1/DIAPH1/GRB2/EVL/SPIRE2/CORO1B/FAM107A/JMY/ANG/FCHSD2/SPIRE1/PPP1R9A/TRIM27/ACTR3/TRIOBP/ARPC1B/TTC17/TMSB15B/WASF1/ARPC2/LMOD3/CDC42EP3/CDC42EP1/ARPC4/MTPN/PLEKHG2/FER/PFN2/JAK2/DBN1/NCK1/C…	89
BP	GO:0034329	cell junction assembly	183/6930	444/20536	0.000537439	0.0168877	0.0144194	IL1RAP/NTN1/PARD6A/VEGFA/PCDHB3/PCDHB10/PCDHB14/SLITRK3/RAP1B/LAMA5/PTPRS/NECTIN1/CDH10/SLIT1/LAMA3/ESAM/CNTN5/RHOC/SHANK1/CLDN1/BSN/LRFN5/RUNX1/IL1RAPL1/NTRK2/BCR/BDNF/NPHP1/NTRK3/FMN1/PLEC/PRKCH/BCL2/PCLO/GHRL/LRP1/SEMA4D/CDH5/EPB41L3/ERBB4/NPTN/DLG1/CDH26/EIF4G1/MAP4K4/APP/MAGI2/DNM3/TJP1/DMTN/PLXNB1/NLGN3/CLASP2/CTNND1/NLGN1/ECT2/LAMB3/PTPRK/SLK/ADGRB3/SORBS1/ADNP/NTNG2/IL1RAPL2/SRC/ADGRB2/CO…	183
BP	GO:0098781	ncRNA transcription	55/6930	112/20536	0.000541401	0.0169327	0.0144578	ZC3H8/INTS6/ELL3/TAF9/SMARCA4/GTF3C2/TP53/RPRD2/GTF3C5/POLR1E/TCOF1/POU2F2/INTS12/ANG/NABP2/POLR2F/POLR2D/ZNF143/POLR2H/DDX11/GTF3C3/TBP/POLR2B/GTF2A1/CCNT2/BRF1/NIFK/TAF6/NCL/NCBP2/TAF8/ICE1/INTS9/INTS8/POLR2K/INTS10/INTS11/POLR2G/POLR1B/INTS13/MARS1/CCNK/ICE2/INTS14/SNAPC5/NOL11/INTS2/CD3EAP/GTF2F1/PIH1D1/ELL/USPL1/CCNT1/CDK7/SMARCB1	55
BP	GO:0016053	organic acid biosynthetic process	160/6930	383/20536	0.000571195	0.0177814	0.0151825	ASNS/OSBPL6/HAS3/GGT1/ALDH1A2/CDO1/CHST12/CYP2C9/LIPG/HSD3B7/ABCB11/KYNU/CSPG5/ALDH8A1/CSAD/ABAT/GADL1/PRG3/FGFR4/NAGS/PRKAA1/CYP7A1/GLS2/MLXIPL/DHFR2/OSBPL1A/GLS/NAALAD2/ACSS1/UPB1/ACOT4/GLUD2/PYCR1/MID1IP1/GLUL/PTGES/ACSM6/INSIG1/CYP1A2/AKR1A1/ACLY/CBS/BRCA1/FADS2/ATP2B4/GAD1/AP2A1/QKI/PROX1/LPGAT1/PTGS2/UROS/ELOVL5/ASS1/EDN2/ASAH2B/HSD17B8/MTHFR/ACACB/ACOT7/PRXL2B/ALOXE3/AKR1C3/SLC1A3/AASS/CEM…	160
BP	GO:0000731	DNA synthesis involved in DNA repair	29/6930	51/20536	0.000581983	0.0180268	0.015392	POLE2/REV1/PARP10/RPA2/WRNIP1/POLN/SPRTN/UFD1/FAAP20/RFC4/SIRT1/TREX1/RFC1/PRIMPOL/RCHY1/POLD4/POLD3/UBC/RFC5/ZBTB1/PCLAF/USP10/USP43/NPLOC4/POLI/POLD1/UBA52/REV3L/RFC2	29
BP	GO:1905475	regulation of protein localization to membrane	90/6930	200/20536	0.000587554	0.0180268	0.015392	ITGA3/ANXA13/ANK3/GPC2/BBC3/PRKCH/BCL2/LRP1/KCNJ11/DLG1/LRRC15/PID1/WNK3/NUMB/TCAF1/ZMYND8/TCAF2/DMTN/TP53/MTCL1/CLIP3/SORBS1/KCNB1/MAPK8/AR/ARHGEF16/ARHGAP44/MFF/CASP8/PICALM/CEMIP/AKAP5/STX4/YWHAZ/IQSEC2/GPER1/HRAS/BID/MRAP/PPP3R1/AP2M1/CDH2/TMBIM1/KCNE1/AKT2/BCL2L1/INPP5K/GPC1/DAG1/STAC/CSK/ADAM10/FIS1/YWHAB/C2CD5/TFDP1/EGFR/VAMP7/PLS1/PDPK1/FYN/TFDP2/ITGB1/CLTC/ITGB1BP1/RACK1/DAB2/PIK3R1/LYPL…	90
BP	GO:0044843	cell cycle G1/S phase transition	135/6930	317/20536	0.000589683	0.0180268	0.015392	POLE2/ZNF655/LATS1/ACVR1B/MYC/RIPK1/CCND2/PKD1/ARID3A/ACVR1/PML/PRIM2/BACH1/KLF11/MEN1/RPA2/CNOT4/TCIM/PCBP4/PHF8/ID2/BCL2/PRMT2/ZNF385A/MAX/RBL1/CUL3/PIDD1/CHEK2/CAMK2A/MDM2/EIF4G1/ATP2B4/TP53/BRD4/RRM2/RBBP8/MDM4/PLAGL1/MUC1/GFI1/FHL1/CDK1/CUL2/AIF1/MCM8/TRIM71/BAX/FAM107A/SLFN11/PPP3CA/AURKA/BID/RPS6KB1/GIGYF2/JADE1/MEPCE/CDC25C/CCND3/USP37/E2F7/CTDSPL/MCM5/CNOT9/RCC1/MCM7/CDC7/ECD/CTDSP1/STXB…	135
BP	GO:0010761	fibroblast migration	24/6930	40/20536	0.000592394	0.0180268	0.015392	PML/CYGB/SGPL1/HYAL2/DMTN/AKAP12/PAK3/ARHGEF7/SLC8A1/GNA12/PIP5K1A/TNS1/RFFL/TMEM201/DDR2/FER/ITGB1BP1/BAG4/PRR5L/PAK1/CORO1C/APPL2/TGFB1/FGF2	24
BP	GO:0001764	neuron migration	75/6930	162/20536	0.000596668	0.0180268	0.015392	ITGA3/CELSR3/NTN1/VEGFA/FZD3/NEUROD4/BBS4/GNRH1/TLX3/CDK5R2/NTRK2/FGF13/NTRK3/PCM1/FGFR1/GPR173/ERBB4/CXCL12/CAMK2A/MARK2/DCLK1/NAV1/PEX7/TRIM46/LHX6/PRKG1/DRGX/DCDC2/NRCAM/PAX6/PHACTR1/STAT3/BAX/NR2F2/MDK/PSEN1/DAB2IP/NR4A2/CXCR4/PEX13/ULK4/MEF2C/PLXNB2/PTK2/GATA2/NRP1/MDGA1/FBXO45/SATB2/NIPBL/SEMA3A/CTNNB1/FYN/SDCCAG8/ARHGEF2/APBB2/SH3RF1/RAPGEF2/ADGRL3/GPM6A/NRG1/POMK/MATN2/LRP12/ELP3/KIAA0319…	75
BP	GO:1901184	regulation of ERBB signaling pathway	47/6930	93/20536	0.000598882	0.0180268	0.015392	PTPN3/ADRA2A/EPGN/RTN4/RBPJ/PTPN18/NUP62/APP/ZGPAT/MVB12B/SHC1/ARHGEF7/SPRY2/STAM/GRB2/ARAP1/BTC/GPER1/CDC42/CBLB/PSEN1/DAB2IP/EPN1/CNOT9/AFAP1L2/RHBDF1/PTPN12/FER/EGFR/SNX5/RAB7A/SPRY1/ZFYVE28/SH3TC2/NCK2/GPRC5A/LGMN/CDH13/PDE6G/HGS/ERBB2/PTPN2/RHBDF2/PLAUR/EPS15L1/SHKBP1/HIP1	47
BP	GO:0031345	negative regulation of cell projection organization	88/6930	195/20536	0.000600624	0.0180268	0.015392	SEMA3F/ITGA3/RTN4R/NTN1/STX1B/CD38/NFATC4/PTPRS/SLIT2/ODF2L/LRRK2/FGF13/SEMA6D/RTN4RL2/BCL11A/RTN4/LRP1/SEMA4D/SEMA6C/TBC1D7/MDM2/MAP4K4/DNM3/DNM2/NLGN3/LPAR1/MAP2/CERS2/NLGN1/ULK2/TNR/TRIM46/INPP5F/GFI1/TACSTD2/SPRY2/ARHGAP44/KANK1/EVL/PPP3CA/ZNF365/MAP4/CCP110/PSEN1/RAB29/TRPV4/INPP5J/GORASP1/APOE/HDAC2/SYNGAP1/TRAK2/PTK2/NRP1/SEMA3E/EPHA4/IFRD1/PLXNB3/SEMA3A/SEMA4F/FYN/MAK/PFN2/SEMA3G/VIM/FSTL…	88
BP	GO:2001235	positive regulation of apoptotic signaling pathway	88/6930	195/20536	0.000600624	0.0180268	0.015392	BIK/NFATC4/HRK/SKIL/RIPK1/PML/TNFSF12/ZSWIM2/INHBB/BBC3/CYLD/SEPTIN4/BOK/PLA2G6/BCL2/ATF3/STYXL1/INCA1/NF1/SIAH1/HYAL2/DNM1L/TP53/APAF1/IL20RA/PEA15/STK4/MAPK8/TGFBR1/SFRP1/BAX/MFF/CASP8/BCL2L11/CAV1/YWHAZ/TRIM39/GPER1/BID/DAB2IP/PPP3R1/GSDME/FLCN/BCL2L1/RPS3/PAK2/BCAP31/SIRT1/FIS1/INHBA/YWHAB/TFDP1/PPP2R1A/TFDP2/FAM162A/JAK2/COA8/NCK1/CHCHD10/RACK1/BMPR1B/PRR7/CTNNA1/STK3/PPP3CC/NCK2/TPD52L1/CTS…	88
BP	GO:0098732	macromolecule deacylation	56/6930	115/20536	0.00063059	0.0188417	0.0160878	SIRT4/VEGFA/PRKD2/ZBTB7B/PRKAA1/LRRK2/SIRT6/MAPT/SPHK2/HDAC4/SMARCAD1/MIER1/TP53/SIN3A/HDAC8/C6orf89/MAPK8/LYPLA2/PPT2/FOXP3/SIRT2/CAMK2D/DYRK1A/HDAC11/HDAC9/MTA3/TBL1X/NOTUM/TBL1XR1/PHB/SPRED2/HDAC2/HDAC7/BCL6/SIRT1/MORF4L2/PPT1/MTA1/FRY/TADA3/HDAC6/RBM14/NIPBL/ABHD12/CCAR2/LYPLA1/SIRT3/FNTA/BAZ2A/MORF4L1/PER1/SPRED3/SIN3B/TGFB1/REST/PRKD1	56
BP	GO:2001022	positive regulation of response to DNA damage stimulus	49/6930	98/20536	0.000633928	0.0188573	0.016101	FMR1/SKIL/MYC/MRNIP/EYA1/FANCB/ZNF385A/HMGB1/BABAM2/BRCA1/HMGA2/EYA4/PARP9/WAS/ACTR2/SHLD1/DTX3L/APBB1/PLA2R1/SPIRE2/BRCC3/SPIRE1/RIF1/DDX11/PARP3/SPRED2/RPS3/EEF1E1/SIRT1/EGFR/SLF1/ATR/ERCC6/SPIDR/CCAR2/BCLAF1/ATM/PRKDC/XRCC1/RAD9A/FMN2/UBE2N/NSMCE1/HIC1/DDX5/SPRED3/TMEM161A/BABAM1/PARP1	49
BP	GO:0007269	neurotransmitter secretion	80/6930	175/20536	0.000646273	0.0190551	0.01627	STX1B/FMR1/STX1A/P2RX1/RAP1B/SNCAIP/RIMS2/GRIK5/SYP/SYT7/CSPG5/RIMS1/OTOF/PPFIA4/LRRK2/PRRT2/P2RY1/CTBP2/SNAP47/P2RX7/PCLO/RHOT1/CAMK2A/SNCG/DOC2A/SYT5/NF1/MCTP2/GAD1/DNM1L/NLGN1/SV2A/SLC6A9/RIMS3/TACR2/SCRIB/CASK/SNPH/BACE1/SYT1/SYT12/STX4/CPLX3/SEPTIN5/CHAT/VAMP1/UNC13B/GPER1/PSEN1/PREPL/PPP1R9A/RAB5A/MEF2C/PPT1/SYNJ1/SNAP29/DGKI/PFN2/STXBP1/ERC2/SNCA/MCTP1/NAAA/DTNBP1/UNC13A/STX3/PPFIA1/HSPA8/…	80
BP	GO:0099643	signal release from synapse	80/6930	175/20536	0.000646273	0.0190551	0.01627	STX1B/FMR1/STX1A/P2RX1/RAP1B/SNCAIP/RIMS2/GRIK5/SYP/SYT7/CSPG5/RIMS1/OTOF/PPFIA4/LRRK2/PRRT2/P2RY1/CTBP2/SNAP47/P2RX7/PCLO/RHOT1/CAMK2A/SNCG/DOC2A/SYT5/NF1/MCTP2/GAD1/DNM1L/NLGN1/SV2A/SLC6A9/RIMS3/TACR2/SCRIB/CASK/SNPH/BACE1/SYT1/SYT12/STX4/CPLX3/SEPTIN5/CHAT/VAMP1/UNC13B/GPER1/PSEN1/PREPL/PPP1R9A/RAB5A/MEF2C/PPT1/SYNJ1/SNAP29/DGKI/PFN2/STXBP1/ERC2/SNCA/MCTP1/NAAA/DTNBP1/UNC13A/STX3/PPFIA1/HSPA8/…	80
BP	GO:0061572	actin filament bundle organization	78/6930	170/20536	0.000655374	0.0191824	0.0163787	USH1C/TGFB3/ADD1/GPR65/BBS4/RHOC/SHANK1/SYNPO2/ARHGAP28/TPM1/SERPINF2/NF2/CUL3/DMTN/LPAR1/CLASP2/ADD3/TACSTD2/SORBS1/AIF1L/SRC/STMN1/TGFBR1/AIF1/WAS/SHROOM1/PHACTR1/SFRP1/ARHGAP6/LIMCH1/RAPGEF3/EVL/SPIRE2/NOX4/ARAP1/CORO1B/PHLDB2/SYNPO/FAM107A/ARHGEF10/CDC42/PDXP/SPIRE1/PPP1R9A/CLASP1/INPP5K/ROCK2/NRP1/ASAP3/ACTN1/FAM171A1/PLS1/PFN2/ITGB5/ITGB1BP1/PLS3/FHDC1/DLC1/PIK3R1/BAG4/PAK1/WNT11/PPFIA1/RDX…	78
BP	GO:0016575	histone deacetylation	41/6930	79/20536	0.000656324	0.0191824	0.0163787	VEGFA/PRKD2/ZBTB7B/LRRK2/SIRT6/SPHK2/HDAC4/SMARCAD1/MIER1/TP53/SIN3A/HDAC8/C6orf89/MAPK8/FOXP3/SIRT2/CAMK2D/HDAC11/HDAC9/MTA3/TBL1X/TBL1XR1/PHB/HDAC2/HDAC7/BCL6/SIRT1/MORF4L2/MTA1/TADA3/HDAC6/RBM14/NIPBL/SIRT3/BAZ2A/MORF4L1/PER1/SIN3B/TGFB1/REST/PRKD1	41
BP	GO:0008361	regulation of cell size	87/6930	193/20536	0.000671248	0.0195333	0.0166783	SEMA3F/RB1CC1/RTN4R/NTN1/GNB3/VEGFA/MEGF8/PTPRS/ADD1/DEPTOR/KCNMA1/FGF13/SLC26A5/CLCN6/BDNF/SEMA6D/NTRK3/P2RX7/RTN4/ZFYVE27/LRP1/SEMA4D/MAPT/SEMA6C/CXCL12/SLC12A6/KEL/DNM2/MAP2/SIN3A/ULK2/AKT3/TNR/TRIM46/L1CAM/ADNP/VAV2/NRCAM/AKT1S1/ANXA7/SLC12A1/SLC12A9/TRPV4/CREB1/APOE/NRP1/MTPN/GOLGA4/SLC12A3/SEMA3E/MAP3K13/IFRD1/SEMA3A/SEMA4F/LAMTOR4/SEMA3G/DBN1/LAMTOR5/PRR16/IL7R/FSTL4/WDR36/RUFY3/CLN8/CDKL3…	87
BP	GO:0001558	regulation of cell growth	192/6930	470/20536	0.000676364	0.019597	0.0167326	SEMA3F/RTN4R/NTN1/LTBP4/CD38/CYP27B1/VEGFA/MEGF8/ACVR1B/RIMS2/HPN/PTPRS/RIMS1/PML/RNF157/SLIT2/IGFBP1/IL17RB/GDF9/CDKN2AIP/SMARCA2/FGF13/KIAA1109/PPARG/BDNF/SEMA6D/NTRK3/TMC8/TAF9/WT1/BCL2/BCL11A/RTN4/ZFYVE27/LRP1/ATAD3A/SEMA4D/H3-5/CDK11B/MAPT/IP6K2/SPHK2/MAP2K5/SGK2/SEMA6C/EPB41L3/FBLN5/CXCL12/SMARCA4/EIF4G1/N6AMT1/DNM2/ADAM15/CDK11A/HYAL2/TP53/MAP2/SIN3A/PAK4/ULK2/FGFR1OP/TNR/TRIM46/L1CAM/FHL1…	192
BP	GO:0046394	carboxylic acid biosynthetic process	159/6930	382/20536	0.000719573	0.0207591	0.0177249	ASNS/OSBPL6/HAS3/GGT1/ALDH1A2/CDO1/CHST12/CYP2C9/LIPG/HSD3B7/ABCB11/KYNU/CSPG5/ALDH8A1/ABAT/GADL1/PRG3/FGFR4/NAGS/PRKAA1/CYP7A1/GLS2/MLXIPL/DHFR2/OSBPL1A/GLS/NAALAD2/ACSS1/UPB1/ACOT4/GLUD2/PYCR1/MID1IP1/GLUL/PTGES/ACSM6/INSIG1/CYP1A2/AKR1A1/ACLY/CBS/BRCA1/FADS2/ATP2B4/GAD1/AP2A1/QKI/PROX1/LPGAT1/PTGS2/UROS/ELOVL5/ASS1/EDN2/ASAH2B/HSD17B8/MTHFR/ACACB/ACOT7/PRXL2B/ALOXE3/AKR1C3/SLC1A3/AASS/CEMIP/PL…	159
BP	GO:0009896	positive regulation of catabolic process	194/6930	476/20536	0.000728991	0.0208546	0.0178064	FMR1/TSC2/NOD1/GPLD1/HSPBP1/SNX1/CPEB3/RNF185/FURIN/ADRA2A/KCNE2/TNFSF12/FYCO1/PRKAA1/LRRK2/GPD1/RILP/RNF152/MLXIPL/AMBRA1/HIF1A/CAMKK2/GGA1/P2RX7/LRP1/NANOS3/HMGB1/TFEB/RNF41/MDM2/KAT5/APP/TRIM13/RNF14/ULK2/CSNK1E/PFKFB2/RNF217/MOV10/PUM1/DXO/IRS2/METTL3/PLEKHN1/PFKFB3/C9orf72/ASB9/SIRT2/DTX3L/TRIM71/BAX/DNAJB2/SUMO1/BCL2L11/ATXN3/CAV1/AURKA/NFE2L2/CSNK1D/ZFAND2A/ATG4B/EGLN2/RHBDD3/IL6/PSEN1/PPA…	194
BP	GO:0030330	DNA damage response, signal transduction by p53 class mediator	57/6930	118/20536	0.000729116	0.0208546	0.0178064	ARID3A/SP100/PML/CNOT4/PCBP4/ZNF385A/HIPK2/PIDD1/CHEK2/MDM2/KAT5/BRCA1/TP53/DYRK3/MDM4/PLAGL1/MUC1/CDK1/BAX/PLA2R1/AURKA/ING4/SNAI2/DYRK1A/MARCHF7/CDC25C/CD44/SMYD2/E2F7/CNOT9/SPRED2/EEF1E1/SIRT1/BCL3/PTTG1IP/CDKN1A/TFDP1/RPS27L/TFDP2/CNOT6L/CCNB1/ATR/NBN/CNOT8/CNOT7/NDRG1/PRMT1/E2F8/ATM/CRADD/CNOT2/E2F4/USP10/HIC1/DDX5/SPRED3/MYO6	57
BP	GO:0032392	DNA geometric change	61/6930	128/20536	0.000752513	0.0210267	0.0179534	HELB/ZRANB3/RECQL/RTEL1/ASCC3/CHD3/HMGB1/DHX30/MTERF1/SMARCAD1/TP53/HFM1/SMARCA1/MCM8/WRNIP1/SMARCAL1/XRCC5/MRE11/DQX1/NAV2/XRCC6/RFC4/DDX11/MCM5/RECQL5/MCM9/MCM7/CHTF18/RAD18/RAD54L2/TREX1/CHD6/DNA2/RAD23B/RAD54L/HMGB3/CDC45/ANXA1/RUVBL1/DHX36/ERCC2/ACTR8/ERCC6/NBN/MCM4/GINS4/CHTF8/RAD54B/RECQL4/UBC/RFC5/CHD4/CHD8/CHD9/UBA52/DDB2/MCM3/INO80/RFC2/DDX1/PARP1	61
BP	GO:0030258	lipid modification	110/6930	253/20536	0.000753711	0.0210267	0.0179534	SIRT4/ST3GAL4/MAPK14/PIK3R3/EFR3B/PPARGC1A/DGKG/CYGB/PRKAA1/PIP5KL1/SOAT2/PPARG/SOCS1/MTMR3/DGKH/IP6K2/SPHK2/CPT1B/SYNJ2/PIK3C2B/PEX7/INPP5A/INPP5F/PLPPR4/PLPPR5/IRS2/ACACB/DGKA/TTC7A/IP6K1/ALDH3A2/PHYH/ABCG1/PIK3C3/AGTR1/PPARA/PIKFYVE/SCP2/PIP5K1A/TMEM150A/DGKD/FAM126A/CROT/ACOX3/INPP1/PEX13/HSD17B4/AKT2/ADIPOR1/SACM1L/INPP5J/INPP5K/HACL1/PIP4K2C/APOE/ACOT8/PLPP4/GBA/SYNJ1/MTMR1/DGKI/DGKZ/CRAT/E…	110
BP	GO:0031032	actomyosin structure organization	93/6930	209/20536	0.000756974	0.0210267	0.0179534	EPB41L1/TGFB3/MYOM2/GPR65/BBS4/OBSCN/RHOC/TMOD4/RTKN/ARHGAP28/TPM1/SERPINF2/CDC42BPA/NF2/EPB41L3/EPB41/CUL3/MYPN/CAPN3/LPAR1/CLASP2/AKAP13/ECT2/ACTA1/PROX1/EPB41L2/TACSTD2/SORBS1/SRC/STMN1/TGFBR1/TMOD1/WAS/PHACTR1/SFRP1/ARHGAP6/LIMCH1/RAPGEF3/CIT/PRKAR1A/EVL/NOX4/ARAP1/PHLDB2/MYLK3/ARHGEF10/CDC42/FRMD5/OBSL1/PPP1R9A/CLASP1/LMOD3/INPP5K/MEF2C/CFLAR/RACGAP1/ROCK2/NRP1/NEBL/ASAP3/FAM171A1/MYH9/ITGB1…	93
BP	GO:0007094	mitotic spindle assembly checkpoint	21/6930	34/20536	0.000757123	0.0210267	0.0179534	PCID2/AURKB/GEN1/CDK5RAP2/ANAPC15/KLHL22/TPR/TTK/APC/CCNB1/IK/TRIP13/SPDL1/ATM/BUB1/USP44/XRCC3/NDC80/LCMT1/ZNF207/CENPF	21
BP	GO:0031577	spindle checkpoint	21/6930	34/20536	0.000757123	0.0210267	0.0179534	PCID2/AURKB/GEN1/CDK5RAP2/ANAPC15/KLHL22/TPR/TTK/APC/CCNB1/IK/TRIP13/SPDL1/ATM/BUB1/USP44/XRCC3/NDC80/LCMT1/ZNF207/CENPF	21
BP	GO:0071173	spindle assembly checkpoint	21/6930	34/20536	0.000757123	0.0210267	0.0179534	PCID2/AURKB/GEN1/CDK5RAP2/ANAPC15/KLHL22/TPR/TTK/APC/CCNB1/IK/TRIP13/SPDL1/ATM/BUB1/USP44/XRCC3/NDC80/LCMT1/ZNF207/CENPF	21
BP	GO:0071174	mitotic spindle checkpoint	21/6930	34/20536	0.000757123	0.0210267	0.0179534	PCID2/AURKB/GEN1/CDK5RAP2/ANAPC15/KLHL22/TPR/TTK/APC/CCNB1/IK/TRIP13/SPDL1/ATM/BUB1/USP44/XRCC3/NDC80/LCMT1/ZNF207/CENPF	21
BP	GO:0001508	action potential	65/6930	138/20536	0.000762608	0.0210915	0.0180087	FMR1/P2RX1/KCNJ2/HCN2/PTPN3/SCN2B/ANK3/KCNE4/KCNE2/NTRK2/FGF13/KCNMB3/KCND3/NTRK3/GRIK2/CACNA1C/KCNIP2/DLG1/CHRNA1/SCN8A/CLN3/AKAP9/P2RX4/ATP1A2/NOS1AP/RYR2/ATP1A1/NTSR1/KCNB1/BIN1/NRCAM/DSP/SLMAP/SUMO1/CAV1/JUP/CAMK2D/SRI/GPER1/CXADR/SLC8A1/GPR35/SCN5A/KCNE1/GBA/CD36/KCNH2/CTNNA3/NEDD4L/FGF12/SCN9A/ATP1B1/ANK2/NUP155/KCNJ5/PKP2/CACNB3/AKAP6/YWHAE/GJC1/GNA11/KCNE1B/SCN7A/KCNA2/SCN1B	65
BP	GO:2001044	regulation of integrin-mediated signaling pathway	11/6930	14/20536	0.000775269	0.0212475	0.0181419	LOXL3/BST1/DMTN/LIMS1/LIMS2/CD63/TIMP1/ITGB1BP1/CTNNA1/PRKD1/CD177	11
BP	GO:0042594	response to starvation	91/6930	204/20536	0.000777773	0.0212475	0.0181419	ASNS/WDR24/PPARGC1A/CPEB4/SLC39A5/INHBB/PRKAA1/LRRK2/PPARG/C12orf66/RNF152/AMBRA1/MTMR3/BCL2/ATF3/GLUL/MIOS/MAX/SSTR2/HFE/TP53/MAP1LC3A/ULK2/PIK3C2B/LRP11/XPR1/USP33/MAPK8/EHMT2/STK24/RIPOR1/SFRP1/AKR1C3/DEPDC5/NFE2L2/PIK3C3/WIPI2/COMT/GNPAT/UPP1/CPS1/ATG7/GABARAPL1/FSTL1/GBA/CAD/SIRT1/TBL2/BMT2/TBC1D5/LAMP2/SREBF2/EIF2AK1/CDKN1A/SLC2A1/WDR45/EIF2A/OXCT1/NIM1K/LARP1/ADM/ACAT1/HSPA8/SH3GLB1/WDR59/…	91
BP	GO:0071478	cellular response to radiation	91/6930	204/20536	0.000777773	0.0212475	0.0181419	FMR1/MAPK14/NFATC4/MYC/YAP1/AURKB/TSPYL5/RHBDD1/RAD1/CHEK2/MDM2/NAMPT/HMGA2/DNM2/FIGNL1/HYAL2/RGR/TP53/PPEF1/ECT2/RHNO1/PTGS2/PTPRK/C9orf116/SWI5/CARD16/METTL3/SFRP1/CLOCK/MME/BAX/XRCC5/GRB2/NOX4/SNAI2/HRAS/CAMKMT/XRCC6/LIG4/RAD9B/TP53BP1/AKT2/EEF1D/BCL2L1/CHEK1/CERS1/SIRT1/HUS1/TREX1/TANK/CDC25A/CASP9/NIPBL/TP53INP1/CDKN1A/TENT2/TAF1/DHX36/ST20/ATR/METAP1/SPIDR/PIK3R1/ATM/FNTA/POLD3/CRYAB/USP28/…	91
BP	GO:0009260	ribonucleotide biosynthetic process	89/6930	199/20536	0.000798306	0.0216594	0.0184936	DMAC2L/ACSBG1/PAICS/PPARGC1A/NME5/MPC2/ACSL1/GUCY1A1/DCAKD/PDP2/PANK1/ACSS1/ALDOA/IMPDH1/SPHK2/PPCDC/ACLY/PID1/MPC1/GUK1/AMPD1/TAZ/AMPD2/ELOVL5/PPCS/CTPS1/HSD17B8/PPT2/ACACB/ACOT7/NME4/NME9/STAT3/GSTZ1/SLC35B2/AK4/PDP1/ATP5PF/ATP5MC3/ATIC/NME6/ACSL6/UPP1/FLCN/ATP5PO/PDHA1/AK9/ELOVL7/ADCY3/CAD/SLC26A2/PPT1/CTPS2/ADCY5/HTD2/PDHB/ACSS2/RFK/PANK2/ENO1/SNCA/ELOVL6/CBR4/GUCY1B1/ACSL4/GUCY1A2/ACAT1/UQCC…	89
BP	GO:1902099	regulation of metaphase/anaphase transition of cell cycle	30/6930	54/20536	0.000799322	0.0216594	0.0184936	PCID2/AURKB/GEN1/CUL3/NEK6/CDK5RAP2/ANAPC15/ANAPC5/KLHL22/TPR/TTK/APC/CCNB1/ANAPC4/IK/RIOK2/TRIP13/SPDL1/NSMCE2/ATM/BUB1/USP44/ESPL1/XRCC3/ANAPC11/NDC80/LCMT1/ZNF207/CDC6/CENPF	30
BP	GO:0043434	response to peptide hormone	190/6930	466/20536	0.000802812	0.0216662	0.0184994	TSC2/GPLD1/ATP6V1B1/ACVR1C/VGF/CDO1/RAP1B/OSBPL8/PIK3R3/GRB14/USO1/ATP6V0E1/CAPN10/IGFBP1/GNRH1/ZBTB7B/LHCGR/INHBB/PRKAA1/ATP6V1G3/PPARG/MEN1/PTPRA/EPM2AIP1/HSD11B2/SOCS1/GPR173/EDNRB/GHRL/MAX/CXCL12/CPEB2/CAMK2A/MDM2/PID1/STAT4/OPA1/PTGS2/INSRR/BGLAP/SHC1/ABCC2/PRKACB/SORBS1/IRS4/ASS1/SLC2A8/SRC/FOXO4/IRS2/GKAP1/AGTRAP/PHEX/KANK1/STAT3/GRB2/PRKAR1A/CAV1/NFE2L2/GPER1/SELENOS/UMODL1/ARID1B/GRB10/A…	190
BP	GO:0030833	regulation of actin filament polymerization	78/6930	171/20536	0.000810974	0.0216899	0.0185196	CCL26/LATS1/AVIL/ADD1/BBS4/SLIT2/TMOD4/RICTOR/SCIN/CDC42EP5/PFN4/ARHGAP28/FMN1/WASHC2C/SPTBN4/DLG1/SPTAN1/DMTN/KIRREL1/ADD3/NCKAP1/ARPC5/KANK4/PREX1/PAK3/ARHGAP40/TMOD1/BIN1/WAS/ACTR2/KANK1/GRB2/EVL/SPIRE2/CORO1B/JMY/FCHSD2/SPIRE1/PPP1R9A/TRIM27/ACTR3/TRIOBP/ARPC1B/TMSB15B/WASF1/ARPC2/LMOD3/CDC42EP3/CDC42EP1/ARPC4/MTPN/PLEKHG2/FER/PFN2/DBN1/NCK1/CAPZA2/RASA1/BAG4/NCK2/RDX/EPS8/FMN2/GMFB/TMOD3/ARP…	78
BP	GO:0061157	mRNA destabilization	20/6930	32/20536	0.00081341	0.0216899	0.0185196	CPEB3/MOV10/PUM1/METTL3/PLEKHN1/TRIM71/GIGYF2/ROCK2/FTO/ZC3H12D/DHX36/CNOT6L/METTL14/RBM24/RBM23/ZFP36L1/ZFP36/KHSRP/HNRNPR/YTHDF3	20
BP	GO:0090314	positive regulation of protein targeting to membrane	20/6930	32/20536	0.00081341	0.0216899	0.0185196	ANK3/TCAF1/TCAF2/MTCL1/KCNB1/MFF/CEMIP/HRAS/AKT2/FIS1/C2CD5/FYN/ITGB1BP1/PAK1/ITGAM/CACNB3/CHP1/MYO1C/ERBB2/MIEF2	20
BP	GO:0031647	regulation of protein stability	136/6930	322/20536	0.000843135	0.0223048	0.0190446	ATP1B2/ZBED3/PPARGC1A/C10orf90/USP25/LRRK2/TMEM88/CDKN2AIP/SIRT6/USP19/USP8/CASP3/SEC16A/TAF9/BCL2/NF2/CCT6A/RTN4/CUL3/VHL/LMNA/CHEK2/MDM2/ASGR2/LSS/SIAH1/CAPN3/TP53/GTPBP4/PER3/MDM4/HCFC1/USP33/DNLZ/STK4/SRC/HDAC8/MCM8/APTX/WIZ/CCDC88C/PEX19/SUMO1/RPL23/FAM107A/AURKA/ADGRV1/GET4/TBL1X/AAK1/MARCHF7/WDR81/USP40/FLOT1/FBXL3/PHB/CREB1/BAG6/HSPD1/CCT8/SIRT1/TREX1/LAMP2/STXBP4/NEDD4L/TADA3/HDAC6/STX12…	136
BP	GO:0097193	intrinsic apoptotic signaling pathway	136/6930	322/20536	0.000843135	0.0223048	0.0190446	NFATC4/BCL2L2/SKIL/DAPK2/NME5/PML/ACKR3/SHISA5/MELK/LRRK2/BBC3/CASP3/CYLD/RTKN2/SEPTIN4/BOK/ELL3/HIF1A/TAF9/DDIAS/BCL2/ZNF385B/ZNF385A/STYXL1/HIPK2/CXCL12/CUL3/CHEK2/MDM2/BRCA1/SIAH1/FIGNL1/DNM1L/TP53/APAF1/OPA1/SGMS1/SOD2/PTGS2/IL20RA/VNN1/MUC1/SRC/CUL2/STK24/TOPORS/BAX/BCL2L11/CAV1/ATP2A1/EDA2R/JMY/SNAI2/NFE2L2/HRAS/SELENOS/BID/STK25/DAB2IP/MARCHF7/GSDME/CD44/FLCN/MAGEA3/BCL2L1/NONO/RPS3/IVNS1A…	136
BP	GO:0034332	adherens junction organization	36/6930	68/20536	0.000850598	0.0224136	0.0191376	VEGFA/NECTIN1/CDH10/ADD1/CDH5/CDH26/MAP4K4/NUMB/CTNND1/INAVA/NECTIN4/SRC/DSP/AFDN/JUP/CDH24/ANG/CDH2/KIFC3/CSK/CAMSAP3/CTNNB1/CTNNA1/RDX/PIP5K1C/NUMBL/RASSF8/PKP2/RAB8B/CDH13/TBCD/CDH8/SMAD7/RAMP2/CDH1/HIPK1	36
BP	GO:0071496	cellular response to external stimulus	151/6930	362/20536	0.000864193	0.022604	0.0193002	ASNS/USF2/CYP27B1/KCNJ2/WDR24/RIPOR2/CPEB4/SLC39A5/ASGR1/SLC1A2/NMRAL1/VCAM1/INHBB/TLR3/PRKAA1/LRRK2/P2RY1/PPARG/C12orf66/RNF152/AMBRA1/PIEZO1/P2RX7/MTMR3/BCL2/BCL11A/ATF3/GLUL/MIOS/MAX/HDAC4/MDM2/EIF4G1/CBS/NAMPT/HFE/DNM1L/TP53/P2RX4/MAP1LC3A/OPA1/ATP1A2/TLR5/PIK3C2B/PTGS2/XPR1/BGLAP/ATP1A1/USP33/ADNP/KCNB1/MAPK8/EHMT2/AIF1/STK24/RIPOR1/PHEX/POSTN/SFRP1/AKR1C3/TLR7/DEPDC5/CASP8/P2RY2/FOLR1/IL15/…	151
BP	GO:0010389	regulation of G2/M transition of mitotic cell cycle	102/6930	233/20536	0.000866661	0.022604	0.0193002	HAUS3/HAUS8/FOXN3/NINL/CEP164/MRNIP/AURKB/KCNH5/PCM1/ZFYVE19/HAUS4/BRCA1/APP/CEP63/HMGA2/RAD17/AKAP9/BRD4/SIN3A/DCTN1/CSNK1E/FGFR1OP/PBX1/HAUS7/FHL1/ODF2/CDK1/CNTRL/FOXO4/CCNB3/CDC25B/RAD51B/TUBA4A/SMARCD3/MRE11/AURKA/CCP110/TUBB/DYNC1I2/CSNK1D/MTA3/NEDD1/CDC25C/HAUS6/CEP78/CDK5RAP2/PSMD2/CLASP1/TAOK3/CEP250/CDC7/SFI1/HUS1/PSMD4/CDC25A/PSMB7/PSMD1/PSMC6/PPP2R1A/SDCCAG8/DCTN3/PSMD6/CEP70/CEP41/FBX…	102
BP	GO:0051642	centrosome localization	19/6930	30/20536	0.000867957	0.022604	0.0193002	NIN/SYNE2/DLG1/BICD2/AKAP9/PARD3/SUN1/AURKA/GPSM2/TBCCD1/DYNC1LI2/SUN2/INTS13/CEP83/NDE1/NUBP1/PAFAH1B1/NDEL1/IFT20	19
BP	GO:0071559	response to transforming growth factor beta	115/6930	267/20536	0.000882104	0.0228834	0.0195387	ITGA3/LTBP4/PARD6A/TGFB3/ACVR1C/ACVR1B/SKIL/LTBP2/ACVR1/PPARGC1A/GCNT2/PML/FURIN/PRDM16/CGN/CLDN1/CLEC3B/GDF9/HTRA4/CHST11/MEN1/ZEB1/LTBP3/TAB1/BCL9L/IL17F/PBLD/CDH5/HIPK2/PMEPA1/RNF111/ADAMTSL2/FMOD/DNM2/HYAL2/TP53/APAF1/DLX1/VEPH1/LEFTY2/XCL1/PTPRK/ZNF451/SRC/PARD3/TGFBR1/POSTN/SMAD9/SFRP1/SKOR1/EMILIN1/NOX4/LIMS1/CAV1/FOLR1/NR3C1/SOX6/ZFHX3/FERMT2/RUNX3/COL4A2/SMAD2/LTBP1/FLCN/CITED1/TGFBR3/DU…	115
BP	GO:0060560	developmental growth involved in morphogenesis	110/6930	254/20536	0.000892892	0.0230319	0.0196655	SEMA3F/RTN4R/NTN1/VEGFA/MEGF8/RIMS2/PTPRS/RIMS1/SLIT1/RNF157/SLIT2/YAP1/MESP1/SIRT6/FGF13/BDNF/SEMA6D/NTRK3/FMN1/NIN/BCL11A/RTN4/ZFYVE27/LRP1/SEMA4D/MAPT/SEMA6C/CXCL12/APP/MAGI2/DNM2/NLGN3/MAP2/SIN3A/DCLK1/FGF1/ULK2/KDM5B/TNR/TRIM46/L1CAM/ADNP/MED12/RAPH1/DDR1/SPRY2/NRCAM/POSTN/SFRP1/C9orf72/ZEB2/SYT1/PPP3CB/AURKA/KIF26B/CXCR4/CPNE1/ITSN2/WASF1/CSF1/APOE/NRP1/NEDD4L/GOLGA4/HDAC6/ESR1/SEMA3E/MAP3K…	110
BP	GO:0006047	UDP-N-acetylglucosamine metabolic process	12/6930	16/20536	0.00089471	0.0230319	0.0196655	GFPT2/UAP1/PGM3/AMDHD2/MGAT1/RENBP/DPAGT1/SLC35A3/NAGK/GNPDA1/GNPDA2/GNE	12
BP	GO:2000779	regulation of double-strand break repair	41/6930	80/20536	0.000911265	0.0233682	0.0199526	HELB/PML/MRNIP/OGG1/SIRT6/RPA2/RTEL1/FANCB/PARPBP/HMGA2/FIGNL1/PARP9/RADX/WAS/ACTR2/SHLD1/DTX3L/SPIRE2/ZNF365/NUDT16L1/TFIP11/SPIRE1/FIGN/TP53BP1/RIF1/DDX11/PARP3/TRIP12/RECQL5/CHEK1/CYREN/USP51/NSD2/SLF1/SPIDR/UBR5/PRKDC/AUNIP/FMN2/RMI2/PARP1	41
BP	GO:0050772	positive regulation of axonogenesis	46/6930	92/20536	0.000914943	0.0233729	0.0199567	NTN1/VEGFA/MEGF8/SKIL/SLIT2/CHODL/NTRK2/BDNF/NTRK3/NIN/ZFYVE27/LRP1/SEMA4D/MAPT/CXCL12/PLXNB1/L1CAM/ADNP/SLITRK1/ZEB2/STK25/PLXNB2/NRP1/GOLGA4/MAP3K13/PLXNB3/ROBO1/DBN1/PLXND1/RUFY3/PAK1/MACF1/IST1/CYFIP1/SEMA7A/METRN/PAFAH1B1/ARHGDIA/TRPV2/NDEL1/STK11/TRAK1/DISC1/CDKL5/GDI1/BMPR2	46
BP	GO:0016079	synaptic vesicle exocytosis	59/6930	124/20536	0.000955574	0.0240436	0.0205294	STX1B/FMR1/STX1A/P2RX1/RAP1B/RIMS2/GRIK5/SYP/SYT7/CSPG5/RIMS1/OTOF/LRRK2/PRRT2/P2RY1/CTBP2/SNAP47/P2RX7/PCLO/CAMK2A/DOC2A/SYT5/DNM1L/NLGN1/SV2A/RIMS3/SCRIB/CASK/SNPH/BACE1/SYT1/SYT12/STX4/CPLX3/SEPTIN5/VAMP1/UNC13B/PSEN1/PREPL/RAB5A/SYNJ1/SNAP29/DGKI/PFN2/STXBP1/ERC2/SNCA/DTNBP1/UNC13A/STX3/PIP5K1C/PPFIA2/SNAP23/BLOC1S6/GIT1/FBXL20/CPLX4/NAPA/CALM3	59
BP	GO:0008585	female gonad development	48/6930	97/20536	0.000958244	0.0240436	0.0205294	DMC1/LFNG/VEGFA/VGF/SLIT2/GNRH1/KIT/INHBB/GDF9/NOS3/SGPL1/CASP3/WT1/BCL2/LHX9/PLEKHA1/SRC/PCYT1B/SFRP1/FOXC1/FANCA/BAX/AFP/ANG/NRIP1/UMODL1/IMMP2L/FSHR/MMP19/IDH1/ZP3/BCL2L1/SIRT1/ESR1/INHBA/ADAMTS1/PDGFRA/BMPR1B/ZFPM2/CTNNA1/ATM/ARRB1/MMP14/ARRB2/SMAD4/INSR/EIF2B4/UBE3A	48
BP	GO:2001021	negative regulation of response to DNA damage stimulus	48/6930	97/20536	0.000958244	0.0240436	0.0205294	HELB/ACKR3/OGG1/RTEL1/ELL3/FANCB/PARPBP/TAF9/DDIAS/BCL2/ZNF385A/CXCL12/CHEK2/MDM2/HMGA2/DYRK3/MUC1/RADX/SHLD1/SNAI2/DYRK1A/BID/NUDT16L1/TFIP11/MARCHF7/TP53BP1/RIF1/CD44/THOC5/TRIP12/DDX39B/RECQL5/BCL2L1/RPS3/CYREN/SIRT1/PTTG1IP/CLU/CCAR2/UBR5/TPT1/AUNIP/XRCC1/TERF2/RMI2/THOC1/TMEM161A/ERCC1	48
BP	GO:0006893	Golgi to plasma membrane transport	35/6930	66/20536	0.00095927	0.0240436	0.0205294	KIF13A/ANXA13/ANK3/SEC16A/GGA1/EXOC5/DNM2/BBS1/STEAP2/PREPL/EXOC6B/ARF5/STXBP6/RAB34/SYS1/BLZF1/GOLGA4/VPS35L/CSK/EXOC2/EXOC6/COMMD1/VAMP7/ARF4/OSBPL5/RACK1/GOLGA7/LYPLA1/MACF1/GGA2/C16orf70/RABEP1/NSF/GGA3/ARFRP1	35
BP	GO:0032461	positive regulation of protein oligomerization	17/6930	26/20536	0.000961912	0.0240436	0.0205294	BIK/HRK/RHOC/MMP3/TP53/BAX/BCL2L11/BID/TRABD2A/HDAC6/JCHAIN/RACK1/CLU/SH3GLB1/BMF/MIEF2/USP50	17
BP	GO:1901653	cellular response to peptide	172/6930	419/20536	0.000962751	0.0240436	0.0205294	TSC2/NOD1/GPLD1/ATP6V1B1/BCL2L2/RAP1B/OSBPL8/PIK3R3/GRB14/USO1/ATP6V0E1/CAPN10/IGFBP1/ZBTB7B/VCAM1/LHCGR/INHBB/PRKAA1/KLF11/ATP6V1G3/PPARG/MEN1/PTPRA/SOCS1/GPR173/GHRL/LRP1/MAX/CACNB1/CPEB2/CAMK2A/MDM2/PID1/APP/NAMPT/TP53/OPA1/INSRR/BGLAP/SHC1/PRKACB/SORBS1/IRS4/ASS1/SLC2A8/SRC/FOXO4/AGER/IRS2/GKAP1/AGTRAP/TLR6/KANK1/STAT3/GRB2/PRKAR1A/BACE1/BCL2L11/CAV1/RPL23/NFE2L2/GPER1/SELENOS/UMODL1/ARID1B/G…	172
BP	GO:0006284	base-excision repair	24/6930	41/20536	0.000974023	0.024145	0.0206159	POLG/OGG1/SIRT6/RPA2/SMUG1/MUTYH/HMGA2/TP53/POLL/RPS3/HUWE1/PARP2/DNA2/NEIL2/MBD4/ERCC6/POLB/LIG1/XRCC1/TDG/APEX1/NTHL1/LIG3/POLD1	24
BP	GO:0038179	neurotrophin signaling pathway	24/6930	41/20536	0.000974023	0.024145	0.0206159	KIDINS220/NTRK2/CASP3/BDNF/NTRK3/NTF3/ZFYVE27/MAGI2/SRC/SPRY2/AKT1S1/GRB2/FRS2/RAPGEF1/WASF1/SPRY1/RAPGEF2/PPP2R5B/CYFIP1/BCAR1/NTF4/CYFIP2/SLC9A6/PTPN11	24
BP	GO:0007044	cell-substrate junction assembly	50/6930	102/20536	0.0009945	0.0244713	0.0208945	VEGFA/LAMA5/LAMA3/BCR/FMN1/PLEC/BCL2/LRP1/MAP4K4/DMTN/CLASP2/LAMB3/PTPRK/SLK/SORBS1/SRC/COL16A1/ARHGEF7/SFRP1/ARHGAP6/LIMCH1/LIMS1/PHLDB2/FAM107A/FERMT2/PIP5K1A/ITGA6/TNS1/CLASP1/DUSP22/PTK2/ROCK2/NRP1/ACTN1/CAMSAP3/ITGB4/PDPK1/ITGB1BP1/DLC1/DST/TEK/CD151/THY1/MACF1/SMAD3/DAPK3/CORO1C/MMP14/BCAS3/TRIP6	50
BP	GO:0150115	cell-substrate junction organization	50/6930	102/20536	0.0009945	0.0244713	0.0208945	VEGFA/LAMA5/LAMA3/BCR/FMN1/PLEC/BCL2/LRP1/MAP4K4/DMTN/CLASP2/LAMB3/PTPRK/SLK/SORBS1/SRC/COL16A1/ARHGEF7/SFRP1/ARHGAP6/LIMCH1/LIMS1/PHLDB2/FAM107A/FERMT2/PIP5K1A/ITGA6/TNS1/CLASP1/DUSP22/PTK2/ROCK2/NRP1/ACTN1/CAMSAP3/ITGB4/PDPK1/ITGB1BP1/DLC1/DST/TEK/CD151/THY1/MACF1/SMAD3/DAPK3/CORO1C/MMP14/BCAS3/TRIP6	50
BP	GO:0006622	protein targeting to lysosome	14/6930	20/20536	0.00100448	0.0245365	0.0209502	AP4M1/NAGPA/GCC2/LAMP2/RAB7A/ZFYVE16/CLU/SNX16/HSPA8/M6PR/GNPTAB/HGS/NCOA4/SCARB2	14
BP	GO:0035493	SNARE complex assembly	14/6930	20/20536	0.00100448	0.0245365	0.0209502	STX1A/PRRT2/CLTRN/STX4/VAMP1/SEPTIN8/VPS41/STXBP6/VAMP7/STXBP1/SNCA/VPS11/UVRAG/ANKRD27	14
BP	GO:0003281	ventricular septum development	40/6930	78/20536	0.00103	0.0250684	0.0214044	SALL4/HES1/PAX8/ACVR1/SLIT2/NOS3/LUZP1/ZFPM1/ID2/RBPJ/MDM2/DNM2/MATR3/PROX1/MDM4/HEY2/RBM15/SUFU/TGFBR1/FRS2/FGFRL1/LTBP1/TGFBR3/ROBO1/PTK7/NSD2/MATR3/ZFPM2/NKX2-5/HEY1/WNT11/HECTD1/SAV1/DCTN5/SMAD7/SMAD4/NPRL3/AP2B1/STRA6/BMPR2	40
BP	GO:0097194	execution phase of apoptosis	45/6930	90/20536	0.00103433	0.0250824	0.0214163	FZD3/ACVR1C/ACIN1/CAPN10/CASP10/XKR6/BBC3/CASP3/BOK/HMGB1/MADD/BNIP1/CASP6/DNM1L/TP53/APAF1/STK24/SIRT2/BAX/CASP8/RNF34/GPER1/COLEC11/NMNAT1/IL6/XKR9/RFFL/BCL2L1/RPS3/PAK2/BLCAP/CASP7/AIFM1/ST20/DNASE1L3/DLC1/DICER1/CASP1/KPNB1/MTRNR2L8/PAM16/CDK5RAP3/DNASE2/DEDD2/EXOG	45
BP	GO:0014037	Schwann cell differentiation	23/6930	39/20536	0.00107369	0.0259429	0.0221511	NTRK2/NTRK3/NF1/ADGRG6/POU3F1/CDK1/MED12/PARD3/SIRT2/ARHGEF10/EGR2/AKT2/NAB1/GPC1/DAG1/SH3TC2/NRG1/NDRG1/DICER1/ERBB3/MPP5/LAMA2/FA2H	23
BP	GO:0007040	lysosome organization	34/6930	64/20536	0.00108186	0.025953	0.0221597	SYT7/LRRK2/P2RX7/TFEB/CLN3/ABCA1/NAGPA/RAB34/GBA/PPT1/TREX1/TMEM106B/VPS33A/RAB7A/TMEM175/LAPTM4B/CLN8/ACP2/SRPX/GNPTAB/SPG11/MBTPS1/CLN6/AKTIP/GAA/BECN1/GRN/HOOK2/NAGLU/RAB7B/TPCN2/CLN5/SCARB2/MFSD8	34
BP	GO:0080171	lytic vacuole organization	34/6930	64/20536	0.00108186	0.025953	0.0221597	SYT7/LRRK2/P2RX7/TFEB/CLN3/ABCA1/NAGPA/RAB34/GBA/PPT1/TREX1/TMEM106B/VPS33A/RAB7A/TMEM175/LAPTM4B/CLN8/ACP2/SRPX/GNPTAB/SPG11/MBTPS1/CLN6/AKTIP/GAA/BECN1/GRN/HOOK2/NAGLU/RAB7B/TPCN2/CLN5/SCARB2/MFSD8	34
BP	GO:0007088	regulation of mitotic nuclear division	79/6930	175/20536	0.00109491	0.0261722	0.0223468	CDK13/STAG2/UBE2C/PCID2/CCDC8/AURKB/GEN1/FGF8/CD28/EPGN/CUL3/NUP62/NSFL1C/CDC14A/NFE2L1/NUMA1/NAA10/L3MBTL1/NEK6/CDC14B/SIRT2/TOM1L2/BTC/AURKA/PRMT5/NPM2/PDXP/OBSL1/CDC25C/NME6/IGF2/CDK5RAP2/IL1B/RCC1/ANAPC1/FBXW5/CHEK1/KNTC1/ANAPC15/ANAPC5/KIF25/KLHL22/NIPBL/MAD2L1BP/TPR/TTK/SLF1/PTTG2/APC/CCNB1/ANAPC4/IK/RIOK2/TRIP13/SPDL1/NSMCE2/TNKS/ATM/BUB1/CUL7/USP44/DAPK3/PHB2/ESPL1/XRCC3/SH2B1/TOM1L1/ANAP…	79
BP	GO:0038094	Fc-gamma receptor signaling pathway	42/6930	83/20536	0.00110482	0.026315	0.0224688	MYO1G/FCGR2A/WIPF1/PLA2G6/ELMO2/ABI1/NCKAP1/ARPC5/VAV2/SRC/WAS/ACTR2/GRB2/WIPF2/FGR/CDC42/NCKIPSD/RAPGEF1/ACTR3/ARPC1B/ARPC2/PLPP4/PTK2/ARPC4/PIK3CB/FYN/PIK3CA/NCK1/MYO10/LYN/PIK3R1/PAK1/APPL2/CYFIP1/PLCG2/MYO1C/PLD2/BAIAP2/YES1/VAV1/CYFIP2/PIK3R2	42
BP	GO:0016197	endosomal transport	106/6930	245/20536	0.00113806	0.0269983	0.0230522	LRRC7/STX10/RAB9A/AP5S1/SNX1/TINAGL1/DENND2A/LRRK2/RILP/VPS37D/GGA1/WASHC2C/BVES/SNX18/ERC1/STX16/NDRG4/SLC66A2/DNM1L/DCLK1/MVB12B/PHETA1/DCTN1/DENND1B/INPP5F/VPS26A/DENND1A/ABCA1/WAS/STAM/SCRIB/ARHGAP44/DENND1C/ARL4C/PICALM/GOSR2/PIKFYVE/TBC1D14/GCC2/PREPL/TRIM27/RAB29/ENTR1/MICALL1/HEATR5B/TMCC1/STX5/TBC1D5/VPS35L/VPS50/EIPR1/SNX8/VPS29/TOM1/EHD1/GOSR1/TBC1D23/CLTC/RBSN/SNX5/VPS52/RAB7A/RIC1/YK…	106
BP	GO:0050808	synapse organization	183/6930	450/20536	0.00114157	0.0269983	0.0230522	SEMA3F/ITGA3/IL1RAP/NTN1/FMR1/MAPK14/PCDHB3/PCDHB10/PCDHB14/KALRN/SLITRK3/NFATC4/PTPRS/NECTIN1/SLIT1/ARHGAP39/CNTN5/ANK3/SHANK1/BSN/LRFN5/LRRK2/IL1RAPL1/NTRK2/CHRNA7/CTBP2/ARHGAP33/BDNF/NTRK3/CAST/COL4A5/PCLO/GHRL/LZTS3/ZC4H2/SEMA4D/MAPT/ERBB4/CACNB1/NPTN/DLG1/LRP8/CHRNA1/SNCG/EIF4G1/APP/MAGI2/DNM3/ZMYND8/ARC/NFIA/DNM1L/PLXNB1/SIPA1L1/NLGN3/OPA1/NLGN1/DCTN1/NOS1AP/UTRN/TNR/L1CAM/ADGRB3/ADNP/PAK3/…	183
BP	GO:0030038	contractile actin filament bundle assembly	51/6930	105/20536	0.00115638	0.0271567	0.0231874	TGFB3/GPR65/BBS4/RHOC/ARHGAP28/TPM1/SERPINF2/NF2/CUL3/LPAR1/CLASP2/TACSTD2/SORBS1/SRC/STMN1/TGFBR1/WAS/PHACTR1/SFRP1/ARHGAP6/LIMCH1/RAPGEF3/EVL/NOX4/ARAP1/PHLDB2/ARHGEF10/CDC42/PPP1R9A/CLASP1/INPP5K/ROCK2/NRP1/ASAP3/FAM171A1/PFN2/ITGB5/ITGB1BP1/FHDC1/DLC1/PIK3R1/BAG4/PAK1/WNT11/PPFIA1/ARRB1/SMAD3/PXN/KCTD13/PFN1/ALMS1	51
BP	GO:0043149	stress fiber assembly	51/6930	105/20536	0.00115638	0.0271567	0.0231874	TGFB3/GPR65/BBS4/RHOC/ARHGAP28/TPM1/SERPINF2/NF2/CUL3/LPAR1/CLASP2/TACSTD2/SORBS1/SRC/STMN1/TGFBR1/WAS/PHACTR1/SFRP1/ARHGAP6/LIMCH1/RAPGEF3/EVL/NOX4/ARAP1/PHLDB2/ARHGEF10/CDC42/PPP1R9A/CLASP1/INPP5K/ROCK2/NRP1/ASAP3/FAM171A1/PFN2/ITGB5/ITGB1BP1/FHDC1/DLC1/PIK3R1/BAG4/PAK1/WNT11/PPFIA1/ARRB1/SMAD3/PXN/KCTD13/PFN1/ALMS1	51
BP	GO:0099504	synaptic vesicle cycle	89/6930	201/20536	0.00116753	0.0273226	0.0233291	STX1B/FMR1/STX1A/P2RX1/RAP1B/RIMS2/GRIK5/SYP/SYT7/CSPG5/RIMS1/OTOF/FCHO2/BSN/LRRK2/PRRT2/P2RY1/KIAA1109/CTBP2/SNAP47/P2RX7/PLD1/PCLO/CAMK2A/DOC2A/MAGI2/SYT5/DNM3/DNM2/DNM1L/NLGN3/NLGN1/SV2A/RIMS3/DENND1A/SCRIB/CASK/ITSN1/SNPH/NLGN4Y/BACE1/SYT1/PICALM/SYT12/PPP3CB/STX4/CPLX3/SEPTIN5/VAMP1/UNC13B/RAPGEF4/PSEN1/PREPL/CDH2/RAB5A/SYNJ1/SNAP29/CTNNB1/DGKI/PFN2/STXBP1/BTBD9/ERC2/CANX/SNCA/DTNBP1/DGKQ/UN…	89
BP	GO:0071560	cellular response to transforming growth factor beta stimulus	112/6930	261/20536	0.00119392	0.0277762	0.0237163	ITGA3/LTBP4/PARD6A/TGFB3/ACVR1C/ACVR1B/SKIL/LTBP2/ACVR1/PPARGC1A/GCNT2/PML/FURIN/PRDM16/CGN/CLDN1/CLEC3B/GDF9/HTRA4/CHST11/MEN1/ZEB1/LTBP3/TAB1/BCL9L/IL17F/PBLD/CDH5/HIPK2/PMEPA1/RNF111/ADAMTSL2/FMOD/DNM2/HYAL2/TP53/APAF1/DLX1/VEPH1/LEFTY2/XCL1/PTPRK/ZNF451/SRC/PARD3/TGFBR1/POSTN/SMAD9/SFRP1/SKOR1/EMILIN1/NOX4/LIMS1/CAV1/FOLR1/NR3C1/SOX6/FERMT2/COL4A2/SMAD2/LTBP1/FLCN/CITED1/TGFBR3/DUSP22/CREB1/M…	112
BP	GO:0061647	histone H3-K9 modification	30/6930	55/20536	0.00119521	0.0277762	0.0237163	SETDB2/MECOM/PRDM16/SETD5/SIRT6/ZNF274/SPHK2/LMNA/ARID4B/BRCA1/ZNF451/EHMT2/SETD7/SUV39H2/RIF1/KDM4C/ARID4A/CHEK1/BEND3/MYB/SIRT1/DNMT3B/SETDB1/EHMT1/KDM3A/SMAD4/DNMT1/PIH1D1/MECP2/SMARCB1	30
BP	GO:0048284	organelle fusion	67/6930	145/20536	0.00120516	0.0279105	0.0238311	STX1B/STX1A/STX10/GRIK5/SYT7/USO1/CYP26C1/VPS8/PRRT2/SNAP47/PLD6/BNIP1/PID1/STX16/DNM1L/OPA1/CDK1/CPLANE2/CLTRN/BAX/MFF/SYT1/GOSR2/STX4/CPLX3/VAMP1/DYSF/SAMD9L/SEPTIN8/AKT2/VPS41/STXBP6/RAB34/VAT1/STX5/SNAP29/STX12/FIS1/MIGA1/C2CD5/MIGA2/ANXA1/VAMP7/GOSR1/STXBP1/RAB7A/SNCA/TMEM175/TSNARE1/STX3/VPS11/UVRAG/USP30/STX6/EEA1/VTI1B/ANXA2/SPG11/RAB8B/SNAP23/ANKRD27/SPHK1/RCC1L/PCDHGA3/TAP2/SAMD9/RAB7B	67
BP	GO:0006497	protein lipidation	46/6930	93/20536	0.00122428	0.0282555	0.0241256	CWH43/GPLD1/PGAP2/MAP6D1/GLUL/ZDHHC3/ZDHHC16/ATG10/ZDHHC14/CLIP3/ZDHHC12/ABCA1/PIK3C3/WIPI2/PGAP1/ATG7/PIGQ/GBA/PIGV/HHATL/PIGK/WDR45/RAB3GAP2/ZDHHC23/SELENOK/ZDHHC11B/PIGG/GOLGA7/GPAA1/ZDHHC24/PIGY/ZDHHC5/PPM1A/ZDHHC18/PORCN/PIGA/WIPI1/PIGH/ZDHHC7/PGAP3/PIGL/PIGN/MPPE1/NMT1/PIGX/PIGT	46
BP	GO:0099003	vesicle-mediated transport in synapse	97/6930	222/20536	0.00122922	0.0282719	0.0241397	DRD4/STX1B/FMR1/STX1A/P2RX1/RAP1B/RIMS2/GRIK5/SYP/SYT7/CSPG5/RIMS1/OTOF/FCHO2/BSN/LRRK2/PRRT2/P2RY1/KIAA1109/CTBP2/SNAP47/P2RX7/PLD1/PCLO/CAMK2A/DOC2A/MAGI2/SYT5/NUMB/DNM3/DNM2/ARC/DNM1L/NLGN3/NLGN1/SV2A/RIMS3/DENND1A/CLSTN1/SCRIB/CASK/ITSN1/SNPH/NLGN4Y/BACE1/SYT1/PICALM/SYT12/PPP3CB/STX4/CPLX3/SEPTIN5/VAMP1/UNC13B/RAPGEF4/PSEN1/PREPL/CDH2/RAB5A/SYNJ1/SNAP29/CTNNB1/DGKI/PFN2/STXBP1/BTBD9/ERC2/CAN…	97
BP	GO:0001953	negative regulation of cell-matrix adhesion	26/6930	46/20536	0.00124775	0.0285024	0.0243364	NF2/LRP1/MAP4K4/ADAM15/NF1/DMTN/CLASP2/SRC/CASK/AJAP1/POSTN/ARHGAP6/PHLDB2/FAM107A/DUSP22/BCL6/SEMA3E/CDKN2A/ITGB1BP1/RASA1/DLC1/PIK3R1/CORO1C/MMP14/BCAS3/JAG1	26
BP	GO:0051293	establishment of spindle localization	26/6930	46/20536	0.00124775	0.0285024	0.0243364	LLGL2/NSFL1C/DCTN1/NUMA1/SPRY2/PAX6/SPIRE2/MAP4/GPSM2/SPIRE1/CDK5RAP2/CLASP1/KIF25/MYH9/ARHGEF2/SPRY1/HTT/SPDL1/KPNB1/FMN2/ESPL1/DYNC1H1/NDE1/NDC80/PAFAH1B1/NDEL1	26
BP	GO:0009152	purine ribonucleotide biosynthetic process	83/6930	186/20536	0.00127093	0.0289331	0.0247042	DMAC2L/ACSBG1/PAICS/PPARGC1A/NME5/MPC2/ACSL1/GUCY1A1/DCAKD/PDP2/PANK1/ACSS1/ALDOA/IMPDH1/SPHK2/PPCDC/ACLY/PID1/MPC1/GUK1/AMPD1/TAZ/AMPD2/ELOVL5/PPCS/HSD17B8/PPT2/ACACB/ACOT7/NME4/NME9/STAT3/GSTZ1/SLC35B2/AK4/PDP1/ATP5PF/ATP5MC3/ATIC/NME6/ACSL6/FLCN/ATP5PO/PDHA1/AK9/ELOVL7/ADCY3/SLC26A2/PPT1/ADCY5/HTD2/PDHB/ACSS2/PANK2/ENO1/SNCA/ELOVL6/CBR4/GUCY1B1/ACSL4/GUCY1A2/ACAT1/UQCC3/ACSF3/ADK/LDHC/PFAS/ADC…	83
BP	GO:0031669	cellular response to nutrient levels	108/6930	251/20536	0.00129222	0.0293181	0.0250329	ASNS/USF2/CYP27B1/WDR24/CPEB4/SLC39A5/NMRAL1/INHBB/PRKAA1/LRRK2/P2RY1/PPARG/C12orf66/RNF152/AMBRA1/P2RX7/MTMR3/BCL2/BCL11A/ATF3/GLUL/MIOS/MAX/MDM2/EIF4G1/NAMPT/HFE/DNM1L/TP53/P2RX4/MAP1LC3A/OPA1/PIK3C2B/PTGS2/XPR1/BGLAP/USP33/KCNB1/MAPK8/EHMT2/STK24/RIPOR1/PHEX/POSTN/SFRP1/AKR1C3/DEPDC5/P2RY2/FOLR1/IL15/FAM107A/VDR/CYP24A1/SNAI2/NFE2L2/PIK3C3/WIPI2/PDXP/COMT/UPP1/ATG7/GABARAPL1/GBA/SIRT1/TBL2/BMT…	108
BP	GO:1900076	regulation of cellular response to insulin stimulus	38/6930	74/20536	0.00131662	0.0297706	0.0254193	TSC2/GPLD1/OSBPL8/GRB14/USO1/ZBTB7B/PRKAA1/SOCS1/PID1/OPA1/BGLAP/SORBS1/SRC/GKAP1/KANK1/GRB10/GPR21/RPS6KB1/ESRRA/AHSG/CCND3/IGF2/ADIPOR1/IL1B/INPP5K/SIRT1/GNAI2/NCK1/PIK3R1/PAK1/SOCS2/PTPN1/SESN3/APPL2/ATP2B1/MYO1C/PTPN2/PTPN11	38
BP	GO:0097581	lamellipodium organization	43/6930	86/20536	0.00132258	0.0298049	0.0254485	ARHGEF6/ENPP2/SNX1/SLIT2/ABLIM1/KIT/ARHGEF4/HDAC4/DNM2/DMTN/ABI1/NCKAP1/ABLIM2/ARPC5/PLEKHO1/VAV2/SRC/ARHGEF7/WAS/RREB1/KANK1/CORO1B/CDC42/PARVB/CD44/WASF1/ARPC2/CCDC88A/FER/PLXNB3/ITGB1/NCK1/SPATA13/ABLIM3/NCK2/NUP85/CORO1C/ARPIN/CYFIP1/SH2B1/CDH13/SRGAP2/MTSS2	43
BP	GO:0006998	nuclear envelope organization	29/6930	53/20536	0.0013433	0.0299689	0.0255886	CTDNEP1/LMNA/NSFL1C/DCTN1/EMD/NEK6/CDK1/SUN1/GPER1/UBXN2A/LPIN1/SPAG4/PARP11/SUN2/PPP2R1A/TARDBP/LEMD2/CCNB1/NUP155/CHMP7/PPP2CA/TOR1AIP1/VRK1/CCNB2/TMEM170A/CNEP1R1/PAFAH1B1/NDEL1/SPAST	29
BP	GO:0042073	intraciliary transport	29/6930	53/20536	0.0013433	0.0299689	0.0255886	TUB/PCM1/IFT80/IFT122/ICK/LCA5L/IFT172/IFT81/TRAF3IP1/KIF3A/IFT74/LCA5/RABL2B/KIF17/DYNC2LI1/TTC21A/SSX2IP/WDR34/TTC26/MAK/IFT22/IFT46/IFT88/DYNLL1/DYNLRB2/IFT140/CEP131/CLUAP1/IFT20	29
BP	GO:0045839	negative regulation of mitotic nuclear division	29/6930	53/20536	0.0013433	0.0299689	0.0255886	PCID2/AURKB/GEN1/NAA10/TOM1L2/NME6/CDK5RAP2/CHEK1/ANAPC15/KIF25/KLHL22/TPR/TTK/PTTG2/APC/CCNB1/IK/TRIP13/SPDL1/TNKS/ATM/BUB1/USP44/XRCC3/TOM1L1/NDC80/LCMT1/ZNF207/CENPF	29
BP	GO:0030010	establishment of cell polarity	66/6930	143/20536	0.00135333	0.0300926	0.0256942	LLGL2/HES1/RAP1B/DOCK7/RIPOR2/PKD1/FEZ1/RICTOR/AMOTL1/FGF13/KRIT1/CDH5/RNF41/MARK2/NSFL1C/MAP2/DCTN1/NUMA1/AMOT/PARD3/SPRY2/SCRIB/PAX6/KANK1/WWC1/MAP4/FRMD4B/CDC42/GPSM2/KIF26B/CYP26B1/CDK5RAP2/CLASP1/PTK2/ROCK2/KIF25/MYO9A/CAMSAP3/MYH9/FLOT2/PTK7/FRMD4A/SDCCAG8/EPHB1/ARHGEF2/AMOTL2/RACK1/SPRY1/HTT/RUFY3/SPDL1/DOCK2/CFL1/WEE1/MYO18A/PAK1/BRSK2/MPP5/NDE1/NDC80/PAFAH1B1/NDEL1/STK11/BCAS3/CYTH1/SIPA…	66
BP	GO:0006164	purine nucleotide biosynthetic process	91/6930	207/20536	0.0013595	0.0301295	0.0257257	DMAC2L/ACSBG1/PAICS/PPARGC1A/NME5/MPC2/ACSL1/GUCY1A1/NOS3/DCAKD/PDP2/PANK1/ACSS1/ALDOA/IMPDH1/SPHK2/PPCDC/ACLY/PID1/GUCA2A/MPC1/GUK1/AMPD1/TAZ/AMPD2/ELOVL5/PPCS/HSD17B8/PPT2/ACACB/ACOT7/NME4/NME9/STAT3/GSTZ1/SLC35B2/AK4/PDP1/ATP5PF/ATP5MC3/ATIC/NME6/ACSL6/FLCN/ATP5PO/PRPSAP2/PDHA1/AK9/ELOVL7/ADCY3/SLC26A2/PPT1/PRPSAP1/PRPS2/ADCY5/HTD2/PDHB/ACSS2/PANK2/ENO1/SNCA/ELOVL6/CBR4/GUCY1B1/ACSL4/GUCY1A2/A…	91
BP	GO:0043414	macromolecule methylation	140/6930	336/20536	0.0013697	0.0302554	0.0258332	METTL1/SETDB2/MYC/MOV10L1/MECOM/DNMT3A/DNMT3L/PRDM16/METTL21A/TRMT10A/STPG4/SETD5/KMT5B/TET2/MEN1/NSD3/METTL4/PRORP/PLD6/ZNF274/EED/SETD3/WT1/PRMT2/SUPT6H/LMNA/ARID4B/N6AMT1/BRCA1/NSD1/GATAD2A/BRD4/GTPBP3/EEF1AKNMT/PYGO2/TDRKH/PCMTD2/RBM15/TRMT13/GFI1/GNAS/RNF20/TRMO/EHMT2/MTHFR/METTL3/KDM6A/MBD1/RNMT/ALKBH8/METTL8/FTSJ1/PRMT5/MBD2/SETD4/NOP2/TRMT9B/CAMKMT/METTL15/FAM98A/CHTOP/SETD7/THADA/MRM2/MT…	140
BP	GO:0048013	ephrin receptor signaling pathway	45/6930	91/20536	0.00138419	0.0304393	0.0259902	KALRN/EPHA5/NTRK3/AP2A2/RBPJ/SIPA1L1/AP2A1/ARPC5/VAV2/PAK3/SRC/ARHGEF7/ACTR2/APH1B/ITSN1/HRAS/CDC42/PSEN1/CHN1/AP2M1/APH1A/ACTR3/ARPC1B/ARPC2/NCSTN/PTK2/ROCK2/ARPC4/EPHA4/FYN/NCK1/EPHB1/RASA1/LYN/NCK2/PSEN2/PAK1/MMP2/YES1/SS18/GIT1/AP2S1/AP2B1/EPHB6/PTPN11	45
BP	GO:0051567	histone H3-K9 methylation	25/6930	44/20536	0.00139167	0.0304393	0.0259902	SETDB2/MECOM/PRDM16/SETD5/ZNF274/LMNA/ARID4B/BRCA1/EHMT2/SETD7/SUV39H2/RIF1/KDM4C/ARID4A/BEND3/MYB/SIRT1/DNMT3B/SETDB1/EHMT1/KDM3A/DNMT1/PIH1D1/MECP2/SMARCB1	25
BP	GO:0072583	clathrin-dependent endocytosis	25/6930	44/20536	0.00139167	0.0304393	0.0259902	FNBP1L/FCHO2/UNC119/AP2A2/DNM2/AP2A1/INPP5F/SMAP1/SGIP1/TNK2/PICALM/AAK1/FCHSD2/AP2M1/PIK3CB/CLTC/CANX/DAB2/PIP5K1C/FCHO1/AP2S1/AP2B1/HIP1/DLL1/KIAA1107	25
BP	GO:0001570	vasculogenesis	40/6930	79/20536	0.00141327	0.0308111	0.0263076	VEGFA/CCM2/ACKR3/YAP1/SGPL1/NTRK2/CD34/WT1/TNNI3/QKI/HEY2/WARS2/AMOT/TIE1/CAV1/CITED1/TGFBR3/TMEM100/HDAC7/PTK2/ITGAV/ZMIZ1/CTNNB1/GLMN/RASA1/AGGF1/RAPGEF2/ZFPM2/NKX2-5/HEY1/ADM/CUL7/ITGB8/ZFP36L1/MYO1E/RAMP2/GJC1/TEAD2/TGFB1/APLNR	40
BP	GO:0006732	coenzyme metabolic process	118/6930	278/20536	0.00144389	0.0313766	0.0267905	PNPO/COQ8B/CYP4F11/ALDH1L2/ACSBG1/KYNU/MPC2/ACSL1/THTPA/FLAD1/DCAKD/ACOT1/COQ2/DBI/PDP2/PARP10/DHFR2/PANK1/ACSS1/ACOT4/AFMID/ACSM6/NADK/PPCDC/AKR1A1/ACLY/SLC23A1/NAMPT/TPK1/PARP9/MPC1/PTGS2/VNN1/AMD1/COQ3/ELOVL5/PPCS/GNMT/COQ4/MOCS1/HSD17B8/PPT2/MTHFR/UBIAD1/ACACB/ACOT7/AASS/FOLR1/GSTZ1/PC/COQ6/PDP1/PDXK/HLCS/NMNAT1/PDXP/COQ10B/CROT/PCCA/ATIC/SLC5A6/HSD17B4/ACSL6/OGDH/MTHFD1L/SLC23A2/PDHA1/ELOVL7…	118
BP	GO:0072521	purine-containing compound metabolic process	197/6930	490/20536	0.00145634	0.0315447	0.0269341	GALK1/ALDOC/TPI1/DMAC2L/ACSBG1/RORA/KYNU/PAICS/GCKR/SLC2A9/PDE5A/PPARGC1A/NME5/MPC2/ACSL1/LRGUK/GUCY1A1/PRKAA1/NOS3/LRRK2/GPD1/SIRT6/DCAKD/ACOT1/DBI/PDP2/MLXIPL/PANK1/HIF1A/ACSS1/ACOT4/P2RX7/HDDC3/ALDOA/IMPDH1/PDE8A/SPHK2/ACSM6/PPCDC/HDAC4/DLG1/GMPR2/ACPP/PDE1A/ACLY/NUP62/PID1/APP/HKDC1/GUCA2A/MPC1/OPA1/GUK1/PDE10A/PFKFB2/AMD1/AMPD1/MAGI3/TAZ/AMPD2/ELOVL5/PDE4B/PPCS/GNMT/HSD17B8/PPT2/ACACB/ACOT7/…	197
BP	GO:0070507	regulation of microtubule cytoskeleton organization	92/6930	210/20536	0.00146254	0.0315766	0.0269613	STAG2/PKD1/MARK4/C10orf90/PRKAA1/CLIP1/FGF13/CYLD/GEN1/MAP6D1/NIN/MID1IP1/MAPT/CDH5/MARK2/NUP62/BRCA1/NSFL1C/BICD2/AKAP9/CLASP2/MAP2/CLIP3/TOGARAM1/DCTN1/PRUNE1/NUMA1/TRAF3IP1/STMN1/ATAT1/TRIM36/SPEF1/MID1/MDM1/PHLDB2/FAM107A/AURKA/DYRK1A/XPO1/GPSM2/TMEM67/CDK5RAP2/PARP3/TRPV4/CLASP1/INPP5J/RPS3/CEP250/FBXW5/CHEK1/ROCK2/DIXDC1/HDAC6/KIF25/RBM14/CAMSAP3/CTNNB1/TPR/CAMSAP2/CLTC/CEP70/SKA1/ARHGEF2/S…	92
BP	GO:0008286	insulin receptor signaling pathway	69/6930	151/20536	0.00147969	0.0316859	0.0270546	TSC2/GPLD1/ATP6V1B1/OSBPL8/PIK3R3/GRB14/ATP6V0E1/IGFBP1/ZBTB7B/PRKAA1/ATP6V1G3/PTPRA/SOCS1/PID1/OPA1/INSRR/SHC1/SORBS1/IRS4/SLC2A8/SRC/FOXO4/IRS2/GKAP1/KANK1/GRB2/GRB10/GPR21/RPS6KB1/AHSG/CCND3/IGF2/AKT2/ADIPOR1/IL1B/INPP5K/SIRT1/STXBP4/FER/GNAI2/SH2B2/C2CD5/ATP6V0E2/PIK3CA/NCK1/ATP6V0B/APC/GAB1/PIK3R1/ATP6V1C1/PAK1/TCIRG1/SOCS2/ATP6V0D1/PTPN1/SESN3/ATP6V1D/IGF1R/BCAR1/ATP6V0C/ZNF106/BAIAP2/NDEL1…	69
BP	GO:0043393	regulation of protein binding	100/6930	231/20536	0.00150695	0.0316859	0.0270546	LFNG/NFATC4/RIPOR2/PKD1/ADD1/GAS8/LRRK2/CYLD/MEN1/BDNF/AURKB/GREM2/TMC8/ZFPM1/BCL2/LRP1/XIRP1/HIPK2/EPB41/HDAC4/TCF7L2/MARK2/APP/ADAM15/HFE/MAP2/CSNK1E/USP33/ADNP/STK4/SRC/MAPK8/STMN1/TGFBR1/CARD16/BTBD1/DTX3L/BAX/DNAJB2/TIRAP/SMARCD3/CAV1/AURKA/PSEN1/PPARA/TFIP11/DAB2IP/PTPRF/DDX11/FLOT1/TGFBR3/MEF2C/APOE/CD36/PLCL1/RFNG/NRP1/MFNG/NVL/STYX/PIM2/EPHA4/SENP2/TRIB3/TAF1/NMD3/AMFR/ITGB1BP1/DAB2/PLXN…	100
BP	GO:0051653	spindle localization	28/6930	51/20536	0.00150928	0.0316859	0.0270546	LLGL2/NSFL1C/DCTN1/NUMA1/SPRY2/ACTR2/PAX6/SPIRE2/MAP4/GPSM2/SPIRE1/ACTR3/CDK5RAP2/CLASP1/KIF25/MYH9/ARHGEF2/SPRY1/HTT/SPDL1/KPNB1/FMN2/ESPL1/DYNC1H1/NDE1/NDC80/PAFAH1B1/NDEL1	28
BP	GO:0065002	intracellular protein transmembrane transport	28/6930	51/20536	0.00150928	0.0316859	0.0270546	PEX12/RTN2/PEX1/TOMM40/PEX5/BCR/PEX26/TOMM20L/PEX7/TOMM40L/DNLZ/SEC61A2/ZFAND2B/PEX13/AKT2/GRPEL2/HSPD1/SEC63/C2CD5/TIMM23B/SEC61A1/DNAJC19/PEX2/PEX16/LONP2/PAM16/TIMM21/TIMM44	28
BP	GO:0035404	histone-serine phosphorylation	9/6930	11/20536	0.001512	0.0316859	0.0270546	PRKAA1/AURKC/AURKB/HMGA2/AURKA/CCNB1/RPS6KA4/VRK1/RPS6KA5	9
BP	GO:0048096	chromatin-mediated maintenance of transcription	9/6930	11/20536	0.001512	0.0316859	0.0270546	PABPC1L/ARID1A/SMARCD1/ARID1B/CHEK1/ZMIZ2/ZMIZ1/CTNNB1/ELOF1	9
BP	GO:0051013	microtubule severing	9/6930	11/20536	0.001512	0.0316859	0.0270546	KATNA1/KATNAL2/FIGNL1/TTLL11/FIGN/KATNAL1/LZTS2/KATNB1/SPAST	9
BP	GO:2000392	regulation of lamellipodium morphogenesis	9/6930	11/20536	0.001512	0.0316859	0.0270546	ENPP2/SRC/ARHGEF7/RREB1/KANK1/CORO1B/CD44/CORO1C/ARPIN	9
BP	GO:0051188	cofactor biosynthetic process	108/6930	252/20536	0.00151944	0.0316859	0.0270546	PNPO/COQ8B/GGT1/ACSBG1/KYNU/MPC2/MMAA/ACSL1/FLAD1/ISCA2/DCAKD/COQ2/PDP2/PARP10/DHFR2/PANK1/ACSS1/ISCA1/AFMID/NADK/PPCDC/CYP1A2/AKR1A1/ACLY/PPOX/NAMPT/TPK1/PARP9/MPC1/NFE2L1/IBA57/PTGS2/UROS/COQ3/ELOVL5/PPCS/COQ4/MOCS1/HSD17B8/PPT2/UBIAD1/ACACB/ACOT7/DUOX2/STAT3/GSTZ1/COQ6/PDP1/TSPO/NFE2L2/PDXK/NMNAT1/COQ10B/ATIC/ACSL6/MTHFD1L/PDHA1/ELOVL7/PPT1/SUCLA2/FDXR/HMBS/CHAC1/NFU1/FYN/GGT7/HTD2/PDHB/ACSS2/…	108
BP	GO:0042157	lipoprotein metabolic process	65/6930	141/20536	0.00151967	0.0316859	0.0270546	CWH43/GPLD1/LIPG/PGAP2/NPC1L1/MAP6D1/LRP1/GLUL/ZDHHC3/ZDHHC16/ATG10/ZDHHC14/CLIP3/CTSD/ZDHHC12/LYPLA2/ABCA1/APOM/PIK3C3/WIPI2/PPARA/PGAP1/NOTUM/ATG7/PIGQ/APOE/GBA/PIGV/ITGAV/PPT1/HHATL/PIGK/APOL2/MTTP/WDR45/RAB3GAP2/ZDHHC23/ABHD12/SELENOK/ZDHHC11B/PIGG/GOLGA7/LYPLA1/GPAA1/ZDHHC24/PIGY/ATM/ZDHHC5/PPM1A/APOL3/ZDHHC18/PORCN/PIGA/WIPI1/LDLR/PIGH/ZDHHC7/PGAP3/PIGL/PIGN/MPPE1/APOC1/NMT1/PIGX/PIGT	65
BP	GO:0046434	organophosphate catabolic process	65/6930	141/20536	0.00151967	0.0316859	0.0270546	ENPP2/LIPG/PDE5A/ABHD6/GPD1/OGG1/HDDC3/SMUG1/PDE8A/PDE1A/ENTPD4/PDE10A/SYNJ2/INPP5A/INPP5F/NTSR1/PDE4B/SMPDL3B/ACOT7/PDE7A/PDE4A/DNPH1/PLA2G4F/PDXP/GDPD3/PLA2G15/INPP1/GPD2/IDH1/NT5E/UPP1/INPP5J/INPP5K/PNPLA8/NAPEPLD/SYNJ1/NUDT9/ABHD16A/SMPD4/CNP/NUDT5/PDE7B/NEIL2/ABHD12/PDE8B/PDE4D/MBD4/IMPA1/DERA/SMPD1/ACAT1/ADA/SMPDL3A/SCARB1/TDG/NUDT4/LDLR/PLCG2/NTHL1/ENPP7/NT5C/GDPD1/APOC1/PLA2G4C/PGM2	65
BP	GO:1905476	negative regulation of protein localization to membrane	19/6930	31/20536	0.00153583	0.0318654	0.0272079	LRRC15/PID1/NUMB/DMTN/PICALM/MRAP/AP2M1/TMBIM1/KCNE1/BCL2L1/INPP5K/CSK/CLTC/ITGB1BP1/DAB2/LYPLA1/PPFIA1/TGFB1/GDI1	19
BP	GO:0031668	cellular response to extracellular stimulus	122/6930	289/20536	0.0015402	0.0318654	0.0272079	ASNS/USF2/CYP27B1/WDR24/CPEB4/SLC39A5/ASGR1/SLC1A2/NMRAL1/VCAM1/INHBB/PRKAA1/LRRK2/P2RY1/PPARG/C12orf66/RNF152/AMBRA1/P2RX7/MTMR3/BCL2/BCL11A/ATF3/GLUL/MIOS/MAX/MDM2/EIF4G1/CBS/NAMPT/HFE/DNM1L/TP53/P2RX4/MAP1LC3A/OPA1/PIK3C2B/PTGS2/XPR1/BGLAP/USP33/ADNP/KCNB1/MAPK8/EHMT2/AIF1/STK24/RIPOR1/PHEX/POSTN/SFRP1/AKR1C3/DEPDC5/P2RY2/FOLR1/IL15/FAM107A/VDR/CYP24A1/SNAI2/NFE2L2/PIK3C3/WIPI2/PDXP/COMT/ITGA6…	122
BP	GO:0007173	epidermal growth factor receptor signaling pathway	57/6930	121/20536	0.00154894	0.0318654	0.0272079	PTPN3/ADRA2A/EPGN/NUP62/APP/ZGPAT/MVB12B/SHC1/SRC/ARHGEF7/SPRY2/STAM/GRB2/ARAP1/BTC/GPER1/GAREM1/CDC42/CBLB/PSEN1/DAB2IP/DGKD/EPN1/CNOT9/AFAP1L2/RHBDF1/PTK2/PTPN12/FER/EFEMP1/KIF16B/EGFR/PDPK1/ARF4/PIK3CA/SNX5/RAB7A/SPRY1/ZFYVE28/GAB1/CAMLG/PIK3R1/NCK2/GPRC5A/BCAR1/CDH13/PDE6G/HGS/PTPN2/RHBDF2/PLAUR/TGFB1/EPS15L1/SHKBP1/RPS6KA5/HIP1/PTPN11	57
BP	GO:0021532	neural tube patterning	24/6930	42/20536	0.00155038	0.0318654	0.0272079	HES1/FOXA1/GPR161/ARL13B/TMEM107/FGF8/IFT122/GLI2/SUFU/PRKACB/SSBP3/TRAF3IP1/PTCH1/PAX6/TULP3/TCTN1/PSEN1/LRP6/KDM2B/RPGRIP1L/IFT140/MKS1/FKBP8/ATP6AP2	24
BP	GO:0031122	cytoplasmic microtubule organization	31/6930	58/20536	0.00155209	0.0318654	0.0272079	TUBGCP6/CEP126/PCM1/KATNA1/MAPT/DLG1/KATNAL2/FIGNL1/IFT172/NUMA1/SLK/CCDC88C/FIGN/KATNAL1/TRPV4/CLASP1/CCDC88A/CAMSAP3/CAMSAP2/SLAIN2/CEP120/DST/KPNB1/STMN3/TUBGCP2/DYNC1H1/CHP1/TUBGCP4/PAFAH1B1/HOOK2/SPAST	31
BP	GO:0097061	dendritic spine organization	44/6930	89/20536	0.00156528	0.0319928	0.0273167	ITGA3/KALRN/SHANK1/LRRK2/CHRNA7/ARHGAP33/LZTS3/LRP8/DNM3/ZMYND8/ARC/DNM1L/SIPA1L1/NLGN3/OPA1/NLGN1/PAK3/ACTR2/ARHGAP44/PDLIM5/ZNF365/CDC42/SHANK2/PPP1R9A/DOCK10/APOE/ADAM10/HDAC6/EPHA4/BHLHB9/FYN/DHX36/DBN1/EPHB1/CFL1/CAPRIN2/GPRASP2/LGMN/IGF1R/PAFAH1B1/BAIAP2/INSR/SRCIN1/UBE3A	44
BP	GO:0006310	DNA recombination	131/6930	313/20536	0.00156785	0.0319928	0.0273167	DMC1/AP5S1/HELB/PSMC3IP/ZRANB3/MRNIP/SIRT6/EXD2/RPA2/MCMDC2/RECQL/GEN1/RTEL1/CD28/FANCB/PARPBP/TEX19/DCAF1/HMGB1/SUPT6H/BRCA1/CCNB1IP1/SMARCAD1/FIGNL1/NCOA6/RBBP8/RHNO1/UCHL5/HFM1/RADX/SWI5/SHOC1/FOXP3/WAS/ACTR2/DCLRE1C/TCF7/MCM8/SHLD1/SMC6/POLN/RAD51B/XRCC5/MRE11/EME1/ZNF365/TCF3/POLM/NABP2/XRCC6/LIG4/INO80B/FIGN/TP53BP1/INO80D/RIF1/POLL/MCM5/PARP3/RECQL5/TFRC/NONO/MCM9/MCM7/CDC7/HSPD1/CHEK1/BCL…	131
BP	GO:0086001	cardiac muscle cell action potential	39/6930	77/20536	0.00159892	0.0325276	0.0277733	KCNJ2/HCN2/SCN2B/ANK3/KCNE4/KCNE2/FGF13/KCND3/CACNA1C/KCNIP2/DLG1/AKAP9/ATP1A2/NOS1AP/RYR2/ATP1A1/BIN1/DSP/SLMAP/CAV1/JUP/CAMK2D/CXADR/SLC8A1/SCN5A/KCNE1/KCNH2/CTNNA3/NEDD4L/FGF12/ATP1B1/ANK2/NUP155/KCNJ5/PKP2/YWHAE/GJC1/KCNE1B/SCN1B	39
BP	GO:0003007	heart morphogenesis	112/6930	263/20536	0.00163908	0.0332435	0.0283845	VEGFA/HES1/DLL4/ALDH1A2/MEGF8/MICAL2/SETDB2/MYOM2/ACVR1/AHI1/BBS4/SLIT2/YAP1/MYL3/NOS3/DCHS1/MESP1/ARL13B/EYA1/SIRT6/ASXL1/AXIN2/TPM1/ZFPM1/FGF8/HIF1A/ID2/TAB1/TNNI1/RTN4/NPY5R/RBPJ/TNNI3/MDM2/PITX2/ADAM15/NDRG4/CERT1/CCDC103/IFT172/TP53/RYR2/PROX1/MDM4/ADGRG6/TBX19/HEY2/RBM15/SUFU/CCDC40/TGFBR1/PTCH1/MYLK2/UBE4B/DSP/FOXC1/KDM6A/NPHP3/SMARCD3/FOLR1/RARA/SNAI2/FGFRL1/OBSL1/PSEN1/ATF2/DNAH11/TGFBR3…	112
BP	GO:0006766	vitamin metabolic process	68/6930	149/20536	0.001659	0.0335226	0.0286228	PNPO/CYP27B1/CYP4F11/ALDH1A2/SLC19A3/ALDH1L2/TTPA/KYNU/MMAA/CYP26C1/THTPA/FLAD1/DHFR2/FGFR1/SLC52A2/ACPP/AKR1A1/SLC23A1/TPK1/SLC19A2/VNN1/GFI1/SLC25A19/CTRC/CLYBL/MTHFR/UBIAD1/CUBN/AKR1C3/SLC52A3/FOLR1/PC/VKORC1/VDR/CYP24A1/SNAI2/PDXK/HLCS/PDXP/CYP26B1/PCCA/SLC5A6/IL1B/MTHFD1L/SLC23A2/VKORC1L1/BTD/CBR1/TCN2/SLC2A1/MCCC1/PCCB/RFK/PANK2/NFKB1/MTRR/GCLC/RDH10/MTR/CD320/MTHFD1/CYP4F12/LGMN/SHMT2/ABCD…	68
BP	GO:0006631	fatty acid metabolic process	170/6930	418/20536	0.00166285	0.0335226	0.0286228	SIRT4/MORC2/MAPK14/ATP6V1B1/FAAH/LIPE/CYP4F11/GGT1/ACSBG1/CYP2C9/LIPG/PPARGC1A/SLC27A3/MMAA/ACSL1/CYP2C18/CYGB/PRKAA1/SGPL1/CYP7A1/PPARG/ACOT1/PDP2/MLXIPL/ZADH2/ACSS1/ACOT4/MID1IP1/CREM/PTGES/ACSM6/INSIG1/CYP1A2/ACLY/BRCA1/FADS2/ERFE/CPT1B/QKI/NFE2L1/LPGAT1/PTGS2/PEX7/GSTM2/ELOVL5/CYP2J2/CYP2C19/EDN2/ASAH2B/LYPLA2/HSD17B8/IRS2/ACBD5/ACACB/ACOT7/PRXL2B/ALOXE3/AKR1C3/CAV1/GSTZ1/ALDH3A2/PDP1/PHYH/PL…	170
BP	GO:0097191	extrinsic apoptotic signaling pathway	107/6930	250/20536	0.00167977	0.0337618	0.0288271	RB1CC1/BCL2L2/ACVR1B/SKIL/RIPK1/ACVR1/SP100/PML/YAP1/DEPTOR/TNFSF12/ZSWIM2/TLR3/NOS3/PRDX2/EYA1/CASP3/ZMYND11/CYLD/BOK/TMC8/FAIM2/FGFR1/P2RX7/BCL2/ATF3/MAP2K5/RNF41/TCF7L2/LMNA/PIDD1/MADD/BRCA1/EYA4/NF1/HYAL2/PEA15/IL6R/STK4/SRC/TRAF1/AR/TGFBR1/SFRP1/BAX/CASP8/RNF34/FAIM/DBH/BCL2L11/CAV1/STX4/SNAI2/GPER1/TNFRSF10C/BID/DAB2IP/ITGA6/TMBIM1/RFFL/IL1B/TNFAIP3/BCL2L1/SCG2/CFLAR/PAK2/GDNF/PARP2/ITGAV/N…	107
BP	GO:0006605	protein targeting	191/6930	475/20536	0.00168734	0.0338125	0.0288704	SIRT4/SYNGR1/PEX12/SPCS1/RPS15/PEX1/TOMM40/LTBP2/PEX5/RPL32/IMMP1L/ANK3/RABGEF1/PRKAA1/LRRK2/AP4S1/UBE2D3/VPS37D/ACOT4/PEX26/UBL4B/ZDHHC3/RPL23A/TCAF1/GET3/TCAF2/DMTN/AP4M1/AKAP12/ZDHHC14/MTCL1/TOMM20L/NLGN1/RAB3IP/SRP9/PEX7/TOMM40L/DNLZ/KCNB1/ZDHHC12/PARD3/VPS13A/SEC61A2/NAGPA/MFF/PEX19/GOSR2/ARL6/RPL23/RPL34/CEMIP/AKAP5/YWHAZ/RPS29/TSPO/RAB27A/AP1S3/PHYH/HRAS/BID/UBE2J2/IMMP2L/MPV17/MTERF4/SCP2…	191
BP	GO:0030516	regulation of axon extension	50/6930	104/20536	0.00170004	0.0339652	0.0290008	SEMA3F/RTN4R/NTN1/VEGFA/MEGF8/PTPRS/SEMA6D/NTRK3/RTN4/ZFYVE27/LRP1/SEMA4D/MAPT/SEMA6C/CXCL12/DNM2/MAP2/SIN3A/TNR/TRIM46/L1CAM/ADNP/NRCAM/APOE/NRP1/GOLGA4/SEMA3E/MAP3K13/IFRD1/SEMA3A/SEMA4F/SEMA3G/DBN1/WDR36/RUFY3/CDKL3/PAK1/MACF1/SEMA4B/CYFIP1/SEMA7A/PAFAH1B1/TRPV2/NDEL1/SEMA6B/RYK/DISC1/CDKL5/GDI1/BMPR2	50
BP	GO:0006623	protein targeting to vacuole	23/6930	40/20536	0.00172485	0.0343584	0.0293365	VPS37D/AP4M1/VPS13A/NAGPA/GOSR2/GCC2/LAMP2/VAMP7/RAB7A/ZFYVE16/CLU/SNX16/VPS37A/HSPA8/VPS37C/M6PR/GNPTAB/VTI1B/MON1B/HGS/NCOA4/BECN1/SCARB2	23
BP	GO:0071806	protein transmembrane transport	33/6930	63/20536	0.00174013	0.0345598	0.0295085	PEX12/RTN2/PEX1/TOMM40/PEX5/BCR/PEX26/TOMM20L/PEX7/TOMM40L/DNLZ/SEC61A2/ZFAND2B/AZGP1/PEX13/SEC61G/AKT2/GRPEL2/HSPD1/SEC63/C2CD5/TIMM23B/SEC61A1/DNAJC19/PEX2/CLU/PEX16/HSPA8/LONP2/PAM16/TIMM21/TIMM44/MCL1	33
BP	GO:0001541	ovarian follicle development	30/6930	56/20536	0.00175053	0.0345613	0.0295097	DMC1/LFNG/VEGFA/VGF/GNRH1/KIT/INHBB/BCL2/SRC/PCYT1B/FOXC1/BAX/ANG/UMODL1/IMMP2L/FSHR/MMP19/ZP3/BCL2L1/ESR1/INHBA/BMPR1B/CTNNA1/ATM/ARRB1/MMP14/ARRB2/SMAD4/EIF2B4/UBE3A	30
BP	GO:0061512	protein localization to cilium	30/6930	56/20536	0.00175053	0.0345613	0.0295097	ROPN1/TULP2/BBS9/BBS4/GAS8/TUB/ARL13B/TMEM107/GGA1/PCARE/ZDHHC3/IFT122/BBS1/ARL6/TULP3/TCTN1/CSNK1D/RAB29/ENTR1/BBIP1/TTC21A/CCDC88A/EHD1/ARF4/TTC26/CC2D2A/ATP6V1D/IFT140/RABEP1/IFT20	30
BP	GO:0106027	neuron projection organization	47/6930	97/20536	0.00188277	0.0369848	0.031579	ITGA3/KALRN/SHANK1/LRRK2/CHRNA7/ARHGAP33/LZTS3/LRP8/APP/DNM3/ZMYND8/ARC/DNM1L/SIPA1L1/NLGN3/OPA1/NLGN1/DCTN1/PAK3/ACTR2/ARHGAP44/PDLIM5/ZNF365/CDC42/PSEN1/SHANK2/PPP1R9A/DOCK10/APOE/ADAM10/HDAC6/EPHA4/BHLHB9/FYN/DHX36/DBN1/EPHB1/CFL1/CAPRIN2/GPRASP2/LGMN/IGF1R/PAFAH1B1/BAIAP2/INSR/SRCIN1/UBE3A	47
BP	GO:0006909	phagocytosis	126/6930	301/20536	0.00188589	0.0369848	0.031579	IL2RB/ICAM5/SLC11A1/MYO1G/ABCA7/SYT7/ANXA11/FCGR2A/WIPF1/MEGF10/XKR6/TUB/CD14/BCR/PPARG/P2RX7/PLA2G6/LRP1/HMGB1/LEPR/ELMO2/DNM2/ABI1/NCKAP1/ARPC5/VAV2/SRC/ABCA1/ARHGAP12/AIF1/WAS/ACTR2/CAMK1D/GRB2/ELMO3/RARA/WIPF2/IL15/CDC42SE2/RAB27A/FGR/CDC42/XKR9/ARHGAP25/PIP5K1A/DYSF/GULP1/AHSG/NCKIPSD/RAPGEF1/ACTR3/ARPC1B/IL1B/C2/RAB34/ARPC2/RAB5A/PLPP4/CD36/C4A/PTK2/GATA2/ITGAV/SPON2/ARPC4/TREX1/NR1H3/CSK/E…	126
BP	GO:0021952	central nervous system projection neuron axonogenesis	16/6930	25/20536	0.00189904	0.0369848	0.031579	SLIT2/NIN/SPTBN4/DCLK1/ADARB1/GLI2/NFIB/ZEB2/NR4A2/MYCBP2/FBXO45/EPHA4/EPHB1/PAFAH1B1/SZT2/SCN1B	16
BP	GO:1990138	neuron projection extension	81/6930	183/20536	0.00191133	0.0369848	0.031579	SEMA3F/RTN4R/NTN1/VEGFA/MEGF8/RIMS2/PTPRS/RIMS1/SLIT1/RNF157/SLIT2/SEMA6D/NTRK3/BCL11A/RTN4/ZFYVE27/LRP1/SEMA4D/MAPT/SEMA6C/CXCL12/DNM2/NLGN3/MAP2/SIN3A/DCLK1/ULK2/TNR/TRIM46/L1CAM/ADNP/RAPH1/DDR1/NRCAM/POSTN/C9orf72/SYT1/PPP3CB/AURKA/CXCR4/CPNE1/ITSN2/WASF1/APOE/NRP1/NEDD4L/GOLGA4/SEMA3E/MAP3K13/IFRD1/SEMA3A/CTNNB1/SEMA4F/ALCAM/ITGB1/SEMA3G/DBN1/WDR36/RUFY3/UNC13A/CDKL3/PAK1/MACF1/SPG11/SEMA4B/C…	81
BP	GO:0006040	amino sugar metabolic process	22/6930	38/20536	0.00191588	0.0369848	0.031579	ST6GAL1/GFPT2/UAP1/PGM3/AMDHD2/CSGALNACT1/MGAT1/CHST5/LARGE1/OVGP1/CHIA/OGA/EXTL2/RENBP/DPAGT1/SLC35A3/NAGK/GNPDA1/GNPDA2/ST3GAL1/GNE/CHST4	22
BP	GO:0009167	purine ribonucleoside monophosphate metabolic process	22/6930	38/20536	0.00191588	0.0369848	0.031579	PAICS/LRGUK/IMPDH1/DLG1/GMPR2/GUK1/LHPP/AMPD1/MAGI3/AMPD2/CASK/AK4/ATIC/NT5E/AK9/ADA/TJP2/ADK/PFAS/APRT/ADSL/AK2	22
BP	GO:0032801	receptor catabolic process	22/6930	38/20536	0.00191588	0.0369848	0.031579	FURIN/AP2A2/AP2A1/VLDLR/DTX3L/ZNRF3/RNF43/AP2M1/APOE/KIF16B/CLTC/CAPN1/UVRAG/SH3GLB1/ITCH/PTPN1/LGMN/ANXA2/BECN1/TGFB1/AP2S1/AP2B1	22
BP	GO:0007163	establishment or maintenance of cell polarity	96/6930	222/20536	0.00192301	0.0369848	0.031579	LRRC7/LLGL2/PARD6A/HES1/RAP1B/DOCK7/RIPOR2/PKD1/FEZ1/RHOC/RICTOR/AMOTL1/SPINT2/FGF13/KRIT1/CDH5/RNF41/DLG1/LMNA/MARK2/NSFL1C/CLASP2/MTCL1/MAP2/DCTN1/ARPC5/NUMA1/AMOT/PARD3/SPRY2/SCRIB/ACTR2/PAX6/KANK1/WWC1/MAPKAP1/MAP4/PARD6B/FRMD4B/CDC42/STK25/GPSM2/PARVB/KIF26B/CYP26B1/ACTR3/CDK5RAP2/CLASP1/PTK2/ROCK2/SPN/KIF25/MYO9A/CAMSAP3/MYH9/ARF4/FLOT2/PTK7/FRMD4A/SDCCAG8/EPHB1/ARHGEF2/AMOTL2/WDR1/RACK1/SP…	96
BP	GO:0072522	purine-containing compound biosynthetic process	96/6930	222/20536	0.00192301	0.0369848	0.031579	DMAC2L/ACSBG1/PAICS/PPARGC1A/NME5/MPC2/ACSL1/GUCY1A1/NOS3/DCAKD/PDP2/PANK1/ACSS1/ALDOA/IMPDH1/SPHK2/PPCDC/GMPR2/ACLY/PID1/GUCA2A/MPC1/GUK1/AMD1/AMPD1/TAZ/AMPD2/ELOVL5/PPCS/HSD17B8/PPT2/ACACB/ACOT7/NME4/NME9/STAT3/GSTZ1/SLC35B2/AK4/PDP1/ATP5PF/ATP5MC3/ATIC/NME6/NT5E/ACSL6/FLCN/ATP5PO/PRPSAP2/MTHFD1L/PDHA1/AK9/ELOVL7/ADCY3/ADAL/SLC26A2/PPT1/PRPSAP1/PRPS2/ADCY5/HTD2/PDHB/ACSS2/PANK2/ENO1/SNCA/ELOVL6…	96
BP	GO:0032886	regulation of microtubule-based process	104/6930	243/20536	0.00193418	0.0370931	0.0316715	STAG2/PKD1/MARK4/BBS4/FEZ1/C10orf90/PRKAA1/CLIP1/FGF13/CYLD/GEN1/MAP6D1/NIN/RHOT1/MID1IP1/MAPT/CDH5/MARK2/NUP62/BRCA1/NSFL1C/BICD2/AKAP9/CLASP2/MAP2/CLIP3/TOGARAM1/DCTN1/TRIM46/PRUNE1/NUMA1/TRAF3IP1/STMN1/CCDC40/ATAT1/TRIM36/SPEF1/MID1/DIAPH1/MDM1/PHLDB2/FAM107A/AURKA/DYRK1A/XPO1/GPSM2/DNAH11/TMEM67/CDK5RAP2/PARP3/TRPV4/CLASP1/INPP5J/RPS3/CEP250/FBXW5/CHEK1/ROCK2/MEMO1/DIXDC1/HDAC6/KIF25/RBM14/CA…	104
BP	GO:0051784	negative regulation of nuclear division	32/6930	61/20536	0.00196693	0.0376133	0.0321157	PCID2/AURKB/GEN1/RAD1/NAA10/PRKAR1A/TOM1L2/NME6/CDK5RAP2/CHEK1/FBXO43/ANAPC15/KIF25/KLHL22/TPR/TTK/PTTG2/APC/CCNB1/IK/TRIP13/SPDL1/TNKS/ATM/BUB1/USP44/XRCC3/TOM1L1/NDC80/LCMT1/ZNF207/CENPF	32
BP	GO:0009214	cyclic nucleotide catabolic process	11/6930	15/20536	0.00201768	0.0383645	0.0327571	PDE5A/PDE8A/PDE1A/PDE10A/PDE4B/PDE7A/PDE4A/CNP/PDE7B/PDE8B/PDE4D	11
BP	GO:0035635	entry of bacterium into host cell	11/6930	15/20536	0.00201768	0.0383645	0.0327571	CXCL8/EXOC7/CTNND1/SRC/GRB2/CAV1/CBLL1/ITGAV/EXOC2/CTNNB1/CDH1	11
BP	GO:0050684	regulation of mRNA processing	68/6930	150/20536	0.00204596	0.0387206	0.0330611	FMR1/DAZAP1/SLTM/ZC3H10/RBM19/CPEB3/SLC39A5/SAFB/RBMY1A1/MBNL1/HMX2/CPSF7/CDK11B/SUPT6H/CDK11A/SON/CELF1/RBM15/SRSF10/RNF20/RBMY1B/PTBP1/MBNL2/DYRK1A/RBM11/DDX17/RBM5/RBMXL1/TIA1/NELFE/BARD1/RBM17/CPSF4/NCBP2/THRAP3/DHX36/SRPK2/NSRP1/SAP18/CCNB1/SRPK1/FAM172A/RBM24/KHDRBS3/RBM25/RBM4B/RBM4/PRPF19/CELF6/RBM7/SART3/ZC3H14/PAPOLA/ZFP36L1/RNPS1/RNF40/NUDT21/C1QBP/DDX5/CIRBP/SUPT5H/SNRPA/REST/JMJD6/CP…	68
BP	GO:0044783	G1 DNA damage checkpoint	37/6930	73/20536	0.00204798	0.0387206	0.0330611	ARID3A/PML/RPA2/CNOT4/PCBP4/ZNF385A/PIDD1/CHEK2/MDM2/TP53/MDM4/PLAGL1/MUC1/CDK1/BAX/AURKA/GIGYF2/CDC25C/E2F7/CNOT9/WAC/CDKN1A/TFDP1/RPS27L/TFDP2/CNOT6L/CCNB1/CNOT8/CNOT7/PRMT1/E2F8/ATM/PRKDC/CRADD/CNOT2/E2F4/RFWD3	37
BP	GO:0007059	chromosome segregation	140/6930	339/20536	0.00205924	0.0388239	0.0331493	DMC1/STAG2/BANF2/PCID2/LATS1/SETDB2/SGO1/M1AP/AURKC/AXIN2/MCMDC2/AURKB/GEN1/PHF23/CUL3/NUP62/BRCA1/CCNB1IP1/SMARCAD1/NAA60/ECT2/NUF2/CENPW/NUMA1/NAA10/HFM1/HDAC8/NEK6/PUM1/SHOC1/SMC2/ACTR2/MIS12/SMC6/SIRT2/TRAPPC12/SUN1/POGZ/MRE11/EME1/CENPN/NR3C1/ZWINT/NCAPH2/ESCO2/CDC42/UBE2I/RGS14/DDX11/ACTR3/CDK5RAP2/DIS3L2/SGO2/RCC1/RECQL5/RPS3/BAG6/RACGAP1/ANAPC1/RAD18/TOP3B/KIF4B/MLH1/ANAPC15/ANAPC5/KIF25/…	140
BP	GO:0051098	regulation of binding	166/6930	409/20536	0.00206856	0.03889	0.0332058	FMR1/LFNG/MDFI/HES1/NFATC4/RIPOR2/PKD1/SP100/ADD1/GAS8/TRIM6/NEUROD1/LRRK2/P2RY1/CTBP2/PPARG/CYLD/MEN1/ARHGAP28/BDNF/AURKB/GREM2/TMC8/ZFPM1/ID2/BCL2/LRP1/HMGB1/XIRP1/HIPK2/EPB41/HDAC4/TCF7L2/EIF4G1/MARK2/NSD1/APP/HMGA2/ADAM15/HFE/GTPBP4/MAP2/PARP9/SIN3A/CSNK1E/HEY2/PYGO2/USP33/ADNP/STK4/SRC/HDAC8/MAPK8/STMN1/ZNF462/TGFBR1/AGER/CARD16/ARHGEF7/PAX6/BTBD1/C9orf72/FOXC1/IRF4/SIRT2/DTX3L/BAX/DNAJB2/PE…	166
BP	GO:0071636	positive regulation of transforming growth factor beta production	14/6930	21/20536	0.00207853	0.0389681	0.0332725	FURIN/CD34/CD46/SERPINF2/PTGS2/XCL1/FOXP3/ATF2/CREB1/MYB/SERPINB7/WNT11/SMAD3/ATP6AP2	14
BP	GO:0006913	nucleocytoplasmic transport	153/6930	374/20536	0.00208504	0.0389809	0.0332834	TSC2/MAPK14/RPS15/STRADA/PCID2/TMCO6/PKD1/DDX25/SP100/DNAJC27/GCKR/PML/FAM53B/ZIC1/MCM3AP/NEUROD1/LRRK2/FAM53A/RGPD6/ZC3H11A/TCF7L2/SUPT6H/LMNA/MDM2/NUP62/NOL6/THOC2/NF1/HYAL2/IPO8/TP53/AKAP13/ECT2/SNRPE/PTGS2/KPNA5/CDC40/EMD/SUFU/NXT2/IPO13/PKIG/SRRM1/FGF9/RAPGEF3/STAT3/WDR33/JUP/RPL23/AAAS/PPP3CA/CSE1L/EIF4ENIF1/GEMIN8/XPOT/CHTOP/CBLB/XPO1/NOLC1/ANKRD54/PSEN1/RGS14/RGPD4/AGFG1/IPO11/GEMIN6/POLR…	153
BP	GO:0055119	relaxation of cardiac muscle	12/6930	17/20536	0.00210638	0.0392702	0.0335303	KCNJ2/HRC/PDE5A/P2RX4/ATP1A2/ATP1A1/GSTM2/PDE4B/CAMK2D/SLC8A1/ATP1B1/PDE4D	12
BP	GO:0045841	negative regulation of mitotic metaphase/anaphase transition	21/6930	36/20536	0.00212403	0.0393366	0.033587	PCID2/AURKB/GEN1/CDK5RAP2/ANAPC15/KLHL22/TPR/TTK/APC/CCNB1/IK/TRIP13/SPDL1/ATM/BUB1/USP44/XRCC3/NDC80/LCMT1/ZNF207/CENPF	21
BP	GO:0097009	energy homeostasis	21/6930	36/20536	0.00212403	0.0393366	0.033587	PPARGC1A/PRKAA1/MLXIPL/BMP8A/LEPR/EIF4G1/AMPD2/SGIP1/EDN2/ACACB/STAT3/PASK/FLCN/TRPV4/CD36/PIK3CA/PRCP/CRTC3/METRNL/NR4A3/DLL1	21
BP	GO:0006767	water-soluble vitamin metabolic process	46/6930	95/20536	0.00212757	0.0393366	0.033587	PNPO/SLC19A3/ALDH1L2/KYNU/MMAA/THTPA/FLAD1/DHFR2/SLC52A2/ACPP/AKR1A1/SLC23A1/TPK1/SLC19A2/VNN1/SLC25A19/CTRC/CLYBL/MTHFR/CUBN/SLC52A3/FOLR1/PC/PDXK/HLCS/PDXP/PCCA/SLC5A6/MTHFD1L/SLC23A2/BTD/TCN2/SLC2A1/MCCC1/PCCB/RFK/PANK2/MTRR/GCLC/MTR/CD320/MTHFD1/SHMT2/ABCD4/ACP5/SLC46A1	46
BP	GO:0033046	negative regulation of sister chromatid segregation	25/6930	45/20536	0.00213564	0.039377	0.0336215	PCID2/AURKB/GEN1/NAA10/CDK5RAP2/ANAPC15/KLHL22/TPR/TTK/PTTG2/APC/CCNB1/IK/TRIP13/SPDL1/TNKS/ATM/BUB1/USP44/ESPL1/XRCC3/NDC80/LCMT1/ZNF207/CENPF	25
BP	GO:0043523	regulation of neuron apoptotic process	98/6930	228/20536	0.00218286	0.0401263	0.0342614	TGFB3/NFATC4/EGLN3/AGAP2/GRIK5/PPARGC1A/CPEB4/NTRK2/CASP3/AMBRA1/BDNF/BOK/GRIK2/FGF8/FAIM2/HIF1A/NTF3/BCL2/LRP1/HIPK2/HDAC4/CLN3/NF1/TP53/DLX1/CNTF/SOD2/ADNP/KCNB1/PAK3/CNTFR/NQO2/ITSN1/AKT1S1/BAX/BACE1/BCL2L11/MDK/HRAS/NMNAT1/LIG4/EGLN2/PSEN1/ATF2/NR4A2/MAP2K4/CITED1/BCL2L1/NONO/MEF2C/STAMBP/APOE/GDNF/SYNGAP1/MYB/NRP1/LANCL1/PPT1/CASP9/FIS1/CTNNB1/BHLHB9/AIFM1/TRIM2/PDPK1/FYN/PIK3CA/SRPK2/STXBP1…	98
BP	GO:0000070	mitotic sister chromatid segregation	71/6930	158/20536	0.00219128	0.0401263	0.0342614	PCID2/SGO1/AURKC/AURKB/GEN1/PHF23/CUL3/NUP62/NUF2/NUMA1/NAA10/NEK6/SMC2/MIS12/POGZ/ZWINT/NCAPH2/CDK5RAP2/DIS3L2/RACGAP1/ANAPC1/KIF4B/ANAPC15/ANAPC5/KIF25/KLHL22/DSN1/NIPBL/KIFC1/TPR/NCAPH/PPP2R1A/CHAMP1/SMC4/BOD1/NAA50/TTK/SLF1/PTTG2/APC/CCNB1/ANAPC4/IK/RIOK2/TRIP13/SPDL1/TENT4A/NSMCE2/TNKS/CHMP7/CHTF8/ATM/RAN/BUB1/KPNB1/USP44/ESPL1/XRCC3/KIF22/KATNB1/ANAPC11/NDC80/LCMT1/ZNF207/CDC6/BECN1/KIF18B/…	71
BP	GO:0010771	negative regulation of cell morphogenesis involved in differentiation	50/6930	105/20536	0.00219427	0.0401263	0.0342614	SEMA3F/RTN4R/NTN1/NFATC4/PTPRS/SLIT2/MELTF/FGF13/SEMA6D/RTN4/SEMA4D/SEMA6C/DNM3/DMTN/NLGN3/MAP2/NLGN1/ULK2/TNR/TRIM46/TACSTD2/POSTN/KANK1/PPP3CA/PSEN1/GORASP1/SYNGAP1/TRAK2/PTK2/NRP1/SEMA3E/IFRD1/SEMA3A/SEMA4F/SEMA3G/ITGB1BP1/FSTL4/RAPGEF2/RUFY3/MCF2/CDKL3/THY1/CORO1C/SEMA4B/SEMA7A/ARHGDIA/SEMA6B/RYK/UBE3A/GDI1	50
BP	GO:0006892	post-Golgi vesicle-mediated transport	54/6930	115/20536	0.00221393	0.040277	0.03439	KIF13A/ANXA13/ANK3/SEC16A/GGA1/EXOC5/DNM2/AP2A1/AP4M1/DOP1A/VPS13A/GOSR2/MON2/BBS1/STEAP2/STX4/PREPL/EXOC6B/ARF5/STXBP6/RAB34/SYS1/BLZF1/GOLGA4/VPS35L/CSK/EXOC2/EXOC6/KIF16B/COMMD1/VAMP7/ARF4/RBSN/OSBPL5/VPS52/RACK1/GOLGA7/LYPLA1/MACF1/CCDC91/WIPI1/VTI1B/SNAP23/SCAMP2/AP1G1/GGA2/C16orf70/CORO7/RABEP1/NSF/GGA3/SCAMP1/ARFRP1/MYO1B	54
BP	GO:0009612	response to mechanical stimulus	93/6930	215/20536	0.00221454	0.040277	0.03439	ASNS/MAPK14/KCNJ2/CHRNA10/RIPOR2/PKD1/HPN/KIT/PKD1L1/TLR3/P2RY1/SLC26A5/PPARG/CLCN6/PKD2L1/ANKRD23/PIEZO1/P2RX7/MEIS2/CXCL12/HDAC4/PPL/ASIC3/STRBP/ATP1A2/RYR2/ACTA1/TLR5/LRP11/PTGS2/BGLAP/ATP1A1/SRC/WHRN/MAPK8/PTCH1/POSTN/TLR7/ATP8A2/SLC1A3/SUN1/CASP8/BACE1/JUP/MDK/MBD2/SLITRK6/SLC8A1/ADGRV1/CXCR4/MAP2K4/TRPV4/IL1B/PSPH/ETV1/DAG1/CHEK1/MTPN/IGFBP2/COL11A1/EGFR/SLC2A1/FOXP2/FYN/PDZD7/IRF1/ABHD12/C…	93
BP	GO:0045787	positive regulation of cell cycle	172/6930	426/20536	0.00226362	0.041058	0.0350569	ASNS/TGM1/LFNG/HES1/UBE2C/PCID2/SOX15/FOXA1/CCND2/PKD1/ARID3A/PML/CDK5R2/AURKC/USP19/MLXIPL/CNOT4/AURKB/GEN1/FGF8/PCBP4/CD28/FGFR1/ID2/EPGN/FOXE3/GDPD5/ZNF385A/MEIS2/CUL3/PIDD1/CHEK2/MDM2/EIF4G1/NUP62/BRCA1/NSFL1C/APP/HMGA2/TP53/BRD4/SIN3A/CDC14A/ECT2/RHNO1/PROX1/DYRK3/MDM4/PLAGL1/PBX1/MUC1/NUMA1/HCFC1/SRC/C6orf89/CDK1/FOXO4/CDC14B/ZBTB17/AIF1/CDC25B/SIRT2/WIZ/TAS2R13/RAD51B/BAX/CIT/SMARCD3/BCL2L…	172
BP	GO:1903311	regulation of mRNA metabolic process	149/6930	364/20536	0.00229631	0.0415385	0.0354671	FMR1/MAPK14/DAZAP1/SLC11A1/PCID2/SLTM/ZC3H10/RBM19/XRN1/CPEB3/SLC39A5/MYEF2/SAFB/RBMY1A1/FXR1/CSDC2/AXIN2/PCBP4/MBNL1/NANOS3/HMX2/CPSF7/CDK11B/PARN/SUPT6H/EIF4G1/CDK11A/SON/CELF1/ANGEL2/MOV10/RBM15/RBM38/EXOSC2/PABPC4/PUM1/SRSF10/RNF20/METTL3/PLEKHN1/EXOSC9/RBMY1B/TRIM71/TIRAP/PTBP1/YWHAZ/MBNL2/DYRK1A/RBM11/DDX17/RBM5/XPO1/GIGYF2/RBMXL1/TIA1/NBAS/PSMD2/NANOS1/SECISBP2/NELFE/GDNF/ROCK2/FTO/BARD1/R…	149
BP	GO:0006891	intra-Golgi vesicle-mediated transport	20/6930	34/20536	0.00234944	0.042385	0.0361899	CUX1/COPG2/COG5/COG2/GOSR2/GOSR1/COPB2/RAB6A/GOLGA3/COPZ1/GOLGA5/VTI1B/COG8/GABARAPL2/COPZ2/NAPG/NAPA/TRAPPC3/COG3/COG1	20
BP	GO:0033048	negative regulation of mitotic sister chromatid segregation	24/6930	43/20536	0.00239511	0.0430926	0.0367941	PCID2/AURKB/GEN1/NAA10/CDK5RAP2/ANAPC15/KLHL22/TPR/TTK/PTTG2/APC/CCNB1/IK/TRIP13/SPDL1/TNKS/ATM/BUB1/USP44/XRCC3/NDC80/LCMT1/ZNF207/CENPF	24
BP	GO:0003231	cardiac ventricle development	61/6930	133/20536	0.00241528	0.043339	0.0370045	SALL4/HES1/DLL4/PAX8/ACVR1/SLIT2/MYL3/NOS3/MESP1/LUZP1/TPM1/ZFPM1/HIF1A/ID2/TNNI1/NPY5R/RBPJ/TNNI3/MDM2/DNM2/MATR3/RYR2/PROX1/MDM4/HEY2/RBM15/SUFU/TGFBR1/UBE4B/DSP/FOXC1/SMARCD3/FRS2/FGFRL1/LTBP1/SCN5A/TGFBR3/MEF2C/COL11A1/ROBO1/PTK7/NSD2/MATR3/ZFPM2/NKX2-5/NRG1/HEY1/WNT11/PKP2/HECTD1/SAV1/DCTN5/SMAD7/SMAD4/PPP1R13L/TGFB1/NPRL3/AP2B1/JAG1/STRA6/BMPR2	61
BP	GO:0042158	lipoprotein biosynthetic process	47/6930	98/20536	0.00244787	0.0438064	0.0374035	CWH43/GPLD1/PGAP2/MAP6D1/GLUL/ZDHHC3/ZDHHC16/ATG10/ZDHHC14/CLIP3/ZDHHC12/ABCA1/PIK3C3/WIPI2/PGAP1/ATG7/PIGQ/APOE/GBA/PIGV/HHATL/PIGK/WDR45/RAB3GAP2/ZDHHC23/SELENOK/ZDHHC11B/PIGG/GOLGA7/GPAA1/ZDHHC24/PIGY/ZDHHC5/PPM1A/ZDHHC18/PORCN/PIGA/WIPI1/PIGH/ZDHHC7/PGAP3/PIGL/PIGN/MPPE1/NMT1/PIGX/PIGT	47
BP	GO:0061640	cytoskeleton-dependent cytokinesis	49/6930	103/20536	0.00247614	0.0439908	0.037561	BBS4/ANK3/RHOC/UNC119/RTKN/USP8/AURKB/SEPTIN4/SEPTIN1/SNX18/NUP62/SON/ECT2/STMN1/ACTR2/TRIM36/CIT/SPIRE2/SEPTIN6/SEPTIN5/SEPTIN2/SPIRE1/SEPTIN8/ACTR3/SEPTIN10/STAMBP/RACGAP1/ROCK2/SEPTIN9/KIF4B/CEP55/TMEM250/LZTS2/TTC19/DCTN3/APC/SEPTIN11/RASA1/KIF20A/CHMP7/CFL1/IST1/CUL7/FMN2/ESPL1/ZFYVE26/CNTROB/SPAST/EFHC1	49
BP	GO:0061387	regulation of extent of cell growth	55/6930	118/20536	0.00248679	0.0439908	0.037561	SEMA3F/RTN4R/NTN1/VEGFA/MEGF8/PTPRS/FGF13/BDNF/SEMA6D/NTRK3/RTN4/ZFYVE27/LRP1/SEMA4D/MAPT/SEMA6C/CXCL12/DNM2/MAP2/SIN3A/ULK2/TNR/TRIM46/L1CAM/ADNP/NRCAM/APOE/NRP1/GOLGA4/SEMA3E/MAP3K13/IFRD1/SEMA3A/SEMA4F/SEMA3G/DBN1/FSTL4/WDR36/RUFY3/CDKL3/PAK1/MACF1/IST1/SEMA4B/CYFIP1/SEMA7A/PAFAH1B1/TRPV2/NDEL1/SEMA6B/RYK/DISC1/CDKL5/GDI1/BMPR2	55
BP	GO:0090068	positive regulation of cell cycle process	132/6930	319/20536	0.00248768	0.0439908	0.037561	UBE2C/PCID2/SOX15/CCND2/ARID3A/PML/AURKC/USP19/CNOT4/AURKB/GEN1/FGF8/PCBP4/CD28/FGFR1/ID2/EPGN/ZNF385A/CUL3/PIDD1/CHEK2/MDM2/EIF4G1/NUP62/BRCA1/NSFL1C/APP/HMGA2/TP53/BRD4/SIN3A/CDC14A/ECT2/RHNO1/DYRK3/MDM4/PLAGL1/PBX1/MUC1/NUMA1/CDK1/FOXO4/CDC14B/ZBTB17/AIF1/CDC25B/SIRT2/WIZ/TAS2R13/RAD51B/BAX/CIT/SMARCD3/RPL23/BTC/AURKA/NPM2/CDC42/MTA3/GPSM2/DAB2IP/MEPCE/CDC25C/DDX11/CCND3/IGF2/E2F7/CNOT9/IL1B/C…	132
BP	GO:0046822	regulation of nucleocytoplasmic transport	51/6930	108/20536	0.00249104	0.0439908	0.037561	MAPK14/SP100/DNAJC27/ZIC1/TCF7L2/SUPT6H/MDM2/NUP62/NF1/HYAL2/TP53/ECT2/PTGS2/EMD/SUFU/PKIG/RAPGEF3/JUP/AAAS/XPO1/NOLC1/PSEN1/MX2/IL1B/MDFIC/CD36/BARD1/TPR/RANGAP1/NCBP2/IPO5/TARDBP/NUP214/RIOK2/PIK3R1/UBR5/PPM1A/RBM4/RAN/SMAD3/PPP1R12A/PPP1CC/CTDSPL2/CHP1/YWHAE/TGFB1/CDH1/IFI27/PIK3R2/IWS1/PTPN11	51
BP	GO:2001243	negative regulation of intrinsic apoptotic signaling pathway	51/6930	108/20536	0.00249104	0.0439908	0.037561	BCL2L2/NME5/ACKR3/LRRK2/RTKN2/ELL3/HIF1A/TAF9/DDIAS/BCL2/ZNF385A/CXCL12/MDM2/FIGNL1/OPA1/SOD2/PTGS2/VNN1/MUC1/SRC/SNAI2/NFE2L2/SELENOS/BID/MARCHF7/CD44/MAGEA3/BCL2L1/NONO/IVNS1ABP/SIRT1/PTTG1IP/MAPK7/ARHGEF2/ENO1/CLU/CCAR2/SYVN1/HYOU1/GRINA/TPT1/NDUFS3/PTPN1/TMBIM6/HERPUD1/URI1/TMEM161A/PLAUR/TXNDC12/MCL1/RRM2B	51
BP	GO:0061178	regulation of insulin secretion involved in cellular response to glucose stimulus	30/6930	57/20536	0.00251425	0.0442839	0.0378112	GPLD1/MPC2/EPHA5/ADRA2A/HIF1A/PLA2G6/RFX6/GHRL/LRP1/NADK/MAP4K4/CLTRN/SRI/PPP3CB/STX4/SYBU/LRP5L/STXBP4/HMGCR/KLF7/ADCY5/NDUFAF2/OXCT1/CDK16/ENY2/BRSK2/SIDT2/ARRB1/DYNLL1/HMGN3	30
BP	GO:2001234	negative regulation of apoptotic signaling pathway	109/6930	258/20536	0.00256276	0.0450198	0.0384396	RB1CC1/BCL2L2/RIPK1/ACVR1/NME5/ACKR3/YAP1/NOS3/LRRK2/PRDX2/EYA1/ZMYND11/BDNF/RTKN2/BOK/ELL3/FAIM2/MAZ/HIF1A/TAF9/DDIAS/BCL2/ZNF385A/NANOS3/MAP2K5/CXCL12/TCF7L2/LMNA/MDM2/BRCA1/EYA4/FIGNL1/OPA1/SOD2/PTGS2/VNN1/PEA15/MUC1/SRC/AR/TGFBR1/BAX/CASP8/RNF34/FAIM/SNAI2/NFE2L2/SELENOS/BID/PSEN1/ITGA6/NR4A2/MARCHF7/CTH/TMBIM1/RFFL/QARS1/CD44/MAGEA3/IL1B/TNFAIP3/BCL2L1/NONO/SCG2/IVNS1ABP/CFLAR/GDNF/ITGAV/NRP…	109
BP	GO:0010762	regulation of fibroblast migration	19/6930	32/20536	0.00259167	0.0450547	0.0384694	CYGB/HYAL2/DMTN/AKAP12/PAK3/ARHGEF7/SLC8A1/GNA12/RFFL/DDR2/FER/ITGB1BP1/BAG4/PRR5L/PAK1/CORO1C/APPL2/TGFB1/FGF2	19
BP	GO:0035066	positive regulation of histone acetylation	19/6930	32/20536	0.00259167	0.0450547	0.0384694	PPARGC1A/SPHK2/BRCA1/MUC1/FOXP3/SNAI2/IL1B/KAT7/TADA2B/RPS6KA4/ARRB1/BRD7/SMAD4/WBP2/PIH1D1/TGFB1/RPS6KA5/TADA2A/SMARCB1	19
BP	GO:0038128	ERBB2 signaling pathway	19/6930	32/20536	0.00259167	0.0450547	0.0384694	ERBB4/PTPN18/NRG2/SHC1/SRC/GRB2/BTC/PTPN12/PTPRR/EGFR/PIK3CA/GAB1/NRG1/PIK3R1/CPNE3/ERBB3/STUB1/ERBB2/CDC37	19
BP	GO:1901661	quinone metabolic process	19/6930	32/20536	0.00259167	0.0450547	0.0384694	COQ8B/CYP4F11/COQ2/AKR1A1/CRYZL1/COQ3/COQ4/UBIAD1/AKR1C3/COQ6/COQ10B/HMGCR/FDXR/CBR4/NDUFA9/COQ7/COQ10A/COQ5/COQ9	19
BP	GO:0060485	mesenchyme development	121/6930	290/20536	0.0026157	0.0453546	0.0387255	SEMA3F/HES1/TGFB3/ALDH1A2/FOXA1/LAMA5/MYC/HPN/ACVR1/LOXL3/GCNT2/OSR1/YAP1/CYP26C1/NOS3/DCHS1/MESP1/AXIN2/SEMA6D/USF3/ELL3/FGF8/HIF1A/FGFR1/WT1/BCL2/EDNRB/BCL9L/PBLD/RTN4/SEMA4D/SEMA6C/RBPJ/ERBB4/TCF7L2/MDM2/HMGA2/PITX2/ADAM15/CLASP2/ACTA1/MDM4/HEY2/S100A4/AKNAD1/TGFBR1/TCOF1/SFRP1/FOXC1/FGF9/DACT3/ZEB2/FOLR1/PHLDB2/MDK/GLIPR2/SNAI2/SMAD2/DDX17/NOLC1/IL6/DAB2IP/ADIPOR1/TGFBR3/BNC2/IL1B/CLASP1/MEF2…	121
BP	GO:0048041	focal adhesion assembly	42/6930	86/20536	0.00265214	0.0458676	0.0391635	VEGFA/LAMA5/BCR/FMN1/BCL2/LRP1/MAP4K4/DMTN/CLASP2/PTPRK/SLK/SORBS1/SRC/COL16A1/ARHGEF7/SFRP1/ARHGAP6/LIMCH1/LIMS1/PHLDB2/FAM107A/FERMT2/PIP5K1A/CLASP1/DUSP22/PTK2/ROCK2/NRP1/ACTN1/CAMSAP3/PDPK1/ITGB1BP1/DLC1/TEK/THY1/MACF1/SMAD3/DAPK3/CORO1C/MMP14/BCAS3/TRIP6	42
BP	GO:0071470	cellular response to osmotic stress	23/6930	41/20536	0.00268424	0.0463031	0.0395354	EFHD1/CASP3/SLC25A23/SLC12A6/CAPN3/MYLK/PTGS2/XRCC5/TSPO/XRCC6/DYSF/CAB39/TRPV4/LRRC8D/SLC2A1/MICU1/ARHGEF2/RELB/ZFP36L1/LRRC8E/MBIP/SERPINB6/MAPK10	23
BP	GO:1902930	regulation of alcohol biosynthetic process	44/6930	91/20536	0.00271813	0.0467672	0.0399316	CYP27B1/LHCGR/PRKAA1/CYP7A1/P2RY1/POU1F1/LSS/FGF1/MBTPS2/GFI1/NTSR1/PTAFR/ACACB/VDR/GPER1/ABCG1/IL1B/APOE/SCAP/SEC14L2/CLCN2/SREBF2/HMGCR/NFYC/CYP51A1/GGPS1/FDPS/SNCA/ELOVL6/NFKB1/HMGCS1/DGKQ/ERLIN2/TM7SF2/DKK3/DHCR7/RAN/KPNB1/MBTPS1/REST/ADCYAP1R1/P2RY6/MVK/FASN	44
BP	GO:0061351	neural precursor cell proliferation	69/6930	154/20536	0.00273989	0.0470208	0.0401481	VEGFA/FZD3/NEUROD4/DLL4/DOCK7/RORA/SLC39A5/HHIP/MELK/LRRK2/SPINT2/FGF13/ELL3/FGF8/HIF1A/PCM1/FGFR1/EML1/ID2/NF2/SPINT1/NUMB/NF1/TP53/GLI2/PROX1/PAX6/SIRT2/TRIM71/SMARCD3/ZEB2/NAP1L1/MDK/FRS2/RERE/DMRTA2/LIMS2/CDH2/RAPGEF1/ARTN/PLXNB2/RACGAP1/GATA2/DIXDC1/GNAI2/CTNNB1/TMEM14B/DBN1/EPHB1/ARHGEF2/ORC3/CEP120/CTNNA1/LYN/RASSF10/CDON/NUMBL/KDM2B/APPL2/ADGRG1/SHCBP1/NDE1/PAFAH1B1/IFT20/ATF5/TGFB1/PTBP2…	69
BP	GO:0032272	negative regulation of protein polymerization	37/6930	74/20536	0.00277934	0.0475757	0.0406219	AVIL/ADD1/BBS4/SLIT2/TMOD4/SCIN/PFN4/WASHC2C/SPTBN4/CDH5/SPTAN1/DMTN/ADD3/MAP2/CLIP3/KANK4/STMN1/TMOD1/KANK1/DYRK1A/TRIOBP/TMSB15B/INPP5J/LMOD3/MTPN/PFN2/CAPZA2/SNCA/RDX/EPS8/TMOD3/TBCD/PFN1/EML2/FHOD3/CRACD/FKBP4	37
BP	GO:0110020	regulation of actomyosin structure organization	48/6930	101/20536	0.00279452	0.0477136	0.0407397	TGFB3/GPR65/BBS4/RHOC/ARHGAP28/TPM1/SERPINF2/NF2/LPAR1/CLASP2/AKAP13/ECT2/PROX1/TACSTD2/STMN1/TGFBR1/WAS/SFRP1/ARHGAP6/LIMCH1/RAPGEF3/EVL/NOX4/ARAP1/PHLDB2/MYLK3/ARHGEF10/CDC42/PPP1R9A/CLASP1/INPP5K/MEF2C/ROCK2/NRP1/ASAP3/PFN2/ITGB1BP1/DLC1/PIK3R1/BAG4/PAK1/WNT11/PPFIA1/SMAD3/PXN/PFN1/SMAD4/ALMS1	48
BP	GO:0045773	positive regulation of axon extension	26/6930	48/20536	0.00283156	0.0481777	0.0411359	NTN1/VEGFA/MEGF8/NTRK3/ZFYVE27/LRP1/MAPT/CXCL12/L1CAM/ADNP/NRP1/GOLGA4/MAP3K13/DBN1/RUFY3/PAK1/MACF1/CYFIP1/SEMA7A/PAFAH1B1/TRPV2/NDEL1/DISC1/CDKL5/GDI1/BMPR2	26
BP	GO:0035065	regulation of histone acetylation	29/6930	55/20536	0.0028433	0.0481777	0.0411359	PPARGC1A/SETD5/SPHK2/BRCA1/SIN3A/MUC1/PYGO2/ZNF451/FOXP3/SNAI2/FLCN/IL1B/CHEK1/GATA2/SIRT1/KAT7/SNCA/TADA2B/RPS6KA4/ARRB1/BRD7/SMAD4/WBP2/PIH1D1/TGFB1/RPS6KA5/TADA2A/SMARCB1/IWS1	29
BP	GO:0045620	negative regulation of lymphocyte differentiation	29/6930	55/20536	0.0028433	0.0481777	0.0411359	LAG3/LOXL3/ZC3H8/ZBTB7B/RUNX1/PRDX2/ID2/SOCS1/IFNL1/RC3H2/HMGB1/NRARP/FOXP3/SFRP1/MDK/RUNX3/CTLA4/BCL6/INHBA/FBXO7/HMGB3/ANXA1/JAK3/IRF1/IL4R/ERBB2/PTPN2/SMAD7/NFKBID	29
BP	GO:0034504	protein localization to nucleus	120/6930	288/20536	0.00287159	0.0485342	0.0414404	TSC2/MAPK14/TMCO6/OSBPL8/ABCA7/SP100/GCKR/BBS4/PML/FAM53B/ZIC1/LRRK2/PYGO1/FAM53A/CTDNEP1/RGPD6/NF2/CCT6A/GLUL/SYNE1/LMNA/MDM2/NUP62/NF1/HYAL2/IPO8/TP53/PARP9/SIN3A/DCLK1/ECT2/PTGS2/KPNA5/SUFU/NXT2/IPO13/PKIG/SRC/CDK1/TOPORS/FGF9/DTX3L/STAT3/SUN1/SUMO1/BANP/JUP/RPL23/PPP3CA/CSE1L/CBLB/XPO1/NOLC1/SUPT7L/PSEN1/PIKFYVE/RGPD4/IPO11/RGPD8/RGPD1/FLCN/NUP50/NOL8/MDFIC/CD36/CCT8/BARD1/KAT7/NVL/TMEM98/BCL…	120
BP	GO:0009108	coenzyme biosynthetic process	72/6930	162/20536	0.00289847	0.0488652	0.0417229	PNPO/COQ8B/ACSBG1/KYNU/MPC2/ACSL1/FLAD1/DCAKD/COQ2/PDP2/PARP10/DHFR2/PANK1/ACSS1/AFMID/NADK/PPCDC/AKR1A1/ACLY/NAMPT/TPK1/PARP9/MPC1/PTGS2/COQ3/ELOVL5/PPCS/COQ4/MOCS1/HSD17B8/PPT2/UBIAD1/ACACB/ACOT7/GSTZ1/COQ6/PDP1/PDXK/NMNAT1/COQ10B/ATIC/ACSL6/MTHFD1L/PDHA1/ELOVL7/PPT1/FDXR/HTD2/PDHB/ACSS2/RFK/PANK2/SNCA/ELOVL6/CBR4/QDPR/ACSL4/PTS/ACAT1/NADSYN1/ACSF3/NNMT/NDUFA9/COQ7/MTHFD1/COQ10A/COQ5/PDPR/COQ9/…	72
BP	GO:1901880	negative regulation of protein depolymerization	34/6930	67/20536	0.00297433	0.0498296	0.0425464	AVIL/ADD1/TMOD4/SCIN/FGF13/MAP6D1/WASHC2C/MID1IP1/SPTBN4/SPTAN1/DMTN/CLASP2/ADD3/TMOD1/SPEF1/MID1/TRIOBP/CLASP1/LMOD3/MTPN/HDAC6/CAMSAP3/CAMSAP2/CAPZA2/ARHGEF2/APC/RDX/SWAP70/EPS8/LIMA1/TMOD3/KATNB1/TTBK2/CRACD	34
BP	GO:1901879	regulation of protein depolymerization	41/6930	84/20536	0.00300063	0.0498296	0.0425464	AVIL/ADD1/TMOD4/SCIN/FGF13/MAP6D1/WASHC2C/MID1IP1/SPTBN4/SPTAN1/DMTN/CLASP2/ADD3/TMOD1/SPEF1/MID1/PDXP/TRIOBP/TRPV4/CLASP1/LMOD3/MTPN/HDAC6/CAMSAP3/CAMSAP2/CAPZA2/ARHGEF2/WDR1/APC/ASPH/CFL1/RDX/SWAP70/EPS8/MAP1S/LIMA1/TMOD3/KATNB1/TTBK2/SPAST/CRACD	41
BP	GO:0006921	cellular component disassembly involved in execution phase of apoptosis	22/6930	39/20536	0.00300578	0.0498296	0.0425464	ACVR1C/ACIN1/CAPN10/CASP3/BOK/HMGB1/APAF1/BAX/GPER1/NMNAT1/IL6/BLCAP/AIFM1/ST20/DNASE1L3/DICER1/KPNB1/PAM16/CDK5RAP3/DNASE2/DEDD2/EXOG	22
BP	GO:0009126	purine nucleoside monophosphate metabolic process	22/6930	39/20536	0.00300578	0.0498296	0.0425464	PAICS/LRGUK/IMPDH1/DLG1/GMPR2/GUK1/LHPP/AMPD1/MAGI3/AMPD2/CASK/AK4/ATIC/NT5E/AK9/ADA/TJP2/ADK/PFAS/APRT/ADSL/AK2	22
BP	GO:0071604	transforming growth factor beta production	22/6930	39/20536	0.00300578	0.0498296	0.0425464	FURIN/CD34/LTBP3/CD46/HIF1A/SERPINF2/PTGS2/XCL1/FOXP3/LTBP1/ATF2/CREB1/MYB/ITGAV/SERPINB7/LAPTM4B/WNT11/SMAD3/ITGB8/GATA6/SMAD4/ATP6AP2	22
BP	GO:2000816	negative regulation of mitotic sister chromatid separation	22/6930	39/20536	0.00300578	0.0498296	0.0425464	PCID2/AURKB/GEN1/CDK5RAP2/ANAPC15/KLHL22/TPR/TTK/PTTG2/APC/CCNB1/IK/TRIP13/SPDL1/ATM/BUB1/USP44/XRCC3/NDC80/LCMT1/ZNF207/CENPF	22
BP	GO:0048762	mesenchymal cell differentiation	98/6930	230/20536	0.00300779	0.0498296	0.0425464	SEMA3F/HES1/TGFB3/ALDH1A2/FOXA1/LAMA5/HPN/ACVR1/LOXL3/GCNT2/OSR1/CYP26C1/AXIN2/SEMA6D/USF3/ELL3/FGF8/HIF1A/FGFR1/BCL2/EDNRB/BCL9L/PBLD/RTN4/SEMA4D/SEMA6C/RBPJ/ERBB4/TCF7L2/HMGA2/PITX2/ADAM15/CLASP2/HEY2/S100A4/AKNAD1/TGFBR1/TCOF1/SFRP1/FOXC1/DACT3/ZEB2/FOLR1/PHLDB2/MDK/GLIPR2/SNAI2/SMAD2/DDX17/NOLC1/IL6/DAB2IP/ADIPOR1/TGFBR3/IL1B/CLASP1/MEF2C/TMEM100/HDAC2/GDNF/DAG1/NRP1/SEMA3E/SEMA3A/EOMES/CTNNB…	98
BP	GO:0051169	nuclear transport	153/6930	377/20536	0.00301894	0.0498908	0.0425986	TSC2/MAPK14/RPS15/STRADA/PCID2/TMCO6/PKD1/DDX25/SP100/DNAJC27/GCKR/PML/FAM53B/ZIC1/MCM3AP/NEUROD1/LRRK2/FAM53A/RGPD6/ZC3H11A/TCF7L2/SUPT6H/LMNA/MDM2/NUP62/NOL6/THOC2/NF1/HYAL2/IPO8/TP53/AKAP13/ECT2/SNRPE/PTGS2/KPNA5/CDC40/EMD/SUFU/NXT2/IPO13/PKIG/SRRM1/FGF9/RAPGEF3/STAT3/WDR33/JUP/RPL23/AAAS/PPP3CA/CSE1L/EIF4ENIF1/GEMIN8/XPOT/CHTOP/CBLB/XPO1/NOLC1/ANKRD54/PSEN1/RGS14/RGPD4/AGFG1/IPO11/GEMIN6/POLR…	153
CC	GO:0005925	focal adhesion	95/2850	464/21659	6.15009e-06	0.00254185	0.00224908	ITGB4/HSPA8/RPL23/KRAS/FGFR3/SLC6A4/NOX4/FBLN7/ARHGAP26/GRB7/MPRIP/MAP4K4/SPRY4/TPM4/TSPAN4/SORBS1/PLEC/PCBP2/TGFB1I1/L1CAM/ARHGAP22/FERMT1/SH3KBP1/FOCAD/EZR/YWHAZ/CD151/RAC2/XIRP2/SDCBP/PTPRC/FES/ARPC1B/PTPN12/PACSIN2/BCAR1/DAG1/LPP/RPL3/ITGAV/TNS3/ITGB1/CD99L2/PRKAR2A/TNS1/WASF1/ZYX/FLOT1/CLASP1/GIT2/MME/IGF2R/GSN/ENG/ADAM9/ITGB5/CLASP2/ITGBL1/CD81/YWHAE/RPS3A/ITGA3/PTK2B/SORBS3/G3BP1/PABPC1/PT…	95
CC	GO:0030055	cell-substrate junction	96/2850	471/21659	6.69788e-06	0.00254185	0.00224908	ITGB4/HSPA8/RPL23/KRAS/FGFR3/SLC6A4/NOX4/FBLN7/ARHGAP26/GRB7/MPRIP/MAP4K4/SPRY4/TPM4/TSPAN4/SORBS1/PLEC/PCBP2/TGFB1I1/L1CAM/ARHGAP22/FERMT1/SH3KBP1/FOCAD/ERBIN/EZR/YWHAZ/CD151/RAC2/XIRP2/SDCBP/PTPRC/FES/ARPC1B/PTPN12/PACSIN2/BCAR1/DAG1/LPP/RPL3/ITGAV/TNS3/ITGB1/CD99L2/PRKAR2A/TNS1/WASF1/ZYX/FLOT1/CLASP1/GIT2/MME/IGF2R/GSN/ENG/ADAM9/ITGB5/CLASP2/ITGBL1/CD81/YWHAE/RPS3A/ITGA3/PTK2B/SORBS3/G3BP1/PAB…	96
CC	GO:1990752	microtubule end	13/2850	29/21659	2.98186e-05	0.00548267	0.00485118	CAMSAP2/ASPM/NCKAP5/NUMA1/MYO5A/CLIP2/DCTN1/KNSTRN/CLASP1/DST/SPAG5/MAPRE2/SVIL	13
CC	GO:0098858	actin-based cell projection	54/2850	238/21659	3.58322e-05	0.00548267	0.00485118	PTPRH/PALM/PPP1R9A/FGF13/FMR1/ESPNL/MYO5A/TMC2/APP/MYO1C/TIAM2/UTRN/SLC27A4/ABI1/EZR/GAP43/SPN/TBC1D10A/ACTG2/NF2/DAG1/NLGN1/ABI2/OXTR/IGF2BP1/ITGAV/SPATA13/ITGB1/PLEKHG6/CDC14A/FGD4/MORN4/ANTXR1/CALB2/ITGA3/MYO10/GPM6A/CDHR2/CALB1/ANGPT1/TBC1D10C/STARD10/EPS8/TUBB3/BAIAP2/PAFAH1B1/IFT20/AOC3/VASP/CEACAM1/CYFIP1/RIPOR2/SRCIN1/ADGRV1	54
CC	GO:0030175	filopodium	33/2850	123/21659	3.83995e-05	0.00548267	0.00485118	PALM/PPP1R9A/FGF13/FMR1/MYO5A/APP/TIAM2/UTRN/ABI1/EZR/GAP43/ACTG2/NF2/DAG1/NLGN1/ABI2/IGF2BP1/ITGAV/SPATA13/ITGB1/FGD4/MORN4/ANTXR1/ITGA3/MYO10/GPM6A/TBC1D10C/TUBB3/BAIAP2/VASP/CYFIP1/RIPOR2/SRCIN1	33
CC	GO:0044309	neuron spine	42/2850	172/21659	4.33413e-05	0.00548267	0.00485118	CTTNBP2/SHANK3/HOMER1/PPP1R9A/KCND2/FMR1/PDE4B/SHANK1/APP/SLC9A6/LPAR1/ITSN1/GRIA4/DNAJB1/PSD/SLC8A1/NLGN1/ABI2/IGF2BP1/ITGB1/DLG4/DTNBP1/CANX/GPM6A/NEDD4/CALB1/PTK2B/PTK2/ARHGAP32/KCNJ2/P2RX4/PPP1CA/ANKS1B/USP8/ABHD17C/BAIAP2/STRN4/GRID2/CYFIP1/ZNF804A/DVL1/DNM1	42
CC	GO:0043197	dendritic spine	41/2850	170/21659	7.16738e-05	0.0076097	0.00673322	CTTNBP2/SHANK3/HOMER1/PPP1R9A/KCND2/FMR1/PDE4B/SHANK1/APP/LPAR1/ITSN1/GRIA4/DNAJB1/PSD/SLC8A1/NLGN1/ABI2/IGF2BP1/ITGB1/DLG4/DTNBP1/CANX/GPM6A/NEDD4/CALB1/PTK2B/PTK2/ARHGAP32/KCNJ2/P2RX4/PPP1CA/ANKS1B/USP8/ABHD17C/BAIAP2/STRN4/GRID2/CYFIP1/ZNF804A/DVL1/DNM1	41
CC	GO:0035371	microtubule plus-end	10/2850	20/21659	8.02077e-05	0.0076097	0.00673322	NCKAP5/NUMA1/MYO5A/CLIP2/DCTN1/KNSTRN/CLASP1/DST/SPAG5/MAPRE2	10
CC	GO:0005938	cell cortex	67/2850	325/21659	0.000109372	0.00922367	0.00816129	CTTNBP2/MYO5B/PPP1R9A/EPB42/FMNL1/TPM4/NUMA1/EEF1A1/PARD3B/UTRN/SHROOM4/AGTRAP/EZR/SEPTIN4/CALD1/MYO1D/TMOD1/MICAL3/SEPTIN2/EXOC7/NF2/SCIN/SHROOM2/MOBP/SEPTIN9/PFN4/NCL/DCTN1/TSC1/DLG4/WAS/FLOT1/CLASP1/SEPTIN5/SPIRE1/AKT2/GSN/PLS1/CLASP2/CAP2/CALB2/MAEA/FRYL/MYO10/NEDD4/RHOBTB3/CALB1/PTK2B/PTK2/ASPH/DST/DENND2B/ARHGAP32/CNKSR1/RHOG/STIM1/EPS8/RIC8B/ANXA2/TNFAIP2/PAFAH1B1/MYO9B/HAMP/SEPTIN8/SEPTIN…	67
CC	GO:0014704	intercalated disc	17/2850	50/21659	0.000133485	0.0101315	0.00896458	AKAP6/OBSL1/FGF13/SCN5A/GJC1/ANK3/ATP1A1/SLC8A1/YWHAH/ITGB1/CTNNA3/ANK2/PAK1/KCNJ2/CTNNA1/FXYD1/HAMP	17
CC	GO:0010494	cytoplasmic stress granule	21/2850	70/21659	0.000176875	0.0122044	0.0107987	GRB7/FMR1/STAU1/GIGYF2/PUM1/IGF2BP1/DYRK3/MCRIP1/MBNL1/G3BP2/ZFAND1/LARP1/G3BP1/PABPC1/RBM23/EIF2S1/OGFOD1/KPNB1/CIRBP/LARP4/DDX3X	21
CC	GO:0005874	microtubule	85/2850	451/21659	0.000361845	0.0228867	0.0202506	MEFV/RMDN2/CAMSAP2/KIF17/KIF9/MACF1/ASPM/TRIM54/DCLK2/TTLL3/FGF13/NCKAP5/HAUS4/NUMA1/MYO5A/SYNJ1/WDR47/KIF26B/CCDC181/CEP57L1/CFAP206/TUBD1/SPAG6/HDAC6/KIF1B/MAP9/MID1/KLC3/DYSF/INCENP/CLIP2/MAP1LC3A/CCT7/DCDC1/SLC8A1/DYNC1I2/NDRG1/SHROOM2/LRPPRC/KLHL22/SEPTIN9/MAP7/TCP11L1/DCTN1/KIF20B/KNSTRN/KIF5C/CLASP1/DNAH14/CLASP2/DNAH12/KLHL21/KIF2A/CENPE/TBCA/REEP4/DST/SYBU/STIM1/SPAG5/MAPRE2/CEP57/KIF21A…	85
CC	GO:0098589	membrane region	71/2850	367/21659	0.000499502	0.0291632	0.0258042	SELPLG/GHSR/PLVAP/KRAS/SLC6A4/CASP8/MALL/AKAP6/KCNE3/STOML1/SLC34A1/SCN5A/UNC5A/KCND2/CD55/FAS/SORBS1/APP/MYO1C/S100A10/ATP1A1/TNFRSF1B/HDAC6/ADGRG1/EZR/CASP3/DYSF/MYO1D/RTN4RL2/CARD11/CD14/SDCBP/PTPRC/CFLAR/PACSIN2/DAG1/XPO1/PRNP/PPP2R1B/ACE2/RFTN1/TLR6/ITGB1/PRKAR2A/CD79A/HK1/FLOT1/MME/ANK2/PTK2B/ANGPT1/SERPINH1/STIM1/LRP4/LAMTOR1/GRIP1/OLR1/CTNNA1/TRIP11/ANXA2/FURIN/CLN3/EIF5A/CD226/FXYD1/PRKA…	71
CC	GO:0043235	receptor complex	79/2850	419/21659	0.000564651	0.0306122	0.0270863	EPHA8/TSPAN32/ITGB4/TGFBR3/AMHR2/PLXNC1/FGFR3/IL12RB2/SHANK3/GABRB2/PLA2R1/PLXNB1/IL11RA/HJV/HTRA2/SORBS1/SHANK1/APP/CD247/CSF3R/TNFRSF1B/PLXNA4/KLRD1/STXBP5/CPT1C/GRIA4/CRLF2/CD14/LRP5L/GABRR2/IL6/FGFR1/SDCBP/IL5RA/PTH1R/NLGN1/ITGAV/MET/TLR6/NR1H3/IRAK1/ITGB1/CD79A/DLG4/PLXNB3/EPHA6/ENG/ITGB5/DDR1/GPR160/IL2RG/ITGBL1/FGFR4/ITGA3/LIFR/BMPR1B/PTK2B/CD74/OLR1/FLT1/ERBB2/VIPR1/EPS8/VDR/ITGA7/LDLR/NT…	79
CC	GO:0005667	transcription regulator complex	84/2850	452/21659	0.000613781	0.0310573	0.0274802	NR1H4/TCF7L2/PPARG/SMAD6/RFX3/TAF7L/NR4A3/NR4A2/TCF7/CREM/IVNS1ABP/USF1/MIER1/LHX3/FOXH1/BDP1/CDX2/RARG/CSNK2A1/NCOR2/RELA/MTA3/RBM14/CREB1/TLE4/TAF11/MXD3/PBX3/TBL1XR1/HDAC9/NR1H3/TCF12/CBX5/SSBP3/THRB/TAF8/TBPL1/RARA/TFDP2/RBBP4/TAF9/TP53/RBPJ/PITX1/RIOX2/E2F5/TCEA1/HDAC2/ETS1/ASCC1/ARNTL/KAT5/NFYC/RCOR3/TCF4/CHD4/DDIT3/VDR/SKOR1/NFATC4/MNAT1/APEX1/TRIP4/SMAD3/PBX1/ZEB1/CBFB/GTF3C1/GPS2/PHF12/N…	84
CC	GO:0098857	membrane microdomain	68/2850	354/21659	0.000789834	0.0374677	0.0331522	SELPLG/GHSR/PLVAP/KRAS/SLC6A4/CASP8/MALL/AKAP6/KCNE3/STOML1/SLC34A1/SCN5A/UNC5A/KCND2/CD55/FAS/SORBS1/APP/MYO1C/S100A10/ATP1A1/TNFRSF1B/HDAC6/ADGRG1/EZR/CASP3/DYSF/MYO1D/RTN4RL2/CARD11/CD14/SDCBP/PTPRC/CFLAR/PACSIN2/DAG1/PRNP/PPP2R1B/ACE2/RFTN1/TLR6/ITGB1/PRKAR2A/CD79A/HK1/FLOT1/MME/ANK2/PTK2B/ANGPT1/SERPINH1/STIM1/LRP4/LAMTOR1/GRIP1/OLR1/CTNNA1/ANXA2/FURIN/CLN3/CD226/FXYD1/PRKAR1A/DAPK3/LIPE/KCN…	68
CC	GO:0030118	clathrin coat	15/2850	49/21659	0.00114197	0.0490595	0.0434088	SGIP1/SYNJ1/EPS15/AP1G1/KCNQ5/AP1B1/IGF2R/SCLT1/NECAP2/AP3B1/AP2A2/EPN2/FCHO1/SYNRG/NECAP1	15
CC	GO:0045121	membrane raft	67/2850	353/21659	0.00118704	0.0490595	0.0434088	SELPLG/GHSR/PLVAP/KRAS/SLC6A4/CASP8/MALL/AKAP6/KCNE3/STOML1/SLC34A1/SCN5A/UNC5A/KCND2/CD55/FAS/SORBS1/APP/MYO1C/S100A10/ATP1A1/TNFRSF1B/HDAC6/ADGRG1/EZR/CASP3/MYO1D/RTN4RL2/CARD11/CD14/SDCBP/PTPRC/CFLAR/PACSIN2/DAG1/PRNP/PPP2R1B/ACE2/RFTN1/TLR6/ITGB1/PRKAR2A/CD79A/HK1/FLOT1/MME/ANK2/PTK2B/ANGPT1/SERPINH1/STIM1/LRP4/LAMTOR1/GRIP1/OLR1/CTNNA1/ANXA2/FURIN/CLN3/CD226/FXYD1/PRKAR1A/DAPK3/LIPE/KCNMA1/B…	67
CC	GO:0031252	cell leading edge	79/2850	430/21659	0.0012281	0.0490595	0.0434088	ITGB4/MEFV/CCDC88A/PALM/WWC1/PPP1R9A/MACF1/PDE9A/UNC5A/SPRY4/EEF1A1/MYO5A/APP/MYO1C/TIAM2/EPS8L3/ABI1/HDAC6/FERMT1/KCNC1/ITSN1/EZR/DYSF/MYO1D/RAC2/PSD/ACTG2/NF2/PACSIN2/BCAR1/DAG1/CDK6/SGCE/ABI2/IGF2BP1/ITGAV/SPATA13/PTPN13/ITGB1/TSC1/WASF1/FLOT1/PIEZO1/WLS/FGD4/AKT2/GSN/ANTXR1/CLASP2/FRMD4B/CTNNA3/APBB2/MYO10/PTK2B/SLC39A14/PTK2/DST/LAYN/PAK1/CTNNA1/EPS8/FGD6/TUBB3/ANXA2/TPM1/TRPV1/BAIAP2/PAFAH1…	79
MF	GO:0003779	actin binding	106/2746	463/19669	1.09685e-07	0.000131732	0.000121	MEFV/SLC6A4/MYO5C/SHANK3/MYH7B/CCDC88A/MYO5B/PPP1R9A/OBSL1/MACF1/NOD2/MPRIP/FMNL1/SPATA32/FMN1/MYO1F/ESPNL/TRPC6/TPM4/SORBS1/MYL4/MIB2/MYO5A/PLEC/BIN1/MICAL1/MYO1C/UTRN/TPM3/EPS8L3/SHROOM4/HDAC6/NEBL/FERMT1/PXK/EZR/CALD1/MYO1D/TMOD1/PHACTR2/MICAL3/AFDN/PDLIM2/XIRP2/PSTPIP2/NF2/FKBP15/SCIN/ARPC1B/MYH13/SHROOM2/DAG1/YWHAH/MOBP/MRTFA/MYO9A/CGN/PFN4/ITGB1/TNS1/WASF1/WAS/CAMK2B/SPIRE1/DIAPH3/SYNE1/FGD…	106
MF	GO:0008017	microtubule binding	63/2746	260/19669	5.97587e-06	0.00258957	0.0023786	CCSER2/CAMSAP2/SGIP1/KIF17/CCDC88A/KIF9/MACF1/TRIM54/FGF13/MAP4K4/FMN1/FMR1/HAUS4/NUMA1/BCL2L11/KIF26B/CCDC181/CEP57L1/HDAC6/KIF1B/MAP9/MID1/KLC3/EZR/DYSF/CLIP2/MAP1LC3A/MTCL1/DCDC1/GAS2L1/NDRG1/FES/CEP350/LRPPRC/PRNP/SUN2/DCTN1/KIF20B/KIF5C/CLASP1/CLASP2/KIF2A/CENPE/REEP4/DST/SYBU/FNTA/STIM1/SPAG5/MAPRE2/CEP57/KIF21A/GLI1/RACGAP1/PRC1/KIF23/KIF1C/PAFAH1B1/EML2/BIRC5/FCHO1/GAS2L2/DNM1	63
MF	GO:0035257	nuclear hormone receptor binding	44/2746	162/19669	7.1967e-06	0.00258957	0.0023786	NR1H4/PROX1/SMARCE1/TCF7L2/PPARG/MED16/NR4A3/NR4A2/TRIP12/ETS2/TGFB1I1/FOXH1/RAN/RARG/PPARGC1B/NCOR2/GAS2L1/KDM3A/YWHAH/TAF11/MED12/STAT1/PRMT2/DNAAF4/BRCA1/RNF4/TACC2/NCOA2/KAT5/GRIP1/MED24/BAZ2A/VDR/TRIP4/SMAD3/CCNE1/NCOR1/BCAS3/STAT3/PKN1/WBP2/MED25/UBA3/MED17	44
MF	GO:0051427	hormone receptor binding	50/2746	195/19669	1.03455e-05	0.00258957	0.0023786	NR1H4/GNRH2/PROX1/SMARCE1/TCF7L2/PPARG/UCN/MED16/NR4A3/NR4A2/TRIP12/ETS2/TGFB1I1/FOXH1/RAN/RARG/PPARGC1B/NCOR2/GAS2L1/KDM3A/YWHAH/TAF11/MED12/STAT1/PRMT2/DNAAF4/BRCA1/RNF4/TACC2/NCOA2/TYK2/KAT5/PTHLH/GRIP1/MED24/BAZ2A/SOCS2/VDR/TRIP4/SMAD3/CCNE1/PSMC5/NCOR1/BCAS3/STAT3/PKN1/WBP2/MED25/UBA3/MED17	50
MF	GO:0140297	DNA-binding transcription factor binding	82/2746	370/19669	1.07809e-05	0.00258957	0.0023786	CTDP1/NR1H4/PROX1/SMARCE1/TCF7L2/PPARG/EOMES/MED16/NR4A3/NR4A2/TRIP12/CREM/ETS2/MEF2D/TGFB1I1/USF1/CRTC2/MIER1/FOXH1/TBR1/RAN/RARG/PPARGC1B/NCOR2/RELA/GAS2L1/MTA3/KDM3A/CREB1/CPNE1/TLE4/YWHAH/TAF11/ATF2/MDFIC/HDAC9/TBX19/MEF2C/TCF12/CBX5/PTMA/MED12/COMMD7/STAT1/PRMT2/DNAAF4/BRCA1/MAPK14/RNF4/TAF9/RBPJ/TACC2/NCOA2/HDAC2/ARNTL/KAT5/GRIP1/TCF4/MED24/CHD4/DDIT3/BAZ2A/VDR/HDAC7/IFI27/APEX1/TRIP4/SMAD3…	82
MF	GO:0015631	tubulin binding	78/2746	351/19669	1.58063e-05	0.0031639	0.00290614	CCSER2/CAMSAP2/SGIP1/KIF17/CCDC88A/KIF9/MACF1/TRIM54/FGF13/MAP4K4/FMN1/FMR1/PDE4B/HAUS4/NUMA1/BCL2L11/KIF26B/CCDC181/CEP57L1/HDAC6/KIF1B/MAP9/MID1/KLC3/EZR/DYSF/RAD51D/CLIP2/MAP1LC3A/OFD1/MTCL1/DCDC1/GAS2L1/NDRG1/FES/CEP350/DAG1/LRPPRC/PRNP/SUN2/AGBL5/DCTN1/C9orf24/KIF20B/KIF5C/CLASP1/BRCA1/CLASP2/CEP70/KIF2A/CENPE/TBCA/REEP4/DST/SYBU/FNTA/STIM1/SPAG5/MAPRE2/CEP57/KIF21A/GLI1/RACGAP1/PRC1/KIF23/A…	78
MF	GO:0031267	small GTPase binding	102/2746	498/19669	3.41162e-05	0.00585337	0.00537651	SLC6A4/DOCK11/MYO5B/PREX2/GRASP/RAPGEF6/RGPD3/FMNL1/SBK2/MYO5A/MICAL1/MYO1C/TIAM2/EPS8L3/WDR44/VAV2/RALGPS1/TBC1D2/ARHGEF16/ITSN1/STXBP5/AP1G1/DENND1A/RAB34/MADD/HPS4/RGPD2/MICAL3/AFDN/TBC1D10A/IPO5/NDRG1/SH3BP4/TBC1D7/MOBP/XPO1/SH3BP5/RCC1/ABI2/RGPD5/SPATA13/ARHGEF9/GGA1/WASF1/PLEKHG6/RAB11FIP3/WAS/KALRN/EHD1/TBC1D8B/DIAPH3/TBC1D2B/FGD4/DENND6A/RABGAP1L/TBC1D15/RAPGEF2/ARHGEF28/RHOBTB3/PAK3/DENN…	102
MF	GO:0061629	RNA polymerase II-specific DNA-binding transcription factor binding	66/2746	295/19669	5.52715e-05	0.00829763	0.00762165	CTDP1/NR1H4/PROX1/SMARCE1/TCF7L2/PPARG/EOMES/MED16/NR4A3/NR4A2/TRIP12/ETS2/TGFB1I1/MIER1/FOXH1/TBR1/RAN/RARG/PPARGC1B/NCOR2/RELA/GAS2L1/MTA3/KDM3A/CREB1/CPNE1/YWHAH/TAF11/ATF2/MDFIC/TBX19/MED12/COMMD7/STAT1/PRMT2/DNAAF4/BRCA1/MAPK14/RNF4/RBPJ/TACC2/NCOA2/HDAC2/ARNTL/KAT5/GRIP1/MED24/CHD4/BAZ2A/VDR/IFI27/APEX1/TRIP4/SMAD3/MGA/BBS4/CCNE1/CDKN2A/NCOR1/BCAS3/STAT3/PKN1/WBP2/MED25/UBA3/MED17	66
MF	GO:0017016	Ras GTPase binding	98/2746	483/19669	7.02545e-05	0.00937507	0.00861131	SLC6A4/DOCK11/MYO5B/PREX2/RAPGEF6/RGPD3/FMNL1/SBK2/MYO5A/MICAL1/MYO1C/TIAM2/EPS8L3/WDR44/VAV2/RALGPS1/TBC1D2/ARHGEF16/ITSN1/STXBP5/AP1G1/DENND1A/RAB34/MADD/HPS4/RGPD2/MICAL3/AFDN/TBC1D10A/IPO5/NDRG1/SH3BP4/TBC1D7/MOBP/XPO1/SH3BP5/RCC1/ABI2/RGPD5/SPATA13/ARHGEF9/WASF1/PLEKHG6/RAB11FIP3/WAS/KALRN/EHD1/TBC1D8B/DIAPH3/TBC1D2B/FGD4/DENND6A/RABGAP1L/TBC1D15/RAPGEF2/ARHGEF28/RHOBTB3/PAK3/DENND3/PIH1D2/E…	98
MF	GO:0016922	nuclear receptor binding	32/2746	116/19669	8.76327e-05	0.00997237	0.00915995	NR1H4/PROX1/SMARCE1/PPARG/NR4A3/NR4A2/ETS2/TGFB1I1/FOXH1/RAN/RARG/PPARGC1B/NCOR2/KDM3A/YWHAH/PRMT2/DNAAF4/BRCA1/RNF4/NCOA2/KAT5/GRIP1/BAZ2A/VDR/TRIP4/SMAD3/CCNE1/STAT3/PKN1/WBP2/MED25/UBA3	32
MF	GO:0045296	cadherin binding	76/2746	357/19669	9.13373e-05	0.00997237	0.00915995	HSPA8/PTPRH/MACF1/CCS/MPRIP/SFN/ANK3/DCHS2/RTN4/PLEC/EPS15/TBC1D2/ABI1/ARHGEF16/EZR/RAN/CALD1/YWHAZ/DNAJB1/AFDN/ARVCF/TBC1D10A/EPCAM/EIF2A/SEPTIN2/NDRG1/PACSIN2/GIGYF2/EEF1D/SEPTIN9/CGN/ITGB1/DOCK9/TJP2/STAT1/EHD1/DIAPH3/NCK1/CTNNA3/PCMT1/YWHAE/CDH18/RPL34/MARK2/LARP1/CDH12/TRIM29/PPFIBP1/P2RX4/IST1/CDH5/CTNNA1/PPP1CA/RPL6/TMPO/ANXA2/USP8/PAK6/ALDOA/PKM/SLC9A3R2/RSL1D1/BAIAP2/MRTFB/CSNK1D/EPN2/FX…	76
MF	GO:0044325	ion channel binding	33/2746	127/19669	0.000237143	0.0237341	0.0218005	ID2/AKAP6/HOMER1/PPP1R9A/SCN3B/KCNE3/FGF13/PDE4D/SCN5A/FMR1/PDE4B/ANK3/S100A10/RNF207/KCNC1/STX1A/YWHAZ/SLC8A1/YWHAH/PRNP/KCNIP2/BAK1/NEDD4L/YWHAE/ANK2/PACS1/CDH5/PACS2/USP10/FXYD1/PRKCSH/CALM3/AKAP9	33
MF	GO:0051015	actin filament binding	49/2746	214/19669	0.000267508	0.0247136	0.0227003	SLC6A4/MYO5C/MYH7B/MYO5B/PPP1R9A/OBSL1/MACF1/FMNL1/ESPNL/TPM4/MYL4/MYO5A/BIN1/MICAL1/MYO1C/UTRN/TPM3/SHROOM4/NEBL/FERMT1/EZR/MYO1D/TMOD1/AFDN/XIRP2/PSTPIP2/SCIN/ARPC1B/MYH13/SHROOM2/WAS/SYNE1/GSN/ANTXR1/PLS1/CTNNA3/SAMD14/MYO10/TAGLN/CTNNA1/AVIL/TPM1/CORO7/FLII/ANXA8/CYFIP1/SVIL/TLN2/CAPZA2	49
MF	GO:0005085	guanyl-nucleotide exchange factor activity	52/2746	236/19669	0.000473653	0.0406327	0.0373224	SH2D3A/DOCK11/PREX2/RAPGEF6/GDPGP1/TIAM2/CYTH1/EPS8L3/BCAR3/VAV2/RALGPS1/TBXA2R/ARHGEF16/RPGR/ITSN1/DENND1A/MADD/HPS4/TBC1D10A/PSD/EEF1D/SH3BP5/RCC1/SPATA13/ARHGEF9/PLEKHG6/DOCK9/KALRN/RAPGEFL1/FGD4/DENND6A/RAPGEF2/ARHGEF28/DENND3/ARFGEF1/DENND2B/TRAPPC4/LAMTOR1/RASGRP1/ABR/EPS8/RIC8B/FGD6/PLEKHG4/DOCK6/TRAPPC5/PLEKHG2/VAV1/FBXO8/TRAPPC3/DOCK7/IQSEC2	52
MF	GO:0048027	mRNA 5'-UTR binding	11/2746	27/19669	0.000578031	0.046281	0.0425107	FMR1/IGF2BP1/NCL/RARA/RPS3A/LARP1/UTP23/RSL1D1/RPL26/CCT5/DDX3X	11
MF	GO:0035259	glucocorticoid receptor binding	8/2746	16/19669	0.00064429	0.048362	0.0444221	NR4A3/NR4A2/ETS2/NCOR2/YWHAH/GRIP1/SMAD3/STAT3	8

## Sheet: GO Term_mRNA chr_cluster 2
ONTOLOGY	ID	Description	GeneRatio	BgRatio	pvalue	p.adjust	qvalue	geneID	Count
BP	GO:0033157	regulation of intracellular protein transport	80/3202	264/20536	1.13192e-09	5.5734e-06	4.91855e-06	RAC2/MDM2/FBXW7/SEC16A/ITGAM/ARHGAP44/BBC3/MFF/AKT2/TCF7L2/HPCA/PARK7/TP73/PDCD5/PTPN11/MDFIC/PRKCD/ATG13/PKIA/PPP3CC/KCNE1/SIAH3/DERL3/MIEF1/ERBB2/PPP3R1/GCC2/SP100/IL1B/RIPOR1/ECT2/ZPR1/PRNP/HTRA2/SMAD3/RAB29/XPO1/CABP1/ANK3/NF1/ZC3H12A/UBAC2/IPO5/TCAF1/VAMP2/CD81/ITGB1BP1/RUFY3/UBE2D3/ATP13A2/FYN/BNIP3L/ZFAND1/UBR5/MTCL1/PRR5L/PAK1/PPM1A/C2CD5/CACNB3/CEP290/PPP1R13B/PSEN1/CTDSPL2/OAZ2/RNF31/NU…	80
BP	GO:1903829	positive regulation of cellular protein localization	98/3202	350/20536	1.89215e-09	5.5734e-06	4.91855e-06	RAC2/ABHD17A/MDM2/FBXW7/SEC16A/ITGAM/F2/SSH1/STAC3/BBC3/EGFR/MFF/MCRS1/AKT2/TCF7L2/SORBS1/TREM2/HPCA/CROCC/PARK7/TP73/RER1/PDCD5/SPTBN1/PRKCD/ATG13/RHOG/GPER1/PPP3CC/CYLD/MIEF1/ERBB2/PPP3R1/ACSL3/IL1B/CEP250/RIPOR1/GPD1L/ECT2/ZPR1/CCDC88A/PRNP/CARD10/HTRA2/DKC1/SMAD3/ARHGEF16/MAPT/RAB29/GPSM2/TRAPPC12/GNAI1/ANK3/TRIM8/ZC3H12A/PARP9/IPO5/TCAF1/VAMP2/CD81/PLS1/ITGB1BP1/RUFY3/UBE2D3/NIPBL/FYN/ZFAND1…	98
BP	GO:0032386	regulation of intracellular transport	106/3202	390/20536	2.5566e-09	5.5734e-06	4.91855e-06	RAC2/MDM2/FBXW7/SEC16A/ITGAM/IL13/ARHGAP44/BBC3/MFF/AKT2/TRIM46/INPP5F/TCF7L2/SCP2/HPCA/PARK7/TP73/PDCD5/PTPN11/MDFIC/HAP1/PRKCD/ATG13/PKIA/PPP3CC/KCNE1/SIAH3/DERL3/MIEF1/ERBB2/CHMP3/PPP3R1/GCC2/SP100/IL1B/EHD1/RIPOR1/ECT2/ZPR1/PRNP/PPP1R12A/HTRA2/SMAD3/EIPR1/RAB29/NCBP2/NUP214/XPO1/MAP2/CABP1/ANK3/NF1/ZC3H12A/UBAC2/MAPK3/IPO5/TCAF1/VAMP2/CD81/STXBP1/TNNC1/ITGB1BP1/RUFY3/STX18/UBE2D3/ATP13A2/FYN/…	106
BP	GO:0031346	positive regulation of cell projection organization	108/3202	407/20536	7.59537e-09	1.04401e-05	9.21344e-06	EPS8L1/PLEK2/RAC2/SYT1/TRPC5/ZMYND8/MAP3K13/NTRK2/DHX36/RRN3/TRAK1/CARMIL2/CRTC1/SYT3/RET/PPP1R9A/PTK2B/ADNP/LTK/RAP1A/ZFYVE27/MACF1/ITSN2/VEGFA/BMPR2/NRP1/CBFA2T2/CROCC/ARHGEF7/RREB1/CPNE9/HAP1/FBXO38/CAMK2B/SEPTIN7/C21orf91/KIT/DNM1L/NLGN1/CDC42EP1/BAIAP2/ITPKA/CCDC88A/HDAC4/PLXNB2/SEMA4D/KALRN/STK25/MAPT/CREB3L2/DBNL/MTOR/IST1/SHANK2/CARMIL1/ZEB2/EZH2/RIMS1/RAPGEF2/RUFY3/SLIT2/GPM6A/MARK2/RIPO…	108
BP	GO:0010769	regulation of cell morphogenesis involved in differentiation	90/3202	321/20536	7.98174e-09	1.04401e-05	9.21344e-06	SEMA4G/EFNB3/TLX2/ABI2/TRPC5/MAP3K13/NTRK2/PTPRO/DHX36/CHRNA3/TRAK1/RET/PPP1R9A/ARHGAP44/ADNP/TNIK/ZFYVE27/WASHC2C/MACF1/TRIM46/CHRNB2/ARHGAP4/NSMF/VEGFA/BMPR2/NRP1/RCC2/ARHGEF7/NRCAM/RREB1/ULK2/CAMK2B/ADAM10/LIMS1/ZSWIM8/SEMA4A/DNM1L/NLGN1/BAIAP2/CDH2/ITPKA/TRIOBP/SEMA3F/SEMA4F/PLXNB2/SEMA4D/KALRN/STK25/MAPT/DBNL/MAP2/CSPG5/IST1/CARMIL1/ZEB2/MYCBP2/ITGB1BP1/RAPGEF2/RUFY3/SLIT2/MARK2/PDLIM5/PTK2/…	90
BP	GO:0032388	positive regulation of intracellular transport	72/3202	243/20536	2.12755e-08	2.31902e-05	2.04655e-05	RAC2/MDM2/FBXW7/SEC16A/ITGAM/IL13/BBC3/MFF/AKT2/TRIM46/TCF7L2/SCP2/HPCA/TP73/PDCD5/PRKCD/ATG13/PPP3CC/MIEF1/ERBB2/PPP3R1/IL1B/EHD1/RIPOR1/ECT2/ZPR1/PRNP/HTRA2/SMAD3/EIPR1/RAB29/NCBP2/MAP2/ANK3/ZC3H12A/IPO5/TCAF1/VAMP2/CD81/STXBP1/ITGB1BP1/RUFY3/STX18/UBE2D3/FYN/ZFAND1/UBR5/MTCL1/PRR5L/PAK1/PPM1A/C2CD5/CACNB3/ARF1/ACTN2/CEP290/PPP1R13B/PSEN1/CTDSPL2/ANXA2/OAZ2/RNF31/IL4R/NUTF2/MIEF2/SPAG5/USP36/BC…	72
BP	GO:0016358	dendrite development	73/3202	257/20536	1.13484e-07	0.000106026	9.35686e-05	TLX2/DCLK1/ABI2/TRPC5/ZMYND8/DHX36/CHRNA3/TRAK1/HDAC6/CRTC1/MEF2C/PPP1R9A/ARHGAP44/DTNBP1/TNIK/APP/BCL11A/MARK1/CHRNB2/NSMF/PRKG1/NRP1/ZNF365/CAMK2B/C21orf91/ADAM10/KLF7/DNM1L/NLGN1/BAIAP2/NCK2/ITPKA/SEMA4D/KALRN/ABITRAM/RBFOX2/DBNL/MAP2/MTOR/SHANK2/EZH2/RAPGEF2/PDLIM5/FYN/HDAC2/CDKL3/PICALM/CAPRIN1/CFL1/NLGN3/CAPRIN2/GRIP1/DISC1/ARF1/EPHA4/SLC11A2/NFATC4/PSEN1/IQGAP1/STK11/NEDD4L/ANKRD27/PAK4/SR…	73
BP	GO:0090316	positive regulation of intracellular protein transport	57/3202	185/20536	1.42136e-07	0.000116196	0.000102544	RAC2/MDM2/FBXW7/SEC16A/ITGAM/BBC3/MFF/AKT2/TCF7L2/HPCA/TP73/PDCD5/PRKCD/ATG13/PPP3CC/MIEF1/ERBB2/PPP3R1/IL1B/RIPOR1/ECT2/ZPR1/PRNP/HTRA2/SMAD3/RAB29/ANK3/ZC3H12A/IPO5/TCAF1/VAMP2/CD81/ITGB1BP1/RUFY3/UBE2D3/FYN/ZFAND1/UBR5/MTCL1/PRR5L/PAK1/PPM1A/C2CD5/CACNB3/CEP290/PPP1R13B/PSEN1/CTDSPL2/OAZ2/RNF31/NUTF2/MIEF2/USP36/BCAS3/PRKACA/UBL5/TRIM28	57
BP	GO:0048041	focal adhesion assembly	33/3202	86/20536	2.47171e-07	0.000179611	0.000158507	KDR/ARHGAP6/LIMCH1/PTK2B/MAP4K4/MACF1/PTPRK/SORBS1/VEGFA/NRP1/RCC2/ARHGEF7/WDPCP/LIMS1/WNT4/PPM1F/PIP5K1A/SMAD3/COL16A1/EPB41L5/ITGB1BP1/PTK2/CORO2B/CORO1C/ACTN1/TSC1/ACTN2/AJUBA/FERMT2/LRP1/FMN1/IQGAP1/BCAS3	33
BP	GO:0099173	postsynapse organization	55/3202	180/20536	3.15906e-07	0.000198386	0.000175077	LRRC4/ABHD17A/ABI2/ZMYND8/NRXN2/DHX36/SSH1/HDAC6/NLGN4Y/PPP1R9A/ARHGAP44/CEL/NRP1/RER1/NRCAM/MYH10/NLGN4X/ZNF365/CAMK2B/ADAM10/DNM1L/NLGN1/BAIAP2/CDH2/IL1RAP/ITPKA/GHSR/PRNP/SEMA3F/ARHGAP22/PICK1/KALRN/DBNL/SHANK2/NOS1AP/PDLIM5/GDNF/FYN/MAGI2/NDRG1/CAPRIN1/CFL1/NLGN3/WASF2/CAPRIN2/ARF1/EPHA4/ACTN1/GPHN/NLGN2/CDKL5/SYNGAP1/UBE3A/CHRNA7/GRID2	55
BP	GO:0048813	dendrite morphogenesis	49/3202	154/20536	3.57139e-07	0.000198386	0.000175077	TLX2/DCLK1/ABI2/TRPC5/DHX36/CHRNA3/TRAK1/HDAC6/PPP1R9A/ARHGAP44/DTNBP1/TNIK/CHRNB2/NSMF/NRP1/ZNF365/CAMK2B/ADAM10/KLF7/DNM1L/NLGN1/BAIAP2/ITPKA/SEMA4D/KALRN/ABITRAM/RBFOX2/DBNL/MAP2/SHANK2/RAPGEF2/PDLIM5/FYN/CDKL3/PICALM/CAPRIN1/CFL1/NLGN3/CAPRIN2/EPHA4/SLC11A2/NFATC4/STK11/NEDD4L/ANKRD27/BTBD3/CDKL5/UBE3A/CHRNA7	49
BP	GO:0010976	positive regulation of neuron projection development	80/3202	298/20536	3.85796e-07	0.000198386	0.000175077	SYT1/TRPC5/ZMYND8/MAP3K13/NTRK2/DHX36/RRN3/TRAK1/CRTC1/SYT3/RET/PPP1R9A/PTK2B/ADNP/LTK/RAP1A/ZFYVE27/MACF1/ITSN2/VEGFA/BMPR2/NRP1/CBFA2T2/CPNE9/FBXO38/CAMK2B/C21orf91/DNM1L/NLGN1/BAIAP2/ITPKA/PLXNB2/SEMA4D/KALRN/STK25/MAPT/CREB3L2/DBNL/MTOR/IST1/SHANK2/ZEB2/EZH2/RIMS1/RAPGEF2/RUFY3/SLIT2/MARK2/NDNF/TENM3/FYN/MAGI2/CDKL3/PAK1/CAPRIN1/BDNF/MDK/CAPRIN2/GRIP1/PLXNB3/DISC1/ARF1/EPHA4/CNTN1/ATF1/SHOX2/…	80
BP	GO:0031345	negative regulation of cell projection organization	58/3202	195/20536	4.18533e-07	0.000198386	0.000175077	SEMA4G/EFNB3/TLX2/MDM2/TRPC5/CAPZB/PTPRO/RAP1GAP/CDK10/ARHGAP44/MAP4K4/BCL11A/TRIM46/INPP5F/ARHGAP4/NRP1/CBFA2T2/PRKCD/ZNF365/ULK2/PMP22/INPP5J/SEMA4A/NLGN1/PRNP/MAP4/SEMA3F/SEMA4F/SEMA4D/TBC1D7/RAB29/MAP2/ODF2L/PFN2/RAPGEF2/RUFY3/GAK/SLIT2/FYN/PTK2/HDAC2/CDKL3/NLGN3/PLXNB3/EPHA4/TBC1D30/TSC1/TBX6/EVL/LRP1/NFATC4/PSEN1/CERS2/SEMA6D/PRAG1/SYNGAP1/UBE3A/RAP1GAP2	58
BP	GO:0120032	regulation of plasma membrane bounded cell projection assembly	56/3202	186/20536	4.24681e-07	0.000198386	0.000175077	EPS8L1/PLEK2/RAC2/ZMYND8/CAPZB/RAP1GAP/CDK10/CARMIL2/PPP1R9A/ARHGAP44/ATG5/NRP1/RCC2/CROCC/HAP1/PRKCD/RHOG/WDPCP/CYLD/DYNC2LI1/SEPTIN7/KIT/NLGN1/CDC42EP1/CCDC88A/HDAC4/MAP4/ABITRAM/TBC1D7/MTOR/ODF2L/PFN2/SLIT2/GPM6A/RIPOR2/MYO10/CDC42EP2/CDKL1/WASF2/EPS8/PLXNB3/KLF5/CORO1C/TBC1D30/TGFBR1/DYNLL1/EVL/SYNE2/DEF8/CDC42EP4/IFT20/ATP8B1/BCAS3/SEPTIN9/CDKL5/RP1	56
BP	GO:0045666	positive regulation of neuron differentiation	98/3202	390/20536	6.0173e-07	0.000254918	0.000224967	SYT1/TRPC5/HMG20B/ZMYND8/MAP3K13/NTRK2/DHX36/LIN28A/RRN3/TRAK1/CRTC1/SYT3/RET/MEF2C/PPP1R9A/PTK2B/ADNP/LTK/RAP1A/ZFYVE27/MACF1/ITSN2/BEND6/VEGFA/BMPR2/NRP1/CBFA2T2/NRCAM/CPNE9/FBXO38/CAMK2B/C21orf91/KDM4C/DNM1L/NLGN1/BAIAP2/ITPKA/ECT2/EIF4G1/NBL1/PLXNB2/BCL6/SEMA4D/KALRN/STK25/MAPT/TRIM32/CREB3L2/DBNL/MTOR/IST1/SHANK2/ZEB2/EZH2/RIMS1/RAPGEF2/RUFY3/SLIT2/MARK2/NDNF/TENM3/FYN/MAGI2/CDKL3/PAK1/CAPRI…	98
BP	GO:0060491	regulation of cell projection assembly	56/3202	188/20536	6.23653e-07	0.000254918	0.000224967	EPS8L1/PLEK2/RAC2/ZMYND8/CAPZB/RAP1GAP/CDK10/CARMIL2/PPP1R9A/ARHGAP44/ATG5/NRP1/RCC2/CROCC/HAP1/PRKCD/RHOG/WDPCP/CYLD/DYNC2LI1/SEPTIN7/KIT/NLGN1/CDC42EP1/CCDC88A/HDAC4/MAP4/ABITRAM/TBC1D7/MTOR/ODF2L/PFN2/SLIT2/GPM6A/RIPOR2/MYO10/CDC42EP2/CDKL1/WASF2/EPS8/PLXNB3/KLF5/CORO1C/TBC1D30/TGFBR1/DYNLL1/EVL/SYNE2/DEF8/CDC42EP4/IFT20/ATP8B1/BCAS3/SEPTIN9/CDKL5/RP1	56
BP	GO:0007044	cell-substrate junction assembly	36/3202	102/20536	7.94339e-07	0.00028861	0.0002547	KDR/ARHGAP6/LIMCH1/DST/PTK2B/MAP4K4/MACF1/PTPRK/SORBS1/VEGFA/NRP1/RCC2/ARHGEF7/WDPCP/PLEC/LIMS1/WNT4/TNS1/PPM1F/PIP5K1A/SMAD3/COL16A1/EPB41L5/ITGB1BP1/PTK2/CORO2B/CORO1C/ACTN1/TSC1/ACTN2/AJUBA/FERMT2/LRP1/FMN1/IQGAP1/BCAS3	36
BP	GO:0150115	cell-substrate junction organization	36/3202	102/20536	7.94339e-07	0.00028861	0.0002547	KDR/ARHGAP6/LIMCH1/DST/PTK2B/MAP4K4/MACF1/PTPRK/SORBS1/VEGFA/NRP1/RCC2/ARHGEF7/WDPCP/PLEC/LIMS1/WNT4/TNS1/PPM1F/PIP5K1A/SMAD3/COL16A1/EPB41L5/ITGB1BP1/PTK2/CORO2B/CORO1C/ACTN1/TSC1/ACTN2/AJUBA/FERMT2/LRP1/FMN1/IQGAP1/BCAS3	36
BP	GO:0050773	regulation of dendrite development	49/3202	159/20536	1.0301e-06	0.000354572	0.000312911	TLX2/ABI2/TRPC5/ZMYND8/DHX36/CHRNA3/CRTC1/MEF2C/PPP1R9A/ARHGAP44/TNIK/BCL11A/MARK1/CHRNB2/NSMF/CAMK2B/C21orf91/ADAM10/DNM1L/NLGN1/BAIAP2/ITPKA/SEMA4D/KALRN/DBNL/MTOR/SHANK2/EZH2/RAPGEF2/PDLIM5/HDAC2/CDKL3/CAPRIN1/CFL1/NLGN3/CAPRIN2/DISC1/ARF1/EPHA4/NFATC4/PSEN1/IQGAP1/STK11/NEDD4L/ANKRD27/CPEB3/CAMK1D/CDKL5/UBE3A	49
BP	GO:0060996	dendritic spine development	36/3202	105/20536	1.7521e-06	0.000572936	0.000505619	ABI2/ZMYND8/DHX36/HDAC6/MEF2C/PPP1R9A/ARHGAP44/ZNF365/CAMK2B/C21orf91/ADAM10/DNM1L/NLGN1/BAIAP2/NCK2/ITPKA/KALRN/DBNL/MTOR/SHANK2/PDLIM5/HDAC2/CAPRIN1/CFL1/NLGN3/CAPRIN2/DISC1/ARF1/EPHA4/PSEN1/PAK4/SRGAP2/CPEB3/CDKL5/UBE3A/ARID1B	36
BP	GO:0060998	regulation of dendritic spine development	30/3202	81/20536	2.04818e-06	0.000637861	0.000562915	ABI2/ZMYND8/DHX36/MEF2C/PPP1R9A/ARHGAP44/CAMK2B/C21orf91/ADAM10/DNM1L/NLGN1/BAIAP2/ITPKA/KALRN/DBNL/MTOR/SHANK2/PDLIM5/HDAC2/CAPRIN1/CFL1/NLGN3/CAPRIN2/DISC1/ARF1/EPHA4/PSEN1/CPEB3/CDKL5/UBE3A	30
BP	GO:0043547	positive regulation of GTPase activity	109/3202	457/20536	2.16267e-06	0.000642902	0.000567364	APC2/ARHGAP28/SEC23B/ARHGAP24/RAP1GAP/TBC1D24/RANBP3L/ARHGAP6/VAV1/RALGAPA1/SIPA1L2/ARHGAP12/TBC1D15/STXBP5/WNT11/RABGAP1L/ARHGAP44/TBC1D28/PTK2B/ARHGEF1/MAP4K4/TBC1D22A/RAP1A/AKT2/ARHGEF11/RGS17/RGS16/ARHGAP4/RGS3/NRP1/RCC2/ARHGEF7/TBC1D4/PLCB1/GAPVD1/RASGRP2/CCDC125/RHOG/DEPDC5/TBC1D10A/ERBB2/RGPD3/TBC1D2B/TBC1D14/ALS2/LIMS1/TBC1D5/DNM1L/BNIP2/WNT4/SGSM3/TBC1D25/PIP5K1A/GARNL3/SGSM2/ECT2/RGPD5/…	109
BP	GO:0035601	protein deacylation	36/3202	107/20536	2.89683e-06	0.000823706	0.000726924	ABHD17A/HDAC11/HDAC6/HDAC5/SPRED3/MIER1/SIRT2/VEGFA/SIRT5/TBL1X/SIRT1/HDAC9/HDAC7/HDAC4/TBL1XR1/JDP2/BCL6/SPRED2/MAPT/HDAC10/PPT1/FOXP3/CTBP1/NIPBL/HDAC2/LYPLA1/CCAR2/BRMS1L/MORF4L1/SPRED1/SIN3A/SPHK2/AKAP8L/PRKAA2/REST/NEK3	36
BP	GO:0051894	positive regulation of focal adhesion assembly	14/3202	25/20536	3.9271e-06	0.00103813	0.000916158	KDR/MAP4K4/VEGFA/NRP1/LIMS1/WNT4/PPM1F/SMAD3/COL16A1/EPB41L5/ITGB1BP1/TSC1/FMN1/IQGAP1	14
BP	GO:0007409	axonogenesis	115/3202	494/20536	3.9684e-06	0.00103813	0.000916158	SEMA4G/HOXA2/EFNB3/EGR2/RAC2/DCLK1/PALLD/TRPC5/MAP3K13/NTRK2/PTPRO/RAP1GAP/TRAK1/PTCH1/HDAC6/RET/ADNP/BOC/ZFYVE27/APP/EPHB4/MACF1/LHX9/TRIM46/SHC1/CHRNB2/ARHGAP4/VEGFA/SPTAN1/BMPR2/NRP1/TCTN1/NRCAM/MYH10/LAMA1/SPTBN1/PTPN11/CDH11/ULK2/PTPRM/GRB10/SLIT3/ERBB2/ALS2/ZSWIM8/KLF7/SEMA4A/BAIAP2/CDH2/RAPH1/PAX2/SH3KBP1/SEMA3F/SEMA4F/PLXNB2/FLOT1/SEMA4D/STK25/NEXN/MAPT/DBNL/MAP2/IST1/ANK3/ZEB2/MYCBP2/CNP…	115
BP	GO:0006476	protein deacetylation	33/3202	97/20536	5.63349e-06	0.00139149	0.001228	HDAC11/HDAC6/HDAC5/SPRED3/MIER1/SIRT2/VEGFA/SIRT5/TBL1X/SIRT1/HDAC9/HDAC7/HDAC4/TBL1XR1/JDP2/BCL6/SPRED2/MAPT/HDAC10/FOXP3/CTBP1/NIPBL/HDAC2/CCAR2/BRMS1L/MORF4L1/SPRED1/SIN3A/SPHK2/AKAP8L/PRKAA2/REST/NEK3	33
BP	GO:0090314	positive regulation of protein targeting to membrane	16/3202	32/20536	5.74468e-06	0.00139149	0.001228	ITGAM/MFF/AKT2/HPCA/MIEF1/ERBB2/PRNP/ANK3/TCAF1/ITGB1BP1/FYN/MTCL1/PAK1/C2CD5/CACNB3/MIEF2	16
BP	GO:0048814	regulation of dendrite morphogenesis	33/3202	98/20536	7.23324e-06	0.00164306	0.00145001	TLX2/ABI2/TRPC5/DHX36/CHRNA3/PPP1R9A/ARHGAP44/TNIK/CHRNB2/NSMF/CAMK2B/ADAM10/DNM1L/NLGN1/BAIAP2/ITPKA/SEMA4D/KALRN/DBNL/RAPGEF2/PDLIM5/CDKL3/CAPRIN1/CFL1/NLGN3/CAPRIN2/EPHA4/NFATC4/STK11/NEDD4L/ANKRD27/CDKL5/UBE3A	33
BP	GO:0150117	positive regulation of cell-substrate junction organization	14/3202	26/20536	7.28573e-06	0.00164306	0.00145001	KDR/MAP4K4/VEGFA/NRP1/LIMS1/WNT4/PPM1F/SMAD3/COL16A1/EPB41L5/ITGB1BP1/TSC1/FMN1/IQGAP1	14
BP	GO:0007018	microtubule-based movement	75/3202	297/20536	9.98879e-06	0.00213028	0.00187998	TEKT2/TEKT5/CCSAP/LCA5L/DYNC1I1/TRAK1/HDAC6/SPAG17/PIH1D3/DST/DTNBP1/IFT122/KIF23/RABL2B/APP/KIF21A/TRIM46/WDR63/RFX3/DNAH17/SOD1/HYDIN/HAP1/FLOT2/KTN1/CLN3/BICDL1/DYNC2H1/DYNC2LI1/DNAAF5/DYNC1I2/KLC2/KIF9/IFT74/DYNC1LI1/DNAH14/MAP4/IFT27/WASF1/MAPT/LRPPRC/SUN2/MAP2/SSNA1/KLC3/ADCY10/TTC26/KIF2A/KIF13B/AP3M2/AP3B1/KIFAP3/IFT81/RACGAP1/DYNLL1/SYNE2/TRIP11/KLC1/DLGAP5/SPG11/KIFC3/BLOC1S6/STARD9/KAT…	75
BP	GO:0032147	activation of protein kinase activity	89/3202	368/20536	1.00977e-05	0.00213028	0.00187998	BIRC7/TNFRSF10A/GPRC5D/MAP3K13/TDGF1/FPR1/WNT11/CHRNA3/STRADA/ADCY2/RET/EGFR/PTK2B/TRAF6/ADNP/MAP4K4/TNIK/MAP2K3/MAP3K21/SHC1/PLCE1/UBE2V1/VEGFA/STK24/PARK7/BORA/TP73/SOD1/MAP3K4/STRADB/PTPN11/MDFIC/FGF1/PRKCD/MAPK10/ATG13/RPS27A/MADD/SAA1/KIT/IL1B/PDGFC/MUC20/ECT2/CCDC88A/PRNP/MAPKAP1/CARD10/STK25/PDGFB/OXSR1/DBNL/PILRB/MTOR/PAK6/IRAK1/PIK3CB/MAPK3/CD81/GRM1/ITGB1BP1/MARK2/DGKQ/TLR6/MAP3K11/PAK1…	89
BP	GO:1905475	regulation of protein localization to membrane	55/3202	200/20536	1.1257e-05	0.00230066	0.00203034	ZMYND8/CSRP3/ITGAM/SSH1/STAC3/ARHGAP44/BBC3/EGFR/MFF/RAP1A/AKT2/SORBS1/TREM2/HPCA/IQSEC2/TP73/RER1/PDCD5/SPTBN1/RHOG/GPER1/PPP3CC/KCNE1/ADAM10/MIEF1/ERBB2/PPP3R1/ACSL3/CDH2/GHSR/PRNP/ARHGEF16/ANK3/TCAF1/CD81/PLS1/ITGB1BP1/AR/FYN/LYPLA1/MTCL1/PAK1/PICALM/C2CD5/PPP2R5A/CACNB3/DAG1/LGALS3/LRP1/NUMB/PPP1R13B/STX8/MIEF2/AP2B1/GRIPAP1	55
BP	GO:0106027	neuron projection organization	32/3202	97/20536	1.59481e-05	0.00314263	0.00277339	ABI2/ZMYND8/DHX36/ABCD2/HDAC6/PPP1R9A/ARHGAP44/APP/ZNF365/CAMK2B/ADAM10/DNM1L/NLGN1/BAIAP2/DCTN1/ITPKA/PRNP/PICK1/KALRN/DBNL/SHANK2/PDLIM5/FYN/CAPRIN1/CFL1/NLGN3/CAPRIN2/ARF1/EPHA4/PSEN1/UBE3A/CHRNA7	32
BP	GO:0031333	negative regulation of protein-containing complex assembly	41/3202	137/20536	1.66546e-05	0.00314263	0.00277339	CAPZB/NLRC3/HMGB1/KANK3/CARMIL2/SIRT2/WASHC2C/LMO4/KANK4/SPTAN1/PARK7/SPTBN1/PRKCD/SNCA/DACT1/PMEPA1/INPP5J/PEX5/TRIOBP/CRBN/TFIP11/MAP2/CARMIL1/PFN2/STXBP1/ADD1/SLIT2/ARFGEF1/SCIN/CLU/BIRC2/PPM1A/EPS8/THRA/SPTB/PRRT2/TBCD/EML2/ANKRD27/FHOD3/CDH5	41
BP	GO:0016570	histone modification	112/3202	493/20536	1.68184e-05	0.00314263	0.00277339	TAF1L/CHD5/EPC1/HDAC11/KDM2A/PRDM2/UTY/EP400/HDAC6/HDAC5/ATG5/AURKA/MCRS1/MIER1/SUV39H2/SIRT2/ARID4B/EYA4/MUC1/PRDM13/VEGFA/KAT6B/UBR2/PADI1/EHMT2/TBL1X/PRMT8/NSD2/EYA1/PRKCD/SNCA/KDM4C/JADE2/SIRT1/HDAC9/DPF1/IL1B/SMARCB1/KMT2C/NAA60/HDAC7/PPM1F/BRD8/HDAC4/TBL1XR1/JDP2/KMT5A/BCL6/WAC/CPA4/HDAC10/PHF20/UBE2E1/PIWIL2/FOXP3/EHMT1/MECOM/EZH2/MAPK3/KMT2E/BRCA1/RNF8/NSD1/CTBP1/NEK11/TADA2B/TET2/NIPBL/Z…	112
BP	GO:0010770	positive regulation of cell morphogenesis involved in differentiation	47/3202	165/20536	1.77573e-05	0.00320329	0.00282692	TRPC5/MAP3K13/NTRK2/DHX36/TRAK1/ADNP/ZFYVE27/MACF1/VEGFA/BMPR2/NRP1/ARHGEF7/RREB1/CAMK2B/LIMS1/DNM1L/BAIAP2/ITPKA/TRIOBP/PLXNB2/SEMA4D/KALRN/STK25/MAPT/DBNL/CSPG5/IST1/CARMIL1/ZEB2/RUFY3/SLIT2/CDKL3/PAK1/CAPRIN1/BDNF/MDK/CAPRIN2/PLXNB3/DISC1/EPHA4/SHOX2/LRP1/TRPV2/STK11/ANKRD27/SHTN1/CDKL5	47
BP	GO:0098732	macromolecule deacylation	36/3202	115/20536	1.81226e-05	0.00320329	0.00282692	ABHD17A/HDAC11/HDAC6/HDAC5/SPRED3/MIER1/SIRT2/VEGFA/SIRT5/TBL1X/SIRT1/HDAC9/HDAC7/HDAC4/TBL1XR1/JDP2/BCL6/SPRED2/MAPT/HDAC10/PPT1/FOXP3/CTBP1/NIPBL/HDAC2/LYPLA1/CCAR2/BRMS1L/MORF4L1/SPRED1/SIN3A/SPHK2/AKAP8L/PRKAA2/REST/NEK3	36
BP	GO:0032271	regulation of protein polymerization	62/3202	238/20536	2.06621e-05	0.00354433	0.00312789	ABI2/ARHGAP28/CAPZB/TPPP3/TTBK1/KANK3/CSF3/CARMIL2/PPP1R9A/PTK2B/WASHC2C/CDK5RAP2/KIRREL1/PRUNE1/PSRC1/KANK4/SPTAN1/BAIAP2L2/SPTBN1/LATS1/PRKCD/SNCA/INPP5J/CDC42EP1/BAIAP2/DCTN1/NCK2/TRIOBP/AKAP9/PICK1/WASF1/ABITRAM/MAPT/DBNL/MAP2/SPIRE1/MTOR/CARMIL1/PFN2/ADD1/SLIT2/TERF1/ARFGEF1/SCIN/PAK1/ARL2/CDC42EP2/EPS8/ARF1/EVL/SPTB/FMN1/CORO1A/ALOX15/TBCD/CDC42EP4/EML2/FHOD3/PLEKHG2/CDH5/MECP2/DRG1	62
BP	GO:0097104	postsynaptic membrane assembly	9/3202	13/20536	2.11359e-05	0.00354433	0.00312789	NRXN2/NLGN4Y/CEL/NLGN4X/NLGN1/CDH2/MAGI2/NLGN3/NLGN2	9
BP	GO:0050770	regulation of axonogenesis	53/3202	195/20536	2.29695e-05	0.00375551	0.00331426	SEMA4G/EFNB3/TRPC5/MAP3K13/NTRK2/PTPRO/TRAK1/RET/ADNP/ZFYVE27/MACF1/TRIM46/ARHGAP4/VEGFA/BMPR2/NRP1/NRCAM/ULK2/ZSWIM8/SEMA4A/CDH2/SEMA3F/SEMA4F/PLXNB2/SEMA4D/STK25/MAPT/DBNL/MAP2/IST1/ZEB2/MYCBP2/RUFY3/SLIT2/MARK2/PTK2/KIF13B/CDKL3/PAK1/BDNF/PLXNB3/DISC1/EPHA4/SHOX2/LRP1/PSEN1/SEMA6D/SIN3A/TRPV2/STK11/SHTN1/CDKL5/SYNGAP1	53
BP	GO:0007626	locomotory behavior	56/3202	211/20536	2.87816e-05	0.00455741	0.00402194	CDH23/EFNB3/SLC6A3/GPR88/SOBP/CHRNA3/NOVA1/TH/B4GALT2/MYO5A/APP/ARCN1/ASTN1/CHRNB2/INPP5F/PITX3/DMBX1/PARK7/SOD1/LGI4/SNCA/NAV2/OTOG/BTBD9/GIGYF2/ALS2/GHSR/SNAP25/HTRA2/MEIS1/KALRN/FGF12/PPT1/MTOR/PAK6/CNP/GRM1/HOXB8/GDNF/CALB1/CHD7/PUM1/DDHD2/EPS8/EPHA4/TSC1/PDE1B/SPG11/GNAO1/NLGN2/NCOR1/MYO15A/MECP2/DPP4/CLN8/CLN6	56
BP	GO:0090313	regulation of protein targeting to membrane	17/3202	39/20536	2.92678e-05	0.00455741	0.00402194	ITGAM/MFF/AKT2/HPCA/KCNE1/MIEF1/ERBB2/PRNP/ANK3/TCAF1/ITGB1BP1/FYN/MTCL1/PAK1/C2CD5/CACNB3/MIEF2	17
BP	GO:0043393	regulation of protein binding	60/3202	231/20536	3.05724e-05	0.00464376	0.00409814	VTN/CCM2L/TTBK1/CTHRC1/CSF3/HDAC5/LFNG/MEF2C/NVL/DTNBP1/AURKA/ADNP/APP/TCF7L2/MMP9/STPG1/NRP1/PARK7/PRMT8/TEX14/PRKCD/DACT1/CYLD/DERL1/DNAJB2/MFNG/HDAC4/CRBN/FLOT1/TFIP11/PPARA/PDGFB/EPB41L5/RALB/MAP2/MAPK3/ITGB1BP1/RAPGEF2/ADD1/MARK2/RIPOR2/PPP2CB/USP33/BDNF/CAPRIN2/DISC1/EPHA4/DDX11/TMBIM6/TGFBR1/LGALS3/LRP1/NFATC4/PSEN1/MARK3/ANXA2/CCPG1/PSME3IP1/AKTIP/PRKACA	60
BP	GO:0018209	peptidyl-serine modification	81/3202	337/20536	3.12424e-05	0.00464376	0.00409814	DCN/DCLK1/MAP3K13/NTRK2/TDGF1/TTBK1/SH2D3C/DYRK2/CSF3/HDAC6/RET/SBK1/EGFR/AURKA/AKT2/APP/HIPK1/MARK1/IL24/INPP5F/VEGFA/NEK6/PRKG1/PARK7/IFNA14/TSSK1B/LATS1/PRKCD/SNCA/STOX1/INPP5J/CHEK2/GALNT3/PPM1F/GPD1L/NCK2/EIF4G1/MAST4/MAPKAP1/TLK1/AKAP9/PDGFB/GALNT16/IFNE/MTOR/MAPK3/PFN2/NSD1/PDE4D/MARK2/DGKQ/NDNF/STK32B/FNIP2/SGK3/PAK1/RPS6KA4/CAPRIN2/TBK1/DYRK4/STK38L/HMGA2/BDKRB2/TGFBR1/CDK2/MARK3/MGAT5B/…	81
BP	GO:0010256	endomembrane system organization	108/3202	479/20536	3.30024e-05	0.00479635	0.0042328	DYSF/SLC4A1/CSRP3/TOR1AIP1/SEC16A/ABCD2/PPP2R2A/PHETA2/DTNBP1/CHMP4A/ZFYVE27/MYO5A/AKT2/SPTSSB/SYNE1/FASLG/VAMP4/SYPL2/VPS37B/TJAP1/NEK6/ARHGEF7/MYH10/A4GALT/SYNGR1/BAIAP2L2/ESYT3/LYST/SPTBN1/SOD1/BNIP1/PRKCD/GPER1/DYNC2H1/MYH9/TANGO2/DMKN/CHMP3/GCC2/ALS2/BAIAP2/DCTN1/SEC61A1/TMEM38B/SGIP1/AKAP9/TMED2/BAG6/FLOT1/STK25/ATL2/RAB29/SUN2/TRAPPC12/SUN3/IST1/ANK3/CCDC136/GOLGB1/DNM1/MAPK3/GAK/SEC31A/AR…	108
BP	GO:0018205	peptidyl-lysine modification	99/3202	432/20536	3.53059e-05	0.00501957	0.00442979	TAF1L/EGR2/MDM2/CHD5/HMG20B/EPC1/PRDM2/EP400/HDAC6/ATG5/MCRS1/SUV39H2/POM121/SIRT2/BCL11A/ARID4B/MUC1/KAT6B/EHMT2/PARK7/SIRT5/EEF1AKMT1/NSD2/EYA1/SNCA/RAE1/CAPN3/KDM4C/JADE2/SIRT1/HDAC9/ETFBKMT/DPF1/IL1B/SMARCB1/KMT2C/POR/NAA60/BRD8/HDAC4/KMT5A/BAG6/UBA2/SENP5/CPA4/HDAC10/PHF20/NUP214/PIWIL2/FOXP3/EHMT1/MECOM/EZH2/MAPK3/KMT2E/BRCA1/NSD1/CTBP1/TADA2B/TET2/ZNF451/LOXL2/ELP3/HDAC2/CTR9/TOLLIP/RPS6KA…	99
BP	GO:0062197	cellular response to chemical stress	90/3202	385/20536	3.6174e-05	0.00503358	0.00444215	WNT16/DYSF/MDM2/NOX5/FBXW7/PML/HDAC6/ATG5/EGFR/PRODH/TPM1/SIRT2/GLRX2/NCF2/RCSD1/PTPRK/SLC25A24/MMP9/STK24/PARK7/SOD1/PRKCD/SNCA/MAPK10/GCH1/CAPN3/STOX1/MPV17/SIRT1/ATF4/GPX5/LRRC8D/ANKZF1/NCOA7/ZNF277/ECT2/EFHD1/PAX2/MAPKAP1/FANCC/G6PD/HTRA2/APEX1/STK25/CHD6/SOD2/MAPT/MSRB3/OXSR1/LANCL1/TMEM161A/PXN/AGAP3/ZC3H12A/MYLK/EZH2/MAPK3/PRKRA/PYCR2/TXNRD2/PKD2/HNRNPD/ATP13A2/DHFR/PDK2/TLR6/FYN/HDAC2/PRR…	90
BP	GO:0051258	protein polymerization	76/3202	313/20536	3.75646e-05	0.00511817	0.00451681	VTN/ABI2/ARHGAP28/CAPZB/TPPP3/ARHGAP6/TTBK1/KANK3/CSF3/CARMIL2/PPP1R9A/PTK2B/CHMP4A/WASHC2C/CDK5RAP2/KIRREL1/PRUNE1/PSRC1/KANK4/SPTAN1/BAIAP2L2/DIAPH1/SPTBN1/LATS1/PRKCD/SNCA/MX1/DIAPH3/INPP5J/CHMP3/DNM1L/CDC42EP1/BAIAP2/DCTN1/TUBGCP6/NCK2/TRIOBP/AKAP9/PICK1/WASF1/ABITRAM/MAPT/DBNL/MAP2/SPIRE1/MTOR/CARMIL1/PFN2/ADD1/SLIT2/TERF1/ARFGEF1/SCIN/PAK1/ARL2/CDC42EP2/EPS8/ARF1/EVL/SPTB/PSTPIP1/FMN1/TUBGC…	76
BP	GO:0051893	regulation of focal adhesion assembly	23/3202	63/20536	4.0419e-05	0.00512364	0.00452163	KDR/ARHGAP6/LIMCH1/MAP4K4/MACF1/VEGFA/NRP1/RCC2/WDPCP/LIMS1/WNT4/PPM1F/SMAD3/COL16A1/EPB41L5/ITGB1BP1/PTK2/CORO1C/TSC1/LRP1/FMN1/IQGAP1/BCAS3	23
BP	GO:0090109	regulation of cell-substrate junction assembly	23/3202	63/20536	4.0419e-05	0.00512364	0.00452163	KDR/ARHGAP6/LIMCH1/MAP4K4/MACF1/VEGFA/NRP1/RCC2/WDPCP/LIMS1/WNT4/PPM1F/SMAD3/COL16A1/EPB41L5/ITGB1BP1/PTK2/CORO1C/TSC1/LRP1/FMN1/IQGAP1/BCAS3	23
BP	GO:0150116	regulation of cell-substrate junction organization	23/3202	63/20536	4.0419e-05	0.00512364	0.00452163	KDR/ARHGAP6/LIMCH1/MAP4K4/MACF1/VEGFA/NRP1/RCC2/WDPCP/LIMS1/WNT4/PPM1F/SMAD3/COL16A1/EPB41L5/ITGB1BP1/PTK2/CORO1C/TSC1/LRP1/FMN1/IQGAP1/BCAS3	23
BP	GO:0048285	organelle fission	110/3202	492/20536	4.07384e-05	0.00512364	0.00452163	DCN/MISP/STAG1/TAF1L/KDR/CCSAP/MAP9/SH2B1/CDC25B/RAD51D/AURKA/CHMP4A/PSMD13/KIF23/MFF/DDHD1/SIRT2/CDK5RAP2/TTN/NSL1/PSRC1/WAPL/UBR2/NEK6/MTFR1L/BORA/PLCB1/CDKN1C/MLH3/DMRT1/TEX14/SYCP3/SHOC1/CCNB1IP1/MX1/SYCE3/MIEF1/CHEK2/BUB1B/DNM1L/DMC1/WNT4/IL1B/BUB1/FIGNL1/NCAPH/STAG2/MAD1L1/DYNC1LI1/DIS3L2/BAG6/PDGFB/MAPT/SPIRE1/PIWIL2/RAD50/ACOT8/RAD51B/SMC4/RAD54L/KIF2A/NIPBL/TERF1/NCAPH2/CCNE2/NCAPD3/TDRK…	110
BP	GO:0018105	peptidyl-serine phosphorylation	76/3202	314/20536	4.21128e-05	0.00519656	0.00458598	DCLK1/MAP3K13/NTRK2/TDGF1/TTBK1/SH2D3C/DYRK2/CSF3/HDAC6/RET/SBK1/EGFR/AURKA/AKT2/APP/HIPK1/MARK1/IL24/INPP5F/VEGFA/NEK6/PRKG1/PARK7/IFNA14/TSSK1B/LATS1/PRKCD/SNCA/STOX1/INPP5J/CHEK2/PPM1F/GPD1L/NCK2/EIF4G1/MAST4/MAPKAP1/TLK1/AKAP9/PDGFB/IFNE/MTOR/MAPK3/PFN2/NSD1/PDE4D/MARK2/DGKQ/STK32B/FNIP2/SGK3/PAK1/RPS6KA4/CAPRIN2/TBK1/DYRK4/STK38L/HMGA2/BDKRB2/TGFBR1/CDK2/MARK3/WNK1/TLK2/MAPK7/PRKACA/MKNK2/DY…	76
BP	GO:0043254	regulation of protein-containing complex assembly	107/3202	479/20536	5.34948e-05	0.00647882	0.00571758	IL5/ABI2/ARHGAP28/CAPZB/TPPP3/TTBK1/NLRC3/HMGB1/KANK3/CSF3/HDAC6/CARMIL2/PPP1R9A/PTK2B/BMF/SIRT2/WASHC2C/CDK5RAP2/AIM2/KIRREL1/PRUNE1/PSRC1/LMO4/KANK4/VEGFA/SPTAN1/PARK7/VPS16/BAIAP2L2/SPTBN1/LATS1/PTPN11/PRKCD/SNCA/DACT1/PMEPA1/RPA3/INPP5J/VPS41/DNM1L/CDC42EP1/BAIAP2/DCTN1/VCP/FARP2/PEX5/PSMC2/NCK2/KIF9/EIF4G1/TRIOBP/CRBN/AKAP9/PICK1/TFIP11/WASF1/ABITRAM/MAPT/RALB/TRAPPC12/DBNL/MAP2/SPIRE1/MTOR/…	107
BP	GO:0007158	neuron cell-cell adhesion	10/3202	17/20536	5.64258e-05	0.0066639	0.00588092	NRXN2/NCAM2/NLGN4Y/RET/ASTN1/CEL/NLGN4X/NLGN1/NLGN3/NLGN2	10
BP	GO:1901617	organic hydroxy compound biosynthetic process	70/3202	286/20536	5.70609e-05	0.0066639	0.00588092	APOB/PLCB2/HDC/SLC6A3/OSBPL6/CYP8B1/PTK2B/TH/MYO5A/HMGCS2/PLCE1/SCP2/PARK7/PLCB1/TYRP1/SOD1/FGF1/SNCA/GCH1/GPER1/SIRT1/OSBPL3/WNT4/IL1B/PLCB4/POR/PTH1R/LBR/ITPKA/G6PD/LSS/CITED1/IP6K2/IP6K1/ZEB2/PDXK/GGPS1/ACOT8/RAPGEF2/MSMO1/NFKB1/HMGCR/DGKQ/DHFR/STAR/DHDDS/TM7SF2/DKK3/OSBPL9/P2RY6/PLCZ1/PLCD3/MVK/PLCB3/CYP27B1/SPTLC2/PCK2/HSD3B7/PLCG2/ALOX15/ISYNA1/KPNB1/ACAA2/SPHK2/PRKAA2/REST/FGF2/ASAH1/OSBPL…	70
BP	GO:1990778	protein localization to cell periphery	81/3202	343/20536	5.99871e-05	0.00675148	0.00595821	MISP/SLC4A1/CSRP3/SEC16A/SYTL2/PTCH1/STAC3/ARHGAP44/EGFR/RAP1A/TNIK/ZFYVE27/MYO5A/AKT2/DENND4C/MACF1/SORBS1/TREM2/IQSEC2/RER1/SPTBN1/FLOT2/MAPK10/RHOG/GPER1/ADAM10/TTC7A/ACSL3/ATP2C2/CDH2/PIP5K1A/GHSR/SNAP25/PRNP/RAB34/TMED2/FLOT1/ARHGEF16/RAB29/GPSM2/GGA1/AP4M1/GNAI1/PPIL2/ANK3/TSPAN14/VAMP2/CD81/STXBP1/PLS1/ITGB1BP1/RAPGEF2/GAK/AR/FCHO2/LYPLA1/EPB41L2/PICALM/GRIN2A/ARL13B/C2CD5/PPP2R5A/SEC23A/G…	81
BP	GO:0007015	actin filament organization	97/3202	427/20536	6.01209e-05	0.00675148	0.00595821	RAC2/ABI2/ARHGAP28/CAPZB/SORBS2/PLS3/ARHGAP6/ARHGAP12/LIMCH1/WNT11/KANK3/CSF3/CARMIL2/PPP1R9A/PTK2B/MYBPC2/TPM1/WIPF1/WASHC2C/TTN/KIRREL1/KANK4/SORBS1/SPTAN1/MYOM3/NRP1/SHROOM2/BAIAP2L2/DIAPH1/RFLNA/SPTBN1/LATS1/PRKCD/RHOG/DIAPH3/RND3/ERMN/WNT4/CDC42EP1/BAIAP2/CAP1/PPM1F/NCK2/GHSR/TRIOBP/SH3KBP1/PICK1/MYO1B/SMAD3/WASF1/ABITRAM/ZYX/DBNL/SPIRE1/MTOR/PXN/CARMIL1/ARHGAP25/PFN2/PLS1/ITGB1BP1/RUFY3/ADD…	97
BP	GO:0032092	positive regulation of protein binding	32/3202	103/20536	6.09079e-05	0.00675148	0.00595821	VTN/CTHRC1/CSF3/LFNG/MEF2C/NVL/APP/TCF7L2/MMP9/STPG1/NRP1/PARK7/DACT1/DERL1/MFNG/CRBN/FLOT1/EPB41L5/RALB/RAPGEF2/ADD1/PPP2CB/USP33/BDNF/CAPRIN2/EPHA4/LGALS3/LRP1/PSEN1/MARK3/ANXA2/AKTIP	32
BP	GO:0051099	positive regulation of binding	51/3202	192/20536	6.24024e-05	0.00680186	0.00600267	VTN/HMGB1/CTHRC1/CSF3/LFNG/MEF2C/NVL/TRAF6/HMBOX1/APP/SIRT2/TCF7L2/WAPL/MMP9/STPG1/NRP1/PARK7/DACT1/EIF3D/DERL1/MFNG/EIF4G1/CRBN/FLOT1/EPB41L5/RALB/PARP9/RAPGEF2/ADD1/RIPOR2/NIPBL/PPP2CB/USP33/BDNF/CAPRIN2/HMGA2/EPHA4/DDX11/LGALS3/LRP1/PSEN1/MARK3/ANXA2/AKTIP/RARA/ERCC2/PLAUR/TRIM28/GMNN/CLN5/PAX6	51
BP	GO:2001252	positive regulation of chromosome organization	52/3202	197/20536	6.35892e-05	0.0068176	0.00601656	PML/DHX36/HMBOX1/MIER1/MUC1/PKIB/VEGFA/RESF1/MAP3K4/SIRT1/IL1B/SMARCB1/JDP2/DKC1/BCL6/NEK7/PIWIL2/RAD50/FOXP3/MAPK3/KMT2E/BRCA1/POT1/CTBP1/HNRNPD/TADA2B/NIPBL/TERF1/CTR9/RPS6KA4/KMT2A/EED/ATF7IP/TCP1/MRE11/CCT2/DDX11/HNRNPA1/DLGAP5/WDR61/SIN3A/ANAPC11/DNMT1/TRIM28/SPHK2/AKAP8L/PPARGC1A/NBN/TASOR/TADA2A/MECP2/ATM	52
BP	GO:1990138	neuron projection extension	49/3202	183/20536	6.92018e-05	0.00707481	0.00624355	SEMA4G/DCLK1/SYT1/TRPC5/MAP3K13/SYT3/AURKA/ADNP/ZFYVE27/BCL11A/MACF1/ITSN2/TRIM46/ARHGAP4/VEGFA/BMPR2/NRP1/NRCAM/CPNE9/ULK2/SLIT3/SEMA4A/RAPH1/SEMA3F/SEMA4F/SEMA4D/WASF1/MAPT/DBNL/MAP2/RIMS1/RUFY3/SLIT2/CDKL3/PAK1/NLGN3/DISC1/LRP1/SPG11/SEMA6D/IQGAP1/EIF2AK4/SIN3A/TRPV2/STK11/NEDD4L/CYFIP2/SHTN1/CDKL5	49
BP	GO:0050808	synapse organization	101/3202	450/20536	7.04735e-05	0.00707481	0.00624355	LRRC4/ABHD17A/ABI2/ZMYND8/NRXN2/NTRK2/PTPRO/ITGAM/DHX36/AMIGO3/SSH1/HDAC6/NLGN4Y/MEF2C/PPP1R9A/ADGRL1/ARHGAP44/ADNP/MYO5A/APP/CHRNB2/CEL/TREM2/DLGAP3/NRP1/RER1/NRCAM/MYH10/NLGN4X/SNCA/ZNF365/CAMK2B/ADAM10/ERBB2/ALS2/SEMA4A/DNM1L/NLGN1/BAIAP2/DCTN1/VCP/CDH2/IL1RAP/TNC/ITPKA/EIF4G1/GHSR/PRNP/SEMA3F/PLXNB2/ARHGAP22/PICK1/SEMA4D/KALRN/WASF1/MAPT/RAB29/DBNL/SHANK2/ANK3/SLITRK3/PFN2/NOS1AP/SEPTIN11/GPM…	101
BP	GO:0019751	polyol metabolic process	38/3202	131/20536	7.06657e-05	0.00707481	0.00624355	DYSF/PLCB2/INPP5A/PTK2B/ITPK1/ANGPTL3/PLCE1/PLCB1/GK/SNCA/GCH1/GPER1/INPP5J/PLCB4/PTH1R/ITPKA/INPP1/MOGAT1/IP6K2/IP6K1/DHFR/INPP4B/TKFC/P2RY6/PLCZ1/PLCD3/PLCB3/CYP27B1/NUDT4/SPTLC2/PCK2/PLCG2/ISYNA1/SPHK2/TPI1/FGF2/MECP2/ASAH1	38
BP	GO:0060999	positive regulation of dendritic spine development	19/3202	49/20536	7.21896e-05	0.00707481	0.00624355	ZMYND8/DHX36/PPP1R9A/CAMK2B/C21orf91/DNM1L/NLGN1/BAIAP2/ITPKA/KALRN/DBNL/MTOR/SHANK2/CAPRIN1/CAPRIN2/ARF1/PSEN1/CPEB3/CDKL5	19
BP	GO:0061001	regulation of dendritic spine morphogenesis	19/3202	49/20536	7.21896e-05	0.00707481	0.00624355	ABI2/DHX36/PPP1R9A/ARHGAP44/CAMK2B/ADAM10/DNM1L/NLGN1/BAIAP2/ITPKA/KALRN/DBNL/PDLIM5/CAPRIN1/CFL1/NLGN3/CAPRIN2/EPHA4/UBE3A	19
BP	GO:0051656	establishment of organelle localization	97/3202	429/20536	7.2479e-05	0.00707481	0.00624355	MISP/RAC2/SEC16A/IL13/DYNC1I1/TRAK1/DTNBP1/CHMP4A/KIF23/MYO5A/CPLX2/CDK5RAP2/MARK1/TRIM46/PSRC1/CROCC/MYH10/SHROOM2/HAP1/SNCA/CNIH1/CLN3/BICDL1/CEP83/MYH9/MCFD2/KIT/NLGN1/DCTN1/RIPOR1/MAD1L1/MAP4/ARFGAP3/TMED2/STK25/SERPINA1/STARD3/WASF1/MAPT/GPSM2/LRPPRC/XPO1/SUN2/TRAPPC12/MAP2/SPIRE1/MYO7A/PARD3B/LAT2/DNM1/STXBP1/SEC31A/TERF1/PTK2/AP3M2/AP3B1/PICALM/HOOK3/SEC23A/KIFAP3/ARF1/DCTN2/SYNE2/PSEN1/DL…	97
BP	GO:0032535	regulation of cellular component size	90/3202	393/20536	8.02903e-05	0.00772204	0.00681473	SEMA4G/ABI2/ARHGAP28/TRPC5/CAPZB/MAP3K13/VAV1/KANK3/CSF3/CARMIL2/RET/PPP1R9A/PTK2B/ADNP/ZFYVE27/WASHC2C/MACF1/KIRREL1/TRIM46/ARHGAP4/KANK4/VEGFA/LRRC8A/SPTAN1/BMPR2/NRP1/NRCAM/BAIAP2L2/SPTBN1/AKT1S1/LATS1/PRKCD/ULK2/ALS2/SEMA4A/CDC42EP1/BAIAP2/NCK2/TRIOBP/SEMA3F/SEMA4F/PICK1/SEMA4D/WASF1/ABITRAM/MAPT/DBNL/MAP2/SPIRE1/MTOR/IST1/CARMIL1/PFN2/PLS1/RUFY3/ADD1/SLIT2/ATP13A2/IL7R/ARFGEF1/SCIN/CDKL3/PAK…	90
BP	GO:0050772	positive regulation of axonogenesis	29/3202	92/20536	9.91355e-05	0.00939632	0.00829229	TRPC5/MAP3K13/NTRK2/TRAK1/ADNP/ZFYVE27/MACF1/VEGFA/BMPR2/NRP1/PLXNB2/SEMA4D/STK25/MAPT/DBNL/IST1/ZEB2/RUFY3/SLIT2/PAK1/BDNF/PLXNB3/DISC1/SHOX2/LRP1/TRPV2/STK11/SHTN1/CDKL5	29
BP	GO:0051235	maintenance of location	79/3202	338/20536	0.000105579	0.00986407	0.00870509	APOB/DYSF/PLCB2/FBXW7/CXCL9/PML/ITPR1/IL13/TRPV1/F2/ATG5/PTK2B/SELENON/RYR1/JPH4/MYO5A/HK1/SYNE1/FASLG/MXI1/ANGPTL3/PLCE1/PARK7/RER1/PLCB1/DIAPH1/LATS1/HAP1/SNCA/VPS13C/GPER1/CAPN3/PTPN6/SIRT1/SLC8A1/HK2/SP100/IL1B/EHD1/IGSF11/NBL1/TBCCD1/LTBP1/TMEM38B/AKAP9/NR1H3/PPARA/GPSM2/BSCL2/SUN2/ANK3/ZC3H12A/CACNA1C/PKD2/NFKB1/PDE4D/FBN2/G3BP2/ANXA6/SLC30A8/SCIN/CHD7/UVRAG/ARL2/P2RY6/PLCB3/SCARB1/B4GALNT1…	79
BP	GO:0034329	cell junction assembly	99/3202	444/20536	0.00010736	0.00988919	0.00872726	LRRC4/CDH19/KDR/NRXN2/NTRK2/PTPRO/ARHGAP6/LIMCH1/AMIGO3/WNT11/NLGN4Y/MEF2C/PPP1R9A/ADGRL1/DST/PTK2B/ADNP/MAP4K4/LSR/RAP1A/APP/HIPK1/MACF1/PTPRK/CHRNB2/SORBS1/VEGFA/CEL/NRP1/RCC2/ARHGEF7/NRCAM/NLGN4X/CD9/NPHP1/CDH11/SNCA/WDPCP/PLEC/LIMS1/SEMA4A/NLGN1/WNT4/CDH2/HDAC7/IL1RAP/TNS1/PPM1F/PIP5K1A/CTNND1/ECT2/EIF4G1/GHSR/PLXNB2/FLOT1/SEMA4D/SMAD3/COL16A1/EPB41L5/ESAM/RAB29/DBNL/SHANK2/PARD6G/SLITRK3/ITG…	99
BP	GO:0051402	neuron apoptotic process	63/3202	256/20536	0.000110374	0.00998274	0.00880981	MTNR1B/FBXW7/NTRK2/ITGAM/CPEB4/MEF2C/NLRP1/PTK2B/ADNP/AKT2/APP/FASLG/PITX3/NSMF/NRP1/PARK7/NAE1/SOD1/AKT1S1/CRLF1/SNCA/CLN3/ATF4/STAMBP/THRB/ZPR1/HDAC4/PRNP/G6PD/SOD2/LANCL1/PPT1/CITED1/TFAP2A/NF1/SRPK2/STXBP1/NMNAT1/NAIP/GDNF/NDNF/POLB/FYN/STAR/MAP3K11/BDNF/MDK/HYOU1/AIFM1/APAF1/LRP1/NFATC4/PSEN1/MAX/CORO1A/PPARGC1A/GCLC/FGF8/MECP2/SYNGAP1/GRID2/PIGT/ATM	63
BP	GO:1901796	regulation of signal transduction by p53 class mediator	52/3202	201/20536	0.000111428	0.00998274	0.00880981	TAF1L/MDM2/CHD5/PML/DYRK2/RRN3/SPRED3/AURKA/HIPK1/MUC1/EHMT2/HNRNPK/TP73/RPA3/SIRT1/CHEK2/TBP/RBBP7/RPF2/KMT5A/CHD3/SPRED2/PHF20/TAF6/RAD50/EHMT1/BRCA1/RFC2/RAD17/HDAC2/TAF2/MRE11/BDKRB2/TOP3A/CHD4/PRKAG1/NUAK1/CDK2/PRMT5/PPP1R13B/RNF34/SPRED1/UBB/RPL26/STK11/PRKAA2/NBN/RHNO1/BARD1/HIC1/MDM4/ATM	52
BP	GO:0120033	negative regulation of plasma membrane bounded cell projection assembly	13/3202	28/20536	0.00011588	0.0102413	0.00903796	CAPZB/RAP1GAP/CDK10/ARHGAP44/PRKCD/MAP4/TBC1D7/ODF2L/PFN2/SLIT2/PLXNB3/TBC1D30/EVL	13
BP	GO:1905477	positive regulation of protein localization to membrane	38/3202	134/20536	0.000119765	0.0104435	0.00921644	ITGAM/SSH1/STAC3/BBC3/EGFR/MFF/AKT2/SORBS1/TREM2/HPCA/TP73/RER1/PDCD5/SPTBN1/RHOG/GPER1/PPP3CC/MIEF1/ERBB2/PPP3R1/ACSL3/PRNP/ARHGEF16/ANK3/TCAF1/CD81/PLS1/ITGB1BP1/FYN/MTCL1/PAK1/C2CD5/CACNB3/LGALS3/LRP1/PPP1R13B/MIEF2/AP2B1	38
BP	GO:1902903	regulation of supramolecular fiber organization	87/3202	382/20536	0.000127929	0.0109773	0.00968754	APC2/ABI2/ARHGAP28/CAPZB/ARHGAP6/LIMCH1/WNT11/KANK3/CSF3/HDAC6/CARMIL2/MEF2C/PPP1R9A/PTK2B/TPM1/APP/WASHC2C/CDK5RAP2/KIRREL1/PRUNE1/PSRC1/KANK4/SPTAN1/NRP1/PARK7/MID1/BAIAP2L2/SPTBN1/LATS1/PRKCD/SNCA/INPP5J/WNT4/CDC42EP1/BAIAP2/DCTN1/PPM1F/NCK2/TRIOBP/AKAP9/PICK1/SMAD3/WASF1/ABITRAM/MAPT/DBNL/MAP2/SPIRE1/MTOR/PXN/CARMIL1/PFN2/ITGB1BP1/ADD1/SLIT2/TERF1/ARFGEF1/SCIN/CLU/PAK1/ARL2/CFL1/CDC42EP2/WASF…	87
BP	GO:0010977	negative regulation of neuron projection development	44/3202	163/20536	0.000129244	0.0109773	0.00968754	SEMA4G/EFNB3/TLX2/MDM2/TRPC5/PTPRO/MAP4K4/BCL11A/TRIM46/INPP5F/ARHGAP4/NRP1/CBFA2T2/ZNF365/ULK2/PMP22/INPP5J/SEMA4A/NLGN1/SEMA3F/SEMA4F/SEMA4D/RAB29/MAP2/RAPGEF2/RUFY3/GAK/SLIT2/PTK2/HDAC2/CDKL3/NLGN3/EPHA4/TSC1/TBX6/LRP1/NFATC4/PSEN1/CERS2/SEMA6D/PRAG1/SYNGAP1/UBE3A/RAP1GAP2	44
BP	GO:0051052	regulation of DNA metabolic process	86/3202	377/20536	0.000131534	0.0110286	0.0097328	DNAJC2/TP53BP1/PML/DHX36/ZSCAN4/SH2B1/HMGB1/NVL/EGFR/PTK2B/SMOC2/HMBOX1/EYA4/PKIB/UBE2V1/BMPR2/DDX39B/TNFSF13/NSD2/EYA1/MAP3K4/PRKCD/ZNF365/GPER1/FBH1/STOX1/ZRANB3/SIRT1/CDKN1A/FIGNL1/RADX/DKC1/BCL6/TFIP11/PDGFB/NEK7/POLH/HDAC10/TMEM161A/WT1/SPIRE1/RAD50/FOXP3/KCNK2/PARP9/MAPK3/BRCA1/RFC2/POT1/RNF8/NMNAT1/DEK/HNRNPD/IL7R/TERF1/UBR5/NAT10/KMT2A/WRAP53/AIFM1/TCP1/MRE11/HMGA2/CCT2/DDX11/APAF1/HNRNPA…	86
BP	GO:0097061	dendritic spine organization	28/3202	89/20536	0.0001346	0.0111429	0.00983362	ABI2/ZMYND8/DHX36/HDAC6/PPP1R9A/ARHGAP44/ZNF365/CAMK2B/ADAM10/DNM1L/NLGN1/BAIAP2/ITPKA/PRNP/PICK1/KALRN/DBNL/SHANK2/PDLIM5/FYN/CAPRIN1/CFL1/NLGN3/CAPRIN2/ARF1/EPHA4/UBE3A/CHRNA7	28
BP	GO:0050804	modulation of chemical synaptic transmission	106/3202	486/20536	0.000154851	0.0126051	0.0111241	EFNB3/PHF24/EGR2/LRRC4/SYT1/SLC24A1/ZMYND8/NTRK2/HCRT/CPLX4/SSH1/CHRNA3/GRID1/CRTC1/NLGN4Y/MEF2C/PPP1R9A/DTNBP1/EGFR/PTK2B/ADNP/JPH4/RAP1A/APP/CPLX2/CHRNB2/SORCS3/NSMF/CEL/P2RY4/AGER/IQSEC2/ROR2/PLCB1/NLGN4X/SYNGR1/HAP1/CDH11/SNCA/CAMK2B/GPER1/KIT/DNM1L/NLGN1/BAIAP2/IL1B/PLCB4/CDH2/IGSF11/ITPKA/GHSR/SNAP25/PRNP/AKAP9/PICK1/FLOT1/GRIK4/MAPT/MTOR/CSPG5/GNAI1/SHANK2/GRM8/NF1/MPP2/SLC6A9/DNM1/VAMP2/P…	106
BP	GO:0046165	alcohol biosynthetic process	49/3202	189/20536	0.000163518	0.0126051	0.0111241	APOB/PLCB2/PTK2B/HMGCS2/PLCE1/PARK7/PLCB1/SOD1/FGF1/SNCA/GCH1/GPER1/WNT4/IL1B/PLCB4/POR/PTH1R/LBR/ITPKA/G6PD/LSS/IP6K2/IP6K1/GGPS1/MSMO1/NFKB1/HMGCR/DGKQ/DHFR/DHDDS/TM7SF2/DKK3/P2RY6/PLCZ1/PLCD3/MVK/PLCB3/CYP27B1/SPTLC2/PCK2/PLCG2/ISYNA1/KPNB1/ACAA2/SPHK2/PRKAA2/REST/FGF2/ASAH1	49
BP	GO:0060997	dendritic spine morphogenesis	22/3202	64/20536	0.000165199	0.0126051	0.0111241	ABI2/DHX36/HDAC6/PPP1R9A/ARHGAP44/ZNF365/CAMK2B/ADAM10/DNM1L/NLGN1/BAIAP2/ITPKA/KALRN/DBNL/SHANK2/PDLIM5/CAPRIN1/CFL1/NLGN3/CAPRIN2/EPHA4/UBE3A	22
BP	GO:0046822	regulation of nucleocytoplasmic transport	32/3202	108/20536	0.000165246	0.0126051	0.0111241	MDM2/TCF7L2/PARK7/PTPN11/MDFIC/PRKCD/PKIA/SP100/IL1B/ECT2/ZPR1/PPP1R12A/SMAD3/NCBP2/NUP214/XPO1/CABP1/NF1/ZC3H12A/IPO5/UBR5/PPM1A/PSEN1/CTDSPL2/NUTF2/PRKACA/TRIM28/NUP62/AKAP8L/IFI27/BARD1/SETD2	32
BP	GO:0099175	regulation of postsynapse organization	32/3202	108/20536	0.000165246	0.0126051	0.0111241	ABHD17A/ABI2/ZMYND8/DHX36/SSH1/PPP1R9A/ARHGAP44/NRCAM/CAMK2B/ADAM10/DNM1L/NLGN1/BAIAP2/CDH2/IL1RAP/ITPKA/GHSR/PRNP/SEMA3F/ARHGAP22/KALRN/DBNL/PDLIM5/FYN/CAPRIN1/CFL1/NLGN3/CAPRIN2/EPHA4/CDKL5/UBE3A/GRID2	32
BP	GO:0031032	actomyosin structure organization	53/3202	209/20536	0.000167081	0.0126051	0.0111241	ARHGAP28/CSRP3/TNNT1/ARHGAP6/LIMCH1/WNT11/MEF2C/PPP1R9A/PTK2B/KIF23/MYBPC2/TPM1/TTN/CSRP1/SORBS1/MYOM3/NRP1/MYH10/CAPN3/MYH9/WNT4/PPM1F/ECT2/EPB41L1/CDC42BPA/SMAD3/EPB41L5/ZYX/MTOR/PXN/CARMIL1/PFN2/ITGB1BP1/TNNT2/EPB41L2/PAK1/CNN1/WASF2/CORO2B/EPB41L3/TSC1/ACTN2/KRT8/RACGAP1/TGFBR1/FRMD6/EVL/MYH3/FHOD3/ASAP3/FRMD5/OBSCN/RTKN	53
BP	GO:0072331	signal transduction by p53 class mediator	72/3202	306/20536	0.000168099	0.0126051	0.0111241	TAF1L/EDA2R/MDM2/CHD5/PML/DYRK2/RRN3/SPRED3/FHIT/AURKA/HIPK1/PHLDA3/MUC1/EHMT2/HNRNPK/TP73/CNOT6/RPA3/SIRT1/CDKN1A/CHEK2/SP100/CNOT2/TBP/RBBP7/RPF2/PLAGL1/KMT5A/BAG6/CHD3/SPRED2/PHF20/TAF6/CNOT10/RAD50/EHMT1/BRCA1/RFC2/RAD17/PDK2/CNOT8/HDAC2/NDRG1/TAF2/CNOT7/PRMT1/USP28/MRE11/BDKRB2/TOP3A/CHD4/PRKAG1/NUAK1/E2F7/CDK2/PRMT5/PPP1R13B/RNF34/SPRED1/CDIP1/CNOT1/UBB/RPL26/STK11/PRKAA2/NBN/RHNO1/BARD1/HI…	72
BP	GO:0099177	regulation of trans-synaptic signaling	106/3202	487/20536	0.000168123	0.0126051	0.0111241	EFNB3/PHF24/EGR2/LRRC4/SYT1/SLC24A1/ZMYND8/NTRK2/HCRT/CPLX4/SSH1/CHRNA3/GRID1/CRTC1/NLGN4Y/MEF2C/PPP1R9A/DTNBP1/EGFR/PTK2B/ADNP/JPH4/RAP1A/APP/CPLX2/CHRNB2/SORCS3/NSMF/CEL/P2RY4/AGER/IQSEC2/ROR2/PLCB1/NLGN4X/SYNGR1/HAP1/CDH11/SNCA/CAMK2B/GPER1/KIT/DNM1L/NLGN1/BAIAP2/IL1B/PLCB4/CDH2/IGSF11/ITPKA/GHSR/SNAP25/PRNP/AKAP9/PICK1/FLOT1/GRIK4/MAPT/MTOR/CSPG5/GNAI1/SHANK2/GRM8/NF1/MPP2/SLC6A9/DNM1/VAMP2/P…	106
BP	GO:0010811	positive regulation of cell-substrate adhesion	35/3202	122/20536	0.000169999	0.0126051	0.0111241	VTN/KDR/PTK2B/MAP4K4/SMOC2/CCL28/VEGFA/NRP1/ARHGEF7/RREB1/HSD17B12/LIMS1/WNT4/PPM1F/TRIOBP/CCDC80/SMAD3/COL16A1/EPB41L5/ECM2/CSPG5/CARMIL1/ABI3BP/ITGB1BP1/NDNF/RELL2/ARL2/MDK/DISC1/TSC1/DAG1/FMN1/IQGAP1/ALOX15/PLEKHA2	35
BP	GO:2000114	regulation of establishment of cell polarity	11/3202	22/20536	0.000171538	0.0126051	0.0111241	PTK2B/KRIT1/FLOT2/WDPCP/RUFY3/RIPOR2/ARFGEF1/RAP1B/BCAS3/CDH5/SHTN1	11
BP	GO:0043406	positive regulation of MAP kinase activity	70/3202	296/20536	0.000175111	0.0127247	0.0112296	BIRC7/MAP3K13/FGF18/TDGF1/FPR1/RET/EGFR/PTK2B/TRAF6/TNIK/TLR9/MAP2K3/MAP3K21/SAMD5/SHC1/PLCE1/UBE2V1/VEGFA/AGER/ROR2/TP73/SOD1/MAP3K4/PTPN11/MDFIC/FGF1/MAPK10/RPS27A/MADD/SAA1/ERBB2/KIT/IL1B/PDGFC/MUC20/PDGFB/DBNL/IRAK1/ZEB2/EZH2/PIK3CB/MAPK3/CD81/GRM1/PDE5A/TLR6/MAP3K11/PAK1/PDGFD/EPHA4/FRS2/TGFBR1/AJUBA/MAP3K9/PSEN1/MAP4K5/IQGAP1/HACD3/MLKL/UBB/MAP3K3/GADD45B/UBA52/FGF2/SPAG9/CD24/PIK3R6/CD40/T…	70
BP	GO:0032958	inositol phosphate biosynthetic process	17/3202	44/20536	0.000180448	0.0128496	0.0113398	PLCB2/PTK2B/PLCE1/PLCB1/SNCA/GPER1/PLCB4/PTH1R/ITPKA/IP6K2/IP6K1/P2RY6/PLCZ1/PLCD3/PLCB3/PLCG2/FGF2	17
BP	GO:0001954	positive regulation of cell-matrix adhesion	19/3202	52/20536	0.000182721	0.0128496	0.0113398	KDR/PTK2B/MAP4K4/CCL28/VEGFA/NRP1/LIMS1/WNT4/PPM1F/SMAD3/COL16A1/EPB41L5/ITGB1BP1/DISC1/TSC1/DAG1/FMN1/IQGAP1/PLEKHA2	19
BP	GO:0016197	endosomal transport	60/3202	245/20536	0.000182724	0.0128496	0.0113398	DCLK1/VPS53/PIKFYVE/PHETA2/ARHGAP44/CHMP4A/VPS39/WASHC2C/RASSF9/VAMP4/INPP5F/VPS37B/VPS16/LYST/RPS27A/TBC1D10A/CHMP3/GCC2/TBC1D14/ALS2/BET1L/TBC1D5/DNM1L/DCTN1/VCP/EHD1/SGSM2/AP1S1/AP5M1/EIPR1/RAB29/TMEM87A/GGA1/SNX8/TINAGL1/VPS50/RAB6B/RHOBTB3/AP3B1/PICALM/GRIP1/CORO1C/ACTN2/ERC1/SNX1/NDRG4/ANKFY1/CHMP6/GGA3/UBB/ANXA8/ANKRD27/VPS4B/UBXN6/UBA52/ARFRP1/SPAG9/GRIPAP1/CLN5/GOSR2	60
BP	GO:0001667	ameboidal-type cell migration	105/3202	483/20536	0.00018895	0.0131461	0.0116015	DCN/CEACAM1/SEMA4G/FAT2/KDR/FBXW7/PML/FGF18/TDGF1/PITX2/FOXC2/WNT11/ANGPT2/HMGB1/HDAC6/HDAC5/RET/MEF2C/CCR6/STAT5A/PTK2B/MAP4K4/SMOC2/EPHB4/MACF1/MAP2K3/ADIPOR1/ARHGAP4/PIK3R3/VEGFA/MMP9/BMPR2/NRP1/JCAD/RCC2/ARHGEF7/RREB1/PTPN11/FGF1/KRIT1/WDPCP/PTPRM/MYH9/SIRT1/SLC8A1/HDAC9/SGPL1/KIT/SP100/SEMA4A/CAP1/HDAC7/TNS1/PPM1F/PIP5K1A/CARD10/SEMA3F/SEMA4F/MAPRE2/SEMA4D/PDGFB/EPB41L5/HYAL1/MTOR/PXN/ZEB2/N…	105
BP	GO:1905269	positive regulation of chromatin organization	33/3202	114/20536	0.000213955	0.0147291	0.0129985	MIER1/MUC1/VEGFA/RESF1/SIRT1/IL1B/SMARCB1/JDP2/BCL6/PIWIL2/FOXP3/MAPK3/KMT2E/BRCA1/CTBP1/TADA2B/NIPBL/CTR9/RPS6KA4/KMT2A/EED/ATF7IP/WDR61/SIN3A/DNMT1/TRIM28/SPHK2/AKAP8L/PPARGC1A/TASOR/TADA2A/MECP2/ATM	33
BP	GO:0046173	polyol biosynthetic process	25/3202	78/20536	0.000217749	0.0148341	0.0130912	PLCB2/PTK2B/PLCE1/PLCB1/SNCA/GCH1/GPER1/PLCB4/PTH1R/ITPKA/IP6K2/IP6K1/DHFR/P2RY6/PLCZ1/PLCD3/PLCB3/CYP27B1/SPTLC2/PCK2/PLCG2/ISYNA1/SPHK2/FGF2/ASAH1	25
BP	GO:2000756	regulation of peptidyl-lysine acetylation	21/3202	61/20536	0.000225291	0.0151898	0.013405	ATG5/MUC1/SNCA/SIRT1/IL1B/SMARCB1/PIWIL2/FOXP3/MAPK3/BRCA1/CTBP1/TADA2B/ZNF451/HDAC2/RPS6KA4/KMT2A/SIN3A/SPHK2/PRKAA2/PPARGC1A/TADA2A	21
BP	GO:0050931	pigment cell differentiation	15/3202	37/20536	0.000230001	0.015349	0.0135456	MEF2C/MYO5A/TYRP1/MITF/KIT/CITED1/ZEB2/CD63/RAB27A/BLOC1S6/AP1G1/GNA11/BLOC1S3/AP1M1/ANKRD27	15
BP	GO:0032272	negative regulation of protein polymerization	24/3202	74/20536	0.000236165	0.0156012	0.0137681	CAPZB/KANK3/CARMIL2/WASHC2C/KANK4/SPTAN1/SPTBN1/PRKCD/SNCA/INPP5J/TRIOBP/MAP2/CARMIL1/PFN2/ADD1/SLIT2/ARFGEF1/SCIN/EPS8/SPTB/TBCD/EML2/FHOD3/CDH5	24
BP	GO:0010721	negative regulation of cell development	84/3202	373/20536	0.00024463	0.0159988	0.014119	PTHLH/SEMA4G/HOXA2/EFNB3/TLX2/MDM2/TRPC5/FBXW7/PTPRO/TRPV1/F2/LIN28A/MAP4K4/HEY1/APP/SIRT2/BCL11A/CDK5RAP2/TRIM46/INPP5F/PITX3/ARHGAP4/VEGFA/NRP1/CBFA2T2/RCC2/GPR173/TP73/RFLNA/ZNF365/ULK2/PMP22/DAAM2/INPP5J/THRB/SEMA4A/NLGN1/IL1B/GNRH1/G6PD/SEMA3F/SEMA4F/MEIS1/SEMA4D/PPARA/CTDSP1/RAB29/MAP2/ADGRG1/NF1/PBX1/ITGB1BP1/RAPGEF2/RUFY3/GAK/SLIT2/CTNNA1/PTK2/HDAC2/CDKL3/PAK1/HOOK3/NLGN3/RNF10/CORO1C/EPH…	84
BP	GO:0034599	cellular response to oxidative stress	77/3202	336/20536	0.000247116	0.0160013	0.0141213	WNT16/MDM2/NOX5/FBXW7/PML/HDAC6/EGFR/PRODH/TPM1/SIRT2/GLRX2/NCF2/PTPRK/SLC25A24/MMP9/STK24/PARK7/SOD1/PRKCD/SNCA/GCH1/MPV17/SIRT1/ATF4/GPX5/ANKZF1/NCOA7/ZNF277/ECT2/PAX2/MAPKAP1/FANCC/G6PD/HTRA2/APEX1/STK25/CHD6/SOD2/MAPT/MSRB3/LANCL1/TMEM161A/PXN/AGAP3/ZC3H12A/EZH2/MAPK3/PRKRA/PYCR2/TXNRD2/PKD2/HNRNPD/ATP13A2/DHFR/PDK2/TLR6/FYN/HDAC2/PRR5L/PDGFD/RELA/AIFM1/TSC1/CAMKK2/CDK2/GSKIP/STAT6/NOL3/SIN3A…	77
BP	GO:0048675	axon extension	36/3202	129/20536	0.000252111	0.0161648	0.0142655	SEMA4G/DCLK1/TRPC5/MAP3K13/ADNP/ZFYVE27/MACF1/TRIM46/ARHGAP4/VEGFA/BMPR2/NRP1/NRCAM/ULK2/SLIT3/SEMA4A/RAPH1/SEMA3F/SEMA4F/SEMA4D/MAPT/DBNL/MAP2/RUFY3/SLIT2/CDKL3/PAK1/NLGN3/DISC1/LRP1/SPG11/SEMA6D/SIN3A/TRPV2/SHTN1/CDKL5	36
BP	GO:0016575	histone deacetylation	25/3202	79/20536	0.000271931	0.0172663	0.0152376	HDAC11/HDAC6/HDAC5/MIER1/SIRT2/VEGFA/TBL1X/SIRT1/HDAC9/HDAC7/HDAC4/TBL1XR1/JDP2/BCL6/HDAC10/FOXP3/CTBP1/NIPBL/HDAC2/BRMS1L/MORF4L1/SIN3A/SPHK2/AKAP8L/REST	25
BP	GO:0048588	developmental cell growth	62/3202	259/20536	0.000281148	0.017467	0.0154147	SEMA4G/DCLK1/SYT1/TRPC5/MAP3K13/SORBS2/HDAC6/SYT3/AURKA/ADNP/ZFYVE27/APP/BCL11A/MACF1/ITSN2/TRIM46/ARHGAP4/VEGFA/BMPR2/NRP1/DDX39B/NRCAM/CPNE9/ULK2/SLIT3/SEMA4A/RAPH1/G6PD/SEMA3F/SEMA4F/SEMA4D/PPARA/WASF1/MAPT/DBNL/MAP2/MTOR/IST1/ZEB2/RIMS1/RUFY3/SLIT2/PDLIM5/CDKL3/PAK1/BDNF/NLGN3/DISC1/LRP1/SPG11/SEMA6D/IQGAP1/EIF2AK4/SIN3A/TRPV2/STK11/NEDD4L/CTDP1/MEX3C/CYFIP2/SHTN1/CDKL5	62
BP	GO:0002062	chondrocyte differentiation	35/3202	125/20536	0.000284486	0.017467	0.0154147	PTHLH/FGF18/COL6A3/IHH/SOX6/MEF2C/BMPR2/RFLNA/SULF1/POR/PTH1R/SMAD3/SOX5/CREB3L2/OSR2/ANXA6/LOXL2/SCIN/TRPS1/LTBP3/RELA/SNX19/MDK/COL21A1/WNT5B/HMGA2/COMP/CHST11/TGFBR1/SHOX2/TRIP11/ANXA2/MEX3C/TGFBI/COL12A1	35
BP	GO:0000086	G2/M transition of mitotic cell cycle	67/3202	285/20536	0.000284656	0.017467	0.0154147	CEP70/PHLDA1/CCNB3/PSMA8/PPP2R2A/GPR132/CDC25B/AURKA/PSMD13/HMMR/APP/CDK5RAP2/ENSA/PSMD1/RCC2/CEP78/BORA/PLCB1/NAE1/PSMF1/LATS1/PSMB9/PKIA/STOX1/CDKN1A/CHEK2/DYNC1I2/DCTN1/CEP250/PSMC2/FBXL15/AKAP9/PPP1R12A/PSMD14/BACH1/SSNA1/PBX1/BRCA1/RAD51B/HAUS4/RAD17/HAUS3/TAF2/MRE11/HMGA2/CEP57/DCTN2/DYNLL1/CEP290/FOXN3/CDK2/AJUBA/PSMA6/PSMA4/ARPP19/SIN3A/PKMYT1/NDE1/PRKACA/FBXL12/VPS4B/CUL1/RNASEH2B/NBN/ME…	67
BP	GO:0060560	developmental growth involved in morphogenesis	61/3202	254/20536	0.000285775	0.017467	0.0154147	SEMA4G/DCLK1/SYT1/TRPC5/MAP3K13/WNT11/HDAC6/SYT3/AURKA/ADNP/ZFYVE27/APP/BCL11A/MACF1/ITSN2/TRIM46/ARHGAP4/VEGFA/BMPR2/NRP1/NRCAM/CPNE9/FGF1/ULK2/SLIT3/SEMA4A/RAPH1/TNC/SEMA3F/SEMA4F/SEMA4D/EPB41L5/WASF1/MAPT/DBNL/MAP2/IST1/ZEB2/RIMS1/RUFY3/SLIT2/MAGI2/CDKL3/PAK1/BDNF/NLGN3/DISC1/LRP1/SPG11/FMN1/SEMA6D/IQGAP1/EIF2AK4/SIN3A/TRPV2/STK11/NEDD4L/TRIM28/CYFIP2/SHTN1/CDKL5	61
BP	GO:0007265	Ras protein signal transduction	105/3202	489/20536	0.000305289	0.0184412	0.0162744	EPS8L1/RAC2/ABI2/ARHGAP6/VAV1/PSD3/KSR2/ARHGAP44/SPATA13/ARHGEF1/MAP4K4/RABL2B/RAP1A/ARHGEF11/ITSN2/SHC1/ARHGAP4/PLCE1/NRP1/IQSEC2/ARHGEF7/PARK7/RREB1/P2RY8/RAB37/RASGRP2/CCDC125/RHOG/MADD/GPR35/CDKN1A/RND3/STAMBP/ALS2/CDC42EP1/SGSM3/FARP2/RIPOR1/RALGPS1/ECT2/MAPKAP1/ARHGAP5/MAPRE2/RAB34/BCL6/FLOT1/KALRN/CDC42SE1/IFT27/ARHGEF19/RASGRP3/WASF1/ARHGEF16/RAB29/GPSM2/RALB/RASA4/DBNL/ADGRG1/NF1/ARHGEF3…	105
BP	GO:1903533	regulation of protein targeting	28/3202	93/20536	0.000307353	0.0184412	0.0162744	RAC2/FBXW7/ITGAM/MFF/AKT2/HPCA/PDCD5/ATG13/KCNE1/SIAH3/MIEF1/ERBB2/PRNP/HTRA2/ANK3/TCAF1/ITGB1BP1/UBE2D3/FYN/BNIP3L/MTCL1/PAK1/C2CD5/CACNB3/RNF31/MIEF2/USP36/UBL5	28
BP	GO:0043405	regulation of MAP kinase activity	85/3202	381/20536	0.000311351	0.018463	0.0162937	BIRC7/MAP3K13/CBLC/FGF18/TDGF1/FPR1/SPRED3/RET/DUSP18/DTNBP1/EGFR/PTK2B/TRAF6/TNIK/TLR9/MAP2K3/MAP3K21/SAMD5/SHC1/PLCE1/UBE2V1/VEGFA/RGS3/AGER/ROR2/TP73/SOD1/MAP3K4/PTPN11/MDFIC/FGF1/PRKCD/MAPK10/PTPN6/RPS27A/MADD/SAA1/ERBB2/KIT/IL1B/PDGFC/MUC20/PDGFB/SPRED2/LAX1/DBNL/IRAK1/ZEB2/NF1/EZH2/PIK3CB/MAPK3/CD81/GRM1/PDE5A/HMGCR/TLR6/MAP3K11/PAK1/PDGFD/EPHA4/FRS2/TGFBR1/AJUBA/MAP3K9/PSEN1/MAP4K5/IQGAP1/…	85
BP	GO:0016482	cytosolic transport	45/3202	174/20536	0.000313363	0.018463	0.0162937	VPS53/PIKFYVE/PHETA2/WASHC2C/TRIM46/VPS13C/SNX16/TBC1D10A/CHMP3/GCC2/TBC1D14/BET1L/TBC1D5/DCTN1/SGSM2/AP1S1/EIPR1/RAB29/TMEM87A/GGA1/AP4M1/MAP2/SNX8/RAB6B/MAPK3/GAK/RHOBTB3/HOOK3/CCDC91/ERC1/SNX1/AKTIP/CORO1A/AP1G1/ANKFY1/STX8/PIK3C3/HOOK2/ANKRD27/ARFRP1/SPAG9/KIF1B/KIF16B/CLN5/GOSR2	45
BP	GO:0008344	adult locomotory behavior	25/3202	80/20536	0.00033767	0.0197175	0.0174008	EFNB3/APP/ARCN1/INPP5F/DMBX1/PARK7/LGI4/SNCA/OTOG/BTBD9/GIGYF2/HTRA2/KALRN/FGF12/PPT1/CNP/HOXB8/GDNF/CHD7/PUM1/EPS8/EPHA4/TSC1/MECP2/CLN8	25
BP	GO:0051098	regulation of binding	90/3202	409/20536	0.000343772	0.0198962	0.0175585	VTN/ARHGAP28/CCM2L/FBXW7/TTBK1/HMGB1/CTHRC1/CSF3/HDAC5/LFNG/MEF2C/NVL/DTNBP1/AURKA/TRAF6/ADNP/HEY1/HMBOX1/APP/SIRT2/TCF7L2/WAPL/MMP9/STPG1/NRP1/AGER/HABP4/ARHGEF7/PARK7/PRMT8/TEX14/PRKCD/DACT1/FBH1/CYLD/EIF3D/SP100/DERL1/DNAJB2/MFNG/EIF4G1/HDAC4/CRBN/FLOT1/SMAD3/TFIP11/PPARA/PDGFB/EPB41L5/RALB/MAP2/PARP9/MAPK3/ITGB1BP1/RAPGEF2/ADD1/NSD1/MARK2/RIPOR2/NIPBL/PPP2CB/HDAC2/USP33/BDNF/CAPRIN2/DISC1/HMG…	90
BP	GO:0010822	positive regulation of mitochondrion organization	36/3202	131/20536	0.000349079	0.0200261	0.0176731	DCN/RAC2/KDR/FBXW7/HDAC6/BBC3/MFF/BMF/DDHD1/MMP9/TREM2/PARK7/TP73/PDCD5/ATG13/VPS13C/GPER1/PPP3CC/MIEF1/HK2/PPP3R1/DNM1L/HTRA2/COA8/PLA2G6/UBE2D3/DDHD2/CAMKK2/PPP1R13B/RNF31/MIEF2/USP36/UBL5/PLAUR/PPARGC1A/VPS13D	36
BP	GO:0043647	inositol phosphate metabolic process	24/3202	76/20536	0.000370116	0.0210483	0.0185752	PLCB2/INPP5A/PTK2B/ITPK1/PLCE1/PLCB1/SNCA/GPER1/INPP5J/PLCB4/PTH1R/ITPKA/INPP1/IP6K2/IP6K1/INPP4B/P2RY6/PLCZ1/PLCD3/PLCB3/NUDT4/PLCG2/ISYNA1/FGF2	24
BP	GO:0010639	negative regulation of organelle organization	92/3202	421/20536	0.0003802	0.021168	0.0186808	APC2/ARHGAP28/CAPZB/ARHGAP6/KANK3/CDK10/HDAC6/CARMIL2/PPP1R9A/ATG5/CHMP4A/WASHC2C/CDK5RAP2/KANK4/WAPL/SPTAN1/TBC1D4/MID1/DMRT1/TEX14/SPTBN1/PRKCD/SNCA/SIAH3/KDM4C/INPP5J/SIRT1/BUB1B/DNM1L/SMARCB1/BUB1/OMA1/NBDY/TRIOBP/MAD1L1/DYNC1LI1/MAP4/HTRA2/PICK1/ATAD2B/TBC1D7/MAPT/TMEM67/MAP2/RAD50/FOXP3/CARMIL1/BRCA1/ODF2L/POT1/PFN2/MCM2/ADD1/SLIT2/CTBP1/FNIP2/ZNF451/TERF1/ARFGEF1/SCIN/UBR5/CLU/NAT10/TOM1L2…	92
BP	GO:0045665	negative regulation of neuron differentiation	57/3202	236/20536	0.000380653	0.021168	0.0186808	SEMA4G/HOXA2/EFNB3/TLX2/MDM2/TRPC5/PTPRO/MAP4K4/HEY1/APP/BCL11A/CDK5RAP2/TRIM46/INPP5F/ARHGAP4/NRP1/CBFA2T2/TP73/ZNF365/ULK2/PMP22/INPP5J/THRB/SEMA4A/NLGN1/SEMA3F/SEMA4F/MEIS1/SEMA4D/CTDSP1/RAB29/MAP2/PBX1/RAPGEF2/RUFY3/GAK/SLIT2/PTK2/HDAC2/CDKL3/NLGN3/EPHA4/TSC1/TBX6/LRP1/NFATC4/PSEN1/CERS2/HMG20A/SEMA6D/EIF2AK4/REST/PRAG1/SYNGAP1/UBE3A/RAP1GAP2/PAX6	57
BP	GO:0001558	regulation of cell growth	101/3202	470/20536	0.00038193	0.021168	0.0186808	CEACAM1/SEMA4G/SLC44A4/SYT1/TRPC5/MAP3K13/PML/F2/WNT11/DCBLD2/SYT3/CDK11B/EGFR/PTK2B/ADNP/ZFYVE27/CDK11A/BCL11A/ARHGEF11/MACF1/ITSN2/ADIPOR1/TRIM46/ROS1/ST7L/PSRC1/ARHGAP4/PLCE1/VEGFA/BMPR2/NRP1/DDX39B/NRCAM/SMARCA2/CPNE9/RASGRP2/ULK2/ADAM10/SIRT1/SLIT3/CDKN1A/ERBB2/SEMA4A/DNAJB2/RBBP7/EIF4G1/G6PD/SEMA3F/SEMA4F/BCL6/SEMA4D/SMAD3/PPARA/SMARCA4/MAPT/PPT1/IGFBP5/TRIM32/DBNL/HYAL1/MAP2/WT1/IP6K2/MTOR…	101
BP	GO:0051651	maintenance of location in cell	55/3202	226/20536	0.000390926	0.0214845	0.0189602	PLCB2/CXCL9/PML/ITPR1/IL13/TRPV1/F2/ATG5/PTK2B/SELENON/RYR1/JPH4/MYO5A/HK1/SYNE1/FASLG/PLCE1/PARK7/RER1/PLCB1/DIAPH1/HAP1/SNCA/VPS13C/GPER1/CAPN3/PTPN6/SLC8A1/HK2/SP100/TBCCD1/TMEM38B/AKAP9/GPSM2/SUN2/ANK3/CACNA1C/PKD2/PDE4D/ANXA6/SLC30A8/SCIN/CHD7/UVRAG/ARL2/P2RY6/PLCB3/TPCN1/PLCG2/NOL3/CORO1A/PRKACA/VPS13D/FGF2/BARD1	55
BP	GO:0046777	protein autophosphorylation	61/3202	257/20536	0.000397802	0.0216394	0.0190969	SRMS/KDR/MAP3K13/NTRK2/EGFR/PTK2B/AURKA/TNIK/EPHB4/MAP3K21/ROS1/VEGFA/NEK6/MYO3A/STK24/ULK2/CAMK2B/CHEK2/ERBB2/AAK1/KIT/PDGFC/PASK/STK25/PDGFB/OXSR1/MTOR/RAD50/IRAK1/CAD/MAPK3/TXK/MARK2/ATP13A2/FYN/PTK2/MAP3K11/PAK1/PDGFD/STK33/PPP2R5A/MRE11/EPHA4/CAMKK2/MAP3K9/MARK3/PPP2R5C/IQGAP1/EIF2AK4/MVP/WNK1/MAP3K3/STK11/PRKACA/MKNK2/DYRK1B/TRIM28/NBN/RAP2C/CDKL5/ATM	61
BP	GO:0048193	Golgi vesicle transport	88/3202	400/20536	0.000400362	0.0216394	0.0190969	SEC23B/CAPZB/SEC16A/F2/DYNC1I1/PITPNB/KIF23/TRAPPC3L/MYO5A/ARCN1/MACF1/SPTAN1/RER1/SPTBN1/BNIP1/STEAP2/CNIH1/VPS13C/MCFD2/DYNC1I2/GCC2/TBC1D14/BET1L/ACSL3/DCTN1/VCP/KLC2/CTAGE15/SGSM2/COMMD1/DYNC1LI1/ARFGAP3/RAB34/PICK1/TMED2/MYO1B/SERPINA1/BCAP29/GGA1/AP4M1/CREB3L2/TRAPPC12/SNX8/ANK3/CTAGE6/GOLGB1/RAB6B/VAMP2/GAK/SEC31A/STX18/KIF2A/TRIM23/LYPLA1/OSBPL5/UVRAG/DDHD2/RAB30/HYOU1/SEC23A/KIFAP3/CCDC9…	88
BP	GO:1900006	positive regulation of dendrite development	25/3202	81/20536	0.000416998	0.0223305	0.0197067	ZMYND8/DHX36/CRTC1/PPP1R9A/CAMK2B/C21orf91/DNM1L/NLGN1/BAIAP2/ITPKA/KALRN/DBNL/MTOR/SHANK2/EZH2/CDKL3/CAPRIN1/CAPRIN2/ARF1/EPHA4/PSEN1/IQGAP1/ANKRD27/CPEB3/CDKL5	25
BP	GO:0035065	regulation of histone acetylation	19/3202	55/20536	0.000419977	0.0223305	0.0197067	ATG5/MUC1/SNCA/SIRT1/IL1B/SMARCB1/PIWIL2/FOXP3/MAPK3/BRCA1/CTBP1/TADA2B/ZNF451/RPS6KA4/KMT2A/SIN3A/SPHK2/PPARGC1A/TADA2A	19
BP	GO:0061448	connective tissue development	66/3202	284/20536	0.000440575	0.0232368	0.0205065	PTHLH/CTSK/FGF18/COL6A3/IHH/SOX6/FOXC2/WNT11/TYMS/MEF2C/HYAL3/SLC39A13/SLC25A25/BMPR2/ROR2/RFLNA/SELENOM/SULF1/SIRT1/KLF7/ACTA2/POR/PTH1R/SATB2/TBL1XR1/SMAD3/PDGFB/SOX5/CREB3L2/HYAL1/WT1/OSR2/HOXB3/MAPK3/PITX1/ANXA6/LOXL2/SCIN/TRPS1/PDGFD/LRP5/LTBP3/RELA/SNX19/MDK/COL21A1/WNT5B/HMGA2/COMP/THRA/CHST11/TGFBR1/SHOX2/SPTLC2/TRIP11/ANXA2/RARA/UBB/MEX3C/DYRK1B/TGFBI/PPARGC1A/FGF2/COL12A1/FTO/PLAAT3	66
BP	GO:0048167	regulation of synaptic plasticity	52/3202	212/20536	0.000454725	0.0236706	0.0208894	EGR2/SLC24A1/NTRK2/SSH1/CRTC1/MEF2C/PPP1R9A/PTK2B/JPH4/APP/CPLX2/SORCS3/NSMF/AGER/SYNGR1/SNCA/CAMK2B/KIT/NLGN1/BAIAP2/IGSF11/ITPKA/SNAP25/PRNP/PICK1/MAPT/SHANK2/NF1/MPP2/VAMP2/RIMS1/MME/STXBP1/RAPGEF2/ADGRB1/CALB1/STAR/GRIN2A/NLGN3/ARF1/EPHA4/NFATC4/PSEN1/TSHZ3/EIF2AK4/PRRT2/RARA/CPEB3/MECP2/SYNGAP1/CHRNA7/GRID2	52
BP	GO:0050768	negative regulation of neurogenesis	72/3202	316/20536	0.000459091	0.0236706	0.0208894	SEMA4G/HOXA2/EFNB3/TLX2/MDM2/TRPC5/PTPRO/F2/LIN28A/MAP4K4/HEY1/APP/SIRT2/BCL11A/CDK5RAP2/TRIM46/INPP5F/PITX3/ARHGAP4/NRP1/CBFA2T2/GPR173/TP73/ZNF365/ULK2/PMP22/DAAM2/INPP5J/THRB/SEMA4A/NLGN1/IL1B/GNRH1/SEMA3F/SEMA4F/MEIS1/SEMA4D/CTDSP1/RAB29/MAP2/ADGRG1/NF1/PBX1/RAPGEF2/RUFY3/GAK/SLIT2/CTNNA1/PTK2/HDAC2/CDKL3/HOOK3/NLGN3/RNF10/EPHA4/TSC1/TBX6/LRP1/NFATC4/PSEN1/CERS2/HMG20A/SEMA6D/EIF2AK4/TRIM11/S…	72
BP	GO:0007051	spindle organization	50/3202	202/20536	0.000462537	0.0236706	0.0208894	MISP/STAG1/CCSAP/MAP9/AURKA/KIF23/PSRC1/NEK6/BORA/RAE1/MYH9/CHEK2/DCTN1/VCP/PTPA/TUBGCP6/STAG2/MAP4/MAPRE2/CHD3/NEK7/GPSM2/SUN2/GNAI1/HAUS4/TACC2/KIF2A/TRIM36/GOLGA8O/HAUS3/TACC1/UVRAG/INTS13/DCTN2/RACGAP1/PRC1/TUBGCP4/TUBB8/STARD9/NCOR1/KPNB1/SPAG5/VPS4B/AURKC/NUP62/KIZ/PIBF1/MECP2/DRG1/EFHC1	50
BP	GO:0032392	DNA geometric change	35/3202	128/20536	0.000463278	0.0236706	0.0208894	CHD5/DHX36/MCM9/HMGB1/ERCC6L/DDX1/NAV2/FBH1/ZRANB3/RPS27A/CDC45/RAD23B/CHD3/CHD6/RAD50/ERCC3/RFC2/POT1/MCM2/RAD54L/GINS4/ASCC3/CHD7/GTF2H1/RECQL4/MRE11/GTF2H3/CHD4/DDX11/UBB/ERCC2/MCM3/UBA52/NBN/CHD2	35
BP	GO:0097193	intrinsic apoptotic signaling pathway	73/3202	322/20536	0.000490737	0.0247623	0.0218529	EDA2R/MDM2/BCL2L10/FBXW7/PML/ITPR1/DYRK2/RRN3/FHIT/BBC3/BMF/PRODH/HIPK1/PHLDA3/MUC1/MMP9/HNRNPK/STK24/PARK7/TP73/SOD1/PRKCD/FBH1/CYLD/SIRT1/ATF4/CDKN1A/CHEK2/DNM1L/FIGNL1/PPM1F/NCK2/SGMS1/HTRA2/BAG6/STK25/SOD2/TRIM32/TMEM161A/SEPTIN4/COA8/BRCA1/PRKRA/PDK2/FNIP2/POLB/CLU/CCAR2/SYVN1/HYOU1/AIFM1/USP28/BDKRB2/APAF1/TMBIM6/GSKIP/NFATC4/PPP1R13B/NOL3/CDIP1/P4HB/UBB/MAPK7/RPL26/STK11/PLAUR/CUL1/NBN/DNA…	73
BP	GO:0043523	regulation of neuron apoptotic process	55/3202	228/20536	0.000492217	0.0247623	0.0218529	MTNR1B/FBXW7/NTRK2/ITGAM/CPEB4/MEF2C/PTK2B/ADNP/FASLG/PITX3/NSMF/NRP1/PARK7/NAE1/SOD1/AKT1S1/CRLF1/SNCA/CLN3/ATF4/STAMBP/ZPR1/HDAC4/PRNP/G6PD/SOD2/LANCL1/PPT1/CITED1/TFAP2A/NF1/SRPK2/STXBP1/NMNAT1/NAIP/GDNF/NDNF/FYN/STAR/MAP3K11/BDNF/MDK/HYOU1/AIFM1/LRP1/NFATC4/PSEN1/CORO1A/PPARGC1A/GCLC/FGF8/MECP2/SYNGAP1/GRID2/ATM	55
BP	GO:0006163	purine nucleotide metabolic process	98/3202	457/20536	0.000498358	0.0248798	0.0219566	PTHLH/NT5C1A/ACOT2/MCEE/SLC4A1/SCD5/NT5C1B/NOS2/PANK2/PIPOX/SULT1C2/CROT/PDE2A/ADCY2/PFKM/FHIT/PANK1/NT5C2/ACOT11/IMPDH1/ACSL5/PDE4C/POM121/DMAC2L/APP/HK1/GUK1/HMGCS2/TREM2/HPCA/OGDHL/PFKFB1/ACSS1/SNCA/ALDOC/ATP5F1E/HSD17B12/RAE1/DBI/HK2/JMJD8/MPP1/ACSL3/VCP/PDE4B/ACSF2/HDAC4/PPARA/PFKFB3/PPT1/NUP214/GCKR/NME4/PAPSS2/NME9/ADCY10/ACOT8/PDE5A/ACSL1/PDE4D/HMGCR/AADAT/MCCC2/ELOVL7/PDK2/HK3/ATP5MG/AK9…	98
BP	GO:0032508	DNA duplex unwinding	33/3202	119/20536	0.000505107	0.0250257	0.0220853	CHD5/DHX36/MCM9/ERCC6L/DDX1/NAV2/FBH1/ZRANB3/RPS27A/CDC45/RAD23B/CHD3/CHD6/RAD50/ERCC3/RFC2/POT1/MCM2/GINS4/ASCC3/CHD7/GTF2H1/RECQL4/MRE11/GTF2H3/CHD4/DDX11/UBB/ERCC2/MCM3/UBA52/NBN/CHD2	33
BP	GO:0007623	circadian rhythm	52/3202	213/20536	0.000511955	0.0251743	0.0222165	BHLHE41/MTNR1B/FBXW7/PML/NTRK2/MTNR1A/KDM2A/SPSB4/NOS2/TYMS/CRTC1/EGFR/TH/GFPT1/SUV39H2/CHRNB2/PASD1/CREM/MAPK10/SIRT1/ATF4/BTBD9/NLGN1/NR1H3/PPARA/PIWIL2/MTOR/GPR157/MYCBP2/EZH2/THRAP3/SIAH2/HNRNPD/HDAC2/STAR/CCAR2/EGR3/RBM4B/KMT2A/NDUFA9/ARNTL2/PRMT5/CIPC/RORA/CRX/SIN3A/NCOR1/GNA11/JUND/PRKAA2/PPARGC1A/UBE3A	52
BP	GO:0010821	regulation of mitochondrion organization	51/3202	208/20536	0.000517462	0.0252552	0.0222878	DCN/RAC2/KDR/FBXW7/TMEM102/HDAC6/PDE2A/BBC3/MFF/BMF/DDHD1/MMP9/TREM2/PARK7/TP73/PDCD5/ATG13/VPS13C/GPER1/PPP3CC/STOX1/SIAH3/MIEF1/HK2/PPP3R1/DNM1L/OMA1/HTRA2/MAPT/COA8/PLA2G6/UBE2D3/ATP13A2/FNIP2/BNIP3L/CLU/DDHD2/USP30/CAMKK2/PPP1R13B/RNF31/NOL3/DHODH/MIEF2/RHOT1/USP36/ACAA2/UBL5/PLAUR/PPARGC1A/VPS13D	51
BP	GO:0008360	regulation of cell shape	43/3202	168/20536	0.000532017	0.0256158	0.022606	KDR/F2/PTK2B/TPM1/VEGFA/PALM2AKAP2/PALM2AKAP2/MYH10/DIAPH1/RHOG/WDPCP/SEPTIN7/MYH9/RND3/ERMN/KIT/SEMA4A/CDC42EP1/BAIAP2/TBCCD1/SH3KBP1/PLXNB2/SEMA4D/CDC42SE1/PARVB/RHOBTB3/MARK2/MYO10/FYN/PTK2/FGD4/CDC42EP2/EPS8/RHOF/PLXNB3/FGD5/EPB41L3/DAG1/FERMT2/ALDOA/CORO1A/CDC42EP4/PRAG1	43
BP	GO:0071902	positive regulation of protein serine/threonine kinase activity	82/3202	371/20536	0.000532683	0.0256158	0.022606	BIRC7/MAP3K13/FGF18/TDGF1/FPR1/STRADA/RET/EGFR/PTK2B/TRAF6/TNIK/TLR9/MAP2K3/MAP3K21/SAMD5/SHC1/PSRC1/PLCE1/UBE2V1/VEGFA/AGER/ROR2/TP73/SOD1/MAP3K4/PTPN11/MDFIC/FGF1/SNCA/MAPK10/RPS27A/MADD/SIRT1/SAA1/ERBB2/ALS2/KIT/IL1B/PDGFC/MUC20/PDGFB/RALB/DBNL/IRAK1/ZEB2/EZH2/PIK3CB/MAPK3/CD81/GRM1/PKD2/RAPGEF2/PDE5A/ACSL1/TLR6/MAP3K11/PAK1/PDGFD/HMGA2/EPHA4/FRS2/TGFBR1/AJUBA/CCNK/MAP3K9/PSEN1/MAP4K5/IQGAP1/H…	82
BP	GO:0050803	regulation of synapse structure or activity	61/3202	260/20536	0.000547898	0.0261551	0.023082	ABHD17A/ABI2/ZMYND8/NTRK2/PTPRO/DHX36/AMIGO3/SSH1/MEF2C/PPP1R9A/ADGRL1/ARHGAP44/ADNP/APP/CHRNB2/NRCAM/SNCA/CAMK2B/ADAM10/SEMA4A/DNM1L/NLGN1/BAIAP2/DCTN1/VCP/CDH2/IL1RAP/ITPKA/EIF4G1/GHSR/PRNP/SEMA3F/ARHGAP22/SEMA4D/KALRN/PPT1/DBNL/SLITRK3/DNM1/SEPTIN11/GPM6A/PDLIM5/FYN/ADGRB1/PTK2/CAPRIN1/LRRC24/CFL1/BDNF/NLGN3/CAPRIN2/DISC1/EPHA4/DAG1/NFATC4/NLGN2/GRIPAP1/CDKL5/SYNGAP1/UBE3A/GRID2	61
BP	GO:0051283	negative regulation of sequestering of calcium ion	36/3202	134/20536	0.000556948	0.0263382	0.0232436	PLCB2/CXCL9/ITPR1/IL13/TRPV1/F2/ATG5/PTK2B/SELENON/RYR1/JPH4/MYO5A/FASLG/PLCE1/PLCB1/DIAPH1/HAP1/SNCA/GPER1/CAPN3/PTPN6/SLC8A1/TMEM38B/CACNA1C/PKD2/PDE4D/ANXA6/CHD7/P2RY6/PLCB3/TPCN1/PLCG2/NOL3/CORO1A/PRKACA/FGF2	36
BP	GO:0008154	actin polymerization or depolymerization	54/3202	224/20536	0.000559787	0.0263382	0.0232436	ABI2/ARHGAP28/CAPZB/ARHGAP6/KANK3/CSF3/CARMIL2/PPP1R9A/PTK2B/WIPF1/WASHC2C/KIRREL1/KANK4/SPTAN1/BAIAP2L2/DIAPH1/SPTBN1/LATS1/PRKCD/DIAPH3/CDC42EP1/BAIAP2/CAP1/NCK2/GHSR/TRIOBP/PICK1/WASF1/ABITRAM/DBNL/SPIRE1/MTOR/CARMIL1/PFN2/ADD1/SLIT2/ARFGEF1/SCIN/MICAL2/CFL1/CDC42EP2/EPS8/ARF1/ACTN2/EVL/SPTB/PSTPIP1/FMN1/MSRB1/CORO1A/ALOX15/CDC42EP4/FHOD3/PLEKHG2	54
BP	GO:0000280	nuclear division	96/3202	448/20536	0.000579738	0.02689	0.0237305	MISP/STAG1/TAF1L/CCSAP/MAP9/SH2B1/CDC25B/RAD51D/AURKA/CHMP4A/PSMD13/KIF23/SIRT2/CDK5RAP2/TTN/NSL1/PSRC1/WAPL/UBR2/NEK6/BORA/PLCB1/CDKN1C/MLH3/DMRT1/TEX14/SYCP3/SHOC1/CCNB1IP1/SYCE3/CHEK2/BUB1B/DMC1/WNT4/IL1B/BUB1/FIGNL1/NCAPH/STAG2/MAD1L1/DYNC1LI1/DIS3L2/BAG6/PDGFB/SPIRE1/PIWIL2/RAD50/RAD51B/SMC4/RAD54L/KIF2A/NIPBL/TERF1/NCAPH2/CCNE2/NCAPD3/TDRKH/LRP5/TEX12/TOM1L2/EPS8/MRE11/MARF1/RACGAP1/PRMT5/X…	96
BP	GO:0019693	ribose phosphate metabolic process	96/3202	448/20536	0.000579738	0.02689	0.0237305	PTHLH/ACOT2/MCEE/SLC4A1/SCD5/PANK2/PIPOX/SULT1C2/CROT/PDE2A/ADCY2/PFKM/PANK1/NT5C2/ACOT11/IMPDH1/ACSL5/PDE4C/POM121/DMAC2L/APP/HK1/GUK1/HMGCS2/UCKL1/TREM2/OGDHL/PFKFB1/ACSS1/SNCA/ALDOC/ATP5F1E/HSD17B12/RAE1/DBI/HK2/JMJD8/MPP1/ACSL3/VCP/PDE4B/ACSF2/HDAC4/G6PD/PPARA/PFKFB3/PPT1/NUP214/GCKR/NME4/PAPSS2/CAD/NME9/ADCY10/ACOT8/PDE5A/ACSL1/PDE4D/HMGCR/AADAT/MCCC2/ELOVL7/PDK2/HK3/ATP5MG/AK9/AMPD2/FAR1/TD…	96
BP	GO:0006260	DNA replication	66/3202	287/20536	0.000595276	0.0272364	0.0240363	GLI1/DNAJC2/FBXW7/HCRT/MCM9/EGFR/NFIX/WAPL/EHMT2/ZNF365/RPA3/FBH1/ZRANB3/CHEK2/CACYBP/CDC45/RBBP7/STAG2/ZPR1/POLL/CCDC88A/BCL6/POLD1/NFIC/POLH/RAD50/LRWD1/MMS22L/BRCA1/RFC2/MCM2/RAD17/ANKRD17/POLK/TERF1/POLB/GINS4/TOP1MT/CCNE2/FAM111A/RRM1/RECQL4/NASP/MRE11/NAP1L1/TOP3A/DDX11/E2F7/ATF1/CDK2/FANCM/DUT/RBBP6/SIN3A/TSPYL2/CHAF1A/LIG3/WDR18/LIG1/MCM3/NBN/RHNO1/BARD1/GMNN/ORC5/ATM	66
BP	GO:0045773	positive regulation of axon extension	17/3202	48/20536	0.000599235	0.0272364	0.0240363	TRPC5/MAP3K13/ADNP/ZFYVE27/MACF1/VEGFA/BMPR2/NRP1/MAPT/DBNL/RUFY3/PAK1/DISC1/LRP1/TRPV2/SHTN1/CDKL5	17
BP	GO:0070936	protein K48-linked ubiquitination	21/3202	65/20536	0.000599701	0.0272364	0.0240363	RNF146/FBXO38/NMI/TTC3/TRIM32/UBE2E1/UBE2E2/RNF8/UBE2D2/KLHL3/UBE2D3/HACE1/UBR5/BIRC2/SYVN1/RNF34/UBE2G1/NEDD4L/UBE2E3/IFI27/UBE3A	21
BP	GO:0009896	positive regulation of catabolic process	101/3202	476/20536	0.000605896	0.027328	0.0241171	DCN/APC2/MDM2/KDR/FBXW7/DHX36/ABCD2/OAZ3/HMGB1/HDAC6/SOCS4/ATG5/PRICKLE1/PTK2B/AURKA/AKT2/APP/SIRT2/C4BPA/ANGPTL3/TFEB/TREM2/PFKFB1/PARK7/RNF180/C4BPB/PRKCD/SNCA/DACT1/ULK2/VPS13C/SIRT1/HK2/GIGYF2/MOV10/RNF144A/IL1B/SGSM3/VCP/DNAJB2/PSMC2/BAG6/PPARA/PFKFB3/WAC/TNRC6B/RALB/GGA1/CHFR/TRIM32/TRIM8/ZC3H12A/PIK3CB/MAPK3/ASB11/TIPARP/CD81/SCOC/HNRNPD/NNT/RCHY1/PABPC1/BNIP3L/CNOT8/PTK2/CLU/LARP1/CNOT7/P…	101
BP	GO:0009259	ribonucleotide metabolic process	94/3202	438/20536	0.000623738	0.02794	0.0246572	PTHLH/ACOT2/MCEE/SLC4A1/SCD5/PANK2/PIPOX/SULT1C2/CROT/PDE2A/ADCY2/PFKM/PANK1/NT5C2/ACOT11/IMPDH1/ACSL5/PDE4C/POM121/DMAC2L/APP/HK1/GUK1/HMGCS2/UCKL1/TREM2/OGDHL/PFKFB1/ACSS1/SNCA/ALDOC/ATP5F1E/HSD17B12/RAE1/DBI/HK2/JMJD8/MPP1/ACSL3/VCP/PDE4B/ACSF2/HDAC4/PPARA/PFKFB3/PPT1/NUP214/GCKR/NME4/PAPSS2/CAD/NME9/ADCY10/ACOT8/PDE5A/ACSL1/PDE4D/HMGCR/AADAT/MCCC2/ELOVL7/PDK2/HK3/ATP5MG/AK9/AMPD2/FAR1/TDO2/EN…	94
BP	GO:0006997	nucleus organization	36/3202	135/20536	0.000647299	0.0287982	0.0254145	CHD5/PML/TOR1AIP1/PPP2R2A/RRN3/PITPNB/CHMP4A/SYNE1/NEK6/HABP4/SYCP3/GPER1/DCTN1/POLR1B/ZPR1/SUN2/SUN3/SRPK2/RNF8/SRPK1/ATXN7/FAM118B/WRAP53/NUP107/ANKLE2/NEK9/TMEM170A/NUP93/CTDNEP1/CHMP6/NFE2L1/USP36/VPS4B/NECTIN2/RPS19/AKAP8L	36
BP	GO:0000209	protein polyubiquitination	78/3202	352/20536	0.000662638	0.0292815	0.025841	DYSF/MGRN1/FBXW7/FBXW12/PSMA8/RNF146/SPSB4/HDAC6/TRAF6/PSMD13/SPSB1/RUSC1/HECTD2/UBE2V1/UBR2/PSMD1/PSMF1/RNF180/FBXO38/PSMB9/RPS27A/NMI/RNF144A/PSMC2/FBXL19/TTC3/FBXL15/PSMD14/TRIM5/CHFR/TRIM32/UBE2E1/UBE2E2/PPIL2/SIAH2/BRCA1/RNF8/LMO7/UBE2D2/KLHL3/UBE2D3/TRIM36/ANAPC10/HACE1/UBR5/LONRF1/BIRC2/SYVN1/FBXL22/FBXO21/ANAPC7/PSMA6/RNF34/PSMA4/RNF111/RNF31/RBBP6/ARIH1/UBE2G1/UBB/ANAPC11/BLMH/WSB1/NFE2L…	78
BP	GO:0030705	cytoskeleton-dependent intracellular transport	48/3202	195/20536	0.000676813	0.0297071	0.0262166	LCA5L/DYNC1I1/TRAK1/DST/DTNBP1/IFT122/KIF23/RABL2B/MYO5A/APP/TRIM46/CCDC88C/SOD1/HAP1/FLOT2/CLN3/BICDL1/DYNC2H1/DYNC2LI1/IFT74/CCDC88A/IFT27/WASF1/MAPT/LRPPRC/SUN2/MAP2/SSNA1/KLC3/TTC26/MYO10/AP3M2/AP3B1/HOOK3/KIFAP3/IFT81/DYNLL1/SYNE2/TRIP11/SPG11/BLOC1S6/NDE1/UBB/RHOT1/IFT20/BLOC1S3/HOOK2/KIF1B	48
BP	GO:2000757	negative regulation of peptidyl-lysine acetylation	9/3202	18/20536	0.000681797	0.0297264	0.0262337	ATG5/SNCA/SIRT1/FOXP3/BRCA1/CTBP1/ZNF451/HDAC2/SIN3A	9
BP	GO:0032959	inositol trisphosphate biosynthetic process	11/3202	25/20536	0.00068859	0.0298237	0.0263195	PLCB2/PTK2B/PLCE1/PLCB1/GPER1/PLCB4/P2RY6/PLCZ1/PLCD3/PLCB3/PLCG2	11
BP	GO:0051282	regulation of sequestering of calcium ion	36/3202	136/20536	0.000750344	0.0322845	0.0284912	PLCB2/CXCL9/ITPR1/IL13/TRPV1/F2/ATG5/PTK2B/SELENON/RYR1/JPH4/MYO5A/FASLG/PLCE1/PLCB1/DIAPH1/HAP1/SNCA/GPER1/CAPN3/PTPN6/SLC8A1/TMEM38B/CACNA1C/PKD2/PDE4D/ANXA6/CHD7/P2RY6/PLCB3/TPCN1/PLCG2/NOL3/CORO1A/PRKACA/FGF2	36
BP	GO:0000725	recombinational repair	37/3202	141/20536	0.000762679	0.0326008	0.0287703	TP53BP1/MCM9/RAD51D/SEM1/SFR1/ZNF365/RPA3/FBH1/CDC45/EXD2/DMC1/FIGNL1/RADX/POLL/PSMD14/RAD50/MMS22L/BRCA1/RAD51B/MCM2/RAD54L/NIPBL/GINS4/WRAP53/RECQL4/MRE11/XRCC3/MORF4L1/FAN1/LIG3/MCM3/REC8/NBN/RHNO1/SETD2/TEX15/ATM	37
BP	GO:1901983	regulation of protein acetylation	23/3202	75/20536	0.000770042	0.0326017	0.0287711	ATG5/MUC1/PARK7/SNCA/SIRT1/FAM161A/IL1B/SMARCB1/PIWIL2/FOXP3/MAPK3/BRCA1/CTBP1/TADA2B/ZNF451/HDAC2/RPS6KA4/KMT2A/SIN3A/SPHK2/PRKAA2/PPARGC1A/TADA2A	23
BP	GO:0032957	inositol trisphosphate metabolic process	12/3202	29/20536	0.000775448	0.0326017	0.0287711	PLCB2/PTK2B/ITPK1/PLCE1/PLCB1/GPER1/PLCB4/P2RY6/PLCZ1/PLCD3/PLCB3/PLCG2	12
BP	GO:0071709	membrane assembly	17/3202	49/20536	0.000785762	0.0326017	0.0287711	NRXN2/NLGN4Y/CEL/NLGN4X/SPTBN1/FLOT2/DMKN/NLGN1/CDH2/FLOT1/ANK3/GAK/MAGI2/PICALM/NLGN3/ANXA2/NLGN2	17
BP	GO:0030833	regulation of actin filament polymerization	43/3202	171/20536	0.000788301	0.0326017	0.0287711	ABI2/ARHGAP28/CAPZB/KANK3/CSF3/CARMIL2/PPP1R9A/PTK2B/WASHC2C/KIRREL1/KANK4/SPTAN1/BAIAP2L2/SPTBN1/LATS1/PRKCD/CDC42EP1/BAIAP2/NCK2/TRIOBP/PICK1/WASF1/ABITRAM/DBNL/SPIRE1/MTOR/CARMIL1/PFN2/ADD1/SLIT2/ARFGEF1/SCIN/CDC42EP2/EPS8/ARF1/EVL/SPTB/FMN1/CORO1A/ALOX15/CDC42EP4/FHOD3/PLEKHG2	43
BP	GO:0006684	sphingomyelin metabolic process	8/3202	15/20536	0.00079261	0.0326017	0.0287711	SAMD8/PRKCD/CLN3/PEMT/SGMS1/SMPD4/SMPD2/SPTLC2	8
BP	GO:0035067	negative regulation of histone acetylation	8/3202	15/20536	0.00079261	0.0326017	0.0287711	ATG5/SNCA/SIRT1/FOXP3/BRCA1/CTBP1/ZNF451/SIN3A	8
BP	GO:0051961	negative regulation of nervous system development	75/3202	338/20536	0.000797667	0.0326046	0.0287737	SEMA4G/HOXA2/EFNB3/TLX2/MDM2/TRPC5/PTPRO/TRPV1/F2/LIN28A/IFT122/MAP4K4/HEY1/APP/SIRT2/BCL11A/CDK5RAP2/TRIM46/INPP5F/PITX3/ARHGAP4/NRP1/CBFA2T2/GPR173/TP73/ZNF365/ULK2/PMP22/DAAM2/INPP5J/THRB/SEMA4A/NLGN1/IL1B/GNRH1/SEMA3F/SEMA4F/MEIS1/SEMA4D/CTDSP1/RAB29/MAP2/ADGRG1/NF1/PBX1/RAPGEF2/RUFY3/GAK/SLIT2/CTNNA1/PTK2/HDAC2/CDKL3/HOOK3/NLGN3/RNF10/EPHA4/TSC1/TBX6/LRP1/NFATC4/PSEN1/CERS2/HMG20A/SEMA6D/EIF…	75
BP	GO:0071897	DNA biosynthetic process	50/3202	207/20536	0.000836381	0.0338103	0.0298377	DNAJC2/SH2B1/TYMS/NVL/PTK2B/SMOC2/HMBOX1/PKIB/BMPR2/DDX39B/MAP3K4/RPA3/RPS27A/SIRT1/CDKN1A/VCP/POLL/DKC1/POLD1/PDGFB/NEK7/POLH/RAD50/KCNK2/MAPK3/RFC2/POT1/HNRNPD/RCHY1/POLK/TERF1/POLB/CHRAC1/UBE2L6/NAT10/TEX12/WRAP53/TCP1/MRE11/CCT2/HNRNPA1/HNRNPC/TK2/USP43/UBB/LIG3/LIG1/UBA52/FGF2/ATM	50
BP	GO:0001822	kidney development	67/3202	296/20536	0.000851592	0.0338103	0.0298377	DCN/EPCAM/PTPRO/FOXC2/WNT11/ANGPT2/LIN28A/PTCH1/OVOL1/RET/MEF2C/AHI1/PLCE1/CYP26A1/VEGFA/MMP9/NRP1/PCSK5/TP73/CDKN1C/EYA1/CRLF1/FGF1/WDPCP/MPV17/SULF1/SGPL1/ACTA2/WNT4/SEC61A1/PAX2/STRA6/BAG6/SMAD3/PDGFB/IFT27/GCNT1/CITED1/WT1/OSR2/TFAP2A/NF1/TIPARP/PBX1/MME/PKD2/SLIT2/KLHL3/GDNF/NIPBL/CALB1/MAGI2/PDGFD/NUP107/EPHA4/TSC1/APAF1/TGFBR1/CEP290/FMN1/IQGAP1/RARA/IFT20/TNS2/FGF2/FGF8/CD24	67
BP	GO:0043476	pigment accumulation	7/3202	12/20536	0.000852128	0.0338103	0.0298377	SHROOM2/CD63/BLOC1S6/AP1G1/BLOC1S3/AP1M1/ANKRD27	7
BP	GO:0043482	cellular pigment accumulation	7/3202	12/20536	0.000852128	0.0338103	0.0298377	SHROOM2/CD63/BLOC1S6/AP1G1/BLOC1S3/AP1M1/ANKRD27	7
BP	GO:0051209	release of sequestered calcium ion into cytosol	35/3202	132/20536	0.000853011	0.0338103	0.0298377	PLCB2/CXCL9/ITPR1/IL13/TRPV1/F2/ATG5/PTK2B/SELENON/RYR1/JPH4/MYO5A/FASLG/PLCE1/PLCB1/DIAPH1/HAP1/SNCA/GPER1/CAPN3/PTPN6/SLC8A1/TMEM38B/CACNA1C/PKD2/PDE4D/CHD7/P2RY6/PLCB3/TPCN1/PLCG2/NOL3/CORO1A/PRKACA/FGF2	35
BP	GO:0030041	actin filament polymerization	48/3202	197/20536	0.000858953	0.0338407	0.0298646	ABI2/ARHGAP28/CAPZB/ARHGAP6/KANK3/CSF3/CARMIL2/PPP1R9A/PTK2B/WASHC2C/KIRREL1/KANK4/SPTAN1/BAIAP2L2/DIAPH1/SPTBN1/LATS1/PRKCD/DIAPH3/CDC42EP1/BAIAP2/NCK2/TRIOBP/PICK1/WASF1/ABITRAM/DBNL/SPIRE1/MTOR/CARMIL1/PFN2/ADD1/SLIT2/ARFGEF1/SCIN/CDC42EP2/EPS8/ARF1/EVL/SPTB/PSTPIP1/FMN1/MSRB1/CORO1A/ALOX15/CDC42EP4/FHOD3/PLEKHG2	48
BP	GO:1901984	negative regulation of protein acetylation	10/3202	22/20536	0.000885113	0.0345435	0.0304848	ATG5/PARK7/SNCA/SIRT1/FOXP3/BRCA1/CTBP1/ZNF451/HDAC2/SIN3A	10
BP	GO:1902017	regulation of cilium assembly	19/3202	58/20536	0.000887975	0.0345435	0.0304848	CDK10/ATG5/CROCC/HAP1/CYLD/DYNC2LI1/SEPTIN7/CCDC88A/MAP4/TBC1D7/ODF2L/CDKL1/TBC1D30/DYNLL1/SYNE2/IFT20/SEPTIN9/CDKL5/RP1	19
BP	GO:0051494	negative regulation of cytoskeleton organization	39/3202	152/20536	0.000893796	0.0345435	0.0304848	APC2/ARHGAP28/CAPZB/ARHGAP6/KANK3/HDAC6/CARMIL2/PPP1R9A/WASHC2C/CDK5RAP2/KANK4/SPTAN1/MID1/SPTBN1/PRKCD/SNCA/INPP5J/TRIOBP/PICK1/TMEM67/MAP2/CARMIL1/BRCA1/PFN2/ADD1/SLIT2/ARFGEF1/SCIN/WASF2/EPS8/CORO2B/SPTB/KATNB1/CORO1A/TBCD/EML2/FHOD3/CDH5/TRIM37	39
BP	GO:0010970	transport along microtubule	42/3202	167/20536	0.000897921	0.0345435	0.0304848	LCA5L/DYNC1I1/TRAK1/DST/DTNBP1/IFT122/KIF23/RABL2B/APP/TRIM46/SOD1/HAP1/FLOT2/CLN3/BICDL1/DYNC2H1/DYNC2LI1/IFT74/IFT27/WASF1/MAPT/LRPPRC/SUN2/MAP2/SSNA1/KLC3/TTC26/AP3M2/AP3B1/KIFAP3/IFT81/DYNLL1/SYNE2/TRIP11/SPG11/BLOC1S6/NDE1/UBB/RHOT1/IFT20/BLOC1S3/KIF1B	42
BP	GO:0061387	regulation of extent of cell growth	32/3202	118/20536	0.000923774	0.0353303	0.0311791	SEMA4G/TRPC5/MAP3K13/ADNP/ZFYVE27/MACF1/TRIM46/ARHGAP4/VEGFA/BMPR2/NRP1/NRCAM/ULK2/SEMA4A/SEMA3F/SEMA4F/SEMA4D/MAPT/DBNL/MAP2/IST1/RUFY3/CDKL3/PAK1/BDNF/DISC1/LRP1/SEMA6D/SIN3A/TRPV2/SHTN1/CDKL5	32
BP	GO:0010001	glial cell differentiation	56/3202	239/20536	0.000930883	0.0353952	0.0312364	VTN/EGR2/MMP24/NTRK2/HDAC11/TTBK1/F2/SOX6/LIN28A/EGFR/BACE2/AKT2/APP/SIRT2/TREM2/AGER/ROR2/TP73/CD9/SOD1/LGI4/PTPN11/ZNF365/DAAM2/ERBB2/IL1B/CDH2/PAX2/PICK1/MAPT/HDAC10/MTOR/CSPG5/GPR157/NF1/CNP/RHEB/MAPK3/HDAC2/CLU/NDRG1/TENM4/RELA/MDK/NLGN3/EPHA4/DAG1/PRMT5/LRP1/PSEN1/FA2H/NFE2L1/ERCC2/PLP1/PAX6/PHGDH	56
BP	GO:0007052	mitotic spindle organization	33/3202	123/20536	0.000948788	0.0357736	0.0315704	MISP/STAG1/CCSAP/MAP9/AURKA/KIF23/PSRC1/BORA/RAE1/CHEK2/DCTN1/VCP/PTPA/STAG2/MAP4/GPSM2/SUN2/GNAI1/TACC2/KIF2A/TACC1/INTS13/DCTN2/RACGAP1/PRC1/KPNB1/VPS4B/AURKC/NUP62/PIBF1/MECP2/DRG1/EFHC1	33
BP	GO:0048015	phosphatidylinositol-mediated signaling	49/3202	203/20536	0.000951776	0.0357736	0.0315704	DCN/CEACAM1/WNT16/PLCB2/KDR/NTRK2/F2/NLRC3/NPR3/CSF3/ZP3/EGFR/LTK/SIRT2/INPP5F/PLCE1/PLCB1/GPER1/PI4KA/PTPN6/SIRT1/ERBB2/STAMBP/KIT/PDGFC/PIP5K1A/BTN2A2/SEMA4D/PDGFB/NF1/PIK3CB/MAPK3/GAB1/FYN/PTK2/PRR5L/PDGFD/PLCB3/PIP5K1B/PIP4K2C/ENTPD5/PPP2R5C/MAZ/PLCG2/PIK3C3/CD160/PIK3R6/PIK3CD/UBE3A	49
BP	GO:0030516	regulation of axon extension	29/3202	104/20536	0.00097374	0.0363901	0.0321144	SEMA4G/TRPC5/MAP3K13/ADNP/ZFYVE27/MACF1/TRIM46/ARHGAP4/VEGFA/BMPR2/NRP1/NRCAM/SEMA4A/SEMA3F/SEMA4F/SEMA4D/MAPT/DBNL/MAP2/RUFY3/CDKL3/PAK1/DISC1/LRP1/SEMA6D/SIN3A/TRPV2/SHTN1/CDKL5	29
BP	GO:0050807	regulation of synapse organization	58/3202	250/20536	0.000985095	0.036567	0.0322705	ABHD17A/ABI2/ZMYND8/NTRK2/PTPRO/DHX36/AMIGO3/SSH1/MEF2C/PPP1R9A/ADGRL1/ARHGAP44/ADNP/APP/CHRNB2/NRCAM/SNCA/CAMK2B/ADAM10/SEMA4A/DNM1L/NLGN1/BAIAP2/DCTN1/VCP/CDH2/IL1RAP/ITPKA/EIF4G1/GHSR/PRNP/SEMA3F/ARHGAP22/SEMA4D/KALRN/DBNL/SLITRK3/SEPTIN11/GPM6A/PDLIM5/FYN/ADGRB1/PTK2/CAPRIN1/LRRC24/CFL1/BDNF/NLGN3/CAPRIN2/DISC1/EPHA4/DAG1/NFATC4/NLGN2/GRIPAP1/CDKL5/UBE3A/GRID2	58
BP	GO:0090068	positive regulation of cell cycle process	71/3202	319/20536	0.00099157	0.036567	0.0322705	GLI1/MDM2/PML/SH2B1/CDK10/CDC25B/EGFR/AURKA/KIF23/APP/SIRT2/MUC1/RCC2/TP73/PLCB1/DMRT1/CNOT6/STOX1/CDKN1A/CHEK2/CDC45/WNT4/IL1B/CNOT2/ECT2/EIF4G1/DYNC1LI1/PLAGL1/APEX1/PDGFB/GPSM2/HYAL1/UBE2E2/PIWIL2/CNOT10/EZH2/KMT2E/PBX1/BRCA1/RAD51B/PKD2/ANKRD17/NIPBL/CNOT8/CNOT7/LRP5/PRMT1/HMGA2/DDX11/RACGAP1/E2F7/CDK2/XRCC3/DLGAP5/CNOT1/SIN3A/ANAPC11/RPL26/CRLF3/SPAG5/PRKACA/VPS4B/AURKC/NUP62/CCND3/RHNO1/FGF…	71
BP	GO:0008654	phospholipid biosynthetic process	68/3202	303/20536	0.000995247	0.036567	0.0322705	SLC44A4/ADGRF5/PLA2G4D/LIPH/PIKFYVE/LCLAT1/PHOSPHO1/SERINC4/ZP3/CHAT/DDHD1/INPP5F/HMGCS2/PIK3R3/SAMD8/MFSD2A/SLC44A1/PLA2G2D/PEMT/PI4KA/INPP5J/ACSL3/PIP5K1A/GPD1L/PGAP3/SGMS1/TMEM38B/PDGFB/PISD/AGPAT3/FADS1/GGPS1/PIK3CB/MTMR1/PLA2G6/DGKQ/INPP4B/DHDDS/SLC44A3/PITPNM1/DDHD2/FAR1/VAC14/STARD10/ETNK1/MVK/ARF1/PIP5K1B/DGKA/PIP4K2C/AJUBA/SPTLC2/PLCG2/PCYT2/ALOX15/ISYNA1/PIK3C3/PIGN/MPPE1/SPHK2/FGF2/PLE…	68
BP	GO:1904062	regulation of cation transmembrane transport	78/3202	357/20536	0.00101731	0.0371688	0.0328016	MTNR1B/DYSF/NOX5/CXCL9/REM2/GRIA2/IL13/F2/STAC3/MEF2C/ATG5/PTK2B/SELENON/JPH4/KCNIP2/MYO5A/APP/TLR9/KCNE5/MMP9/TREM2/HPCA/PARK7/KCNAB2/DIAPH1/HAP1/SNCA/GPER1/CAPN3/KCNE1/PTPN6/GPR35/SLC8A1/NLGN1/PDE4B/GPD1L/COMMD1/PRNP/ISCU/G6PD/TMEM38B/AKAP9/FGF12/OXSR1/SCN5A/SHANK2/ANK3/KLHL24/CACNA1C/VAMP2/NOS1AP/PLA2G6/PKD2/GLRX/PDE4D/FYN/CHD7/GRIA4/STIM1/GRIN2A/P2RY6/NLGN3/CACNB3/ARF1/ACTN2/CD63/ALG10B/PLCG2…	78
BP	GO:0032878	regulation of establishment or maintenance of cell polarity	11/3202	26/20536	0.00102655	0.0372979	0.0329156	PTK2B/KRIT1/FLOT2/WDPCP/RUFY3/RIPOR2/ARFGEF1/RAP1B/BCAS3/CDH5/SHTN1	11
BP	GO:0009150	purine ribonucleotide metabolic process	90/3202	423/20536	0.00106457	0.0384658	0.0339462	PTHLH/ACOT2/MCEE/SLC4A1/SCD5/PANK2/PIPOX/SULT1C2/CROT/PDE2A/ADCY2/PFKM/PANK1/NT5C2/ACOT11/IMPDH1/ACSL5/PDE4C/POM121/DMAC2L/APP/HK1/GUK1/HMGCS2/TREM2/OGDHL/PFKFB1/ACSS1/SNCA/ALDOC/ATP5F1E/HSD17B12/RAE1/DBI/HK2/JMJD8/MPP1/ACSL3/VCP/PDE4B/ACSF2/HDAC4/PPARA/PFKFB3/PPT1/NUP214/GCKR/NME4/PAPSS2/NME9/ADCY10/ACOT8/PDE5A/ACSL1/PDE4D/HMGCR/AADAT/MCCC2/ELOVL7/PDK2/HK3/ATP5MG/AK9/AMPD2/FAR1/TDO2/ENO2/NUP107/…	90
BP	GO:0034504	protein localization to nucleus	65/3202	288/20536	0.00108984	0.038966	0.0343876	DCLK1/MDM2/PML/TOR1AIP1/PIKFYVE/F2/NVL/PRICKLE1/MCRS1/POM121/SYNE1/PARK7/LILRB4/MDFIC/PRKCD/PKIA/CDKN1A/RGPD3/SP100/RPF2/ECT2/ZPR1/RGPD5/NOL8/CARD10/FAM53C/DNAJB6/DKC1/SMAD3/NUP214/XPO1/SUN2/CABP1/GCKR/TRIM8/NF1/ZC3H12A/TNPO3/PARP9/IPO5/FAM53A/IPO11/FYN/UBR5/ARL2/WRAP53/INTS13/TCP1/NUP107/CCT2/PSEN1/NUTF2/SIN3A/NUP93/CTDNEP1/RASSF5/KPNB1/STK11/TNPO2/TRIM28/NUP62/HIKESHI/BARD1/RANBP6/DCLK2	65
BP	GO:0044839	cell cycle G2/M phase transition	68/3202	304/20536	0.00109033	0.038966	0.0343876	CEP70/PHLDA1/CCNB3/PSMA8/PPP2R2A/GPR132/CDC25B/AURKA/PSMD13/HMMR/APP/CDK5RAP2/ENSA/PSMD1/RCC2/CEP78/BORA/PLCB1/NAE1/PSMF1/LATS1/PSMB9/PKIA/STOX1/CDKN1A/CHEK2/DYNC1I2/DCTN1/CEP250/PSMC2/FBXL15/AKAP9/PPP1R12A/PSMD14/BACH1/SSNA1/PBX1/BRCA1/RAD51B/HAUS4/RAD17/HAUS3/TAF2/MRE11/HMGA2/CEP57/DCTN2/DYNLL1/CEP290/FOXN3/CDK2/AJUBA/PSMA6/PSMA4/ARPP19/SIN3A/PKMYT1/NDE1/PRKACA/FBXL12/VPS4B/AKAP8L/CUL1/RNASEH2B…	68
BP	GO:0007266	Rho protein signal transduction	53/3202	225/20536	0.00110436	0.0392527	0.0346407	EPS8L1/RAC2/ARHGAP6/VAV1/SPATA13/ARHGEF1/ARHGEF11/ITSN2/ARHGAP4/NRP1/ARHGEF7/P2RY8/CCDC125/RHOG/GPR35/RND3/ALS2/CDC42EP1/FARP2/RIPOR1/ECT2/ARHGAP5/BCL6/FLOT1/KALRN/CDC42SE1/ARHGEF19/ARHGEF16/ADGRG1/ARHGEF3/PLEKHG3/RHOBTB3/RIPOR2/FGD4/CFL1/CDC42EP2/EPS8/RHOF/ARHGDIB/FGD5/HACD3/ABR/CDC42EP4/RHOT1/PLEKHG2/MYO9B/SHTN1/PRAG1/ARHGEF9/OBSCN/PLEKHG4B/RASGRF2/RTKN	53
BP	GO:0051642	centrosome localization	12/3202	30/20536	0.00111057	0.0392603	0.0346474	MISP/AURKA/CEP83/TBCCD1/AKAP9/GPSM2/SUN2/PARD3B/INTS13/SYNE2/NDE1/IFT20	12
BP	GO:0072659	protein localization to plasma membrane	64/3202	283/20536	0.00112261	0.0394723	0.0348345	SLC4A1/CSRP3/SEC16A/SYTL2/PTCH1/STAC3/ARHGAP44/EGFR/RAP1A/TNIK/ZFYVE27/MYO5A/AKT2/DENND4C/MACF1/SORBS1/TREM2/RER1/SPTBN1/FLOT2/RHOG/GPER1/TTC7A/ACSL3/ATP2C2/CDH2/PIP5K1A/PRNP/RAB34/TMED2/FLOT1/ARHGEF16/GGA1/PPIL2/ANK3/TSPAN14/VAMP2/CD81/STXBP1/PLS1/ITGB1BP1/RAPGEF2/GAK/AR/FCHO2/LYPLA1/PICALM/C2CD5/PPP2R5A/SEC23A/GRIP1/CACNB3/EPB41L3/ACTN2/TTC7B/LGALS3/LRP1/NUMB/ANXA2/STX8/GGA3/IFT20/ARFRP1/GRIPAP1	64
BP	GO:0010771	negative regulation of cell morphogenesis involved in differentiation	29/3202	105/20536	0.00114813	0.0397042	0.0350391	SEMA4G/EFNB3/TLX2/TRPC5/PTPRO/TRIM46/ARHGAP4/NRP1/RCC2/ULK2/SEMA4A/NLGN1/SEMA3F/SEMA4F/SEMA4D/MAP2/ITGB1BP1/RAPGEF2/RUFY3/SLIT2/PTK2/CDKL3/NLGN3/CORO1C/NFATC4/PSEN1/SEMA6D/SYNGAP1/UBE3A	29
BP	GO:0051208	sequestering of calcium ion	36/3202	139/20536	0.00115111	0.0397042	0.0350391	PLCB2/CXCL9/ITPR1/IL13/TRPV1/F2/ATG5/PTK2B/SELENON/RYR1/JPH4/MYO5A/FASLG/PLCE1/PLCB1/DIAPH1/HAP1/SNCA/GPER1/CAPN3/PTPN6/SLC8A1/TMEM38B/CACNA1C/PKD2/PDE4D/ANXA6/CHD7/P2RY6/PLCB3/TPCN1/PLCG2/NOL3/CORO1A/PRKACA/FGF2	36
BP	GO:0006732	coenzyme metabolic process	63/3202	278/20536	0.00115596	0.0397042	0.0350391	CYP4F2/ACOT2/MCEE/SCD5/PANK2/TYMS/PIPOX/CROT/LIAS/PANK1/ACOT11/ACSL5/AHCYL1/HMGCS2/ACSS1/NMRK1/SNCA/GCH1/HSD17B12/PEMT/DBI/ACSL3/FDXR/VCP/SLC19A1/ACSF2/PCCA/PPT1/PDXK/NADK/PCCB/PARP9/ACOT8/NMNAT1/ACSL1/NUDT12/SLC23A1/HMGCR/AADAT/MCCC2/MOCS2/DHFR/ELOVL7/PDK2/PC/FAR1/NDUFA9/TDO2/MVK/ACSF3/FAR2/MTHFD1/GPHN/SHMT2/ACOT1/COQ9/COASY/AFMID/GCDH/COQ8B/HLCS/GCLC/PNPO	63
BP	GO:0060402	calcium ion transport into cytosol	42/3202	169/20536	0.0011562	0.0397042	0.0350391	PLCB2/CXCL9/PML/ITPR1/IL13/TRPV1/F2/ATG5/P2RX5/PTK2B/SELENON/RYR1/JPH4/MYO5A/FASLG/PLCE1/PLCB1/DIAPH1/HAP1/SNCA/GPER1/CAPN3/PTPN6/SLC8A1/PRNP/TMEM38B/CACNA1C/PKD2/PDE4D/FYN/CHD7/GRIN2A/P2RY6/PLCB3/CACNB3/TMBIM6/TPCN1/PLCG2/NOL3/CORO1A/PRKACA/FGF2	42
BP	GO:0038127	ERBB signaling pathway	37/3202	144/20536	0.00115956	0.0397042	0.0350391	CEACAM1/FBXW7/CBLC/MATK/SOCS4/EGFR/PTK2B/RBPJ/REPS2/APP/FASLG/SHC1/AFAP1L2/PLCE1/MMP9/ARHGEF7/PTPN11/HAP1/GPER1/ERBB2/NCK2/SH3KBP1/PTPN12/GAB1/ZFYVE28/PTK2/GPRC5A/NRG2/PSEN1/IQGAP1/MVP/BCAR1/CHMP6/RHBDF2/PLAUR/NUP62/KIF16B	37
BP	GO:0048638	regulation of developmental growth	80/3202	370/20536	0.00121382	0.0413458	0.0364878	SEMA4G/GLI1/SYT1/TRPC5/IL7/MAP3K13/WNT2/SLC6A3/FOXC2/PTCH1/ZP3/SYT3/MEF2C/STAT5A/RBPJ/ADNP/ZFYVE27/APP/BCL11A/MACF1/ITSN2/TRIM46/ARHGAP4/VEGFA/BMPR2/NRP1/DDX39B/TP73/PLCB1/NRCAM/CPNE9/SOD1/LATS1/ULK2/CAPN3/CDKN1A/SGPL1/SEMA4A/POR/GHSR/G6PD/SEMA3F/SEMA4F/HTRA2/MEIS1/SEMA4D/PPARA/MAPT/DBNL/MAP2/WT1/MTOR/IST1/KCNK2/RIMS1/PLS1/RUFY3/AR/NIPBL/PTK2/CDKL3/CHD7/PAK1/BDNF/DISC1/TGFBR1/LRP1/SAV1/SEMA6D/SIN…	80
BP	GO:1901888	regulation of cell junction assembly	52/3202	221/20536	0.00125501	0.0425272	0.0375305	KDR/NTRK2/ARHGAP6/LIMCH1/AMIGO3/MEF2C/PPP1R9A/ADGRL1/ADNP/MAP4K4/RAP1A/APP/MACF1/CHRNB2/VEGFA/NRP1/RCC2/NPHP1/SNCA/WDPCP/LIMS1/SEMA4A/NLGN1/WNT4/IL1RAP/PPM1F/EIF4G1/GHSR/FLOT1/SEMA4D/SMAD3/COL16A1/EPB41L5/SLITRK3/ITGB1BP1/RAPGEF2/PDLIM5/ADGRB1/PTK2/LRRC24/BDNF/NLGN3/RAP1B/CORO1C/TSC1/LRP1/FMN1/IQGAP1/NLGN2/BCAS3/PRKACA/GRID2	52
BP	GO:0072001	renal system development	69/3202	311/20536	0.00126338	0.0425904	0.0375862	DCN/EPCAM/PTPRO/FOXC2/WNT11/ANGPT2/LIN28A/PTCH1/OVOL1/RET/MEF2C/AHI1/PLCE1/CYP26A1/VEGFA/MMP9/NRP1/PCSK5/TP73/CDKN1C/EYA1/CRLF1/FGF1/WDPCP/MPV17/SULF1/SGPL1/ACTA2/WNT4/SEC61A1/PAX2/STRA6/BAG6/SMAD3/PDGFB/IFT27/GCNT1/CITED1/WT1/OSR2/TFAP2A/NF1/TIPARP/PBX1/MME/PKD2/SLIT2/KLHL3/GDNF/NIPBL/CALB1/MAGI2/PDGFD/NUP107/EPHA4/COL4A1/TSC1/APAF1/TGFBR1/CEP290/FMN1/IQGAP1/NUP93/RARA/IFT20/TNS2/FGF2/FGF8/CD24	69
BP	GO:0000724	double-strand break repair via homologous recombination	36/3202	140/20536	0.00132109	0.0440818	0.0389024	TP53BP1/MCM9/RAD51D/SEM1/SFR1/ZNF365/RPA3/FBH1/CDC45/EXD2/DMC1/FIGNL1/RADX/POLL/PSMD14/RAD50/MMS22L/BRCA1/RAD51B/MCM2/RAD54L/NIPBL/GINS4/WRAP53/RECQL4/MRE11/XRCC3/MORF4L1/FAN1/LIG3/MCM3/REC8/NBN/SETD2/TEX15/ATM	36
BP	GO:0097553	calcium ion transmembrane import into cytosol	38/3202	150/20536	0.00132943	0.0440818	0.0389024	PLCB2/CXCL9/ITPR1/IL13/TRPV1/F2/ATG5/PTK2B/SELENON/RYR1/JPH4/MYO5A/FASLG/PLCE1/PLCB1/DIAPH1/HAP1/SNCA/GPER1/CAPN3/PTPN6/SLC8A1/PRNP/TMEM38B/CACNA1C/PKD2/PDE4D/FYN/CHD7/GRIN2A/P2RY6/PLCB3/TPCN1/PLCG2/NOL3/CORO1A/PRKACA/FGF2	38
BP	GO:0048017	inositol lipid-mediated signaling	49/3202	206/20536	0.00133305	0.0440818	0.0389024	DCN/CEACAM1/WNT16/PLCB2/KDR/NTRK2/F2/NLRC3/NPR3/CSF3/ZP3/EGFR/LTK/SIRT2/INPP5F/PLCE1/PLCB1/GPER1/PI4KA/PTPN6/SIRT1/ERBB2/STAMBP/KIT/PDGFC/PIP5K1A/BTN2A2/SEMA4D/PDGFB/NF1/PIK3CB/MAPK3/GAB1/FYN/PTK2/PRR5L/PDGFD/PLCB3/PIP5K1B/PIP4K2C/ENTPD5/PPP2R5C/MAZ/PLCG2/PIK3C3/CD160/PIK3R6/PIK3CD/UBE3A	49
BP	GO:0045787	positive regulation of cell cycle	90/3202	426/20536	0.00133459	0.0440818	0.0389024	FLT3LG/GLI1/MDM2/PML/SH2B1/CDK10/OVOL1/LFNG/CDC25B/EGFR/AURKA/KIF23/SMOC2/APP/SIRT2/MUC1/PSRC1/RCC2/DDX39B/TP73/PLCB1/DMRT1/PTPN11/CNOT6/GPER1/STOX1/CDKN1A/CHEK2/CDC45/WNT4/IL1B/CNOT2/ECT2/EIF4G1/DYNLT3/DYNC1LI1/PLAGL1/APEX1/PDGFB/GPSM2/TRIM32/HYAL1/UBE2E2/ASNS/PIWIL2/CNOT10/EZH2/KMT2E/PBX1/SRPK2/BRCA1/RAD51B/ZNF268/PKD2/ANKRD17/NIPBL/YTHDC2/CNOT8/CNOT7/LRP5/PRMT1/CITED2/HMGA2/DDX11/RACGAP1/E2F7/…	90
BP	GO:0045943	positive regulation of transcription by RNA polymerase I	10/3202	23/20536	0.00134861	0.0443211	0.0391135	WDR43/ATF4/ERBB2/SMARCB1/SMARCA4/NCL/MTOR/UBTF/DDX11/NOL11	10
BP	GO:0090141	positive regulation of mitochondrial fission	8/3202	16/20536	0.00136923	0.0447739	0.0395132	DCN/KDR/MFF/DDHD1/MIEF1/DNM1L/DDHD2/MIEF2	8
BP	GO:0048488	synaptic vesicle endocytosis	19/3202	60/20536	0.00140388	0.0454524	0.0401119	SYT1/NLGN4Y/SYT8/VAMP4/CEL/NLGN4X/SNCA/PPP3CC/BTBD9/DNM1L/NLGN1/DNM1/GAK/DGKQ/FCHO2/PICALM/NLGN3/NLGN2/SH3GL1	19
BP	GO:0140238	presynaptic endocytosis	19/3202	60/20536	0.00140388	0.0454524	0.0401119	SYT1/NLGN4Y/SYT8/VAMP4/CEL/NLGN4X/SNCA/PPP3CC/BTBD9/DNM1L/NLGN1/DNM1/GAK/DGKQ/FCHO2/PICALM/NLGN3/NLGN2/SH3GL1	19
BP	GO:0007173	epidermal growth factor receptor signaling pathway	32/3202	121/20536	0.00145403	0.046844	0.0413401	CEACAM1/FBXW7/CBLC/SOCS4/EGFR/PTK2B/REPS2/APP/FASLG/SHC1/AFAP1L2/PLCE1/MMP9/ARHGEF7/PTPN11/HAP1/GPER1/NCK2/SH3KBP1/PTPN12/GAB1/ZFYVE28/PTK2/GPRC5A/PSEN1/IQGAP1/BCAR1/CHMP6/RHBDF2/PLAUR/NUP62/KIF16B	32
BP	GO:0021700	developmental maturation	67/3202	302/20536	0.00147322	0.0470845	0.0415523	XYLT1/MAP3K13/IHH/PHOSPHO1/IQCF1/FAM20C/CATSPER2/TYMS/RET/ADGRL1/CCR6/CDC25B/PTK2B/AURKA/RBPJ/RYR1/KCNIP2/MYO5A/APP/SIRT2/ARCN1/BCL11A/L3MBTL3/VEGFA/TUT7/NRCAM/CDKN1C/CATSPERD/RFX3/RFLNA/LGI4/CAMK2B/CDKN1A/DMC1/FARP2/PTH1R/PAX2/G6PD/PICK1/SEMA4D/MTOR/SEPTIN4/NF1/STXBP1/MAEA/ANKRD17/PICALM/SNX19/DISC1/DAG1/CD63/TBX6/NFATC4/LHX6/TUBB8/BLOC1S6/AP1G1/CABYR/ERCC2/BLOC1S3/PRKACA/AP1M1/ANKRD27/REC8/CDH5…	67
BP	GO:0001941	postsynaptic membrane organization	15/3202	43/20536	0.0014768	0.0470845	0.0415523	LRRC4/ZMYND8/NRXN2/SSH1/NLGN4Y/CEL/RER1/NLGN4X/NLGN1/CDH2/GDNF/MAGI2/NLGN3/GPHN/NLGN2	15
BP	GO:0090130	tissue migration	81/3202	378/20536	0.00148665	0.0470845	0.0415523	DCN/CEACAM1/FAT2/KDR/FBXW7/FGF18/TDGF1/FOXC2/ANGPT2/HMGB1/HDAC6/HDAC5/MEF2C/CCR6/STAT5A/PTK2B/MAP4K4/SMOC2/EPHB4/MACF1/MAP2K3/ADIPOR1/PIK3R3/VEGFA/MMP9/BMPR2/NRP1/JCAD/RREB1/PTPN11/FGF1/KRIT1/WDPCP/PTPRM/MYH9/SIRT1/HDAC9/KIT/SP100/SEMA4A/ACTA2/HDAC7/PPM1F/CARD10/MAPRE2/PDGFB/ACTG2/EPB41L5/HYAL1/MTOR/PXN/ZEB2/NF1/PBLD/ZC3H12A/PFN2/ITGB1BP1/FOXP1/SLIT2/ADGRB1/LOXL2/PTK2/ENPP2/EGR3/LGALS8/LTB4R2/PRC…	81
BP	GO:0090140	regulation of mitochondrial fission	11/3202	27/20536	0.00149029	0.0470845	0.0415523	DCN/KDR/MFF/DDHD1/MIEF1/DNM1L/MAPT/DDHD2/DHODH/MIEF2/PPARGC1A	11
BP	GO:0010810	regulation of cell-substrate adhesion	53/3202	228/20536	0.00151237	0.0475524	0.0419652	VTN/RAC2/KDR/PTPRO/ARHGAP6/LIMCH1/ANGPT2/PTK2B/MAP4K4/SMOC2/WASHC2C/CCL28/MACF1/VEGFA/NRP1/RCC2/ARHGEF7/RREB1/HSD17B12/WDPCP/LIMS1/WNT4/PPM1F/TRIOBP/BCL6/CCDC80/SMAD3/COL16A1/EPB41L5/ECM2/CSPG5/CARMIL1/NF1/PIK3CB/ABI3BP/ITGB1BP1/NDNF/RELL2/PTK2/ARL2/MDK/DISC1/CORO2B/CORO1C/TSC1/DAG1/LRP1/FMN1/IQGAP1/ALOX15/TBCD/BCAS3/PLEKHA2	53
BP	GO:0033044	regulation of chromosome organization	80/3202	373/20536	0.00154232	0.0482621	0.0425915	PML/DHX36/ATG5/HMBOX1/MIER1/CDK5RAP2/MUC1/PKIB/WAPL/VEGFA/NEK6/RESF1/TEX14/MAP3K4/SNCA/KDM4C/SIRT1/CDC45/BUB1B/IL1B/SMARCB1/BUB1/MAD1L1/DYNC1LI1/TLK1/JDP2/DKC1/BCL6/ATAD2B/NEK7/MAPT/TRAPPC12/PIWIL2/RAD50/FOXP3/MAPK3/KMT2E/BRCA1/POT1/MCM2/NSD1/CTBP1/HNRNPD/TADA2B/NIPBL/ZNF451/TERF1/UBR5/CTR9/NAT10/RPS6KA4/KMT2A/EED/ATF7IP/TCP1/MRE11/CCT2/DDX11/HNRNPA1/YLPM1/XRCC3/HNRNPC/DLGAP5/WDR61/SIN3A/TLK2/ANA…	80
BP	GO:0061842	microtubule organizing center localization	12/3202	31/20536	0.0015574	0.048502	0.0428032	MISP/AURKA/CEP83/TBCCD1/AKAP9/GPSM2/SUN2/PARD3B/INTS13/SYNE2/NDE1/IFT20	12
BP	GO:2000758	positive regulation of peptidyl-lysine acetylation	13/3202	35/20536	0.0015675	0.048585	0.0428765	MUC1/IL1B/SMARCB1/PIWIL2/FOXP3/MAPK3/BRCA1/TADA2B/RPS6KA4/SPHK2/PRKAA2/PPARGC1A/TADA2A	13
BP	GO:0045472	response to ether	7/3202	13/20536	0.00159812	0.0493004	0.0435078	MDM2/TH/ZC3H12A/HNRNPD/LARP1/NFATC4/PPARGC1A	7
BP	GO:0051054	positive regulation of DNA metabolic process	50/3202	213/20536	0.00162109	0.0495948	0.0437677	TP53BP1/PML/DHX36/HMGB1/NVL/EGFR/PTK2B/SMOC2/HMBOX1/EYA4/PKIB/DDX39B/TNFSF13/NSD2/EYA1/MAP3K4/PRKCD/SIRT1/DKC1/PDGFB/NEK7/HDAC10/TMEM161A/WT1/SPIRE1/RAD50/PARP9/MAPK3/BRCA1/RFC2/POT1/RNF8/HNRNPD/WRAP53/TCP1/MRE11/CCT2/DDX11/HNRNPA1/CDK2/STAT6/ERCC2/TRIM28/APBB1/PPARGC1A/NBN/FGF2/CD40/MECP2/ATM	50
BP	GO:0045017	glycerolipid biosynthetic process	64/3202	287/20536	0.00162283	0.0495948	0.0437677	SLC44A4/FBXW7/PLA2G4D/LIPH/PIKFYVE/LCLAT1/PHOSPHO1/ZP3/CHAT/DDHD1/INPP5F/PLCE1/PIK3R3/MFSD2A/SLC44A1/PLA2G2D/GK/PEMT/PI4KA/INPP5J/ACSL3/PIP5K1A/GPD1L/PGAP3/NR1H3/PDGFB/PISD/AGPAT3/MOGAT1/PIK3CB/MTMR1/PLA2G6/ACSL1/DGKQ/INPP4B/SLC44A3/PITPNM1/DDHD2/FAR1/VAC14/STARD10/ETNK1/ARF1/PIP5K1B/SCARB1/DGKA/PIP4K2C/AJUBA/PCK2/PLCG2/PCYT2/ALOX15/CTDNEP1/PIK3C3/PIGN/MPPE1/PLIN5/FGF2/PLEKHA2/PIK3R6/PIK3CD/PIGT/…	64
CC	GO:0030027	lamellipodium	67/3344	211/21659	2.04318e-09	1.40736e-06	1.19311e-06	PLEK2/APC2/RAC2/DYSF/ABI2/PALLD/PTPRO/SORBS2/SLC39A14/SSH1/CARMIL2/PPP1R9A/SPATA13/PTK2B/APP/ANGPTL3/ARHGEF7/MYH10/FLOT2/NHS/PTPRM/ALS2/ACTA2/CDH2/RAPH1/KLHL2/PIP5K1A/CTNND1/CDC42BPA/CCDC88A/FLOT1/ACTG2/PARVB/WASF1/ABITRAM/DBNL/PXN/CARMIL1/MYLK/ITGB1BP1/PKD2/RUFY3/ARAP3/MYO10/CTNNA1/PTK2/PAK1/FGD4/CFL1/WASF2/CORO1C/FGD5/TSC1/DAG1/AJUBA/FERMT2/EVL/SYNE2/PSTPIP1/SNX1/BCAR1/CORO1A/ABI3/SRGAP2/APBB1/…	67
CC	GO:0031252	cell leading edge	113/3344	430/21659	3.60399e-09	1.40736e-06	1.19311e-06	EPS8L1/PLEK2/APC2/RAC2/DYSF/ABI2/PALLD/PTPRO/SORBS2/SAMSN1/SLC39A14/TRPV1/DUOX1/DUOXA2/SSH1/PSD3/HDAC6/CARMIL2/PPP1R9A/ARHGAP44/DST/SPATA13/PTK2B/TPM1/MYO5A/AKT2/APP/WIPF1/MACF1/PTPRK/LMO4/ANGPTL3/HPCA/JCAD/ARHGEF7/MYH10/DIAPH1/SPTBN1/RASGRP2/FLOT2/GPER1/NHS/PTPRM/MYH9/INPP5J/ATF4/AAK1/ALS2/ACTA2/BAIAP2/CDH2/RAPH1/KLHL2/PIP5K1A/CTNND1/CDC42BPA/CCDC88A/FLOT1/ACTG2/EPB41L5/PARVB/WASF1/ABITRAM/MAPT/…	113
CC	GO:0005938	cell cortex	90/3344	325/21659	9.60079e-09	2.46695e-06	2.0914e-06	MISP/SLC4A1/MYZAP/NOS2/TRAK1/PPP1R9A/DST/ASTN2/PTK2B/TRAF6/PLA2G4C/RYR1/AKT2/WIPF1/NSMF/SPTAN1/ARHGEF7/MYH10/SHROOM2/SPTBN1/FGF1/FLOT2/SNCA/SEPTIN3/SEPTIN12/RHOG/WDPCP/SEPTIN7/STOX1/MYH9/RND3/ERMN/MPP1/DCTN1/CALD1/CDH2/CYTIP/LASP1/CAP1/CTNND1/CD302/FLOT1/GPSM2/MOBP/DBNL/CABP1/SPIRE1/NCL/SEPTIN4/GNAI1/MYO7A/PXN/PARD3B/PARD6G/RIMS1/PLS1/PKD2/FRYL/RHOBTB3/MAEA/CTBP1/SEPTIN11/MYO10/RAI14/ASPH/CALB1/S…	90
CC	GO:0005925	focal adhesion	118/3344	464/21659	1.26348e-08	2.46695e-06	2.0914e-06	MISP/RAC2/PALLD/TLE2/ARHGAP24/ITGB6/SORBS2/DST/EGFR/PTK2B/MAP4K4/KIF23/CSRP1/PRUNE1/SORBS1/NRP1/ARHGEF7/HNRNPK/ALKBH6/CD99/CD9/FLOT2/RPL7/RHOG/NHS/PLEC/PI4KA/KLF11/MYH9/ADAM10/RND3/LIMS1/GNB2/CDC42EP1/CDH2/LMLN/LASP1/CAP1/LPP/TNS1/TNC/PIP5K1A/TRIOBP/SH3KBP1/DCAF6/ARHGAP22/MAPRE2/PPP1R12A/FLOT1/PTPN12/NEXN/EPB41L5/PARVB/WASF1/ZYX/NUP214/CAPN5/TNS3/PXN/MAPK3/CD81/MME/LMO7/GAK/ADD1/IRF2/RPS3A/ANXA6/…	118
CC	GO:0005874	microtubule	115/3344	451/21659	1.64681e-08	2.57231e-06	2.18072e-06	TEKT2/MISP/APC2/CEP162/DYSF/CCSAP/TPPP3/DNAL1/MAP9/ODF3L2/HID1/DYNC1I1/TUBA8/HDAC6/SPAG17/DST/AURKA/KIF23/SPACA9/MYO5A/SIRT2/CDK5RAP2/KIF21A/MACF1/TCTE3/RUSC1/PSRC1/ARHGAP4/NEK6/RCC2/ROR2/KCNAB2/TUBAL3/MID1/SHROOM2/DNAH17/EML3/DYNC2H1/CYLD/DYNC2LI1/EML4/SAA1/SLC8A1/FAM161A/DYNC1I2/DNM1L/BAIAP2/DCTN1/KLC2/TUBGCP6/KIF9/TTLL3/DYNLT3/DYNC1LI1/DNAH14/MAP4/MAPRE2/NEK7/MAPT/LRPPRC/MAP2/KLC3/DNM1/SRPRB/H…	115
CC	GO:0030055	cell-substrate junction	118/3344	471/21659	3.10625e-08	4.04331e-06	3.42778e-06	MISP/RAC2/PALLD/TLE2/ARHGAP24/ITGB6/SORBS2/DST/EGFR/PTK2B/MAP4K4/KIF23/CSRP1/PRUNE1/SORBS1/NRP1/ARHGEF7/HNRNPK/ALKBH6/CD99/CD9/FLOT2/RPL7/RHOG/NHS/PLEC/PI4KA/KLF11/MYH9/ADAM10/RND3/LIMS1/GNB2/CDC42EP1/CDH2/LMLN/LASP1/CAP1/LPP/TNS1/TNC/PIP5K1A/TRIOBP/SH3KBP1/DCAF6/ARHGAP22/MAPRE2/PPP1R12A/FLOT1/PTPN12/NEXN/EPB41L5/PARVB/WASF1/ZYX/NUP214/CAPN5/TNS3/PXN/MAPK3/CD81/MME/LMO7/GAK/ADD1/IRF2/RPS3A/ANXA6/…	118
CC	GO:0098984	neuron to neuron synapse	98/3344	374/21659	4.50302e-08	5.02409e-06	4.25925e-06	EFNB3/LRRC4/ABHD17A/DCLK1/SYT1/NTRK2/PTPRO/GRIA2/ITPR1/PRR7/CHRNA3/PSD3/GRID1/PTCH1/RGS7BP/CPEB4/CRTC1/NLGN4Y/PPP1R9A/ADGRL1/ARHGAP44/DTNBP1/PTK2B/TNIK/BCL11A/PJA2/RUSC1/SORCS3/NSMF/DLGAP3/BMPR2/KCNAB2/NRCAM/NLGN4X/TANC2/SPTBN1/RPL7/GPER1/ADAM10/ALS2/NLGN1/BAIAP2/RPL14/PLCB4/CDH2/PDE4B/IGSF11/NCK2/CTNND1/PRNP/MPDZ/MAP4/SEMA4F/AKAP9/PICK1/GRIK4/DBNL/MAP2/CABP1/SHANK2/RHEB/MPP2/SLC6A9/SLITRK3/DNM1/…	98
CC	GO:0032279	asymmetric synapse	93/3344	351/21659	5.61023e-08	5.47698e-06	4.6432e-06	EFNB3/LRRC4/ABHD17A/DCLK1/NTRK2/PTPRO/GRIA2/ITPR1/PRR7/CHRNA3/PSD3/GRID1/PTCH1/RGS7BP/CPEB4/CRTC1/NLGN4Y/PPP1R9A/ADGRL1/ARHGAP44/DTNBP1/PTK2B/TNIK/BCL11A/PJA2/RUSC1/SORCS3/NSMF/DLGAP3/BMPR2/KCNAB2/NRCAM/NLGN4X/TANC2/SPTBN1/RPL7/GPER1/ADAM10/ALS2/NLGN1/BAIAP2/RPL14/PLCB4/CDH2/PDE4B/IGSF11/NCK2/CTNND1/PRNP/MPDZ/MAP4/SEMA4F/AKAP9/PICK1/DBNL/MAP2/CABP1/SHANK2/RHEB/MPP2/SLC6A9/SLITRK3/DNM1/CACNA1C/GRM…	93
CC	GO:0014069	postsynaptic density	92/3344	347/21659	6.38583e-08	5.54148e-06	4.69788e-06	EFNB3/LRRC4/ABHD17A/DCLK1/NTRK2/PTPRO/GRIA2/ITPR1/PRR7/CHRNA3/PSD3/GRID1/PTCH1/RGS7BP/CPEB4/CRTC1/NLGN4Y/PPP1R9A/ADGRL1/ARHGAP44/DTNBP1/PTK2B/TNIK/BCL11A/PJA2/RUSC1/SORCS3/NSMF/DLGAP3/BMPR2/KCNAB2/NRCAM/NLGN4X/TANC2/SPTBN1/RPL7/GPER1/ADAM10/ALS2/NLGN1/BAIAP2/RPL14/PLCB4/CDH2/PDE4B/IGSF11/NCK2/CTNND1/PRNP/MPDZ/MAP4/SEMA4F/AKAP9/PICK1/DBNL/MAP2/CABP1/SHANK2/RHEB/MPP2/SLC6A9/SLITRK3/DNM1/CACNA1C/GRM…	92
CC	GO:0099572	postsynaptic specialization	96/3344	373/21659	1.54093e-07	1.20346e-05	1.02026e-05	EFNB3/LRRC4/ABHD17A/DCLK1/NTRK2/PTPRO/GRIA2/ITPR1/PRR7/CHRNA3/PSD3/GRID1/PTCH1/RGS7BP/CPEB4/CRTC1/NLGN4Y/PPP1R9A/ADGRL1/ARHGAP44/DTNBP1/PTK2B/TNIK/BCL11A/PJA2/RUSC1/CHRNB2/SORCS3/NSMF/DLGAP3/BMPR2/KCNAB2/NRCAM/NLGN4X/TANC2/SPTBN1/RPL7/GPER1/ADAM10/ALS2/NLGN1/BAIAP2/RPL14/PLCB4/CDH2/PDE4B/IGSF11/NCK2/CTNND1/PRNP/MPDZ/MAP4/SEMA4F/AKAP9/PICK1/DBNL/MAP2/CABP1/SHANK2/RHEB/MPP2/SLC6A9/SLITRK3/DNM1/CACN…	96
CC	GO:0000118	histone deacetylase complex	28/3344	73/21659	1.63234e-06	0.000115896	9.82529e-05	CHD5/HDAC11/EP400/HDAC6/HDAC5/TRERF1/TBL1X/HDAC9/NCOR2/ELMSAN1/HDAC7/RBBP7/BRD8/SATB2/HDAC4/TBL1XR1/CHD3/HDAC10/SAP130/MECOM/HDAC2/TAF6L/CHD4/ACTR6/BRMS1L/MORF4L1/SIN3A/NCOR1	28
CC	GO:0005912	adherens junction	29/3344	80/21659	4.07189e-06	0.000265012	0.000224668	CEACAM1/MISP/TMEM204/ABI2/AHI1/PTPRK/SORBS1/JCAD/SHROOM2/NPHP1/CTNND1/ESAM/PXN/PARD3B/KLHL24/FRMD4A/CTNNA1/PTK2/EPHA4/VEZT/AJUBA/FMN1/KIFC3/TBCD/NECTIN2/SYNM/FRMD5/SDCBP/PLEKHA7	29
CC	GO:0030426	growth cone	51/3344	180/21659	7.13848e-06	0.000423134	0.000358719	PALLD/TRPC5/PTPRO/SSH1/TRAK1/PTCH1/CPEB4/PPP1R9A/ADGRL1/DTNBP1/PTK2B/BOC/ZFYVE27/MYO5A/APP/SIRT2/ARHGAP4/NRP1/MYH10/SNCA/INPP5J/ALS2/CTNND1/ZPR1/SNAP25/ABITRAM/MAPT/MAP2/SHANK2/ADCY10/RUFY3/GPM6A/STMN4/EPS8/DISC1/EPHA4/TSC1/DCTN2/LRP1/PSEN1/KLC1/TSHZ3/IQGAP1/MYO9A/KATNB1/TRPV2/CBARP/APBB1/SHTN1/CDKL5/DOCK7	51
CC	GO:0010494	cytoplasmic stress granule	26/3344	70/21659	7.58499e-06	0.000423134	0.000358719	DHX36/LIN28A/YBX1/HABP4/HNRNPK/DDX1/LARP4B/GIGYF2/TIAL1/MOV10/VCP/DDX19A/PUM2/EIF4A2/MCRIP1/G3BP2/PABPC1/LARP4/ZFAND1/LARP1/CAPRIN1/PUM1/KPNB1/CIRBP/ELAVL1/PRKAA2	26
CC	GO:0030427	site of polarized growth	52/3344	186/21659	8.85807e-06	0.00046121	0.000390998	PALLD/TRPC5/PTPRO/SSH1/TRAK1/PTCH1/CPEB4/PPP1R9A/ADGRL1/DTNBP1/PTK2B/BOC/ZFYVE27/MYO5A/APP/SIRT2/ARHGAP4/NRP1/MYH10/SNCA/INPP5J/ALS2/CTNND1/ZPR1/SNAP25/ABITRAM/MAPT/DBNL/MAP2/SHANK2/ADCY10/RUFY3/GPM6A/STMN4/EPS8/DISC1/EPHA4/TSC1/DCTN2/LRP1/PSEN1/KLC1/TSHZ3/IQGAP1/MYO9A/KATNB1/TRPV2/CBARP/APBB1/SHTN1/CDKL5/DOCK7	52
CC	GO:0030016	myofibril	62/3344	236/21659	1.15116e-05	0.000561909	0.000476368	ABCC9/PALLD/SLC4A1/CAPZB/CSRP3/MYZAP/SORBS2/TNNT1/MYOZ3/DST/RYR1/MYBPC2/TPM1/TTN/SYNE1/CSRP1/MYOM3/HABP4/SPTBN1/CAPN3/PLEC/KCNE1/SLC8A1/CALD1/PDE4B/HDAC4/MYL3/PPP1R12A/DNAJB6/NEXN/PARVB/SCN5A/TRIM32/ANK3/CACNA1C/NOS1AP/TNNC1/PDLIM5/TNNT2/TPM3/PDE4DIP/PAK1/FBXL22/PPP2R5A/ITGB1BP2/CORO1C/ARF1/SCO2/ACTN1/DAG1/ACTN2/KRT8/FERMT2/SYNE2/PSMA6/ALDOA/MYH3/FHOD3/SYNM/SMN1/DCTN4/OBSCN	62
CC	GO:0005819	spindle	89/3344	374/21659	1.34933e-05	0.000619898	0.000525528	MISP/STAG1/CEP162/CCSAP/MAP9/DYNC1I1/CDC25B/AURKA/KIF23/APP/SIRT2/CDK5RAP2/PSRC1/NEK6/RCC2/BORA/MYH10/MID1/TBL1X/DIAPH1/LATS1/POC1B/HEPACAM2/EML3/RAE1/SEPTIN12/CYLD/SEPTIN7/MYH9/EML4/CBX1/FAM161A/BUB1B/DCTN1/TUBGCP6/ECT2/STAG2/MAD1L1/TBCCD1/TBL1XR1/DYNLT3/DYNC1LI1/MAP4/MAPRE2/ANXA11/NEK7/CEP104/GPSM2/HAUS4/PKD2/MAEA/TTC23L/KIF2A/HAUS3/TERF1/POLB/MTUS1/PPP2CB/MTCL1/KIFAP3/DDX11/RACGAP1/DYNLL1/RTRA…	89
CC	GO:0030496	midbody	49/3344	178/21659	2.47708e-05	0.00107478	0.000911161	APC2/SSH1/PTCH1/DTNBP1/AURKA/CHMP4A/KIF23/SIRT2/PSRC1/VPS37B/RCC2/MYH10/TEX14/HEPACAM2/SEPTIN12/CYLD/SEPTIN7/LYRM1/CTNND1/ECT2/TRIOBP/ANXA11/RALB/IST1/GNAI1/PIK3CB/RNF8/TTC23L/ZNF330/TACC1/MTCL1/NAT10/UVRAG/PITPNM1/KLHL13/DDX11/RACGAP1/ANXA2/IQGAP1/PRC1/KATNB1/SPAG5/PIK3C3/VPS4B/CTDP1/KEAP1/AURKC/NUP62/MBD5	49
CC	GO:0043292	contractile fiber	63/3344	247/21659	2.6513e-05	0.00108982	0.000923916	ABCC9/PALLD/SLC4A1/CAPZB/CSRP3/MYZAP/SORBS2/TNNT1/MYOZ3/DST/RYR1/MYBPC2/TPM1/TTN/SYNE1/CSRP1/MYOM3/HABP4/SPTBN1/CAPN3/PLEC/KCNE1/SLC8A1/ACTA2/CALD1/PDE4B/HDAC4/MYL3/PPP1R12A/DNAJB6/NEXN/PARVB/SCN5A/TRIM32/ANK3/CACNA1C/NOS1AP/TNNC1/PDLIM5/TNNT2/TPM3/PDE4DIP/PAK1/FBXL22/PPP2R5A/ITGB1BP2/CORO1C/ARF1/SCO2/ACTN1/DAG1/ACTN2/KRT8/FERMT2/SYNE2/PSMA6/ALDOA/MYH3/FHOD3/SYNM/SMN1/DCTN4/OBSCN	63
CC	GO:0030017	sarcomere	56/3344	216/21659	4.44452e-05	0.00168936	0.00143218	ABCC9/PALLD/SLC4A1/CAPZB/CSRP3/MYZAP/SORBS2/TNNT1/MYOZ3/DST/RYR1/MYBPC2/TPM1/TTN/SYNE1/CSRP1/MYOM3/HABP4/SPTBN1/CAPN3/KCNE1/SLC8A1/PDE4B/HDAC4/MYL3/PPP1R12A/DNAJB6/NEXN/PARVB/SCN5A/TRIM32/ANK3/CACNA1C/NOS1AP/TNNC1/PDLIM5/TNNT2/TPM3/PAK1/FBXL22/PPP2R5A/ITGB1BP2/CORO1C/ARF1/ACTN1/ACTN2/KRT8/FERMT2/SYNE2/PSMA6/ALDOA/MYH3/FHOD3/SMN1/DCTN4/OBSCN	56
CC	GO:0098978	glutamatergic synapse	87/3344	375/21659	4.54245e-05	0.00168936	0.00143218	PRRT1/EFNB3/LRRC4/ABHD17A/SYT1/PTPRO/PPP2R2A/PRR7/GRID1/SLC6A17/RGS7BP/CRTC1/NLGN4Y/PPP1R9A/ARHGAP44/DTNBP1/PTK2B/RAP1A/TNIK/MYO5A/CPLX2/SORCS3/DLGAP3/HPCA/P2RY4/NRP1/PLCB1/NRCAM/MYH10/NLGN4X/TANC2/SPTBN1/CDH11/FLOT2/MAPK10/PPP3CC/ADAM10/NLGN1/BAIAP2/PLCB4/VCP/IL1RAP/CTNND1/GHSR/SNAP25/SEMA3F/AKAP9/ARHGAP22/FLOT1/MTOR/CSPG5/DNM1/DLGAP4/PFN2/GRM1/NOS1AP/STXBP1/CTBP1/SEPTIN11/GPM6A/DGKQ/FYN/CALB1/N…	87
CC	GO:0072686	mitotic spindle	36/3344	124/21659	8.66328e-05	0.00299522	0.00253925	MISP/STAG1/CCSAP/MAP9/AURKA/KIF23/SIRT2/CDK5RAP2/RCC2/TBL1X/DIAPH1/EML3/RAE1/EML4/FAM161A/ECT2/STAG2/MAD1L1/TBL1XR1/DYNLT3/MAP4/GPSM2/PKD2/HAUS3/RACGAP1/DYNLL1/RTRAF/KATNBL1/KIF22/NCOR1/SPAG5/EML2/NUP62/IK/FAM83D/EFHC1	36
CC	GO:0005875	microtubule associated complex	44/3344	162/21659	8.82076e-05	0.00299522	0.00253925	TTBK1/DNAL1/DYNC1I1/HDAC6/AURKA/KIF23/KIF21A/TCTE3/WDR63/MID1/DNAH17/DYNC2H1/DYNC2LI1/DYNC1I2/DCTN1/KLC2/KIF9/DYNLT3/DYNC1LI1/DNAH14/MAP4/MAP2/PXN/KLC3/HAUS4/KIF2A/HAUS3/KIF13B/KIFAP3/DISC1/DCTN2/DYNLL1/KLC1/KIFC3/KATNB1/KIF22/NDE1/EML2/AURKC/SHTN1/DCTN4/KIF1B/KIF16B/RP1	44
CC	GO:0019898	extrinsic component of membrane	74/3344	314/21659	9.59e-05	0.00312075	0.00264566	SRMS/APC2/AP4B1/CDH19/MGLL/WNT2/MYZAP/PML/TDGF1/PRSS27/MATK/SYTL2/SYTL1/HID1/ZFYVE1/STXBP5/STAC3/CARMIL2/PTK2B/DTNA/GNAT2/PIK3R3/HPCA/KCNAB2/ESYT3/CDH11/ATG13/VPS13C/SNX16/MUC16/CYLD/AAK1/CDH2/CTNND1/SNAP25/PRNP/AKAP9/GNAI1/ZC3H12A/PIK3CB/WIPI2/GNGT2/CDH18/WDFY3/FYN/CTNNA1/PICALM/VAC14/SEC23A/RACGAP1/FERMT2/NUMB/ANXA2/IQGAP1/GNAO1/BLOC1S6/ALOX15/DOC2A/ASPSCR1/PIK3C3/GNA11/AZU1/UBXN6/PLAUR/COQ8B/G…	74
CC	GO:0043197	dendritic spine	44/3344	170/21659	0.000287255	0.00897386	0.00760773	LRRC4/ABHD17A/ABI2/ZMYND8/NTRK2/PTPRO/GRIA2/CPEB4/PPP1R9A/ARHGAP44/DTNBP1/PTK2B/APP/HPCA/MYH10/GPER1/ADAM10/SLC8A1/ALS2/NLGN1/BAIAP2/PDE4B/PSMC2/ITPKA/CTNND1/MAPT/SHANK2/MPP2/DNM1/SEPTIN11/GPM6A/ADGRB1/CALB1/PTK2/GRIA4/GRIN2A/EPHA4/ACTN2/ANKS1B/PRRT2/PRKACA/SRGAP2/APBB1/GRID2	44
CC	GO:0099092	postsynaptic density, intracellular component	10/3344	20/21659	0.000314306	0.00941758	0.00798391	PRR7/TNIK/TANC2/BAIAP2/CTNND1/FYN/ACTN2/ABR/SH3GL1/CDKL5	10
CC	GO:0009898	cytoplasmic side of plasma membrane	42/3344	161/21659	0.000325576	0.00941758	0.00798391	SRMS/SLC4A1/MYZAP/MATK/STAC3/CARMIL2/TRAF5/PTK2B/CHMP4A/TRAF3/TRAF6/DTNA/GNAT2/TH/KCNAB2/PRMT8/ESYT3/CYLD/KIT/ATP2C2/SNAP25/G6PD/HTRA2/GNAI1/PTPN4/GNGT2/FYN/BIRC2/C2CD2L/RACGAP1/FERMT2/SPTB/IQGAP1/RNF31/GNAO1/ALOX15/PTP4A1/ASPSCR1/GNA11/GNB1/KCNAB1/GNG14	42
CC	GO:0031674	I band	40/3344	152/21659	0.000367642	0.00990724	0.00839902	PALLD/SLC4A1/CSRP3/MYZAP/SORBS2/MYOZ3/DST/RYR1/MYBPC2/TTN/CSRP1/MYOM3/CAPN3/KCNE1/SLC8A1/PDE4B/HDAC4/MYL3/PPP1R12A/DNAJB6/NEXN/PARVB/SCN5A/ANK3/CACNA1C/NOS1AP/PDLIM5/PAK1/FBXL22/PPP2R5A/ITGB1BP2/ACTN1/ACTN2/KRT8/FERMT2/SYNE2/ALDOA/FHOD3/SMN1/OBSCN	40
CC	GO:0044309	neuron spine	44/3344	172/21659	0.000378018	0.00990724	0.00839902	LRRC4/ABHD17A/ABI2/ZMYND8/NTRK2/PTPRO/GRIA2/CPEB4/PPP1R9A/ARHGAP44/DTNBP1/PTK2B/APP/HPCA/MYH10/GPER1/ADAM10/SLC8A1/ALS2/NLGN1/BAIAP2/PDE4B/PSMC2/ITPKA/CTNND1/MAPT/SHANK2/MPP2/DNM1/SEPTIN11/GPM6A/ADGRB1/CALB1/PTK2/GRIA4/GRIN2A/EPHA4/ACTN2/ANKS1B/PRRT2/PRKACA/SRGAP2/APBB1/GRID2	44
CC	GO:0031965	nuclear membrane	75/3344	333/21659	0.00038056	0.00990724	0.00839902	DNAJC2/BCL2L10/EPC1/CEP70/TOR1AIP1/PNPLA7/ITPR1/OSBPL6/MRGPRF/YBX1/DNAJB12/EGFR/PRICKLE1/P2RX5/ZC3HC1/POM121/SYNE1/CREB3L4/NSMF/PLCB1/SNCA/GCH1/MX1/SIRT1/OSBPL3/C2orf42/DDX19A/DNAJB2/LBR/SCRN1/PRNP/RNF123/TMEM38B/SMAD3/PUM2/ACKR2/LRPPRC/PHF20/XPO1/SUN2/SUN3/QSOX2/DTX2/ATP11B/NOS1AP/PDE4D/FAM169A/ANKRD17/WDFY3/AK9/TM7SF2/PAK1/NUCB2/NUP107/TMEM120B/SENP1/STAT6/SYNE2/PSEN1/CERS2/GCHFR/CMTM3/HACD3/NU…	75
CC	GO:0036064	ciliary basal body	37/3344	138/21659	0.00040545	0.0102147	0.0086597	CCSAP/WDR90/CDK10/IFT122/RABL2B/SPACA9/AHI1/FANK1/CEP78/POC1B/B9D1/CYLD/DYNC2LI1/FAM161A/CEP250/CCDC88A/TBC1D7/BBOF1/SSNA1/TTC26/MLF1/ODF2L/PKD2/FAM92A/AGBL2/KIFAP3/DISC1/TBC1D30/ERC1/IFT81/CEP290/SPATA7/FOPNL/IFT20/JADE1/TTC8/CDKL5	37
CC	GO:0098687	chromosomal region	84/3344	385/21659	0.000517065	0.0122597	0.0103934	STAG1/H4C6/TP53BP1/PML/DHX36/ZSCAN4/DYNC1I1/RAD51D/AURKA/HMBOX1/SUV39H2/SIRT2/SCMH1/NSL1/ZNFX1/WAPL/ERCC6L/RCC2/DCLRE1C/TEX14/SYCP3/SEPTIN7/KDM4C/CBX1/CHEK2/BUB1B/SP100/DMC1/DCTN1/BUB1/STAG2/MAD1L1/DYNLT3/DYNC1LI1/PPP1R12A/APEX1/POLD1/TFIP11/XPO1/SUN2/TRAPPC12/PIWIL2/THOC2/RAD50/LRWD1/EZH2/POT1/RNF8/MCM2/RAD17/ZNF330/TERF1/PPP2CB/NCAPD3/NAT10/UVRAG/WRAP53/RECQL4/PPP2R5A/NUP107/MRE11/NLRP2/DCTN2/M…	84
CC	GO:0030131	clathrin adaptor complex	13/3344	32/21659	0.000528883	0.0122597	0.0103934	AP4B1/TBC1D5/AP1S1/SGIP1/AP4M1/FCHO2/AP3M2/AP3B1/AP2A2/PICALM/AP1G1/AP1M1/AP2B1	13
CC	GO:0030119	AP-type membrane coat adaptor complex	17/3344	48/21659	0.000533715	0.0122597	0.0103934	AP4B1/AP4S1/VPS39/VPS41/TBC1D5/AP1S1/AP5M1/SGIP1/AP4M1/FCHO2/AP3M2/AP3B1/AP2A2/PICALM/AP1G1/AP1M1/AP2B1	17
CC	GO:0030018	Z disc	37/3344	141/21659	0.000633196	0.0139581	0.0118332	PALLD/SLC4A1/CSRP3/MYZAP/SORBS2/MYOZ3/DST/RYR1/MYBPC2/TTN/CSRP1/MYOM3/CAPN3/KCNE1/SLC8A1/PDE4B/HDAC4/PPP1R12A/DNAJB6/NEXN/PARVB/SCN5A/ANK3/CACNA1C/NOS1AP/PDLIM5/PAK1/FBXL22/PPP2R5A/ITGB1BP2/ACTN1/ACTN2/KRT8/SYNE2/FHOD3/SMN1/OBSCN	37
CC	GO:0000922	spindle pole	43/3344	171/21659	0.000643394	0.0139581	0.0118332	MISP/STAG1/DYNC1I1/CDC25B/AURKA/CDK5RAP2/PSRC1/NEK6/LATS1/POC1B/RAE1/FAM161A/DCTN1/TUBGCP6/STAG2/MAD1L1/TBCCD1/DYNC1LI1/NEK7/CEP104/GPSM2/KIF2A/PPP2CB/MTCL1/DDX11/DLGAP5/PRC1/RMDN3/KATNBL1/TUBGCP4/KATNB1/NDE1/CEP95/SPAG5/VPS4B/CTDP1/KATNAL2/AURKC/NUP62/IK/FAM83D/DCTN4/EFHC1	43
CC	GO:0030118	clathrin coat	17/3344	49/21659	0.000700948	0.0145586	0.0123423	AP4B1/BAIAP2L2/VPS41/TBC1D5/AP1S1/SGIP1/KCNQ5/AP4M1/FCHO2/AP3M2/AP3B1/AP2A2/PICALM/AP1G1/EPN2/AP1M1/AP2B1	17
CC	GO:0097431	mitotic spindle pole	12/3344	29/21659	0.000708356	0.0145586	0.0123423	STAG1/AURKA/CDK5RAP2/RAE1/FAM161A/STAG2/MAD1L1/GPSM2/KATNBL1/SPAG5/IK/FAM83D	12
CC	GO:0005884	actin filament	32/3344	118/21659	0.000780548	0.0152692	0.0129447	MISP/APC2/RAC2/PALLD/PLS3/ARHGAP6/TPM1/MYO5A/WIPF1/RCSD1/MYO3A/MYO1B/ACKR2/DBNL/CARMIL1/PLS1/PKD2/MARK2/PDLIM5/TPM3/FYN/PAK1/ACTN1/TSC1/ACTN2/PSTPIP1/FMN1/IQGAP1/CORO1A/KEAP1/MYO9B/SMTN	32
CC	GO:0005614	interstitial matrix	7/3344	12/21659	0.000801583	0.0152692	0.0129447	SMOC2/ADAMTSL4/NAV2/TNC/CCDC80/ECM2/ABI3BP	7
CC	GO:0035631	CD40 receptor complex	7/3344	12/21659	0.000801583	0.0152692	0.0129447	TRAF5/TRAF3/TRAF6/HTRA2/BIRC2/RNF31/CD40	7
CC	GO:0019897	extrinsic component of plasma membrane	43/3344	173/21659	0.000830911	0.015451	0.0130988	SRMS/APC2/CDH19/WNT2/MYZAP/TDGF1/PRSS27/MATK/SYTL2/SYTL1/STXBP5/STAC3/CARMIL2/PTK2B/DTNA/GNAT2/KCNAB2/ESYT3/CDH11/CYLD/AAK1/CDH2/CTNND1/SNAP25/AKAP9/GNAI1/GNGT2/CDH18/FYN/CTNNA1/PICALM/RACGAP1/FERMT2/NUMB/ANXA2/IQGAP1/GNAO1/ALOX15/GNA11/GNB1/CDH5/KCNAB1/GNG14	43
CC	GO:0098562	cytoplasmic side of membrane	46/3344	189/21659	0.000905442	0.0164453	0.0139418	SRMS/SLC4A1/MYZAP/MATK/STAC3/CARMIL2/HM13/TRAF5/PTK2B/CHMP4A/TRAF3/TRAF6/DTNA/GNAT2/TH/KCNAB2/PRMT8/ESYT3/CYLD/KIT/ATP2C2/GNRH1/SNAP25/G6PD/HTRA2/GNAI1/PTPN4/PKD2/GNGT2/FYN/BIRC2/C2CD2L/RACGAP1/FERMT2/SPTB/IQGAP1/RNF31/CDIP1/GNAO1/ALOX15/PTP4A1/ASPSCR1/GNA11/GNB1/KCNAB1/GNG14	46
CC	GO:0036464	cytoplasmic ribonucleoprotein granule	57/3344	247/21659	0.000979823	0.0173919	0.0147442	DHX36/DYNC1I1/LIN28A/YBX1/SYNE1/HABP4/HNRNPK/DDX1/LARP4B/GIGYF2/POLR2D/TIAL1/MOV10/VCP/DDX19A/CNOT2/NBDY/PSMC2/APOBEC3D/DIS3L2/TRIM5/SNRPG/PUM2/EIF4A2/TNRC6B/MAPT/PIWIL2/NCL/MCRIP1/ZC3H12A/PNRC2/SNCAIP/G3BP2/PABPC1/LARP4/CNOT8/ZFAND1/LARP1/CNOT7/TDRKH/PITPNM1/CAPRIN1/PUM1/AJUBA/PSMA6/PSMA4/IQGAP1/CNOT1/KPNB1/CIRBP/ELAVL1/SAMD4B/PRKAA2/PAN2/CARHSP1/SMN1/BARD1	57
CC	GO:0150034	distal axon	66/3344	296/21659	0.00108246	0.0187866	0.0159267	PALLD/TRPC5/NTRK2/PTPRO/TBC1D24/CPLX4/SSH1/TRAK1/PTCH1/CPEB4/PPP1R9A/ADGRL1/ELK1/DTNBP1/PTK2B/TH/BOC/ZFYVE27/MYO5A/APP/SIRT2/CPLX2/ARHGAP4/NRP1/KCNAB2/MYH10/SNCA/GPER1/INPP5J/AAK1/ALS2/GNRH1/CTNND1/ZPR1/AP1S1/SNAP25/ABITRAM/MAPT/MAP2/KCNK2/CAD/SHANK2/ADCY10/RUFY3/GPM6A/CALB1/STMN4/EPS8/DISC1/EPHA4/TSC1/DCTN2/LRP1/PSEN1/KLC1/TSHZ3/IQGAP1/PRRT2/MYO9A/KATNB1/TRPV2/CBARP/APBB1/SHTN1/CDKL5/DOCK7	66
CC	GO:0097060	synaptic membrane	97/3344	467/21659	0.00115099	0.0195417	0.0165668	PRRT1/EFNB3/LRRC4/ABHD17A/SYT1/SLC6A3/PTPRO/GRIA2/TRPV1/STX19/STXBP5/PRR7/CHRNA3/PSD3/GRID1/RGS7BP/CPEB4/PDE2A/NLGN4Y/ADGRL1/DTNBP1/IL31RA/PJA2/SYNE1/RUSC1/CHRNB2/SORCS3/NSMF/DLGAP3/P2RY4/NRP1/TMEM240/NRCAM/NLGN4X/FLOT2/GPER1/ADAM10/SLC8A1/DNM1L/NLGN1/BAIAP2/CDH2/GHSR/SNAP25/MPDZ/SEMA4F/AKAP9/PICK1/GRIK4/DBNL/CABP1/CSPG5/SHANK2/ANK3/GABBR1/GRM8/MPP2/SLC6A9/SLITRK3/DNM1/TMUB1/CACNA1C/RIMS1/GRM1/ST…	97
CC	GO:0030173	integral component of Golgi membrane	19/3344	60/21659	0.00124659	0.0203028	0.017212	TVP23A/LFNG/SLC39A13/SAMD8/PCSK5/RER1/A4GALT/STEAP2/BET1L/MFNG/SGMS1/CHST12/LARGE1/QSOX2/ERGIC2/B4GALNT1/TVP23C/SLC35A4/SLC35A3	19
CC	GO:0099091	postsynaptic specialization, intracellular component	10/3344	23/21659	0.0012478	0.0203028	0.017212	PRR7/TNIK/TANC2/BAIAP2/CTNND1/FYN/ACTN2/ABR/SH3GL1/CDKL5	10
CC	GO:0016459	myosin complex	18/3344	56/21659	0.00136907	0.0218213	0.0184993	MYO1H/LIMCH1/BMF/MYO5A/MYO3A/MYH10/MYH9/MYO3B/MYO7B/MYL3/MYO1B/MYO7A/CGN/MYO10/MYO9A/MYH3/MYO9B/MYO15A	18
CC	GO:0031228	intrinsic component of Golgi membrane	20/3344	65/21659	0.00139823	0.0218403	0.0185155	TVP23A/LFNG/SLC39A13/SAMD8/PCSK5/RER1/A4GALT/STEAP2/BET1L/MFNG/SGMS1/CHST12/LARGE1/QSOX2/ERGIC2/B4GALNT1/CHST5/TVP23C/SLC35A4/SLC35A3	20
CC	GO:0005881	cytoplasmic microtubule	21/3344	70/21659	0.00153638	0.0235277	0.019946	MISP/APC2/CEP162/CCSAP/MAP9/ODF3L2/HID1/HDAC6/SPACA9/MID1/CYLD/DYNC2LI1/SAA1/FAM161A/DYNLT3/MAPRE2/SRPRB/FAM161B/DCXR/SS18/BCAS3	21
CC	GO:0098589	membrane region	78/3344	367/21659	0.00173637	0.0260789	0.0221088	DYSF/TRPC5/KDR/CBLC/SLC6A3/ITGAM/TDGF1/PIKFYVE/PPP2R1B/GLIPR1L1/CHRNA3/PTCH1/RGS19/HDAC6/ADCY2/RET/EGFR/PTK2B/TRPM8/APP/HK1/FASLG/KIRREL1/CHRNB2/SORBS1/BMPR2/PARK7/FLOT2/CLN3/KCNE1/SULF1/CDH2/GHSR/PRNP/FLOT1/MAPT/PPT1/SCN5A/XPO1/ADGRG1/GNAI1/SMPD2/LAT2/MAPK3/MME/NOS1AP/ADD1/TLR1/CD14/TLR6/FYN/CTNNA1/BIRC2/STIM1/GRIP1/CORO1C/SCARB1/DAG1/CNTN1/TGFBR1/SELPLG/STAT6/TRIP11/PSEN1/ANXA2/IQGAP1/SPRED1/ST…	78
CC	GO:0031514	motile cilium	45/3344	190/21659	0.00183903	0.0266711	0.0226108	TEKT2/RNF38/TEKT5/FLACC1/AK8/IQCD/CATSPER2/SPAG17/CFAP36/CCR6/SPACA9/HYAL3/CATSPERE/CATSPERD/CFAP69/TSSK1B/NPHP1/SEPTIN12/DYNC2H1/DYNC2LI1/SEPTIN7/CATSPERG/IFT74/IFT27/LYZL4/SEPTIN4/KLC3/ADCY10/TTC26/PKD2/KIF2A/CFAP300/ARL13B/STARD10/AKAP3/SCNN1A/PMFBP1/IFT81/AK7/FOPNL/CABYR/DRC3/IFT20/PRKACA/MAFIP	45
CC	GO:0043198	dendritic shaft	14/3344	40/21659	0.0018441	0.0266711	0.0226108	ZMYND8/JPH4/APP/KIRREL1/GPER1/INPP5J/SLC8A1/NLGN1/BAIAP2/MAP2/MPP2/EPHA4/PSEN1/SYNGAP1	14
CC	GO:0098858	actin-based cell projection	54/3344	238/21659	0.00195124	0.0269027	0.0228072	CEACAM1/CDH23/SLC10A2/ABI2/ANKS4B/SYTL1/TPRN/PPP1R9A/SPATA13/MYO5A/APP/SPN/MYO3A/TSPEAR/TBC1D10A/MYO3B/OSBPL3/MYO7B/ERMN/MPP1/NLGN1/ACTA2/BAIAP2/RAPH1/MUC20/CD302/MYO1B/ACTG2/ABITRAM/DOCK4/MAP2/MYO7A/CNP/RUFY3/GPM6A/RIPOR2/MYO10/CALB1/KIF13B/FGD4/STARD10/EPS8/EPHA4/SCARB1/DAG1/ACTN2/VEZT/SYNE2/DCXR/IFT20/ATP8B1/APBB1/SHTN1/MYO15A	54
CC	GO:0032838	plasma membrane bounded cell projection cytoplasm	50/3344	217/21659	0.00199568	0.0269027	0.0228072	GLI1/CEP162/CCSAP/LCA5L/WDR90/AK8/DNAL1/TRAK1/SPAG17/DST/ATG5/DTNBP1/TRIM46/WDR63/HPCA/DNAH17/SOD1/HYDIN/HAP1/FLOT2/DYNC2H1/WDPCP/DYNC2LI1/SEPTIN7/BAIAP2/TTLL3/MAP4/WASF1/MAPT/MAP2/AP3M2/AP3B1/CFAP57/ARL13B/KIFAP3/DYNLL1/SPATA7/ZC3H14/BLOC1S6/DRC3/PIK3C3/BLOC1S3/SEPTIN9/PRKACA/IQCA1L/KCNAB1/CDKL5/KIF1B/EFHC1/RP1	50
CC	GO:0035770	ribonucleoprotein granule	58/3344	260/21659	0.00206332	0.0269027	0.0228072	DHX36/DYNC1I1/LIN28A/YBX1/SYNE1/HABP4/HNRNPK/DDX1/LARP4B/GIGYF2/POLR2D/TIAL1/MOV10/VCP/DDX19A/CNOT2/NBDY/PSMC2/APOBEC3D/DIS3L2/TRIM5/SNRPG/PUM2/EIF4A2/TNRC6B/MAPT/PIWIL2/NCL/MCRIP1/ZC3H12A/PNRC2/SNCAIP/G3BP2/YTHDC2/PABPC1/LARP4/CNOT8/ZFAND1/LARP1/CNOT7/TDRKH/PITPNM1/CAPRIN1/PUM1/AJUBA/PSMA6/PSMA4/IQGAP1/CNOT1/KPNB1/CIRBP/ELAVL1/SAMD4B/PRKAA2/PAN2/CARHSP1/SMN1/BARD1	58
CC	GO:0099568	cytoplasmic region	58/3344	260/21659	0.00206332	0.0269027	0.0228072	GLI1/CEP162/CCSAP/LCA5L/WDR90/AK8/DNAL1/TRAK1/SPAG17/DST/ATG5/DTNBP1/TRIM46/WDR63/HPCA/DNAH17/SOD1/HYDIN/HAP1/FLOT2/DYNC2H1/WDPCP/DYNC2LI1/SEPTIN7/BAIAP2/DCTN1/CTNND1/TTLL3/MAP4/WASF1/MAPT/GPSM2/MAP2/GNAI1/RIMS1/PKD2/CTBP1/AP3M2/AP3B1/EPB41L2/CFAP57/ARL13B/KIFAP3/DYNLL1/SPATA7/ZC3H14/BLOC1S6/DRC3/PIK3C3/BLOC1S3/SEPTIN9/PRKACA/IQCA1L/KCNAB1/CDKL5/KIF1B/EFHC1/RP1	58
CC	GO:0030117	membrane coat	27/3344	100/21659	0.00206679	0.0269027	0.0228072	AP4B1/SEC23B/AP4S1/CHMP4A/VPS39/ARCN1/BAIAP2L2/VPS41/TBC1D5/AP1S1/AP5M1/SGIP1/ARFGAP3/KCNQ5/AP4M1/DNM1/SEC31A/FCHO2/AP3M2/AP3B1/AP2A2/PICALM/SEC23A/AP1G1/EPN2/AP1M1/AP2B1	27
CC	GO:0048475	coated membrane	27/3344	100/21659	0.00206679	0.0269027	0.0228072	AP4B1/SEC23B/AP4S1/CHMP4A/VPS39/ARCN1/BAIAP2L2/VPS41/TBC1D5/AP1S1/AP5M1/SGIP1/ARFGAP3/KCNQ5/AP4M1/DNM1/SEC31A/FCHO2/AP3M2/AP3B1/AP2A2/PICALM/SEC23A/AP1G1/EPN2/AP1M1/AP2B1	27
CC	GO:0098857	membrane microdomain	75/3344	354/21659	0.00229101	0.0293324	0.024867	DYSF/TRPC5/KDR/CBLC/SLC6A3/ITGAM/TDGF1/PIKFYVE/PPP2R1B/GLIPR1L1/CHRNA3/PTCH1/RGS19/HDAC6/ADCY2/RET/EGFR/PTK2B/TRPM8/APP/HK1/FASLG/KIRREL1/CHRNB2/SORBS1/BMPR2/PARK7/FLOT2/CLN3/KCNE1/SULF1/CDH2/GHSR/PRNP/FLOT1/MAPT/PPT1/SCN5A/ADGRG1/GNAI1/SMPD2/LAT2/MAPK3/MME/NOS1AP/ADD1/TLR1/CD14/TLR6/FYN/CTNNA1/BIRC2/STIM1/GRIP1/CORO1C/SCARB1/DAG1/CNTN1/TGFBR1/SELPLG/STAT6/PSEN1/ANXA2/IQGAP1/SPRED1/STOML1/PRKACA/…	75
CC	GO:0032432	actin filament bundle	22/3344	78/21659	0.00286443	0.0360826	0.0305896	PLS3/LIMCH1/TPM1/SORBS1/MYH10/RFLNA/SEPTIN12/SEPTIN7/MYH9/LPP/ZYX/PXN/MYLK/PLS1/SEPTIN11/PDLIM5/TPM3/PTK2/ACTN1/FERMT2/SEPTIN9/DCTN4	22
CC	GO:0045121	membrane raft	74/3344	353/21659	0.00323643	0.0401215	0.0340136	TRPC5/KDR/CBLC/SLC6A3/ITGAM/TDGF1/PIKFYVE/PPP2R1B/GLIPR1L1/CHRNA3/PTCH1/RGS19/HDAC6/ADCY2/RET/EGFR/PTK2B/TRPM8/APP/HK1/FASLG/KIRREL1/CHRNB2/SORBS1/BMPR2/PARK7/FLOT2/CLN3/KCNE1/SULF1/CDH2/GHSR/PRNP/FLOT1/MAPT/PPT1/SCN5A/ADGRG1/GNAI1/SMPD2/LAT2/MAPK3/MME/NOS1AP/ADD1/TLR1/CD14/TLR6/FYN/CTNNA1/BIRC2/STIM1/GRIP1/CORO1C/SCARB1/DAG1/CNTN1/TGFBR1/SELPLG/STAT6/PSEN1/ANXA2/IQGAP1/SPRED1/STOML1/PRKACA/CD79A…	74
CC	GO:0005911	cell-cell junction	91/3344	449/21659	0.00338031	0.0412504	0.0349707	CEACAM1/MISP/TMEM204/ABI2/EPCAM/CLDN16/VAV1/PIKFYVE/LSR/APP/SIRT2/AHI1/KIRREL1/PTPRK/GJA8/SORBS1/TJAP1/JCAD/CDSN/SHROOM2/BAIAP2L2/LAMA1/NPHP1/KRIT1/PRKCD/FLOT2/PMP22/NHS/PTPN6/PTPRM/SLC8A1/LIMS1/KIT/SGSM3/CDH2/DSP/IGSF11/CTNND1/ECT2/CDC42BPA/SH3KBP1/MPDZ/FLOT1/UBA1/ESAM/PLXDC1/SCN5A/PXN/ANK3/PARD3B/PARD6G/KLHL24/FRMD4A/PKD2/RAPGEF2/CGN/GAB1/ADGRB1/CTNNA1/COL13A1/PTK2/MAGI2/PAK1/CFL1/STARD10/WASF2…	91
CC	GO:0097228	sperm principal piece	9/3344	22/21659	0.00360812	0.0433529	0.0367531	CCR6/CATSPERE/CATSPERD/CATSPERG/IFT27/KIF2A/AKAP3/SCNN1A/IFT81	9
CC	GO:0017053	transcription repressor complex	22/3344	80/21659	0.00402099	0.0475817	0.0403382	CHD5/HMGB1/RBPJ/MIER1/HDGF/PASD1/TBL1X/NCOR2/RBBP7/HDAC4/TBL1XR1/CHD3/JAZF1/RCOR3/N4BP2L2/CTBP1/HDAC2/CHD4/SIN3A/NCOR1/ZNF350/REST	22
CC	GO:0035869	ciliary transition zone	19/3344	66/21659	0.00419746	0.0489286	0.04148	CCSAP/CFAP36/IFT122/AHI1/TCTN1/NPHP1/B9D1/DYNC2LI1/FAM161A/BBS9/TMEM67/MYO7A/TMEM107/CDKL1/KIFAP3/CEP290/SPATA7/IFT20/RP1	19
MF	GO:0003779	actin binding	125/3225	463/19669	3.72403e-09	3.54186e-06	3.18391e-06	CEACAM1/EPS8L1/MISP/PALLD/TRPC5/CAPZB/CSRP3/PLS3/MYOZ3/GCSAM/MYO1H/LIMCH1/SSH1/HDAC6/PPP1R9A/DST/EGFR/MYBPC2/TPM1/MYO5A/WIPF1/TTN/MACF1/VASH2/SYNE1/RCSD1/RUSC1/SORBS1/SPTAN1/HPCA/MYOM3/CROCC/MYO3A/MYH10/VPS16/SHROOM2/FBXO25/DIAPH1/SPTBN1/SNCA/CAMK2B/MRTFA/PLEC/DAAM2/DIAPH3/MYH9/LSP1/MYO3B/MYO7B/ERMN/CALD1/LASP1/CAP1/KLHL2/TNS1/EPB41L1/TRIOBP/CCDC88A/MYL3/PICK1/MYO1B/NEXN/PARVB/WASF1/ABITRAM/MAPT/…	125
MF	GO:0017016	Ras GTPase binding	128/3225	483/19669	8.25401e-09	3.54186e-06	3.18391e-06	EPS8L1/ABI2/RAP1GAP/RANBP3L/VAV1/SYTL2/SYTL1/TBC1D15/STXBP5/RABGAP1L/RPH3AL/ARHGAP44/SPATA13/RAPGEF5/RCBTB2/TBC1D28/ARHGEF1/TBC1D22A/TRAPPC3L/RAP1A/MYO5A/DENND4C/ARHGEF11/ITSN2/NCF2/ARHGAP4/PLCE1/YIPF1/RCC2/ARHGEF7/TBC1D4/DIAPH1/SOD1/RAB3IL1/BICDL1/DAAM2/DIAPH3/MADD/TBC1D10A/RGPD3/TBC1D2B/TBC1D14/ALS2/TBC1D5/DNM1L/CDC42EP1/SGSM3/FARP2/TBC1D25/EHD1/RALGPS1/ITPKA/SGSM2/ECT2/TRIOBP/RGPD5/MAPKAP1/RAB…	128
MF	GO:0031267	small GTPase binding	131/3225	498/19669	9.02003e-09	3.54186e-06	3.18391e-06	EPS8L1/ABI2/RAP1GAP/RANBP3L/VAV1/SYTL2/SYTL1/TBC1D15/STXBP5/RABGAP1L/RPH3AL/ARHGAP44/SPATA13/RAPGEF5/RCBTB2/TBC1D28/ARHGEF1/TBC1D22A/TRAPPC3L/RAP1A/MYO5A/DENND4C/ARHGEF11/ITSN2/NCF2/ARHGAP4/PLCE1/YIPF1/RCC2/ARHGEF7/TBC1D4/DIAPH1/SOD1/RAB3IL1/BICDL1/DAAM2/DIAPH3/MADD/TBC1D10A/RGPD3/TBC1D2B/TBC1D14/ALS2/TBC1D5/DNM1L/CDC42EP1/SGSM3/FARP2/TBC1D25/PEX5/EHD1/RALGPS1/ITPKA/SGSM2/ECT2/TRIOBP/RGPD5/MAPKAP…	131
MF	GO:0015631	tubulin binding	98/3225	351/19669	3.01201e-08	8.87038e-06	7.97391e-06	GLI1/APC2/DYSF/CEP70/CCSAP/TPPP3/DNAL1/MAP9/DYNC1I1/HDAC6/DST/RAD51D/ADNP/MAP4K4/KIF23/CDK5RAP2/KIF21A/MACF1/PRUNE1/PSRC1/RCC2/PDCD5/MID1/CCDC88C/KRIT1/EML3/SNCA/RAE1/MX1/EML4/FAM161A/CACYBP/VPS41/DNM1L/DCTN1/PDE4B/TUBGCP6/KIF9/IFT74/CCDC88A/PRNP/MAP4/SGIP1/MAPRE2/MAPT/LRPPRC/SUN2/MAP2/KLC3/DNM1/BRCA1/HAUS4/KIF2A/TRIM36/FCHO2/TERF1/POLB/FYN/MTUS1/CEP57L1/STMN4/KIF13B/NDRG1/MTCL1/STIM1/HOOK3/REEP1…	98
MF	GO:0004674	protein serine/threonine kinase activity	123/3225	480/19669	1.23938e-07	2.91999e-05	2.62489e-05	TAF1L/DCLK1/CDK15/MAP3K13/RSKR/TTBK1/FAM20C/DYRK2/CAMK2G/CDK20/CDK10/STRADA/PHKA1/KSR2/CDK11B/SBK1/EGFR/PTK2B/AURKA/MAP4K4/TNIK/CDK11A/AKT2/TRPM6/TTN/HIPK1/MAP2K3/MAP3K21/MARK1/NEK6/PRKG1/BMPR2/MYO3A/STK24/TSSK1B/MAP3K4/STRADB/LATS1/PRKCD/MAPK10/ULK2/CAMK2B/CHEK2/MYO3B/AAK1/BUB1B/BUB1/ITPKA/CDC42BPA/LTBP1/MAST4/PASK/TLK1/KALRN/STK25/NEK7/PDIK1L/OXSR1/MTOR/PAK6/IRAK1/ERCC3/MYLK/MAPK3/SRPK2/BCKDK/G…	123
MF	GO:0008017	microtubule binding	75/3225	260/19669	3.02802e-07	5.945e-05	5.34418e-05	GLI1/APC2/DYSF/CCSAP/MAP9/DYNC1I1/HDAC6/DST/MAP4K4/KIF23/CDK5RAP2/KIF21A/MACF1/PSRC1/RCC2/MID1/CCDC88C/KRIT1/EML3/SNCA/RAE1/MX1/EML4/FAM161A/VPS41/DNM1L/DCTN1/TUBGCP6/KIF9/CCDC88A/PRNP/MAP4/SGIP1/MAPRE2/MAPT/LRPPRC/SUN2/MAP2/KLC3/DNM1/HAUS4/KIF2A/FCHO2/TERF1/POLB/MTUS1/CEP57L1/KIF13B/NDRG1/MTCL1/STIM1/HOOK3/REEP1/CEP57/RACGAP1/EML5/FMN1/PRC1/KIFC3/TUBGCP4/GABARAPL2/STARD9/KATNB1/KIF22/NDE1/SPAG5/…	75
MF	GO:0035091	phosphatidylinositol binding	72/3225	250/19669	5.53546e-07	9.31539e-05	8.37394e-05	PLEK2/SYT1/GSDMC/ITPR1/TRPV1/SYTL2/ZFYVE1/PITPNB/WASHC2C/MARK1/PHLDA3/SNX21/PLCB1/RUBCNL/ESYT3/GSDMB/KRIT1/SNX16/SEPTIN12/HS1BP3/PLEKHB2/SNX30/COMMD1/WDFY1/CCDC88A/MAPKAP1/PASK/MYO1B/MAPT/ARFIP1/SNX8/PARD3B/WIPI2/PFN2/ARAP3/ATP13A2/FCHO2/MYO10/WDFY3/ZFYVE28/SGK3/SCIN/OSBPL5/PICALM/PITPNM1/C2CD2L/GSDMD/SNX19/PLCZ1/PLEKHA5/RPS6KC1/SCARB1/ACTN2/RACGAP1/TPCN1/FERMT2/RNF34/ANXA2/SNX1/IQGAP1/ZCCHC14/AN…	72
MF	GO:0005543	phospholipid binding	112/3225	442/19669	8.13993e-07	0.00011986	0.000107747	PLEK2/APOB/DYSF/SYT1/GSDMC/PLA2G4D/ITPR1/TRPV1/SYTL2/ZFYVE1/HMGB1/CARMIL2/PITPNB/SYT3/ARHGAP44/SYT8/PLA2G4C/WASHC2C/MARK1/PHLDA3/SHC1/SNX21/TREM2/SYT15/PLA2G2D/PLCB1/RUBCNL/BAIAP2L2/CPNE9/ESYT3/SPTBN1/GSDMB/KRIT1/SNCA/PEMT/SNX16/SEPTIN12/HS1BP3/PLEKHB2/CHMP3/SNX30/COMMD1/OSBPL10/WDFY1/CCDC88A/MAPKAP1/PASK/SGIP1/PICK1/ANXA11/MYO1B/MAPT/RASA4/ARFIP1/NME4/SNX8/PARD3B/NF1/WIPI2/VAMP2/PFN2/MME/RAPGEF2…	112
MF	GO:0030695	GTPase regulator activity	89/3225	341/19669	2.96429e-06	0.000387993	0.000348781	ARHGAP28/SEC23B/ARHGAP24/RAP1GAP/TBC1D24/RANBP3L/ARHGAP6/RALGAPA1/SIPA1L2/ARHGAP12/TBC1D15/STXBP5/WNT11/RABGAP1L/ARHGAP44/TBC1D28/ARHGEF1/TBC1D22A/ARHGEF11/RGS17/RGS16/ARHGAP4/RGS3/NRP1/TBC1D4/PLCB1/GAPVD1/KRIT1/DEPDC5/TBC1D10A/RGPD3/TBC1D2B/TBC1D14/TBC1D5/DNM1L/BNIP2/SGSM3/TBC1D25/GARNL3/RUNDC3A/SGSM2/ECT2/RGPD5/ARHGAP5/ARFGAP3/ARHGAP22/CDC42SE1/ARHGEF19/RASGRP3/DOCK4/TBC1D7/GPSM2/RASA4/AGAP3/NF…	89
MF	GO:0017048	Rho GTPase binding	57/3225	194/19669	4.09997e-06	0.000482977	0.000434166	EPS8L1/ABI2/VAV1/ARHGAP44/SPATA13/ARHGEF1/ARHGEF11/ITSN2/NCF2/ARHGAP4/RCC2/ARHGEF7/DIAPH1/SOD1/DAAM2/DIAPH3/ALS2/CDC42EP1/FARP2/ITPKA/ECT2/TRIOBP/KALRN/CDC42SE1/ARHGEF19/WASF1/ARHGEF16/DOCK4/PAK6/PARD6G/ARHGEF3/PLEKHG3/HACE1/MAP3K11/PAK1/FGD4/CDC42EP2/EPS8/CORO1C/ARHGDIB/FGD5/STRN3/IQGAP1/ABR/CDC42EP4/PLEKHG2/MYO9B/PAK4/SRGAP2/CDKL5/SRGAP1/ARHGEF9/OBSCN/DOCK7/PLEKHG4B/RASGRF2/RTKN	57
MF	GO:0005096	GTPase activator activity	78/3225	300/19669	1.36778e-05	0.00136336	0.00122558	ARHGAP28/SEC23B/ARHGAP24/RAP1GAP/TBC1D24/RANBP3L/ARHGAP6/RALGAPA1/SIPA1L2/ARHGAP12/TBC1D15/STXBP5/WNT11/RABGAP1L/ARHGAP44/TBC1D28/ARHGEF1/TBC1D22A/ARHGEF11/RGS17/RGS16/ARHGAP4/RGS3/NRP1/TBC1D4/PLCB1/GAPVD1/DEPDC5/TBC1D10A/RGPD3/TBC1D2B/TBC1D14/TBC1D5/DNM1L/BNIP2/SGSM3/TBC1D25/GARNL3/SGSM2/ECT2/RGPD5/ARHGAP5/ARFGAP3/ARHGAP22/ARHGEF19/RASGRP3/DOCK4/TBC1D7/RASA4/AGAP3/NF1/ARHGAP25/RAPGEF2/ARAP3/TBC1…	78
MF	GO:0060589	nucleoside-triphosphatase regulator activity	96/3225	388/19669	1.38882e-05	0.00136336	0.00122558	ARHGAP28/SEC23B/ARHGAP24/TOR1AIP1/RAP1GAP/TBC1D24/RANBP3L/ARHGAP6/RALGAPA1/SIPA1L2/ARHGAP12/TBC1D15/STXBP5/WNT11/RABGAP1L/ARHGAP44/TBC1D28/ARHGEF1/TBC1D22A/ARHGEF11/RGS17/RGS16/ARHGAP4/RGS3/NRP1/TBC1D4/PLCB1/GAPVD1/KRIT1/DEPDC5/TBC1D10A/RGPD3/TBC1D2B/TBC1D14/TBC1D5/DNM1L/BNIP2/SGSM3/TBC1D25/DNAJB2/GARNL3/RUNDC3A/SGSM2/ECT2/NCAPH/RGPD5/ARHGAP5/ARFGAP3/ARHGAP22/DNAJB6/CDC42SE1/ARHGEF19/RASGRP3/DOCK…	96
MF	GO:1901981	phosphatidylinositol phosphate binding	49/3225	167/19669	1.95675e-05	0.00170023	0.0015284	PLEK2/SYT1/GSDMC/SYTL2/ZFYVE1/WASHC2C/MARK1/PHLDA3/SNX21/PLCB1/RUBCNL/GSDMB/KRIT1/PLEKHB2/COMMD1/MAPKAP1/MYO1B/MAPT/ARFIP1/WIPI2/PFN2/ARAP3/ATP13A2/FCHO2/MYO10/ZFYVE28/SCIN/OSBPL5/PICALM/GSDMD/SNX19/PLCZ1/PLEKHA5/ACTN2/RACGAP1/TPCN1/FERMT2/RNF34/ANXA2/IQGAP1/ANKFY1/ALOX15/ANXA8/PLEKHA2/RAG2/SDCBP/WDR45/KIF16B/OBSCN	49
MF	GO:0140097	catalytic activity, acting on DNA	59/3225	213/19669	2.05086e-05	0.00170023	0.0015284	CHD5/EXO5/DHX36/MCM9/TREX2/ERCC6L/DCLRE1C/DDX1/NAV2/FBH1/ZRANB3/SMUG1/CDC45/EXD2/DMC1/POLL/MPG/DKC1/APEX1/CHD3/POLD1/CHD6/POLH/RAD50/ERCC3/PBRM1/APTX/RFC2/MUTYH/MCM2/RAD54L/POLK/ENDOV/TERF1/POLB/GINS4/CHRAC1/TOP1MT/ASCC3/CHD7/RECQL4/MRE11/HMGA2/TOP3A/CHD4/DDX11/XRCC3/ISG20/FAN1/NEIL1/LIG3/ERCC2/DNMT1/LIG1/MCM3/NBN/DFFB/CHD2/FTO	59
MF	GO:1902936	phosphatidylinositol bisphosphate binding	37/3225	115/19669	2.20412e-05	0.00170023	0.0015284	PLEK2/SYT1/GSDMC/SYTL2/ZFYVE1/WASHC2C/MARK1/PHLDA3/SNX21/PLCB1/GSDMB/KRIT1/COMMD1/MAPKAP1/MYO1B/MAPT/WIPI2/PFN2/ARAP3/ATP13A2/FCHO2/SCIN/PICALM/GSDMD/PLCZ1/PLEKHA5/ACTN2/TPCN1/ANXA2/ALOX15/ANXA8/PLEKHA2/RAG2/SDCBP/WDR45/KIF16B/OBSCN	37
MF	GO:0048365	Rac GTPase binding	27/3225	74/19669	2.30932e-05	0.00170023	0.0015284	EPS8L1/ABI2/VAV1/ARHGAP44/SPATA13/NCF2/ARHGAP4/RCC2/SOD1/ALS2/FARP2/ITPKA/WASF1/DOCK4/PAK6/HACE1/MAP3K11/PAK1/EPS8/CORO1C/ARHGDIB/IQGAP1/PAK4/SRGAP2/CDKL5/SRGAP1/DOCK7	27
MF	GO:0003774	motor activity	43/3225	144/19669	3.88072e-05	0.00268911	0.00241734	MYO1H/DNAL1/GPR88/DYNC1I1/KIF23/MYO5A/KIF21A/TCTE3/WDR63/MYO3A/MYH10/DNAH17/DYNC2H1/DYNC2LI1/MYH9/MYO3B/MYO7B/DYNC1I2/DCTN1/KLC2/KIF9/DYNLT3/DYNC1LI1/DNAH14/MYO1B/MYO7A/KLC3/CGN/KIF2A/MYO10/KIF13B/DCTN2/DYNLL1/KLC1/KIFC3/MYO9A/STARD9/KIF22/MYH3/MYO9B/MYO15A/KIF1B/KIF16B	43
MF	GO:0042043	neurexin family protein binding	9/3225	14/19669	7.68454e-05	0.00502911	0.00452085	SYTL2/SYTL1/NLGN4Y/CEL/NLGN4X/NLGN1/CPE/NLGN3/NLGN2	9
MF	GO:0034979	NAD-dependent protein deacetylase activity	10/3225	17/19669	8.79624e-05	0.00545367	0.0049025	HDAC11/HDAC6/HDAC5/SIRT2/SIRT5/SIRT1/HDAC9/HDAC7/HDAC4/HDAC2	10
MF	GO:0033558	protein deacetylase activity	14/3225	30/19669	0.000104014	0.00612642	0.00550726	HDAC11/HDAC6/HDAC5/MIER1/SIRT2/SIRT5/SIRT1/HDAC9/HDAC7/HDAC4/HDAC10/HDAC2/BRMS1L/SIN3A	14
MF	GO:0005546	phosphatidylinositol-4,5-bisphosphate binding	26/3225	78/19669	0.000184289	0.0103377	0.00929296	SYT1/GSDMC/SYTL2/WASHC2C/MARK1/PHLDA3/SNX21/PLCB1/GSDMB/KRIT1/COMMD1/MAPKAP1/MYO1B/PFN2/FCHO2/SCIN/PICALM/GSDMD/PLCZ1/ACTN2/ANXA2/ALOX15/ANXA8/RAG2/SDCBP/OBSCN	26
MF	GO:0008094	DNA-dependent ATPase activity	38/3225	131/19669	0.000206543	0.0110594	0.00994174	CHD5/DHX36/MCM9/RAD51D/ERCC6L/SMARCA2/NAV2/FBH1/ZRANB3/CDC45/DMC1/CHD3/CHD6/SMARCA4/RAD50/ERCC3/PBRM1/RFC2/RAD51B/MCM2/RAD54L/RAD17/GINS4/ASCC3/CHD7/GTF2H1/RECQL4/MRE11/GTF2H3/CHD4/BPTF/DDX11/XRCC3/ERCC2/MCM3/NBN/CHD2/CDK7	38
MF	GO:0005547	phosphatidylinositol-3,4,5-trisphosphate binding	16/3225	39/19669	0.000221624	0.0112837	0.0101434	ZFYVE1/WASHC2C/PHLDA3/PLEKHB2/COMMD1/MAPKAP1/MYO1B/ARAP3/MYO10/RACGAP1/FERMT2/IQGAP1/ANXA8/RAG2/KIF16B/OBSCN	16
MF	GO:0031078	histone deacetylase activity (H3-K14 specific)	7/3225	10/19669	0.000239468	0.0112837	0.0101434	HDAC11/HDAC6/HDAC5/HDAC9/HDAC7/HDAC4/HDAC2	7
MF	GO:0032041	NAD-dependent histone deacetylase activity (H3-K14 specific)	7/3225	10/19669	0.000239468	0.0112837	0.0101434	HDAC11/HDAC6/HDAC5/HDAC9/HDAC7/HDAC4/HDAC2	7
MF	GO:0016796	exonuclease activity, active with either ribo- or deoxyribonucleic acids and producing 5'-phosphomonoesters	21/3225	59/19669	0.000270513	0.0122563	0.0110176	EXO5/TREX2/DCLRE1C/CNOT6/EXD2/CNOT2/DIS3L2/APEX1/POLD1/APTX/EXOSC9/CNOT8/CNOT7/DIS3L/ANGEL2/REXO2/MRE11/DIS3/ISG20/CNOT1/PAN2	21
MF	GO:0004407	histone deacetylase activity	13/3225	29/19669	0.000302022	0.0131771	0.0118454	HDAC11/HDAC6/HDAC5/MIER1/SIRT2/SIRT1/HDAC9/HDAC7/HDAC4/HDAC10/HDAC2/BRMS1L/SIN3A	13
MF	GO:0017136	NAD-dependent histone deacetylase activity	9/3225	16/19669	0.000320432	0.013481	0.0121186	HDAC11/HDAC6/HDAC5/SIRT2/SIRT1/HDAC9/HDAC7/HDAC4/HDAC2	9
MF	GO:1901681	sulfur compound binding	67/3225	274/19669	0.000368273	0.0149595	0.0134477	VTN/APOB/LIPH/TMEM184A/ADAMTS15/GSTM1/FGFBP3/F2/GSTM4/PTCH1/PANK1/ACOT11/SMOC2/RSPO1/SUV39H2/APP/HDGF/CCN6/ANGPTL3/SCP2/VEGFA/CEL/OGDHL/NRP1/PLA2G2D/PDCD5/ECI2/PRMT8/EVA1C/FGF1/ADAMTSL5/HSD17B12/NAV2/CBS/SLIT3/SAA1/DBI/PCCA/CHST12/CCDC80/CEP104/ECM2/LANCL1/PTGES2/ADGRG1/CHST15/TNXB/ABI3BP/SLIT2/NDNF/ACAD9/ANXA6/COL13A1/PRG2/PC/MDK/PRMT1/COMP/ACADVL/LRP1/SERPINA5/CRISPLD2/GCDH/AZU1/HLCS/FGF2/ACBD4	67
MF	GO:0030374	nuclear receptor transcription coactivator activity	23/3225	69/19669	0.000424126	0.016654	0.0149709	SFR1/TRERF1/THRB/NCOA7/DCAF6/NR1H3/PPARA/THRAP3/CCAR2/MED17/CCAR1/ACTN1/ACTN2/THRA/CALCOCO1/RARA/MED24/SS18/MED16/ATXN7L3/SRA1/PPARGC1A/FGF2	23
MF	GO:0005085	guanyl-nucleotide exchange factor activity	59/3225	236/19669	0.000439335	0.0166923	0.0150053	EPS8L1/RAPGEFL1/VAV1/SH2D3C/PSD3/SPATA13/RAPGEF5/RCBTB2/ARHGEF1/TRAPPC3L/RAP1A/DENND4C/ARHGEF11/ITSN2/PLCE1/IQSEC2/RCC2/ARHGEF7/GAPVD1/RASGRP2/RAB3IL1/MADD/TBC1D10A/ALS2/FARP2/RALGPS1/ECT2/KALRN/ARHGEF19/RASGRP3/ARHGEF16/DOCK4/MYCBP2/ARHGEF3/PLEKHG3/RAPGEF2/WDR41/ARFGEF1/EEF1D/FGD4/DENND2B/EPS8/FGD5/DIS3/HERC1/ABR/DOCK6/ANKRD27/RINL/TRAPPC5/PLEKHG2/RGL4/TRAPPC3/ARHGEF9/OBSCN/DOCK7/PLEKHG4B/DOCK9/…	59
MF	GO:0004693	cyclin-dependent protein serine/threonine kinase activity	13/3225	30/19669	0.00045344	0.0166923	0.0150053	CDK15/CDK20/CDK10/CDK11B/CDK11A/CDKL3/CDKL1/CDK17/CDK2/CCNK/CCND3/CDKL5/CDK7	13
MF	GO:0005521	lamin binding	9/3225	17/19669	0.000581961	0.0198599	0.0178528	TOR1AIP1/SYNE1/PLCB1/LBR/PRNP/SUN2/BNIP3L/AKAP8L/IFI27	9
MF	GO:0072341	modified amino acid binding	28/3225	92/19669	0.000582171	0.0198599	0.0178528	SYT1/GSDMC/GSTM1/SYTL2/TYMS/HMGB1/GSTM4/SYT3/SYT8/MARK1/SYT15/GSDMB/CBS/SLC19A1/FTCDNL1/OSBPL10/LANCL1/PTGES2/MME/DHFR/FCHO2/ANXA6/ADGRB1/SCIN/OSBPL5/GSDMD/SCARB1/ANXA2	28
MF	GO:0008408	3'-5' exonuclease activity	20/3225	58/19669	0.000602293	0.0198599	0.0178528	EXO5/TREX2/CNOT6/EXD2/CNOT2/DIS3L2/APEX1/POLD1/RAD50/EXOSC9/CNOT8/CNOT7/DIS3L/ANGEL2/REXO2/MRE11/DIS3/ISG20/CNOT1/PAN2	20
MF	GO:0050662	coenzyme binding	73/3225	309/19669	0.000606924	0.0198599	0.0178528	FMO5/NOX5/HDC/NOS2/DUOX1/GLDC/PANK1/ACOT11/SDSL/TH/TAT/PRODH/SUV39H2/SIRT2/SCP2/OGDHL/SIRT5/STEAP4/ECI2/PRMT8/GCH1/FOXRED2/CBS/SIRT1/DBI/SGPL1/MTO1/POR/LBR/GPD1L/KYAT1/PCCA/G6PD/TYW1/SPTLC3/PDXK/CRYL1/PGD/TXNRD2/CTBP1/HMGCR/AADAT/BDH2/DHFR/NNT/ACAD9/ME3/TM7SF2/MICAL2/PC/ACCS/PRMT1/NDUFA9/AIFM1/OGFOD2/ACADVL/SUOX/SPTLC2/GPHN/SHMT2/SQOR/DUS2/DHODH/OGFOD3/GCDH/GLYR1/HLCS/GCLC/KCNAB1/ACBD4/IDH3A/PNPO…	73
MF	GO:0097472	cyclin-dependent protein kinase activity	13/3225	31/19669	0.000664529	0.0211572	0.0190189	CDK15/CDK20/CDK10/CDK11B/CDK11A/CDKL3/CDKL1/CDK17/CDK2/CCNK/CCND3/CDKL5/CDK7	13
MF	GO:0004527	exonuclease activity	27/3225	89/19669	0.000764168	0.0236892	0.0212951	EXO5/TREX2/DCLRE1C/DDX1/CNOT6/EXD2/CNOT2/DIS3L2/APEX1/POLD1/RAD50/CPSF3/ZC3H12A/APTX/EXOSC9/CNOT8/ENPP2/CNOT7/DIS3L/ANGEL2/REXO2/MRE11/DIS3/ISG20/FAN1/CNOT1/PAN2	27
MF	GO:0019894	kinesin binding	16/3225	43/19669	0.000810154	0.0244708	0.0219977	NEK6/CROCC/SNCA/KTN1/KLC2/RAB29/KLC3/KIFAP3/DISC1/PRC1/AP1G1/NUP62/SHTN1/SPAG9/FAM83D/KIF1B	16
MF	GO:0080025	phosphatidylinositol-3,5-bisphosphate binding	12/3225	28/19669	0.000844596	0.0248734	0.0223596	PLEK2/WASHC2C/PHLDA3/COMMD1/MAPKAP1/WIPI2/ATP13A2/PLEKHA5/TPCN1/RAG2/WDR45/KIF16B	12
MF	GO:0051015	actin filament binding	53/3225	214/19669	0.00104796	0.02979	0.0267793	MISP/CAPZB/PLS3/PPP1R9A/EGFR/MYBPC2/TPM1/MYO5A/WIPF1/TTN/MACF1/SYNE1/RCSD1/MYOM3/MYH10/VPS16/SHROOM2/MYH9/MYO7B/ERMN/LASP1/TRIOBP/PICK1/MYO1B/NEXN/ABITRAM/DBNL/MYO7A/PLS1/TNNC1/ADD1/MYO10/TPM3/ANXA6/SCIN/CTNNA1/CFL1/CORO2B/CORO1C/ACTN1/ACTN2/AJUBA/FERMT2/SYNE2/SPTB/PSTPIP1/PKNOX2/BLOC1S6/CORO1A/CORO6/MYH3/ANXA8/SHTN1	53
MF	GO:0008307	structural constituent of muscle	17/3225	48/19669	0.00107649	0.02979	0.0267793	CSRP3/SORBS2/MYBPC2/TPM1/TTN/CSRP1/MYOM3/CAPN3/PLEC/MYL3/NEXN/ASPH/DAG1/ACTN2/SYNM/SMTN/OBSCN	17
MF	GO:0003678	DNA helicase activity	25/3225	82/19669	0.00108741	0.02979	0.0267793	CHD5/DHX36/MCM9/ERCC6L/NAV2/FBH1/ZRANB3/CDC45/CHD3/CHD6/RAD50/ERCC3/RFC2/MCM2/GINS4/ASCC3/CHD7/RECQL4/MRE11/CHD4/DDX11/ERCC2/MCM3/NBN/CHD2	25
MF	GO:0005516	calmodulin binding	52/3225	210/19669	0.00116629	0.0312249	0.0280692	CEACAM1/SYT1/TRPV1/IQCF1/NOS2/CAMK2G/PHKA1/EGFR/RYR1/MYO5A/CDK5RAP2/TTN/RGS16/SPTAN1/MYO3A/PLCB1/MYH10/SPTBN1/CAMK2B/PDE1C/PPP3CC/MYH9/SLC8A1/PPP3R1/CALD1/ITPKA/MYO1B/KCNQ5/SCN5A/MAP2/MYO7A/MYLK/CACNA1C/VAMP2/PLA2G6/ADD1/MYO10/SNTB1/KCNQ3/CNN1/PLCB3/CAMKK2/PDE1B/STRN3/IQGAP1/MYH3/MKNK2/MYO9B/CAMK1D/MYO15A/OBSCN/RASGRF2	52
MF	GO:0043325	phosphatidylinositol-3,4-bisphosphate binding	12/3225	30/19669	0.00174369	0.0452244	0.0406539	PLEK2/ZFYVE1/WASHC2C/PHLDA3/COMMD1/MAPKAP1/ARAP3/ANXA8/PLEKHA2/RAG2/KIF16B/OBSCN	12
MF	GO:0003714	transcription corepressor activity	60/3225	254/19669	0.00176598	0.0452244	0.0406539	BHLHE41/HOXC6/TLE2/ZMYND8/GON4L/SKOR1/ZNF85/ARID5A/MIER1/LHX9/HDGF/MXI1/BEND6/CBFA2T2/TBL1X/ZMYND11/AEBP2/SIRT1/HDAC9/THRB/WNT4/KCTD1/NCOR2/HDAC7/HDAC4/TBL1XR1/MXD1/JDP2/KMT5A/APEX1/SMARCA4/JAZF1/RBFOX2/RCOR3/FOXP3/PARP9/EZH2/SIAH2/N4BP2L2/NSD1/CTBP1/ZNF451/RUNX1T1/HSF4/CNOT7/ATF7IP/CCAR1/CITED2/TGIF1/E2F7/PRMT5/AJUBA/ZHX3/TLE3/SIN3A/RARA/NCOR1/TRIM28/GMNN/MECP2	60
MF	GO:0000900	translation repressor activity, mRNA regulatory element binding	8/3225	16/19669	0.00191814	0.0470743	0.0423168	TYMS/CPEB4/DHFR/PAIP2/CELF1/RARA/ZNF540/CPEB3	8
MF	GO:0016805	dipeptidase activity	8/3225	16/19669	0.00191814	0.0470743	0.0423168	SCRN1/SCRN3/PEPD/CPQ/NAALAD2/DPEP2/SCRN2/CNDP2	8

## Sheet: GO Term_mRNA chr_cluster 3
ONTOLOGY	ID	Description	GeneRatio	BgRatio	pvalue	p.adjust	qvalue	geneID	Count
BP	GO:0007409	axonogenesis	88/2310	494/20536	7.95842e-06	0.0139041	0.012783	RUFY3/FYN/POU4F3/SEMA3G/VAX2/TNN/NEO1/NRP2/S100B/DBN1/NRTN/DISC1/VEGFA/CNTN2/NEXN/PIK3R1/FGF8/NTN4/SEMA6D/NUMB/SRC/MACF1/ISLR2/GOLGA4/LGR6/LHX3/NIBAN2/MYPN/ANK3/LYPLA2/EPHB2/GRB2/ARHGAP4/MAPK3/BMP7/NRP1/SEMA3F/IFRD1/SEMA3A/SHOX2/GPC1/CREB1/PTPRA/SH3KBP1/LPAR3/HDAC6/BCL11B/GRB7/RHOA/DBNL/SEMA4D/ZEB2/CTNNA2/EPHB1/ARTN/ALCAM/ROBO2/BOC/BMPR1B/MARK2/PTK2/MATN2/CDKL3/PAK1/APBB1/LRRC4C/ADNP/RPS6KA5/RAP1…	88
BP	GO:0060996	dendritic spine development	28/2310	105/20536	9.42859e-06	0.0139041	0.012783	DBN1/DISC1/ARID1B/KALRN/DNM3/EPHB2/CAPRIN2/DOCK10/SHANK2/OPA1/PPP1R9A/ZMYND8/HDAC6/DBNL/ADAM10/EPHB1/DLG4/MEF2C/PDLIM5/HDAC2/PSEN1/CDK5R1/PTPRS/SRGAP2/NLGN3/SRCIN1/FMR1/SLC9A6	28
BP	GO:0009896	positive regulation of catabolic process	85/2310	476/20536	1.02679e-05	0.0139041	0.012783	PPARA/OPTN/KLHL40/INSR/DISC1/ASB11/ARNT/PRKN/MDM2/CAV1/SCOC/FZR1/MAPK3/CUL4B/RDX/SUMO1/ZC3H12D/TP53INP2/TNFAIP3/TAF1/PUM1/GIGYF2/HECW2/GPSM1/BCAP31/MLXIPL/RAB3GAP1/HDAC6/RALB/EPM2A/GGA1/TNRC6B/SH3BP4/NUB1/PRKCD/VSIR/CD81/ADAM8/PLEKHN1/COP1/CEBPA/ATXN3/HNRNPD/NNT/SNCA/EGF/RNF14/CALCOCO2/FBXL5/PABPC1/CNOT8/PTK2/TRIB1/AMBRA1/UVRAG/PRR5L/SESN3/CPT1A/APOA5/PIAS1/PIP4K2A/DCN/PIP4K2C/TMTC3/TPCN1/PRICKLE…	85
BP	GO:0031331	positive regulation of cellular catabolic process	75/2310	407/20536	1.09302e-05	0.0139041	0.012783	PPARA/OPTN/KLHL40/INSR/DISC1/ARNT/PRKN/MDM2/CAV1/SCOC/MAPK3/RDX/SUMO1/ZC3H12D/TP53INP2/TNFAIP3/TAF1/PUM1/GIGYF2/GPSM1/BCAP31/MLXIPL/RAB3GAP1/HDAC6/RALB/EPM2A/TNRC6B/SH3BP4/NUB1/PRKCD/CD81/ADAM8/PLEKHN1/COP1/CEBPA/ATXN3/HNRNPD/NNT/SNCA/EGF/RNF14/CALCOCO2/FBXL5/PABPC1/CNOT8/PTK2/TRIB1/AMBRA1/UVRAG/PRR5L/SESN3/CPT1A/APOA5/PIAS1/PIP4K2A/DCN/PIP4K2C/TMTC3/TPCN1/PRICKLE1/RBM23/PSEN1/STUB1/CNOT1/FBXO22/…	75
BP	GO:0048813	dendrite morphogenesis	36/2310	154/20536	1.42837e-05	0.0139041	0.012783	FYN/DBN1/CUX1/KALRN/DNM3/EPHB2/PHACTR1/CAPRIN2/NRP1/RBFOX2/YWHAH/DOCK10/SEMA3A/SHANK2/HECW2/OPA1/PPP1R9A/HDAC6/BTBD3/DBNL/SEMA4D/ADAM10/CTNNA2/EPHB1/GORASP1/DLG4/PDLIM5/CDKL3/SLC11A2/MEF2A/SARM1/CDK5R1/STK11/NLGN3/SRCIN1/FMR1	36
BP	GO:1990778	protein localization to cell periphery	65/2310	343/20536	1.667e-05	0.0139041	0.012783	VIL1/OPTN/CACNG8/ANK1/ZDHHC22/ARL6/PIK3R1/SKAP1/TSPAN14/EGFR/FYB1/SYTL2/NUMB/MACF1/GOLGA4/CNST/SORBS1/ANK3/EPHB2/WNK3/RER1/SCN3B/CAV1/C2CD5/RDX/PREPL/RAB34/EXOC5/PIP5K1A/GNAI1/SNAP47/APPL1/FAM126B/GGA1/TMBIM1/AP2M1/ADAM10/PLS1/JUP/CD81/AFDN/GORASP1/DLG4/MAPK10/GAK/IKBKB/EPB41L2/PACS1/CSRP3/GRIP1/LZTFL1/NUMA1/PRKCH/ANKRD9/ANXA2/GGA2/CSK/TMEM88/EPB41L3/GGA3/CLIP3/BSG/GRIP2/F11R/VPS35	65
BP	GO:1903829	positive regulation of cellular protein localization	66/2310	350/20536	1.69725e-05	0.0139041	0.012783	RUFY3/FYN/VIL1/SLC35D3/PIK3R1/EGFR/STOM/UBE2D3/TCF7L2/ABLIM3/IPO5/SRC/ECT2/CNST/PARP1/PRKN/SORBS1/ANK3/EPHB2/WNK3/RER1/MDM2/C2CD5/YWHAH/ITGB2/LIF/RDX/RAPGEF3/GNAI1/CASP8/BCAP31/MFF/TCAF2/CROCC/PLS1/PRKCD/JUP/PDCD10/CD81/TARDBP/TP53/EGF/PINX1/PAK1/ABCA7/PRR5L/EPB41L2/ATG13/GAS8/NUMA1/CCT4/PPP1R13B/PRKCH/PSEN1/MEAK7/NPTN/CYLD/CDK5RAP3/CDK5R1/STK11/BCAS3/AP2B1/CLIP3/TRIM28/BID/CCT7	66
BP	GO:0106027	neuron projection organization	26/2310	97/20536	1.75584e-05	0.0139041	0.012783	FYN/DBN1/INSR/KALRN/DNM3/EPHB2/LGMN/CAPRIN2/DCTN1/DOCK10/SHANK2/OPA1/PPP1R9A/ZMYND8/HDAC6/DBNL/ADAM10/EPHB1/DLG4/PDLIM5/ATP1A3/PSEN1/CDK5R1/NLGN3/SRCIN1/VPS35	26
BP	GO:0031346	positive regulation of cell projection organization	74/2310	407/20536	2.00741e-05	0.0141299	0.0129906	ARHGEF7/RP1/RUFY3/FYN/VIL1/LTK/GPM6A/DBN1/CUX1/DISC1/VEGFA/PLK5/HAP1/SCARF1/KALRN/SRC/MDK/MACF1/ISLR2/GOLGA4/PRKN/DNM3/RAPGEF1/SAXO1/CAPRIN2/BMP7/NRP1/ARSB/FGFR1/CORO1C/SHOX2/SHANK2/OPA1/PPP1R9A/ZMYND8/CFLAR/LPAR3/RHOA/CROCC/FSCN1/DBNL/FIG4/SEMA4D/ZEB2/EZH2/RREB1/DLG4/ROBO2/KDM1A/MARK2/NME2/RIMS2/TENM2/RIMS1/CDKL3/EPS8L2/PAK1/FUZ/APBB1/ADNP/GRIP1/HDAC4/ATF1/SYT1/PSEN1/NDRG4/NPTN/NDEL1/GRN/STK11/B…	74
BP	GO:0010769	regulation of cell morphogenesis involved in differentiation	61/2310	321/20536	2.74283e-05	0.0173759	0.0159748	ARHGEF7/RUFY3/SEMA3G/DBN1/CUX1/FGB/DISC1/VEGFA/CNTN2/FBLN1/KALRN/SEMA6D/MDK/MACF1/ISLR2/GOLGA4/DNM3/EPHB2/ARHGAP4/CAPRIN2/NRP1/YWHAH/SEMA3F/CORO1C/IFRD1/SEMA3A/SHOX2/HECW2/OPA1/PPP1R9A/LPAR3/RHOA/DBNL/SEMA4D/ADAM10/ZEB2/GORASP1/RREB1/ROBO2/PDLIM5/MARK2/NEDD9/PTK2/CDKL3/DMTN/PAK1/LRRC4C/ADNP/MYCBP2/PSEN1/SARM1/NDEL1/CDK5R1/STK11/UNC13D/PTPRS/BRSK1/ZSWIM8/NLGN3/SRCIN1/FMR1	61
BP	GO:0072659	protein localization to plasma membrane	55/2310	283/20536	3.51114e-05	0.0185152	0.0170223	VIL1/OPTN/ANK1/ZDHHC22/ARL6/PIK3R1/SKAP1/TSPAN14/EGFR/FYB1/SYTL2/NUMB/MACF1/GOLGA4/CNST/SORBS1/ANK3/EPHB2/WNK3/RER1/SCN3B/C2CD5/RDX/PREPL/RAB34/EXOC5/PIP5K1A/APPL1/FAM126B/GGA1/TMBIM1/AP2M1/PLS1/JUP/CD81/AFDN/GORASP1/GAK/IKBKB/PACS1/CSRP3/GRIP1/PRKCH/ANKRD9/ANXA2/GGA2/CSK/TMEM88/EPB41L3/GGA3/CLIP3/BSG/GRIP2/F11R/VPS35	55
BP	GO:0016358	dendrite development	51/2310	257/20536	3.76445e-05	0.0185152	0.0170223	FYN/DBN1/CUX1/DISC1/ARID1B/SCARF1/KALRN/DNM3/EPHB2/PHACTR1/CAPRIN2/BMP7/NRP1/RBFOX2/YWHAH/DOCK10/SEMA3A/SHANK2/HECW2/OPA1/PPP1R9A/ZMYND8/HDAC6/RHOA/BTBD3/DBNL/SEMA4D/ADAM10/CTNNA2/EPHB1/EZH2/GORASP1/DLG4/MEF2C/PDLIM5/HDAC2/MATN2/CDKL3/GRIP1/SLC11A2/PSEN1/MEF2A/SARM1/CDK5R1/STK11/PTPRS/SRGAP2/NLGN3/SRCIN1/FMR1/SLC9A6	51
BP	GO:0043547	positive regulation of GTPase activity	80/2310	457/20536	3.79948e-05	0.0185152	0.0170223	ARHGEF7/ARHGAP20/TBC1D8B/TBC1D10C/AGAP2/KALRN/ARHGEF12/ARHGEF15/ECT2/ARHGAP30/ARHGEF6/RAPGEF1/ARHGEF10L/RASGRP2/CCDC125/ARHGAP4/NRP1/ARHGEF10/PLCB1/TBC1D28/RAPGEF3/TBC1D22A/DOCK10/GNAQ/DOCK4/PIP5K1A/AGAP1/DOCK9/CORO1C/DENND1B/ARFGAP2/NUP50/DEPDC5/TBC1D2B/RGPD6/GARNL3/ACAP2/RAB3GAP1/ELMOD1/RGS9/TBC1D14/ARHGAP12/SEMA4D/RABGAP1L/RGS3/ERRFI1/AFDN/EZH2/TBC1D19/RAP1GDS1/FAM13B/NEDD9/ARFGAP1/RASA4/ARHGA…	80
BP	GO:0032259	methylation	70/2310	394/20536	7.05767e-05	0.031936	0.029361	PRDM15/PRDM10/TET3/NSUN5/MYB/DNMT3B/KMT2C/PIWIL2/EEF1AKNMT/PARP1/MAEL/MTF2/GNAS/NIBAN2/MEN1/WT1/KMT2A/PEMT/MOV10L1/MTERF4/METTL21A/PRDM2/SUV39H2/PRDM11/KDM4C/SETD4/NDUFAF7/NSD3/KMT5B/SATB1/ARID4B/TRMT2A/COMT/KDM3A/BUD23/AMT/MECOM/BRCA1/EZH2/ZFP57/TRDMT1/EHMT1/KDM1A/TRMT44/ZCCHC4/SETD7/MTRR/ASH2L/RRNAD1/KMT2D/EED/PRMT1/ATF7IP/RAB6A/GSTO1/LRTOMT/BAZ2A/METTL17/FOS/WDR61/CMTR2/METTL22/PPM1D/TRIM28/FB…	70
BP	GO:0010976	positive regulation of neuron projection development	56/2310	298/20536	7.86162e-05	0.0332022	0.0305251	RUFY3/FYN/LTK/DBN1/CUX1/DISC1/VEGFA/PLK5/SCARF1/KALRN/MDK/MACF1/ISLR2/GOLGA4/PRKN/RAPGEF1/CAPRIN2/BMP7/NRP1/ARSB/FGFR1/SHOX2/SHANK2/OPA1/PPP1R9A/ZMYND8/CFLAR/LPAR3/RHOA/DBNL/FIG4/SEMA4D/ZEB2/EZH2/DLG4/ROBO2/KDM1A/MARK2/NME2/RIMS2/RIMS1/CDKL3/PAK1/APBB1/ADNP/GRIP1/ATF1/SYT1/PSEN1/NDRG4/NPTN/NDEL1/GRN/STK11/FMR1/MAGI2	56
BP	GO:0099173	postsynapse organization	38/2310	180/20536	9.17919e-05	0.0361508	0.033236	FYN/NRP2/GRID2/DBN1/INSR/KALRN/DNM3/INA/EPHB2/RER1/COLQ/LGMN/CAPRIN2/NRP1/DOCK10/SEMA3F/SHANK2/OPA1/PPP1R9A/ZMYND8/IL1RAP/HDAC6/DBNL/ADAM10/EPHB1/DLG4/LRRC4/CHMP2B/PDLIM5/TMEM108/NDRG1/CDK5R1/PTPRS/NLGN3/FRMPD4/SRCIN1/MAGI2/VPS35	38
BP	GO:0097061	dendritic spine organization	23/2310	89/20536	9.70108e-05	0.0361508	0.033236	FYN/DBN1/INSR/KALRN/DNM3/EPHB2/LGMN/CAPRIN2/DOCK10/SHANK2/OPA1/PPP1R9A/ZMYND8/HDAC6/DBNL/ADAM10/EPHB1/DLG4/PDLIM5/CDK5R1/NLGN3/SRCIN1/VPS35	23
BP	GO:0060560	developmental growth involved in morphogenesis	49/2310	254/20536	0.000110292	0.0371379	0.0341435	RUFY3/POU4F3/SEMA3G/NRP2/DBN1/DISC1/VEGFA/WNT7B/SEMA6D/MACF1/ISLR2/GOLGA4/PRKN/WASF1/DDR1/ARHGAP4/AREG/NRP1/SEMA3F/IFRD1/SEMA3A/MED12/LPAR3/HDAC6/DBNL/SEMA4D/ZEB2/ALCAM/SPRY1/RIMS2/TMEM108/RIMS1/CDKL3/PAK1/ADNP/TNC/SYT1/SIX1/FMN1/NDEL1/CDK5R1/STK11/PTPRS/TRIM28/NLGN3/HNF1B/CYFIP2/MAGI2/SLC9A6	49
BP	GO:0050808	synapse organization	77/2310	450/20536	0.000113333	0.0371379	0.0341435	FYN/CDH9/PCDHGC5/NRP2/GPM6A/GRID2/DBN1/INSR/ACHE/NPAS4/DISC1/CNTN2/WNT7B/KALRN/ARHGEF15/THBS2/DNM3/WASF1/INA/ANK3/EPHB2/PCDH17/RER1/COLQ/LGMN/CAPRIN2/NRP1/DCTN1/DOCK10/SEMA3F/ELFN1/SHANK2/OPA1/PPP1R9A/ZMYND8/CAST/IL1RAP/HDAC6/RHOA/DBNL/SEMA4D/ADAM10/CTNNA2/EPHB1/DLG4/ROBO2/LRRC4/CHMP2B/MEF2C/SNCA/PDLIM5/TMEM108/NDRG1/PTK2/CHCHD10/NRG1/CNTN5/LRRC4C/ADNP/TNC/TUBA1A/PPFIA2/SIX1/PSEN1/NPTN/CDK5R1/PTP…	77
BP	GO:0038127	ERBB signaling pathway	32/2310	144/20536	0.000117247	0.0371379	0.0341435	ARHGEF7/EREG/VIL1/PIK3R1/HAP1/EGFR/SRC/PLCE1/GRB2/LGMN/AREG/ERBIN/SH3KBP1/GRB7/ERRFI1/MVB12B/EPGN/SPRY1/ZFYVE28/EGF/PTK2/NRG1/MVB12A/RPS6KA5/PSEN1/BCAR1/STUB1/MVP/EPN1/SNX5/CPNE3/CBL	32
BP	GO:0018205	peptidyl-lysine modification	74/2310	432/20536	0.000147373	0.0402437	0.0369989	KANSL1/TET3/SUMO4/MYB/DNMT3B/ARNT/KMT2C/P3H4/PIWIL2/TRRAP/MTF2/RAE1/MEN1/CREBBP/KMT2A/MDM2/MAPK3/RNF212B/LIF/METTL21A/SUMO1/PRDM2/HMG20B/POR/SUV39H2/TAF1/KAT6A/KDM4C/SETD4/NUP50/NSD3/KMT5B/CLOCK/DPF1/MYOCD/HDAC6/ARID4B/KDM3A/ZBED1/MECOM/BRCA1/EZH2/EHMT1/KDM1A/JADE1/TAF9/SNCA/SETD7/LEF1/ASH2L/HDAC2/LOXL2/KMT2D/EED/APBB1/NUP98/RPS6KA5/NUP43/HDAC4/PIAS1/NUP42/AAAS/HMG20A/WDR61/METTL22/UBE2I/NUP85/TR…	74
BP	GO:0034260	negative regulation of GTPase activity	16/2310	53/20536	0.000157431	0.0402437	0.0369989	CPEB2/IQGAP2/IPO5/RHOH/LRCH1/MKKS/RDX/TNK2/GPSM1/SH3BP4/SPRY1/RASA4/AMOT/BCAS3/GMIP/F11R	16
BP	GO:1901185	negative regulation of ERBB signaling pathway	16/2310	53/20536	0.000157431	0.0402437	0.0369989	ARHGEF7/EREG/EGFR/GRB2/LGMN/AREG/SH3KBP1/ERRFI1/EPGN/SPRY1/ZFYVE28/EGF/PSEN1/EPN1/SNX5/CBL	16
BP	GO:0043393	regulation of protein binding	45/2310	231/20536	0.0001633	0.0402437	0.0369989	PPARA/HOXA3/DISC1/MET/TCF7L2/SRC/PRKN/CTNNBIP1/MEN1/TIRAP/CAV1/MAPK3/CAPRIN2/NRP1/MFNG/PKD1/TAF1/GPSM1/CD36/RALB/MAPRE3/PRKCD/NVL/KDM1A/MEF2C/MARK2/LEF1/STK3/PPP2CB/NRG1/PPP2CA/ADNP/GAS8/HDAC4/TMBIM6/PSEN1/ANXA2/ZFPM1/STUB1/PSME3IP1/CYLD/HDAC5/SYMPK/GOLGA2/IFIT2	45
BP	GO:0042059	negative regulation of epidermal growth factor receptor signaling pathway	15/2310	48/20536	0.000163341	0.0402437	0.0369989	ARHGEF7/EREG/EGFR/GRB2/AREG/SH3KBP1/ERRFI1/EPGN/SPRY1/ZFYVE28/EGF/PSEN1/EPN1/SNX5/CBL	15
BP	GO:0006835	dicarboxylic acid transport	24/2310	98/20536	0.000171048	0.0402437	0.0369989	APBA1/SLC26A7/SLC13A3/SLC26A10/SLC26A6/SLC25A14/AVP/TRPV1/ABAT/RAB3GAP1/GRM2/SLC25A22/SLC19A1/SNCA/RIMS1/SLC25A30/SLC25A10/PPFIA2/SYT1/PSEN1/UNC13B/GLS2/CLN8/KCNJ10	24
BP	GO:0060997	dendritic spine morphogenesis	18/2310	64/20536	0.00017152	0.0402437	0.0369989	DBN1/KALRN/DNM3/EPHB2/CAPRIN2/DOCK10/SHANK2/OPA1/PPP1R9A/HDAC6/DBNL/ADAM10/EPHB1/DLG4/PDLIM5/CDK5R1/NLGN3/SRCIN1	18
BP	GO:0043414	macromolecule methylation	60/2310	336/20536	0.000194544	0.0427631	0.0393152	TET3/NSUN5/MYB/DNMT3B/KMT2C/PIWIL2/EEF1AKNMT/PARP1/MAEL/MTF2/GNAS/NIBAN2/MEN1/WT1/KMT2A/MOV10L1/MTERF4/METTL21A/PRDM2/SUV39H2/KDM4C/SETD4/NDUFAF7/NSD3/KMT5B/SATB1/ARID4B/TRMT2A/KDM3A/BUD23/MECOM/BRCA1/EZH2/ZFP57/TRDMT1/EHMT1/KDM1A/TRMT44/ZCCHC4/SETD7/MTRR/ASH2L/RRNAD1/KMT2D/EED/PRMT1/ATF7IP/RAB6A/BAZ2A/FOS/WDR61/CMTR2/METTL22/PPM1D/TRIM28/FBL/PRORP/ZNF274/PHF19/NOP2	60
BP	GO:0034329	cell junction assembly	75/2310	444/20536	0.000208118	0.0427631	0.0393152	ARHGEF7/CDH9/DST/KRT5/CDH20/PKP1/CDH18/GPM6A/GRID2/ACHE/NPAS4/CDHR3/VEGFA/COL17A1/SRC/MACF1/ECT2/THBS2/DNM3/HIPK1/SORBS1/RAPGEF1/EPHB2/PCDH17/COLQ/CAV1/NRP1/TJP1/WDPCP/PIP5K1A/CORO1C/SHANK2/PPP1R9A/MARVELD2/IL1RAP/HDAC7/RHOA/FSCN1/DBNL/SEMA4D/JUP/PATJ/EPHB1/AFDN/ROBO2/LAMC2/LRRC4/MEF2C/SNCA/PDLIM5/PTK2/IKBKB/NRG1/DMTN/CNTN5/PLEC/CTNND1/ADNP/TBCD/PARD3/SIX1/PRKCH/FMN1/NPTN/PEAK1/EPB41L3/BCAS3/PTPR…	75
BP	GO:0007411	axon guidance	53/2310	288/20536	0.000208257	0.0427631	0.0393152	FYN/POU4F3/SEMA3G/NEO1/NRP2/NRTN/VEGFA/CNTN2/NEXN/PIK3R1/FGF8/NTN4/SEMA6D/SRC/LGR6/LHX3/NIBAN2/MYPN/LYPLA2/EPHB2/GRB2/MAPK3/BMP7/NRP1/SEMA3F/SEMA3A/GPC1/PTPRA/SH3KBP1/BCL11B/GRB7/SEMA4D/EPHB1/ARTN/ALCAM/ROBO2/BOC/BMPR1B/PTK2/MATN2/RPS6KA5/RAP1GAP/NFIB/MYCBP2/NPTN/DOK4/CDK5R1/ZSWIM8/BSG/CYFIP2/SPTAN1/LAMA1/PAX6	53
BP	GO:0051974	negative regulation of telomerase activity	7/2310	13/20536	0.000209259	0.0427631	0.0393152	SRC/MEN1/POT1/TP53/PINX1/CERS1/TEN1	7
BP	GO:0097485	neuron projection guidance	53/2310	289/20536	0.000227672	0.0450719	0.0414378	FYN/POU4F3/SEMA3G/NEO1/NRP2/NRTN/VEGFA/CNTN2/NEXN/PIK3R1/FGF8/NTN4/SEMA6D/SRC/LGR6/LHX3/NIBAN2/MYPN/LYPLA2/EPHB2/GRB2/MAPK3/BMP7/NRP1/SEMA3F/SEMA3A/GPC1/PTPRA/SH3KBP1/BCL11B/GRB7/SEMA4D/EPHB1/ARTN/ALCAM/ROBO2/BOC/BMPR1B/PTK2/MATN2/RPS6KA5/RAP1GAP/NFIB/MYCBP2/NPTN/DOK4/CDK5R1/ZSWIM8/BSG/CYFIP2/SPTAN1/LAMA1/PAX6	53
BP	GO:0072673	lamellipodium morphogenesis	8/2310	17/20536	0.000240919	0.0462491	0.0425201	ARHGEF7/VIL1/SRC/WASF1/CORO1C/RREB1/CD44/SNX1	8
BP	GO:0051972	regulation of telomerase activity	16/2310	55/20536	0.000253646	0.0472602	0.0434496	HMBOX1/SRC/MEN1/MAPK3/PTGES3/POT1/NVL/HNRNPD/TP53/PARM1/PINX1/CERS1/NEK7/CCT4/SMG6/TEN1	16
BP	GO:0031032	actomyosin structure organization	41/2310	209/20536	0.000267158	0.0483557	0.0444568	FHDC1/MET/PIK3R1/CDC42BPG/SRC/ARHGEF15/ECT2/CDC42BPA/SORBS1/SYNPO2L/MYPN/ARHGEF10L/PHACTR1/AKAP13/NRP1/ARHGEF10/MKKS/RAPGEF3/TMEFF2/PPP1R9A/CFLAR/RHOA/MEF2C/PAK1/EPB41L2/CSRP1/CSRP3/KRT8/RACGAP1/MEF2A/TPM1/EPB41L3/ARHGAP28/PRKAR1A/TTN/TNNT1/MYH14/ITGB5/FRMD3/F11R/PHLDB2	41
CC	GO:0005938	cell cortex	63/2412	325/21659	7.87881e-06	0.00348764	0.00298316	ARHGEF7/DST/ASTN2/CABP1/DBN1/FGB/EXOC1/RHOH/MOBP/ASPH/CAV1/AKAP13/C2CD5/RDX/RAPGEF3/EXOC7/WDPCP/DCTN1/EXOC5/MLPH/GNAI1/CORO1C/MKLN1/GPSM1/PPP1R9A/SEPTIN2/RHOA/DBNL/PLS1/CTNNA2/CLTA/DLG4/LAMC2/CALD1/RAI14/SNCA/NEDD9/FRYL/RIMS2/PTK2/RIMS1/DMTN/CALB1/DENND2B/CTNND1/STIM1/EPB41L2/ACTR3/BFSP1/NUMA1/PARD3/PSEN1/ANXA2/SPIRE2/LLGL2/MYO1D/GMFG/UNC13B/AQP7/UTRN/GMFB/SPTAN1/PHLDB2	63
CC	GO:0031252	cell leading edge	78/2412	430/21659	9.33773e-06	0.00348764	0.00298316	ARHGEF7/RUFY3/DST/VIL1/IQGAP2/ANK1/S100B/DBN1/INSR/USH2A/SORBS2/INPPL1/SKAP1/CDC42BPG/DGKZ/ABLIM3/SRC/MACF1/CDC42BPA/WASF1/ARHGEF6/RASGRP2/ITGA8/TIRAP/ABLIM1/C2CD5/TRPV1/SH3YL1/RDX/RAPGEF3/DYSF/OPRM1/PDLIM4/PIP5K1A/CORO1C/MKLN1/SSX2IP/PPP1R9A/HDAC6/APPL1/RHOA/FSCN1/DBNL/CTNNA2/ROBO2/ADGRV1/NME2/NEDD9/PIEZO1/PTK2/PSD3/GABRA6/AMOT/EPS8L2/PAK1/ABCA7/CD44/LAYN/APBB1/CTNND1/ACTR3/SYNE2/TPM1/ANXA2/SNX1…	78
CC	GO:0030117	membrane coat	25/2412	100/21659	7.53692e-05	0.0140752	0.0120392	FCHO1/ARL6/DNM1/AP1B1/SEC24D/SGIP1/ARFGAP2/SEC13/AP1S3/SCN10A/AP2M1/SYNJ1/CLTA/COPB2/ARCN1/TMED3/AP1S2/COPZ1/VPS18/EPN2/COPZ2/AP3D1/AP2B1/AP1M1/SYNRG	25
CC	GO:0048475	coated membrane	25/2412	100/21659	7.53692e-05	0.0140752	0.0120392	FCHO1/ARL6/DNM1/AP1B1/SEC24D/SGIP1/ARFGAP2/SEC13/AP1S3/SCN10A/AP2M1/SYNJ1/CLTA/COPB2/ARCN1/TMED3/AP1S2/COPZ1/VPS18/EPN2/COPZ2/AP3D1/AP2B1/AP1M1/SYNRG	25
CC	GO:0097060	synaptic membrane	79/2412	467/21659	9.93578e-05	0.0148441	0.0126969	CDH9/GRIN3B/P2RX3/APBA1/CACNG8/NRP2/GPM6A/GRID2/SLC6A1/CABP1/ANK1/DBN1/DISC1/CNTN2/DNM1/IL31RA/DNM3/HTR1B/ANK3/EPHB2/PCDH17/ITGA8/KCNA1/SLC16A3/NRP1/TRPV1/OPRM1/PDLIM4/NCSTN/SHANK2/PTPRA/HOMER3/GRM2/RGS9/SH2D5/SCN10A/COMT/DBNL/SYNJ1/ADAM10/CTNNA2/CLTA/PRKCG/DLG4/LRRC4/SNCAIP/PDLIM5/RIMS2/TMEM108/TENM2/PSD3/RIMS1/GABRA6/CNTN5/CRYAB/APBB1/LRRC4C/MPDZ/GRIP1/PDE2A/ANKS1B/SYT1/PSEN1/NPTN/PRRT2/ROGDI/P…	79
CC	GO:0000922	spindle pole	36/2412	171/21659	0.000120517	0.0150044	0.012834	KATNAL2/OR2A4/PLK5/LRMP/RAE1/SMC1A/STAG2/DCTN1/SGO1/ANKRD53/TACC3/LATS1/UNC119/CDC6/FAM110A/NEDD9/CEP63/PPP2CB/RMDN1/RAD21/PPP2CA/KNTC1/NUMA1/NEK7/AAAS/NEDD1/EML1/KATNBL1/FBF1/TUBGCP5/GOLGA2/RASSF1/IKBKG/DYNC1I1/EFHC1/HNRNPU	36
CC	GO:0005874	microtubule	75/2412	451/21659	0.000252049	0.0213873	0.0182937	SCTR/RP1/DST/KATNAL2/FHDC1/AKNA/DISC1/ARL6/SKAP1/DNM1/KLC1/DCX/MACF1/SNTB2/DNAH14/DNM3/SAXO1/ARHGAP4/KLC2/DNAH10/NCKAP5/DYSF/DCTN1/NINL/TTLL3/TTLL4/HDAC6/KCNAB2/DCDC1/SYNJ1/DYNC1I2/KLC4/MAPRE3/KIF1A/REEP2/TBCA/NDRG1/POLB/RMDN1/MTUS1/CEP57L1/STIM1/CEP295/KNTC1/GAS8/TBCD/GAS2L3/MDM1/EIF3A/NUMA1/DCTN2/NEK7/CCT4/RACGAP1/TUBA1A/EML1/KIFC3/CYLD/CDK5RAP3/SARM1/RASSF5/NDEL1/APC2/BCAS3/EML2/TUBGCP5/GOLGA2…	75
CC	GO:0030027	lamellipodium	41/2412	211/21659	0.000267691	0.0213873	0.0182937	ARHGEF7/RUFY3/VIL1/IQGAP2/DBN1/SORBS2/INPPL1/DGKZ/ABLIM3/CDC42BPA/WASF1/ARHGEF6/ABLIM1/RDX/RAPGEF3/DYSF/PDLIM4/PIP5K1A/CORO1C/PPP1R9A/RHOA/FSCN1/DBNL/CTNNA2/NME2/NEDD9/PIEZO1/PTK2/AMOT/PAK1/CD44/APBB1/CTNND1/ACTR3/SYNE2/SNX1/BCAR1/APC2/SRGAP2/SRCIN1/PLEKHG5	41
CC	GO:0031674	I band	32/2412	152/21659	0.000279315	0.0213873	0.0182937	DST/PPP1R12A/KLHL40/ANK1/PPP1R12B/S100A1/ANKRD2/SORBS2/NEXN/SYNPO2L/MYPN/ANK3/SCN3B/PDLIM2/ALDOA/PDLIM4/DNAJB6/SCN5A/JUP/PDE4B/PDLIM5/PAK1/CRYAB/CSRP1/CSRP3/HDAC4/KRT8/SCN8A/SYNE2/STUB1/FBXO22/TTN	32
CC	GO:0099568	cytoplasmic region	48/2412	260/21659	0.000299344	0.0213873	0.0182937	RP1/DST/ARL6/ZC3H14/HAP1/DCX/WASF1/CFAP43/SAXO1/ITGB2/DNAH10/WDPCP/DCTN1/CCDC103/OPRM1/GNAI1/PRKAR2A/TTLL3/OPA1/ARMC4/SEPTIN2/LCA5L/CTNNA2/WDR78/CLTA/ABHD12/DLG4/KIF1A/RIMS2/TMEM108/RIMS1/AMBRA1/GLI1/CTNND1/EPB41L2/GAS8/NUMA1/DRC3/NDEL1/AP3D1/CCDC151/PRKAR1A/UNC13B/DNAH11/FMR1/EFHC1/HNRNPU/PHLDB2	48
CC	GO:0098984	neuron to neuron synapse	64/2412	374/21659	0.000314941	0.0213873	0.0182937	FYN/P2RX3/CACNG8/GRID2/CABP1/DBN1/DISC1/DNM1/DGKZ/SRC/DNM3/ITGA8/SLC16A3/BCAS1/RAPGEF4/SNAP47/SHANK2/HOMER3/PPP1R9A/RGS9/SH2D5/KCNAB2/DBNL/ADAM10/CTNNA2/RHEB/PRKCG/KPNA1/DLG4/PDE4B/LRRC4/CHMP2B/BACE1/DROSHA/PDLIM5/TMEM108/ARFGAP1/PSD3/DMTN/CALB1/CRYAB/CTNND1/LRRC4C/MPDZ/EIF3A/ABR/ANKS1B/SYT1/NPTN/PRRT2/EPB41L3/TANC2/CDK5R1/PTPRS/SRGAP2/NLGN3/FRMPD4/SRCIN1/UNC13B/GRIP2/FMR1/ARHGEF9/MAGI2/VPS35	64
CC	GO:0005911	cell-cell junction	74/2412	449/21659	0.000362613	0.0218414	0.0186821	PCDH12/SGCA/PKP1/FRMD4A/DBN1/MLC1/CLDN22/PIK3R1/SKAP1/MXRA8/CD96/COL17A1/ECT2/GJC2/DLL1/CDC42BPA/SORBS1/NIBAN2/ANK3/WNK3/NPHS1/GRB2/YWHAH/TJP1/JAM2/TNK2/KRIT1/SH3KBP1/MARVELD2/RHOA/FSCN1/SCN5A/PRKCD/JUP/PATJ/CTNNA2/KLHL24/PRKCG/AFDN/AHI1/FGFRL1/PTK2/ITK/AMOT/PAK1/CTNND1/AHNAK/ACTR3/PIANP/CCND1/STARD10/MPDZ/TBCD/SPECC1L/DNMBP/PARD3/KRT8/CCDC85C/FMN1/KIFC3/CSK/EPB41L3/CYTH1/FBF1/SYMPK/LSR/CADM1/F11…	74
CC	GO:0005912	adherens junction	20/2412	80/21659	0.000380104	0.0218414	0.0186821	FRMD4A/CD96/DLL1/SORBS1/NIBAN2/WNK3/TNK2/JUP/CTNNA2/KLHL24/AHI1/PTK2/CTNND1/PIANP/TBCD/PARD3/FMN1/KIFC3/CYTH1/TJP2	20
CC	GO:0043292	contractile fiber	45/2412	247/21659	0.000608777	0.0292261	0.0249986	TNNC1/DST/PPP1R12A/KLHL40/ANK1/PPP1R12B/S100A1/ANKRD2/SORBS2/MYLPF/NEXN/MYL1/SYNPO2L/MYPN/ANK3/SCN3B/PDLIM2/ALDOA/PDLIM4/CORO1C/DNAJB6/CMYA5/SCN5A/JUP/PDE4B/CALD1/PDLIM5/PAK1/CRYAB/PLEC/PDE4DIP/AHNAK/CSRP1/CSRP3/PYROXD1/HDAC4/KRT8/SCN8A/SYNE2/TPM1/STUB1/FBXO22/CDK5R1/TTN/TNNT1	45
CC	GO:0098857	membrane microdomain	60/2412	354/21659	0.000611115	0.0292261	0.0249986	FYN/PTGIS/SGCA/P2RX3/INSR/MLC1/SLC2A4/SKAP1/EGFR/LAT2/STOM/SRC/DLL1/SORBS1/STOML3/SELPLG/PPP2R1B/CAV1/CASP3/MAPK3/LDHB/LTB4R/ITGB2/DYSF/OPRM1/GNAI1/PRKAR2A/CORO1C/CASP8/GPC1/CD36/CFLAR/HDAC6/SCN5A/EPHB1/MME/BACE1/IKBKB/PPP2CA/SERPINH1/AHNAK/STIM1/MAL2/GRIP1/TUBA1A/STAT6/PSEN1/ANXA2/ADGRG1/CLN3/CSK/MYO1D/PRKAR1A/CLIP3/BSG/STOML2/ATP2B1/KCNMA1/CBL/FURIN	60
CC	GO:0005604	basement membrane	22/2412	95/21659	0.000625994	0.0292261	0.0249986	DST/ACHE/USH2A/FBLN1/NTN4/COL17A1/ENTPD2/THBS2/FREM1/COLQ/COL28A1/ERBIN/VWA1/CCDC80/LAMC2/ADAMTS1/MATN2/LOXL2/EFEMP2/TNC/ANXA2/LAMA1	22
CC	GO:0030018	Z disc	29/2412	141/21659	0.00078236	0.032198	0.0275406	DST/PPP1R12A/ANK1/PPP1R12B/S100A1/SORBS2/NEXN/SYNPO2L/MYPN/ANK3/SCN3B/PDLIM2/PDLIM4/DNAJB6/SCN5A/JUP/PDE4B/PDLIM5/PAK1/CRYAB/CSRP1/CSRP3/HDAC4/KRT8/SCN8A/SYNE2/STUB1/FBXO22/TTN	29
CC	GO:0030016	myofibril	43/2412	236/21659	0.000792328	0.032198	0.0275406	TNNC1/DST/PPP1R12A/KLHL40/ANK1/PPP1R12B/S100A1/ANKRD2/SORBS2/NEXN/MYL1/SYNPO2L/MYPN/ANK3/SCN3B/PDLIM2/ALDOA/PDLIM4/CORO1C/DNAJB6/CMYA5/SCN5A/JUP/PDE4B/CALD1/PDLIM5/PAK1/CRYAB/PLEC/PDE4DIP/AHNAK/CSRP1/CSRP3/PYROXD1/HDAC4/KRT8/SCN8A/SYNE2/TPM1/STUB1/FBXO22/TTN/TNNT1	43
CC	GO:0035097	histone methyltransferase complex	23/2412	103/21659	0.000818958	0.032198	0.0275406	KANSL1/PRDM10/KMT2C/MTF2/LAS1L/MEN1/ZNF827/UTY/KMT2A/PRPF31/TAF1/KDM4C/KDM5D/POGZ/EZH2/TAF9/ASH2L/HDAC2/KMT2D/EED/KDM5A/ZNF407/PHF19	23
CC	GO:0098589	membrane region	61/2412	367/21659	0.000916436	0.0341176	0.0291826	FYN/PTGIS/SGCA/P2RX3/INSR/MLC1/SLC2A4/SKAP1/EGFR/LAT2/STOM/SRC/DLL1/SORBS1/STOML3/SELPLG/PPP2R1B/CAV1/CASP3/MAPK3/LDHB/LTB4R/ITGB2/DYSF/OPRM1/GNAI1/PRKAR2A/CORO1C/CASP8/GPC1/CD36/CFLAR/HDAC6/SCN5A/CD46/EPHB1/MME/BACE1/IKBKB/PPP2CA/SERPINH1/AHNAK/STIM1/MAL2/GRIP1/TUBA1A/STAT6/PSEN1/ANXA2/ADGRG1/CLN3/CSK/MYO1D/PRKAR1A/CLIP3/BSG/STOML2/ATP2B1/KCNMA1/CBL/FURIN	61
CC	GO:0045121	membrane raft	59/2412	353/21659	0.00095913	0.0341176	0.0291826	FYN/PTGIS/SGCA/P2RX3/INSR/MLC1/SLC2A4/SKAP1/EGFR/LAT2/STOM/SRC/DLL1/SORBS1/STOML3/SELPLG/PPP2R1B/CAV1/CASP3/MAPK3/LDHB/LTB4R/ITGB2/OPRM1/GNAI1/PRKAR2A/CORO1C/CASP8/GPC1/CD36/CFLAR/HDAC6/SCN5A/EPHB1/MME/BACE1/IKBKB/PPP2CA/SERPINH1/AHNAK/STIM1/MAL2/GRIP1/TUBA1A/STAT6/PSEN1/ANXA2/ADGRG1/CLN3/CSK/MYO1D/PRKAR1A/CLIP3/BSG/STOML2/ATP2B1/KCNMA1/CBL/FURIN	59
CC	GO:0031253	cell projection membrane	60/2412	363/21659	0.00115324	0.0382606	0.0327262	SCNN1A/GNAT1/CNGB1/ANK1/INSR/USH2A/TBC1D10C/PLB1/SLC26A6/MXRA8/SRC/MACF1/SLC34A3/TRPM6/GPR157/RASGRP2/ITGA8/TIRAP/PEMT/C2CD5/TRPV1/SH3YL1/SLC3A1/OPRM1/NAPEPLD/PIP5K1A/CNGA1/CORO1C/PKD1/SHANK2/SLC5A6/HHIP/CD36/SEPTIN2/RHOA/KCNK1/FSCN1/SHOC2/ROBO2/ADGRV1/PIEZO1/PSD3/GABRA6/DMTN/EPS8L2/PAK1/ABCA7/CD44/CNGA4/SLC11A2/SYNE2/TPM1/NDRG4/TMEM231/EPB41L3/MYO1D/APC2/ADGRE2/UTRN/ATP2B1	60
CC	GO:0005766	primary lysosome	33/2412	172/21659	0.00126137	0.0382606	0.0327262	MPO/LYZ/ATP8A1/PTGES2/ACPP/STOM/LRMP/RNASET2/MAGT1/PADI2/ARSA/ARSB/PSMD1/NCSTN/GCA/TOM1/HEBP2/NAPRT/PRKCD/DPP7/IMPDH1/FAF2/GM2A/MGST1/NPC2/GNS/PSEN1/ANXA2/CD68/GRN/VAT1/UNC13D/CPNE3	33
CC	GO:0042582	azurophil granule	33/2412	172/21659	0.00126137	0.0382606	0.0327262	MPO/LYZ/ATP8A1/PTGES2/ACPP/STOM/LRMP/RNASET2/MAGT1/PADI2/ARSA/ARSB/PSMD1/NCSTN/GCA/TOM1/HEBP2/NAPRT/PRKCD/DPP7/IMPDH1/FAF2/GM2A/MGST1/NPC2/GNS/PSEN1/ANXA2/CD68/GRN/VAT1/UNC13D/CPNE3	33
CC	GO:0032279	asymmetric synapse	58/2412	351/21659	0.00138808	0.0382606	0.0327262	FYN/CACNG8/GRID2/CABP1/DBN1/DISC1/DNM1/DGKZ/SRC/DNM3/ITGA8/SLC16A3/BCAS1/SNAP47/SHANK2/HOMER3/PPP1R9A/RGS9/SH2D5/KCNAB2/DBNL/ADAM10/CTNNA2/RHEB/PRKCG/KPNA1/DLG4/PDE4B/LRRC4/CHMP2B/DROSHA/PDLIM5/TMEM108/ARFGAP1/PSD3/DMTN/CRYAB/CTNND1/LRRC4C/MPDZ/EIF3A/ABR/ANKS1B/NPTN/PRRT2/EPB41L3/TANC2/CDK5R1/PTPRS/SRGAP2/NLGN3/FRMPD4/SRCIN1/GRIP2/FMR1/ARHGEF9/MAGI2/VPS35	58
CC	GO:0019897	extrinsic component of plasma membrane	33/2412	173/21659	0.00139546	0.0382606	0.0327262	FYN/CDH9/GNAT1/GNG13/CDH20/CDH18/CDK16/SCUBE1/CDHR3/GNG2/SYTL2/NUMB/SRC/GNAS/GNAQ/GNAI1/RHOA/KCNAB2/JUP/CTNNA2/ERRFI1/DLG4/CTNND1/NUMA1/RACGAP1/ANXA2/CYLD/APC2/DTNA/CYTH1/SNX5/STOML2/FMR1	33
CC	GO:0042734	presynaptic membrane	33/2412	173/21659	0.00139546	0.0382606	0.0327262	CDH9/P2RX3/APBA1/GPM6A/SLC6A1/DNM1/IL31RA/HTR1B/EPHB2/PCDH17/KCNA1/OPRM1/NCSTN/GRM2/SCN10A/CTNNA2/CLTA/SNCAIP/RIMS2/RIMS1/CNTN5/APBB1/PDE2A/SYT1/PSEN1/NPTN/PRRT2/ROGDI/PTPRS/UNC13B/FMR1/ATP2B1/SCN2A	33
CC	GO:0030055	cell-substrate junction	74/2412	471/21659	0.00143413	0.0382606	0.0327262	ARHGEF7/DST/PPP1R12A/PPFIBP1/SORBS2/ZNF185/NEXN/EGFR/COL17A1/NUMB/SNTB2/WASF1/MTF2/SORBS1/ITGA8/NPHS1/TNS2/CAV1/TGFB1I1/MAPK3/NRP1/ITGB2/RDX/OPRM1/ERBIN/PIP5K1A/PRKAR2A/CORO1C/NCSTN/SH3KBP1/GRB7/RHOA/ARPC1B/ADAM10/CD46/JUP/CD81/ALKBH6/ALCAM/MME/IRF2/GAK/RPS3A/NEDD9/PABPC1/PTK2/ANXA6/PAK1/LMO7/CAPN5/PLEC/CD44/LAYN/AHNAK/EPB41L2/CSRP1/ACTR3/TNC/FLT1/HSP90B1/RPL18/SYNE2/BCAR1/PEAK1/CYBA/RPL4/RPL19/R…	74
CC	GO:0030017	sarcomere	39/2412	216/21659	0.00160496	0.0413417	0.0353616	TNNC1/DST/PPP1R12A/KLHL40/ANK1/PPP1R12B/S100A1/ANKRD2/SORBS2/NEXN/MYL1/SYNPO2L/MYPN/ANK3/SCN3B/PDLIM2/ALDOA/PDLIM4/CORO1C/DNAJB6/CMYA5/SCN5A/JUP/PDE4B/PDLIM5/PAK1/CRYAB/CSRP1/CSRP3/PYROXD1/HDAC4/KRT8/SCN8A/SYNE2/TPM1/STUB1/FBXO22/TTN/TNNT1	39
CC	GO:0014069	postsynaptic density	57/2412	347/21659	0.00174363	0.0427158	0.036537	FYN/CACNG8/GRID2/CABP1/DBN1/DISC1/DNM1/DGKZ/SRC/DNM3/ITGA8/SLC16A3/BCAS1/SNAP47/SHANK2/HOMER3/PPP1R9A/RGS9/SH2D5/KCNAB2/DBNL/ADAM10/CTNNA2/RHEB/PRKCG/KPNA1/DLG4/PDE4B/LRRC4/CHMP2B/DROSHA/PDLIM5/TMEM108/ARFGAP1/PSD3/DMTN/CRYAB/CTNND1/LRRC4C/MPDZ/EIF3A/ABR/ANKS1B/NPTN/PRRT2/EPB41L3/TANC2/CDK5R1/PTPRS/SRGAP2/FRMPD4/SRCIN1/GRIP2/FMR1/ARHGEF9/MAGI2/VPS35	57
CC	GO:0097038	perinuclear endoplasmic reticulum	8/2412	22/21659	0.00177268	0.0427158	0.036537	FYN/PIK3R1/OSBPL3/BCAP31/OSBP2/ADAM10/GDPD5/CYBA	8
CC	GO:0098862	cluster of actin-based cell projections	31/2412	163/21659	0.00200782	0.0468699	0.0400903	VIL1/USH2A/PLB1/SLC26A6/ADCY6/SLC34A3/TRPM6/CLIC1/SLC15A1/PEMT/MKKS/RDX/SLC3A1/DOCK4/SHANK2/SLC5A6/STRC/CD36/KCNK1/PLS1/MME/ADGRV1/CALB1/EPS8L2/PLEC/ACTR3/LCTL/SLC11A2/MYO1D/MYH14/SNX5	31
CC	GO:0005925	focal adhesion	72/2412	464/21659	0.00228581	0.0499377	0.0427142	ARHGEF7/DST/PPP1R12A/PPFIBP1/SORBS2/ZNF185/NEXN/EGFR/NUMB/SNTB2/WASF1/MTF2/SORBS1/ITGA8/NPHS1/TNS2/CAV1/TGFB1I1/MAPK3/NRP1/ITGB2/RDX/OPRM1/PIP5K1A/PRKAR2A/CORO1C/NCSTN/SH3KBP1/GRB7/RHOA/ARPC1B/ADAM10/CD46/JUP/CD81/ALKBH6/ALCAM/MME/IRF2/GAK/RPS3A/NEDD9/PABPC1/PTK2/ANXA6/PAK1/LMO7/CAPN5/PLEC/CD44/LAYN/AHNAK/EPB41L2/CSRP1/ACTR3/TNC/FLT1/HSP90B1/RPL18/SYNE2/BCAR1/PEAK1/CYBA/RPL4/RPL19/RPL27/ADGRE5/IT…	72
CC	GO:0044304	main axon	17/2412	73/21659	0.00232864	0.0499377	0.0427142	ANK1/CNTN2/DNM1/GJC2/ANK3/KCNA1/KCNAB2/DLG4/ROBO2/APBB1/PARD3/SCN8A/ANKRD9/EPB41L3/MYO1D/KCNQ2/SCN2A	17
CC	GO:0030120	vesicle coat	15/2412	61/21659	0.00233978	0.0499377	0.0427142	FCHO1/SEC24D/SGIP1/ARFGAP2/SEC13/AP2M1/CLTA/COPB2/ARCN1/TMED3/COPZ1/EPN2/COPZ2/AP2B1/SYNRG	15
MF	GO:0015631	tubulin binding	71/2327	351/19669	3.74869e-06	0.00291358	0.00271377	RP1/FYN/DST/KATNAL2/FCHO1/FHDC1/SKAP1/DNM1/DCX/MACF1/PRKN/DNM3/RAE1/AGTPBP1/SAXO1/DYSF/DCTN1/ALDOA/OGG1/SUN2/AGBL5/SGIP1/OPA1/KRIT1/IFT74/MX2/TTLL4/HDAC6/APPL1/DCDC1/MAPRE3/BRCA1/PDE4B/KIF1A/SNCA/TBCA/NDRG1/POLB/MTUS1/CEP57L1/STMN4/CRYAB/GLI1/STIM1/CEP295/ADNP/GAS8/TBCD/GAS2L3/MDM1/NUMA1/RACGAP1/EML1/FMN1/KIFC3/NDEL1/CDK5R1/APC2/BCAS3/EML2/BRSK1/CLIP3/TUBGCP5/GOLGA2/MTUS2/CACYBP/CENPJ/FMR1/DYNC1I…	71
MF	GO:0030695	GTPase regulator activity	69/2327	341/19669	5.04517e-06	0.00291358	0.00271377	CPEB2/ARHGAP20/IQGAP2/TBC1D8B/TBC1D10C/AGAP2/ARHGEF12/IPO5/ARHGEF15/ECT2/ARHGAP30/ARHGEF6/ARHGEF10L/RHOH/ARHGAP4/NRP1/PLCB1/TBC1D28/TBC1D22A/GNAQ/DOCK4/AGAP1/ARFGAP2/TNK2/GPSM1/KRIT1/NUP50/DEPDC5/TBC1D2B/RGPD6/GARNL3/ACAP2/RAB3GAP1/ELMOD1/RGS9/TBC1D14/ARHGAP12/SH3BP4/RABGAP1L/RGS3/ERRFI1/TBC1D19/RAP1GDS1/FAM13B/ARFGAP1/RIMS1/RASA4/ARHGAP27/TBCD/ADAP1/DOCK2/RASA4B/RAP1GAP/PGAM5/ABR/RACGAP1/RALGAPA…	69
MF	GO:0005096	GTPase activator activity	60/2327	300/19669	2.91354e-05	0.0107616	0.0100236	ARHGAP20/TBC1D8B/TBC1D10C/AGAP2/ARHGEF12/ARHGEF15/ECT2/ARHGAP30/ARHGEF6/ARHGEF10L/ARHGAP4/NRP1/PLCB1/TBC1D28/TBC1D22A/GNAQ/DOCK4/AGAP1/ARFGAP2/NUP50/DEPDC5/TBC1D2B/RGPD6/GARNL3/ACAP2/RAB3GAP1/ELMOD1/RGS9/TBC1D14/ARHGAP12/RABGAP1L/RGS3/ERRFI1/TBC1D19/RAP1GDS1/FAM13B/ARFGAP1/RASA4/ARHGAP27/TBCD/ADAP1/DOCK2/RASA4B/RAP1GAP/PGAM5/ABR/RACGAP1/RALGAPA1/VPS9D1/RABEP2/ARHGAP11A/SGSM2/LLGL2/ARHGAP28/GMIP/S…	60
MF	GO:0060589	nucleoside-triphosphatase regulator activity	73/2327	388/19669	3.72696e-05	0.0107616	0.0100236	CPEB2/ARHGAP20/IQGAP2/TBC1D8B/TBC1D10C/AGAP2/ARHGEF12/IPO5/ARHGEF15/ECT2/ARHGAP30/ARHGEF6/ARHGEF10L/GTF2H4/RHOH/ARHGAP4/NRP1/PLCB1/TBC1D28/TBC1D22A/GNAQ/DOCK4/AGAP1/ARFGAP2/TNK2/GPSM1/KRIT1/NUP50/DEPDC5/TBC1D2B/RGPD6/GARNL3/DNAJB6/ACAP2/RAB3GAP1/ELMOD1/RGS9/TBC1D14/ARHGAP12/SH3BP4/RABGAP1L/RGS3/ERRFI1/TBC1D19/RAP1GDS1/FAM13B/ARFGAP1/RIMS1/RASA4/TOR1AIP1/ARHGAP27/TBCD/ADAP1/DOCK2/RASA4B/RAP1GAP/PG…	73
MF	GO:0031267	small GTPase binding	88/2327	498/19669	7.09376e-05	0.0163866	0.0152628	ARHGEF7/RAB11FIP3/OPTN/DOCK3/IQGAP2/ARHGEF3/TBC1D8B/TBC1D10C/EXOC1/KALRN/SYTL2/ARHGEF12/TNPO2/IPO5/ARHGEF15/ECT2/WASF1/STRIP1/ARHGEF6/PLCE1/RAPGEF1/ARHGEF10L/RHOH/MOBP/CAV1/ARHGAP4/AKAP13/RAPGEF4/ARHGEF10/TBC1D28/RAPGEF3/TBC1D22A/ARHGEF33/RAB34/SBK2/EXOC5/MLPH/DOCK4/CORO1C/DENND1B/NUP50/TBC1D2B/RGPD6/ACAP2/RAB3GAP1/TBC1D14/MCF2L2/GGA1/SH3BP4/PEX5/RABGAP1L/ERRFI1/AFDN/EGF/RIMS2/NDRG1/RIMS1/EPS8L2/…	88
MF	GO:0008017	microtubule binding	51/2327	260/19669	0.000184223	0.0311722	0.0290344	RP1/DST/KATNAL2/FCHO1/FHDC1/SKAP1/DNM1/DCX/MACF1/DNM3/RAE1/SAXO1/DYSF/DCTN1/OGG1/SUN2/SGIP1/OPA1/KRIT1/MX2/HDAC6/DCDC1/MAPRE3/KIF1A/SNCA/NDRG1/POLB/MTUS1/CEP57L1/CRYAB/GLI1/STIM1/CEP295/GAS8/GAS2L3/MDM1/NUMA1/RACGAP1/EML1/FMN1/KIFC3/NDEL1/APC2/EML2/CLIP3/TUBGCP5/GOLGA2/MTUS2/FMR1/DYNC1I1/CCDC187	51
MF	GO:0003779	actin binding	81/2327	463/19669	0.000188922	0.0311722	0.0290344	TNNC1/FKBP15/DST/VIL1/FHDC1/IQGAP2/VILL/DBN1/INPPL1/ZNF185/NEXN/COBLL1/EGFR/MRTFA/ABLIM3/MACF1/SNTB2/PRKN/WASF1/SORBS1/SYNPO2L/MYPN/PHACTR1/MOBP/ABLIM1/YWHAH/RDX/PDLIM2/ALDOA/MLPH/PDLIM4/PLS3/CORO1C/SMTN/PPP1R9A/HDAC6/CROCC/FSCN1/ITPRID2/DBNL/ARPC1B/PXK/PLS1/CTNNA2/AFDN/CALD1/SNCA/PDLIM5/PTK2/ANXA6/DMTN/EPS8L2/MICAL2/PLEC/TAGLN/EPB41L2/CSRP3/ACTR3/GAS2L3/PAWR/VASH1/SYNE2/CLMN/VPS18/TPM1/FMN1/SPIR…	81
MF	GO:0140297	DNA-binding transcription factor binding	67/2327	370/19669	0.00024319	0.0351105	0.0327026	TBX21/NR4A1/PPARA/ANKRD2/HNF4A/TCF7L2/ARNT/SRC/HOXA4/DLL1/PARP1/PADI2/SMARCE1/CREBBP/TBX4/TGFB1I1/TBX6/YWHAH/MKKS/SUMO1/MIER3/TRIM24/TAF1/KDM4C/MED12/NCOR1/CREB1/ETS2/ZMYND8/KDM5D/HDAC7/TBX19/MYOCD/KDM3A/LATS1/JUP/CREM/BRCA1/FOXP1/CDKN2A/HHEX/KDM1A/MEF2C/TAF9/LEF1/RNF14/HDAC2/DCAF13/ZNF516/ARNT2/GRIP1/HDAC4/PIAS1/BAZ2A/FOS/MEF2A/TLE3/TCF4/ZFPM1/CNOT1/CDK5RAP3/NCOA4/HDAC5/BCAS3/IFI27/TACC2/ARID1A	67
MF	GO:0017016	Ras GTPase binding	83/2327	483/19669	0.000287914	0.0369489	0.0344149	ARHGEF7/RAB11FIP3/OPTN/DOCK3/IQGAP2/ARHGEF3/TBC1D8B/TBC1D10C/EXOC1/KALRN/SYTL2/ARHGEF12/TNPO2/IPO5/ARHGEF15/ECT2/WASF1/STRIP1/ARHGEF6/PLCE1/RAPGEF1/ARHGEF10L/RHOH/MOBP/CAV1/ARHGAP4/AKAP13/RAPGEF4/ARHGEF10/TBC1D28/RAPGEF3/TBC1D22A/ARHGEF33/RAB34/SBK2/EXOC5/MLPH/DOCK4/CORO1C/DENND1B/NUP50/TBC1D2B/RGPD6/ACAP2/RAB3GAP1/TBC1D14/MCF2L2/SH3BP4/RABGAP1L/AFDN/EGF/RIMS2/NDRG1/RIMS1/EPS8L2/PAK1/SERGEF/DENND…	83
MF	GO:0031078	histone deacetylase activity (H3-K14 specific)	6/2327	10/19669	0.000374297	0.0393011	0.0366059	HDAC7/HDAC6/HDAC11/HDAC2/HDAC4/HDAC5	6
MF	GO:0032041	NAD-dependent histone deacetylase activity (H3-K14 specific)	6/2327	10/19669	0.000374297	0.0393011	0.0366059	HDAC7/HDAC6/HDAC11/HDAC2/HDAC4/HDAC5	6
MF	GO:0045296	cadherin binding	64/2327	357/19669	0.0004374	0.0420998	0.0392126	CDH9/CDH20/PKP1/CDH18/DBN1/CDHR3/PPFIBP1/COBLL1/EGFR/NUMB/SRC/MACF1/NIBAN2/ANK3/LYPLA2/CLIC1/CEMIP2/KLC2/TJP1/RDX/ALDOA/SH3GLB2/HDLBP/DOCK9/GIGYF2/SEPTIN2/CAST/FSCN1/DBNL/CD46/JUP/CTNNA2/AFDN/CHMP2B/CALD1/PDLIM5/MARK2/NDRG1/EPS8L2/PLEC/TRIM29/CTNND1/AHNAK/EEF1D/LDHA/GLOD4/PSEN1/ANXA2/SNX1/PDXDC1/PKM/RSL1D1/EPN2/CDK5R1/SNX5/GOLGA2/BSG/CIP2A/F11R/SPTAN1/TJP2/FASN/CBL/PHLDB2	64

## Sheet: GO Term_mRNA chr_cluster 4
ONTOLOGY	ID	Description	GeneRatio	BgRatio	pvalue	p.adjust	qvalue	geneID	Count
BP	GO:0048167	regulation of synaptic plasticity	54/2444	212/20536	3.60207e-08	0.000227363	0.000213129	SCT/CYP46A1/MAPT/MPP2/LRRTM2/GRIN2C/SNAP47/ADORA1/GRIN1/NLGN3/SLC4A10/SHISA7/UNC13B/MAP1A/ABL1/RASGRF1/DLG4/SHANK2/SERPINE2/APOE/PICK1/GRIK2/NSMF/EPHA4/SYNGAP1/ABHD6/SYP/RAB3A/PRKCZ/SNCA/RAPGEF2/MAP1B/DBN1/PTK2B/RIMS1/CX3CR1/NFATC4/LGMN/PSEN1/KRAS/EIF2AK4/PRRT2/BAIAP2/NF1/CRTC1/ITPR3/GRIN2B/ADORA2A/SHISA8/MECP2/CRHR1/CHRNA7/EGR2/KCNJ10	54
BP	GO:0050808	synapse organization	92/2444	450/20536	1.16847e-07	0.000368768	0.000345682	ARHGAP33/DLG3/PCDHB6/MAPT/RAB17/LRRTM2/SYN1/DAB2IP/IL1RAP/DHX36/PPFIA2/NEDD4/NECTIN1/PCDHB11/IGSF9/SEMA4A/GRIN1/BHLHB9/TREM2/NLGN3/SHISA7/POU4F1/UNC13B/DLG1/ABL1/MYO5A/ITSN1/DLG4/SHANK2/BDNF/MAGI2/AMIGO2/SEMA4D/CAPRIN2/APOE/PICK1/UBE3A/EPHA4/CTNNB1/ZMYND8/ERBB2/SYNGAP1/NRP2/CTTNBP2/PLXNB1/ROBO2/PFN2/NOS1AP/ANK3/RAB3A/ARF4/EPHB1/SNCA/GPM6A/CAST/MAP1B/PDLIM5/DBN1/DAG1/FYN/YWHAZ/PTK2/NRG1/CLSTN3/CHR…	92
BP	GO:0016358	dendrite development	60/2444	257/20536	1.87447e-07	0.00039439	0.000369699	ARHGAP33/RAB17/DAB2IP/DHX36/NEDD4/BCL11A/IGSF9/GRIN1/BHLHB9/NLGN3/BTBD3/MAP1A/GRIP1/ITSN1/DLG4/C21orf91/RBFOX2/HECW2/SHANK2/KLF7/SEMA4D/CAPRIN2/APOE/NSMF/UBE3A/EPHA4/ZMYND8/SYNGAP1/TNIK/ARF4/KIDINS220/EPHB1/ACSL4/UBA6/RAPGEF2/MAP1B/PDLIM5/DBN1/SDC2/FYN/HDAC2/MCF2/SLC11A2/DNM1L/NFATC4/PSEN1/BAIAP2/SRGAP2/ANKRD27/CRTC1/OBSL1/SDK1/FARP1/MECP2/SLC9A6/CHRNA7/NEDD4L/TIAM1/CDKL5/ARID1B	60
BP	GO:0032386	regulation of intracellular transport	80/2444	390/20536	6.67886e-07	0.00105392	0.000987944	UNC13D/CASP8/CEP131/FCER1G/MDM2/CHP2/CHRM1/CNIH2/SEC16A/ADIPOQ/KCNE1/MAPK15/NEDD4/DAB2/GAB2/UBE2D3/CAPN10/NUMA1/RHOU/KIF20B/PKIG/HSPA1L/MAPK3/RAPGEF3/LGALS9/MIEF2/SCFD1/DERL3/SETD2/PARL/UBE2J2/MAPK8/SCP2/VAMP8/DMAP1/RBM26/FES/ERBB2/RANGAP1/PREB/UBAC2/PDCD10/BAP1/IPO5/ANK3/AKT2/SAR1B/ABLIM3/MAP1B/FYN/UBR5/YWHAZ/ITGB2/PPP3CC/PIK3R1/CD81/ATG13/PRR5L/RDX/C2CD5/C12orf4/TCF7L2/MYBPC3/CACNB3/PPP1R12A/BI…	80
BP	GO:0060271	cilium assembly	79/2444	389/20536	1.18183e-06	0.00143823	0.00134819	RSPH6A/CNTRL/IFT43/RAB17/CCDC65/CEP131/DRC1/CFAP44/CEP120/CFAP73/MAPK15/RPGR/DZIP1/IQCB1/CKAP5/HYLS1/AKAP9/AKAP4/KIFAP3/RSPH4A/CFAP157/RP1L1/ABLIM1/WDR60/TMEM80/CFAP53/CEP152/DYNC1I2/CCDC88A/RABL2B/KIF27/NPHP1/TTLL3/MAP4/SEPTIN9/STK36/KIF3A/GALNT11/CFAP298/GSN/RFX3/SEPTIN2/SYNE2/ODF2L/WWTR1/CEP41/IFT80/PLK4/ABLIM3/NEK1/CC2D2A/SPAG1/FAM92A/DYNC2H1/DNAJB13/SAXO1/NEDD1/HAUS4/ATP6V1D/TOGARAM1/HSP90AA…	79
BP	GO:0051656	establishment of organelle localization	85/2444	429/20536	1.36714e-06	0.00143823	0.00134819	AP3M2/UNC13D/AP3B2/MAPT/RAB17/ATM/FCER1G/CEP120/CNIH2/SEC16A/F8/CLASP2/MAPK15/MLPH/GAB2/NUMA1/KIFAP3/F5/ARHGEF2/PARD3/STX5/KIF13A/DLG1/LGALS9/SCFD1/MYO5A/MEIOC/CUL3/GOSR1/MAP4/SUN1/MREG/TRAPPC5/KIF3A/VAMP8/DYNC1I1/MLH1/FMN2/ANKRD53/CTNNB1/FES/MAD1L1/SPIRE1/PREB/SYNE2/PDCD10/RAB3A/PRKCZ/SPICE1/SAR1B/CENPE/SNCA/SEC31A/SEC24D/MAP1B/DCTN4/PINX1/YWHAZ/PTK2/NPM1/PPP6R3/C12orf4/LIN7A/SEC23A/PSEN1/SERPIN…	85
BP	GO:0032388	positive regulation of intracellular transport	55/2444	243/20536	1.67911e-06	0.00151408	0.00141929	CASP8/CEP131/FCER1G/MDM2/CHP2/CHRM1/SEC16A/NEDD4/DAB2/GAB2/UBE2D3/CAPN10/NUMA1/RHOU/KIF20B/HSPA1L/RAPGEF3/MIEF2/UBE2J2/MAPK8/SCP2/VAMP8/DMAP1/RBM26/ERBB2/PDCD10/BAP1/IPO5/ANK3/AKT2/SAR1B/ABLIM3/FYN/UBR5/YWHAZ/ITGB2/PPP3CC/PIK3R1/CD81/ATG13/PRR5L/RDX/C2CD5/TCF7L2/CACNB3/BID/PSEN1/SMAD3/RNF31/PRKACA/USP36/SPHK2/TPR/PIK3R2/CRHR1	55
BP	GO:0051648	vesicle localization	50/2444	215/20536	2.14561e-06	0.00169289	0.00158691	AP3M2/AP3B2/RAB17/SYN1/CNIH2/SEC16A/F8/CLASP2/MAPK15/MLPH/SYN3/KIFAP3/F5/NLGN3/STX5/KIF13A/SCFD1/MYO5A/CUL3/GOSR1/MAGI2/MREG/TRAPPC5/KIF3A/MYO1A/DYNC1I1/CTNNB1/PREB/RAB3A/PRKCZ/SAR1B/SNCA/SEC31A/SEC24D/PPP6R3/VPS33A/LIN7A/SEC23A/PSEN1/SERPINA1/CLN3/SNAP23/CDH3/NLGN2/GOSR2/NDEL1/TRAPPC6A/WIPI1/NAPA/TRAPPC2L	50
BP	GO:0034329	cell junction assembly	86/2444	444/20536	3.09101e-06	0.00216783	0.00203211	MYOC/PCDHB6/RAB17/CDH13/LRRTM2/WNT4/SORBS1/PATJ/PEAK1/DLC1/IL1RAP/LIMS1/CLASP2/NECTIN1/PCDHB11/SEMA4A/RHOC/DST/GRIN1/TESK2/BHLHB9/MACF1/NLGN3/PARD3/MPP7/FBLIM1/POU4F1/DLG1/ABL1/CLDN3/EPB41L3/LIMS2/SHANK2/NPHP1/BDNF/MAGI2/HIPK1/ACE/CTNND1/AMIGO2/SEMA4D/CTNNB1/HDAC7/RUNX1/PLXNB1/ROBO2/TLN2/EPHB1/AFDN/ACTN3/CDH18/SNCA/ANK2/GPM6A/RAPGEF2/MAP1B/PDLIM5/CTNNA1/PTK2B/PTK2/NRG1/PLEC/CLSTN3/CORO2B/ARHGEF7/…	86
BP	GO:0044782	cilium organization	80/2444	407/20536	3.79779e-06	0.00239717	0.00224709	RSPH6A/CNTRL/IFT43/RAB17/CCDC65/CEP131/DRC1/CFAP44/CEP120/CFAP73/MAPK15/RPGR/DZIP1/IQCB1/CKAP5/HYLS1/AKAP9/AKAP4/KIFAP3/RSPH4A/CFAP157/RP1L1/ABLIM1/WDR60/TMEM80/CFAP53/CEP152/DYNC1I2/CCDC88A/RABL2B/KIF27/NPHP1/TTLL3/MAP4/SEPTIN9/STK36/KIF3A/GALNT11/LCA5L/CFAP298/GSN/RFX3/SEPTIN2/SYNE2/ODF2L/WWTR1/CEP41/IFT80/PLK4/ABLIM3/NEK1/CC2D2A/SPAG1/FAM92A/DYNC2H1/DNAJB13/SAXO1/NEDD1/HAUS4/ATP6V1D/TOGARAM1/H…	80
BP	GO:0048168	regulation of neuronal synaptic plasticity	19/2444	54/20536	7.46654e-06	0.00428444	0.00401621	GRIN1/SLC4A10/SHISA7/UNC13B/RASGRF1/DLG4/APOE/GRIK2/NSMF/SYNGAP1/SYP/RAB3A/SNCA/DBN1/KRAS/NF1/SHISA8/EGR2/KCNJ10	19
BP	GO:0060996	dendritic spine development	29/2444	105/20536	9.37406e-06	0.00493076	0.00462207	ARHGAP33/DHX36/BHLHB9/NLGN3/ITSN1/DLG4/C21orf91/SHANK2/CAPRIN2/APOE/UBE3A/EPHA4/ZMYND8/ARF4/EPHB1/ACSL4/UBA6/PDLIM5/DBN1/HDAC2/DNM1L/PSEN1/BAIAP2/SRGAP2/SDK1/SLC9A6/TIAM1/CDKL5/ARID1B	29
BP	GO:0090316	positive regulation of intracellular protein transport	43/2444	185/20536	1.08845e-05	0.00528487	0.00495401	CASP8/CEP131/MDM2/CHP2/CHRM1/SEC16A/UBE2D3/RHOU/KIF20B/HSPA1L/RAPGEF3/MIEF2/UBE2J2/MAPK8/DMAP1/ERBB2/PDCD10/BAP1/IPO5/ANK3/AKT2/SAR1B/ABLIM3/FYN/UBR5/YWHAZ/ITGB2/PPP3CC/PIK3R1/CD81/ATG13/PRR5L/C2CD5/TCF7L2/CACNB3/BID/PSEN1/SMAD3/RNF31/PRKACA/USP36/TPR/PIK3R2	43
BP	GO:0033157	regulation of intracellular protein transport	55/2444	264/20536	2.23117e-05	0.0100594	0.00942962	CASP8/CEP131/MDM2/CHP2/CHRM1/SEC16A/ADIPOQ/KCNE1/UBE2D3/RHOU/KIF20B/PKIG/HSPA1L/RAPGEF3/MIEF2/DERL3/SETD2/PARL/UBE2J2/MAPK8/DMAP1/ERBB2/RANGAP1/UBAC2/PDCD10/BAP1/IPO5/ANK3/AKT2/SAR1B/ABLIM3/FYN/UBR5/YWHAZ/ITGB2/PPP3CC/PIK3R1/CD81/ATG13/PRR5L/C2CD5/TCF7L2/CACNB3/BID/PSEN1/SMAD3/BMP4/RNF31/DERL2/NF1/NDEL1/PRKACA/USP36/TPR/PIK3R2	55
BP	GO:0048010	vascular endothelial growth factor receptor signaling pathway	27/2444	99/20536	2.4092e-05	0.0101379	0.00950325	FLT1/NCF1/PRKCB/DAB2IP/ELMO1/NEDD4/GRB10/PGF/BCAR1/MAPKAPK3/CNMD/NRP2/PIK3CB/HHEX/ARNT/FYN/PTK2B/CYFIP2/PTK2/PIK3R1/PRKD1/HSP90AA1/TMEM204/BAIAP2/EPN2/PRKD2/PIK3R2	27
BP	GO:1903829	positive regulation of cellular protein localization	68/2444	350/20536	2.8972e-05	0.0111929	0.0104921	NGFR/MAPT/CASP8/CEP131/FCER1G/MDM2/CHP2/SORBS1/CHRM1/SEC16A/AKAP5/UBE2D3/NUMA1/RHOU/KIF20B/TREM2/HSPA1L/MAP1A/DLG1/PRKCE/RAPGEF3/MIEF2/CCDC88A/UBE2J2/MAPK8/WRAP53/DMAP1/ERBB2/STAC/PDCD10/BAP1/IPO5/ANK3/PARP9/AKT2/SAR1B/KAT7/ABLIM3/FYN/PINX1/UBR5/YWHAZ/ITGB2/PPP3CC/PIK3R1/CD81/ATG13/EPB41L2/PRR5L/RDX/ABCA7/C2CD5/CCT8/TCF7L2/CACNB3/BID/PSEN1/PRKCH/SMAD3/RNF31/CYLD/PRKACA/AP2B1/ABHD17A/USP36/PARD6A/…	68
BP	GO:0060291	long-term synaptic potentiation	28/2444	106/20536	3.25158e-05	0.0111929	0.0104921	CYP46A1/MPP2/LRRTM2/GRIN2C/SNAP47/ADORA1/NLGN3/SHISA7/ABL1/SHANK2/SERPINE2/APOE/EPHA4/PRKCZ/SNCA/PTK2B/CX3CR1/NFATC4/LGMN/EIF2AK4/NF1/CRTC1/ITPR3/GRIN2B/ADORA2A/MECP2/CRHR1/CHRNA7	28
BP	GO:0050804	modulation of chemical synaptic transmission	88/2444	486/20536	3.57585e-05	0.0111929	0.0104921	SCT/CYP46A1/MAPT/MPP2/LRRTM2/SYN1/PRKCB/CNIH2/ADIPOQ/PPFIA2/GRIN2C/AKAP9/SYN3/SNAP47/ADORA1/CACNA1B/GRIN1/NLGN3/SLC4A10/SHISA7/CASK/UNC13B/PREPL/MAP1A/ABL1/RASGRF1/PRKCE/ABAT/DLG4/PRKAR1B/SHANK2/BDNF/GRM2/SERPINE2/APOE/PICK1/GRIK2/NSMF/EPHA4/ZMYND8/SYNGAP1/PLA2G6/PFN2/ABHD6/BCHE/SYP/RAB3A/PRKCZ/EPHB1/SNCA/USP46/RAPGEF2/MAP1B/DBN1/FYN/PTK2B/RIMS1/CLSTN3/CX3CR1/DNM1L/CACNB3/NFATC4/LGMN/PSEN1/KRAS/M…	88
BP	GO:0050807	regulation of synapse organization	52/2444	250/20536	3.85153e-05	0.0111929	0.0104921	ARHGAP33/RAB17/LRRTM2/DAB2IP/IL1RAP/DHX36/NEDD4/NECTIN1/IGSF9/SEMA4A/GRIN1/BHLHB9/NLGN3/SHISA7/ABL1/ITSN1/BDNF/AMIGO2/SEMA4D/CAPRIN2/APOE/UBE3A/EPHA4/ZMYND8/NRP2/CTTNBP2/ROBO2/ARF4/EPHB1/SNCA/GPM6A/PDLIM5/DBN1/DAG1/FYN/YWHAZ/PTK2/CLSTN3/DNM1L/NFATC4/LRFN5/NTRK3/NLGN2/BAIAP2/ADGRL1/ABHD17A/COLQ/GRIN2B/ADNP/TIAM1/CDKL5/SRPX2	52
BP	GO:0099177	regulation of trans-synaptic signaling	88/2444	487/20536	3.86509e-05	0.0111929	0.0104921	SCT/CYP46A1/MAPT/MPP2/LRRTM2/SYN1/PRKCB/CNIH2/ADIPOQ/PPFIA2/GRIN2C/AKAP9/SYN3/SNAP47/ADORA1/CACNA1B/GRIN1/NLGN3/SLC4A10/SHISA7/CASK/UNC13B/PREPL/MAP1A/ABL1/RASGRF1/PRKCE/ABAT/DLG4/PRKAR1B/SHANK2/BDNF/GRM2/SERPINE2/APOE/PICK1/GRIK2/NSMF/EPHA4/ZMYND8/SYNGAP1/PLA2G6/PFN2/ABHD6/BCHE/SYP/RAB3A/PRKCZ/EPHB1/SNCA/USP46/RAPGEF2/MAP1B/DBN1/FYN/PTK2B/RIMS1/CLSTN3/CX3CR1/DNM1L/CACNB3/NFATC4/LGMN/PSEN1/KRAS/M…	88
BP	GO:0031346	positive regulation of cell projection organization	76/2444	407/20536	4.18087e-05	0.0111929	0.0104921	NGFR/CPNE5/EPS8L1/RASAL1/MAPT/LCN2/CEP120/DAB2IP/DHX36/ATP7A/DZIP1/SYT2/BHLHB9/MACF1/NIN/SHTN1/GRIP1/ITSN1/DLG4/C21orf91/SHANK2/CCDC88A/BDNF/MAGI2/SEPTIN9/SKIL/GOLGA4/SEMA4D/CAPRIN2/APOE/EPHA4/ZMYND8/FES/HDAC4/LTK/PLXNB1/ROBO2/KIDINS220/GPM6A/RAPGEF2/MAP1B/DBN1/FYN/PTK2B/RIMS1/EPS8L2/EPS8/IST1/SAXO1/PTK6/ARHGEF7/CARMIL2/PRKD1/CORO1C/DNM1L/TWF1/PSEN1/NTRK3/ARSB/METRN/DEF8/BAIAP2/DVL2/NDEL1/PALM/AN…	76
BP	GO:0051650	establishment of vesicle localization	43/2444	195/20536	4.21981e-05	0.0111929	0.0104921	AP3M2/AP3B2/RAB17/CNIH2/SEC16A/F8/CLASP2/MAPK15/MLPH/KIFAP3/F5/STX5/KIF13A/SCFD1/MYO5A/CUL3/GOSR1/MREG/TRAPPC5/KIF3A/DYNC1I1/CTNNB1/PREB/RAB3A/PRKCZ/SAR1B/SNCA/SEC31A/SEC24D/PPP6R3/LIN7A/SEC23A/PSEN1/SERPINA1/CLN3/SNAP23/CDH3/GOSR2/NDEL1/TRAPPC6A/WIPI1/NAPA/TRAPPC2L	43
BP	GO:0050773	regulation of dendrite development	37/2444	159/20536	4.22277e-05	0.0111929	0.0104921	ARHGAP33/RAB17/DAB2IP/DHX36/NEDD4/BCL11A/GRIN1/BHLHB9/NLGN3/ITSN1/C21orf91/HECW2/SHANK2/SEMA4D/CAPRIN2/APOE/NSMF/UBE3A/EPHA4/ZMYND8/TNIK/RAPGEF2/PDLIM5/DBN1/SDC2/HDAC2/DNM1L/NFATC4/PSEN1/BAIAP2/ANKRD27/CRTC1/OBSL1/SDK1/NEDD4L/TIAM1/CDKL5	37
BP	GO:0071214	cellular response to abiotic stimulus	67/2444	348/20536	4.43317e-05	0.0111929	0.0104921	GUCY2F/TNFRSF8/CASP8/GRK7/HYAL1/ATM/SCN2A/AQP5/MDM2/DHX36/CRIP1/NEDD4/TLK2/ARHGEF2/ADIRF/SERPINB6/MAPK3/SLC12A6/GRK4/COPS9/DYSF/CAB39/NAMPT/MYLK/MYD88/TRPV1/MAPK8/TSPO/NSMF/INTS7/RHBDD1/HDAC4/FIGNL1/TREX1/IRF1/CHEK2/CASP9/AKT2/PIEZO2/POLK/GCLC/ATR/DAG1/SPIDR/NPM1/PIK3R1/EEF1D/POLD3/GPR68/TNFRSF1A/KCNK4/DDB1/METAP2/CASP8AP2/NFATC4/MC1R/ADSS1/BMF/EIF2AK4/PALM/RUVBL2/MCOLN1/MAP3K14/LRRC8E/DDX3X/REST…	67
BP	GO:0104004	cellular response to environmental stimulus	67/2444	348/20536	4.43317e-05	0.0111929	0.0104921	GUCY2F/TNFRSF8/CASP8/GRK7/HYAL1/ATM/SCN2A/AQP5/MDM2/DHX36/CRIP1/NEDD4/TLK2/ARHGEF2/ADIRF/SERPINB6/MAPK3/SLC12A6/GRK4/COPS9/DYSF/CAB39/NAMPT/MYLK/MYD88/TRPV1/MAPK8/TSPO/NSMF/INTS7/RHBDD1/HDAC4/FIGNL1/TREX1/IRF1/CHEK2/CASP9/AKT2/PIEZO2/POLK/GCLC/ATR/DAG1/SPIDR/NPM1/PIK3R1/EEF1D/POLD3/GPR68/TNFRSF1A/KCNK4/DDB1/METAP2/CASP8AP2/NFATC4/MC1R/ADSS1/BMF/EIF2AK4/PALM/RUVBL2/MCOLN1/MAP3K14/LRRC8E/DDX3X/REST…	67
BP	GO:0048813	dendrite morphogenesis	36/2444	154/20536	4.80904e-05	0.0116749	0.010944	ARHGAP33/DHX36/NEDD4/GRIN1/BHLHB9/NLGN3/BTBD3/DLG4/RBFOX2/HECW2/SHANK2/KLF7/SEMA4D/CAPRIN2/NSMF/UBE3A/EPHA4/TNIK/KIDINS220/EPHB1/RAPGEF2/PDLIM5/DBN1/SDC2/FYN/SLC11A2/DNM1L/NFATC4/BAIAP2/ANKRD27/OBSL1/FARP1/CHRNA7/NEDD4L/TIAM1/CDKL5	36
BP	GO:0045666	positive regulation of neuron differentiation	73/2444	390/20536	5.41831e-05	0.012304	0.0115338	NGFR/CRX/CPNE5/RASAL1/MAPT/DAB2IP/CPNE1/DHX36/SYT2/ARHGEF2/BHLHB9/MACF1/NIN/SHTN1/GRIP1/ITSN1/DLG4/C21orf91/NCOA1/SHANK2/BDNF/MAGI2/ZEB1/SKIL/GOLGA4/SEMA4D/CAPRIN2/APOE/EPHA4/ZMYND8/GDPD5/FES/LTK/PLXNB1/ROBO2/KIDINS220/RAPGEF2/MAP1B/DBN1/FYN/PTK2B/RIMS1/CDON/TCF12/IST1/PTK6/PRKD1/DNM1L/TWF1/PSEN1/BMP4/NTRK3/TCF4/ARSB/METRN/BAIAP2/DVL2/CYB5D2/NDEL1/ANKRD27/RND2/RETREG3/CRTC1/OBSL1/NBL1/BCL6/ADNP/N…	73
BP	GO:0010976	positive regulation of neuron projection development	59/2444	298/20536	5.45807e-05	0.012304	0.0115338	NGFR/CPNE5/RASAL1/MAPT/DAB2IP/DHX36/SYT2/BHLHB9/MACF1/NIN/SHTN1/GRIP1/ITSN1/DLG4/C21orf91/SHANK2/BDNF/MAGI2/SKIL/GOLGA4/SEMA4D/CAPRIN2/APOE/EPHA4/ZMYND8/FES/LTK/PLXNB1/ROBO2/KIDINS220/RAPGEF2/MAP1B/DBN1/FYN/PTK2B/RIMS1/IST1/PTK6/PRKD1/DNM1L/TWF1/PSEN1/NTRK3/ARSB/METRN/BAIAP2/DVL2/NDEL1/ANKRD27/RND2/RETREG3/CRTC1/OBSL1/ADNP/NEDD4L/TIAM1/CDKL5/ZEB2/SCARB2	59
BP	GO:0050803	regulation of synapse structure or activity	53/2444	260/20536	5.75268e-05	0.012521	0.0117371	ARHGAP33/RAB17/LRRTM2/DAB2IP/IL1RAP/DHX36/NEDD4/NECTIN1/IGSF9/SEMA4A/GRIN1/BHLHB9/NLGN3/SHISA7/ABL1/ITSN1/BDNF/AMIGO2/SEMA4D/CAPRIN2/APOE/UBE3A/EPHA4/ZMYND8/SYNGAP1/NRP2/CTTNBP2/ROBO2/ARF4/EPHB1/SNCA/GPM6A/PDLIM5/DBN1/DAG1/FYN/YWHAZ/PTK2/CLSTN3/DNM1L/NFATC4/LRFN5/NTRK3/NLGN2/BAIAP2/ADGRL1/ABHD17A/COLQ/GRIN2B/ADNP/TIAM1/CDKL5/SRPX2	53
BP	GO:0048193	Golgi vesicle transport	74/2444	400/20536	7.15943e-05	0.0150635	0.0141204	VPS13C/CNIH2/SEC16A/DNAJC28/F8/MAPK15/RABEP1/RAB34/KIFAP3/F5/TRAPPC3L/MACF1/PGAP1/STX5/PREPL/OPTN/KIF13A/MIA2/SCFD1/MYO5A/DYNC1I2/CUL3/GOSR1/TRAPPC5/KIF3A/GOLGA4/VAMP8/PICK1/SNX8/PITPNB/DYNC1I1/PREB/EXOC6/RAB6B/ANK3/ARF4/SAR1B/CENPE/ANK2/SEC31A/SEC24D/DCTN4/LYPLA1/RAB30/VPS51/HYOU1/PPP6R3/MYO18A/ARL1/CORO7/CCDC91/PRKD1/RACGAP1/COPZ1/ERGIC2/SEC23A/SERPINA1/VPS35L/GABARAPL2/C16orf70/LMF1/SNAP23/SGS…	74
BP	GO:0010769	regulation of cell morphogenesis involved in differentiation	62/2444	321/20536	7.61069e-05	0.0151205	0.0141739	ARHGAP33/MYOC/NGFR/UNC13D/MAPT/DHX36/LIMS1/NEDD4/SEMA4A/SEMA6C/GRIN1/BHLHB9/MACF1/NLGN3/KANK1/NIN/SHTN1/ABL1/TRIOBP/HECW2/LIMS2/BDNF/RTN4R/SKIL/GOLGA4/SEMA4D/CAPRIN2/APOE/NSMF/UBE3A/EPHA4/SYNGAP1/PLXNB1/ROBO2/ZSWIM8/TNIK/RAPGEF2/MAP1B/PDLIM5/DBN1/SDC2/MCF2/PTK2/KIF13B/IST1/ARHGEF7/CORO1C/DNM1L/NFATC4/PSEN1/NTRK3/METRN/BAIAP2/NDEL1/ANKRD27/RND2/OBSL1/ADNP/NEDD4L/TIAM1/CDKL5/ZEB2	62
BP	GO:0048199	vesicle targeting, to, from or within Golgi	22/2444	78/20536	7.66565e-05	0.0151205	0.0141739	CNIH2/SEC16A/F8/MAPK15/F5/STX5/SCFD1/CUL3/GOSR1/TRAPPC5/PREB/SAR1B/SEC31A/SEC24D/PPP6R3/SEC23A/SERPINA1/GOSR2/TRAPPC6A/WIPI1/NAPA/TRAPPC2L	22
BP	GO:0015800	acidic amino acid transport	20/2444	68/20536	8.4386e-05	0.0161407	0.0151303	PER2/PPFIA2/ADORA1/UNC13B/ABAT/SLC25A13/GRM2/TRPV1/PPFIA4/RAB3A/SNCA/RIMS1/PSEN1/NF1/ADORA2A/LRRC8E/SLC25A22/CLN8/PPFIA1/KCNJ10	20
BP	GO:0007018	microtubule-based movement	58/2444	297/20536	9.33261e-05	0.0173257	0.016241	AP3M2/RSPH6A/IFT43/AP3B2/MAPT/CCDC65/CEP131/DRC1/ZBBX/CNIH2/CFAP73/RPGR/DNAH14/KIFAP3/RSPH4A/DST/KIF20B/KIF13A/MAP1A/WDR60/CFAP53/DYNC1I2/RABL2B/KIF27/MAP4/STK36/SUN1/MREG/KIF3A/DYNC1I1/LCA5L/CFAP298/FMN2/RFX3/SYNE2/IFT80/PRKCZ/CENPE/MAP1B/KIF13B/HSPA8/DYNC2H1/DNAH10/RACGAP1/KTN1/KIFC3/TERF2/CLN3/TEKT1/DNAH2/CLUAP1/CCDC103/RHOT1/NDEL1/ARHGAP21/LRRC6/KIF21A/KIF16B	58
BP	GO:0010770	positive regulation of cell morphogenesis involved in differentiation	37/2444	165/20536	9.69804e-05	0.0174897	0.0163948	MYOC/NGFR/UNC13D/MAPT/DHX36/LIMS1/BHLHB9/MACF1/NIN/SHTN1/ABL1/TRIOBP/LIMS2/BDNF/SKIL/GOLGA4/SEMA4D/CAPRIN2/EPHA4/PLXNB1/ROBO2/MAP1B/DBN1/IST1/ARHGEF7/DNM1L/NTRK3/METRN/BAIAP2/NDEL1/ANKRD27/RND2/OBSL1/ADNP/TIAM1/CDKL5/ZEB2	37
BP	GO:0048207	vesicle targeting, rough ER to cis-Golgi	20/2444	70/20536	0.000131567	0.0224447	0.0210396	CNIH2/SEC16A/F8/MAPK15/F5/STX5/SCFD1/CUL3/TRAPPC5/PREB/SAR1B/SEC31A/SEC24D/PPP6R3/SEC23A/SERPINA1/GOSR2/TRAPPC6A/NAPA/TRAPPC2L	20
BP	GO:0048208	COPII vesicle coating	20/2444	70/20536	0.000131567	0.0224447	0.0210396	CNIH2/SEC16A/F8/MAPK15/F5/STX5/SCFD1/CUL3/TRAPPC5/PREB/SAR1B/SEC31A/SEC24D/PPP6R3/SEC23A/SERPINA1/GOSR2/TRAPPC6A/NAPA/TRAPPC2L	20
BP	GO:0099173	postsynapse organization	39/2444	180/20536	0.000139142	0.0231122	0.0216652	ARHGAP33/DLG3/LRRTM2/IL1RAP/DHX36/BHLHB9/NLGN3/SHISA7/DLG1/DLG4/SHANK2/MAGI2/CAPRIN2/APOE/PICK1/UBE3A/EPHA4/ZMYND8/SYNGAP1/NRP2/NOS1AP/ARF4/EPHB1/PDLIM5/DBN1/FYN/CHRNB1/DNM1L/LGMN/NTRK3/NLGN2/BAIAP2/ACTG1/ABHD17A/COLQ/GRIN2B/CHRNA7/TIAM1/CDKL5	39
BP	GO:0044262	cellular carbohydrate metabolic process	56/2444	289/20536	0.000151104	0.0237495	0.0222627	PDK4/G6PC/PER2/SOGA1/HK3/HK1/SORBS1/RORA/ADIPOQ/C1QTNF12/NHLRC1/LEPR/PPIP5K1/PGM1/PRKCE/RGN/INPP5J/DYSF/GLB1/IGFBP3/RUBCNL/GNB3/RPE/NAGK/INPP5A/HDAC4/SYNJ2/MST1/INPP1/B3GNT5/UGP2/AKT2/ACTN3/SNCA/NDST1/RB1CC1/PTK2B/IL6ST/PRKAG3/FOXK2/P2RY6/DDB1/PASK/GALK2/PFKFB1/PHKB/PHKG2/ARPP19/ISYNA1/HS2ST1/SIRT6/PFKFB3/PPIP5K2/MECP2/NDST2/SCARB2	56
BP	GO:0006903	vesicle targeting	25/2444	98/20536	0.000154266	0.0237495	0.0222627	CNIH2/SEC16A/F8/CLASP2/MAPK15/F5/STX5/SCFD1/CUL3/GOSR1/TRAPPC5/PREB/SAR1B/SEC31A/SEC24D/PPP6R3/SEC23A/PSEN1/SERPINA1/SNAP23/GOSR2/TRAPPC6A/WIPI1/NAPA/TRAPPC2L	25
BP	GO:0048814	regulation of dendrite morphogenesis	25/2444	98/20536	0.000154266	0.0237495	0.0222627	ARHGAP33/DHX36/NEDD4/GRIN1/BHLHB9/NLGN3/HECW2/SEMA4D/CAPRIN2/NSMF/UBE3A/EPHA4/TNIK/RAPGEF2/PDLIM5/DBN1/SDC2/DNM1L/NFATC4/BAIAP2/ANKRD27/OBSL1/NEDD4L/TIAM1/CDKL5	25
BP	GO:0007266	Rho protein signal transduction	46/2444	225/20536	0.000159743	0.0238322	0.0223402	MYOC/NGFR/EPS8L1/CDH13/DLC1/GPR35/PLEKHG1/RHOU/ARHGEF2/RHOC/PLEKHG4/KANK1/SHTN1/ABL1/RASGRF1/SYNPO2L/ITSN1/CUL3/RTN4R/APOE/RND3/CCDC125/ARHGEF28/PDGFRB/MCF2/ARHGAP42/EPS8L2/TIAM2/EPS8/GNA13/ARHGEF7/ARHGDIB/FGD6/RND1/ADGRG1/HACD3/RHOT1/TNFAIP1/RND2/KANK2/PLEKHG2/MYO9B/BCL6/FARP1/TIAM1/MCF2L2	46
BP	GO:0043254	regulation of protein-containing complex assembly	84/2444	479/20536	0.000164181	0.0238322	0.0223402	OPRD1/ACTR3C/MAPT/ATM/DAB2IP/FCHSD2/VDAC2/MAPK15/AKAP9/NUMA1/ARHGEF2/PRUNE1/RHOC/TAL1/MPP7/FBLIM1/UNC13B/SEPTIN8/DNAJC15/KANK1/NIN/DLG1/BCL2L11/ABL1/TPPP3/PRKCE/MIEF2/HMGB1/LDLRAD4/INPP5J/TRIOBP/CAPG/WNT10B/APOE/PICK1/FMN2/ANKRD53/FES/GSN/SPIRE1/TFIP11/MAPK9/PREB/PFN2/RAB3A/PRKCZ/SAR1B/SNCA/MAP1B/DBN1/ATR/SPIDR/PTK2B/HSPA8/RDX/ERCC5/TMOD2/PEX5/EPS8/ATF7IP/DDB1/CARMIL2/DNM1L/TWF1/BID/EVL/PSMC6/TOG…	84
BP	GO:1990778	protein localization to cell periphery	64/2444	343/20536	0.000166131	0.0238322	0.0223402	FCER1G/KCNIP3/SORBS1/SEC16A/AKAP5/ADIPOQ/CLASP2/TMEM150A/DAB2/NHLRC1/RABEP1/GRIN2C/RAB34/SYTL2/NUMA1/SNAP47/GRIN1/MACF1/TREM2/PREPL/OPTN/KIF13A/DLG1/PRKCE/GRIP1/MYO5A/DLG4/EPB41L3/RAMP1/TMEM59/AP2M1/TMBIM1/GOLGA4/VAMP8/STAC/ATP1B3/TNIK/ANK3/RAB3A/PRKCZ/AFDN/AKT2/RAPGEF6/ANK2/RAPGEF2/DAG1/LYPLA1/PIK3R1/CD81/EPB41L2/SCN3B/RDX/TNFRSF1A/C2CD5/CACNB3/LIN7A/SEC23A/NUMB/PRKCH/C16orf70/BSG/PALM/PPFIA1/MA…	64
BP	GO:0035023	regulation of Rho protein signal transduction	35/2444	158/20536	0.00019004	0.0266562	0.0249875	MYOC/EPS8L1/DLC1/GPR35/PLEKHG1/ARHGEF2/PLEKHG4/KANK1/ABL1/RASGRF1/SYNPO2L/ITSN1/CUL3/RTN4R/APOE/CCDC125/ARHGEF28/PDGFRB/MCF2/ARHGAP42/EPS8L2/TIAM2/EPS8/ARHGEF7/ARHGDIB/FGD6/ADGRG1/TNFAIP1/KANK2/PLEKHG2/MYO9B/BCL6/FARP1/TIAM1/MCF2L2	35
BP	GO:0018108	peptidyl-tyrosine phosphorylation	72/2444	399/20536	0.000195719	0.0268561	0.0251748	DLG3/ZAP70/FGF7/CD44/FLT1/NCF1/IL22RA2/PEAK1/ADIPOQ/DYRK1B/LCK/FGFR3/PDGFA/NF2/DSTYK/ADORA1/ARHGEF2/TAL1/TESK2/TREM2/PDGFB/ABL1/PRKCE/MAPK3/WEE2/DLG4/ROS1/SH3BP5/ACVR1/TNK2/DDR2/BDNF/ACE/SEMA4D/EPHA4/FES/ERBB2/IL31RA/LTK/IL15/PARP9/UNC119/PRKCZ/EPHB1/NEK1/FGFR4/EPHA5/PRLR/PDGFRB/FYN/HDAC2/PTK2B/PTK2/ITGB2/NRG1/IL6ST/CD81/CLCF1/TNFRSF1A/PTK6/STYK1/TWF1/PSEN1/NTRK3/MVP/CHMP6/DVL2/DUSP22/CD24/BTK/AD…	72
BP	GO:0001505	regulation of neurotransmitter levels	72/2444	400/20536	0.000211454	0.0283978	0.02662	SLC7A2/PER2/SYN1/PRKCB/RORA/CHDH/PPFIA2/ATP7A/GLYAT/DPYS/SYN3/SNAP47/SYT2/CACNA1B/CASK/UNC13B/PREPL/TH/SNPH/RPH3A/BAAT/ABAT/RGN/HNMT/TRPV1/GART/TSPO/POR/DAGLB/PPFIA4/PFN2/NOS1AP/NOS3/BCHE/SYP/RAB3A/SNCA/CD47/RIDA/PTK2B/ITGB2/RIMS1/HSPA8/TPH1/CX3CR1/DNM1L/LIN7A/ZNF219/PSEN1/MCTP2/SMAD3/GCHFR/HSP90AA1/PRRT2/CLN3/SNAP23/GIT1/NF1/RHOT1/ACP5/NAPA/CALM3/COLQ/ADORA2A/SLC29A2/DDAH1/CLN8/AMT/PPFIA1/GCSH/K…	72
BP	GO:0006734	NADH metabolic process	14/2444	42/20536	0.000226364	0.0297668	0.0279033	HK3/HK1/MDH1B/PKLR/ALDOA/ALDOC/PFKP/MDH1/ACTN3/ENO3/FOXK2/PFKM/PKM/GPI	14
BP	GO:0018212	peptidyl-tyrosine modification	72/2444	402/20536	0.000246423	0.0317433	0.0297561	DLG3/ZAP70/FGF7/CD44/FLT1/NCF1/IL22RA2/PEAK1/ADIPOQ/DYRK1B/LCK/FGFR3/PDGFA/NF2/DSTYK/ADORA1/ARHGEF2/TAL1/TESK2/TREM2/PDGFB/ABL1/PRKCE/MAPK3/WEE2/DLG4/ROS1/SH3BP5/ACVR1/TNK2/DDR2/BDNF/ACE/SEMA4D/EPHA4/FES/ERBB2/IL31RA/LTK/IL15/PARP9/UNC119/PRKCZ/EPHB1/NEK1/FGFR4/EPHA5/PRLR/PDGFRB/FYN/HDAC2/PTK2B/PTK2/ITGB2/NRG1/IL6ST/CD81/CLCF1/TNFRSF1A/PTK6/STYK1/TWF1/PSEN1/NTRK3/MVP/CHMP6/DVL2/DUSP22/CD24/BTK/AD…	72
BP	GO:0072659	protein localization to plasma membrane	54/2444	283/20536	0.000292748	0.0350206	0.0328282	FCER1G/KCNIP3/SORBS1/SEC16A/AKAP5/ADIPOQ/CLASP2/TMEM150A/DAB2/NHLRC1/RAB34/SYTL2/MACF1/TREM2/PREPL/OPTN/KIF13A/DLG1/PRKCE/GRIP1/MYO5A/EPB41L3/RAMP1/TMEM59/AP2M1/TMBIM1/GOLGA4/VAMP8/STAC/ATP1B3/TNIK/ANK3/RAB3A/PRKCZ/AFDN/AKT2/RAPGEF6/ANK2/RAPGEF2/LYPLA1/PIK3R1/CD81/SCN3B/RDX/TNFRSF1A/C2CD5/CACNB3/SEC23A/NUMB/PRKCH/C16orf70/BSG/PALM/PPFIA1	54
BP	GO:0006735	NADH regeneration	11/2444	29/20536	0.000294989	0.0350206	0.0328282	HK3/HK1/PKLR/ALDOA/ALDOC/PFKP/ENO3/FOXK2/PFKM/PKM/GPI	11
BP	GO:0061621	canonical glycolysis	11/2444	29/20536	0.000294989	0.0350206	0.0328282	HK3/HK1/PKLR/ALDOA/ALDOC/PFKP/ENO3/FOXK2/PFKM/PKM/GPI	11
BP	GO:0061718	glucose catabolic process to pyruvate	11/2444	29/20536	0.000294989	0.0350206	0.0328282	HK3/HK1/PKLR/ALDOA/ALDOC/PFKP/ENO3/FOXK2/PFKM/PKM/GPI	11
BP	GO:0006901	vesicle coating	20/2444	74/20536	0.000299606	0.0350206	0.0328282	CNIH2/SEC16A/F8/MAPK15/F5/STX5/SCFD1/CUL3/TRAPPC5/PREB/SAR1B/SEC31A/SEC24D/PPP6R3/SEC23A/SERPINA1/GOSR2/TRAPPC6A/NAPA/TRAPPC2L	20
BP	GO:0051056	regulation of small GTPase mediated signal transduction	68/2444	378/20536	0.000317412	0.0361268	0.0338651	ARHGAP33/PSD/MYOC/EPS8L1/RASAL1/SIPA1L2/DAB2IP/MADD/DLC1/A2M/GPR35/PLEKHG1/RHOU/TAGAP/ARHGEF2/RHOC/AMOT/PLEKHG4/KANK1/ABL1/RASGRF1/SYNPO2L/ITSN1/CUL3/RTN4R/APOE/GARNL3/SYNGAP1/ARHGAP25/CCDC125/SPRY4/ARHGEF28/PDGFRB/RASA4/MCF2/NRG1/ARHGAP42/EPS8L2/TIAM2/RDX/CDON/EPS8/GNA13/ARHGEF7/ARHGDIB/RACGAP1/FGD6/RALGAPA1/KRAS/ADGRG1/STARD13/SRGAP2/NF1/RHOT1/TNFAIP1/ARHGAP28/CYTH1/KANK2/PLEKHG2/MYO9B/ARHGAP21…	68
BP	GO:0046365	monosaccharide catabolic process	19/2444	69/20536	0.00032423	0.0361268	0.0338651	FUT5/HK3/HK1/PGM1/PKLR/ALDOA/ALDOC/PFKP/GLB1/RPE/ACTN3/ENO3/FOXK2/GALK2/PFKM/FUT8/PKM/DCXR/GPI	19
BP	GO:0032412	regulation of ion transmembrane transporter activity	52/2444	271/20536	0.00032624	0.0361268	0.0338651	DLG3/REM1/CNIH2/GPR35/KCNE1/NEDD4/ATP7A/KCNIP2/AKAP9/FHL1/GRIN1/TREM2/NLGN3/SHISA7/CAMK2D/DLG1/RASGRF1/PRKCE/RGN/MYO5A/DLG4/HECW2/SHANK2/DYSF/CAB39/FKBP1A/NIPSNAP2/PLA2G6/STAC/ATP1B3/NOS1AP/ANK3/COX17/ANK2/PTK2B/SCN3B/SLN/STIM1/CACNB4/P2RY6/WNK1/CACNB3/NETO2/NLGN2/ATP1B2/PRKACA/CALM3/SPHK2/GRIN2B/SHISA8/CRHR1/NEDD4L	52
BP	GO:0106027	neuron projection organization	24/2444	97/20536	0.000339853	0.0369854	0.03467	ARHGAP33/DHX36/BHLHB9/NLGN3/MAP1A/DLG4/SHANK2/CAPRIN2/APOE/PICK1/UBE3A/EPHA4/ZMYND8/EPHB1/PDLIM5/DBN1/FYN/DNM1L/LGMN/PSEN1/BAIAP2/GRIN2B/CHRNA7/TIAM1	24
BP	GO:0019320	hexose catabolic process	17/2444	59/20536	0.00036794	0.0383427	0.0359423	FUT5/HK3/HK1/PGM1/PKLR/ALDOA/ALDOC/PFKP/GLB1/ACTN3/ENO3/FOXK2/GALK2/PFKM/FUT8/PKM/GPI	17
BP	GO:0045216	cell-cell junction organization	41/2444	201/20536	0.000370153	0.0383427	0.0359423	CDH13/PATJ/CADM1/LIMS1/NECTIN1/NF2/RHOC/PARD3/MPP7/CCM2/DLG1/CLDN3/EPB41L3/LIMS2/INAVA/NPHP1/HIPK1/ACE/CTNND1/CTNNB1/CLDN9/HDAC7/RUNX1/TLN2/AFDN/CDH18/ANK2/CTNNA1/RDX/NUMB/PRKCH/SMAD3/KIFC3/CDH3/NLGN2/TBCD/PRKACA/PARD6A/RASSF8/SDK1/FBF1	41
BP	GO:0022898	regulation of transmembrane transporter activity	53/2444	279/20536	0.000370549	0.0383427	0.0359423	DLG3/REM1/CNIH2/GPR35/KCNE1/NEDD4/ATP7A/KCNIP2/AKAP9/FHL1/GRIN1/TREM2/NLGN3/SHISA7/CAMK2D/DLG1/RASGRF1/PRKCE/RGN/MYO5A/DLG4/HECW2/SHANK2/DYSF/CAB39/FKBP1A/NIPSNAP2/PLA2G6/STAC/ATP1B3/NOS1AP/ANK3/COX17/SNCA/ANK2/PTK2B/SCN3B/SLN/STIM1/CACNB4/P2RY6/WNK1/CACNB3/NETO2/NLGN2/ATP1B2/PRKACA/CALM3/SPHK2/GRIN2B/SHISA8/CRHR1/NEDD4L	53
BP	GO:0019216	regulation of lipid metabolic process	75/2444	429/20536	0.000392823	0.0394543	0.0369843	PDK4/SCT/SMPD3/SLA2/NCOR1/FLT1/WNT4/ANGPTL4/SORBS1/RORA/DAB2IP/ADIPOQ/ERLIN2/PPARD/FGFR3/BCL11B/PDGFA/ETFBKMT/WDTC1/ADORA1/CGA/NFYC/DNAJC15/PDGFB/CHRM5/PRKCE/RGN/TXNRD1/MTMR3/NR1H3/NCOA1/FHL2/LSS/TRIB3/TSPO/RUBCNL/SF1/POR/APOE/GNB3/PLA2G6/TREX1/ABHD5/ABHD6/ZBTB20/FDPS/GOLM1/BRCA1/AKT2/SNCA/FGFR4/PDGFRB/ASAH1/PTK2B/PTK2/SQLE/PIK3R1/DGKZ/CD81/TIAM2/BSCL2/LDLR/TNFRSF1A/FADS1/OPA3/PRKD1/NPC2/LMF1/ACO…	75
BP	GO:0060998	regulation of dendritic spine development	21/2444	81/20536	0.000397676	0.0394543	0.0369843	ARHGAP33/DHX36/BHLHB9/NLGN3/ITSN1/C21orf91/SHANK2/CAPRIN2/APOE/UBE3A/EPHA4/ZMYND8/PDLIM5/DBN1/HDAC2/DNM1L/PSEN1/BAIAP2/SDK1/TIAM1/CDKL5	21
BP	GO:0006835	dicarboxylic acid transport	24/2444	98/20536	0.000400044	0.0394543	0.0369843	PER2/PPFIA2/SLC26A1/ADORA1/UNC13B/ABAT/SLC25A13/GRM2/TRPV1/PPFIA4/SLC13A3/RAB3A/SNCA/RIMS1/SLC25A30/PSEN1/NF1/SLC46A1/ADORA2A/LRRC8E/SLC25A22/CLN8/PPFIA1/KCNJ10	24
BP	GO:0061615	glycolytic process through fructose-6-phosphate	11/2444	30/20536	0.000416014	0.0395662	0.0370892	HK3/HK1/PKLR/ALDOA/ALDOC/PFKP/ENO3/FOXK2/PFKM/PKM/GPI	11
BP	GO:0061620	glycolytic process through glucose-6-phosphate	11/2444	30/20536	0.000416014	0.0395662	0.0370892	HK3/HK1/PKLR/ALDOA/ALDOC/PFKP/ENO3/FOXK2/PFKM/PKM/GPI	11
BP	GO:0016051	carbohydrate biosynthetic process	43/2444	215/20536	0.000419983	0.0395662	0.0370892	ST6GALNAC1/SMPD3/G6PC/PER2/SOGA1/FUT3/SORBS1/ADIPOQ/C1QTNF12/NHLRC1/LEPR/PGM1/PDGFB/B3GALNT1/PC/ALDOA/ALDOC/RGN/CHST10/SLC25A13/TKT/ST3GAL4/MST1/MDH1/B3GNT5/UGP2/AKT2/SNCA/NDST1/ENO3/PTK2B/PRKAG3/P2RY6/DDB1/PASK/PFKFB1/FUT8/PHKG2/ARPP19/ISYNA1/GPI/HS2ST1/NDST2	43
BP	GO:0090114	COPII-coated vesicle budding	20/2444	76/20536	0.000438817	0.0407325	0.0381825	CNIH2/SEC16A/F8/MAPK15/F5/STX5/SCFD1/CUL3/TRAPPC5/PREB/SAR1B/SEC31A/SEC24D/PPP6R3/SEC23A/SERPINA1/GOSR2/TRAPPC6A/NAPA/TRAPPC2L	20
BP	GO:1900027	regulation of ruffle assembly	12/2444	35/20536	0.00046924	0.0429253	0.040238	EPS8L1/KANK1/SH3YL1/PFN2/EPS8L2/RDX/EPS8/CARMIL2/CORO1C/EVL/DEF8/NDEL1	12
BP	GO:2000278	regulation of DNA biosynthetic process	28/2444	123/20536	0.000501798	0.0452479	0.0424152	PRKCQ/ATM/ADIPOQ/MAPK15/NEK7/MEN1/PDGFB/MAPK3/RGN/WRAP53/CTNNB1/PTGES3/DNAJC2/FGFR4/ATR/TNKS/PDGFRB/PINX1/PTK2B/SMG6/CCT8/HNRNPC/HSP90AA1/TINF2/TERF2/SH2B1/TEN1/PRKD2	28
BP	GO:0046777	protein autophosphorylation	49/2444	257/20536	0.00055378	0.0492318	0.0461497	GRK7/ZAP70/ATM/FLT1/PEAK1/ADIPOQ/DYRK1B/LCK/MAPK15/FGFR3/PDGFA/CAMK2D/PDGFB/ABL1/MAPK3/ROS1/TNK2/DDR2/PPP2R5E/NEK10/ACE/MAPKAPK3/EPHA4/FES/ERBB2/NEK6/CAD/CHEK2/TNIK/EPHB1/FGFR4/ATR/PDGFRB/FYN/PTK2B/PTK2/TAOK3/PTK6/WNK1/PASK/PRKD1/MAP3K12/EIF2AK4/MVP/PRKACA/CALM3/PRKD2/BTK/CDKL5	49
CC	GO:0031252	cell leading edge	88/2527	430/21659	8.7816e-08	6.57742e-05	5.62022e-05	PSD/OPRD1/EPS8L1/MAPT/MPP2/CD44/FAM89B/DLC1/AKAP5/CLASP2/ATP7A/NF2/ADORA1/ARHGEF2/DST/AMOT/MACF1/SHISA7/KANK1/SHTN1/ABLIM1/ATP2B1/ABL1/RAPGEF3/MYO5A/ITSN1/EPB41L3/INPP5J/SH3YL1/CAPG/DYSF/CCDC88A/MYLK/BCAR1/TRPV1/CTNND1/CTNNB1/GSN/SORBS2/SYNE2/ROBO2/PRKCZ/ARF4/TLN2/AKT2/SH3RF1/LDB2/PALLD/ABLIM3/PTPN13/SPRY4/DBN1/DAG1/CTNNA1/SNTG1/PTK2B/PTK2/DGKZ/EPS8L2/TIAM2/RDX/ABCA7/GABRA3/C2CD5/EPS8/PTK6/ARHGEF…	88
CC	GO:0030016	myofibril	55/2527	236/21659	3.38195e-07	0.000117537	0.000100432	MYH2/TPM3/ANKRD2/TCAP/AHNAK2/KCNE1/MYOM1/AKAP4/PDE4DIP/DST/TNNC2/SMN1/TNNT3/PRICKLE4/SYNPO2L/ALDOA/CACNA1C/FHL2/NEBL/ANKRD23/SYNPO2/CALD1/MMP2/FKBP1A/CTNNB1/HDAC4/SORBS2/PDLIM2/SYNE2/NOS1AP/PSEN2/ANK3/LDB3/KCTD6/FXR1/ANK2/PALLD/PDLIM5/DAG1/DCTN4/PLEC/SCN3B/TMOD2/PSMA6/FHL5/MYBPC3/CORO1C/TWF1/PPP1R12A/ACTG1/CALM3/OBSL1/NEB/SCN8A/PPP1R12B	55
CC	GO:0043292	contractile fiber	56/2527	247/21659	6.87637e-07	0.000117537	0.000100432	MYH2/TPM3/ANKRD2/TCAP/AHNAK2/KCNE1/MYOM1/AKAP4/PDE4DIP/DST/TNNC2/SMN1/TNNT3/PRICKLE4/SYNPO2L/ALDOA/CACNA1C/FHL2/NEBL/ANKRD23/SYNPO2/CALD1/MMP2/FKBP1A/CTNNB1/HDAC4/SORBS2/PDLIM2/SYNE2/NOS1AP/PSEN2/ANK3/LDB3/KCTD6/FXR1/ANK2/PALLD/PDLIM5/DAG1/DCTN4/PLEC/SCN3B/TMOD2/PSMA6/FHL5/MYBPC3/CORO1C/TWF1/PPP1R12A/MYLPF/ACTG1/CALM3/OBSL1/NEB/SCN8A/PPP1R12B	56
CC	GO:0005925	focal adhesion	90/2527	464/21659	7.56281e-07	0.000117537	0.000100432	CDH13/CD44/FLT1/SORBS1/STX16/PEAK1/RPL5/DLC1/LIMS1/CLASP2/DAB2/FGFR3/RHOU/ARHGEF2/PRUNE1/FHL1/DST/FBLIM1/ITGBL1/CASK/MAPK3/TRIOBP/ARMC5/LIMS2/TSPAN4/FBLN7/FHL2/PTPN12/DDR2/CAP1/BCAR1/AFAP1/SYNPO2/LASP1/CTNNB1/FES/RPL37A/GSN/SORBS2/RND3/SYNE2/TLN2/ACTN3/RPL9/PALLD/SPRY4/DAG1/PDGFRB/DCTN4/CTNNA1/PTK2B/YWHAZ/PTK2/NPM1/ITGB2/CD81/HYOU1/PLEC/HSPA8/EPB41L2/RDX/PPFIBP1/GNA13/CORO2B/ARHGEF7/CORO1C/TWF1/T…	90
CC	GO:0030055	cell-substrate junction	91/2527	471/21659	7.84628e-07	0.000117537	0.000100432	CDH13/CD44/FLT1/SORBS1/STX16/PEAK1/RPL5/DLC1/LIMS1/CLASP2/DAB2/FGFR3/RHOU/ARHGEF2/PRUNE1/FHL1/DST/FBLIM1/ITGBL1/CASK/MAPK3/TRIOBP/ARMC5/LIMS2/TSPAN4/FBLN7/FHL2/PTPN12/DDR2/CAP1/BCAR1/AFAP1/SYNPO2/LASP1/CTNNB1/FES/RPL37A/GSN/SORBS2/RND3/SYNE2/TLN2/ACTN3/RPL9/PALLD/SPRY4/DAG1/PDGFRB/DCTN4/CTNNA1/PTK2B/YWHAZ/PTK2/NPM1/ITGB2/CD81/HYOU1/PLEC/HSPA8/EPB41L2/RDX/PPFIBP1/GNA13/CORO2B/ARHGEF7/CORO1C/TWF1/T…	91
CC	GO:0031234	extrinsic component of cytoplasmic side of plasma membrane	26/2527	93/21659	1.48932e-05	0.00151448	0.00129408	LCK/GNAL/GNAT3/DLG4/FES/D2HGDH/STAC/CDK16/GNGT2/FYN/PTK2B/GNA13/PTK6/STYK1/CARMIL2/RACGAP1/KRAS/CYLD/GNAO1/CYTH1/DTNA/PLEKHA4/GNAS/GNG2/FARP1/TIAM1	26
CC	GO:0030017	sarcomere	47/2527	216/21659	1.64955e-05	0.00151448	0.00129408	MYH2/TPM3/ANKRD2/TCAP/AHNAK2/KCNE1/MYOM1/AKAP4/DST/TNNC2/SMN1/TNNT3/PRICKLE4/SYNPO2L/ALDOA/CACNA1C/FHL2/NEBL/SYNPO2/MMP2/FKBP1A/CTNNB1/HDAC4/SORBS2/PDLIM2/SYNE2/NOS1AP/PSEN2/ANK3/LDB3/KCTD6/ANK2/PALLD/PDLIM5/DCTN4/SCN3B/TMOD2/PSMA6/FHL5/MYBPC3/CORO1C/PPP1R12A/CALM3/OBSL1/NEB/SCN8A/PPP1R12B	47
CC	GO:0098984	neuron to neuron synapse	71/2527	374/21659	2.26404e-05	0.00151448	0.00129408	PSD/DLG3/OPRD1/MPP2/LRRTM2/SYN1/CHRM1/CNIH2/AKAP5/NECTIN1/GRIN2C/BCL11A/AKAP9/SYN3/SNAP47/ADORA1/ARHGEF2/DNAJC6/GRIN1/NLGN3/SHISA7/UNC13B/DLG1/DLG4/CACNA1C/EPB41L3/PRKAR1B/SHANK2/MAGI2/MAP4/CTNND1/PICK1/GRIK2/NSMF/EPHA4/CTNNB1/SYNGAP1/TNIK/KPNA1/PRKCZ/FXR1/MAP1B/PDLIM5/DBN1/FYN/CPEB4/PTK2B/YWHAZ/DGKZ/CLSTN3/PLEKHA5/EPS8/RPLP0/LIN7A/LRFN5/HOMER2/PRRT2/NETO2/NLGN2/BAIAP2/SRGAP2/PALM/ADGRL1/ABHD17A/…	71
CC	GO:0031674	I band	36/2527	152/21659	2.34792e-05	0.00151448	0.00129408	ANKRD2/TCAP/AHNAK2/KCNE1/MYOM1/AKAP4/DST/SMN1/PRICKLE4/SYNPO2L/ALDOA/CACNA1C/FHL2/NEBL/SYNPO2/FKBP1A/CTNNB1/HDAC4/SORBS2/PDLIM2/SYNE2/NOS1AP/PSEN2/ANK3/LDB3/ANK2/PALLD/PDLIM5/SCN3B/FHL5/MYBPC3/PPP1R12A/OBSL1/NEB/SCN8A/PPP1R12B	36
CC	GO:0043296	apical junction complex	36/2527	152/21659	2.34792e-05	0.00151448	0.00129408	DLG3/UBN1/SORBS1/PATJ/MAPK15/NECTIN1/ARHGEF2/AMOT/PARD3/MPP7/DLG1/CLDN3/CGN/NPHP1/MAGI2/TRAF4/CTNND1/CTNNB1/TJAP1/CLDN9/ANK3/PRKCZ/RAPGEF2/CTNNA1/LIN7A/CCDC85C/RPGRIP1L/KIFC3/EPPK1/TBCD/CYTH1/PARD6A/CLDN15/NHS/FRMD4A/FBF1	36
CC	GO:0098978	glutamatergic synapse	71/2527	375/21659	2.47993e-05	0.00151448	0.00129408	DLG3/LRRTM2/SCN2A/CHRM1/CNIH2/IL1RAP/CPT1C/PORCN/PPFIA2/GRIN2C/AKAP9/SYN3/SNAP47/ARHGEF2/GRIN1/NLGN3/SHISA7/UNC13B/DLG1/ATP2B1/GRIP1/MYO5A/ITSN1/DLG4/PRKAR1B/RTN4R/CTNND1/APOE/GRIK2/EPHA4/SYNGAP1/NRP2/CTTNBP2/PFN2/ABHD6/NOS1AP/TNIK/KPNA1/PRKCZ/ARF4/FXR1/EPHB1/GPM6A/USP46/ABLIM3/DBN1/DAG1/FYN/PTK2B/YWHAZ/PPP2R2A/NRG1/PPP3CC/DGKZ/CLSTN3/PLEKHA5/EPS8/LRFN5/NUMB/HOMER2/NTRK3/DGKE/BAIAP2/AP2B1/ABHD17A…	71
CC	GO:0150034	distal axon	59/2527	296/21659	2.53108e-05	0.00151448	0.00129408	DLG3/OPRD1/MAPT/KCNIP3/PRKCB/CHRM1/NECTIN1/ADORA1/GRIN1/KIF20B/PARD3/SLC4A10/UNC13B/TH/NIN/SHTN1/RASGRF1/MYO5A/ITSN1/INPP5J/SHANK2/RTN4R/CTNND1/GRIK2/CABP4/EPHA4/GDPD5/CAD/EXOC6/SYP/RAB3A/SNCA/GPM6A/PALLD/MAP1B/DBN1/CPEB4/PTK2B/STMN4/POLG/HSPA8/TIAM2/TMOD2/EPS8/MAP3K12/DICER1/PSEN1/HSP90AA1/PRRT2/ACTG1/GIT1/NDEL1/ADGRL1/CALM3/BASP1/MICAL1/SLC9A6/TIAM1/CDKL5	59
CC	GO:0030018	Z disc	34/2527	141/21659	2.6286e-05	0.00151448	0.00129408	TCAP/AHNAK2/KCNE1/MYOM1/AKAP4/DST/SMN1/PRICKLE4/SYNPO2L/CACNA1C/FHL2/NEBL/SYNPO2/FKBP1A/CTNNB1/HDAC4/SORBS2/PDLIM2/SYNE2/NOS1AP/PSEN2/ANK3/LDB3/ANK2/PALLD/PDLIM5/SCN3B/FHL5/MYBPC3/PPP1R12A/OBSL1/NEB/SCN8A/PPP1R12B	34
CC	GO:0031968	organelle outer membrane	45/2527	211/21659	4.1514e-05	0.002221	0.00189778	MYOC/GUCY2F/VPS13C/CASP8/DMPK/NLRX1/LTC4S/HK1/CYB5A/VDAC2/CPT1C/MARC1/AGPAT4/AIFM2/TRIM14/ACSL6/RPS6KB1/ACSL5/BCL2L11/MIEF2/LPIN1/MGST1/TSPO/PI4KB/EPHA4/NIPSNAP2/SYNE2/QTRT2/ACSL4/SNCA/MLXIP/TOMM5/SLC11A2/DNM1L/BID/PSEN1/BCL2L2/BMF/RMDN3/AKAP1/RHOT1/QTRT1/ITPR3/MYO19/DDX3X	45
CC	GO:0019867	outer membrane	45/2527	213/21659	5.27788e-05	0.00263542	0.00225189	MYOC/GUCY2F/VPS13C/CASP8/DMPK/NLRX1/LTC4S/HK1/CYB5A/VDAC2/CPT1C/MARC1/AGPAT4/AIFM2/TRIM14/ACSL6/RPS6KB1/ACSL5/BCL2L11/MIEF2/LPIN1/MGST1/TSPO/PI4KB/EPHA4/NIPSNAP2/SYNE2/QTRT2/ACSL4/SNCA/MLXIP/TOMM5/SLC11A2/DNM1L/BID/PSEN1/BCL2L2/BMF/RMDN3/AKAP1/RHOT1/QTRT1/ITPR3/MYO19/DDX3X	45
CC	GO:0032279	asymmetric synapse	66/2527	351/21659	5.84379e-05	0.00273562	0.00233752	PSD/DLG3/OPRD1/MPP2/LRRTM2/SYN1/CHRM1/CNIH2/AKAP5/GRIN2C/BCL11A/AKAP9/SYN3/SNAP47/ADORA1/ARHGEF2/DNAJC6/GRIN1/NLGN3/SHISA7/DLG1/DLG4/CACNA1C/EPB41L3/SHANK2/MAGI2/MAP4/CTNND1/PICK1/GRIK2/NSMF/EPHA4/CTNNB1/SYNGAP1/TNIK/KPNA1/PRKCZ/FXR1/MAP1B/PDLIM5/DBN1/FYN/CPEB4/PTK2B/DGKZ/CLSTN3/PLEKHA5/EPS8/RPLP0/LIN7A/LRFN5/HOMER2/PRRT2/NETO2/BAIAP2/SRGAP2/PALM/ADGRL1/ABHD17A/CRTC1/GRIN2B/ADORA2A/SHISA8/TIAM1/C…	66
CC	GO:0014069	postsynaptic density	65/2527	347/21659	7.44459e-05	0.00323234	0.00276195	PSD/DLG3/OPRD1/MPP2/LRRTM2/SYN1/CHRM1/CNIH2/AKAP5/GRIN2C/BCL11A/AKAP9/SYN3/SNAP47/ADORA1/ARHGEF2/DNAJC6/GRIN1/SHISA7/DLG1/DLG4/CACNA1C/EPB41L3/SHANK2/MAGI2/MAP4/CTNND1/PICK1/GRIK2/NSMF/EPHA4/CTNNB1/SYNGAP1/TNIK/KPNA1/PRKCZ/FXR1/MAP1B/PDLIM5/DBN1/FYN/CPEB4/PTK2B/DGKZ/CLSTN3/PLEKHA5/EPS8/RPLP0/LIN7A/LRFN5/HOMER2/PRRT2/NETO2/BAIAP2/SRGAP2/PALM/ADGRL1/ABHD17A/CRTC1/GRIN2B/ADORA2A/SHISA8/TIAM1/CDKL5/K…	65
CC	GO:0019898	extrinsic component of membrane	60/2527	314/21659	7.76798e-05	0.00323234	0.00276195	PSD/VPS13C/SLA2/CDH13/NCF1/SYN1/LCK/GNAL/AKAP9/SYTL2/NUMA1/RPH3A/BCL2L11/GNAT3/DLG4/MTMR3/CTNND1/SERPINE2/FKBP1A/CTNNB1/FES/D2HGDH/STAC/CDK16/PIK3CB/CDH18/WDFY3/GNGT2/CTNNA1/FYN/RB1CC1/SNX16/PTK2B/PIK3R1/ATG13/GNA13/PTK6/MFGE8/STYK1/VPS13D/CARMIL2/RACGAP1/SEC23A/NUMB/KRAS/CYLD/CDH3/GNAO1/CYTH1/DTNA/SGTA/WIPI1/PLEKHA4/PLAUR/GNAS/TPR/GNG2/PIK3R2/FARP1/TIAM1	60
CC	GO:0019897	extrinsic component of plasma membrane	38/2527	173/21659	8.23992e-05	0.00323418	0.00276352	CDH13/LCK/GNAL/AKAP9/SYTL2/NUMA1/GNAT3/DLG4/CTNND1/SERPINE2/CTNNB1/FES/D2HGDH/STAC/CDK16/CDH18/GNGT2/CTNNA1/FYN/PTK2B/GNA13/PTK6/MFGE8/STYK1/CARMIL2/RACGAP1/NUMB/KRAS/CYLD/CDH3/GNAO1/CYTH1/DTNA/PLEKHA4/GNAS/GNG2/FARP1/TIAM1	38
CC	GO:0005912	adherens junction	22/2527	80/21659	8.63599e-05	0.00323418	0.00276352	SORBS1/NECTIN1/NF2/PARD3/MPP7/DLG1/TNK2/NPHP1/CTNND1/EPHA4/CTNNB1/CTNNA1/PTK2/RND1/VEZT/LIN7A/MYO1E/KIFC3/TMEM204/TBCD/CYTH1/FRMD4A	22
CC	GO:0005741	mitochondrial outer membrane	40/2527	187/21659	0.000100712	0.00359207	0.00306932	MYOC/VPS13C/CASP8/DMPK/NLRX1/HK1/CYB5A/VDAC2/CPT1C/MARC1/AGPAT4/AIFM2/TRIM14/ACSL6/RPS6KB1/ACSL5/BCL2L11/MIEF2/LPIN1/MGST1/TSPO/PI4KB/EPHA4/NIPSNAP2/QTRT2/ACSL4/SNCA/MLXIP/TOMM5/SLC11A2/DNM1L/BID/BCL2L2/BMF/RMDN3/AKAP1/RHOT1/QTRT1/MYO19/DDX3X	40
CC	GO:0005938	cell cortex	61/2527	325/21659	0.000115065	0.00391742	0.00334733	CLIC5/CYTIP/MOBP/DLC1/HFE/CLASP2/MLPH/NEDD4/NF2/NUMA1/RHOU/RHOC/DST/PARD3/UNC13B/SEPTIN8/INSC/RAPGEF3/GRK4/DLG4/CAP1/SEPTIN9/CTNND1/LASP1/CLTA/MYO1A/CALD1/NSMF/FMN2/CTNNB1/SEPTIN3/GSN/SPIRE1/RND3/CTTNBP2/SEPTIN2/EXOC6/PRKCZ/AKT2/SNCA/DBN1/DCTN4/PTK2B/PTK2/RIMS1/ASPH/EPB41L2/RDX/STIM1/C2CD5/EPS8/ARHGEF7/CORO1C/RND1/PSEN1/LLGL2/RND2/MYO9B/PLA2G4C/PARD6A/SPTAN1	61
CC	GO:0099572	postsynaptic specialization	68/2527	373/21659	0.000120665	0.00392949	0.00335764	PSD/DLG3/OPRD1/MPP2/LRRTM2/SYN1/CHRM1/CNIH2/AKAP5/GRIN2C/BCL11A/AKAP9/SYN3/SNAP47/ADORA1/ARHGEF2/DNAJC6/GRIN1/SHISA7/DLG1/DLG4/CACNA1C/EPB41L3/SHANK2/MAGI2/MAP4/CTNND1/PICK1/GRIK2/NSMF/EPHA4/CTNNB1/SYNGAP1/TNIK/KPNA1/PRKCZ/FXR1/MAP1B/PDLIM5/DBN1/FYN/CPEB4/PTK2B/DGKZ/CLSTN3/GABRA3/CHRNB1/PLEKHA5/EPS8/RPLP0/LIN7A/LRFN5/HOMER2/PRRT2/NETO2/NLGN2/BAIAP2/SRGAP2/PALM/ADGRL1/ABHD17A/CRTC1/GRIN2B/ADORA2A/…	68
CC	GO:0042641	actomyosin	22/2527	82/21659	0.000128654	0.00397362	0.00339535	TPM3/SORBS1/FBLIM1/ABLIM1/PRICKLE4/MYO5A/NEBL/MYLK/SEPTIN9/SYNPO2/HDAC4/PDLIM2/LDB3/PRKCZ/ABLIM3/PDLIM5/DBN1/DCTN4/PTK2/MYO18A/LIMA1/LPP	22
CC	GO:0031256	leading edge membrane	39/2527	183/21659	0.000132631	0.00397362	0.00339535	PSD/OPRD1/EPS8L1/MAPT/MPP2/CD44/DLC1/AKAP5/CLASP2/NF2/ADORA1/ARHGEF2/MACF1/SHISA7/KANK1/ATP2B1/EPB41L3/SH3YL1/TRPV1/SYNE2/ROBO2/ARF4/AKT2/SPRY4/SNTG1/EPS8L2/ABCA7/GABRA3/C2CD5/EPS8/CORO1C/TWF1/VEZT/PALM/ADORA2A/SHISA8/FAP/TIAM1/CDKL5	39
CC	GO:0008328	ionotropic glutamate receptor complex	16/2527	52/21659	0.000188788	0.00543854	0.00464708	DLG3/CNIH2/CPT1C/PORCN/GRIN2C/GRIN1/SHISA7/DLG1/DLG4/SHANK2/GRIK2/ABHD6/PTK2B/EPS8/GRIN2B/SHISA8	16
CC	GO:0099092	postsynaptic density, intracellular component	9/2527	20/21659	0.00019842	0.00545859	0.00466421	PSD/DLG3/ARHGEF2/CTNND1/CTNNB1/TNIK/FYN/BAIAP2/CDKL5	9
CC	GO:0070160	tight junction	31/2527	137/21659	0.000204059	0.00545859	0.00466421	DLG3/UBN1/PATJ/MAPK15/ARHGEF2/AMOT/PARD3/MPP7/DLG1/CLDN3/CGN/NPHP1/MAGI2/TRAF4/CTNNB1/TJAP1/CLDN9/ANK3/PRKCZ/AFDN/RAPGEF2/LIN7A/CCDC85C/RPGRIP1L/EPPK1/TBCD/CYTH1/PARD6A/CLDN15/NHS/FRMD4A	31
CC	GO:0001726	ruffle	39/2527	187/21659	0.000213231	0.00550725	0.00470579	PSD/EPS8L1/DLC1/CLASP2/NF2/ARHGEF2/AMOT/MACF1/KANK1/MYO5A/INPP5J/SH3YL1/CAPG/BCAR1/GSN/ARF4/TLN2/AKT2/PALLD/SPRY4/SNTG1/EPS8L2/RDX/ABCA7/C2CD5/EPS8/PTK6/ARHGEF7/CARMIL2/CORO1C/TWF1/FGD6/LIMA1/BAIAP2/PARD6A/ARAP3/FAP/TIAM1/CDKL5	39
CC	GO:0005923	bicellular tight junction	30/2527	132/21659	0.000236257	0.00589854	0.00504014	DLG3/UBN1/PATJ/MAPK15/ARHGEF2/AMOT/PARD3/MPP7/DLG1/CLDN3/CGN/NPHP1/MAGI2/TRAF4/CTNNB1/TJAP1/CLDN9/ANK3/PRKCZ/RAPGEF2/LIN7A/CCDC85C/RPGRIP1L/EPPK1/TBCD/CYTH1/PARD6A/CLDN15/NHS/FRMD4A	30
CC	GO:0098878	neurotransmitter receptor complex	16/2527	54/21659	0.000306297	0.00740054	0.00632356	DLG3/CNIH2/CPT1C/PORCN/GRIN2C/GRIN1/SHISA7/DLG1/DLG4/SHANK2/GRIK2/ABHD6/PTK2B/EPS8/GRIN2B/SHISA8	16
CC	GO:0005874	microtubule	77/2527	451/21659	0.000382019	0.00894163	0.00764038	TUBB1/CLIP2/KLC4/MAPT/CLASP2/CKAP5/MAP1LC3C/NUMA1/DNAH14/NEK7/KIFAP3/ARHGEF2/LZTS2/DST/KIF20B/MACF1/DYNLT3/KIF13A/SNPH/MAP1A/RP1L1/NIN/DLG1/SHTN1/TPPP3/TUBD1/MYO5A/DYNC1I2/DYSF/CUL3/KIF27/TTLL3/MAP4/SEPTIN9/KIF3A/MDM1/TUBGCP6/DYNC1I1/KATNA1/NEK6/RADIL/CEP170/CENPE/MAP1B/STAU2/CEP57L1/KIF13B/TCP11L1/STIM1/DYNC2H1/DNAH10/CCT8/SAXO1/DNM1L/RACGAP1/TUBA1B/EML1/HAUS4/TOGARAM1/LRRC49/RMDN3/RPGRIP1L/KIFC…	77
CC	GO:0030426	growth cone	37/2527	180/21659	0.000410318	0.00908203	0.00776035	DLG3/MAPT/NECTIN1/KIF20B/PARD3/NIN/SHTN1/RASGRF1/MYO5A/INPP5J/SHANK2/RTN4R/CTNND1/EPHA4/GDPD5/EXOC6/SNCA/GPM6A/PALLD/MAP1B/DBN1/CPEB4/PTK2B/STMN4/TIAM2/TMOD2/EPS8/MAP3K12/DICER1/PSEN1/HSP90AA1/NDEL1/ADGRL1/CALM3/BASP1/TIAM1/CDKL5	37
CC	GO:0009898	cytoplasmic side of plasma membrane	34/2527	161/21659	0.000412268	0.00908203	0.00776035	AKAP5/LCK/GNAL/TH/DLG1/ATP2B1/GNAT3/DLG4/FES/D2HGDH/STAC/CDK16/GNGT2/FYN/PTK2B/CACNB4/GNA13/PTK6/STYK1/CARMIL2/RACGAP1/KRAS/RNF31/CYLD/GNAO1/LITAF/CYTH1/PALM/DTNA/PLEKHA4/GNAS/GNG2/FARP1/TIAM1	34
CC	GO:0099568	cytoplasmic region	49/2527	260/21659	0.000466095	0.00997444	0.00852288	AP3M2/RSPH6A/AP3B2/MAPT/CCDC65/DRC1/CFAP44/CLASP2/CFAP73/NUMA1/KIFAP3/RSPH4A/DST/UNC13B/MAP1A/RP1L1/GNAT3/DRC3/DLG4/TTLL3/MAP4/SEPTIN9/CTNND1/KIF3A/CLTA/GRIK2/LCA5L/CTNNB1/RANGAP1/SEPTIN2/PRKCZ/ITGB2/RIMS1/EPB41L2/DYNC2H1/DNAJB13/DNAH10/SAXO1/ZC3H14/RPGRIP1L/TERF2/BAIAP2/DNAH2/CCDC103/NDEL1/PRKACA/CEP162/EFHC1/CDKL5	49
CC	GO:0098562	cytoplasmic side of membrane	38/2527	189/21659	0.000543547	0.0113088	0.00966306	AKAP5/LCK/GNAL/TH/DLG1/ATP2B1/GNAT3/DLG4/FKBP1A/FES/D2HGDH/STAC/CDK16/GNGT2/FYN/PTK2B/CACNB4/GNA13/PTK6/STYK1/CARMIL2/RACGAP1/KRAS/RNF31/CDIP1/CYLD/GNAO1/LITAF/CYTH1/PALM/DTNA/PLEKHA4/GNAS/SPPL2B/GNG2/HM13/FARP1/TIAM1	38
CC	GO:0034399	nuclear periphery	32/2527	151/21659	0.000562638	0.0113896	0.00973212	LGALS13/MAPT/RUNX1T1/OGG1/SORBS1/DNMT3A/HNRNPM/RGS12/SUV39H1/SRPK1/NUMA1/MEN1/CASK/STAG2/SATB1/ATXN3/NSMF/CAD/PRKCZ/MATR3/DAG1/RNASEL/PSMA6/TINF2/NUP93/NARF/MBD1/ATF7/CXXC1/RUVBL2/ZNF350/TPR	32
CC	GO:0070382	exocytic vesicle	42/2527	216/21659	0.000593691	0.011702	0.00999901	UNC13D/OPRD1/STON2/SYN1/LGI3/STX16/VDAC2/SYN3/SYTL2/SNAP47/SYT2/GRIN1/UNC13B/SEPTIN8/TH/RPH3A/DLG4/BDNF/SLC2A8/CLTA/PICK1/ATG9A/CTTNBP2/SYTL5/CDK16/PSEN2/SYP/RAB3A/SYT15/SNCA/RAB35/DNM1L/PSEN1/MCTP2/DMXL2/PRRT2/C16orf70/CLN3/NDEL1/SGTA/WDR7/CALM3	42
CC	GO:0005819	spindle	65/2527	374/21659	0.000648784	0.01246	0.0106467	NCOR1/ATM/SGO1/CLASP2/MAPK15/IQCB1/CKAP5/NUMA1/NEK7/KIFAP3/ARHGEF2/BRCC3/KIF20B/DYNLT3/NIN/STAG2/SPAG8/WDR60/HECW2/CAPG/CUL3/MAP4/NR3C1/KIF3A/CLTA/TUBGCP6/DYNC1I1/FMN2/ANKRD53/CTNNB1/KATNA1/MAD1L1/CBX1/RANGAP1/PIN4/NEK6/CLTCL1/SEPTIN2/UNC119/CEP170/CEP350/SPICE1/CENPE/TNKS/DCTN4/PINX1/NPM1/RACGAP1/EML1/NEDD1/HAUS4/PPP2R3C/KATNBL1/RMDN3/E4F1/CYLD/NDEL1/CALM3/KLHL21/TPR/CEP162/CEP63/TBL1XR1/FBF1/EF…	65
CC	GO:0030027	lamellipodium	41/2527	211/21659	0.00069451	0.0127246	0.0108728	CD44/FAM89B/NF2/AMOT/SHTN1/ABLIM1/RAPGEF3/ITSN1/CAPG/DYSF/CCDC88A/MYLK/BCAR1/CTNND1/CTNNB1/GSN/SORBS2/SYNE2/SH3RF1/PALLD/ABLIM3/PTPN13/DBN1/DAG1/CTNNA1/PTK2B/PTK2/DGKZ/TIAM2/RDX/ARHGEF7/CARMIL2/CORO1C/FGD6/EVL/SRGAP2/PTPRM/DUSP22/NHS/ARAP3/FAP	41
CC	GO:0099091	postsynaptic specialization, intracellular component	9/2527	23/21659	0.00069654	0.0127246	0.0108728	PSD/DLG3/ARHGEF2/CTNND1/CTNNB1/TNIK/FYN/BAIAP2/CDKL5	9
CC	GO:0030427	site of polarized growth	37/2527	186/21659	0.000785858	0.0140145	0.011975	DLG3/MAPT/NECTIN1/KIF20B/PARD3/NIN/SHTN1/RASGRF1/MYO5A/INPP5J/SHANK2/RTN4R/CTNND1/EPHA4/GDPD5/EXOC6/SNCA/GPM6A/PALLD/MAP1B/DBN1/CPEB4/PTK2B/STMN4/TIAM2/TMOD2/EPS8/MAP3K12/DICER1/PSEN1/HSP90AA1/NDEL1/ADGRL1/CALM3/BASP1/TIAM1/CDKL5	37
CC	GO:0001725	stress fiber	18/2527	70/21659	0.000884663	0.0150594	0.0128678	TPM3/SORBS1/FBLIM1/ABLIM1/PRICKLE4/NEBL/MYLK/SEPTIN9/SYNPO2/PDLIM2/LDB3/PRKCZ/ABLIM3/PDLIM5/DCTN4/PTK2/LIMA1/LPP	18
CC	GO:0097517	contractile actin filament bundle	18/2527	70/21659	0.000884663	0.0150594	0.0128678	TPM3/SORBS1/FBLIM1/ABLIM1/PRICKLE4/NEBL/MYLK/SEPTIN9/SYNPO2/PDLIM2/LDB3/PRKCZ/ABLIM3/PDLIM5/DCTN4/PTK2/LIMA1/LPP	18
CC	GO:0032432	actin filament bundle	19/2527	78/21659	0.00130638	0.0217439	0.0185796	TPM3/SORBS1/FBLIM1/ABLIM1/PRICKLE4/NEBL/MYLK/SEPTIN9/SYNPO2/PDLIM2/PLS3/LDB3/PRKCZ/ABLIM3/PDLIM5/DCTN4/PTK2/LIMA1/LPP	19
CC	GO:0044309	neuron spine	34/2527	172/21659	0.00140101	0.0228121	0.0194923	ARHGAP33/PSD/OPRD1/MAPT/MPP2/CNIH2/AKAP5/NEDD4/FBXO2/ADORA1/GRIN1/RPH3A/ITSN1/DLG4/SHANK2/CTNND1/EPHA4/ZMYND8/CTTNBP2/ARF4/FXR1/GPM6A/MAP1B/CPEB4/PTK2B/PTK2/PRRT2/BAIAP2/SRGAP2/PRKACA/ABHD17A/FARP1/SLC9A6/TIAM1	34
CC	GO:0008021	synaptic vesicle	38/2527	199/21659	0.00148598	0.0229507	0.0196107	OPRD1/STON2/SYN1/LGI3/STX16/VDAC2/SYN3/SNAP47/SYT2/GRIN1/UNC13B/SEPTIN8/TH/RPH3A/DLG4/BDNF/SLC2A8/CLTA/PICK1/ATG9A/CTTNBP2/CDK16/PSEN2/SYP/RAB3A/SNCA/RAB35/DNM1L/PSEN1/MCTP2/DMXL2/PRRT2/C16orf70/CLN3/NDEL1/SGTA/WDR7/CALM3	38
CC	GO:0044304	main axon	18/2527	73/21659	0.0014919	0.0229507	0.0196107	MYOC/MAPT/SCN2A/ADORA1/PARD3/MAP1A/DLG1/DLG4/EPB41L3/ROBO2/ANK3/ANK2/MAP1B/DAG1/KIF13B/ADORA2A/SCN8A/TIAM1	18
CC	GO:0043198	dendritic shaft	12/2527	40/21659	0.00150145	0.0229507	0.0196107	DLG3/MPP2/CNIH2/ARHGEF2/MAP1A/INPP5J/RTN4R/EPHA4/ZMYND8/SYNGAP1/PSEN1/BAIAP2	12
CC	GO:0035097	histone methyltransferase complex	23/2527	103/21659	0.00153923	0.0230576	0.0197021	KDM5B/KDM5D/ZNF451/PRDM10/MEN1/UTY/ZNF513/HDAC9/ZNF462/TAF6/RBBP7/TAF4/HDAC2/TEX10/MGA/MAX/KANSL1/INO80C/CXXC1/RUVBL2/SENP3/KDM6A/REST	23
CC	GO:0097060	synaptic membrane	76/2527	467/21659	0.00166705	0.0244827	0.0209198	DLG3/OPRD1/MPP2/LRRTM2/SCN2A/KCNMA1/GABRB1/CHRM1/CNIH2/NECTIN1/GRIN2C/COL13A1/AKAP9/ADORA1/GRIN1/NLGN3/SHISA7/CASK/UNC13B/SNPH/CHRM5/RPH3A/DLG1/ATP2B1/GRIP1/DLG4/CACNA1C/SHANK2/GRM2/TRPV1/CLTA/PICK1/DAGLB/GRIK2/NSMF/EPHA4/CTNNB1/IL31RA/NRP2/TMUB1/ABHD6/PSEN2/ANK3/SYP/ANK2/GPM6A/PDLIM5/DBN1/DAG1/CPEB4/RIMS1/CLSTN3/GABRA3/CHRNB1/ERC1/DNM1L/FAIM2/LIN7A/LRFN5/PSEN1/HOMER2/NTRK3/PRRT2/NLGN2/BAIAP2/SRG…	76
CC	GO:0005875	microtubule associated complex	32/2527	162/21659	0.00192497	0.027727	0.0236919	CLIP2/KLC4/CCDC65/DRC1/DNAH14/KIFAP3/KIF20B/DYNLT3/KIF13A/MAP1A/SHTN1/WDR60/DYNC1I2/KIF27/MAP4/KIF3A/DYNC1I1/CENPE/MAP1B/DCTN4/KIF13B/DYNC2H1/DNAH10/EML1/HAUS4/KIFC3/DNAH2/CCDC103/NDEL1/TPR/KIF21A/KIF16B	32
CC	GO:0032591	dendritic spine membrane	6/2527	13/21659	0.00207398	0.0287668	0.0245805	MPP2/SHISA7/ATP2B1/TRPV1/PALM/SHISA8	6
CC	GO:0071014	post-mRNA release spliceosomal complex	6/2527	13/21659	0.00207398	0.0287668	0.0245805	MYEF2/HNRNPM/SYF2/GCFC2/TFIP11/ISY1	6
CC	GO:0043197	dendritic spine	33/2527	170/21659	0.00222381	0.0302843	0.0258771	ARHGAP33/PSD/OPRD1/MAPT/MPP2/CNIH2/AKAP5/NEDD4/FBXO2/ADORA1/GRIN1/RPH3A/ITSN1/DLG4/SHANK2/CTNND1/EPHA4/ZMYND8/CTTNBP2/ARF4/FXR1/GPM6A/MAP1B/CPEB4/PTK2B/PTK2/PRRT2/BAIAP2/SRGAP2/PRKACA/ABHD17A/FARP1/TIAM1	33
CC	GO:0000242	pericentriolar material	8/2527	22/21659	0.00239586	0.0320447	0.0273813	LCK/NIN/WDR60/CEP152/RABL2B/NEK1/TNKS/NEDD1	8
CC	GO:0031941	filamentous actin	10/2527	32/21659	0.00261653	0.0343822	0.0293786	SMTN/PRICKLE4/ESPNL/MYO1A/PDLIM2/LDB3/PDLIM5/ACTG1/SPECC1/DUSP22	10
CC	GO:0032426	stereocilium tip	7/2527	18/21659	0.00288593	0.0372683	0.0318448	TMC1/CEACAM16/ESPNL/EPS8L2/EPS8/HOMER2/PDZD7	7
CC	GO:0043235	receptor complex	68/2527	419/21659	0.00302579	0.0384122	0.0328222	DLG3/ZAP70/CD44/FLT1/GABRB1/SORBS1/CNIH2/HFE/CPT1C/PORCN/OLR1/FGFR3/LEPR/GRIN2C/PIGR/NR3C2/ITGA10/GRIN1/TAS1R2/ITGBL1/SHISA7/DLG1/DLG4/ROS1/CSF2RB/ACVR2A/NR1H3/ACVR1/SHANK2/RAMP1/RFFL/DDR2/CAPRIN2/GRIK2/EPHA4/ERBB2/IL31RA/NRP2/LTK/PLXNB1/ABHD6/PEX5L/LRP5L/EPHB1/FGFR4/EPHA5/PRLR/PDGFRB/PTK2B/ITGB2/IL6ST/GABRA3/LDLR/TNFRSF1A/CHRNB1/EPS8/KLRD1/PTPRB/SMAD3/RNF31/NTRK3/RNMT/MCOLN1/ITPR3/GRIN2B/TRPV3/S…	68
CC	GO:0032589	neuron projection membrane	15/2527	60/21659	0.00310106	0.0387115	0.0330779	OPRD1/MAPT/MPP2/AKAP5/ADORA1/SHISA7/ATP2B1/EPB41L3/TRPV1/ROBO2/GABRA3/VEZT/PALM/ADORA2A/SHISA8	15
CC	GO:0032587	ruffle membrane	22/2527	103/21659	0.00345774	0.0424566	0.036278	PSD/EPS8L1/DLC1/CLASP2/NF2/ARHGEF2/MACF1/KANK1/SH3YL1/ARF4/AKT2/SPRY4/SNTG1/EPS8L2/ABCA7/C2CD5/EPS8/CORO1C/TWF1/FAP/TIAM1/CDKL5	22
CC	GO:0032838	plasma membrane bounded cell projection cytoplasm	39/2527	217/21659	0.00397581	0.0480304	0.0410407	AP3M2/RSPH6A/AP3B2/MAPT/CCDC65/DRC1/CFAP44/CFAP73/KIFAP3/RSPH4A/DST/MAP1A/RP1L1/GNAT3/DRC3/DLG4/TTLL3/MAP4/SEPTIN9/KIF3A/GRIK2/LCA5L/RANGAP1/SEPTIN2/DYNC2H1/DNAJB13/DNAH10/SAXO1/ZC3H14/RPGRIP1L/TERF2/BAIAP2/DNAH2/CCDC103/NDEL1/PRKACA/CEP162/EFHC1/CDKL5	39
CC	GO:0034708	methyltransferase complex	26/2527	130/21659	0.0040784	0.0484877	0.0414314	KDM5B/KDM5D/ZNF451/PRDM10/MEN1/UTY/ZNF513/HDAC9/ZNF462/TAF6/RBBP7/TAF4/HDAC2/TEX10/MGA/MAX/KANSL1/SNRPD1/SNRPD2/INO80C/CXXC1/RNMT/RUVBL2/SENP3/KDM6A/REST	26
MF	GO:0003779	actin binding	93/2428	463/19669	1.16845e-06	0.00134606	0.00126808	MYH2/EPS8L1/ACTR3C/MAPT/TPM3/KCNMA1/SYN1/SORBS1/KLHL3/MOBP/MLPH/SMTN/MYOM1/NF2/DST/TNNC2/MACF1/TNNT3/MAP1A/SHTN1/ABLIM1/ABL1/PRICKLE4/SYNPO2L/PRKCE/ALDOA/MYO5A/EPB41L3/TRIOBP/COBLL1/CAPG/CCDC88A/CGN/CAP1/NEBL/MYLK/AFAP1/LSP1/ESPNL/SYNPO2/LASP1/MYO1A/PICK1/CALD1/FMN2/GSN/SPIRE1/PDLIM2/SYNE2/PFN2/PLS3/NOS3/LDB3/TLN2/AFDN/ACTN3/SNCA/PALLD/ABLIM3/MAP1B/PDLIM5/DBN1/DAG1/CTNNA1/SNTG1/PTK2/EPS8L2/PLEC/S…	93
MF	GO:0005123	death receptor binding	10/2428	18/19669	1.37491e-05	0.00665664	0.00627101	CASP8/DAB2IP/MADD/BEX3/MYD88/TMBIM1/BID/CASP8AP2/NOL3/FEM1B	10
MF	GO:0004674	protein serine/threonine kinase activity	91/2428	480/19669	1.7335e-05	0.00665664	0.00627101	CAMK1G/ALPK3/RPS6KA6/PRKCQ/GRK7/MYLK4/ATM/DMPK/PRKCB/DYRK1B/TNNI3K/MAPK15/MAP3K15/TLK2/SRPK1/DSTYK/NEK7/PNCK/STKLD1/TESK2/CAMK2G/TSSK3/CASK/CAMK2D/RPS6KB1/PRKCE/MAPK3/GRK4/MAPK4/ACVR2A/ACVR1/BUB1/CAB39/TNK2/MYLK/LTBP1/STK36/NEK10/MAPK8/HIPK1/MAPKAPK3/RPS6KA3/CDK14/NEK6/MAST4/CDKL4/MAPK9/CDK16/CHEK2/TNIK/SRPK2/PRKCZ/AKT2/NEK11/PLK4/RPS6KA2/NEK1/ATR/PTK2B/PRKAG3/RSKR/TAOK3/MNAT1/MAP3K8/WNK1/RPS6KC1…	91
MF	GO:0045296	cadherin binding	70/2428	357/19669	5.28191e-05	0.0130015	0.0122483	EPS8L1/GAPVD1/CDH13/EVPL/DAB2IP/CKAP5/MACF1/MPP7/STX5/ATXN2L/DLG1/SHTN1/TMPO/TBC1D10A/ALDOA/DOCK9/COBLL1/CAPG/ACVR1/PFKP/CGN/SEPTIN9/HDLBP/GIGYF2/CTNND1/OLA1/BZW2/LASP1/CALD1/CTNNB1/RANGAP1/SEPTIN2/ANK3/AFDN/CDH18/LRRC59/CAST/PDLIM5/DBN1/EIF3E/CTNNA1/YWHAZ/EEF1D/EPS8L2/PLEC/HSPA8/RDX/CLINT1/PPFIBP1/CCT8/IST1/ERC1/TWF1/PTPRB/LIMA1/KTN1/NUMB/PSEN1/PAK6/PKM/CDH3/BAIAP2/BSG/PTPRM/EPN2/PLIN3/PSMB6/GLO…	70
MF	GO:0005543	phospholipid binding	83/2428	442/19669	5.64299e-05	0.0130015	0.0122483	ARHGAP33/PSD/CPNE5/RASAL1/MAPT/PLCZ1/NCF1/GSDMA/DAB2IP/FCHSD2/CPNE1/GAB2/SYTL2/GPAA1/NUMA1/SYT2/TREM2/PARD3/PLA2G2F/UNC13B/PCYT1B/RPH3A/RNF34/KCNJ1/HMGB1/SH3YL1/DYSF/CCDC88A/KRIT1/HS1BP3/GSDMB/MREG/TRPV1/RUBCNL/APOE/PICK1/SNX8/PITPNB/FES/NME4/SYTL5/PFN2/SYT15/RAPGEF6/SNCA/RAPGEF2/MAP1B/WDFY3/PLEKHF2/SNX16/CLVS1/RASA4/SBF2/SNX19/PLEKHA5/RAB35/C2CD5/MFGE8/RPS6KC1/PASK/CARMIL2/TWF1/RACGAP1/OSBPL8/TP…	83
MF	GO:0047485	protein N-terminus binding	32/2428	129/19669	7.38572e-05	0.0141806	0.0133591	SCT/SLA2/ATM/MDM2/SUV39H1/KCNIP2/MEN1/STX5/SCFD1/APTX/CFAP36/NCOA1/SMARCE1/ZMYND8/PDCD10/SNCA/RBPJ/PDLIM5/DCTN4/EIF3E/ERCC5/MNAT1/PEX5/TARBP2/NFE2/CHMP6/SRRM2/RND2/ACOX1/CALM3/MECP2/TBL1XR1	32
MF	GO:0035091	phosphatidylinositol binding	52/2428	250/19669	9.98957e-05	0.01644	0.0154876	ARHGAP33/MAPT/PLCZ1/NCF1/GSDMA/DAB2IP/FCHSD2/GAB2/SYTL2/GPAA1/NUMA1/PARD3/RPH3A/RNF34/KCNJ1/SH3YL1/CCDC88A/KRIT1/HS1BP3/GSDMB/MREG/TRPV1/RUBCNL/SNX8/PITPNB/FES/PFN2/WDFY3/PLEKHF2/SNX16/CLVS1/SBF2/SNX19/PLEKHA5/RAB35/RPS6KC1/PASK/TWF1/RACGAP1/OSBPL8/TPCN1/MYO1E/PITPNC1/MPPE1/WIPI1/PLEKHA4/ITPR3/BTK/ARAP3/SH3PXD2B/KIF16B/KCNH1	52
MF	GO:0008017	microtubule binding	52/2428	260/19669	0.000277751	0.0327713	0.0308728	CLIP2/MAPT/OGG1/CCDC88C/CLASP2/CKAP5/MAP1LC3C/NUMA1/ARHGEF2/DST/KIF20B/MACF1/CFAP157/KIF13A/MAP1A/BCL2L11/SPAG8/DYSF/CCDC88A/KRIT1/KIF27/MAP4/KIF3A/MDM1/TUBGCP6/DYNC1I1/FES/KATNA1/MX1/CEP350/CENPE/SNCA/MAP1B/CEP57L1/KIF13B/STIM1/SAXO1/DNM1L/RACGAP1/EML1/HAUS4/GABARAPL2/KIFC3/HDGFL3/NDEL1/MAST1/FCHO1/FSD1/GAS2L1/KIF21A/KIF16B/TIAM1	52
MF	GO:0060090	molecular adaptor activity	53/2428	267/19669	0.000295977	0.0327713	0.0308728	MAPT/EVPL/TCAP/DAB2IP/STX16/MLPH/DAB2/GAB2/COL11A1/AKAP9/SNAP47/LAMTOR2/PDE4DIP/MPP7/MEN1/STX5/OPTN/INSC/MAP1A/DLG1/GRIP1/ITSN1/SHANK2/GOSR1/MAGI2/SUN1/AP2M1/SYNPO2/SORBS2/ANK3/SH3RF1/OTUD4/ANK2/WWC2/PIK3R1/HSPA8/EPS8/DDB1/FRS2/PSMC6/HOMER2/SH2B1/SNAP23/BAIAP2/DVL2/GOSR2/AP2B1/NAPA/LAMTOR5/OBSL1/GAS2L1/FRMD4A/SASH1	53
MF	GO:0015631	tubulin binding	66/2428	351/19669	0.000298182	0.0327713	0.0308728	CLIP2/MAPT/C9orf24/OGG1/CCDC88C/CLASP2/CKAP5/MAP1LC3C/GPAA1/NUMA1/ARHGEF2/PRUNE1/DST/KIF20B/MACF1/CFAP157/KIF13A/MAP1A/BCL2L11/TPPP3/ALDOA/SPAG8/DYSF/CCDC88A/SETD2/KRIT1/KIF27/MAP4/KIF3A/MDM1/TUBGCP6/DYNC1I1/FES/KATNA1/MX1/BRCA1/CEP350/CENPE/SNCA/MAP1B/DAG1/FYN/CEP57L1/STMN4/KIF13B/STIM1/SAXO1/DNM1L/RACGAP1/EML1/HAUS4/GABARAPL2/KIFC3/HDGFL3/TBCD/NDEL1/MAST1/FCHO1/FSD1/TPR/GAS2L1/ADNP/EFHC1/KIF21A…	66
MF	GO:0005085	guanyl-nucleotide exchange factor activity	48/2428	236/19669	0.00031292	0.0327713	0.0308728	PSD/EPS8L1/DENND3/GAPVD1/ELMO1/MADD/RPGR/PLEKHG1/TAGAP/LAMTOR2/ARHGEF2/TRAPPC3L/PLEKHG4/TBC1D10A/RASGRF1/RAPGEF3/ITSN1/DOCK9/SH3BP5/RAPGEF5/TRAPPC5/RCC1/PREB/DENND2A/ARF4/RAPGEF6/RAPGEF2/ARHGEF28/MCF2/EEF1D/EPS8L2/TIAM2/SBF2/DENND5B/BCAR3/EPS8/ARHGEF7/RIC1/FGD6/HERC1/CYTH1/ANKRD27/PLEKHG2/LAMTOR5/HPS1/FARP1/TIAM1/MCF2L2	48
MF	GO:0008307	structural constituent of muscle	15/2428	48/19669	0.000454947	0.0436749	0.0411447	MYBPH/ANKRD2/TCAP/SMTN/MYOM1/NEBL/SORBS2/ACTN3/DAG1/ASPH/PLEC/MYBPC3/MYLPF/OBSL1/NEB	15

## Sheet: GO Term_mRNA chr_cluster 5
ONTOLOGY	ID	Description	GeneRatio	BgRatio	pvalue	p.adjust	qvalue	geneID	Count
BP	GO:0007409	axonogenesis	115/2997	494/20536	1.39414e-07	0.000905633	0.000816526	ETV1/OMG/CDKL3/DOK2/NTN3/FEZ2/ATOH1/SPTBN5/GRB10/BSG/FGF8/SPTBN4/RET/SLITRK4/PLXNA4/MYH10/PIK3CD/DISC1/LHX9/SPTA1/ARHGAP4/SLC9A6/GRIN1/ARTN/SZT2/EPHA10/SRC/EPHB2/HDAC6/PAX6/PTPRA/NIN/B4GALT6/DNM2/SEMA6D/NTRK1/DBN1/GRB7/ITGB1/S100B/COL25A1/CRPPA/CDH2/PTPRM/RTN4/B3GNT2/NRXN1/ALS2/SKIL/SEMA3F/SCN1B/EPHA4/MAPT/SEMA3E/MAP3K13/RAPH1/PLXNB2/NTN1/BDNF/TRAK2/DCC/IFRD1/MAP2/GLI3/TRAK1/DAG1/EPHA3/GPC1/RYK/A…	115
BP	GO:0043254	regulation of protein-containing complex assembly	109/2997	479/20536	9.5169e-07	0.00206706	0.00186367	FHOD3/DAB2IP/SORL1/ANKRD53/TMSB4Y/NCKAP1L/ABI2/AP1AR/ATAT1/SPTBN5/FES/KIF9/MYADM/BCL2L11/DYRK1A/MAPK9/CAV3/SPTBN4/ARPIN/NUMA1/CLIP1/PARP1/SPTA1/ARHGAP40/SRC/HDAC6/ACTR3B/DDB2/NIN/EIF2AK2/WASF1/NCK2/DBN1/GSN/STX1A/SUMO1/CDC42/PTK2B/CD36/MECP2/VPS16/MAPT/WASHC2C/ARHGEF2/ABCA1/ARPC1B/PREB/HJURP/NAPB/TMSB15B/SIRT2/EIF4G1/MAP2/SEPTIN8/CLASP1/SAR1A/CDC42EP3/TFIP11/RASA1/PRKCZ/PSRC1/PFN2/SH3GLB1/HAX1/AR…	109
BP	GO:0060271	cilium assembly	92/2997	389/20536	1.18226e-06	0.00206706	0.00186367	DYNC2LI1/ONECUT1/TCHP/MAK/C2CD3/ODF2L/ATAT1/CCDC66/WDR63/TTLL1/OFD1/CLUAP1/TTC26/CEP41/TTC8/SEPTIN6/CSNK1E/IFT140/DISC1/CDC14A/RSPH9/CCDC40/HDAC6/DNM2/GSN/CDK1/SPATA6/KIF3C/DNAH7/CBY1/CDC14B/IFT27/CENPJ/PCNT/NPHP1/SFI1/TTLL3/SEPTIN9/TCTN3/TMEM107/IFT122/ODF2/DCTN2/SEPTIN2/SDCCAG8/STK36/RFX3/ARMC9/DNAAF4/CLASP1/TMEM67/PTPN23/ARL6/IQUB/CROCC/CEP70/IFT80/HAUS3/CDK10/WDR19/BBS7/NEK1/C5orf30/ASAP1/FAM…	92
BP	GO:0030308	negative regulation of cell growth	57/2997	210/20536	1.52961e-06	0.00206706	0.00186367	MYL2/CDKL3/PPARD/TCHP/SMARCA2/CAV3/OSGIN1/NPR1/ARHGAP4/PI16/SEMA6D/SIPA1/PPARG/RTN4/SIRT1/SH3BP4/SEMA3F/SEMA3E/IP6K2/NTN1/DCC/IFRD1/RBBP7/MAP2/SERPINE2/FHL1/SMARCA4/NME6/RYK/PSRC1/WNT5A/ST7L/SLIT2/JADE1/CDKN2AIP/SEMA5A/SEMA4G/EI24/RGS4/CRYAB/PTPRJ/SEMA7A/APBB2/TRIM46/YY1/SMAD3/SEMA4B/PML/TP53/SMAD4/SPHK2/SEMA3B/DDX3X/SEMA4F/PPP2R1A/INHBA/PPT1	57
BP	GO:1902903	regulation of supramolecular fiber organization	90/2997	382/20536	1.82346e-06	0.00206706	0.00186367	FHOD3/ANKRD53/TMSB4Y/NCKAP1L/ABI2/AP1AR/SPTBN5/FES/MYADM/DYRK1A/CAV3/SPTBN4/NF2/ARPIN/NUMA1/ARAP1/CD47/CLIP1/SPTA1/ARHGAP40/ARHGEF10L/HDAC6/ACTR3B/ARHGAP6/NIN/SERPINF2/WASF1/NCK2/DBN1/GSN/ROCK2/PPM1F/CDC42/PHLDB2/PTK2B/MECP2/MAPT/WASHC2C/ARHGEF2/ARPC1B/TMSB15B/MAP2/RAPGEF3/CLASP1/NAA80/MID1/CDC42EP3/RASA1/ASAP3/PSRC1/CLASP2/PFN2/HAX1/ITGB1BP1/ARPC4/NCK1/ADD1/SLIT2/LIMCH1/SEMA5A/F2RL1/SH3PXD2B/TER…	90
BP	GO:0001558	regulation of cell growth	106/2997	470/20536	2.0701e-06	0.00206706	0.00186367	MYL2/CYBA/CDKL3/BAP1/PPARD/TCHP/SMARCA2/EPB41L3/CAV3/OSGIN1/CISH/PLXNA4/DISC1/SGK1/NPR1/ARHGAP4/SGK2/PI16/RASGRP2/CDK11A/MUC12/KIAA1109/DNM2/SEMA6D/DBN1/SIPA1/PPARG/RIMS1/RTN4/SIRT1/SH3BP4/TRIM32/CDC42/PTK2B/SEMA3F/DDX39B/MAPT/SEMA3E/MAP3K13/IP6K2/RIMS2/NTN1/BDNF/DCC/IFRD1/RBBP7/EIF4G1/MAP2/SERPINE2/NET1/FHL1/SMARCA4/KLHL22/NEDD4L/NME6/RYK/PSRC1/WNT5A/ZNF639/ST7L/DDR1/SLIT2/JADE1/CDKN2AIP/SEMA5A/…	106
BP	GO:0044782	cilium organization	94/2997	407/20536	2.69406e-06	0.00206706	0.00186367	DYNC2LI1/ONECUT1/TCHP/MAK/C2CD3/ODF2L/ATAT1/CCDC66/WDR63/TTLL1/OFD1/CLUAP1/TTC26/CEP41/TTC8/SEPTIN6/CSNK1E/IFT140/DISC1/CDC14A/RSPH9/CCDC40/HDAC6/CFAP61/DNM2/GSN/CDK1/SPATA6/KIF3C/DNAH7/CBY1/CDC14B/IFT27/CENPJ/PCNT/NPHP1/SFI1/TTLL3/SEPTIN9/TCTN3/TMEM107/IFT122/ODF2/LCA5L/DCTN2/SEPTIN2/SDCCAG8/STK36/RFX3/ARMC9/DNAAF4/CLASP1/TMEM67/PTPN23/ARL6/IQUB/CROCC/CEP70/IFT80/HAUS3/CDK10/WDR19/BBS7/NEK1/C5or…	94
BP	GO:0051656	establishment of organelle localization	98/2997	429/20536	2.77112e-06	0.00206706	0.00186367	IL4R/VAMP8/ZNF593/ANKRD53/BICD1/GRIA1/AP1AR/FES/CLN3/NUMA1/DYNC1I1/MYH10/LAT/PIK3CD/BTK/PAX6/RABGEF1/DNM2/WASF1/PDCD10/SPRY1/CRHR1/LAT2/KIF22/KIF3C/SUN2/RAB1A/LRPPRC/CDC42/MAPT/ARHGEF2/CTNNB1/CD59/PREB/DCTN2/NTN1/TRAK2/STXBP2/IKBKG/MAP2/TRAK1/CLASP1/SUN1/SAR1A/XPO1/NLGN1/ARL6/TFG/SEC16B/GPR143/CROCC/PRKCZ/NMD3/PSRC1/CLASP2/GATA2/BBS7/SEC31A/DTNBP1/UCHL1/NPM1/TERF1/PTK2/DCTN4/PPP6R3/CTSC/TRIM46/SC…	98
BP	GO:0010256	endomembrane system organization	107/2997	479/20536	2.95476e-06	0.00206706	0.00186367	SYTL4/USP6NL/ALS2CL/SPTBN5/TRIM72/GOLGB1/EPB41L3/CAV3/ZNF385A/RTN3/MYOF/GOLGA8A/MYH10/SYNE1/VTA1/SPTA1/LMNA/SEC31B/SGIP1/CCDC136/XKR6/DNM2/PDCD10/COG4/GSN/CDK1/HOOK2/RTN4/CAV1/SUN2/ALS2/RAB1A/CDC42/SUN3/STX16/EIF2AK3/GOLGA6B/ABCA1/ARHGEF7/TMCC1/TANGO2/ARV1/ANO6/SERPINE2/CLASP1/SUN1/BAG6/PACSIN2/PRMT5/AKT2/AGFG1/SEC16B/ANK3/DMKN/CLASP2/SH3GLB1/RAB7A/PRKCB/ANK2/SEC31A/DTNBP1/GAK/REEP2/XKR9/BIN3/ASA…	107
BP	GO:0010771	negative regulation of cell morphogenesis involved in differentiation	34/2997	105/20536	3.18204e-06	0.00206706	0.00186367	OMG/NGEF/CDKL3/AP1AR/FBLN1/ARHGAP4/EPHB2/SEMA6D/RTN4/SEMA3F/SEMA3E/NTN1/TRAK2/DCC/IFRD1/MAP2/NLGN1/RYK/WNT5A/ITGB1BP1/SLIT2/SEMA5A/SEMA4G/PTK2/PPP3CA/POSTN/SEMA7A/TRIM46/PSEN1/NFATC4/SEMA4B/SEMA3B/SEMA4F/UBE3A	34
BP	GO:0010769	regulation of cell morphogenesis involved in differentiation	77/2997	321/20536	4.90766e-06	0.0028982	0.00261304	OMG/ARHGAP44/NGEF/CDKL3/ABI2/AP1AR/FBLN1/MYADM/LIMS1/RET/PLXNA4/DISC1/ARHGAP4/FMR1/GRIN1/EPHB2/LZTS1/NIN/DNM2/SEMA6D/DBN1/CDH2/RTN4/LIMS2/CDC42/SKIL/SEMA3F/EPHA4/MAPT/WASHC2C/ARHGEF7/SEMA3E/MAP3K13/PLXNB2/NTN1/BDNF/TRAK2/DCC/IFRD1/MAP2/TRAK1/NEDD4L/NLGN1/RYK/WNT5A/ITGB1BP1/PLXND1/SLIT2/SEMA5A/SEMA4G/PTK2/SDC2/PPP3CA/CFL1/GPRASP2/POSTN/IST1/PDLIM5/SEMA7A/TRIM46/PSEN1/NFATC4/SEMA4B/SIN3A/BAIAP2/SAR…	77
BP	GO:0032535	regulation of cellular component size	90/2997	393/20536	6.25506e-06	0.00338608	0.00305291	FHOD3/CDKL3/TMSB4Y/AP2M1/NCKAP1L/ABI2/AP1AR/AQP1/CDK4/SPTBN5/MYADM/CAV3/SPTBN4/RET/ARPIN/PLXNA4/DISC1/SPTA1/ARHGAP4/ARHGAP40/ACTR3B/DNM2/SEMA6D/WASF1/NCK2/DBN1/GSN/RTN4/ALS2/WNT7B/PTK2B/SEMA3F/HP1BP3/MAPT/WASHC2C/SEMA3E/MAP3K13/ARPC1B/TMSB15B/NTN1/BDNF/ANO6/DCC/IFRD1/MAP2/NAA80/KCNMA1/CDC42EP3/RASA1/RYK/SLC12A8/LAMTOR4/WNT5A/PFN2/HAX1/ARPC4/NCK1/ADD1/SLIT2/SEMA5A/F2RL1/SEMA4G/RHOBTB2/RDX/SPTBN2/A…	90
BP	GO:0090037	positive regulation of protein kinase C signaling	8/2997	10/20536	6.96367e-06	0.00347969	0.00313732	FLT4/PLA2G6/CD40/WNT5A/SPHK2/VEGFA/ADGRV1/MC1R	8
BP	GO:0099504	synaptic vesicle cycle	53/2997	201/20536	8.74707e-06	0.00405864	0.0036593	SLC17A7/SNAP25/UNC13C/CHRNA6/SNAP47/FMR1/FGF14/SYNDIG1/KIAA1109/DNM2/STX1A/CDH2/RIMS1/NRXN1/NLGN4Y/PRKAR1B/PLD1/PREPL/PCLO/CTNNB1/NAPB/RIMS2/CHRM2/NLGN1/ADORA2A/PRKCG/PFN2/CTBP2/PRKCB/DTNBP1/GAK/PLAA/PPP3CC/SYT12/ATP2A2/PPFIA2/STON2/PSEN1/APBA2/CHRNA5/BLOC1S6/PLD2/AP3D1/GIPC1/SH3GL1/PPFIA3/GRIPAP1/SNCA/SYN2/NCS1/MAGI2/UNC13B/SYN1	53
BP	GO:0099003	vesicle-mediated transport in synapse	57/2997	222/20536	9.77084e-06	0.00410134	0.0036978	SLC17A7/CALY/SNAP25/UNC13C/CHRNA6/SNAP47/FMR1/FGF14/SYNDIG1/KIAA1109/DNM2/STX1A/CDH2/RIMS1/NRXN1/NLGN4Y/PRKAR1B/PLD1/PREPL/PCLO/CTNNB1/NAPB/RIMS2/CHRM2/USP46/NLGN1/ADORA2A/PRKCG/PFN2/CTBP2/PRKCB/DTNBP1/GAK/MAPK10/PLAA/PPP3CC/SYT12/ATP2A2/PPFIA2/STON2/PSEN1/NUMB/APBA2/CHRNA5/BLOC1S6/PLD2/AP3D1/GIPC1/SH3GL1/PPFIA3/GRIPAP1/SNCA/SYN2/NCS1/MAGI2/UNC13B/SYN1	57
BP	GO:0001578	microtubule bundle formation	30/2997	92/20536	1.01018e-05	0.00410134	0.0036978	CAPN6/CCDC66/WDR63/FES/TTLL1/TTC26/NUMA1/CLIP1/RSPH9/CCDC40/DNAH7/TTLL3/NCKAP5/MAP2/DNAAF4/CLASP1/PSRC1/DNAAF3/HYDIN/DNAJB13/TRIM46/DNAL1/TPPP2/LRRC49/TPPP3/BBS2/ZNF207/DNAI1/CFAP157/RP1	30
BP	GO:0016570	histone modification	107/2997	493/20536	1.13916e-05	0.00435294	0.00392464	DNMT3B/PRDM12/JDP2/BAP1/SKP1/EP400/PER1/LMNA/CHTOP/FMR1/SUPT3H/DYDC2/SET/FOXP3/MTHFR/HDAC6/MEN1/DDB2/EYA1/TRIM37/RBM14/SETD6/CDK1/NCOA1/BRCC3/USP16/HDAC11/SIRT1/PPM1F/HDAC9/KDM6A/TBL1X/KDM5D/MECP2/HDAC7/GCG/PAXIP1/ZNF274/TBL1XR1/CTNNB1/BRPF1/UIMC1/JADE2/SART3/ATF2/SIRT2/RSF1/OGT/KANSL1L/KMT5B/PRMT5/DPF1/SATB1/MUC1/GATA2/NAA50/PRKCB/CTBP1/NSD1/JADE1/BRD8/CAMK2D/UBR5/ELP3/HDAC2/HSF4/MTA2/PRMT1/BRPF…	107
BP	GO:0090036	regulation of protein kinase C signaling	10/2997	16/20536	1.48302e-05	0.00530792	0.00478566	FLT4/SEZ6/PLA2G6/MYADM/CD40/WNT5A/SPHK2/VEGFA/ADGRV1/MC1R	10
BP	GO:0007411	axon guidance	69/2997	288/20536	1.5525e-05	0.00530792	0.00478566	ETV1/DOK2/NTN3/FEZ2/ATOH1/SPTBN5/GRB10/BSG/FGF8/SPTBN4/RET/PLXNA4/MYH10/PIK3CD/LHX9/SPTA1/ARTN/EPHA10/SRC/EPHB2/PAX6/PTPRA/SEMA6D/NTRK1/GRB7/CRPPA/PTPRM/B3GNT2/NRXN1/SEMA3F/SCN1B/EPHA4/SEMA3E/PLXNB2/NTN1/BDNF/DCC/GLI3/DAG1/EPHA3/GPC1/RYK/WNT5A/EPHB1/PIK3CB/PALLD/PLXND1/SLIT2/SEMA5A/BMPR1B/SEMA4G/PTK2/FYN/SPTBN2/ROBO4/SEMA7A/APBB2/FRS2/TUBB3/EVL/SEMA4B/DOK4/SMAD4/NFIB/SEMA3B/SEMA4F/LHX1/SPTBN1/VEG…	69
BP	GO:0097485	neuron projection guidance	69/2997	289/20536	1.75296e-05	0.00569362	0.00513341	ETV1/DOK2/NTN3/FEZ2/ATOH1/SPTBN5/GRB10/BSG/FGF8/SPTBN4/RET/PLXNA4/MYH10/PIK3CD/LHX9/SPTA1/ARTN/EPHA10/SRC/EPHB2/PAX6/PTPRA/SEMA6D/NTRK1/GRB7/CRPPA/PTPRM/B3GNT2/NRXN1/SEMA3F/SCN1B/EPHA4/SEMA3E/PLXNB2/NTN1/BDNF/DCC/GLI3/DAG1/EPHA3/GPC1/RYK/WNT5A/EPHB1/PIK3CB/PALLD/PLXND1/SLIT2/SEMA5A/BMPR1B/SEMA4G/PTK2/FYN/SPTBN2/ROBO4/SEMA7A/APBB2/FRS2/TUBB3/EVL/SEMA4B/DOK4/SMAD4/NFIB/SEMA3B/SEMA4F/LHX1/SPTBN1/VEG…	69
BP	GO:0032271	regulation of protein polymerization	59/2997	238/20536	2.15442e-05	0.00666435	0.00600863	FHOD3/ANKRD53/TMSB4Y/NCKAP1L/ABI2/AP1AR/SPTBN5/FES/MYADM/DYRK1A/CAV3/SPTBN4/ARPIN/NUMA1/CLIP1/SPTA1/ARHGAP40/ACTR3B/NIN/WASF1/NCK2/DBN1/GSN/PTK2B/MECP2/MAPT/WASHC2C/ARPC1B/TMSB15B/MAP2/CLASP1/CDC42EP3/RASA1/PSRC1/PFN2/HAX1/ARPC4/NCK1/ADD1/SLIT2/TERF1/RHOBTB2/RDX/SPTBN2/ARHGAP28/EPS8/HCK/ARPC3/TPPP2/EVL/TPPP3/MYO1C/BAIAP2/TBCD/EML2/TMSB15B/SPTBN1/SNCA/PREX1	59
BP	GO:0060079	excitatory postsynaptic potential	32/2997	105/20536	2.46847e-05	0.00726517	0.00655033	SLC17A7/CHRNA6/GRIN2C/CHRNE/CACNB3/DLG4/CHRNA9/SEZ6/MAPK8IP2/GRIN1/STX1A/TRPV1/RIMS1/NRXN1/PTK2B/MECP2/RIMS2/MTMR2/ZMYND8/NLGN1/MPP2/ADORA2A/PRKCZ/IGSF11/RGS4/PPP3CA/CHRNA5/BAIAP2/SH3GL1/SNCA/MEF2C/CHRNA7	32
BP	GO:0050771	negative regulation of axonogenesis	25/2997	74/20536	2.74889e-05	0.00726517	0.00655033	OMG/CDKL3/ARHGAP4/EPHB2/SEMA6D/RTN4/SEMA3F/SEMA3E/NTN1/TRAK2/DCC/IFRD1/MAP2/RYK/WNT5A/SLIT2/SEMA5A/SEMA4G/PTK2/SEMA7A/TRIM46/PSEN1/SEMA4B/SEMA3B/SEMA4F	25
BP	GO:0050804	modulation of chemical synaptic transmission	104/2997	486/20536	2.78674e-05	0.00726517	0.00655033	SNAP25/UNC13C/AKAP7/GNAI2/PNKD/CHRNA6/GRIA1/ADCY8/GRIN2C/CACNB3/DLG4/MAPK8IP2/PLA2G6/PLEKHG5/DISC1/SNAP47/NCSTN/KCNC4/FMR1/GRIN1/STAU1/SRC/CNR2/EPHB2/AGER/FGF14/PLCB1/PTPRA/LZTS1/NTRK1/DBN1/GRM2/STX1A/ITGB1/S100B/CRHR1/CDH2/RIMS1/NRXN1/GRM8/PTK2B/NLGN4Y/PRKAR1B/MECP2/EPHA4/MAPT/PREPL/NAPB/RIMS2/BDNF/DCC/MTMR2/CHRM2/ZMYND8/SERPINE2/USP46/PACSIN2/NLGN1/CLSTN2/MPP2/ADORA2A/PRKCZ/EPHB1/PRKCG/PFN2/IGS…	104
BP	GO:0030517	negative regulation of axon extension	18/2997	45/20536	2.79602e-05	0.00726517	0.00655033	CDKL3/ARHGAP4/SEMA6D/RTN4/SEMA3F/SEMA3E/NTN1/IFRD1/MAP2/RYK/WNT5A/SEMA5A/SEMA4G/SEMA7A/TRIM46/SEMA4B/SEMA3B/SEMA4F	18
BP	GO:0099177	regulation of trans-synaptic signaling	104/2997	487/20536	3.04407e-05	0.0076055	0.00685718	SNAP25/UNC13C/AKAP7/GNAI2/PNKD/CHRNA6/GRIA1/ADCY8/GRIN2C/CACNB3/DLG4/MAPK8IP2/PLA2G6/PLEKHG5/DISC1/SNAP47/NCSTN/KCNC4/FMR1/GRIN1/STAU1/SRC/CNR2/EPHB2/AGER/FGF14/PLCB1/PTPRA/LZTS1/NTRK1/DBN1/GRM2/STX1A/ITGB1/S100B/CRHR1/CDH2/RIMS1/NRXN1/GRM8/PTK2B/NLGN4Y/PRKAR1B/MECP2/EPHA4/MAPT/PREPL/NAPB/RIMS2/BDNF/DCC/MTMR2/CHRM2/ZMYND8/SERPINE2/USP46/PACSIN2/NLGN1/CLSTN2/MPP2/ADORA2A/PRKCZ/EPHB1/PRKCG/PFN2/IGS…	104
BP	GO:0051648	vesicle localization	54/2997	215/20536	3.20437e-05	0.00760676	0.00685831	GRIA1/AP1AR/CLN3/DYNC1I1/SYNDIG1/DNM2/CDH2/RAB1A/PCLO/CTNNB1/CD59/PREB/DCTN2/TRAK2/IKBKG/MAP2/TRAK1/CLASP1/SAR1A/NLGN1/ARL6/TFG/SEC16B/GPR143/PRKCZ/CLASP2/BBS7/SEC31A/DTNBP1/PPP6R3/CTSC/TRIM46/SCFD1/PSEN1/CNIH1/SERPINA1/KIF23/BLOC1S6/RAB27A/BBS2/MYO1C/NSF/STARD3/NDEL1/PPP6R1/AP3D1/BLOC1S3/RAB11B/SNCA/SYN2/GOSR2/MAGI2/SYN1/AP3S1	54
BP	GO:0016358	dendrite development	62/2997	257/20536	3.27878e-05	0.00760676	0.00685831	FLRT1/DAB2IP/ARHGAP44/SCARF1/NGEF/CDKL3/NTN3/ABI2/DLG4/SEZ6/MAPK8IP2/ABI1/ACSL4/ARID1B/DISC1/FMR1/SLC9A6/GRIN1/EPHB2/HDAC6/LZTS1/NCK2/DBN1/ITGB1/CDC42/RBFOX2/MECP2/EPHA4/SDK1/NTN1/TRAK2/DCC/MAP2/ZMYND8/TRAK1/NEDD4L/NLGN1/EPHB1/RERE/DTNBP1/SDC2/ASAP1/HDAC2/FYN/PPP3CA/CFL1/GPRASP2/PDLIM5/TAOK2/PSEN1/NFATC4/IQGAP1/BAIAP2/SARM1/FARP1/PAK4/OBSL1/PREX1/CDKL5/UBE3A/MEF2C/CHRNA7	62
BP	GO:0045926	negative regulation of growth	65/2997	274/20536	3.73423e-05	0.00836468	0.00754166	MYL2/CDKL3/PPARD/TCHP/SMARCA2/CAV3/OSGIN1/NPR1/ARHGAP4/PI16/TP73/SEMA6D/SIPA1/PPARG/RTN4/SIRT1/SH3BP4/SEMA3F/BMP4/SEMA3E/IP6K2/NTN1/DCC/IFRD1/RBBP7/MAP2/SERPINE2/FHL1/SMARCA4/NME6/RYK/PSRC1/WNT5A/ST7L/STK4/SLIT2/JADE1/CDKN2AIP/SEMA5A/STC2/SEMA4G/PTK2/EI24/RGS4/CRYAB/PTPRJ/SEMA7A/APBB2/TRIM46/YY1/SMAD3/SEMA4B/BBS2/PML/TP53/SMAD4/GDF15/SPHK2/SEMA3B/DDX3X/SEMA4F/STK3/PPP2R1A/INHBA/PPT1	65
BP	GO:0009187	cyclic nucleotide metabolic process	17/2997	42/20536	3.87954e-05	0.00840049	0.00757395	GUCY2D/GUCY1A2/ADCY8/PDE8A/PDE5A/ADCY10/NPR1/PTHLH/NPR2/ADCY3/PDE2A/AMPD2/GUCY1B1/PDE7A/ADCY6/CNP/PDE4A	17
[truncated: 249 more rows]

## Sheet: GO Term_mRNA chr_cluster 6
ONTOLOGY	ID	Description	GeneRatio	BgRatio	pvalue	p.adjust	qvalue	geneID	Count
[truncated: 184 more rows]
