# Supplementary material for: Cellular fractionation reveals transcriptome responses of human fibroblasts to UV-C irradiation
Source: Cell Death Dis. 2022 Feb 24;13(2):177. doi: 10.1038/s41419-022-04634-x (PMC8873393; doi:10.1038/s41419-022-04634-x)
Supplement: Supplementary file 12 — Dataset 6 [file 41419_2022_4634_MOESM12_ESM.xlsx]

## Sheet: annotated lncRNA_FPKM soluble
Transcript_id	Gene_id	Official_Symbol	Gene_type	MS_un	MS_30m	MS_3	MS_24
ENST00000609801.1	ENSG00000273476.1	RP11-108L7.14	lincRNA	0	0	0	0.002588
ENST00000548801.1	ENSG00000257178.3	RP11-357H14.16	sense_intronic	0	0	0	0.002607
ENST00000564407.2	ENSG00000259915.2	RP11-410E4.1	lincRNA	0	0	0	0.003273
ENST00000595815.1	ENSG00000273189.1	CTD-3148I10.15	processed_transcript	0	0	0	0.004668
ENST00000607976.1	ENSG00000273009.1	RP11-352G9.1	lincRNA	0	0	0	0.005045
ENST00000418848.1	ENSG00000224142.1	AMMECR1-IT1	sense_intronic	0	0	0	0.005498
ENST00000513157.1	ENSG00000248150.1	RP1-167G20.1	lincRNA	0	0	0	0.005538
ENST00000623619.1	ENSG00000279092.1	RP11-1H8.5	TEC	0	0	0	0.005951
ENST00000580282.1	ENSG00000266821.1	RP11-6N17.2	lincRNA	0	0	0	0.006601
ENST00000419679.1	ENSG00000235663.1	SAPCD1-AS1	antisense	0	0	0	0.006811
ENST00000613917.1	ENSG00000274492.1	RP11-976B16.1	lincRNA	0	0	0	0.007595
ENST00000526243.1	ENSG00000254602.1	AP000662.4	sense_overlapping	0	0	0	0.00776
ENST00000595053.2	ENSG00000268472.2	RP11-356J5.13	antisense	0	0	0	0.008762
ENST00000623040.1	ENSG00000279220.1	GPR1-AS	processed_transcript	0	0	0	0.010421
ENST00000612055.1	ENSG00000277007.1	RP11-392O17.2	lincRNA	0	0	0	0.011087
ENST00000593779.1	ENSG00000269578.1	CTD-3222D19.5	sense_intronic	0	0	0	0.012452
ENST00000573371.1	ENSG00000263165.1	RP11-810M2.2	antisense	0	0	0	0.01291
ENST00000573319.1	ENSG00000262117.5	BCAR4	lincRNA	0	0	0	0.013678
ENST00000420557.2	ENSG00000231690.2	LINC00574	lincRNA	0	0	0	0.014578
ENST00000563191.1	ENSG00000259954.1	IL21R-AS1	antisense	0	0	0	0.014777
ENST00000518014.1	ENSG00000249669.7	MIR143HG	lincRNA	0	0	0	0.014987
ENST00000493687	ENSG00000242256	RN7SL57P	misc_RNA	0	0	0	0.015102
ENST00000624065.1	ENSG00000279187.1	RP11-455O6.5	TEC	0	0	0	0.015517
ENST00000428289.1	ENSG00000233030.2	RP11-196G18.3	antisense	0	0	0	0.01616
ENST00000608511.5	ENSG00000203865.9	ATP1A1-AS1	processed_transcript	0	0	0	0.016374
ENST00000568345.1	ENSG00000261187.1	RP11-1007O24.2	lincRNA	0	0	0	0.01691
ENST00000584683.1	ENSG00000266378.1	RP11-214O1.3	lincRNA	0	0	0	0.017215
ENST00000607673.1	ENSG00000271757.1	RP11-111M22.5	lincRNA	0	0	0	0.017235
ENST00000624727.1	ENSG00000279733.1	RP11-685B24.1	TEC	0	0	0	0.017828
ENST00000441882.1	ENSG00000227053.1	RP11-395B7.4	antisense	0	0	0	0.019322
ENST00000499096.2	ENSG00000247049.2	CTC-338M12.7	antisense	0	0	0	0.019361
ENST00000610260.1	ENSG00000273369.1	RP11-700J17.1	antisense	0	0	0	0.01957
ENST00000426709.5	ENSG00000231605.5	LINC01363	antisense	0	0	0	0.019898
ENST00000543321.1	ENSG00000255621.1	RP11-377D9.3	lincRNA	0	0	0	0.020101
ENST00000433317.1	ENSG00000235954.6	TTC28-AS1	processed_transcript	0	0	0	0.020731
ENST00000601567.5	ENSG00000267871.5	CTC-444N24.6	antisense	0	0	0	0.020779
ENST00000588469.1	ENSG00000267424.1	CTD-2265O21.3	antisense	0	0	0	0.020793
ENST00000441272.2	ENSG00000237588.2	RP11-66D17.3	lincRNA	0	0	0	0.020874
ENST00000561881.1	ENSG00000259946.1	RP11-490G2.2	lincRNA	0	0	0	0.02135
ENST00000607518.1	ENSG00000272209.1	RP3-500L14.2	lincRNA	0	0	0	0.021637
ENST00000567093.1	ENSG00000260417.1	CTD-2542L18.1	lincRNA	0	0	0	0.022369
ENST00000477144.1	ENSG00000233101.10	HOXB-AS3	antisense	0	0	0	0.023664
ENST00000528407.1	ENSG00000255201.1	RP11-350N15.4	antisense	0	0	0	0.023745
ENST00000624886.1	ENSG00000279803.1	RP11-407G23.5	TEC	0	0	0	0.025367
ENST00000586556.1	ENSG00000267348.2	CTB-179K24.3	antisense	0	0	0	0.025421
ENST00000623695.1	ENSG00000279653.1	LLNLR-304A6.1	TEC	0	0	0	0.026032
ENST00000612810	ENSG00000277039	Metazoa_SRP	misc_RNA	0	0	0	0.026496
ENST00000382313.2	ENSG00000205913.6	SRRM2-AS1	antisense	0	0	0	0.027422
ENST00000602739.1	ENSG00000270020.1	RP11-463O9.9	lincRNA	0	0	0	0.027484
ENST00000363848	ENSG00000200718	RN7SKP103	misc_RNA	0	0	0	0.029586
ENST00000623047.1	ENSG00000280145.3	CH507-154B10.1	lincRNA	0	0	0	0.030891
ENST00000609491.1	ENSG00000272966.1	RP11-686O6.1	lincRNA	0	0	0	0.030908
ENST00000435597.1	ENSG00000232611.1	RP11-1114A5.4	lincRNA	0	0	0	0.030969
ENST00000500031.1	ENSG00000245748.1	RP11-367J11.2	antisense	0	0	0	0.031214
ENST00000452391.1	ENSG00000229278.1	RP11-483F11.7	antisense	0	0	0	0.031883
ENST00000624917.1	ENSG00000279161.1	CTB-12A17.2	TEC	0	0	0	0.032859
ENST00000592712.5	ENSG00000226686.7	LINC01535	lincRNA	0	0	0	0.033302
ENST00000523218.1	ENSG00000254231.1	CTD-2284J15.1	processed_transcript	0	0	0	0.034137
ENST00000457383.1	ENSG00000230001.1	RP11-70J12.1	sense_intronic	0	0	0	0.034216
ENST00000546714.1	ENSG00000258136.1	RP11-864J10.4	antisense	0	0	0	0.034399
ENST00000622792.1	ENSG00000277173.1	CTD-2024F21.1	sense_intronic	0	0	0	0.034502
ENST00000518821.1	ENSG00000249087.6	ZNF436-AS1	antisense	0	0	0	0.035389
ENST00000447019.1	ENSG00000234584.1	AC019186.1	lincRNA	0	0	0	0.035452
ENST00000605911.1	ENSG00000272509.1	RP11-347C18.5	antisense	0	0	0	0.036803
ENST00000509015.1	ENSG00000248516.1	RP11-265O12.1	lincRNA	0	0	0	0.037885
ENST00000623961.1	ENSG00000279772.1	CTD-2169H9.1	TEC	0	0	0	0.041037
ENST00000590750.1	ENSG00000267260.1	CTD-2162K18.4	lincRNA	0	0	0	0.041776
ENST00000439298.5	ENSG00000225032.5	RP11-228B15.4	antisense	0	0	0	0.041954
ENST00000431759.5	ENSG00000227533.5	SLC2A1-AS1	lincRNA	0	0	0	0.042561
ENST00000558757.1	ENSG00000259453.1	RP11-815J21.1	sense_intronic	0	0	0	0.042816
ENST00000584721.1	ENSG00000266385.1	RP11-227G15.8	lincRNA	0	0	0	0.042995
ENST00000498823	ENSG00000243446	RN7SL284P	misc_RNA	0	0	0	0.043093
ENST00000527550.1	ENSG00000254698.1	RP11-659G9.3	sense_overlapping	0	0	0	0.043283
ENST00000437244.6	ENSG00000223571.6	DHRSX-IT1	sense_intronic	0	0	0	0.043306
ENST00000617300.1	ENSG00000273987.1	RP11-585P4.6	sense_intronic	0	0	0	0.04412
ENST00000561624.2	ENSG00000259782.2	CTD-2270L9.2	sense_intronic	0	0	0	0.046168
ENST00000473384	ENSG00000239948	RN7SL368P	misc_RNA	0	0	0	0.046502
ENST00000624116.1	ENSG00000279206.1	RP5-991G20.6	lincRNA	0	0	0	0.046693
ENST00000451837.5	ENSG00000228315.11	GUSBP11	processed_transcript	0	0	0	0.047446
ENST00000595644.1	ENSG00000269802.1	CTB-180A7.3	antisense	0	0	0	0.047918
ENST00000429700.1	ENSG00000224945.1	RP11-82L18.2	sense_intronic	0	0	0	0.048824
ENST00000454005.1	ENSG00000232487.1	RASA3-IT1	sense_intronic	0	0	0	0.050507
ENST00000624424.1	ENSG00000280029.3	CH17-140K24.2	antisense	0	0	0	0.050846
ENST00000602571.1	ENSG00000270131.1	KB-1043D8.8	lincRNA	0	0	0	0.051282
ENST00000492300.1	ENSG00000244310.1	RP11-734K21.3	lincRNA	0	0	0	0.051804
ENST00000603643.1	ENSG00000270302.1	RP11-461L13.4	lincRNA	0	0	0	0.052831
ENST00000601933.5	ENSG00000267421.6	AC005498.3	lincRNA	0	0	0	0.053085
ENST00000522863.1	ENSG00000240990.9	HOXA11-AS	antisense	0	0	0	0.053306
ENST00000552835.5	ENSG00000257252.5	RP11-486A14.2	antisense	0	0	0	0.053352
ENST00000610120.1	ENSG00000272770.1	RP11-74E22.5	antisense	0	0	0	0.055126
ENST00000412855.2	ENSG00000225518.2	RP11-396C23.2	lincRNA	0	0	0	0.055714
ENST00000560380.1	ENSG00000259298.1	RP11-562A8.4	antisense	0	0	0	0.056197
ENST00000588197.1	ENSG00000267199.1	RP11-861E21.2	antisense	0	0	0	0.056742
ENST00000532579.1	ENSG00000250073.2	RP11-677M14.3	antisense	0	0	0	0.056995
ENST00000450652.1	ENSG00000226872.1	AC002472.11	antisense	0	0	0	0.057348
ENST00000531869.1	ENSG00000254551.1	RP11-727A23.7	antisense	0	0	0	0.058939
ENST00000607169.1	ENSG00000271897.1	RP11-679B17.2	lincRNA	0	0	0	0.059312
ENST00000411337	ENSG00000223269	RN7SKP53	misc_RNA	0	0	0	0.061338
ENST00000425648.1	ENSG00000237356.5	AL163953.3	processed_transcript	0	0	0	0.062981
ENST00000420694.1	ENSG00000225039.1	LINC01058	lincRNA	0	0	0	0.063446
ENST00000599209.1	ENSG00000268287.1	CTB-60B18.18	lincRNA	0	0	0	0.064405
ENST00000477702.1	ENSG00000196668.3	LINC00173	processed_transcript	0	0	0	0.065409
ENST00000607407.1	ENSG00000272056.1	RP11-503P10.1	antisense	0	0	0	0.065773
ENST00000449457.1	ENSG00000224034.1	RP11-445P17.8	lincRNA	0	0	0	0.065987
ENST00000476186.2	ENSG00000240015.2	RP11-90P5.5	antisense	0	0	0	0.068258
ENST00000625136.1	ENSG00000279138.1	KB-1742H10.3	TEC	0	0	0	0.068823
ENST00000606034.1	ENSG00000272512.1	RP11-54O7.17	lincRNA	0	0	0	0.069684
ENST00000550306.1	ENSG00000257221.1	RP11-689B22.2	antisense	0	0	0	0.074138
ENST00000514109.1	ENSG00000248049.6	UBA6-AS1	antisense	0	0	0	0.07479
ENST00000606988.1	ENSG00000272516.1	RP11-573G6.9	lincRNA	0	0	0	0.075433
ENST00000492744	ENSG00000243426	RN7SL454P	misc_RNA	0	0	0	0.076331
ENST00000578787.1	ENSG00000266578.1	RP11-838N2.5	lincRNA	0	0	0	0.078592
ENST00000354541.7	ENSG00000232110.7	RP11-149I23.3	antisense	0	0	0	0.078977
ENST00000567091.1	ENSG00000260394.2	LA16c-313D11.9	antisense	0	0	0	0.079403
ENST00000612837.1	ENSG00000225339.3	RP11-513I15.6	processed_transcript	0	0	0	0.079951
ENST00000457113.1	ENSG00000227407.1	AC008746.3	antisense	0	0	0	0.080327
ENST00000619893.1	ENSG00000274400.1	RP11-294N21.3	lincRNA	0	0	0	0.081182
ENST00000550840.1	ENSG00000258345.1	RP11-603J24.6	antisense	0	0	0	0.081396
ENST00000412713.1	ENSG00000243762.1	AC006547.8	antisense	0	0	0	0.081867
ENST00000569291.1	ENSG00000261474.1	RP11-452L6.1	lincRNA	0	0	0	0.083067
ENST00000435872.1	ENSG00000229167.1	RP11-73M7.1	antisense	0	0	0	0.083709
ENST00000441672.1	ENSG00000227591.5	RP1-28O10.1	antisense	0	0	0	0.085921
ENST00000569981.2	ENSG00000238045.9	AC009133.12	antisense	0	0	0	0.085996
ENST00000582422.1	ENSG00000263718.2	RP11-285E9.6	lincRNA	0	0	0	0.087824
ENST00000560415.1	ENSG00000259330.1	INAFM2	antisense	0	0	0	0.096669
ENST00000582466	ENSG00000266185	RN7SL804P	misc_RNA	0	0	0	0.097255
ENST00000453666.2	ENSG00000225329.3	LHFPL3-AS2	processed_transcript	0	0	0	0.101666
ENST00000606627.1	ENSG00000215022.7	RP1-257A7.4	antisense	0	0	0	0.102571
ENST00000503179.5	ENSG00000251141.5	RP11-53O19.1	antisense	0	0	0	0.106205
ENST00000581192.1	ENSG00000264247.1	LINC00909	lincRNA	0	0	0	0.106676
ENST00000623580.1	ENSG00000279903.1	RP11-349F21.5	TEC	0	0	0	0.107558
ENST00000550301.1	ENSG00000257663.1	RP11-1100L3.7	antisense	0	0	0	0.108374
ENST00000445073.1	ENSG00000235358.1	RP11-399E6.1	lincRNA	0	0	0	0.109006
ENST00000449928.1	ENSG00000223504.1	RP11-542F9.1	lincRNA	0	0	0	0.113073
ENST00000606841.1	ENSG00000272411.1	RP11-44B19.1	antisense	0	0	0	0.118554
ENST00000615051.1	ENSG00000277247.1	RP11-785D18.3	antisense	0	0	0	0.122805
ENST00000464523.1	ENSG00000240591.1	RP11-247I13.11	antisense	0	0	0	0.126337
ENST00000584467	ENSG00000265093	RN7SL246P	misc_RNA	0	0	0	0.13055
ENST00000578216.1	ENSG00000263873.1	RP11-334E6.12	sense_intronic	0	0	0	0.132581
ENST00000566325.1	ENSG00000260310.1	RP11-27M24.2	sense_intronic	0	0	0	0.133251
ENST00000624107.1	ENSG00000278929.1	RP11-137O10.1	TEC	0	0	0	0.13543
ENST00000420537.1	ENSG00000231993.1	EP300-AS1	antisense	0	0	0	0.142971
ENST00000450800.1	ENSG00000233540.1	DNM3-IT1	sense_intronic	0	0	0	0.146374
ENST00000624201.1	ENSG00000279502.1	RP11-354E23.4	TEC	0	0	0	0.147329
ENST00000556390.1	ENSG00000258658.1	RP11-517O13.3	antisense	0	0	0	0.148894
ENST00000541404.1	ENSG00000256582.1	RP11-75L1.1	lincRNA	0	0	0	0.153421
ENST00000623875.1	ENSG00000280068.1	RP11-91H12.1	TEC	0	0	0	0.155192
ENST00000511322.1	ENSG00000250948.1	RP11-1079K10.2	antisense	0	0	0	0.156148
ENST00000516267	ENSG00000252076	RN7SKP196	misc_RNA	0	0	0	0.156811
ENST00000609204.1	ENSG00000273356.1	RP11-804H8.6	lincRNA	0	0	0	0.159754
ENST00000618724.1	ENSG00000273585.1	RP11-14C10.5	lincRNA	0	0	0	0.162526
ENST00000635357.1	ENSG00000223382.4	RP5-1125N11.2	lincRNA	0	0	0	0.163243
ENST00000528692.1	ENSG00000231999.6	FLJ27354	antisense	0	0	0	0.169007
ENST00000446847.1	ENSG00000230063.1	RP11-384C4.6	sense_intronic	0	0	0	0.174685
ENST00000526936.5	ENSG00000254777.5	AC022182.1	lincRNA	0	0	0	0.180265
ENST00000596379.1	ENSG00000268307.1	CTD-2619J13.13	lincRNA	0	0	0	0.186338
ENST00000559356.1	ENSG00000179523.4	EIF3J-AS1	lincRNA	0	0	0	0.191903
ENST00000480817.1	ENSG00000241770.1	RP11-555M1.3	antisense	0	0	0	0.192207
ENST00000605277.1	ENSG00000261386.2	CTD-2012K14.6	lincRNA	0	0	0	0.193698
ENST00000611566.1	ENSG00000274591.1	RP11-474P2.5	sense_intronic	0	0	0	0.197064
ENST00000454890.1	ENSG00000230385.1	AC012507.4	antisense	0	0	0	0.201073
ENST00000465946.1	ENSG00000242775.1	RP11-875H7.2	lincRNA	0	0	0	0.201264
ENST00000636824	ENSG00000283317	AL831711.1	lincRNA	0	0	0	0.201929
ENST00000439386.1	ENSG00000234753.5	FOXP4-AS1	antisense	0	0	0	0.202134
ENST00000612426.1	ENSG00000273687.1	RP5-837J1.6	antisense	0	0	0	0.213389
ENST00000502383.1	ENSG00000248588.1	CTC-458G6.4	lincRNA	0	0	0	0.214645
ENST00000515055.1	ENSG00000250135.1	RP4-622L5.2	sense_intronic	0	0	0	0.217887
ENST00000484215	ENSG00000243398	RN7SL141P	misc_RNA	0	0	0	0.219363
ENST00000448541.1	ENSG00000231515.1	AC006003.3	sense_intronic	0	0	0	0.220636
ENST00000536855.1	ENSG00000256448.5	RP11-809N8.4	antisense	0	0	0	0.220879
ENST00000553046.1	ENSG00000257272.1	RP11-317N8.3	lincRNA	0	0	0	0.224612
ENST00000538329.1	ENSG00000256084.1	RP11-134N1.2	lincRNA	0	0	0	0.229441
ENST00000600280.1	ENSG00000241288.7	RP11-379B18.5	processed_transcript	0	0	0	0.229739
ENST00000452024.2	ENSG00000228792.2	RP11-354K1.2	lincRNA	0	0	0	0.230425
ENST00000416708.1	ENSG00000237471.1	AC073115.6	lincRNA	0	0	0	0.234243
ENST00000445039.2	ENSG00000225675.2	RP4-784A16.5	lincRNA	0	0	0	0.2374
ENST00000603652.1	ENSG00000270820.5	RP11-355B11.2	antisense	0	0	0	0.239158
ENST00000523643.5	ENSG00000254109.5	RBPMS-AS1	antisense	0	0	0	0.241657
ENST00000565014.5	ENSG00000214725.7	CDIPT-AS1	antisense	0	0	0	0.241711
ENST00000413904.6	ENSG00000236859.6	NIFK-AS1	antisense	0	0	0	0.242634
ENST00000627627.3	ENSG00000280767.3	RP13-465B17.5	lincRNA	0	0	0	0.242862
ENST00000452222.1	ENSG00000230641.1	USP12-AS2	antisense	0	0	0	0.24446
ENST00000616866.1	ENSG00000277744.1	CTC-435M10.12	sense_intronic	0	0	0	0.249299
ENST00000503893.1	ENSG00000251075.1	HTT-AS	antisense	0	0	0	0.266794
ENST00000517482.1	ENSG00000253227.1	RP11-383J24.1	lincRNA	0	0	0	0.26986
ENST00000532340.1	ENSG00000255197.5	RP11-750H9.5	antisense	0	0	0	0.275114
ENST00000412526.5	ENSG00000226935.6	LINC00161	lincRNA	0	0	0	0.275903
ENST00000617582.1	ENSG00000241288.7	RP11-379B18.5	processed_transcript	0	0	0	0.289686
ENST00000452675.1	ENSG00000230943.1	RP11-367G18.1	lincRNA	0	0	0	0.311358
ENST00000603233.1	ENSG00000270742.1	RP4-802A10.1	sense_intronic	0	0	0	0.327778
ENST00000624162.1	ENSG00000278932.3	bP-21264C1.2	lincRNA	0	0	0	0.330181
ENST00000445084.1	ENSG00000233849.1	AC022201.5	antisense	0	0	0	0.334775
ENST00000532358.5	ENSG00000230487.7	PSMG3-AS1	lincRNA	0	0	0	0.343161
ENST00000432621.5	ENSG00000224905.6	AP001347.6	antisense	0	0	0	0.348481
ENST00000515495.1	ENSG00000251379.1	RP11-484O2.1	antisense	0	0	0	0.35819
ENST00000485898.1	ENSG00000242622.1	RP11-18H7.1	lincRNA	0	0	0	0.401375
ENST00000592319.1	ENSG00000267682.1	CTD-3220F14.2	sense_intronic	0	0	0	0.412189
ENST00000534297.1	ENSG00000255248.6	RP11-166D19.1	sense_overlapping	0	0	0	0.419249
ENST00000607635.1	ENSG00000271970.1	RP3-337H4.10	antisense	0	0	0	0.482212
ENST00000606532.5	ENSG00000230314.6	ELOVL2-AS1	antisense	0	0	0	0.639523
ENST00000609244.5	ENSG00000224699.8	LAMTOR5-AS1	processed_transcript	0	0	0	0.691924
ENST00000596946.1	ENSG00000267852.1	CTB-133G6.2	antisense	0	0	0	0.719096
ENST00000510261.1	ENSG00000250081.1	CTD-2116N20.1	lincRNA	0	0	0	0.759445
ENST00000465978.1	ENSG00000182912.6	TSPEAR-AS2	antisense	0	0	0	0.79008
ENST00000443965.1	ENSG00000235385.1	GS1-600G8.5	lincRNA	0	0	0	0.879983
ENST00000585033.1	ENSG00000176912.3	TYMSOS	processed_transcript	0	0	0	1.00518
ENST00000599817.5	ENSG00000268621.5	AC006262.5	lincRNA	0	0	0	1.13521
ENST00000503483.6	ENSG00000247572.7	CKMT2-AS1	antisense	0	0	0	1.1978
ENST00000606011.1	ENSG00000247400.3	DNAJC3-AS1	lincRNA	0	0	0.000215	0
ENST00000570217.1	ENSG00000267048.1	RP11-566K11.7	processed_transcript	0	0	0.000221	0.005119
ENST00000593604.1	ENSG00000268388.5	FENDRR	lincRNA	0	0	0.000322	0
ENST00000471110.5	ENSG00000214188.9	ST7-OT4	sense_intronic	0	0	0.000608	0
ENST00000610067.5	ENSG00000228794.8	LINC01128	processed_transcript	0	0	0.001285	0
ENST00000611259.1	ENSG00000276101.1	RP11-455O6.8	antisense	0	0	0.002941	0
ENST00000624456.1	ENSG00000280169.1	RP11-151A6.6	antisense	0	0	0.003791	0
ENST00000624845.1	ENSG00000279237.1	RP11-212E4.1	TEC	0	0	0.004516	0
ENST00000590309.1	ENSG00000267457.1	RP5-837J1.4	lincRNA	0	0	0.005913	0.055644
ENST00000619110.1	ENSG00000278601.1	RP11-348N5.9	antisense	0	0	0.006451	0
ENST00000585495.1	ENSG00000266934.1	RP11-332H18.3	sense_intronic	0	0	0.006844	0
ENST00000623181.1	ENSG00000279649.1	RP11-96D1.8	TEC	0	0	0.006863	0.002638
ENST00000478664	ENSG00000240589	RN7SL258P	misc_RNA	0	0	0.007217	0.422709
ENST00000557733.1	ENSG00000258749.1	RP11-688G15.3	antisense	0	0	0.007357	0
ENST00000623967.1	ENSG00000280387.1	RP5-1153D9.5	TEC	0	0	0.007435	0.061927
ENST00000612170.1	ENSG00000275549.1	C9orf173-AS1	antisense	0	0	0.008455	0
ENST00000623248.1	ENSG00000278908.1	RP11-523J2.1	TEC	0	0	0.008696	0
ENST00000446492.1	ENSG00000231890.7	DARS-AS1	antisense	0	0	0.00879	0
ENST00000606154.1	ENSG00000271811.1	RP1-79C4.4	lincRNA	0	0	0.009075	0.009448
ENST00000623128.1	ENSG00000279108.1	CTC-490E21.11	TEC	0	0	0.009735	0
ENST00000631764.1	ENSG00000282508.1	LINC01002	processed_transcript	0	0	0.009851	0.04069
ENST00000623921.1	ENSG00000279019.1	RP11-407G23.2	TEC	0	0	0.010056	0
ENST00000615731.1	ENSG00000278475.1	RP11-19E18.2	sense_intronic	0	0	0.012135	0
ENST00000561207.1	ENSG00000259398.1	RP11-430B1.1	sense_intronic	0	0	0.012818	0
ENST00000502049.2	ENSG00000247675.6	LRP4-AS1	antisense	0	0	0.01308	0.256594
ENST00000602585.2	ENSG00000270127.2	RP11-526I2.5	lincRNA	0	0	0.015536	0.056452
ENST00000522575.1	ENSG00000253608.1	RP11-770E5.1	antisense	0	0	0.015648	0.040728
ENST00000623801.1	ENSG00000279891.1	FLJ42393	TEC	0	0	0.016351	0.050843
ENST00000555916.1	ENSG00000258891.1	RP5-1021I20.5	antisense	0	0	0.01775	0
ENST00000421480.2	ENSG00000225213.2	RP11-197M22.2	sense_intronic	0	0	0.017895	0.054498
ENST00000515487.1	ENSG00000248221.1	STX18-IT1	sense_intronic	0	0	0.018181	0.045255
ENST00000573040.1	ENSG00000262038.1	RP11-177N22.3	sense_intronic	0	0	0.018194	0
ENST00000417034.1	ENSG00000205861.11	C1QTNF9B-AS1	antisense	0	0	0.019827	0
ENST00000583598.1	ENSG00000264167.1	RP1-253P7.1	sense_intronic	0	0	0.019912	0
ENST00000625110.1	ENSG00000280351.2	CTD-2561B21.8	TEC	0	0	0.02023	0.002006
ENST00000527285.1	ENSG00000254966.1	RP11-1081L13.4	antisense	0	0	0.021234	0
ENST00000484900	ENSG00000242182	RN7SL745P	misc_RNA	0	0	0.021517	0.237586
ENST00000558423.1	ENSG00000215256.3	DHRS4-AS1	antisense	0	0	0.022562	0
ENST00000603487.1	ENSG00000270332.1	SMC2-AS1	lincRNA	0	0	0.023601	0.010973
ENST00000611191.1	ENSG00000273797.1	RP11-1046B16.3	sense_intronic	0	0	0.023946	0.015398
ENST00000602426.1	ENSG00000269919.1	RP1-134E15.3	sense_intronic	0	0	0.024526	0.016172
ENST00000597780.1	ENSG00000269867.1	CTD-2583A14.8	sense_intronic	0	0	0.02551	0.028076
ENST00000624879.1	ENSG00000279623.1	RP11-399C16.3	sense_intronic	0	0	0.025609	0.12837
ENST00000556346.1	ENSG00000258390.1	RP11-1070N10.4	lincRNA	0	0	0.025956	0
ENST00000631594.1	ENSG00000282164.1	PEG13	sense_intronic	0	0	0.026237	0
ENST00000433644.2	ENSG00000237857.2	RP11-435O5.2	lincRNA	0	0	0.026436	0.103121
ENST00000564612.2	ENSG00000261101.2	RP4-545K15.5	sense_overlapping	0	0	0.026781	0.062245
ENST00000622229.1	ENSG00000232748.3	RP11-196G11.6	lincRNA	0	0	0.027453	0
ENST00000596278.5	ENSG00000226674.8	TEX41	lincRNA	0	0	0.027555	0
ENST00000606555.1	ENSG00000272375.1	RP11-51J9.6	lincRNA	0	0	0.028773	0
ENST00000624542.1	ENSG00000279633.1	RP11-442G21.2	TEC	0	0	0.028967	0.010053
ENST00000413053.2	ENSG00000229719.3	MIR194-2HG	lincRNA	0	0	0.030532	0.010596
ENST00000613522.1	ENSG00000278719.1	MCM8-AS1	antisense	0	0	0.031191	0
ENST00000548819.5	ENSG00000257285.5	RP11-298I3.1	antisense	0	0	0.031195	0
ENST00000539086.5	ENSG00000257069.5	RP11-783K16.10	processed_transcript	0	0	0.031246	0.138363
ENST00000597357.1	ENSG00000268309.1	CTD-3222D19.11	antisense	0	0	0.031443	0
ENST00000445938.1	ENSG00000239775.1	AC017116.11	sense_overlapping	0	0	0.032401	0
ENST00000560248.1	ENSG00000259771.1	RP11-429D19.1	sense_intronic	0	0	0.032588	0
ENST00000624650.1	ENSG00000279394.1	RP11-81A1.4	TEC	0	0	0.032737	0.033941
ENST00000442828.2	ENSG00000227782.2	CTC-529I10.2	antisense	0	0	0.033553	0
ENST00000514884.1	ENSG00000250410.1	RP11-714G18.1	antisense	0	0	0.035078	0.022683
ENST00000622977.1	ENSG00000279031.1	LA16c-360H6.1	TEC	0	0	0.035349	0
ENST00000433214.2	ENSG00000271880.1	AGAP11	processed_transcript	0	0	0.035774	0
ENST00000592034.1	ENSG00000267769.1	CTB-50L17.9	antisense	0	0	0.036389	0
ENST00000558375.1	ENSG00000259407.1	RP11-158M2.3	antisense	0	0	0.038503	0
ENST00000413994.1	ENSG00000225554.1	RP11-527D7.1	lincRNA	0	0	0.041526	0.335196
ENST00000558334.1	ENSG00000259291.2	RP11-617F23.1	antisense	0	0	0.042056	0.033085
ENST00000433876.2	ENSG00000228423.2	RP4-633I8.4	lincRNA	0	0	0.042058	0.004727
ENST00000580729.1	ENSG00000266176.1	RP11-855A2.5	lincRNA	0	0	0.044484	0.134534
ENST00000608299.1	ENSG00000272566.1	RP11-462G22.2	lincRNA	0	0	0.045635	0
ENST00000452050.5	ENSG00000237819.5	AC002454.1	antisense	0	0	0.047217	0
ENST00000369655.3	ENSG00000203876.9	ADD3-AS1	processed_transcript	0	0	0.04854	0
ENST00000596971.1	ENSG00000269463.1	RP11-727F15.13	sense_intronic	0	0	0.048582	0.252898
ENST00000630173.2	ENSG00000228242.6	AC093495.4	antisense	0	0	0.048766	0
ENST00000496491.1	ENSG00000240541.2	TM4SF1-AS1	antisense	0	0	0.049226	0
ENST00000427598.5	ENSG00000244558.5	KCNK15-AS1	antisense	0	0	0.049446	0
ENST00000364025	ENSG00000200895	RN7SKP245	misc_RNA	0	0	0.049489	0
ENST00000624818.1	ENSG00000280384.1	RP4-695O20.1	sense_intronic	0	0	0.050215	0
ENST00000554623.1	ENSG00000259006.1	RP11-566K11.4	antisense	0	0	0.051712	0
ENST00000528690.1	ENSG00000255182.2	CTD-2517M22.14	processed_transcript	0	0	0.052024	0
ENST00000558979.1	ENSG00000259376.1	RP11-505E24.3	antisense	0	0	0.05292	0
ENST00000554389.1	ENSG00000258633.1	RP11-857B24.1	antisense	0	0	0.053559	0
ENST00000552778.2	ENSG00000258302.2	RP11-981P6.1	antisense	0	0	0.054232	0
ENST00000382225.3	ENSG00000205890.3	RP11-473M20.5	antisense	0	0	0.054404	0
ENST00000580385.1	ENSG00000265393.1	CTD-2517M22.17	antisense	0	0	0.054906	0
ENST00000430356.3	ENSG00000237399.7	PITRM1-AS1	antisense	0	0	0.055791	0.071251
ENST00000558749.1	ENSG00000259735.1	RP11-356M20.3	sense_intronic	0	0	0.056419	0.029587
ENST00000364711	ENSG00000201581	RN7SKP78	misc_RNA	0	0	0.058359	0
ENST00000441932.1	ENSG00000223396.2	RP11-134G8.5	lincRNA	0	0	0.058674	0.045218
ENST00000381466.2	ENSG00000205740.2	RP11-363N22.3	processed_transcript	0	0	0.058712	0.010245
ENST00000609612.1	ENSG00000273424.1	CTA-223H9.9	lincRNA	0	0	0.060881	0
ENST00000585129	ENSG00000265123	RN7SL200P	misc_RNA	0	0	0.061217	0
ENST00000369492.4	ENSG00000203865.9	ATP1A1-AS1	processed_transcript	0	0	0.064247	0
ENST00000615897.1	ENSG00000277945.1	RP11-677M24.1	sense_intronic	0	0	0.064738	0.116827
ENST00000484682.1	ENSG00000128254.12	C22orf24	processed_transcript	0	0	0.06487	0
ENST00000608264.1	ENSG00000273473.1	LL09NC01-139C3.1	lincRNA	0	0	0.064889	0.168893
ENST00000510087.5	ENSG00000247828.7	TMEM161B-AS1	antisense	0	0	0.065262	0.098778
ENST00000563554.1	ENSG00000261476.1	RP11-77K12.3	sense_intronic	0	0	0.065346	0.136066
ENST00000597192.1	ENSG00000269068.1	RP11-256I23.2	antisense	0	0	0.068229	0.142069
ENST00000560760.1	ENSG00000259548.1	RP11-38G5.2	lincRNA	0	0	0.068862	0
ENST00000623313.1	ENSG00000280145.3	CH507-154B10.1	lincRNA	0	0	0.070092	0
ENST00000454741.5	ENSG00000235954.6	TTC28-AS1	processed_transcript	0	0	0.070217	0.029106
ENST00000587767.1	ENSG00000267328.1	AC002398.12	antisense	0	0	0.070243	0
ENST00000420707.5	ENSG00000237975.6	FLG-AS1	antisense	0	0	0.071693	0
ENST00000626336.2	ENSG00000235257.8	ITGA9-AS1	processed_transcript	0	0	0.072512	0
ENST00000527209.1	ENSG00000204666.3	FLJ26850	sense_overlapping	0	0	0.073016	0.037249
ENST00000609936.1	ENSG00000272682.1	AC004471.10	lincRNA	0	0	0.073547	0.063809
ENST00000556786.1	ENSG00000258525.1	RP11-829H16.3	antisense	0	0	0.073722	0.181763
ENST00000586744.1	ENSG00000267348.2	CTB-179K24.3	antisense	0	0	0.074605	0
ENST00000576489.5	ENSG00000186594.12	MIR22HG	lincRNA	0	0	0.074746	0.105052
ENST00000606432.1	ENSG00000272217.1	XXbac-BPG157A10.21	lincRNA	0	0	0.075087	0
ENST00000508847.1	ENSG00000251611.1	RP11-610P16.1	lincRNA	0	0	0.075735	0.185333
ENST00000413311.1	ENSG00000226276.1	AC093382.1	lincRNA	0	0	0.077591	0.237736
ENST00000623105.1	ENSG00000279570.1	CTD-2357A8.2	TEC	0	0	0.077976	0.027061
ENST00000624218.1	ENSG00000278900.1	RP11-1250I15.2	TEC	0	0	0.078775	0
ENST00000421964.1	ENSG00000225111.1	AC083900.1	sense_intronic	0	0	0.07914	0.247182
ENST00000569096.1	ENSG00000260017.1	RP11-1035H13.2	antisense	0	0	0.079708	0.029351
ENST00000616838.1	ENSG00000277440.1	RP11-295D4.5	sense_intronic	0	0	0.079718	0.066396
ENST00000610699.1	ENSG00000275703.1	U47924.32	lincRNA	0	0	0.080513	0
ENST00000453721.1	ENSG00000225230.1	AC008937.3	antisense	0	0	0.081218	0
ENST00000458007.2	ENSG00000241772.2	AC092620.2	3prime_overlapping_ncrna	0	0	0.08501	0
ENST00000431803.2	ENSG00000230068.2	CDC42-IT1	sense_intronic	0	0	0.085536	0.131827
ENST00000607122.1	ENSG00000272444.1	RP11-1017G21.6	lincRNA	0	0	0.085918	0
ENST00000525023.1	ENSG00000254690.1	GS1-393G12.12	antisense	0	0	0.086849	0
ENST00000429398.5	ENSG00000231128.5	RP5-1073O3.2	antisense	0	0	0.087475	0
ENST00000414377.1	ENSG00000230470.1	GS1-115G20.1	sense_intronic	0	0	0.087746	0
ENST00000390329.3	ENSG00000211683.3	KB-1572G7.3	processed_transcript	0	0	0.087804	0.112883
ENST00000410782	ENSG00000222714	RN7SKP38	misc_RNA	0	0	0.089889	0
ENST00000577679.1	ENSG00000179136.6	LINC00670	lincRNA	0	0	0.089955	0.056752
ENST00000609745.1	ENSG00000234684.6	SDCBP2-AS1	antisense	0	0	0.090791	0.165395
ENST00000621246.1	ENSG00000276571.1	AC002550.6	antisense	0	0	0.09119	0
ENST00000443196.1	ENSG00000226510.1	UPK1A-AS1	antisense	0	0	0.093375	0
ENST00000578539.1	ENSG00000264853.1	RP11-16C1.2	sense_intronic	0	0	0.094676	0.04813
ENST00000576490.1	ENSG00000263072.6	ZNF213-AS1	antisense	0	0	0.09589	0.128726
ENST00000503625.1	ENSG00000248479.1	RP11-807H7.2	lincRNA	0	0	0.096407	0
ENST00000624423.1	ENSG00000279739.1	CTB-105N12.2	TEC	0	0	0.103707	0.024249
ENST00000587475.1	ENSG00000267766.1	RP11-299P2.1	sense_intronic	0	0	0.107584	0
ENST00000424210.1	ENSG00000227543.4	SPAG5-AS1	processed_transcript	0	0	0.107688	0
ENST00000573394.1	ENSG00000263069.5	CTD-2047H16.4	antisense	0	0	0.107705	0.157524
ENST00000606815	ENSG00000271818	RN7SKP4	misc_RNA	0	0	0.107776	0
ENST00000514222.1	ENSG00000251676.1	RP11-614F17.2	lincRNA	0	0	0.109167	0
ENST00000613535.1	ENSG00000276505.1	CMB9-94B1.2	sense_intronic	0	0	0.111121	0
ENST00000441377.2	ENSG00000278419.1	RP11-298E9.7	antisense	0	0	0.112473	0
ENST00000619560.1	ENSG00000273805.1	RP11-620J15.4	antisense	0	0	0.112902	0.02432
ENST00000527831.1	ENSG00000254821.1	RP3-400B16.4	antisense	0	0	0.11309	0.086467
ENST00000415423.1	ENSG00000230289.1	RP11-334J6.6	antisense	0	0	0.113259	0.28594
ENST00000475032	ENSG00000243954	RN7SL743P	misc_RNA	0	0	0.11355	0
ENST00000584958.2	ENSG00000266111.2	RP11-296K13.4	lincRNA	0	0	0.115495	0.205429
ENST00000608609.1	ENSG00000273265.1	RP11-353K11.1	lincRNA	0	0	0.115955	0.154261
ENST00000483588.2	ENSG00000175061.17	LRRC75A-AS1	processed_transcript	0	0	0.116961	0.267765
ENST00000548361.1	ENSG00000257556.1	RP11-44N21.1	lincRNA	0	0	0.11719	0.222776
ENST00000630986.2	ENSG00000235257.8	ITGA9-AS1	processed_transcript	0	0	0.118638	0
ENST00000429109.1	ENSG00000229901.1	RP11-399E6.4	antisense	0	0	0.118698	0
ENST00000441316.1	ENSG00000235513.1	RP4-756G23.5	antisense	0	0	0.118823	0.016698
ENST00000569543.1	ENSG00000261433.1	CTC-297N7.1	lincRNA	0	0	0.120063	0.024762
ENST00000442179.1	ENSG00000236772.1	RP5-1184F4.5	antisense	0	0	0.120143	0
ENST00000409162.1	ENSG00000222022.1	AC112721.1	lincRNA	0	0	0.120776	0
ENST00000455853.1	ENSG00000223414.2	LINC00473	lincRNA	0	0	0.122228	0
ENST00000438266.1	ENSG00000227495.1	AC109333.10	antisense	0	0	0.122661	0
ENST00000425112.1	ENSG00000235954.6	TTC28-AS1	processed_transcript	0	0	0.123704	0
ENST00000328404.7	ENSG00000257069.5	RP11-783K16.10	processed_transcript	0	0	0.124928	0
ENST00000558192.1	ENSG00000272418.1	RP11-762H8.4	sense_intronic	0	0	0.130298	0
ENST00000625310.1	ENSG00000229180.5	GS1-124K5.11	lincRNA	0	0	0.130697	0.18676
ENST00000623314.1	ENSG00000280092.1	AC002044.3	TEC	0	0	0.131498	0
ENST00000620874.1	ENSG00000227676.3	LINC01068	lincRNA	0	0	0.136572	0
ENST00000432229.1	ENSG00000231194.1	FARP1-AS1	antisense	0	0	0.136817	0
ENST00000561876.1	ENSG00000260052.1	CTC-527H23.3	lincRNA	0	0	0.137494	0.071693
ENST00000555212.1	ENSG00000258904.1	RP11-638I2.2	sense_intronic	0	0	0.139274	0
ENST00000500843.2	ENSG00000247134.6	RP11-11N9.4	lincRNA	0	0	0.142863	0.076901
ENST00000624930.1	ENSG00000278941.1	SMG6-IT1	TEC	0	0	0.147871	0
ENST00000530572.1	ENSG00000254938.1	RP11-688I9.4	lincRNA	0	0	0.148631	0.231538
ENST00000511707.5	ENSG00000249306.5	LINC01411	lincRNA	0	0	0.148949	0
ENST00000483736.1	ENSG00000240591.1	RP11-247I13.11	antisense	0	0	0.149875	0.024839
ENST00000399886.2	ENSG00000215256.3	DHRS4-AS1	antisense	0	0	0.155973	0
ENST00000602703.1	ENSG00000269946.1	RP11-2B6.3	lincRNA	0	0	0.158259	0.125397
ENST00000463449.1	ENSG00000243926.1	TIPARP-AS1	antisense	0	0	0.158573	0.078512
ENST00000513039.2	ENSG00000250003.2	CTD-2116N24.1	lincRNA	0	0	0.160678	0
ENST00000507579.1	ENSG00000249685.1	RP11-360F5.3	lincRNA	0	0	0.16315	0.084788
ENST00000445737.2	ENSG00000228889.6	UBAC2-AS1	lincRNA	0	0	0.163292	0
ENST00000427108.5	ENSG00000237877.6	LINC01473	lincRNA	0	0	0.164488	0.126585
ENST00000560195.1	ENSG00000259611.1	LINC01582	lincRNA	0	0	0.165699	0
ENST00000577199.1	ENSG00000266289.1	RP11-1C8.6	lincRNA	0	0	0.167192	0
ENST00000446401.1	ENSG00000228857.2	AC104653.1	lincRNA	0	0	0.167566	0
ENST00000577297.5	ENSG00000245248.7	USP2-AS1	antisense	0	0	0.182235	0
ENST00000564226.1	ENSG00000260500.1	CTD-3193O13.1	antisense	0	0	0.183382	0
ENST00000439136.2	ENSG00000235530.6	AC087294.2	antisense	0	0	0.190156	0.0365
ENST00000585280.5	ENSG00000234494.7	SP2-AS1	antisense	0	0	0.192148	0.071349
ENST00000560769.1	ENSG00000259279.1	CTD-2033D15.1	antisense	0	0	0.193728	0
ENST00000617916.1	ENSG00000276445.1	LLNLR-268E12.1	lincRNA	0	0	0.194481	0.06275
ENST00000609649.1	ENSG00000273416.1	RP4-597N16.4	lincRNA	0	0	0.198531	0.754732
ENST00000420006.5	ENSG00000174365.19	SNHG11	processed_transcript	0	0	0.199998	0
ENST00000558039.1	ENSG00000259539.1	CTD-2651B20.1	3prime_overlapping_ncrna	0	0	0.203777	0.158186
ENST00000601708.1	ENSG00000269364.1	LINC01233	lincRNA	0	0	0.21084	0.364874
ENST00000574939.1	ENSG00000227388.2	RP11-112J3.16	lincRNA	0	0	0.21776	0.075139
ENST00000409518.1	ENSG00000222005.8	LINC01118	lincRNA	0	0	0.219327	0.046334
ENST00000437680.1	ENSG00000237133.1	AC020594.5	antisense	0	0	0.219625	0
ENST00000609349.1	ENSG00000272861.1	RP11-332H14.1	lincRNA	0	0	0.223712	0
ENST00000561916.2	ENSG00000261359.2	PYCARD-AS1	antisense	0	0	0.231822	0.050807
ENST00000621460	ENSG00000275981	AC018816.2	misc_RNA	0	0	0.237105	0
ENST00000548595.1	ENSG00000257553.1	RP11-603J24.17	antisense	0	0	0.237292	0.216316
ENST00000395152.3	ENSG00000213600.3	XXcos-LUCA16.1	sense_intronic	0	0	0.241039	0.141795
ENST00000541870.1	ENSG00000256571.1	RP11-274J7.2	sense_intronic	0	0	0.241268	0
ENST00000417299.1	ENSG00000224961.1	RP1-278O22.1	lincRNA	0	0	0.247868	0.038084
ENST00000609979.1	ENSG00000241764.3	AC002467.7	antisense	0	0	0.247909	0.134953
ENST00000433131.1	ENSG00000230325.1	RP11-385F5.4	antisense	0	0	0.253598	0.150547
ENST00000624755.1	ENSG00000278995.1	Z69720.3	TEC	0	0	0.258309	0.350185
ENST00000428999.1	ENSG00000237423.1	LINC01522	lincRNA	0	0	0.259557	0.158197
ENST00000612213	ENSG00000278636	Metazoa_SRP	misc_RNA	0	0	0.26209	0
ENST00000571113.1	ENSG00000262663.1	RP11-497H17.1	lincRNA	0	0	0.270274	0
ENST00000508968.1	ENSG00000177822.7	AC108142.1	antisense	0	0	0.274846	0
ENST00000616499.1	ENSG00000277310.1	RP11-699C17.1	sense_intronic	0	0	0.276777	0
ENST00000610106.5	ENSG00000186594.12	MIR22HG	lincRNA	0	0	0.286133	0.239326
ENST00000459985.1	ENSG00000273066.5	RP11-216L13.19	processed_transcript	0	0	0.287128	0.285089
ENST00000441539.1	ENSG00000244055.1	AC007566.10	antisense	0	0	0.296776	0
ENST00000422956.6	ENSG00000189223.13	PAX8-AS1	processed_transcript	0	0	0.303304	0.110011
ENST00000462240	ENSG00000241939	RN7SL517P	misc_RNA	0	0	0.312753	0.07813
ENST00000467429	ENSG00000242818	RN7SL846P	misc_RNA	0	0	0.317779	0
ENST00000518704.1	ENSG00000254267.1	KB-1458E12.1	lincRNA	0	0	0.325641	0.043638
ENST00000623484.1	ENSG00000236830.6	CBR3-AS1	processed_transcript	0	0	0.327855	0
ENST00000609009.5	ENSG00000228794.8	LINC01128	processed_transcript	0	0	0.336065	0.015204
ENST00000484055	ENSG00000240823	RN7SL23P	misc_RNA	0	0	0.337424	0
ENST00000617734.1	ENSG00000277463.1	CTD-3035K23.6	lincRNA	0	0	0.350985	0
ENST00000508004.2	ENSG00000251661.3	RP11-326C3.11	antisense	0	0	0.356993	0
ENST00000555403.1	ENSG00000259071.1	RP11-247L20.4	lincRNA	0	0	0.359383	0.108644
ENST00000458653.5	ENSG00000177410.12	ZFAS1	antisense	0	0	0.363621	0
ENST00000426475.1	ENSG00000239467.5	AC007405.6	lincRNA	0	0	0.373228	0
ENST00000585533.1	ENSG00000234665.8	RP11-262H14.3	lincRNA	0	0	0.375525	0
ENST00000596320.5	ENSG00000221817.9	PPP3CB-AS1	processed_transcript	0	0	0.41409	0.211384
ENST00000453754.5	ENSG00000203875.10	SNHG5	processed_transcript	0	0	0.427087	0.146125
ENST00000517773.5	ENSG00000254286.5	RP11-89K10.1	antisense	0	0	0.428555	0
ENST00000515288.1	ENSG00000231185.6	AC005592.2	antisense	0	0	0.447947	0
ENST00000406912.1	ENSG00000220702.1	RP1-32I10.10	lincRNA	0	0	0.4553	0
ENST00000627721.3	ENSG00000281849.3	RP13-465B17.4	antisense	0	0	0.460123	0.229541
ENST00000472779	ENSG00000239932	RN7SL606P	misc_RNA	0	0	0.469553	0
ENST00000508590.1	ENSG00000224032.6	EPB41L4A-AS1	lincRNA	0	0	0.478736	0.279745
ENST00000505718.1	ENSG00000248682.1	ARHGAP22-IT1	sense_intronic	0	0	0.497978	0
ENST00000504082.1	ENSG00000251259.1	AC004069.2	lincRNA	0	0	0.512353	0
ENST00000590346.5	ENSG00000261040.6	WFDC21P	processed_transcript	0	0	0.551415	0.478762
ENST00000479087	ENSG00000239419	RN7SL535P	misc_RNA	0	0	0.564273	0.368151
ENST00000450509.1	ENSG00000230065.1	AC010974.3	antisense	0	0	0.567831	0.48424
ENST00000450709.1	ENSG00000228643.1	AC079779.4	processed_transcript	0	0	0.593854	0.364341
ENST00000549261.1	ENSG00000257507.1	RP11-956E11.1	lincRNA	0	0	0.646558	0
ENST00000579473.5	ENSG00000175061.17	LRRC75A-AS1	processed_transcript	0	0	0.648199	0.26323
ENST00000511271.5	ENSG00000251022.6	THAP9-AS1	antisense	0	0	0.73387	0
ENST00000518494.1	ENSG00000253500.5	AF121898.3	antisense	0	0	0.772476	0.136809
ENST00000580082.1	ENSG00000263753.6	LINC00667	lincRNA	0	0	1.25098	0
ENST00000592086.1	ENSG00000267169.1	CTB-55O6.12	antisense	0	0	1.39795	0
ENST00000554558.5	ENSG00000186615.10	KTN1-AS1	antisense	0	0	1.54322	0
ENST00000565416.1	ENSG00000261801.5	LOXL1-AS1	antisense	0	0	1.61973	0.344492
ENST00000433656.2	ENSG00000175611.11	LINC00476	processed_transcript	0	0	2.09387	1.45889
ENST00000506340.1	ENSG00000233937.6	CTC-338M12.4	processed_transcript	0	0	2.35974	2.81106
ENST00000624461.3	ENSG00000276077.4	CH507-254M2.2	lincRNA	0	0	4.21213	4.17346
ENST00000588765.4	ENSG00000267106.5	ZNF561-AS1	processed_transcript	0	0.000515	0.003979	0.019355
ENST00000563011.1	ENSG00000260936.1	FTO-IT1	sense_intronic	0	0.000675	8.6e-05	0.053652
ENST00000614912.1	ENSG00000276995.1	RP11-321A17.6	lincRNA	0	0.001819	0	0
ENST00000605056.1	ENSG00000270210.1	RP11-373D23.3	lincRNA	0	0.001875	0.119731	0
ENST00000602843.1	ENSG00000270031.1	RP3-426I6.6	sense_intronic	0	0.002992	0	0.211692
ENST00000624563.1	ENSG00000280401.1	RP11-104F15.9	TEC	0	0.003035	0.050226	0.033544
ENST00000417786.1	ENSG00000225300.1	RP11-1086F11.1	sense_intronic	0	0.003288	0	0.009858
ENST00000608925.1	ENSG00000272754.1	AL133245.2	lincRNA	0	0.00361	0	0.055864
ENST00000584382.1	ENSG00000266371.1	RP11-142O6.1	sense_intronic	0	0.003879	0	0.022256
ENST00000562917.1	ENSG00000261670.1	RP11-1C8.5	lincRNA	0	0.004123	0	0.004203
ENST00000551732.1	ENSG00000257534.1	RP11-834C11.10	lincRNA	0	0.00415	0	0
ENST00000559899.1	ENSG00000259432.1	RP11-37C7.2	sense_intronic	0	0.00468	0.028664	0.10223
ENST00000568093.3	ENSG00000260648.3	RP11-133K1.7	sense_intronic	0	0.004706	0	0
ENST00000562393.1	ENSG00000260859.1	RP11-254F19.2	sense_intronic	0	0.00486	0	0.012051
ENST00000416076.1	ENSG00000225761.1	RP11-417O11.5	sense_intronic	0	0.005289	0	0.117673
ENST00000615581.1	ENSG00000274038.1	RP11-66H6.4	sense_intronic	0	0.005672	0.016014	0.052438
ENST00000619319.1	ENSG00000273759.1	RP4-563E14.1	lincRNA	0	0.00588	0.522575	0.963881
ENST00000612590.1	ENSG00000234665.8	RP11-262H14.3	lincRNA	0	0.006037	0.000636	0
ENST00000430801.5	ENSG00000214293.8	APTR	lincRNA	0	0.006618	0	0.779928
ENST00000605480.1	ENSG00000271631.1	RP11-408O19.5	antisense	0	0.006836	0	0
ENST00000447767.1	ENSG00000231290.5	APCDD1L-AS1	processed_transcript	0	0.006974	0	0
ENST00000366360.2	ENSG00000270072.1	RP11-750H9.7	sense_intronic	0	0.007347	0	0.036435
ENST00000560706.5	ENSG00000247556.6	OIP5-AS1	processed_transcript	0	0.007378	0.018583	0.089131
ENST00000412934.2	ENSG00000230185.4	C9orf147	antisense	0	0.007545	0.008686	0.027295
ENST00000618749.1	ENSG00000276633.1	AJ011931.1	sense_intronic	0	0.007606	0	0
ENST00000499291.6	ENSG00000247157.6	LINC01252	lincRNA	0	0.007741	0	0
ENST00000525142.1	ENSG00000255517.6	CTD-3074O7.5	antisense	0	0.007742	0	0.50103
ENST00000452051.1	ENSG00000235897.1	TM4SF19-AS1	antisense	0	0.00779	0.028747	0
ENST00000495324.5	ENSG00000219665.8	CTD-2006C1.2	processed_transcript	0	0.007837	0.048913	0
ENST00000450908.2	ENSG00000231880.2	RP11-76I23.7	antisense	0	0.007998	0.112759	0
ENST00000569008.1	ENSG00000260837.1	RP11-434B12.1	lincRNA	0	0.0083	0.01195	0.064197
ENST00000614212.1	ENSG00000274227.1	RP1-267L14.6	antisense	0	0.008364	0.147993	0.323564
ENST00000623547.1	ENSG00000279026.1	RP3-414A15.12	TEC	0	0.008462	0.008341	0.043361
ENST00000430312.1	ENSG00000231064.5	RP11-263K19.4	antisense	0	0.008518	0.148381	0.007948
ENST00000625089.1	ENSG00000279573.1	RP11-855A2.1	TEC	0	0.008657	0	0
ENST00000423838.1	ENSG00000235070.3	AC068138.1	lincRNA	0	0.008663	0.258837	0.020896
ENST00000468141.2	ENSG00000239332.5	LINC01119	lincRNA	0	0.008846	0	0.011256
ENST00000611182.1	ENSG00000276071.1	CTD-3234P18.6	lincRNA	0	0.009407	0	0
ENST00000597601.1	ENSG00000267871.5	CTC-444N24.6	antisense	0	0.010005	0	0.129559
ENST00000585593.1	ENSG00000267122.1	AC004490.1	antisense	0	0.010384	0	0.042199
ENST00000424345.5	ENSG00000238113.6	LINC01410	lincRNA	0	0.010597	0	0.040295
ENST00000564074.1	ENSG00000260198.1	RP11-441F2.2	sense_intronic	0	0.010667	0.085836	0
ENST00000586761.2	ENSG00000266993.3	RP4-657D16.3	antisense	0	0.010804	0	0.11827
ENST00000503989.1	ENSG00000248677.1	CTD-2044J15.1	lincRNA	0	0.010875	0	0.004501
ENST00000538430.1	ENSG00000255983.1	RP11-1038A11.1	lincRNA	0	0.010886	0	0
ENST00000583426.1	ENSG00000264546.1	RP11-464D20.6	sense_intronic	0	0.011104	0	0.033957
ENST00000623816.1	ENSG00000280163.1	CTC-277H1.6	TEC	0	0.011316	0	0
ENST00000503441.1	ENSG00000250764.1	CTD-2152M20.2	antisense	0	0.011323	0	0.243738
ENST00000567370.1	ENSG00000260306.1	RP11-645C24.5	lincRNA	0	0.011384	0	0
ENST00000422930.2	ENSG00000227535.2	RP11-809N15.2	sense_overlapping	0	0.012438	0	0
ENST00000556964.1	ENSG00000259158.2	ADAM20P1	lincRNA	0	0.012495	0	0
ENST00000508713.1	ENSG00000250069.1	CTB-131B5.2	sense_intronic	0	0.012532	0	0.031936
ENST00000566927.1	ENSG00000261659.2	LA16c-313D11.12	processed_transcript	0	0.012815	0	0
ENST00000578948	ENSG00000265753	RN7SL444P	misc_RNA	0	0.013268	0	0
ENST00000415889.2	ENSG00000132832.9	LINC01260	antisense	0	0.013386	0.084152	0.019889
ENST00000609005.1	ENSG00000273454.1	RP11-797D24.3	lincRNA	0	0.013507	0.032724	0
ENST00000602964.1	ENSG00000249669.7	MIR143HG	lincRNA	0	0.013542	0.015388	0.002301
ENST00000624325.1	ENSG00000279485.1	RP11-391A7.1	TEC	0	0.013765	0	0
ENST00000537925.5	ENSG00000255717.6	SNHG1	processed_transcript	0	0.014308	0	0.234423
ENST00000616822.1	ENSG00000273792.1	RP11-554D20.2	sense_intronic	0	0.014447	0.014145	0
ENST00000451350.1	ENSG00000225889.7	AC074289.1	antisense	0	0.014472	0	0
ENST00000458001.2	ENSG00000233695.2	GAS6-AS1	antisense	0	0.014476	0.096017	0.021714
ENST00000555972.2	ENSG00000258695.2	RP3-414A15.2	antisense	0	0.014609	0	0
ENST00000623243.1	ENSG00000280228.1	RP11-67L14.1	TEC	0	0.014701	0.033585	0
ENST00000621854.1	ENSG00000276292.1	RP11-33N14.5	antisense	0	0.014832	0.43744	0.240667
ENST00000565573.1	ENSG00000260083.1	MIR762HG	antisense	0	0.014995	0.629962	0.314599
ENST00000609123.1	ENSG00000273450.1	RP11-76P2.4	antisense	0	0.015158	0	0.280311
ENST00000624645.1	ENSG00000278972.1	CTD-3022L24.1	TEC	0	0.015473	0	0.007886
ENST00000564055.1	ENSG00000259780.3	RP11-304L19.12	lincRNA	0	0.015473	0.122005	0.248733
ENST00000607703.1	ENSG00000271984.1	RP3-337O18.9	antisense	0	0.015995	0	0.169784
ENST00000444093.1	ENSG00000232545.1	KB-318B8.7	sense_intronic	0	0.016645	0.15303	0.085604
ENST00000592880.6	ENSG00000233527.8	ZNF529-AS1	antisense	0	0.01689	0.036405	0.134347
ENST00000623380.1	ENSG00000279319.1	RP11-693M3.1	TEC	0	0.017169	0	0
ENST00000641338	ENSG00000284606	AC105233.5	processed_transcript	0	0.017228	0.001257	0.066208
ENST00000607476.1	ENSG00000272540.1	XXbac-BPG252P9.9	antisense	0	0.017492	0.024008	0.007082
ENST00000624087.1	ENSG00000280287.1	RP13-554M15.7	TEC	0	0.017971	0.017595	0.018135
ENST00000624057.1	ENSG00000279549.1	AP000437.3	TEC	0	0.018182	0.044504	0.027801
ENST00000641335	ENSG00000284642	AL139424.2	lincRNA	0	0.018406	0	0
ENST00000580891.1	ENSG00000266805.1	RP11-61L19.1	sense_intronic	0	0.018674	0.021301	0.016891
ENST00000623505.1	ENSG00000279592.1	RP11-417N10.4	TEC	0	0.018759	0	0
ENST00000609661.5	ENSG00000229373.8	LINC00452	lincRNA	0	0.019102	0.028462	0
ENST00000446281.5	ENSG00000227110.6	LMCD1-AS1	antisense	0	0.019521	0	0
ENST00000556194.1	ENSG00000259065.1	RP5-1021I20.1	antisense	0	0.019614	0.598206	0.159423
ENST00000609356.1	ENSG00000273449.1	RP11-218F10.3	lincRNA	0	0.020311	0.080079	0.005002
ENST00000556620.1	ENSG00000258526.5	RP11-111A21.1	lincRNA	0	0.020643	0	0
ENST00000499502.2	ENSG00000246526.2	RP11-539L10.2	lincRNA	0	0.020818	0	0.024914
ENST00000604666.1	ENSG00000270823.1	RP11-2E11.6	antisense	0	0.021157	0	0
ENST00000606640.1	ENSG00000272219.1	CTB-181H17.1	sense_intronic	0	0.02131	0.066555	0
ENST00000499642.1	ENSG00000246145.1	RRS1-AS1	lincRNA	0	0.02136	0.056562	0.013276
ENST00000529325.1	ENSG00000255487.1	RP11-513D5.5	antisense	0	0.02141	0	0
ENST00000422305.1	ENSG00000235358.1	RP11-399E6.1	lincRNA	0	0.021427	0.22564	0.433159
ENST00000442316.1	ENSG00000228222.1	AC074363.1	lincRNA	0	0.021482	0	0
ENST00000414927.5	ENSG00000223774.5	RP11-307B6.3	antisense	0	0.021871	0	0
ENST00000528520.1	ENSG00000255097.1	RP11-5L12.1	sense_intronic	0	0.022256	0.165404	0.106002
ENST00000428584.5	ENSG00000235954.6	TTC28-AS1	processed_transcript	0	0.022377	0	0
ENST00000502284.1	ENSG00000251143.1	RP11-849H4.4	antisense	0	0.022536	0.004384	0.010624
ENST00000623398.1	ENSG00000279294.1	RP11-274A11.3	TEC	0	0.023015	0	0
ENST00000562811.1	ENSG00000260941.1	LINC00622	sense_overlapping	0	0.02302	0.007802	0
ENST00000486651.1	ENSG00000128254.12	C22orf24	processed_transcript	0	0.023032	0.044902	0
ENST00000561275.5	ENSG00000247556.6	OIP5-AS1	processed_transcript	0	0.023088	0.220953	0.396676
ENST00000594077.1	ENSG00000269815.1	CTD-2278I10.4	sense_intronic	0	0.023125	0.05951	0.036711
ENST00000608775.1	ENSG00000272551.1	RP11-324L17.1	lincRNA	0	0.023315	0	0.052284
ENST00000624546.1	ENSG00000279162.1	CTD-3126B10.2	TEC	0	0.023393	0	0
ENST00000631085.2	ENSG00000232934.7	RP11-324O2.3	antisense	0	0.023551	0	0.203165
ENST00000412872.3	ENSG00000227706.3	RP11-301G19.1	lincRNA	0	0.02362	0	0.048073
ENST00000434635.1	ENSG00000224675.1	AC009227.2	antisense	0	0.024075	0.10167	0.084841
ENST00000620594.1	ENSG00000177410.12	ZFAS1	antisense	0	0.02408	0.300285	26.2627
ENST00000584179.1	ENSG00000223414.2	LINC00473	lincRNA	0	0.024374	0	0
ENST00000629661.1	ENSG00000281641.2	SAMD12-AS1	lincRNA	0	0.024523	0	0
ENST00000578897.1	ENSG00000265413.1	RP11-789C17.1	sense_intronic	0	0.024564	0	0
ENST00000567728.1	ENSG00000261644.1	RP11-327F22.2	antisense	0	0.024673	0.098463	0.100807
ENST00000457319.1	ENSG00000236326.1	RP3-486I3.5	antisense	0	0.024696	0	0
ENST00000607245.1	ENSG00000272434.1	RP13-131K19.6	antisense	0	0.025047	0.565451	0.089442
ENST00000502645.2	ENSG00000251314.2	CTD-2337A12.1	antisense	0	0.025121	0.091026	0
ENST00000589702.1	ENSG00000267474.1	CTC-548K16.6	sense_intronic	0	0.025228	0.034217	0.108669
ENST00000618054	ENSG00000278422	RN7SL331P	misc_RNA	0	0.025324	0.0556	0.425192
ENST00000518552.2	ENSG00000254325.2	RP11-318K15.2	sense_intronic	0	0.025384	0	0.010335
ENST00000526704.6	ENSG00000230724.9	LINC01001	lincRNA	0	0.025428	0.034698	0.007568
ENST00000628762.2	ENSG00000281706.2	LINC01012	lincRNA	0	0.025511	0	0
ENST00000424242.1	ENSG00000235629.1	AC090952.5	antisense	0	0.025611	0	0
ENST00000611908	ENSG00000278785	Metazoa_SRP	misc_RNA	0	0.025631	0.037067	0.425192
ENST00000428818.5	ENSG00000235954.6	TTC28-AS1	processed_transcript	0	0.026033	0	0.262632
ENST00000491615	ENSG00000176124	DLEU1	processed_transcript	0	0.026127	0	0
ENST00000539987.1	ENSG00000255655.1	RP11-256L11.3	antisense	0	0.026311	0	0.025644
ENST00000494652	ENSG00000239468	RN7SL569P	misc_RNA	0	0.026326	0	0
ENST00000581360.1	ENSG00000266718.1	RP11-466A19.1	antisense	0	0.026649	0.044899	0
ENST00000584373.1	ENSG00000266010.1	GATA6-AS1	lincRNA	0	0.026822	0	0
ENST00000420877.1	ENSG00000234380.1	LINC01426	antisense	0	0.026862	0.014102	0
ENST00000449882.2	ENSG00000235100.3	RP11-80H5.9	lincRNA	0	0.027039	0	0.005184
ENST00000455487.1	ENSG00000223617.1	LINC00370	lincRNA	0	0.027156	0	0
ENST00000641328	ENSG00000251600	AC139713.2	processed_transcript	0	0.027844	0	0
ENST00000623020.1	ENSG00000279794.1	CTD-2621I17.3	TEC	0	0.028123	0.006792	0
ENST00000570148.1	ENSG00000260495.1	RP11-55K13.1	antisense	0	0.028154	0	0.014349
ENST00000607850.1	ENSG00000254363.6	CTB-131B5.5	processed_transcript	0	0.028433	0.021742	0.008925
ENST00000624807.1	ENSG00000280042.1	RP11-71H17.8	TEC	0	0.028633	0.009345	0
ENST00000622466.1	ENSG00000276063.1	RP11-817G13.3	lincRNA	0	0.02865	0	0.078224
ENST00000519400.1	ENSG00000253141.1	CTB-164N12.1	lincRNA	0	0.028769	0	0.129107
ENST00000445088.1	ENSG00000237862.1	RP1-63G5.7	sense_intronic	0	0.028939	0	0
ENST00000618815.1	ENSG00000275426.1	CH17-262A2.1	sense_intronic	0	0.028977	0	0
ENST00000514269.1	ENSG00000251455.1	RP11-164P12.3	antisense	0	0.029559	0	0
ENST00000426929.1	ENSG00000230184.1	SMYD3-IT1	sense_intronic	0	0.02996	0.338388	0
ENST00000596923.1	ENSG00000267313.7	KC6	lincRNA	0	0.030231	0.145132	0.061631
ENST00000466292.1	ENSG00000241155.1	ARHGAP31-AS1	antisense	0	0.030377	0.03259	0
ENST00000443935.5	ENSG00000236754.5	AC004019.13	antisense	0	0.030938	0	0
ENST00000445861.3	ENSG00000256040.2	PAPPA-AS1	antisense	0	0.030947	0.022724	0
ENST00000454631.1	ENSG00000233461.5	RP11-295G20.2	antisense	0	0.031183	0	0
ENST00000601752.1	ENSG00000268051.1	CTC-244M17.1	sense_intronic	0	0.031227	0.058559	0.08272
ENST00000602601.1	ENSG00000269938.1	RP11-214K3.20	sense_intronic	0	0.031308	0	0.097474
ENST00000609755.1	ENSG00000273230.1	RP11-1246C19.1	lincRNA	0	0.03132	0.079115	0.034373
ENST00000423178.6	ENSG00000224023.10	FLJ37035	lincRNA	0	0.031401	0	0.014565
ENST00000606229.1	ENSG00000272054.1	RP11-423P10.2	sense_intronic	0	0.03167	0.00488	0.040611
ENST00000377469.1	ENSG00000204792.2	LINC01291	lincRNA	0	0.031866	0.018785	0.084823
ENST00000550431.1	ENSG00000250365.6	CTD-2213F21.2	antisense	0	0.032075	0	0.052446
ENST00000623036.1	ENSG00000226950.6	DANCR	processed_transcript	0	0.032102	0.230781	0.145078
ENST00000549373.1	ENSG00000258337.1	RP11-115H15.2	sense_intronic	0	0.032296	0.171655	0.064472
ENST00000448374.5	ENSG00000231290.5	APCDD1L-AS1	processed_transcript	0	0.032431	0	0
ENST00000577614	ENSG00000283294	AP005212.5	processed_transcript	0	0.032448	0.004818	0
ENST00000445310.1	ENSG00000233844.1	KCNQ5-IT1	sense_intronic	0	0.032658	0	0.263777
ENST00000561544.1	ENSG00000261532.1	RP11-304L19.8	lincRNA	0	0.032681	0	0
ENST00000609270.1	ENSG00000273073.1	RP11-109E12.1	lincRNA	0	0.032809	0	0.0512
ENST00000641608	ENSG00000284634	AC092821.3	processed_transcript	0	0.032809	3.77178	3.49537
ENST00000413531.5	ENSG00000231365.5	RP11-418J17.1	antisense	0	0.032851	0	0.148556
ENST00000511579.1	ENSG00000250583.1	CTD-2233C11.2	lincRNA	0	0.032949	0	0.04214
ENST00000564694.1	ENSG00000260368.1	RP11-521I2.3	sense_overlapping	0	0.033196	0.065003	0.016919
ENST00000619032.1	ENSG00000275759.1	RP11-131L12.3	lincRNA	0	0.033412	0	0
ENST00000625077.1	ENSG00000279834.1	RP11-775C24.4	TEC	0	0.03356	0.007294	0
ENST00000507630.1	ENSG00000251456.1	RP11-436H11.5	sense_intronic	0	0.033743	0	0.034857
ENST00000467494.2	ENSG00000170161.6	RP11-262H14.4	lincRNA	0	0.033745	0	0
ENST00000586983.1	ENSG00000266922.1	CTC-499B15.6	sense_intronic	0	0.034213	0.103243	0
ENST00000529934.5	ENSG00000255031.5	RP11-802E16.3	antisense	0	0.034244	0.043113	0.061072
ENST00000532226.1	ENSG00000231889.7	TRAF3IP2-AS1	antisense	0	0.034432	0.038161	0.07986
ENST00000596992.5	ENSG00000233672.6	RNASEH2B-AS1	antisense	0	0.03452	0	0
ENST00000607528.1	ENSG00000272506.1	RP4-535B20.4	lincRNA	0	0.034557	0	0
ENST00000561528.1	ENSG00000260723.1	RP11-165M1.2	sense_intronic	0	0.034782	0	0
ENST00000599515.2	ENSG00000268069.2	RP5-1057I20.4	antisense	0	0.035102	0	0
ENST00000452378.1	ENSG00000226849.1	RP4-635E18.7	antisense	0	0.035337	0	0
ENST00000518639.1	ENSG00000253106.1	RP11-158K1.3	antisense	0	0.035358	0.048692	0.074699
ENST00000607286.5	ENSG00000225138.7	CTD-2228K2.7	processed_transcript	0	0.035487	0.519386	0.095005
ENST00000434195.1	ENSG00000237646.1	HLCS-IT1	sense_intronic	0	0.035935	0	0
ENST00000606878.1	ENSG00000224843.6	LINC00240	lincRNA	0	0.036393	0	0.096989
ENST00000625150.1	ENSG00000279463.1	RP11-157H4.1	sense_intronic	0	0.037233	0	0
ENST00000603154.1	ENSG00000271584.1	RP11-89C3.4	lincRNA	0	0.037313	0.073064	0
ENST00000475816.5	ENSG00000239445.5	ST3GAL6-AS1	antisense	0	0.038017	0	0
ENST00000624849.1	ENSG00000279320.1	RP11-329N15.3	TEC	0	0.038081	0	0.019409
ENST00000503052.3	ENSG00000251161.3	RP11-540O11.1	lincRNA	0	0.038127	0	0.012157
ENST00000608029.1	ENSG00000272862.1	RP11-814H16.2	lincRNA	0	0.038139	0	0.116628
ENST00000618739.1	ENSG00000276934.1	RP11-231E4.5	sense_intronic	0	0.038852	0	0
ENST00000614612.1	ENSG00000274204.1	RP11-272L14.2	sense_intronic	0	0.039348	0	0.034516
ENST00000420381.5	ENSG00000232656.7	IDI2-AS1	antisense	0	0.039436	0.41135	0
ENST00000608680.1	ENSG00000273240.1	RP11-455J20.3	antisense	0	0.039622	0	0
ENST00000366116	ENSG00000203286	Metazoa_SRP	misc_RNA	0	0.039658	0	0.232953
ENST00000588189.1	ENSG00000131484.4	RP11-798G7.5	antisense	0	0.039819	0	0
ENST00000624638.1	ENSG00000279103.1	CTC-204F22.1	TEC	0	0.039968	0	0
ENST00000602445.1	ENSG00000270100.1	RP11-130L8.1	lincRNA	0	0.040199	0	0.025895
ENST00000623521.1	ENSG00000279599.1	AC005514.2	TEC	0	0.040401	0	0
ENST00000526648.2	ENSG00000254936.4	AF131215.3	sense_intronic	0	0.040828	0.033094	0.01661
ENST00000582858.1	ENSG00000264608.1	RP11-192H23.8	sense_intronic	0	0.041386	0.008509	0
ENST00000527086.1	ENSG00000255182.2	CTD-2517M22.14	processed_transcript	0	0.041389	0	0
ENST00000624220.1	ENSG00000279701.1	CTD-2028E8.2	TEC	0	0.041425	0	0
ENST00000624286.1	ENSG00000279196.1	RP11-1072A3.3	TEC	0	0.041596	0.030531	0.005307
ENST00000565709.1	ENSG00000261663.1	RP11-304L19.11	antisense	0	0.041838	0	0
ENST00000501448.5	ENSG00000248015.6	AC005329.7	antisense	0	0.04204	0.062363	0.010821
ENST00000595302.1	ENSG00000268895.5	A1BG-AS1	antisense	0	0.042485	0.259863	0.310342
ENST00000557828.1	ENSG00000259624.1	RP11-138H8.3	antisense	0	0.043079	0	0
ENST00000590983.1	ENSG00000267397.1	RP11-873E20.1	lincRNA	0	0.043274	0.034602	0.045311
ENST00000561507.1	ENSG00000261468.1	RP11-1024P17.1	sense_overlapping	0	0.043397	0	0
ENST00000521623.1	ENSG00000253361.1	RP11-675F6.3	lincRNA	0	0.043745	0	0.136576
ENST00000617058.1	ENSG00000273599.1	RP11-59C5.3	antisense	0	0.04386	0.054533	0.017739
ENST00000437930.4	ENSG00000180139.11	ACTA2-AS1	antisense	0	0.045105	0.00591	0.025328
ENST00000579050.1	ENSG00000264290.1	RP11-68I3.4	sense_intronic	0	0.045185	0.173632	0
ENST00000563949.1	ENSG00000261096.1	RP11-690I21.2	sense_overlapping	0	0.045365	0	0
ENST00000591892.2	ENSG00000278206.1	RP1-20N2.8	processed_transcript	0	0.045648	0.030657	0.074581
ENST00000551941.1	ENSG00000258365.1	RP11-1105G2.3	antisense	0	0.045959	0.00395	0
ENST00000568862.1	ENSG00000260977.1	RP11-333I13.1	lincRNA	0	0.046175	0.022529	0.047016
ENST00000485097	ENSG00000239910	RN7SL530P	misc_RNA	0	0.046433	0	0.051005
ENST00000463167.1	ENSG00000241985.1	WWTR1-IT1	sense_intronic	0	0.046512	0.123448	0
ENST00000423515.2	ENSG00000227463.2	RP11-158D2.2	lincRNA	0	0.047065	0	0.167959
ENST00000547927.1	ENSG00000258365.1	RP11-1105G2.3	antisense	0	0.047269	0.770282	0
ENST00000623511.1	ENSG00000279516.1	FAM230C	processed_transcript	0	0.047423	0.032308	0
ENST00000420855.5	ENSG00000224958.5	PGM5-AS1	antisense	0	0.047428	0	0
ENST00000575953.1	ENSG00000262514.1	RP11-96D1.9	sense_intronic	0	0.047906	0.015635	0
ENST00000531565.1	ENSG00000181097.5	RP11-429J17.2	antisense	0	0.047941	0.030828	0
ENST00000600765.1	ENSG00000268889.1	CTD-2616J11.14	lincRNA	0	0.048526	0	0
ENST00000608169.5	ENSG00000272690.5	RP11-803B1.8	lincRNA	0	0.048722	0.042585	0.139666
ENST00000373170.2	ENSG00000204091.7	TDRG1	antisense	0	0.048811	0	0
ENST00000616300.1	ENSG00000276282.1	RP11-210K20.5	sense_intronic	0	0.049143	0	0.169038
ENST00000513892.2	ENSG00000249258.2	RP11-468H14.2	lincRNA	0	0.04929	0.09514	0
ENST00000624074.1	ENSG00000279948.1	CTD-2233K9.1	TEC	0	0.049327	0.063701	0.12483
ENST00000608436.1	ENSG00000272678.1	RP11-797D24.4	antisense	0	0.049771	0	0
ENST00000512678.1	ENSG00000251350.1	LVCAT1	lincRNA	0	0.050604	0	0
ENST00000457168.2	ENSG00000229330.2	AC006947.1	sense_intronic	0	0.05091	0.122422	0.021823
ENST00000542933.5	ENSG00000212694.8	LINC01089	lincRNA	0	0.050943	0.098829	0.120571
ENST00000624404.1	ENSG00000280365.1	RP11-9H20.2	TEC	0	0.051161	0.049255	0
ENST00000570266.2	ENSG00000260911.2	RP11-196G11.2	lincRNA	0	0.051222	0.123998	0
ENST00000427540.1	ENSG00000225265.1	TAF1A-AS1	antisense	0	0.051431	0.180272	0.01775
ENST00000362860	ENSG00000199730	RN7SKP95	misc_RNA	0	0.051923	0.222945	0.090124
ENST00000614033.1	ENSG00000276704.1	RP11-128N14.4	sense_intronic	0	0.052218	0	0
ENST00000562669.1	ENSG00000260578.1	CTD-2541J13.1	lincRNA	0	0.05252	0.046707	0.066919
ENST00000614934.1	ENSG00000277840.1	RP11-103B5.4	sense_intronic	0	0.052744	0	0
ENST00000625156.1	ENSG00000279135.1	RP11-261P13.5	TEC	0	0.052763	0.042719	0
ENST00000602747.1	ENSG00000269887.1	RP11-477H21.2	sense_intronic	0	0.053021	0.155301	0.027023
ENST00000422740.1	ENSG00000212978.6	AC016747.3	processed_transcript	0	0.053478	0	0
ENST00000635775	ENSG00000283674	AC068587.6	processed_transcript	0	0.053895	0.076468	0.157735
ENST00000527801.1	ENSG00000254414.1	RP11-182J1.1	antisense	0	0.054048	0.028063	0.199387
ENST00000459861.5	ENSG00000240086.5	RP11-657O9.1	processed_transcript	0	0.054385	0	0
ENST00000550214.1	ENSG00000257588.1	RP11-469H8.6	antisense	0	0.054971	0	0.07218
ENST00000562391.5	ENSG00000261126.7	RP11-795F19.1	lincRNA	0	0.056163	0	0
ENST00000424982.1	ENSG00000232542.1	DPYD-IT1	sense_intronic	0	0.056391	0	0.053435
ENST00000500853.1	ENSG00000246582.2	RP11-1149O23.3	processed_transcript	0	0.057186	0.046537	0
ENST00000450936.1	ENSG00000232623.1	AP000266.7	antisense	0	0.057276	0	0
ENST00000561588.2	ENSG00000260877.2	RP11-211G23.2	lincRNA	0	0.058427	0.222718	0.291919
ENST00000624150.1	ENSG00000278879.1	AP000560.3	TEC	0	0.058714	0.072304	0.064837
ENST00000567865.1	ENSG00000261219.1	RP11-344A16.2	lincRNA	0	0.059197	0.117673	0
ENST00000607836.1	ENSG00000226266.6	AC009961.3	lincRNA	0	0.059823	0	0
ENST00000460504	ENSG00000241745	RN7SL788P	misc_RNA	0	0.059984	0	0
ENST00000623155.1	ENSG00000279122.1	RP11-394B2.3	TEC	0	0.060213	0	0
ENST00000562422.1	ENSG00000265113.1	RP11-70O5.2	sense_intronic	0	0.060392	0.131165	0.162462
ENST00000442532.1	ENSG00000229848.1	RP13-766D20.2	antisense	0	0.06052	0.142209	0
ENST00000619959	ENSG00000278590	RN7SL113P	misc_RNA	0	0.060647	0.05524	0
ENST00000555861.1	ENSG00000214770.2	RP11-544I20.2	antisense	0	0.060817	0.190706	0
ENST00000494330	ENSG00000244501	RN7SL623P	misc_RNA	0	0.061145	0	0.054017
ENST00000608788.5	ENSG00000235437.7	LINC01278	processed_transcript	0	0.061168	0.203312	0.064171
ENST00000587836.1	ENSG00000266983.1	CTC-232P5.1	antisense	0	0.061201	0	0.031734
ENST00000607115.1	ENSG00000271843.1	RP11-245J9.5	lincRNA	0	0.062046	0.184166	0
ENST00000479462	ENSG00000241230	RN7SL801P	misc_RNA	0	0.062765	0	0
ENST00000439406.5	ENSG00000228022.5	HCG20	lincRNA	0	0.063078	0.087649	0.097464
ENST00000581978	ENSG00000266467	RN7SL220P	misc_RNA	0	0.063183	0.123722	0
ENST00000594590.2	ENSG00000268199.2	CTD-3137H5.1	antisense	0	0.063289	0	0.032256
ENST00000619166.1	ENSG00000276718.1	RP1-102E24.10	antisense	0	0.063289	0.009708	0
ENST00000461450	ENSG00000243650	RN7SL834P	misc_RNA	0	0.064067	0	0.245908
ENST00000525523.1	ENSG00000255448.1	RP1-59M18.2	processed_transcript	0	0.064654	0	0.201773
ENST00000543817.1	ENSG00000256341.1	RP11-21A7A.3	antisense	0	0.065271	0.210296	0.040995
ENST00000516142	ENSG00000251951	RN7SKP34	misc_RNA	0	0.065514	0	0
ENST00000561111.2	ENSG00000259357.2	RP11-316M1.12	antisense	0	0.065665	0	0
ENST00000506386.1	ENSG00000248373.5	RP11-556I14.1	lincRNA	0	0.065739	0	0
ENST00000433357.2	ENSG00000226562.3	CYP4F26P	lincRNA	0	0.065819	0.073724	0.116022
ENST00000430643.1	ENSG00000230896.1	RP11-767N6.7	sense_intronic	0	0.066353	0	0.118916
ENST00000523301.1	ENSG00000245812.2	RP11-175K6.1	lincRNA	0	0.06652	0	0
ENST00000444348.1	ENSG00000239636.1	RP4-728D4.2	antisense	0	0.06652	0	0.135764
ENST00000488827	ENSG00000242251	RN7SL20P	misc_RNA	0	0.0668	0	0.060501
ENST00000583044.1	ENSG00000265967.1	AC100830.4	antisense	0	0.068429	0	0.104628
ENST00000579368.1	ENSG00000265962.1	GACAT2	antisense	0	0.06859	0.262418	0.186909
ENST00000455709.1	ENSG00000224903.1	AC005534.8	antisense	0	0.069059	0	0.115973
ENST00000639976	ENSG00000283897	AC011416.4	lincRNA	0	0.069139	0.035537	0
ENST00000442036.1	ENSG00000223960.6	AC009948.5	antisense	0	0.069531	0.138379	0
ENST00000608537.1	ENSG00000272800.1	RP11-438L19.1	lincRNA	0	0.070074	0.085759	0.142857
ENST00000417691.1	ENSG00000212978.6	AC016747.3	processed_transcript	0	0.070154	0.384475	0.067008
ENST00000624499.1	ENSG00000279355.1	AGPAT4-IT1	TEC	0	0.070652	0.039528	0
ENST00000589924.1	ENSG00000219410.5	RP4-761J14.8	antisense	0	0.071284	0	0
ENST00000521467.5	ENSG00000235531.9	MSC-AS1	antisense	0	0.07201	0.755472	0.01142
ENST00000569932.1	ENSG00000260743.1	RP11-255C15.3	lincRNA	0	0.072624	0.071105	0.127022
ENST00000429865.5	ENSG00000232995.7	RGS5	antisense	0	0.072847	0.188012	0
ENST00000555043.1	ENSG00000258377.1	RP11-649E7.5	antisense	0	0.072952	0.007517	0.091771
ENST00000502101.2	ENSG00000247970.2	RP11-543C4.1	lincRNA	0	0.073503	0	0
ENST00000492937.1	ENSG00000243926.1	TIPARP-AS1	antisense	0	0.073708	0.349407	0.451708
ENST00000623805.1	ENSG00000279757.1	CTD-2326C4.1	TEC	0	0.073783	0	0
ENST00000562642.1	ENSG00000261487.1	AC135048.13	processed_transcript	0	0.074234	0.073037	0.186476
ENST00000551210.1	ENSG00000251138.6	RP11-81H3.2	lincRNA	0	0.074573	0	0.01825
ENST00000602861.5	ENSG00000231074.8	HCG18	antisense	0	0.075058	0.270471	0
ENST00000594444.1	ENSG00000267980.1	AC007292.6	antisense	0	0.075486	0.306403	0.18747
ENST00000606037.1	ENSG00000272457.1	RP11-1070A24.2	antisense	0	0.07582	0	0
ENST00000587859.1	ENSG00000267498.1	CTB-32O4.2	lincRNA	0	0.075983	0.207832	0.016156
ENST00000497961.1	ENSG00000241886.1	RP11-242C19.2	sense_intronic	0	0.078137	0	0
ENST00000454996.5	ENSG00000235954.6	TTC28-AS1	processed_transcript	0	0.078318	0	0.046168
ENST00000630558.1	ENSG00000281881.1	SPRY4-IT1	lincRNA	0	0.078642	0.110435	0.082453
ENST00000448942.5	ENSG00000237499.6	RP11-356I2.4	antisense	0	0.078733	0	0.036516
ENST00000506465.1	ENSG00000246334.2	PRR7-AS1	antisense	0	0.078761	0	0.178148
ENST00000561973.1	ENSG00000260118.1	RP6-201G10.2	lincRNA	0	0.079155	0.090718	0
ENST00000552026.1	ENSG00000257551.1	HLX-AS1	antisense	0	0.079549	0.131853	0
ENST00000358073.2	ENSG00000243155.1	RP11-46A10.5	antisense	0	0.079946	0	0.109387
ENST00000509915.1	ENSG00000248968.1	CTD-2256P15.1	antisense	0	0.08054	0.264348	0.804321
ENST00000414156.1	ENSG00000233602.1	ERI3-IT1	sense_intronic	0	0.081124	0.175462	0.006035
ENST00000560450.1	ENSG00000259767.1	RP11-90B9.2	sense_intronic	0	0.081343	0.060586	0
ENST00000623638.1	ENSG00000236830.6	CBR3-AS1	processed_transcript	0	0.081655	0.011693	0.003048
ENST00000621778.1	ENSG00000274297.1	RP11-138H8.8	sense_intronic	0	0.081988	0	0.031107
ENST00000498624.1	ENSG00000241280.1	RP11-221J22.2	lincRNA	0	0.082243	0.016138	0
ENST00000501702.6	ENSG00000245937.7	LINC01184	lincRNA	0	0.082648	0.034547	0.039717
ENST00000520849.5	ENSG00000253553.5	RP11-586K2.1	antisense	0	0.08286	0	0
ENST00000501726.1	ENSG00000247982.6	LINC00926	lincRNA	0	0.083451	0.029292	0
ENST00000580975.1	ENSG00000266237.1	RP11-25D3.1	sense_intronic	0	0.083655	0	0
ENST00000626977.1	ENSG00000280543.1	ASAP1-IT2	sense_intronic	0	0.083995	0	0.104646
ENST00000567396.1	ENSG00000261544.1	RP11-16E23.3	sense_intronic	0	0.084357	0	0
ENST00000625025.1	ENSG00000279845.1	RP11-6L6.4	TEC	0	0.085013	0	0
ENST00000426261.6	ENSG00000272780.5	RP11-822E23.8	processed_transcript	0	0.085085	0	0.301062
ENST00000566787.1	ENSG00000260468.1	LINC01290	lincRNA	0	0.085461	0	0
ENST00000557544.1	ENSG00000258777.1	HIF1A-AS1	lincRNA	0	0.085956	0.483882	0.436805
ENST00000563203.1	ENSG00000259797.1	RP11-96D1.3	sense_intronic	0	0.086535	0.130082	0.029694
ENST00000565823.1	ENSG00000260686.1	CTB-36H16.2	sense_overlapping	0	0.086565	0.034083	0.07984
ENST00000520078.5	ENSG00000251003.7	ZFPM2-AS1	processed_transcript	0	0.086623	0.029812	0
ENST00000530479.1	ENSG00000254419.1	RP11-261P9.4	sense_intronic	0	0.086776	0	0
ENST00000617574.1	ENSG00000274093.1	RP11-140H17.2	sense_intronic	0	0.087958	0.064588	0
ENST00000619602.1	ENSG00000273973.1	RP11-973D8.5	sense_intronic	0	0.088005	0.001436	0
ENST00000601893.1	ENSG00000269352.1	PTOV1-AS2	antisense	0	0.088444	0.149688	0
ENST00000450989.5	ENSG00000235703.5	LINC00894	antisense	0	0.090195	0	0
ENST00000540171.2	ENSG00000256050.2	RP11-982M15.6	lincRNA	0	0.090351	0.092437	0.039133
ENST00000576468.1	ENSG00000262668.1	AJ003147.9	antisense	0	0.090405	0.29809	0
ENST00000504246.5	ENSG00000245526.8	LINC00461	lincRNA	0	0.090572	0.024126	0
ENST00000576454.1	ENSG00000262380.1	CTB-193M12.3	sense_intronic	0	0.090614	0	0
ENST00000531108.1	ENSG00000255139.1	AP000442.1	antisense	0	0.090624	0.046353	0.087618
ENST00000607148.1	ENSG00000272477.1	RP11-158G18.1	sense_intronic	0	0.091074	0	0
ENST00000482435	ENSG00000241959	RN7SL76P	misc_RNA	0	0.091823	0	0.082456
ENST00000611384.1	ENSG00000276174.1	RP11-687E1.2	sense_intronic	0	0.092837	0	0.414481
ENST00000547774.5	ENSG00000257660.5	RP11-579D7.4	lincRNA	0	0.093175	0	0.390389
ENST00000456581.1	ENSG00000237489.2	LINC00959	lincRNA	0	0.093189	0.062685	0.006117
ENST00000563018.1	ENSG00000260193.1	RP11-83N9.5	lincRNA	0	0.093249	0.126788	0.217729
ENST00000412393.5	ENSG00000232931.5	LINC00342	lincRNA	0	0.093512	0	0.015385
ENST00000458236.1	ENSG00000214922.9	HLA-F-AS1	processed_transcript	0	0.093704	0.066728	0.123482
ENST00000450713.1	ENSG00000238287.1	RP11-656D10.3	antisense	0	0.093992	0	0.063872
ENST00000330539.1	ENSG00000183154.1	RP11-863K10.7	antisense	0	0.094057	0.071054	0.168733
ENST00000630523.1	ENSG00000280758.1	RP11-216B9.9	antisense	0	0.094292	0.114517	0
ENST00000448588.1	ENSG00000231908.1	IDH1-AS1	antisense	0	0.094342	0.111571	0.145328
ENST00000506093.1	ENSG00000251365.1	RP11-332J15.3	lincRNA	0	0.094457	0.171259	0
ENST00000537655.1	ENSG00000256538.1	RP11-847H18.3	lincRNA	0	0.094789	0	0.113726
ENST00000599889.1	ENSG00000269054.1	CTD-2619J13.3	antisense	0	0.095735	0.116675	0.106984
ENST00000519751.5	ENSG00000235531.9	MSC-AS1	antisense	0	0.096598	0.304663	1.43031
ENST00000623606.1	ENSG00000280311.1	RP13-554M15.5	TEC	0	0.096881	0	0.008852
ENST00000414116.1	ENSG00000238033.1	AC002480.2	lincRNA	0	0.096903	0.096381	0.010671
ENST00000555313.1	ENSG00000258976.1	CTD-2207P18.2	lincRNA	0	0.097148	0.068887	0
ENST00000446167.1	ENSG00000237950.1	RP11-7O11.3	antisense	0	0.098152	0.377912	0.132682
ENST00000533941.1	ENSG00000250041.2	CTD-2003C8.2	lincRNA	0	0.099243	0.268873	0.034688
ENST00000632058.1	ENSG00000267072.2	RP11-165E7.1	lincRNA	0	0.099582	0	0.059619
ENST00000594299.1	ENSG00000269653.1	CTB-102L5.7	sense_intronic	0	0.10009	0	0
ENST00000515108.1	ENSG00000215068.7	AC025171.1	antisense	0	0.10016	0	0
ENST00000580175.1	ENSG00000227036.6	LINC00511	lincRNA	0	0.100729	0	0
ENST00000610486.1	ENSG00000276698.1	RP11-468E2.10	lincRNA	0	0.100824	0.02811	0.203785
ENST00000444744.1	ENSG00000234772.1	LINC00412	antisense	0	0.101244	0.10752	0
ENST00000629389.1	ENSG00000281357.2	ARRDC3-AS1	lincRNA	0	0.101709	0.763152	0.515144
ENST00000579247.1	ENSG00000265984.1	RP11-699A5.2	lincRNA	0	0.101942	0.337923	0.595742
ENST00000515614.2	ENSG00000249628.2	LINC00942	lincRNA	0	0.101951	0.145272	0.005182
ENST00000414393.5	ENSG00000213742.6	ZNF337-AS1	antisense	0	0.102246	0.081823	0.01243
ENST00000620777.1	ENSG00000274949.1	RP5-1009E24.9	processed_transcript	0	0.104469	0	0
ENST00000593524.1	ENSG00000269318.1	AC007292.3	antisense	0	0.104608	0.133145	0.010663
ENST00000610177.1	ENSG00000273142.1	RP11-458F8.4	lincRNA	0	0.104663	0.064701	0.044864
ENST00000504578.2	ENSG00000251513.2	CTD-2215E18.1	lincRNA	0	0.105129	0.02963	0
ENST00000557615.5	ENSG00000258457.5	RP11-298I3.4	antisense	0	0.107118	0.439069	0.481994
ENST00000504748.1	ENSG00000254094.1	AC078852.1	sense_intronic	0	0.107903	0.072103	0
ENST00000624541.1	ENSG00000279277.1	RP11-861A13.3	TEC	0	0.108048	0	0.027953
ENST00000485340	ENSG00000239607	RN7SL573P	misc_RNA	0	0.108968	0	0.007467
ENST00000522193.1	ENSG00000253552.7	HOXA-AS2	antisense	0	0.109033	0.093231	0
ENST00000598092.2	ENSG00000228065.10	LINC01515	lincRNA	0	0.110114	0.260946	0.162348
ENST00000561999.1	ENSG00000261064.1	RP11-1000B6.3	lincRNA	0	0.110446	0	0.200033
ENST00000538062.1	ENSG00000256967.1	RP11-273B20.1	antisense	0	0.110551	0.427449	0.002462
ENST00000635495.1	ENSG00000282943.1	CTC-490G23.6	antisense	0	0.110993	0.096183	0.078529
ENST00000520562.1	ENSG00000253854.1	RP11-10N23.2	antisense	0	0.111911	0	0.14719
ENST00000519795.1	ENSG00000253978.1	CTB-178M22.2	antisense	0	0.111921	0.164553	0.460401
ENST00000457681.1	ENSG00000230185.4	C9orf147	antisense	0	0.111979	0.357256	0.323519
ENST00000430188.1	ENSG00000231187.2	RP11-38L15.3	antisense	0	0.1121	0	0.033457
ENST00000443448.5	ENSG00000226251.5	RP11-15I11.3	lincRNA	0	0.112492	0	0
ENST00000631010.1	ENSG00000224699.8	LAMTOR5-AS1	processed_transcript	0	0.112566	0.099245	0
ENST00000620711.1	ENSG00000259972.2	AC009120.6	processed_transcript	0	0.112615	0.052814	0.338396
ENST00000572594.1	ENSG00000262410.1	RP11-388C12.8	sense_intronic	0	0.11308	0	0
ENST00000485221	ENSG00000243770	RN7SL65P	misc_RNA	0	0.113128	0	0
ENST00000625197.1	ENSG00000279889.1	RP11-451N19.3	TEC	0	0.113578	0.037067	0
ENST00000585369.1	ENSG00000267263.1	RP11-75C10.7	sense_intronic	0	0.113861	0.060411	0.050316
ENST00000440088.5	ENSG00000214293.8	APTR	lincRNA	0	0.113965	0.088646	0.174051
ENST00000488310.1	ENSG00000240449.1	RP4-584D14.5	antisense	0	0.114133	0.061004	0
ENST00000467650	ENSG00000241983	RN7SL566P	misc_RNA	0	0.115267	0	0
ENST00000565449.1	ENSG00000261797.1	RP11-744I24.3	lincRNA	0	0.115353	0	0
ENST00000538266.5	ENSG00000255717.6	SNHG1	processed_transcript	0	0.116046	0.399487	1.22056
ENST00000473550.1	ENSG00000243701.5	DUBR	lincRNA	0	0.116055	0	0
ENST00000558607.1	ENSG00000259712.1	CTD-2184D3.5	antisense	0	0.117511	0	0
ENST00000590092.5	ENSG00000266904.5	CTC-559E9.1	lincRNA	0	0.118101	0	0.026694
ENST00000613639.1	ENSG00000277511.1	CTD-2095E4.5	lincRNA	0	0.118374	0	0.21246
ENST00000414227.1	ENSG00000243107.1	AC000120.7	sense_overlapping	0	0.118931	0.022268	0.061361
ENST00000616184.1	ENSG00000277806.1	RP11-15A1.8	sense_intronic	0	0.11959	0.058544	0.220845
ENST00000623955.1	ENSG00000279354.1	RP11-776B3.1	TEC	0	0.120394	0	0.08865
ENST00000602618.1	ENSG00000270115.1	RP11-415J8.7	lincRNA	0	0.121247	0.354019	0
ENST00000551257.1	ENSG00000258303.1	RP11-887P2.6	sense_intronic	0	0.121581	0.107205	0.11864
ENST00000419668.1	ENSG00000237819.5	AC002454.1	antisense	0	0.121745	0	0.109989
ENST00000608346.1	ENSG00000272758.5	RP11-299J3.8	antisense	0	0.121829	0	0
ENST00000620106.1	ENSG00000275854.1	RP11-278C7.5	sense_intronic	0	0.122131	0	0.014361
ENST00000430721.2	ENSG00000239665.8	RP11-295P9.3	processed_transcript	0	0.122136	0.404179	0
ENST00000630751.2	ENSG00000227456.7	LINC00310	lincRNA	0	0.122219	0	0
ENST00000624536.1	ENSG00000279431.1	RP11-218M11.7	TEC	0	0.123881	0	0
ENST00000618697.1	ENSG00000278022.1	RP11-35O15.2	sense_intronic	0	0.123889	0.040432	0.042095
ENST00000481561	ENSG00000239953	RN7SL273P	misc_RNA	0	0.124253	0.419194	0
ENST00000598583.5	ENSG00000235885.7	AC023115.2	lincRNA	0	0.124877	0	0
ENST00000517550.1	ENSG00000253552.7	HOXA-AS2	antisense	0	0.125745	0.097536	0.187286
ENST00000617892.1	ENSG00000275645.1	RP11-817O13.9	antisense	0	0.126064	0	0.13867
ENST00000582881.1	ENSG00000265625.1	RP11-68I3.11	sense_intronic	0	0.126126	0	0.064037
ENST00000484033	ENSG00000240853	RN7SL328P	misc_RNA	0	0.126366	0	0
ENST00000445682.2	ENSG00000228315.11	GUSBP11	processed_transcript	0	0.128045	0.308361	0.161353
ENST00000521756.1	ENSG00000253865.1	RP11-394O4.3	antisense	0	0.128301	0.371271	0.342067
ENST00000610421.1	ENSG00000275191.1	RP11-36I17.2	sense_intronic	0	0.128394	0	0.126858
ENST00000435578.1	ENSG00000244380.1	RP11-24C3.2	antisense	0	0.129638	0	0
ENST00000440714.1	ENSG00000237609.1	AF064858.10	lincRNA	0	0.129829	0	0
ENST00000623520.1	ENSG00000280166.1	RP11-354E23.3	TEC	0	0.130041	0.149506	0.00489
ENST00000564455.1	ENSG00000260884.1	AC009120.5	lincRNA	0	0.130061	0	0
ENST00000538868.2	ENSG00000226180.3	RP11-278A23.1	lincRNA	0	0.130553	0.111165	0.112209
ENST00000560239.1	ENSG00000259244.1	RP11-182J1.12	processed_transcript	0	0.131507	0.158115	0
ENST00000606491.1	ENSG00000271874.1	CTD-2024P10.2	lincRNA	0	0.131632	0	0.044725
ENST00000420226.1	ENSG00000235897.1	TM4SF19-AS1	antisense	0	0.132612	0.211502	0.049244
ENST00000566085.5	ENSG00000260874.5	RP11-715J22.4	lincRNA	0	0.132627	0.139795	0.122442
ENST00000415065.2	ENSG00000244619.2	RP11-315I20.3	antisense	0	0.132738	0	0
ENST00000421851.1	ENSG00000236535.1	RC3H1-IT1	sense_intronic	0	0.133248	0.067049	0.037144
ENST00000383808.6	ENSG00000206567.9	AC022007.5	lincRNA	0	0.135139	0.049752	0.024164
ENST00000417047.1	ENSG00000227237.1	AL672294.1	antisense	0	0.135336	0.078374	0
ENST00000500025.2	ENSG00000247151.6	CSTF3-AS1	antisense	0	0.136069	0	0.009513
ENST00000603191.2	ENSG00000271551.2	RP11-230C9.2	antisense	0	0.136534	0.341449	0.185324
ENST00000530955.1	ENSG00000255248.6	RP11-166D19.1	sense_overlapping	0	0.136685	0.504293	0.546328
ENST00000458171.1	ENSG00000235843.1	RP13-16H11.5	antisense	0	0.136788	0	0
ENST00000530344.1	ENSG00000247271.6	ZBED5-AS1	antisense	0	0.137024	0.134156	0
ENST00000481783	ENSG00000240625	RN7SL403P	misc_RNA	0	0.139003	0.056993	0.096712
ENST00000416455.1	ENSG00000236095.1	RP11-49O14.2	sense_intronic	0	0.140011	0	0.168956
ENST00000443576.3	ENSG00000227911.3	RP11-141M1.1	lincRNA	0	0.140319	0.080588	0.182552
ENST00000598988.1	ENSG00000268987.1	CTC-435M10.10	sense_intronic	0	0.140407	0	0.114736
ENST00000515337.1	ENSG00000249738.7	AC008697.1	lincRNA	0	0.141682	0.021064	0.064649
ENST00000608314.1	ENSG00000272905.1	RP11-265E18.1	lincRNA	0	0.141878	0	0
ENST00000414006.1	ENSG00000226688.6	ENTPD1-AS1	antisense	0	0.142184	0.412551	0.284983
ENST00000458139.1	ENSG00000223774.5	RP11-307B6.3	antisense	0	0.142429	0	0
ENST00000615131.1	ENSG00000275734.1	RP11-368I7.6	antisense	0	0.142948	0	0.029142
ENST00000581794.5	ENSG00000196295.11	AC005154.6	processed_transcript	0	0.144436	0.295286	0.132717
ENST00000581596.1	ENSG00000266411.1	RP11-180P8.3	lincRNA	0	0.144565	0	0
ENST00000627116.2	ENSG00000228242.6	AC093495.4	antisense	0	0.144602	0.211162	0
ENST00000549710.1	ENSG00000257515.1	RP11-498M15.1	lincRNA	0	0.14529	0	0
ENST00000425991.1	ENSG00000225032.5	RP11-228B15.4	antisense	0	0.145982	0.171192	0
ENST00000591313.5	ENSG00000267280.5	TBX2-AS1	antisense	0	0.146414	0.291053	0.158092
ENST00000427392.1	ENSG00000231840.1	AC073342.12	antisense	0	0.147677	0.090448	0
ENST00000508424.5	ENSG00000248445.5	SEMA6A-AS1	antisense	0	0.14832	0.108141	0
ENST00000528366.1	ENSG00000255521.1	RP4-607I7.1	antisense	0	0.148621	0.032791	0.043833
ENST00000432703.1	ENSG00000233246.1	RP11-415J8.5	antisense	0	0.148971	0.324302	0.071945
ENST00000607625.1	ENSG00000271862.1	RP11-343L5.2	lincRNA	0	0.149111	0.358412	0.231488
ENST00000574021.1	ENSG00000262265.1	RP5-867C24.4	sense_intronic	0	0.149525	0	0.03951
ENST00000535567.5	ENSG00000226711.6	FAM66C	antisense	0	0.150005	0.081208	0
ENST00000566343.5	ENSG00000260565.6	CTD-2270P14.1	processed_transcript	0	0.150749	0.22966	0
ENST00000396885.2	ENSG00000229372.1	SZT2-AS1	antisense	0	0.153845	0	0
ENST00000507337.1	ENSG00000248714.6	RP11-1079K10.3	lincRNA	0	0.154541	0	0
ENST00000450216.1	ENSG00000235209.1	CTA-150C2.13	lincRNA	0	0.15462	0	0.358229
ENST00000469747.2	ENSG00000256458.1	RP11-363J17.1	antisense	0	0.156108	0.123143	0.138326
ENST00000595777.5	ENSG00000237037.9	NDUFA6-AS1	processed_transcript	0	0.15614	0.096576	0.138541
ENST00000535817.1	ENSG00000256690.1	RP11-727F15.9	antisense	0	0.156444	0.383476	0.151033
ENST00000521696.1	ENSG00000253948.1	RP11-410L14.2	lincRNA	0	0.156674	0.654587	0.740653
ENST00000568384.1	ENSG00000260633.1	RP11-375I20.6	lincRNA	0	0.157016	0	0.009896
ENST00000625059.1	ENSG00000279679.1	RP11-278J6.5	TEC	0	0.158698	0	0.097865
ENST00000571639.1	ENSG00000262454.2	MIR193BHG	lincRNA	0	0.159046	0	0
ENST00000398957.1	ENSG00000214773.1	RP11-717D12.1	sense_intronic	0	0.159108	0	0
ENST00000426452.1	ENSG00000224271.5	RP11-191L9.4	lincRNA	0	0.160025	0.104779	0
ENST00000580770.5	ENSG00000175061.17	LRRC75A-AS1	processed_transcript	0	0.160571	0.286126	0.01475
ENST00000492147	ENSG00000243854	RN7SL67P	misc_RNA	0	0.160733	0.011703	0
ENST00000606244.1	ENSG00000272486.1	RP11-532M24.1	antisense	0	0.161868	0.01823	0.346064
ENST00000568179.1	ENSG00000266801.1	RP11-521L9.2	sense_intronic	0	0.16264	0.230845	0.391451
ENST00000499653.1	ENSG00000246263.2	UBR5-AS1	antisense	0	0.162907	0.226542	0
ENST00000605948.1	ENSG00000251867.3	RP11-48B3.5	antisense	0	0.163	0.061335	0.109226
ENST00000511918.5	ENSG00000248323.5	LUCAT1	lincRNA	0	0.163332	0	0.203305
ENST00000433001.1	ENSG00000234494.7	SP2-AS1	antisense	0	0.164389	0	0
ENST00000451478.5	ENSG00000226674.8	TEX41	lincRNA	0	0.167743	0.511448	0.170701
ENST00000366451.3	ENSG00000203644.3	RP11-332M2.1	sense_intronic	0	0.167748	0.116516	0.126474
ENST00000462522	ENSG00000243532	RN7SL19P	misc_RNA	0	0.168282	0.101282	0
ENST00000421866.1	ENSG00000233875.1	RP11-61L14.6	antisense	0	0.168665	0	0
ENST00000502069.6	ENSG00000246695.7	RASSF8-AS1	antisense	0	0.168844	0.259563	0.168239
ENST00000488078	ENSG00000242020	RN7SL68P	misc_RNA	0	0.169372	0	0
ENST00000618736.1	ENSG00000276564.1	CTA-276F8.1	lincRNA	0	0.169513	0.166336	0.162901
ENST00000621680.1	ENSG00000275601.1	AC011330.13	sense_intronic	0	0.170283	0.007306	0.200719
ENST00000444750.1	ENSG00000229983.1	RP11-15I11.2	lincRNA	0	0.170595	0.09033	0.320502
ENST00000530842.1	ENSG00000255236.2	CTD-2655K5.1	antisense	0	0.170744	0.101043	0
ENST00000517996.5	ENSG00000253320.5	AZIN1-AS1	antisense	0	0.171198	0	0
ENST00000624747.1	ENSG00000279441.1	LA16c-313D11.13	TEC	0	0.172731	0	0
ENST00000504012.1	ENSG00000250331.1	LINC01340	lincRNA	0	0.174277	0	0.157898
ENST00000436772.1	ENSG00000231064.5	RP11-263K19.4	antisense	0	0.174833	0	0.170041
ENST00000598070.1	ENSG00000268565.1	AC005339.2	antisense	0	0.175171	0.284261	0.174114
ENST00000565938.1	ENSG00000260123.1	RP11-326A19.4	lincRNA	0	0.175585	0.298943	0.01894
ENST00000584679.1	ENSG00000263727.1	RP11-806L2.5	sense_intronic	0	0.176132	0.07781	0.193018
ENST00000612967.1	ENSG00000277192.1	RP11-89G4.1	antisense	0	0.176559	0	0
ENST00000428857.1	ENSG00000224043.7	CCNT2-AS1	antisense	0	0.178212	0.559735	0
ENST00000608707.1	ENSG00000272690.5	RP11-803B1.8	lincRNA	0	0.179753	0	0.044287
ENST00000454651.2	ENSG00000224536.2	RP11-134G8.7	antisense	0	0.180328	0.183699	0.077621
ENST00000444529.1	ENSG00000182873.5	RP11-181G12.2	antisense	0	0.182354	0.243363	0.031063
ENST00000549905.5	ENSG00000251138.6	RP11-81H3.2	lincRNA	0	0.183072	0.148367	0.25978
ENST00000529296.1	ENSG00000254531.1	FLJ20021	lincRNA	0	0.183576	0	0.676858
ENST00000554022.1	ENSG00000258554.1	RP11-973D8.4	antisense	0	0.183846	0	0
ENST00000415129.1	ENSG00000224376.1	AC017104.6	processed_transcript	0	0.184021	0.167198	0.050064
ENST00000587267.1	ENSG00000267342.1	RP11-552F3.10	antisense	0	0.185453	0.122545	0
ENST00000620814.1	ENSG00000259209.3	RP5-991G20.2	antisense	0	0.185833	0	0.034441
ENST00000442884.1	ENSG00000234832.1	RP3-322G13.7	antisense	0	0.186421	0.127674	0
ENST00000600056.1	ENSG00000268670.1	CTD-2622I13.3	sense_intronic	0	0.186861	0	0
ENST00000576749.5	ENSG00000186594.12	MIR22HG	lincRNA	0	0.187564	1.60589	2.77984
ENST00000495228.1	ENSG00000243701.5	DUBR	lincRNA	0	0.188409	0.237911	0.167603
ENST00000500689.1	ENSG00000245598.6	DACT3-AS1	antisense	0	0.188968	0.128086	0
ENST00000543486.1	ENSG00000256603.1	RP11-667M19.2	antisense	0	0.19176	0.063339	0
ENST00000563347.1	ENSG00000261673.1	RP11-328J14.1	lincRNA	0	0.193913	0	0
ENST00000606157.1	ENSG00000272123.1	CTD-2366F13.2	antisense	0	0.194571	0.101873	0.094688
ENST00000622440.1	ENSG00000277566.1	RP11-545P7.9	sense_intronic	0	0.197105	0.028947	0.032593
ENST00000494856	ENSG00000242175	RN7SL127P	misc_RNA	0	0.197132	0	0
ENST00000435621.3	ENSG00000257475.2	RP11-983P16.2	sense_intronic	0	0.197571	0.007386	0.211794
ENST00000609442.5	ENSG00000186594.12	MIR22HG	lincRNA	0	0.197638	0	0.085272
ENST00000514201.1	ENSG00000249655.1	CTC-325J23.2	antisense	0	0.19791	0.090672	0.182501
ENST00000332935.6	ENSG00000183308.6	AC005037.3	antisense	0	0.200157	0.044208	0.130745
ENST00000453229.1	ENSG00000235545.1	RP11-230B22.1	antisense	0	0.200663	0	0.062831
ENST00000381800.3	ENSG00000205791.3	LOH12CR2	lincRNA	0	0.201366	0.2891	0.131235
ENST00000418204.1	ENSG00000204792.2	LINC01291	lincRNA	0	0.201443	0.012344	0.078717
ENST00000410180	ENSG00000222112	RN7SKP16	misc_RNA	0	0.201806	0.196962	0.322454
ENST00000412972.1	ENSG00000236559.1	RP11-243J16.7	antisense	0	0.202727	0	0
ENST00000626300.1	ENSG00000281491.1	DNAJB5-AS1	lincRNA	0	0.202977	0.08989	0.126629
ENST00000623808.3	ENSG00000228794.8	LINC01128	processed_transcript	0	0.203684	0.022586	0
ENST00000531268.1	ENSG00000255165.1	CTD-2609K8.3	sense_intronic	0	0.204279	0.150409	0
ENST00000437322.2	ENSG00000234390.4	USP27X-AS1	lincRNA	0	0.204714	0.646716	0.41443
ENST00000534988.1	ENSG00000256116.1	RP11-783K16.14	antisense	0	0.20502	0.160517	0.148079
ENST00000560268.2	ENSG00000259287.2	RP11-3D4.2	antisense	0	0.206751	0.33209	0
ENST00000571143.1	ENSG00000262879.5	RP11-156P1.3	processed_transcript	0	0.206947	0.512518	0.115895
ENST00000606674.1	ENSG00000272070.1	AC005618.6	lincRNA	0	0.207204	0.056814	0.071034
ENST00000432411.1	ENSG00000227698.1	AP001619.2	sense_intronic	0	0.207443	0.10808	0
ENST00000480095	ENSG00000244232	RN7SL698P	misc_RNA	0	0.20817	0	0
ENST00000576808.1	ENSG00000262979.1	CTD-2047H16.2	sense_intronic	0	0.208197	0	0
ENST00000539078.1	ENSG00000255992.1	RP11-417L19.4	lincRNA	0	0.208607	0.046446	0.089631
ENST00000620689.1	ENSG00000277589.1	RP11-333J10.3	sense_intronic	0	0.209807	0.053326	0.136066
ENST00000521472.5	ENSG00000249738.7	AC008697.1	lincRNA	0	0.210244	0.060339	0.112606
ENST00000431804.1	ENSG00000234181.1	RP11-182N22.8	antisense	0	0.211752	0	0.084405
ENST00000414339.2	ENSG00000234917.2	RP5-994D16.3	lincRNA	0	0.211938	0.432204	0.347528
ENST00000548322.1	ENSG00000257285.5	RP11-298I3.1	antisense	0	0.212214	0.197551	0
ENST00000441587.2	ENSG00000230002.2	ALMS1-IT1	sense_intronic	0	0.212669	0.056328	0.086461
ENST00000641325	ENSG00000284693	AL928921.2	lincRNA	0	0.214953	0.386416	0.142016
ENST00000572790.1	ENSG00000263050.1	RP11-667K14.3	lincRNA	0	0.217085	0	0
ENST00000458253.5	ENSG00000233639.5	LINC01158	processed_transcript	0	0.223305	0.893493	0.393614
ENST00000621414	ENSG00000274303	7SK	misc_RNA	0	0.22517	0	0.062027
ENST00000554436.1	ENSG00000258882.1	CTD-2277K2.1	lincRNA	0	0.226526	0	0
ENST00000591109.1	ENSG00000267571.1	AC104532.4	antisense	0	0.228077	0.072929	0
ENST00000591482.1	ENSG00000258924.4	CTB-96E2.3	processed_transcript	0	0.228329	0.226001	0.193516
ENST00000629370.1	ENSG00000280744.1	LINC01173	lincRNA	0	0.229063	0	0
ENST00000412065.1	ENSG00000231294.1	AC006994.2	antisense	0	0.22924	0.31437	0.506092
ENST00000504620.1	ENSG00000250842.1	CTC-806A22.1	lincRNA	0	0.229605	0.302302	0.066956
ENST00000452813.1	ENSG00000233143.1	DIRC3-AS1	lincRNA	0	0.230343	0.210053	0.362493
ENST00000424705.1	ENSG00000269549.2	RP3-461P17.10	lincRNA	0	0.232001	0.071971	0.062379
ENST00000514260.1	ENSG00000250846.6	EPHA5-AS1	lincRNA	0	0.23237	0	0.121636
ENST00000423354.1	ENSG00000234936.1	AC010883.5	antisense	0	0.23273	0	0.411536
ENST00000520594.5	ENSG00000251003.7	ZFPM2-AS1	processed_transcript	0	0.233172	0.346506	0
ENST00000415627.1	ENSG00000238273.3	AC012360.6	antisense	0	0.23453	0.267642	0
ENST00000412797.1	ENSG00000225643.1	RP11-70P17.1	lincRNA	0	0.234811	0.288162	0.057035
ENST00000623901.3	ENSG00000203875.10	SNHG5	processed_transcript	0	0.236144	0	3.61147
ENST00000548617.1	ENSG00000257477.1	LINC01154	lincRNA	0	0.238253	0	0.127311
ENST00000614016.1	ENSG00000275467.1	RP11-240G22.4	lincRNA	0	0.238968	0.09218	0.126828
ENST00000572876.1	ENSG00000262050.1	RP11-74E22.3	antisense	0	0.238981	0.110008	0.289662
ENST00000581274.1	ENSG00000266850.1	RP11-370A5.1	antisense	0	0.239406	0.048709	0.049191
ENST00000566532.1	ENSG00000260647.1	RP1-178F10.1	antisense	0	0.240079	0	0
ENST00000330551.3	ENSG00000183250.11	LINC01547	lincRNA	0	0.24085	0.243529	0.062382
ENST00000425316.3	ENSG00000246334.2	PRR7-AS1	antisense	0	0.240869	0.273348	0
ENST00000624048.1	ENSG00000279283.1	RP11-417L19.5	TEC	0	0.242493	0.021331	0.049895
ENST00000635107.1	ENSG00000282907.1	LA16c-407A10.3	processed_transcript	0	0.243019	0.893012	0.185874
ENST00000446423.1	ENSG00000234684.6	SDCBP2-AS1	antisense	0	0.245952	0.668121	0.385608
ENST00000440009.1	ENSG00000226609.1	RP11-276E15.4	antisense	0	0.246117	0	0.06926
ENST00000625002.1	ENSG00000279366.1	RP11-380M21.3	TEC	0	0.247644	0.524158	0
ENST00000556556.1	ENSG00000258809.1	CTD-2555O16.1	lincRNA	0	0.247652	0	0
ENST00000452402.5	ENSG00000233967.6	RP11-250B2.3	lincRNA	0	0.248073	0.077462	0.148135
ENST00000440403.1	ENSG00000225555.1	AP000320.6	antisense	0	0.248448	0.025777	0.262814
ENST00000606980.1	ENSG00000272301.1	RP11-111M22.4	lincRNA	0	0.248923	0.079095	0
ENST00000475219.6	ENSG00000233527.8	ZNF529-AS1	antisense	0	0.251842	0.534951	0.163147
ENST00000369491.1	ENSG00000203865.9	ATP1A1-AS1	processed_transcript	0	0.252022	0	0
ENST00000485974.1	ENSG00000244151.1	RP11-148K1.12	antisense	0	0.252884	0.154831	0.039271
ENST00000488416	ENSG00000243845	RN7SL30P	misc_RNA	0	0.254385	0	0
ENST00000462662.1	ENSG00000273184.1	RP11-212P7.3	processed_transcript	0	0.254592	0.174393	0.209545
ENST00000443224.1	ENSG00000224215.1	RP11-371A19.2	antisense	0	0.254999	0	0.081185
ENST00000605082.1	ENSG00000270426.1	RP11-326I11.5	sense_intronic	0	0.25697	0.099555	0
ENST00000589963.1	ENSG00000267546.2	RP11-666A8.8	antisense	0	0.258165	0	0
ENST00000456582.1	ENSG00000235501.5	RP4-639F20.1	antisense	0	0.25836	0.21366	0.264777
ENST00000435163.4	ENSG00000223891.5	OSER1-AS1	lincRNA	0	0.260584	0.284738	0.105041
ENST00000560059.5	ENSG00000259363.5	CTD-2054N24.2	lincRNA	0	0.263773	0	0.163975
ENST00000454305.1	ENSG00000230498.1	RP4-564M11.2	antisense	0	0.264561	0.254539	0.533886
ENST00000421185.1	ENSG00000224616.1	RTCA-AS1	antisense	0	0.265494	0.914433	0.653638
ENST00000391707.7	ENSG00000226179.6	LINC00685	antisense	0	0.266941	0	0
ENST00000607858.1	ENSG00000272420.1	RP4-740C4.7	sense_intronic	0	0.266971	0.130692	0.372367
ENST00000369884.4	ENSG00000203886.4	CYP17A1-AS1	antisense	0	0.270234	0	0
ENST00000418255.1	ENSG00000236546.1	RP1-118J21.5	antisense	0	0.271084	0.871807	0.110759
ENST00000554409.1	ENSG00000258479.5	LINC00640	lincRNA	0	0.273375	0.075871	0.109897
ENST00000606566.1	ENSG00000272071.1	RP11-332J15.4	lincRNA	0	0.274339	0.168317	0.106785
ENST00000512290.2	ENSG00000235531.9	MSC-AS1	antisense	0	0.275748	0	0
ENST00000553045.1	ENSG00000257433.5	RP1-197B17.3	antisense	0	0.27609	0.436731	0.547467
ENST00000550886.1	ENSG00000257696.1	RP11-175P13.2	antisense	0	0.278007	0	0
ENST00000595277.1	ENSG00000269400.1	CTD-2529P6.4	sense_intronic	0	0.278165	0	0.20253
ENST00000530833.5	ENSG00000250903.8	GMDS-AS1	lincRNA	0	0.278545	0	0.081677
ENST00000495872	ENSG00000241868	RN7SL434P	misc_RNA	0	0.279778	0	0.457486
ENST00000443103.1	ENSG00000230914.2	AC004840.8	lincRNA	0	0.280583	0.292088	0
ENST00000589740.1	ENSG00000267416.1	CTD-2319I12.2	lincRNA	0	0.285816	0.132041	0.050619
ENST00000525365.1	ENSG00000254480.1	RP11-23F23.2	lincRNA	0	0.287196	0	0.132434
ENST00000515871.1	ENSG00000251221.1	LINC01337	lincRNA	0	0.288598	0.621281	0.212252
ENST00000452532.1	ENSG00000227486.1	RP13-188A5.1	lincRNA	0	0.28895	0.181713	0.133542
ENST00000620327.1	ENSG00000276603.1	RP11-425M5.7	sense_intronic	0	0.289828	0.117669	0.740268
ENST00000520651.1	ENSG00000253559.1	OSGEPL1-AS1	antisense	0	0.290712	0.266418	0.291004
ENST00000438877.1	ENSG00000228124.1	RP1-122O8.7	antisense	0	0.291113	0.375491	0.320203
ENST00000537346.1	ENSG00000255867.1	DENND5B-AS1	antisense	0	0.294075	0.224542	0.294207
ENST00000608015.1	ENSG00000272758.5	RP11-299J3.8	antisense	0	0.295731	0	0
ENST00000414769.1	ENSG00000223749.7	MIR503HG	lincRNA	0	0.296697	0	0.073924
ENST00000503259.5	ENSG00000251442.5	LINC01094	lincRNA	0	0.298101	0.151585	0.06711
ENST00000456087.1	ENSG00000230300.1	STARD13-IT1	sense_intronic	0	0.298918	0.280801	0.071663
ENST00000416809.2	ENSG00000228192.7	RP11-342M1.3	antisense	0	0.301367	0.25173	0
ENST00000428641.1	ENSG00000223356.1	RP11-66D17.5	antisense	0	0.306431	0.464029	0.17358
ENST00000623355.1	ENSG00000278863.1	RP11-567L7.3	TEC	0	0.309536	0	0.071118
ENST00000518790.1	ENSG00000245146.6	LINC01024	antisense	0	0.313493	0	0.206768
ENST00000432120.1	ENSG00000244332.1	RP11-119K6.6	sense_overlapping	0	0.31414	0.18972	1.61545
ENST00000507826.1	ENSG00000250326.1	RP11-284M14.1	antisense	0	0.31458	0	0.156173
ENST00000532319.1	ENSG00000255248.6	RP11-166D19.1	sense_overlapping	0	0.316205	0.042701	0.243496
ENST00000575593.1	ENSG00000261916.1	RP11-235E17.4	sense_intronic	0	0.317644	0.163714	0.079751
ENST00000559509.1	ENSG00000259460.1	RP11-128A17.1	antisense	0	0.317777	0	0.07692
ENST00000413915.1	ENSG00000234160.1	RP11-613M10.6	antisense	0	0.321527	0.355374	0
ENST00000429892.5	ENSG00000212694.8	LINC01089	lincRNA	0	0.322187	0.454081	0.612422
ENST00000469545	ENSG00000239396	RN7SL414P	misc_RNA	0	0.325587	0	0.09595
ENST00000614743.1	ENSG00000268324.2	LRRC2-AS1	antisense	0	0.327191	0	0.234987
ENST00000533759.1	ENSG00000254510.1	RP11-867G23.10	processed_transcript	0	0.328433	0.558866	0.0909
ENST00000620071	ENSG00000278794	Metazoa_SRP	misc_RNA	0	0.328695	0	0
ENST00000621847.1	ENSG00000276853.1	RP11-305O6.4	sense_intronic	0	0.329587	0.045076	0.473306
ENST00000455121.3	ENSG00000232504.4	ST3GAL5-AS1	lincRNA	0	0.329598	0.091341	0
ENST00000622261.1	ENSG00000278493.1	CTD-2382E5.6	sense_intronic	0	0.329641	0.444043	0.283582
ENST00000429872.1	ENSG00000237181.1	AC147651.4	antisense	0	0.33182	0.304397	0.714353
ENST00000399543.1	ENSG00000215068.7	AC025171.1	antisense	0	0.332589	0.57253	0.143515
ENST00000529392.1	ENSG00000245498.6	RP11-677M14.7	antisense	0	0.3346	0	0
ENST00000630520.2	ENSG00000179818.13	PCBP1-AS1	processed_transcript	0	0.338333	0	0
ENST00000530049.1	ENSG00000254639.1	CTD-2589M5.5	lincRNA	0	0.340502	0.209506	0.285195
ENST00000594318.1	ENSG00000267886.1	CTD-2291D10.4	lincRNA	0	0.340747	0	0
ENST00000473756.1	ENSG00000240476.1	LINC00973	lincRNA	0	0.342122	0.385635	1.88514
ENST00000432673.1	ENSG00000225177.5	RP11-390P2.4	antisense	0	0.346803	0.45992	0.249589
ENST00000511565.1	ENSG00000246334.2	PRR7-AS1	antisense	0	0.354111	0	0
ENST00000587826.1	ENSG00000267201.1	AC005624.2	lincRNA	0	0.354975	0	0.147987
ENST00000614663.4	ENSG00000274372.4	RP11-94I2.4	lincRNA	0	0.358717	0.550203	0
ENST00000599756.1	ENSG00000267939.1	CTD-2325M2.1	lincRNA	0	0.361606	0.065446	0.285342
ENST00000518535.1	ENSG00000253586.1	RP11-723D22.2	sense_intronic	0	0.363296	0	0.023569
ENST00000435915.1	ENSG00000226334.1	RP11-217B7.2	antisense	0	0.369713	0.059091	0.109859
ENST00000518978.5	ENSG00000253320.5	AZIN1-AS1	antisense	0	0.381479	0	0
ENST00000482644	ENSG00000241420	RN7SL505P	misc_RNA	0	0.382549	0	0
ENST00000517898.1	ENSG00000167912.5	RP11-25K19.1	antisense	0	0.384869	0.668166	0.615386
ENST00000585706.1	ENSG00000267316.5	RP11-879F14.3	lincRNA	0	0.385787	0.030009	0
ENST00000531470.2	ENSG00000255248.6	RP11-166D19.1	sense_overlapping	0	0.388689	0	0
ENST00000591836.1	ENSG00000267776.1	AC006116.24	sense_intronic	0	0.389213	0.063884	0.209981
ENST00000488584.1	ENSG00000240875.5	LINC00886	lincRNA	0	0.395399	0.103586	0.062793
ENST00000457253.1	ENSG00000225173.1	XXbac-BPG308K3.5	lincRNA	0	0.395407	0.401966	0.146068
ENST00000437249.2	ENSG00000231769.2	RP1-8B1.4	antisense	0	0.404532	0.10706	0
ENST00000492523.1	ENSG00000241357.1	RP11-758P17.2	antisense	0	0.405949	0	0
ENST00000607005.5	ENSG00000225138.7	CTD-2228K2.7	processed_transcript	0	0.4065	0.017845	0.045098
ENST00000623074.1	ENSG00000280044.1	RP11-22H5.1	TEC	0	0.408153	0.383974	0
ENST00000413962.5	ENSG00000224043.7	CCNT2-AS1	antisense	0	0.412229	0.068896	0.345502
ENST00000619123.1	ENSG00000275265.1	RP11-15J22.8	lincRNA	0	0.417565	0	0
ENST00000457876.5	ENSG00000223749.7	MIR503HG	lincRNA	0	0.418047	0.191247	0.318051
ENST00000449463.1	ENSG00000230309.1	RP3-390M24.1	lincRNA	0	0.42078	0.263749	0
ENST00000421293.1	ENSG00000182165.17	TP53TG1	lincRNA	0	0.425769	0	0
ENST00000624519.1	ENSG00000280018.3	CH507-154B10.2	lincRNA	0	0.437977	0.318516	0.225275
ENST00000547326.2	ENSG00000257497.2	RP11-585P4.5	antisense	0	0.441003	0.125225	0.52445
ENST00000440971.2	ENSG00000241764.3	AC002467.7	antisense	0	0.442185	0.413127	0.31541
ENST00000439699.1	ENSG00000232995.7	RGS5	antisense	0	0.443603	0.464268	0
ENST00000602528.1	ENSG00000270040.1	RP11-416A14.1	sense_intronic	0	0.446249	0	0
ENST00000621223.1	ENSG00000274578.1	RP11-430E17.1	sense_intronic	0	0.448185	0.032966	0.041022
ENST00000445466.2	ENSG00000229619.3	MBNL1-AS1	antisense	0	0.456364	0.327292	0.606795
ENST00000616786.1	ENSG00000276968.1	RP11-90M2.5	antisense	0	0.459607	0	0.082723
ENST00000447880.1	ENSG00000229915.1	AC016999.2	antisense	0	0.460874	0	0
ENST00000510311.5	ENSG00000231185.6	AC005592.2	antisense	0	0.466026	0	0.220607
ENST00000553944.2	ENSG00000259062.2	ACTN1-AS1	antisense	0	0.473288	0.652587	1.4535
ENST00000606288.1	ENSG00000225138.7	CTD-2228K2.7	processed_transcript	0	0.484558	0	0.355456
ENST00000455406.5	ENSG00000229956.10	ZRANB2-AS2	processed_transcript	0	0.485461	0.169054	0
ENST00000431097.2	ENSG00000226889.3	RP11-474I16.8	antisense	0	0.485577	0.096826	0.323084
ENST00000635346.1	ENSG00000282943.1	CTC-490G23.6	antisense	0	0.488971	0.233249	0.079726
ENST00000454470.1	ENSG00000233117.2	LINC00702	lincRNA	0	0.497315	0.292154	0.377836
ENST00000624728.1	ENSG00000280018.3	CH507-154B10.2	lincRNA	0	0.510191	0.452457	0.731117
ENST00000586961.1	ENSG00000267265.5	CTC-550B14.7	antisense	0	0.517536	0	0.260272
ENST00000580603.2	ENSG00000266642.2	RP11-20B24.4	antisense	0	0.520497	0	0.076961
ENST00000549251.1	ENSG00000257642.1	RP11-474B16.1	antisense	0	0.539348	0.184754	0.398159
ENST00000595508.1	ENSG00000269749.1	AC005614.5	processed_transcript	0	0.539367	0.960529	0.555412
ENST00000618162.1	ENSG00000277020.4	RP11-476H16.1	antisense	0	0.542645	0.247444	0.243036
ENST00000339037.3	ENSG00000163364.9	LINC01116	lincRNA	0	0.547299	0.258868	0.09912
ENST00000627431.2	ENSG00000226419.7	SLC16A1-AS1	antisense	0	0.556453	0.241163	0.41727
ENST00000473110.1	ENSG00000239739.1	RP11-373E16.4	lincRNA	0	0.558415	0.16275	0.359306
ENST00000497320.2	ENSG00000242474.2	AC093627.9	lincRNA	0	0.559515	0.139084	0.308473
ENST00000436554.5	ENSG00000231028.8	LINC00271	lincRNA	0	0.575922	0.141824	0.109539
ENST00000582668.1	ENSG00000263843.1	RP11-649A18.12	antisense	0	0.5807	0.426424	0.17935
ENST00000553247.1	ENSG00000257219.5	RP11-54A9.1	lincRNA	0	0.584351	0.376764	0.107044
ENST00000512185.1	ENSG00000245937.7	LINC01184	lincRNA	0	0.586014	0.374305	0.607827
ENST00000512519.1	ENSG00000249740.1	OSMR-AS1	lincRNA	0	0.591673	0.744254	0.235316
ENST00000443836.5	ENSG00000228208.6	C1orf143	lincRNA	0	0.600125	0.146128	0.412595
ENST00000561191.1	ENSG00000259248.5	USP3-AS1	antisense	0	0.611908	0.092004	0.03299
ENST00000431924.2	ENSG00000228274.3	RP3-508I15.9	antisense	0	0.636706	0.238585	0.377895
ENST00000445586.1	ENSG00000224292.1	AF196972.9	antisense	0	0.67278	0.871615	0.660024
ENST00000615265.1	ENSG00000277501.1	RP11-697E22.2	antisense	0	0.682041	0	0.306127
ENST00000419993.1	ENSG00000230955.1	RP11-109P14.10	antisense	0	0.696692	0.770795	0.768761
ENST00000447250.1	ENSG00000228412.6	RP4-625H18.2	lincRNA	0	0.706896	0.239357	0
ENST00000612203.4	ENSG00000234456.7	MAGI2-AS3	processed_transcript	0	0.76412	0	0.512347
ENST00000417038.1	ENSG00000226853.2	AC010894.3	lincRNA	0	0.767462	0	0.247627
ENST00000458733.5	ENSG00000225177.5	RP11-390P2.4	antisense	0	0.782943	0.99654	0.328544
ENST00000606652.1	ENSG00000272097.1	RP11-421M1.8	lincRNA	0	0.812444	0.651583	0
ENST00000621156.1	ENSG00000277147.4	LINC00869	lincRNA	0	0.843442	1.38647	1.01887
ENST00000622856.1	ENSG00000275630.1	RP6-65G23.5	lincRNA	0	0.853641	0.460037	0.401395
ENST00000570120.1	ENSG00000261407.1	RP11-326A19.3	antisense	0	0.893771	0.415792	0.98595
ENST00000452728.5	ENSG00000226688.6	ENTPD1-AS1	antisense	0	1.00801	0	0
ENST00000421599.5	ENSG00000174365.19	SNHG11	processed_transcript	0	1.05846	0.24303	0.157939
ENST00000437367.3	ENSG00000249087.6	ZNF436-AS1	antisense	0	1.06426	0.782776	0
ENST00000468242.5	ENSG00000240207.6	RP11-379F4.4	antisense	0	1.15111	1.47969	0.915092
ENST00000507244.5	ENSG00000247708.7	STX18-AS1	antisense	0	1.15845	0.115123	0.201353
ENST00000584952.1	ENSG00000266498.1	RP11-45M22.5	lincRNA	0	1.26007	0.13815	0.471487
ENST00000472367.5	ENSG00000175061.17	LRRC75A-AS1	processed_transcript	0	1.35415	0.713282	0.463357
ENST00000579383.5	ENSG00000232956.8	SNHG15	lincRNA	0	1.4392	3.55371	15.9558
ENST00000505522.4	ENSG00000281398.2	SNHG4	processed_transcript	0	1.46748	0.236631	1.34738
ENST00000418954.2	ENSG00000281903.2	AF127936.7	lincRNA	0	1.46965	1.46994	0
ENST00000426725.1	ENSG00000234171.2	RNASEH1-AS1	antisense	0	1.56693	1.38069	1.47854
ENST00000423408.5	ENSG00000232453.6	RP4-794H19.1	lincRNA	0	1.72996	0	0
ENST00000499871.2	ENSG00000177738.3	CTD-2201E18.3	sense_overlapping	0	1.90209	0.392294	1.64674
ENST00000438676.1	ENSG00000225793.2	RP1-234P15.4	lincRNA	0	1.91415	0.207659	0.312245
ENST00000611247.1	ENSG00000268894.6	PLCE1-AS1	antisense	0	1.93758	0.379349	0.754925
ENST00000502041.2	ENSG00000247572.7	CKMT2-AS1	antisense	0	2.01342	0.70607	2.28474
ENST00000607540.1	ENSG00000271894.1	RP11-482H16.1	processed_transcript	0	2.03611	0	0.795474
ENST00000429962.1	ENSG00000230513.1	THAP7-AS1	antisense	0	2.09388	3.10028	2.03087
ENST00000455933.6	ENSG00000240498.6	CDKN2B-AS1	antisense	0	2.19975	0	0
ENST00000629553.1	ENSG00000226312.7	CFLAR-AS1	antisense	0	2.21172	0	0.06117
ENST00000414911.1	ENSG00000228043.5	AC097721.2	lincRNA	0	2.4873	1.42747	0
ENST00000607997.1	ENSG00000273061.1	CDC37L1-AS1	lincRNA	0	2.69564	0	2.02923
ENST00000438482.1	ENSG00000242282.6	AC108488.4	lincRNA	0	2.71551	2.3515	1.46114
ENST00000561547.5	ENSG00000260442.5	ATP2A1-AS1	antisense	0	3.18935	5.36221	3.65421
ENST00000627197.1	ENSG00000281649.1	EBLN3	lincRNA	0	7.01053	0.907277	0.915906
ENST00000477249.6	ENSG00000175061.17	LRRC75A-AS1	processed_transcript	0	76.1886	151.598	186.654
ENST00000571595.5	ENSG00000186594.12	MIR22HG	lincRNA	5e-06	0	0.342933	0.728328
ENST00000441875.1	ENSG00000239203.1	AC093484.4	processed_transcript	2.6e-05	0.039808	0.00096	0.032491
ENST00000583400.6	ENSG00000175061.17	LRRC75A-AS1	processed_transcript	6.1e-05	0	0.057745	0.020677
ENST00000424044.1	ENSG00000198468.7	FLVCR1-AS1	lincRNA	0.00014	0	0.166671	0.000226
ENST00000474250.5	ENSG00000239213.5	NCK1-AS1	antisense	0.000253	0.105047	0.078942	0.548546
ENST00000528233.1	ENSG00000255409.1	RSF1-IT1	sense_intronic	0.00038	0	0	0.084525
ENST00000593078.1	ENSG00000266965.1	RP11-712P20.2	sense_intronic	0.000448	0.055783	0.054615	0.078582
ENST00000531549.1	ENSG00000254556.1	AF131215.4	sense_intronic	0.000492	0	0.0649	0.158187
ENST00000483289.2	ENSG00000239219.2	RP11-379K17.4	antisense	0.00051	0	0	0.043059
ENST00000622994.1	ENSG00000279504.1	AD001527.4	TEC	0.000617	0.00089	0.147298	0.0453
ENST00000528876.1	ENSG00000255062.1	RP11-712L6.5	antisense	0.00063	0.013655	0.005348	0.013785
ENST00000563059.1	ENSG00000260949.1	KB-1836B5.1	sense_overlapping	0.000748	0.083227	0.020371	0.012867
ENST00000602722.1	ENSG00000269910.1	RP11-73M18.10	antisense	0.000899	0.525762	0.276131	0.278806
ENST00000417456.1	ENSG00000241014.1	RP11-244H3.1	processed_transcript	0.000966	0.014982	0.213461	0.352478
ENST00000588318.1	ENSG00000267575.6	CTC-459F4.3	lincRNA	0.00102	0.187733	0.299001	0.283844
ENST00000411895.1	ENSG00000229276.1	REV3L-IT1	sense_intronic	0.001049	0	0	0.021243
ENST00000628855.1	ENSG00000281332.1	LINC00997	lincRNA	0.001439	0.120994	0.059617	0.1033
ENST00000422761.1	ENSG00000239322.1	ATP6V1B1-AS1	antisense	0.001461	0.481718	0.816046	0.058073
ENST00000612833.1	ENSG00000276337.1	RP11-106D4.2	sense_intronic	0.001502	0.009444	0.012245	0
ENST00000567834.1	ENSG00000260108.1	RP11-140H17.1	3prime_overlapping_ncrna	0.00157	0.000644	0.000559	0.000779
ENST00000624576.3	ENSG00000278903.3	CH507-145C22.1	lincRNA	0.001601	0.005487	0.007805	0.028602
ENST00000621879.1	ENSG00000278462.1	RP11-165D6.1	sense_intronic	0.001657	0	0	0
ENST00000424751.2	ENSG00000185904.11	LINC00839	lincRNA	0.001779	1.97207	0.022595	0.159886
ENST00000610778.1	ENSG00000274422.1	LL22NC03-2H8.5	lincRNA	0.001825	0	0	0.005867
ENST00000531305.1	ENSG00000254450.1	ALG9-IT1	sense_intronic	0.002167	0.110848	0	0
ENST00000550634.1	ENSG00000257429.1	RP11-272K23.3	antisense	0.002285	0.528994	0.036243	0.023925
ENST00000586726.2	ENSG00000225339.3	RP11-513I15.6	processed_transcript	0.002298	0.027903	0	0.02508
ENST00000626237.1	ENSG00000280604.1	PCBP3-OT1	sense_overlapping	0.002501	0.023909	0	0.008039
ENST00000622680.1	ENSG00000204054.12	LINC00963	processed_transcript	0.002518	0.251608	0.013157	0.093726
ENST00000454977.1	ENSG00000224885.1	TSSC1-IT1	sense_intronic	0.002567	0.030949	0.033257	0.02387
ENST00000397764.7	ENSG00000214194.8	LINC00998	lincRNA	0.002727	1.84479	0.019896	0.002996
ENST00000605896.1	ENSG00000272374.1	RP3-329A5.8	lincRNA	0.002821	0.004241	0.045732	0.009069
ENST00000624655.1	ENSG00000279203.1	AC005785.5	TEC	0.003048	0	0.074704	0
ENST00000448587.5	ENSG00000223573.6	TINCR	lincRNA	0.00322	0.035544	0.068009	0.098509
ENST00000602568.1	ENSG00000270116.1	AP001429.1	sense_intronic	0.003402	0	0.175078	0
ENST00000565095.1	ENSG00000261167.1	RP11-517B11.7	sense_overlapping	0.003461	0.010916	0.069467	0.096004
ENST00000640078	ENSG00000283839	AC096667.1	antisense_RNA	0.003469	0.065274	0.048168	0.074738
ENST00000624987.1	ENSG00000280392.1	RP11-357N13.6	TEC	0.003491	0.077075	0.069749	0.022447
ENST00000565581.1	ENSG00000261529.1	RP13-487P22.1	sense_intronic	0.003549	0	0.046309	0
ENST00000430235.7	ENSG00000236871.7	LINC00106	lincRNA	0.003899	0.087389	0	0.295441
ENST00000324348.7	ENSG00000179859.7	AC025335.1	antisense	0.004221	0.002217	0.775292	0.848238
ENST00000623471.1	ENSG00000276255.2	RP5-881P19.7	lincRNA	0.00455	0	0	0
ENST00000571197.1	ENSG00000262160.1	RP11-96D1.11	antisense	0.004616	0	0	0.01265
ENST00000366187.2	ENSG00000231312.6	AC007246.3	antisense	0.004652	0.001929	0.112454	0.000674
ENST00000406892.6	ENSG00000219665.8	CTD-2006C1.2	processed_transcript	0.004656	0.019617	0.066401	0.106059
ENST00000490246	ENSG00000243015	RN7SL737P	misc_RNA	0.00476	0.021173	0.027453	0.030832
ENST00000568017.1	ENSG00000260461.1	RP11-541N10.3	sense_overlapping	0.004983	0.015875	0.112971	0.040455
ENST00000382488.2	ENSG00000205959.3	RP11-689P11.2	lincRNA	0.005106	0	0.037514	0
ENST00000563632.1	ENSG00000261488.1	RP11-757F18.5	antisense	0.005254	0.029357	0.08527	0.038204
ENST00000561847.2	ENSG00000260293.2	RP11-715J22.6	sense_intronic	0.005351	0.043675	0.05469	0.037764
ENST00000623184.1	ENSG00000280328.1	RP11-972P1.7	TEC	0.005525	0.021535	0.016532	0.00468
ENST00000584331.1	ENSG00000265948.1	RP11-296E23.2	sense_intronic	0.00555	0	0	0
ENST00000612818.1	ENSG00000274598.1	RP11-423G4.10	sense_intronic	0.005552	0.089636	0.027949	0
ENST00000526478.5	ENSG00000196696.12	PDXDC2P	processed_transcript	0.005638	0.20824	0.0434	0.268879
ENST00000623474.1	ENSG00000279838.1	RP4-635A23.6	TEC	0.006044	0.219092	0.074644	0.0385
ENST00000609327.2	ENSG00000228956.8	SATB1-AS1	processed_transcript	0.00612	0	0	0
ENST00000476316	ENSG00000243005	RN7SL16P	misc_RNA	0.006256	0.135762	0.031965	0
ENST00000564489.1	ENSG00000259992.1	RP11-77K12.8	processed_transcript	0.006327	0.009748	0.026886	0.00526
ENST00000564984.1	ENSG00000260121.1	RP5-1142A6.9	antisense	0.006515	0	0	0.017663
ENST00000608576.5	ENSG00000234129.7	RP11-120D5.1	lincRNA	0.006711	0	0.102687	0.02696
ENST00000623577.1	ENSG00000278985.1	RP11-303E16.9	TEC	0.006768	0.192712	0.039499	0.023862
ENST00000419697.1	ENSG00000225484.6	NUTM2B-AS1	antisense	0.006857	0.00013	0.000442	0.000502
ENST00000605991.1	ENSG00000272076.1	RP11-11C20.3	lincRNA	0.006948	0	0	0
ENST00000545709.1	ENSG00000250280.2	RP11-305O6.3	sense_intronic	0.006954	0.057761	0.023466	0
ENST00000591837.1	ENSG00000266897.1	AC005546.2	lincRNA	0.006969	0	0	0
ENST00000609680.1	ENSG00000273007.1	RP11-170N16.3	antisense	0.007034	0.066548	0	0.056528
ENST00000602743.1	ENSG00000236088.9	COX10-AS1	processed_transcript	0.00717	0.84694	0.855946	0.587804
ENST00000624779.1	ENSG00000279670.1	RP11-70L8.5	TEC	0.007198	0.04018	0.044451	0.109912
ENST00000623261.1	ENSG00000280321.1	RP11-1110F20.1	TEC	0.007268	0.045041	0.00849	0.034967
ENST00000634934.1	ENSG00000218510.6	LINC00339	lincRNA	0.007371	0.11233	0.29957	0.034863
ENST00000420866.1	ENSG00000231453.1	LINC01305	lincRNA	0.007571	0.024278	0.081905	0.00928
ENST00000429618.1	ENSG00000235445.1	XXbac-B476C20.14	sense_intronic	0.00777	0	0.022607	0
ENST00000609303.1	ENSG00000272593.1	RP11-339B21.11	lincRNA	0.00792	0.012905	0.012084	0.008382
ENST00000624777.1	ENSG00000278991.1	RP11-797A18.5	TEC	0.00794	0.100158	0	0.069206
ENST00000562952.1	ENSG00000261654.1	RP11-96K19.4	sense_overlapping	0.008034	0.015835	0.00309	0.027634
ENST00000597755.2	ENSG00000236194.3	AC003104.1	sense_intronic	0.008035	0.219074	0.10255	0.071034
ENST00000590796.1	ENSG00000266903.1	CTB-171A8.1	antisense	0.008091	0.393219	0.256614	0.620201
ENST00000630806.1	ENSG00000281756.1	C2-AS1	antisense	0.008331	0	0.194838	0.403587
ENST00000569927.1	ENSG00000260641.1	RP11-1299A16.3	antisense	0.008515	0.05261	0.013146	0
ENST00000564623.2	ENSG00000261254.2	RP4-714D9.5	sense_overlapping	0.00869	0.039157	8.5e-05	0.009798
ENST00000428777.1	ENSG00000237892.1	KLF7-IT1	sense_intronic	0.008759	0.028939	0	0
ENST00000505828.5	ENSG00000224186.8	C5orf66	antisense	0.008857	0.4118	0.035782	0.106078
ENST00000596356.5	ENSG00000228486.9	LINC01125	antisense	0.00892	0.081648	0	0
ENST00000584643.1	ENSG00000266538.1	RP11-385D13.3	lincRNA	0.009101	0.179185	0	0.043072
ENST00000432047.4	ENSG00000230732.4	AC127904.2	sense_intronic	0.009103	0	0	0.108481
ENST00000498297.1	ENSG00000231305.3	RP11-723O4.2	antisense	0.009261	0	0	0
ENST00000635379.1	ENSG00000214900.9	LINC01588	lincRNA	0.009375	0.007364	0.048066	0
ENST00000461990.1	ENSG00000267272.5	LINC01140	lincRNA	0.009447	0.059588	0.046673	0.033779
ENST00000602510.1	ENSG00000269895.1	AP000654.4	lincRNA	0.00956	0.058519	0.106278	0.059262
ENST00000605007.1	ENSG00000271344.1	RP11-274B21.9	lincRNA	0.009804	0	0	0
ENST00000608335.1	ENSG00000272983.1	RP11-508N22.12	lincRNA	0.009951	0.008051	0.004992	0.002599
ENST00000624409.1	ENSG00000279207.1	RP11-159D12.8	TEC	0.010314	0.123549	0.243963	0.144768
ENST00000425033.1	ENSG00000225914.1	XXbac-BPG154L12.4	antisense	0.010394	0.09778	0.005084	0.057834
ENST00000619006.1	ENSG00000275485.1	RP11-261P13.6	sense_intronic	0.010418	0	0	0.019321
ENST00000624336.1	ENSG00000279792.1	RP11-893F2.18	TEC	0.010557	0.041825	0.054599	0.04252
ENST00000563495.1	ENSG00000259921.1	AC022819.3	sense_intronic	0.01076	0.024239	0.009461	0
ENST00000617352.1	ENSG00000203804.4	ADAMTSL4-AS1	processed_transcript	0.010816	0.308519	0.272362	0.137637
ENST00000610088.5	ENSG00000235437.7	LINC01278	processed_transcript	0.010886	0	0.195844	0.003806
ENST00000629461.1	ENSG00000281708.1	ERC2-IT1	sense_intronic	0.011043	0	0	0
ENST00000561542.1	ENSG00000259994.1	RP11-305E6.4	sense_overlapping	0.011127	0.07603	0.045809	0.076507
ENST00000605233.2	ENSG00000270344.2	RP11-734K2.4	antisense	0.011451	0.058461	0.060884	0.045102
ENST00000503051.1	ENSG00000248866.1	USP46-AS1	lincRNA	0.01147	0.072168	0.529589	0.073746
ENST00000623054.1	ENSG00000279281.1	RP11-226M10.3	TEC	0.011553	0.081249	0.075432	0.065026
ENST00000622881.1	ENSG00000276809.1	RP11-10E18.7	sense_intronic	0.011558	0.018226	0.071378	0.027682
ENST00000452097.1	ENSG00000237017.1	AC012314.8	antisense	0.011564	0.10219	0.047022	0
ENST00000625295.2	ENSG00000225963.7	AC009950.2	antisense	0.011657	0.216109	0.297672	0.035668
ENST00000584065	ENSG00000263989	RN7SL615P	misc_RNA	0.011698	0	0	0
ENST00000623984.1	ENSG00000279535.1	AC113188.2	TEC	0.012079	0.480356	0.301256	0.110287
ENST00000449339.1	ENSG00000234509.1	AP000253.1	lincRNA	0.012112	0.104083	0.025781	0.027053
ENST00000532866.1	ENSG00000254694.1	RP11-50B3.4	antisense	0.012176	0.519223	0.168018	0.042343
ENST00000440198.2	ENSG00000268894.6	PLCE1-AS1	antisense	0.012231	0.039208	0.03302	0.107071
ENST00000487066.5	ENSG00000175061.17	LRRC75A-AS1	processed_transcript	0.012294	2.87177	3.36751	4.69739
ENST00000621689.1	ENSG00000274367.1	LA16c-380H5.6	lincRNA	0.012299	0	0	0.358124
ENST00000411328	ENSG00000223260	RN7SKP194	misc_RNA	0.012329	0	0	0
ENST00000592252.1	ENSG00000267096.1	CTD-2537I9.13	sense_intronic	0.012461	0.118173	0	0
ENST00000580045.1	ENSG00000263766.5	RP11-580I16.2	antisense	0.012462	0	0.012281	0.014913
ENST00000623895.1	ENSG00000280087.1	CTB-129P6.7	TEC	0.012833	0.000164	2.3e-05	2.4e-05
ENST00000585572.1	ENSG00000266929.1	RP11-400F19.8	processed_transcript	0.012908	0	0.066148	0
ENST00000373137.2	ENSG00000116883.8	RP11-268J15.5	antisense	0.01308	0.186391	0.214717	0.379759
ENST00000607014.1	ENSG00000272345.1	RP1-30M3.5	antisense	0.013236	0.157922	0.265926	0.061863
ENST00000523840.1	ENSG00000253476.1	RP11-395I14.2	lincRNA	0.013356	0	0	0
ENST00000602684.1	ENSG00000269974.1	RP11-932O9.10	lincRNA	0.013502	0.095852	0.379774	0.035409
ENST00000609671.1	ENSG00000273035.1	RP11-449G16.1	sense_intronic	0.013524	0.098815	0.233438	0.040506
ENST00000526897.1	ENSG00000255031.5	RP11-802E16.3	antisense	0.013707	0	0.104738	0
ENST00000602827.1	ENSG00000270108.1	RP11-73M18.6	sense_intronic	0.013719	0.430149	0.371839	0.004784
ENST00000597346.1	ENSG00000269821.1	KCNQ1OT1	antisense	0.013733	0.018346	0.040831	0.036836
ENST00000444381.1	ENSG00000228274.3	RP3-508I15.9	antisense	0.01417	0.112128	0.394233	0.001993
ENST00000635687.1	ENSG00000228526.4	MIR34AHG	lincRNA	0.014273	0.027746	0	0.013765
ENST00000530972.1	ENSG00000255449.1	RP11-91P24.6	antisense	0.014296	0	0	0.013903
ENST00000470236.1	ENSG00000239213.5	NCK1-AS1	antisense	0.014666	1.21621	0.985396	1.57782
ENST00000623210.1	ENSG00000280138.1	RP11-463O12.5	TEC	0.014709	0.001433	0.016328	0.005612
ENST00000558994.1	ENSG00000259377.1	CTD-2308G16.1	sense_intronic	0.015068	0	0.038153	0
ENST00000550290.2	ENSG00000257354.2	RP11-631N16.2	lincRNA	0.015142	0.011855	0.023469	0.045379
ENST00000425668.1	ENSG00000225877.1	AC004603.4	lincRNA	0.01519	0	0.014136	0
ENST00000609955.1	ENSG00000273275.1	RP11-474G23.2	antisense	0.015226	0	0.17816	0.082806
ENST00000625130.1	ENSG00000280402.1	RP11-20I23.10	TEC	0.015323	0.035699	0.053227	0.024526
ENST00000611243.1	ENSG00000257261.5	RP11-96H19.1	lincRNA	0.015323	0.060405	0.130109	0.080044
ENST00000568140.1	ENSG00000259999.1	RP11-252K23.1	sense_intronic	0.015626	0	0.084412	0
ENST00000589496.2	ENSG00000267520.2	RP11-373L24.1	3prime_overlapping_ncrna	0.015968	0.012442	0.010247	0.005669
ENST00000619774.1	ENSG00000274447.1	LLNLR-304G9.1	antisense	0.016048	0.168489	0.082481	0.852717
ENST00000541704.2	ENSG00000256139.2	RP11-968O1.5	sense_overlapping	0.016113	0.150475	0	0
ENST00000507060.5	ENSG00000250320.5	CTD-2269F5.1	antisense	0.016426	1.65071	0.904524	0
ENST00000427929.5	ENSG00000229951.5	FLJ31356	antisense	0.016476	0.028801	0.049076	0.021432
ENST00000607434.1	ENSG00000272356.1	RP5-1112D6.8	antisense	0.016538	0.08586	0.029819	0.089137
ENST00000619282.1	ENSG00000274029.1	RP11-340F14.6	lincRNA	0.016618	0.1747	0.028507	0.134844
ENST00000453953.6	ENSG00000234622.6	RP13-297E16.5	lincRNA	0.016842	0.159792	0.067279	0
ENST00000607486.1	ENSG00000272367.1	CTC-428H11.2	antisense	0.016909	0.069026	0.267306	0.157356
ENST00000623394.3	ENSG00000277067.4	CH507-254M2.1	lincRNA	0.01725	0	0	0
ENST00000624878.1	ENSG00000280381.1	RP11-197N18.8	TEC	0.017277	0.013611	0.010003	0.006943
ENST00000609227.1	ENSG00000224281.4	SLC25A5-AS1	processed_transcript	0.017435	0.674248	0.277294	0
ENST00000579188.1	ENSG00000264812.1	RP13-20L14.4	sense_intronic	0.017677	0	0	0.113655
ENST00000437621.6	ENSG00000230487.7	PSMG3-AS1	lincRNA	0.017822	0	0.044243	0.054226
ENST00000603310.5	ENSG00000172965.14	MIR4435-2HG	lincRNA	0.017852	0.056911	0.07159	0.014532
ENST00000424630.1	ENSG00000229591.1	RP5-981O7.2	antisense	0.017861	0	0.139099	0.178549
ENST00000424612.1	ENSG00000227359.1	AC017074.2	lincRNA	0.017927	0	0.193537	0.148439
ENST00000449544.5	ENSG00000231074.8	HCG18	antisense	0.018203	0.068328	0.119897	0.101954
ENST00000501927.2	ENSG00000247572.7	CKMT2-AS1	antisense	0.018207	0.108091	0.079328	0.110956
ENST00000623697.1	ENSG00000279837.1	RP11-504G3.2	TEC	0.018365	0.078156	0.136425	0.025158
ENST00000543604.1	ENSG00000256973.1	RP11-359J14.2	lincRNA	0.018392	0	0	0
ENST00000520348.5	ENSG00000245910.8	SNHG6	processed_transcript	0.018407	0.117085	0.087549	0.27105
ENST00000341011.11	ENSG00000188825.13	LINC00910	lincRNA	0.018545	0.12889	0.156203	0.049874
ENST00000435947.5	ENSG00000203875.10	SNHG5	processed_transcript	0.018579	0.265298	0	0
ENST00000623075.1	ENSG00000280383.1	CTA-941F9.10	sense_overlapping	0.018789	0.066869	0.030932	0.021492
ENST00000608767.1	ENSG00000272991.1	AF129408.17	antisense	0.018965	0.851287	0	0.179317
ENST00000604818.1	ENSG00000270659.1	RP11-105N14.1	lincRNA	0.019047	0.573868	0.138515	0.483874
ENST00000507318.1	ENSG00000250072.5	CTC-529P8.1	lincRNA	0.019445	0	0	0
ENST00000619646.1	ENSG00000276790.1	RP11-290H9.5	antisense	0.019574	0.086961	0.213314	0
ENST00000605385.1	ENSG00000282915.1	RP11-205A8.4	sense_intronic	0.019658	0	0	0.011563
ENST00000619686.1	ENSG00000277144.1	RP11-59H7.4	lincRNA	0.019702	0	0.068355	0.001779
ENST00000575727.5	ENSG00000215067.9	ALOX12-AS1	antisense	0.019875	0	0.008927	0.256716
ENST00000555968.1	ENSG00000258727.1	RP11-66N24.3	antisense	0.019979	0.052406	0.097205	0.10723
ENST00000453491.2	ENSG00000225302.2	RP11-539I5.1	antisense	0.020325	0.161611	0.141501	0.043222
ENST00000604333.1	ENSG00000270876.1	ZNF30-AS1	lincRNA	0.021073	0.121312	0.088387	0.128809
ENST00000415067.1	ENSG00000204261.8	PSMB8-AS1	lincRNA	0.02121	0	0	0.010484
ENST00000617440.1	ENSG00000275322.1	RP11-262A16.1	lincRNA	0.021219	0.193732	0.233903	0.162954
ENST00000438096.1	ENSG00000228791.7	THRB-AS1	processed_transcript	0.021233	0	0	0
ENST00000623686.1	ENSG00000221953.5	C1orf229	lincRNA	0.021294	0.075551	0.122928	0.02182
ENST00000419889.1	ENSG00000235279.1	RP11-539E19.2	sense_intronic	0.021461	0	0	0.129729
ENST00000610146.1	ENSG00000273002.1	RP11-336K24.12	antisense	0.021567	0.319937	0.096202	0.213369
ENST00000565934.1	ENSG00000260276.2	RP11-77H9.2	antisense	0.021672	0.189909	0.085211	0.149178
ENST00000441167.1	ENSG00000234913.1	XXbac-B476C20.13	sense_intronic	0.021698	0.007603	0.044541	0.015501
ENST00000573346.5	ENSG00000262580.5	RP11-334C17.5	antisense	0.021718	0.028861	0.103619	0.122685
ENST00000430626.1	ENSG00000233858.4	AC026904.1	lincRNA	0.021742	0.229007	0.036604	0.026404
ENST00000547009.1	ENSG00000257509.1	RP11-762I7.4	sense_intronic	0.021814	0	0	0
ENST00000440001.2	ENSG00000231889.7	TRAF3IP2-AS1	antisense	0.021835	0	1.1794	2.5e-05
ENST00000607571.1	ENSG00000271754.1	RP3-337H4.9	antisense	0.021836	0.023766	0.075709	0.26849
ENST00000622917.1	ENSG00000279700.1	RP13-554M15.2	TEC	0.022031	0.054743	0.089938	0.056277
ENST00000624203.1	ENSG00000279836.1	RP11-648O15.2	TEC	0.022302	0.035167	0	0.10515
ENST00000562848.1	ENSG00000260597.1	AC012531.25	lincRNA	0.022427	0.091946	0.054913	0.032395
ENST00000608792.1	ENSG00000233117.2	LINC00702	lincRNA	0.022715	0.034533	0.104264	0.060195
ENST00000623817.1	ENSG00000280067.1	CTD-2600H12.2	TEC	0.02346	0.016454	0.04798	0.016772
ENST00000566974.1	ENSG00000261054.1	RP11-6O2.4	antisense	0.02346	0.036992	0	0
ENST00000602411.1	ENSG00000269894.1	RP11-1020A11.1	sense_intronic	0.023694	0	0	0
ENST00000617901.1	ENSG00000277151.1	RP11-380B4.3	lincRNA	0.023792	0.010719	0.012244	0
ENST00000605830.5	ENSG00000271270.5	TMCC1-AS1	antisense	0.024069	0	0.047723	0
ENST00000613068.1	ENSG00000275106.1	RP11-309L24.10	lincRNA	0.024346	0.215863	0.111428	0.185632
ENST00000557304.1	ENSG00000258660.1	RP4-693M11.3	antisense	0.024488	0	0	0
ENST00000421767.1	ENSG00000179406.6	LINC00174	lincRNA	0.024744	0.084096	0.130557	0.026019
ENST00000620859.4	ENSG00000228065.10	LINC01515	lincRNA	0.024855	0.20282	0	0
ENST00000435491.1	ENSG00000230532.1	AC091133.1	antisense	0.024995	0.026783	0.372667	0.127484
ENST00000450990.5	ENSG00000235257.8	ITGA9-AS1	processed_transcript	0.025168	0.033053	0.078477	0
ENST00000624337.1	ENSG00000280063.1	RP11-295D4.3	TEC	0.02521	0.106652	0.091478	0.059298
ENST00000438432.5	ENSG00000231890.7	DARS-AS1	antisense	0.025211	0.002991	0.738354	0
ENST00000620075.1	ENSG00000276931.1	RP11-161M6.6	sense_intronic	0.025247	0.711653	1.85903	0.15233
ENST00000610324.1	ENSG00000272419.5	RP11-403I13.8	processed_transcript	0.025351	0.613572	0.447891	0.069094
ENST00000476274.6	ENSG00000257524.5	RP11-203J24.9	processed_transcript	0.025418	0	0.098269	1.75764
ENST00000435388.1	ENSG00000230337.1	RP4-635E18.6	antisense	0.025425	0.161413	0.096516	1.37284
ENST00000582918	ENSG00000264384	RN7SL431P	misc_RNA	0.025486	0.021752	0	0
ENST00000494527	ENSG00000243702	RN7SL638P	misc_RNA	0.025699	0.476924	0	0.03731
ENST00000426991.2	ENSG00000229152.2	ANKRD10-IT1	sense_intronic	0.025844	0.165379	0.042529	0.129212
ENST00000509192.5	ENSG00000250765.5	AC138035.1	lincRNA	0.026001	0	0.419242	0.280351
ENST00000588291.1	ENSG00000266993.3	RP4-657D16.3	antisense	0.026523	0	0	0
ENST00000557546.1	ENSG00000258717.1	RP11-566J3.2	lincRNA	0.026536	0.140157	0.110928	0
ENST00000472338	ENSG00000240106	RN7SL146P	misc_RNA	0.026578	0.157426	0	0.064621
ENST00000547799.5	ENSG00000257433.5	RP1-197B17.3	antisense	0.026866	0.247622	0.130398	0.092649
ENST00000434244.5	ENSG00000230615.6	RP5-1198O20.4	lincRNA	0.027263	0.010777	0	0.049911
ENST00000599382.2	ENSG00000267838.2	AC008746.12	lincRNA	0.02732	0.064619	0.105445	0
ENST00000622896.1	ENSG00000276259.1	RP11-481J2.4	antisense	0.027539	0	0	0
ENST00000369071.4	ENSG00000177234.7	LINC01561	lincRNA	0.027584	0.104531	0.136458	0
ENST00000613918.1	ENSG00000274001.1	RP11-5G9.5	sense_intronic	0.027665	0.468738	0	0
ENST00000623804.1	ENSG00000279233.1	RP11-158L12.4	TEC	0.027737	0.059702	0.042734	0.061265
ENST00000642135	ENSG00000284747	AL034417.4	antisense_RNA	0.02788	0.058169	0.085863	0.090702
ENST00000628516.1	ENSG00000280924.1	LINC00628	lincRNA	0.027977	0	0.028795	0
ENST00000564224.1	ENSG00000261215.1	RP11-195F19.30	processed_transcript	0.028087	0.063202	0.046662	0.017306
ENST00000641059	ENSG00000284657	AL031432.5	lincRNA	0.028206	0.229039	0.12421	0.154335
ENST00000530263.1	ENSG00000255521.1	RP4-607I7.1	antisense	0.028302	0	0.469469	0
ENST00000470244	ENSG00000244356	RN7SL398P	misc_RNA	0.02864	0	0	0
ENST00000475393.1	ENSG00000240137.5	ERICH6-AS1	antisense	0.028662	0.396396	0.414585	0.09882
ENST00000623412.1	ENSG00000279894.1	GHc-857G6.7	TEC	0.028783	0	0	0
ENST00000425405.1	ENSG00000233625.1	RP5-905G11.3	lincRNA	0.028858	0	0.103886	0.054533
ENST00000623111.1	ENSG00000279010.1	RP5-1039K5.19	sense_overlapping	0.028895	0.035366	0.064269	0.027525
ENST00000623762.1	ENSG00000279555.1	RP11-426D19.1	TEC	0.028896	0.045174	0.044229	0.046477
ENST00000608917.1	ENSG00000273129.1	PACERR	lincRNA	0.028947	0.335292	0	0
ENST00000531426.1	ENSG00000254484.1	CTA-797E19.1	sense_intronic	0.02896	0.089834	0.179426	0.090727
ENST00000560363.1	ENSG00000259721.1	RP11-758N13.1	lincRNA	0.029218	0.494788	0.481093	0.061038
ENST00000571724.3	ENSG00000262877.4	RP11-1055B8.4	lincRNA	0.02923	0	0.039014	0
ENST00000415742.5	ENSG00000179818.13	PCBP1-AS1	processed_transcript	0.029482	0	0.378703	0.445662
ENST00000629393.1	ENSG00000281026.1	N4BP2L2-IT2	sense_intronic	0.029499	0.151575	0.107352	0.0707
ENST00000563228.5	ENSG00000261341.5	CTD-2568A17.1	lincRNA	0.029506	0.077512	0.052238	0.293396
ENST00000593060.5	ENSG00000267265.5	CTC-550B14.7	antisense	0.029811	0.519887	0.396444	0.617817
ENST00000567905.1	ENSG00000261342.1	AC006538.1	sense_intronic	0.030336	0.167425	0.175553	0
ENST00000540811.5	ENSG00000255864.5	RP11-444D3.1	lincRNA	0.030484	0	0.054906	0
ENST00000624558.1	ENSG00000279057.1	CTD-3126B10.5	TEC	0.030568	0.047659	0.017697	0.024464
ENST00000495287.1	ENSG00000244578.1	LINC01391	lincRNA	0.030578	0.031002	0	0
ENST00000538355.1	ENSG00000256940.1	RP11-783K16.5	antisense	0.030626	1.52348	0.933834	0.109169
ENST00000411553.2	ENSG00000228223.2	HCG11	lincRNA	0.030698	0.012677	0.00757	0.042799
ENST00000437461.1	ENSG00000227200.1	RP11-121A14.3	sense_intronic	0.030831	0.025409	0.084376	0.032003
ENST00000568686.1	ENSG00000261786.1	RP4-555D20.2	lincRNA	0.030841	0.048482	0.03886	0.02265
ENST00000609758.1	ENSG00000272940.1	CTA-384D8.33	lincRNA	0.031125	0.00959	0.303578	0.036828
ENST00000560237.1	ENSG00000259700.3	RP11-485O10.3	processed_transcript	0.031427	0.166917	0.048807	0.124558
ENST00000613921.1	ENSG00000277449.1	CEBPB-AS1	antisense	0.031504	0.088942	0.096681	0.051076
ENST00000555325.1	ENSG00000258922.1	CTD-2313J17.1	sense_intronic	0.031565	0.21792	0	0.173434
ENST00000454781.5	ENSG00000177640.15	CASC2	antisense	0.031634	0.19759	0.14812	0.008719
ENST00000623029.1	ENSG00000279996.1	CTB-139P11.2	TEC	0.031936	0	0	0
ENST00000602578.1	ENSG00000269924.1	RP11-697N18.4	sense_intronic	0.03197	0.100824	0.117223	0.230602
ENST00000437559.1	ENSG00000229896.2	RP11-456H18.2	lincRNA	0.032347	0	0	0
ENST00000623793.1	ENSG00000279199.1	RP11-749I16.3	TEC	0.032372	0.025523	0	0.087183
ENST00000579174.5	ENSG00000196295.11	AC005154.6	processed_transcript	0.032415	2.37644	0.216232	0.921304
ENST00000564621.1	ENSG00000247240.7	UBL7-AS1	antisense	0.032491	0.014738	0.083819	0.059321
ENST00000613066	ENSG00000277578	Metazoa_SRP	misc_RNA	0.033069	0.126112	0.063843	0.06597
ENST00000565399.1	ENSG00000259828.1	RP11-63E9.1	lincRNA	0.03309	0.018974	0	0
ENST00000438070.1	ENSG00000229321.1	AC008269.2	lincRNA	0.033296	0.024961	0.211967	0.057335
ENST00000546968.1	ENSG00000257556.1	RP11-44N21.1	lincRNA	0.033794	0	0.140231	0.008155
ENST00000605105.5	ENSG00000240288.7	GHRLOS	antisense	0.033825	0	0	0
ENST00000623593.1	ENSG00000279821.1	RP11-1334A24.5	TEC	0.033864	0.218904	0.191644	0.138644
ENST00000556904.5	ENSG00000214432.9	AC068831.10	antisense	0.034162	0.320653	0.760411	0.721448
ENST00000492442	ENSG00000265745	RN7SL375P	misc_RNA	0.034287	0.048342	0	0.095526
ENST00000419746.5	ENSG00000237298.8	TTN-AS1	antisense	0.034397	0.165726	0.100134	0.04418
ENST00000436293.6	ENSG00000189223.13	PAX8-AS1	processed_transcript	0.03441	0.471714	0.234843	0.025044
ENST00000613361.1	ENSG00000277938.1	RP5-965G21.3	lincRNA	0.034485	0.071422	0.053128	0.110904
ENST00000600987.1	ENSG00000268743.1	CTD-2538G9.5	sense_intronic	0.034777	0.12411	0.002334	0.104158
ENST00000620344.1	ENSG00000275902.1	RP13-1032I1.11	antisense	0.034843	0.107869	0	0
ENST00000512693.1	ENSG00000249476.1	CTD-2587M2.1	lincRNA	0.035155	0.014172	0.030303	0
ENST00000443093.2	ENSG00000234290.2	AC116366.6	antisense	0.03545	0.015245	0.029587	0.048692
ENST00000562143.1	ENSG00000260093.1	RP11-1E4.1	antisense	0.03569	0.160455	0	0.058323
ENST00000608189.4	ENSG00000228794.8	LINC01128	processed_transcript	0.03576	0.293399	0.177444	0.279223
ENST00000560351.2	ENSG00000259583.2	RP11-66B24.4	antisense	0.035853	0.023128	0	0
ENST00000610058.1	ENSG00000273156.1	RP11-127B20.2	lincRNA	0.036152	0	0	0
ENST00000636161	ENSG00000283696	AL592295.4	lincRNA	0.036171	0.290063	0	0.252515
ENST00000429328.2	ENSG00000224805.2	LINC00853	antisense	0.03625	0	0	0.263767
ENST00000630447.1	ENSG00000280639.1	RP11-96C21.2	lincRNA	0.036344	0.005912	0.028847	0
ENST00000370438.2	ENSG00000238039.1	AF011889.2	lincRNA	0.036582	0.121127	0	0
ENST00000570314.1	ENSG00000262879.5	RP11-156P1.3	processed_transcript	0.036619	0	0.296394	0.01141
ENST00000455929.1	ENSG00000233061.1	TTLL7-IT1	sense_intronic	0.037037	0.045424	0.031682	0.033051
ENST00000501400.1	ENSG00000246662.6	LINC00535	antisense	0.037682	0.02971	0.108729	0.076377
ENST00000441399.2	ENSG00000232160.6	RAP2C-AS1	antisense	0.037831	0.078142	0.044961	0.016542
ENST00000355837.4	ENSG00000196295.11	AC005154.6	processed_transcript	0.037961	0.056931	0.144852	0.101186
ENST00000507031.2	ENSG00000251417.2	RP11-1348G14.4	lincRNA	0.037989	0.126978	0.145356	0.009843
ENST00000530595.1	ENSG00000254602.1	AP000662.4	sense_overlapping	0.038052	0.18774	0.19249	0.049892
ENST00000629295.1	ENSG00000281392.1	LINC00506	lincRNA	0.038076	0.041208	0.057142	0.042612
ENST00000626538.1	ENSG00000281406.1	BLACAT1	lincRNA	0.038142	0	0.061737	0
ENST00000556411.1	ENSG00000258620.1	RP11-362L22.1	sense_intronic	0.038225	0	0.135753	0
ENST00000595059.1	ENSG00000269473.1	CTD-2619J13.19	lincRNA	0.038237	0.037124	0.089368	0.09576
ENST00000608012.1	ENSG00000273084.1	RP11-1275H24.3	lincRNA	0.038282	0.103763	0.039336	0.327971
ENST00000623986.1	ENSG00000279791.1	RP11-499E14.1	TEC	0.038482	0.066445	0.103943	0.023195
ENST00000568648.1	ENSG00000261291.1	RP11-295M3.2	sense_intronic	0.03869	0	0	0
ENST00000623483.1	ENSG00000279145.1	RP11-547D13.1	TEC	0.038719	0.05856	0.090794	0.013282
ENST00000623342.1	ENSG00000279078.1	SND1-IT1	lincRNA	0.038761	0.04584	0.089102	0.084497
ENST00000611703.1	ENSG00000274340.1	RP11-435J9.2	lincRNA	0.038801	0.067507	0.011981	0.137998
ENST00000449314.5	ENSG00000240050.5	RP1-93H18.1	lincRNA	0.038924	0.074281	0.060582	0
ENST00000595998.1	ENSG00000269189.1	RP11-573N10.1	sense_intronic	0.039078	0	0.088289	0
ENST00000572877.1	ENSG00000263120.1	RP5-1107A17.4	sense_intronic	0.039236	0.068413	0.054168	0.022279
ENST00000607857.1	ENSG00000271751.1	RP11-110I1.14	lincRNA	0.039297	0.455985	0.553768	0.293623
ENST00000438554.2	ENSG00000235426.2	RP11-342M3.5	antisense	0.039529	0.506025	0	0
ENST00000604716.1	ENSG00000270605.1	RP5-1092A3.4	antisense	0.039616	0.39807	0.133518	0.084603
ENST00000589259.1	ENSG00000266979.1	LINC01180	lincRNA	0.039625	0	0	0
ENST00000623165.3	ENSG00000280018.3	CH507-154B10.2	lincRNA	0.039645	0.117427	0.438714	0.609858
ENST00000546339	ENSG00000284697	AC006511.5	processed_transcript	0.03965	0.201661	0.337227	0.152105
ENST00000623208.1	ENSG00000279786.1	CTD-2014D20.1	TEC	0.039672	0.020875	0.071535	0.028514
ENST00000569091.1	ENSG00000260160.1	CTC-471J1.2	sense_overlapping	0.039725	0.058356	0.052238	0
ENST00000607363.1	ENSG00000272498.1	RP11-415F23.3	antisense	0.039785	0.100376	0.584718	0.244029
ENST00000623937.1	ENSG00000279901.1	CTD-2270P14.2	TEC	0.039852	0.270471	0.178647	0.08727
ENST00000613380	ENSG00000278700	Metazoa_SRP	misc_RNA	0.039936	0	0	0
ENST00000501075.2	ENSG00000247853.2	RP5-940J5.6	antisense	0.039996	0.106399	0.105412	0.052791
ENST00000566747.1	ENSG00000261578.1	RP11-21L23.2	sense_overlapping	0.040136	0.036174	0.106132	0.082687
ENST00000607036.1	ENSG00000272072.1	CTA-363E19.2	antisense	0.040501	0.025461	0	0.078119
ENST00000624141.1	ENSG00000279571.1	RP11-56D16.8	lincRNA	0.04089	0.175547	0	0.256405
ENST00000433673.1	ENSG00000236682.1	AC068282.3	lincRNA	0.041143	0.018973	0.055146	0.057006
ENST00000438412.5	ENSG00000231074.8	HCG18	antisense	0.041164	0.027077	0.201416	0.637489
ENST00000623988.1	ENSG00000279852.1	RP11-91J19.2	TEC	0.041507	0.033701	0.03408	0.025973
ENST00000424518.5	ENSG00000228630.5	HOTAIR	antisense	0.041525	0.046976	0.071852	0.121639
ENST00000503709.1	ENSG00000249673.6	NOP14-AS1	antisense	0.041561	0.007637	0	0.205148
ENST00000606930.1	ENSG00000271795.1	CTC-251D13.1	antisense	0.041676	0.050764	0.139873	0.084132
ENST00000602872.1	ENSG00000270067.1	CTC-487M23.5	antisense	0.041686	0.056667	0.15812	0.525056
ENST00000509144.2	ENSG00000251003.7	ZFPM2-AS1	processed_transcript	0.041851	0.182864	0.243003	0.16057
ENST00000564650.1	ENSG00000261643.1	RP11-529E10.6	sense_overlapping	0.041884	0.154105	0	0.11916
ENST00000598996.2	ENSG00000268388.5	FENDRR	lincRNA	0.04226	0	0.003164	0
ENST00000567102.1	ENSG00000260296.1	RP11-395I6.3	sense_overlapping	0.042597	0	0	0
ENST00000609669.1	ENSG00000272574.1	RP11-359K18.4	sense_intronic	0.043048	0.067726	0.030465	0.114222
ENST00000623828.1	ENSG00000279744.1	RP13-20L14.10	TEC	0.043507	0.033214	0.089708	0.070047
ENST00000584329	ENSG00000264501	RN7SL731P	misc_RNA	0.043511	0.074681	0.006	0.058595
ENST00000535337.1	ENSG00000256546.1	AC156455.1	processed_transcript	0.044268	0.040068	0.149425	0.122669
ENST00000570409.1	ENSG00000263235.1	RP11-461A8.4	sense_overlapping	0.044346	0.319466	0.500217	0.426349
ENST00000623994.1	ENSG00000280332.1	CTD-2013N17.6	TEC	0.044679	0.123269	0.083492	0.046781
ENST00000584036.1	ENSG00000264596.1	RP11-678G15.1	sense_intronic	0.044714	0.058757	0.115055	0.011979
ENST00000507838.1	ENSG00000249500.1	LINC01179	lincRNA	0.044726	0.041893	0	0.016051
ENST00000609320.1	ENSG00000273451.1	RP4-569M23.4	sense_intronic	0.045366	0.197149	0.040585	0.076376
ENST00000624598.1	ENSG00000280388.1	RP11-229D13.3	TEC	0.045413	0.020542	0.016158	0.077143
ENST00000613942	ENSG00000245694	CRNDE	lincRNA	0.045661	0.007288	0	0.037142
ENST00000433530.5	ENSG00000223482.7	NUTM2A-AS1	antisense	0.045872	0.139922	0.179606	0.044363
ENST00000597203.1	ENSG00000213904.8	LIPE-AS1	antisense	0.04588	0	0	0
ENST00000509202.1	ENSG00000227953.6	LINC01341	processed_transcript	0.045921	0.027387	0	0
ENST00000624979.1	ENSG00000279250.1	RP11-46D1.2	TEC	0.046086	0.441273	0	0.06173
ENST00000498732.5	ENSG00000203930.10	LINC00632	lincRNA	0.046114	0.453966	0.831466	0.365595
ENST00000625052.1	ENSG00000279236.1	RP11-120K19.3	TEC	0.046127	0	0.042159	0
ENST00000624757.1	ENSG00000278974.1	RP11-756P10.6	TEC	0.046273	0.256483	0.081896	0.062701
ENST00000464584	ENSG00000240294	RN7SKP241	misc_RNA	0.046279	0.003884	0.014603	0.0155
ENST00000617013.1	ENSG00000277152.1	RP11-622C24.2	lincRNA	0.046442	0.056452	0.005495	0.014374
ENST00000583740.5	ENSG00000204650.13	CRHR1-IT1	processed_transcript	0.046561	0.016237	0	0
ENST00000552486.1	ENSG00000258355.1	RP11-651L5.2	sense_intronic	0.046834	0.241139	0.413798	0.075742
ENST00000556400.5	ENSG00000257621.7	PSMA3-AS1	antisense	0.046849	0	0.052617	0
ENST00000614539.1	ENSG00000276115.1	RP11-817I4.2	sense_intronic	0.046851	0.157078	0.070885	0
ENST00000448927.1	ENSG00000184441.4	AP001062.7	antisense	0.046888	0.06076	0.129316	0.089877
ENST00000607412.1	ENSG00000229267.2	AC072062.1	antisense	0.0471	0.178015	0.159854	0.17955
ENST00000583460.1	ENSG00000227036.6	LINC00511	lincRNA	0.047638	0	0	0.153142
ENST00000623911.1	ENSG00000279149.1	RP11-374F3.5	TEC	0.047646	0	0	0.011611
ENST00000412497.1	ENSG00000229728.1	RP11-314N13.3	antisense	0.047684	0.171106	0.347968	0.178725
ENST00000470634	ENSG00000241785	RN7SL390P	misc_RNA	0.047688	0.040046	0	0
ENST00000425802.1	ENSG00000223390.1	RP11-91A18.4	antisense	0.047767	0.452399	0.221024	0.122378
ENST00000427109.1	ENSG00000233901.5	LINC01503	lincRNA	0.047993	0	0	0
ENST00000642133	ENSG00000223812	AC073365.1	lincRNA	0.048019	0.093861	0.078071	0.128961
ENST00000456414.2	ENSG00000224950.2	RP5-1086K13.1	lincRNA	0.049037	0	0.056191	0.008393
ENST00000588369.1	ENSG00000267672.1	CTD-2293H3.1	sense_intronic	0.049104	0.093329	0	0.094713
ENST00000428945.1	ENSG00000237301.1	RP4-680D5.2	antisense	0.04934	0.04776	0	0.027165
ENST00000634712.1	ENSG00000218510.6	LINC00339	lincRNA	0.04954	0	0.107566	0.135095
ENST00000637634	ENSG00000283635	AC012485.3	antisense_RNA	0.04959	0.081807	0	0.019104
ENST00000502102.2	ENSG00000247363.2	RP11-637A17.2	lincRNA	0.049785	0.129787	0.254132	0.062282
ENST00000478103.6	ENSG00000175061.17	LRRC75A-AS1	processed_transcript	0.049974	0	0.522095	0.93958
ENST00000624567.1	ENSG00000279957.1	RP11-141B14.2	TEC	0.050009	0.06119	0.015294	0
ENST00000571975.1	ENSG00000263276.1	RP11-96D1.10	sense_overlapping	0.050192	0.018473	0.00087	0.000448
ENST00000553105.1	ENSG00000257176.2	RP11-996F15.2	antisense	0.050381	0.015875	0.062381	0.040591
ENST00000456176.5	ENSG00000231858.5	AC067945.4	processed_transcript	0.050449	0.047603	0.072085	0.092187
ENST00000623674.1	ENSG00000279166.1	RP11-107E5.3	TEC	0.050584	0.043145	0.248462	0.103481
ENST00000422519.1	ENSG00000224635.1	RP4-564F22.5	lincRNA	0.050746	0.095847	0.46644	0.236485
ENST00000450081.5	ENSG00000215190.8	LINC00680	lincRNA	0.051087	0	0.053364	0.083124
ENST00000581816.1	ENSG00000215417.10	MIR17HG	processed_transcript	0.051193	0.111486	0.035393	0.06056
ENST00000641308	ENSG00000284669	AC092053.3	antisense_RNA	0.051216	0.221641	0.05419	0.023276
ENST00000501211.2	ENSG00000253284.2	RP11-282K24.3	sense_intronic	0.051225	0.056046	0.05983	0.092782
ENST00000440574.1	ENSG00000231908.1	IDH1-AS1	antisense	0.051295	0.14189	0.101998	0.485613
ENST00000599810.1	ENSG00000267872.1	RP11-157B13.7	lincRNA	0.051665	0.012914	0.044313	0
ENST00000560873.1	ENSG00000259546.1	RP11-351M8.2	antisense	0.051956	0.114978	0	0.28057
ENST00000610352	ENSG00000276645	Metazoa_SRP	misc_RNA	0.052264	0.100177	0	0.026322
ENST00000439819.5	ENSG00000235706.7	DICER1-AS1	antisense	0.052469	0	0	0
ENST00000450044.1	ENSG00000223960.6	AC009948.5	antisense	0.052574	1.17044	0.22692	0
ENST00000457290.2	ENSG00000238273.3	AC012360.6	antisense	0.052576	0.049458	0.006688	0.051574
ENST00000609475.1	ENSG00000272977.1	CTA-390C10.10	sense_intronic	0.052696	0.078264	0.069211	0.025734
ENST00000606125.1	ENSG00000272316.1	XXbac-BPGBPG55C20.2	lincRNA	0.052781	0.085791	0.03352	0.064471
ENST00000619354.1	ENSG00000274698.1	RP11-71L14.4	lincRNA	0.053137	0.037984	0	0.01898
ENST00000564269.1	ENSG00000261318.1	RP11-653J6.1	antisense	0.05338	0.131551	0.027819	0.077901
ENST00000399196.1	ENSG00000214894.6	LINC00243	lincRNA	0.05405	0.390597	0	0.317383
ENST00000450535.5	ENSG00000177410.12	ZFAS1	antisense	0.054139	1.16057	4.59581	0.028984
ENST00000572358.1	ENSG00000262119.1	RP11-483C6.1	sense_intronic	0.0543	0	0.15715	0
ENST00000524047.5	ENSG00000253641.5	LINCR-0001	lincRNA	0.054406	0	0	0
ENST00000364331	ENSG00000201201	RN7SKP118	misc_RNA	0.054639	0	0	0.009498
ENST00000641650	ENSG00000284624	AC092902.5	processed_transcript	0.054719	0	0	0.047176
ENST00000563624.1	ENSG00000261168.1	RP11-68I18.10	sense_overlapping	0.054782	0.021843	0	0.000922
ENST00000565387.2	ENSG00000261351.2	CTD-3185P2.1	antisense	0.054962	0.137066	0.104091	0.158114
ENST00000531827.1	ENSG00000246523.7	RP11-736K20.6	lincRNA	0.055042	0	0.569357	0.178488
ENST00000425412.1	ENSG00000233461.5	RP11-295G20.2	antisense	0.055323	0.069238	0.010113	0.238907
ENST00000428191.1	ENSG00000236977.1	ANKRD44-IT1	sense_intronic	0.055411	0.087302	0	0
ENST00000457898.1	ENSG00000226029.1	RP4-798A10.2	lincRNA	0.055566	0.023326	0.179635	0.08018
ENST00000549241.1	ENSG00000257607.1	RP11-449P15.1	antisense	0.055665	0.036607	0.223761	0.029843
ENST00000376797.7	ENSG00000204623.8	ZNRD1-AS1	antisense	0.056136	0.104011	0.327491	0.049552
ENST00000635333.1	ENSG00000249738.7	AC008697.1	lincRNA	0.056205	0	0	0
ENST00000512856.1	ENSG00000248734.2	CTD-2260A17.1	antisense	0.056349	0.052481	0.05588	0.057497
ENST00000602920.5	ENSG00000225470.6	JPX	lincRNA	0.056512	1.2978	1.45667	0.768194
ENST00000484698.5	ENSG00000242759.6	LINC00882	lincRNA	0.056539	0.099238	0.095591	0.024388
ENST00000609497.5	ENSG00000272894.5	RP5-1159O4.1	lincRNA	0.056599	0.143624	0.070446	0.07322
ENST00000622968.1	ENSG00000279759.1	CTC-425O23.5	TEC	0.056752	0.042843	0.12702	0.100439
ENST00000624313.1	ENSG00000279422.1	RP11-641J8.1	TEC	0.057328	0.389126	0	0
ENST00000533552.2	ENSG00000255008.2	AP000442.4	lincRNA	0.05734	0.439263	0.072679	0.346034
ENST00000616993.1	ENSG00000272419.5	RP11-403I13.8	processed_transcript	0.057443	0	0.230301	0.093613
ENST00000606790.1	ENSG00000272482.1	RP11-474O21.5	lincRNA	0.05749	0.396497	0.069392	1.79017
ENST00000548687.5	ENSG00000258168.5	RP11-588H23.3	antisense	0.057548	0.032571	0.079404	0.051988
ENST00000623514.1	ENSG00000279659.1	RP11-177G23.1	TEC	0.05756	0.216825	0.112203	0.058408
ENST00000414157.1	ENSG00000229656.6	RP11-462L8.1	lincRNA	0.057736	0.296676	0.300689	0
ENST00000561652.1	ENSG00000260966.1	RP11-690D19.3	sense_overlapping	0.057756	0.078234	0.07615	0.022673
ENST00000622201.1	ENSG00000274421.1	RP11-386J22.3	sense_intronic	0.057885	0	0	0.015507
ENST00000433228.1	ENSG00000235834.1	RP1-60N8.1	sense_intronic	0.058015	0.100666	0.131365	0.044263
ENST00000440492.1	ENSG00000233975.1	RP11-288L9.1	lincRNA	0.058196	0	0	0
ENST00000412749.1	ENSG00000234072.1	AC074117.10	antisense	0.058212	0	0	0
ENST00000462565.1	ENSG00000242474.2	AC093627.9	lincRNA	0.058328	0.035134	0.013714	0.291499
ENST00000457234.2	ENSG00000213904.8	LIPE-AS1	antisense	0.058382	0	0	0
ENST00000555918.1	ENSG00000258938.1	RP11-317N8.5	antisense	0.058489	0.309679	0.054935	0.16729
ENST00000573187.1	ENSG00000233223.2	AC113189.5	antisense	0.058634	0.455922	0.088867	1.08302
ENST00000592032.1	ENSG00000267225.1	WDR7-OT1	sense_overlapping	0.058643	0	0	0.018014
ENST00000638898	ENSG00000279342	AP000866.6	sense_intronic	0.058777	0.124177	0.03889	0.170144
ENST00000540566.1	ENSG00000226711.6	FAM66C	antisense	0.059046	0	0	0
ENST00000624318.1	ENSG00000279476.1	RP11-391L3.3	TEC	0.059085	0.145272	0.019838	0.072588
ENST00000564464.1	ENSG00000259891.1	CTA-204B4.2	antisense	0.059268	0.083829	0.020824	0
ENST00000437389.5	ENSG00000229694.6	RP11-305L7.6	lincRNA	0.059307	0	0	0
ENST00000624600.1	ENSG00000279434.1	RP11-85K15.3	TEC	0.059361	0.023401	0	0
ENST00000562691.2	ENSG00000261324.2	RP11-174G6.5	sense_overlapping	0.05955	0.048761	0.076323	0.055245
ENST00000323380.7	ENSG00000179141.9	MTUS2-AS1	antisense	0.059862	0.199287	0.495043	0
ENST00000594911.5	ENSG00000226312.7	CFLAR-AS1	antisense	0.059897	0.298729	0.187923	0.428603
ENST00000392688.6	ENSG00000237975.6	FLG-AS1	antisense	0.059936	0.006329	0	0
ENST00000425932.5	ENSG00000198590.11	C3orf35	lincRNA	0.060048	0.04593	0	0.072747
ENST00000500612.1	ENSG00000247324.2	RP11-510M2.2	antisense	0.060254	0.116266	0	0.010581
ENST00000546956.1	ENSG00000176593.7	CTD-2368P22.1	processed_transcript	0.060323	0	0	0.03514
ENST00000626479.1	ENSG00000281207.1	SLFNL1-AS1	antisense	0.060688	0.105321	0.095911	0.118357
ENST00000442292.2	ENSG00000273443.1	RP11-54O7.18	lincRNA	0.060773	0.1047	0.03358	0.11841
ENST00000499504.7	ENSG00000246523.7	RP11-736K20.6	lincRNA	0.060803	0.092992	0.141013	0.069132
ENST00000430883.5	ENSG00000243902.6	ELFN2	sense_overlapping	0.060978	0	0.018841	0
ENST00000580291.5	ENSG00000235530.6	AC087294.2	antisense	0.060983	0.258766	0.235781	0.222844
ENST00000522674.1	ENSG00000240990.9	HOXA11-AS	antisense	0.060998	0.243657	0.209781	0
ENST00000418765.5	ENSG00000215190.8	LINC00680	lincRNA	0.061027	0.212902	0.592179	0.169297
ENST00000416689.1	ENSG00000227533.5	SLC2A1-AS1	lincRNA	0.061309	0.139476	0.09594	0.034885
ENST00000455788.1	ENSG00000236263.1	RP11-263K19.6	antisense	0.061465	0	0	0
ENST00000574705.1	ENSG00000262712.1	RP11-295D4.1	sense_intronic	0.061676	0.057316	0.076176	0.019794
ENST00000591343.1	ENSG00000267222.1	RP11-194N12.2	sense_intronic	0.061861	0.001755	0.072623	0.124007
ENST00000418747.2	ENSG00000234771.3	SLC25A25-AS1	antisense	0.061931	0.10327	0.152208	0.064939
ENST00000569334.1	ENSG00000259849.1	VENTXP1	lincRNA	0.061962	0	0	0
ENST00000501931.1	ENSG00000246877.1	DNM1P35	antisense	0.062014	0	0	0
ENST00000442941.1	ENSG00000225822.4	UBXN7-AS1	antisense	0.062076	0.105624	0.288471	0
ENST00000527406.1	ENSG00000246273.6	SBF2-AS1	antisense	0.062446	0.658142	0.226645	0.136797
ENST00000575741.1	ENSG00000262903.1	RP11-235E17.6	antisense	0.062585	0.14856	0.07145	0.248186
ENST00000568836.1	ENSG00000259967.1	RP11-2E17.2	lincRNA	0.062676	0.127431	0	0
ENST00000483342.5	ENSG00000174365.19	SNHG11	processed_transcript	0.062714	0.034161	0.027093	0.395332
ENST00000493781	ENSG00000244218	RN7SL81P	misc_RNA	0.06279	0.341335	0	0.072054
ENST00000376609.1	ENSG00000204584.1	RP11-304F15.3	antisense	0.062843	0.018052	0.042255	0.089787
ENST00000624725.1	ENSG00000278983.1	RP11-426J5.3	TEC	0.063074	0.016027	0.020801	0.035397
ENST00000552815.1	ENSG00000272368.2	RP4-605O3.4	antisense	0.063209	0.930978	0.283613	0.389735
ENST00000504840.1	ENSG00000248749.1	RP11-42A4.1	lincRNA	0.063314	0.026429	0	0.060212
ENST00000601985.5	ENSG00000241288.7	RP11-379B18.5	processed_transcript	0.063366	0.056289	0.197371	0
ENST00000458392.1	ENSG00000232300.1	FAM215B	lincRNA	0.063646	0.008596	0	0.019855
ENST00000562904.1	ENSG00000261584.1	RP11-457M11.5	lincRNA	0.063659	0.049183	0.048441	1.09232
ENST00000428292.1	ENSG00000227482.1	RP11-18B16.2	lincRNA	0.063957	0	0.10612	0
ENST00000454588.1	ENSG00000227192.1	RP1-45I4.3	lincRNA	0.064103	0	0	0.035002
ENST00000639766	ENSG00000283828	AL137002.2	antisense_RNA	0.064454	0.029644	0.229172	0.069067
ENST00000586421.1	ENSG00000267270.5	PARD6G-AS1	antisense	0.06446	0	0	0.044449
ENST00000446489.1	ENSG00000229512.1	AC068580.5	sense_intronic	0.064627	0.39943	0.140906	0.008178
ENST00000558899.2	ENSG00000259456.3	ADNP-AS1	antisense	0.06475	0	0.197862	0.133117
ENST00000609127.1	ENSG00000229563.6	LINC01204	lincRNA	0.064879	0.03072	0.031912	0.132007
ENST00000587434.1	ENSG00000267601.1	RP11-323N12.5	antisense	0.064962	0	0	0
ENST00000547845.5	ENSG00000246985.7	SOCS2-AS1	processed_transcript	0.064977	0.23035	0.349208	0.050595
ENST00000445418.1	ENSG00000233296.1	AC092159.2	antisense	0.06513	0.111383	0.052532	0.036538
ENST00000607641.3	ENSG00000227954.6	TARID	antisense	0.065288	0.168234	0.102224	0.076694
ENST00000616512.1	ENSG00000275437.1	RP5-908M14.10	sense_intronic	0.065356	0.097302	0.211347	0.088408
ENST00000529261	ENSG00000283341	AC068205.2	processed_transcript	0.06616	1.69005	0.69008	0.412926
ENST00000612986.1	ENSG00000276007.1	RP11-358L22.3	sense_intronic	0.066169	0.050083	0.108966	0.106356
ENST00000519454.5	ENSG00000170919.15	TPT1-AS1	antisense	0.066429	0	0.240564	0
ENST00000570786.1	ENSG00000263327.6	TAPT1-AS1	antisense	0.066664	0.353768	0.024002	0.048917
ENST00000591569.1	ENSG00000266958.1	AC006126.3	antisense	0.066782	0.015796	0.054451	0.335902
ENST00000606150.5	ENSG00000215022.7	RP1-257A7.4	antisense	0.066858	0.040541	0.132069	0.136996
ENST00000440197.2	ENSG00000236756.4	DNAJC9-AS1	antisense	0.067187	0.039575	0.05068	0.012394
ENST00000505254.6	ENSG00000249669.7	MIR143HG	lincRNA	0.067282	0	0.009116	0
ENST00000580270.1	ENSG00000266368.1	RP11-1096G20.5	antisense	0.067327	0.117441	0.034856	0.030895
ENST00000623844.1	ENSG00000279479.1	RP11-91I8.2	TEC	0.067342	0	0.019241	0.010016
ENST00000575034.5	ENSG00000263069.5	CTD-2047H16.4	antisense	0.067495	0.010383	0.063709	0.027348
ENST00000558702.1	ENSG00000259215.1	RP11-253M7.4	lincRNA	0.06752	0	0	0
ENST00000525233.1	ENSG00000254791.1	FAR1-IT1	sense_intronic	0.067548	0.549099	0.495718	0.236509
ENST00000513207.2	ENSG00000251323.2	RP11-452H21.4	lincRNA	0.067637	0.068109	0.123557	0.321435
ENST00000581712.1	ENSG00000264635.1	RP11-769O8.3	sense_intronic	0.06773	0.06771	0	0.060191
ENST00000576632.1	ENSG00000262172.1	CTD-2529O21.1	sense_intronic	0.067837	0	0	0
ENST00000442166.2	ENSG00000224729.5	PCOLCE-AS1	antisense	0.067972	0.060381	0.014065	0.077442
ENST00000447139.1	ENSG00000229334.1	AC046143.3	antisense	0.068018	0.321506	0.622429	0.433406
ENST00000444359.1	ENSG00000227492.1	RP11-316M21.6	antisense	0.06807	0.244982	0.043873	0
ENST00000439751.2	ENSG00000227172.2	AC011290.4	antisense	0.06814	0.242178	0.058081	0.080839
ENST00000431813.1	ENSG00000236709.1	DAPK1-IT1	sense_intronic	0.068151	0.108005	0.154184	0
ENST00000552334.1	ENSG00000257151.1	PWAR6	lincRNA	0.068225	0.090301	0.038137	0.241929
ENST00000505668.1	ENSG00000251023.1	RP11-549J18.1	sense_intronic	0.068537	0	0.005585	0.00612
ENST00000568280.1	ENSG00000260196.1	RP1-239B22.5	antisense	0.06863	0.098599	0.09615	0.172438
ENST00000618757.4	ENSG00000241769.7	LINC00893	antisense	0.068647	0.188076	0.013379	0.109962
ENST00000557800.1	ENSG00000259744.1	RP11-138H8.6	sense_intronic	0.069118	0.050212	0.217393	0.064799
ENST00000589950.1	ENSG00000224505.2	AC002117.1	antisense	0.069158	0.173	0.022982	0
ENST00000624273.1	ENSG00000279443.1	RP4-669K10.8	TEC	0.06925	0.045408	0.061594	0.258731
ENST00000587320.1	ENSG00000267325.1	LINC01415	lincRNA	0.069321	0.178625	0.196244	0.167822
ENST00000497452.5	ENSG00000244040.5	IL12A-AS1	antisense	0.069398	0.097706	0.136885	0.133749
ENST00000510694.2	ENSG00000249550.6	LINC01234	lincRNA	0.069765	0.088417	0.252842	0.032927
ENST00000608771.1	ENSG00000272750.1	RP11-378J18.8	antisense	0.069871	0.029228	0	0.007278
ENST00000594776.1	ENSG00000269807.1	AC007292.4	antisense	0.069884	0	0	0
ENST00000416406.1	ENSG00000225450.1	RP3-508I15.14	antisense	0.070025	0	0	0
ENST00000524412.1	ENSG00000270060.1	RP11-390K5.6	sense_intronic	0.070243	1.02678	0.886687	0.056911
ENST00000514840.1	ENSG00000249664.1	CTD-2227C6.2	lincRNA	0.070327	0.005209	0	0.057787
ENST00000641293	ENSG00000224934	AL391684.1	lincRNA	0.070591	0	0	0.058538
ENST00000449449.6	ENSG00000231889.7	TRAF3IP2-AS1	antisense	0.070597	1.08659	1.04063	0
ENST00000606441.1	ENSG00000272277.1	RP1-40E16.12	antisense	0.07071	0.205011	0.064627	0.159041
ENST00000585471.1	ENSG00000267121.5	CTD-2020K17.1	antisense	0.070751	0.056048	0.007783	0.037993
ENST00000623601.1	ENSG00000280389.1	RP11-512M8.11	TEC	0.07079	0.023842	0	0
ENST00000577215	ENSG00000263432	RN7SL689P	misc_RNA	0.070829	0	0.172253	0.355201
ENST00000559041.1	ENSG00000259713.1	RP11-429B14.1	sense_overlapping	0.07198	0	0	0
ENST00000492040.1	ENSG00000239791.1	AC002310.7	antisense	0.072302	0.139159	0.283322	0.181405
ENST00000539259.1	ENSG00000250132.6	RP11-359B12.2	antisense	0.072305	0.722063	0.659471	0
ENST00000625035.1	ENSG00000279589.1	RP11-454F8.4	TEC	0.072312	0	0	0.008098
ENST00000511073.1	ENSG00000249867.5	RP11-115J23.1	lincRNA	0.07234	0.17897	0.356434	0.169457
ENST00000623765.1	ENSG00000279246.1	RP11-286N22.14	TEC	0.072515	0.018003	0.016031	0.025723
ENST00000499178.2	ENSG00000246090.6	RP11-696N14.1	antisense	0.072523	0.048912	0	0.043341
ENST00000614652.1	ENSG00000277662.1	RP11-74J13.9	sense_intronic	0.072559	0.019069	0.128701	0.214207
ENST00000431012.5	ENSG00000204623.8	ZNRD1-AS1	antisense	0.072925	0.109582	0.050631	0.131038
ENST00000507388.1	ENSG00000250657.1	RP11-1E6.1	processed_transcript	0.073147	0.116394	0.166826	0.035493
ENST00000413722.5	ENSG00000223482.7	NUTM2A-AS1	antisense	0.073205	0.228417	0.13551	0.05062
ENST00000584957.2	ENSG00000265478.2	CTD-2145A24.5	lincRNA	0.073222	0.078578	0	0.000523
ENST00000481220.5	ENSG00000197989.13	SNHG12	antisense	0.073255	0.672066	0.768167	1.56052
ENST00000450443.1	ENSG00000225205.5	AC093818.1	antisense	0.073326	0.152544	0.249878	0.137288
ENST00000623319.1	ENSG00000280033.1	CTD-2095E4.3	TEC	0.07334	0.044663	0.180744	0.126199
ENST00000572471.1	ENSG00000262721.1	AC106782.20	sense_overlapping	0.073392	0.028992	0	0.023167
ENST00000621575.1	ENSG00000276672.1	RP11-142E9.1	sense_intronic	0.073854	0.065309	0.075965	0.199618
ENST00000615691.4	ENSG00000239665.8	RP11-295P9.3	processed_transcript	0.074035	0.088055	0.02671	0.141059
ENST00000434786.2	ENSG00000281195.1	ZNF638-IT1	processed_transcript	0.074084	0.093699	0.056273	0.089215
ENST00000500765.1	ENSG00000248019.2	FAM13A-AS1	antisense	0.074271	0	0	0
ENST00000425740.7	ENSG00000236017.8	ASMTL-AS1	antisense	0.07428	0.490072	0.299748	0.418253
ENST00000607464.1	ENSG00000271964.1	RP11-415F23.2	antisense	0.074445	0.28887	0.008789	0.193096
ENST00000426021.5	ENSG00000177640.15	CASC2	antisense	0.074547	0.005865	0.061612	0.013234
ENST00000566070.1	ENSG00000259807.1	RP11-426C22.4	lincRNA	0.074736	0.00903	0.234384	0
ENST00000541558.5	ENSG00000226711.6	FAM66C	antisense	0.074877	0.191352	0.208665	0.090081
ENST00000570809.1	ENSG00000262228.2	RP11-676J12.4	lincRNA	0.075092	0.032402	0.010575	0.022019
ENST00000624272.3	ENSG00000224186.8	C5orf66	antisense	0.075095	0.244373	0.283465	0.016153
ENST00000433902.2	ENSG00000206417.8	H1FX-AS1	antisense	0.075157	0	0	0
ENST00000607298.1	ENSG00000271734.1	RP1-111B22.3	lincRNA	0.075232	0	0.157943	0
ENST00000451962.5	ENSG00000234520.5	HRAT17	lincRNA	0.075334	0	0.129018	0.202794
ENST00000528983.1	ENSG00000255446.1	CTD-2531D15.4	antisense	0.075581	0.102332	0.214451	0.166418
ENST00000435394.5	ENSG00000229563.6	LINC01204	lincRNA	0.076012	0.034081	0.092233	0.059703
ENST00000611435	ENSG00000278696	RN7SL82P	misc_RNA	0.07608	0.152759	0	0
ENST00000575039.1	ENSG00000263293.2	THCAT158	antisense	0.076344	0.21952	0.092104	0.096793
ENST00000591271.5	ENSG00000204650.13	CRHR1-IT1	processed_transcript	0.076378	0	0.011505	0
ENST00000521025.1	ENSG00000253200.1	RP11-582J16.5	antisense	0.076393	0.358375	0.276645	0.07944
ENST00000602835.1	ENSG00000270096.1	RP11-362K14.6	antisense	0.076809	0.037849	0.044469	0.06173
ENST00000588798.1	ENSG00000267030.1	CTB-50L17.7	antisense	0.076947	0	0.074577	0
ENST00000586394.1	ENSG00000267274.1	CTD-2006C1.12	sense_overlapping	0.077056	0.00891	0	0.075689
ENST00000622889.1	ENSG00000275097.1	RP11-627K11.6	3prime_overlapping_ncrna	0.077524	2.13805	0.045451	0.103581
ENST00000502764.2	ENSG00000230148.8	HOXB-AS1	antisense	0.077794	0.074484	0.111074	0
ENST00000619222.4	ENSG00000215386.10	MIR99AHG	lincRNA	0.078347	0.033039	0.005339	0.025991
ENST00000419808.5	ENSG00000231890.7	DARS-AS1	antisense	0.078509	0.775158	0.176993	0.49891
ENST00000625135.1	ENSG00000279977.1	CTD-3222D19.4	TEC	0.07878	0.072505	0.054019	0.084465
ENST00000506314.1	ENSG00000232021.6	LEF1-AS1	processed_transcript	0.078929	0.130466	0.024855	0.073931
ENST00000612792.1	ENSG00000274925.1	CTD-2547G23.4	lincRNA	0.078967	0.143607	0.038705	0.111276
ENST00000590715.1	ENSG00000267783.1	CTB-55O6.10	antisense	0.078984	0.056765	0	0.151913
ENST00000508564.1	ENSG00000250742.2	RP11-834C11.4	lincRNA	0.079026	0.137535	0.100857	0.181923
ENST00000573063.1	ENSG00000262691.1	CTC-277H1.7	processed_transcript	0.07918	0.063726	0.041595	0.017418
ENST00000448987.1	ENSG00000224441.1	AC068831.3	antisense	0.079264	0.020659	0.327509	0.161258
ENST00000611343.1	ENSG00000277135.1	RP11-327J17.9	lincRNA	0.079648	0	0.105939	0
ENST00000399760.2	ENSG00000215196.4	AC091878.1	antisense	0.079661	0	0	0
ENST00000441955.2	ENSG00000229893.2	AC004549.6	antisense	0.079953	0.453062	0.20275	0.248737
ENST00000507794.2	ENSG00000281501.1	SEPSECS-AS1	antisense	0.080004	0.042377	0.036613	0.07295
ENST00000444409.1	ENSG00000241728.5	AP001062.8	sense_overlapping	0.080268	0.000829	0.00109	0.000586
ENST00000439928.2	ENSG00000228741.2	SPATA13	lincRNA	0.080324	0.011014	0.086268	0.027767
ENST00000612135.1	ENSG00000274265.4	CH17-189H20.1	lincRNA	0.080452	0.092223	0.724631	0.062457
ENST00000591056.1	ENSG00000267106.5	ZNF561-AS1	processed_transcript	0.080614	0.301695	0.304679	0.12481
ENST00000563315	ENSG00000261644	AC007728.2	antisense_RNA	0.080701	0.055591	0	0.027555
ENST00000442417.5	ENSG00000225205.5	AC093818.1	antisense	0.081044	0.113981	0.086695	0.177559
ENST00000572691.2	ENSG00000263072.6	ZNF213-AS1	antisense	0.081376	0.444274	0.118252	0.486491
ENST00000553559.1	ENSG00000247092.6	SNHG10	antisense	0.081638	0.064321	0.175153	0.282403
ENST00000602979.1	ENSG00000270154.1	RP11-419I17.1	lincRNA	0.081835	0.2556	0.075215	0.115558
ENST00000623064.1	ENSG00000280353.1	CTC-453G23.7	TEC	0.081876	0.023488	0.080488	0.005906
ENST00000595013.1	ENSG00000268751.1	SCGB1B2P	lincRNA	0.082004	0.182942	0.64563	0
ENST00000330490.3	ENSG00000182912.6	TSPEAR-AS2	antisense	0.082028	0.901963	0.649252	0.359943
ENST00000623914.3	ENSG00000274333.4	RP11-717F1.2	lincRNA	0.082146	0.032326	0.029606	0
ENST00000458371.1	ENSG00000227773.1	ASH1L-IT1	sense_intronic	0.08256	0.012693	0	0.055779
ENST00000416191.2	ENSG00000224934.2	RP11-441O15.3	lincRNA	0.082593	0.267466	0.161722	0.177881
ENST00000610476	ENSG00000276568	Metazoa_SRP	misc_RNA	0.082655	0.3086	0.008378	0
ENST00000561746.1	ENSG00000261098.1	RP11-819C21.1	lincRNA	0.082712	0.141643	0.084962	0.10006
ENST00000502171.2	ENSG00000247796.2	CTD-2366F13.1	antisense	0.082762	0.995043	0.430357	0.275803
ENST00000622935.1	ENSG00000279600.1	RP11-637C24.5	TEC	0.082901	0.043575	0	0
ENST00000605836.1	ENSG00000271553.1	RP11-274B21.10	lincRNA	0.083087	0.119107	0	0
ENST00000530663.1	ENSG00000255496.1	RP11-587D21.4	sense_overlapping	0.083133	0.191869	0.184676	0.069757
ENST00000610389.1	ENSG00000274354.1	RP11-1151B14.5	sense_intronic	0.083735	0.175371	0.192871	0.229165
ENST00000440038.6	ENSG00000237094.11	RP4-669L17.10	lincRNA	0.08379	0.369634	0.436922	0.197358
ENST00000536835.2	ENSG00000256802.2	RP11-680F8.1	antisense	0.084319	0.136561	0.166316	0.064455
ENST00000634619.1	ENSG00000233593.7	RP4-665J23.1	lincRNA	0.084322	0.218384	0.448372	0.172003
ENST00000558682	ENSG00000225766	DHRS4L1	processed_transcript	0.084965	0.490487	0.362747	0.12071
ENST00000521596.1	ENSG00000253744.1	AC025442.3	antisense	0.084997	0.175494	0.170496	0.248966
ENST00000449486.1	ENSG00000214106.7	PAXIP1-AS2	antisense	0.085012	0.663693	0.044017	0.076735
ENST00000594922.5	ENSG00000268066.5	FMR1-AS1	processed_transcript	0.085201	0.134619	0	0.006205
ENST00000444375.1	ENSG00000226688.6	ENTPD1-AS1	antisense	0.085389	1.14903	0.436756	0.197669
ENST00000519753.1	ENSG00000254109.5	RBPMS-AS1	antisense	0.086247	0.431297	0.421087	0.789588
ENST00000607397.1	ENSG00000271966.1	RP11-7F18.2	lincRNA	0.086402	0.391418	0.516509	0.392619
ENST00000570130.1	ENSG00000260261.1	RP11-480A16.1	lincRNA	0.086431	0.093769	0.237639	0.077844
ENST00000444482.1	ENSG00000228906.1	RP13-216E22.4	lincRNA	0.086437	0.299034	0.789788	0.21375
ENST00000558831.5	ENSG00000259248.5	USP3-AS1	antisense	0.086599	0.087135	0	0.034139
ENST00000505364.1	ENSG00000196810.4	CTBP1-AS2	antisense	0.086753	0.273017	0.226102	0.363453
ENST00000602767.1	ENSG00000270084.1	GAS5-AS1	antisense	0.086778	0.036053	0.08263	0.027841
ENST00000566675.5	ENSG00000261801.5	LOXL1-AS1	antisense	0.087087	0.35133	0.54167	0.4578
ENST00000586923.1	ENSG00000276570.1	CTD-2587H24.14	processed_transcript	0.087094	0.3486	0.294153	0.795125
ENST00000564271.2	ENSG00000261596.2	CTB-31N19.3	sense_intronic	0.087106	0.047006	0.305644	0.081672
ENST00000616682.1	ENSG00000277559.1	RP11-434E6.4	lincRNA	0.087201	0.078394	0.27952	0.003048
ENST00000602730.1	ENSG00000272815.1	RP11-219A15.4	processed_transcript	0.087391	0.11437	0.11649	0.144631
ENST00000608512.1	ENSG00000273365.1	RP11-466F5.10	lincRNA	0.087393	0	0	0
ENST00000465933.1	ENSG00000241933.1	RP11-755B10.3	lincRNA	0.08755	0.407087	0.279742	0.222228
ENST00000599320.2	ENSG00000269486.2	CTC-360G5.9	lincRNA	0.088149	0.146551	0.26812	0.204392
ENST00000504610.2	ENSG00000250303.3	RP11-356J5.12	lincRNA	0.0882	0.060494	0	0.021816
ENST00000366424.2	ENSG00000203635.2	AC144450.2	lincRNA	0.088201	0.18697	0.208465	0.047097
ENST00000500779.2	ENSG00000246859.2	STARD4-AS1	antisense	0.088512	0.025616	0.033926	0.020896
ENST00000500102.6	ENSG00000246695.7	RASSF8-AS1	antisense	0.088884	1.60603	0.073437	0.050664
ENST00000452942.6	ENSG00000226688.6	ENTPD1-AS1	antisense	0.089017	0.356982	0.235889	0.571353
ENST00000483664	ENSG00000284048	AC073111.4	processed_transcript	0.089261	0.023181	0.04658	0
ENST00000617439.1	ENSG00000278576.1	RP11-507K2.6	sense_intronic	0.089291	0.07883	0.096159	0.060574
ENST00000615503.1	ENSG00000237595.3	RP11-112L6.3	lincRNA	0.089357	0.075144	0	0
ENST00000482019.1	ENSG00000240006.1	RP11-200A1.1	lincRNA	0.089371	0.333261	0.215409	0.125387
ENST00000414686.1	ENSG00000235795.1	RP11-421L21.2	antisense	0.089573	0.028625	0.135338	0.070452
ENST00000555707.5	ENSG00000257621.7	PSMA3-AS1	antisense	0.089687	0.149854	0.32721	0.259833
ENST00000635124.1	ENSG00000283078.1	RP11-11M20.4	lincRNA	0.089707	0.316112	0.12603	0.384425
ENST00000441160.1	ENSG00000228437.5	RP11-400N13.2	lincRNA	0.0898	0	0.07642	0.016715
ENST00000637185	ENSG00000234323	LINC01505	lincRNA	0.090147	0.07385	0.036153	0
ENST00000618303.1	ENSG00000274414.1	RP5-965G21.4	lincRNA	0.09032	0.099362	0	0.049337
ENST00000602550.5	ENSG00000231074.8	HCG18	antisense	0.090738	0.113075	0.047404	0.213463
ENST00000623794.3	ENSG00000279579.3	bP-2189O9.3	lincRNA	0.090807	0.048266	0.057102	0
ENST00000592245.1	ENSG00000267268.1	AC007204.2	lincRNA	0.091053	0	0	0
ENST00000504032.1	ENSG00000249348.1	UGDH-AS1	antisense	0.091055	0.262939	0.253945	0.119988
ENST00000432859.1	ENSG00000228265.5	RALY-AS1	lincRNA	0.091148	0.038054	0.328139	0.165073
ENST00000598163.1	ENSG00000235590.7	GNAS-AS1	antisense	0.091234	0.024213	0.230213	0
ENST00000460754.1	ENSG00000272610.1	MAGI1-IT1	sense_intronic	0.091314	0.110294	0.242745	0.068163
ENST00000448892.1	ENSG00000233058.1	LINC00884	antisense	0.091586	0.015605	0	0.074777
ENST00000498979.6	ENSG00000245248.7	USP2-AS1	antisense	0.091775	0.152748	0.214722	0.021383
ENST00000607259.1	ENSG00000271833.1	RP11-356B19.11	sense_intronic	0.091878	0.358172	0.106385	0.07989
ENST00000519805.1	ENSG00000254141.1	RP11-642D21.1	sense_intronic	0.092282	0.329241	0.302371	0.205538
ENST00000614098.1	ENSG00000275056.1	RP11-127I20.8	sense_intronic	0.092368	0.092024	0.222042	0.193399
ENST00000608005.1	ENSG00000272630.1	RP11-344N10.5	lincRNA	0.09246	0.012514	0.089426	0.082748
ENST00000602455.1	ENSG00000270012.1	LL0XNC01-7P3.1	lincRNA	0.092564	0.041889	0.088861	0.014043
ENST00000430244.1	ENSG00000235475.1	LINC01372	lincRNA	0.092583	0	0.139813	0.051765
ENST00000583253.1	ENSG00000266783.1	RP11-715F3.2	sense_intronic	0.092819	0.108357	0.070766	0.192907
ENST00000556578.1	ENSG00000258944.1	RP4-647C14.3	antisense	0.092824	0.225474	0.409814	0
ENST00000616360.1	ENSG00000278156.1	TSC22D1-AS1	antisense	0.093255	0.397955	0.125926	0.265756
ENST00000577164.1	ENSG00000186594.12	MIR22HG	lincRNA	0.093283	1.37914	0.399481	0.223237
ENST00000414532.6	ENSG00000186056.9	MATN1-AS1	antisense	0.093409	0.130294	0.058835	0.15741
ENST00000588387.1	ENSG00000267169.1	CTB-55O6.12	antisense	0.093466	0.205323	0.277557	0.20844
ENST00000434919.6	ENSG00000225383.7	SFTA1P	lincRNA	0.093658	0	0.005014	0.235445
ENST00000555969.1	ENSG00000259049.1	RP11-589M4.1	antisense	0.093658	0.106404	0.082182	0
ENST00000563770.5	ENSG00000261008.6	LINC01572	lincRNA	0.093727	0.281532	0.176487	0.08428
ENST00000543969.1	ENSG00000256712.1	RP11-785H5.2	sense_intronic	0.093846	0.491799	0.257722	0.15033
ENST00000449551.1	ENSG00000227248.1	FAM155A-IT1	sense_intronic	0.093893	0.057252	0.138621	0.286861
ENST00000624112.1	ENSG00000279400.1	CTD-2353F22.2	TEC	0.094114	0.033818	0.066221	0.0397
ENST00000582367.1	ENSG00000264007.1	RP11-68I3.10	sense_intronic	0.094206	0.258774	0.115189	0.017868
ENST00000411790.1	ENSG00000237548.1	TTLL11-IT1	lincRNA	0.094586	0.099934	0	0
ENST00000451737.1	ENSG00000234026.1	RP11-310E22.4	antisense	0.094704	0	0	0
ENST00000624363.1	ENSG00000279114.1	RP3-425C14.5	TEC	0.094851	0.023873	0.038617	0
ENST00000602435.1	ENSG00000269952.1	RP11-324I22.3	sense_intronic	0.095089	0	0	0.282611
ENST00000584686.1	ENSG00000232956.8	SNHG15	lincRNA	0.095105	0.091023	0	0
ENST00000462959.2	ENSG00000274769.1	RP11-493E12.3	processed_transcript	0.095925	0	0	0.03903
ENST00000506902.1	ENSG00000251279.1	CTC-436P18.1	antisense	0.095929	0.047626	0	0
ENST00000623411.1	ENSG00000279469.1	RP11-215P8.2	TEC	0.095943	0	0.028881	0
ENST00000507803.1	ENSG00000248774.1	RP11-798M19.3	antisense	0.096031	0.014883	0.100522	0
ENST00000607378.1	ENSG00000271871.1	AC005740.6	antisense	0.096467	0	0	0
ENST00000623966.1	ENSG00000279529.1	CTD-3222D19.8	antisense	0.096862	0.329429	0.374058	0.143706
ENST00000417781.5	ENSG00000227431.5	CSE1L-AS1	antisense	0.097099	0.470511	0.23067	0.107746
ENST00000622988.1	ENSG00000278997.1	RP11-131M11.2	TEC	0.097226	0.027782	0.054538	0
ENST00000624760.1	ENSG00000176236.6	C10orf111	antisense	0.09731	0.083421	0.075792	0.157792
ENST00000439539.3	ENSG00000240288.7	GHRLOS	antisense	0.097454	0.226266	0	0.571501
ENST00000581489.1	ENSG00000265692.1	RP13-516M14.4	lincRNA	0.097528	0.143974	0.18116	0.251166
ENST00000575043.1	ENSG00000262358.1	CTD-3195I5.4	antisense	0.097612	0.243705	0	0.045633
ENST00000427140.5	ENSG00000231290.5	APCDD1L-AS1	processed_transcript	0.097675	0.250251	0.229362	0.070323
ENST00000508000.5	ENSG00000249042.5	CTD-2015H6.3	antisense	0.098036	0.27511	0.073359	0.621596
ENST00000362449	ENSG00000199319	RN7SKP25	misc_RNA	0.098221	0	0	0
ENST00000563036.2	ENSG00000260671.2	RP11-278A23.2	sense_intronic	0.098281	0.245983	0.010981	0.122155
ENST00000579933.1	ENSG00000265091.5	RP11-835E18.5	lincRNA	0.098429	0.034552	0	0
ENST00000621405.1	ENSG00000274943.1	RP11-351C21.2	sense_intronic	0.098568	0.216731	0.478467	0.520984
ENST00000613819.1	ENSG00000276092.1	RP11-734B5.2	sense_intronic	0.098708	0	0	0
ENST00000611793.1	ENSG00000234456.7	MAGI2-AS3	processed_transcript	0.098767	0.69863	0.075832	0
ENST00000576752.1	ENSG00000262429.1	RP5-1050D4.3	antisense	0.098867	0.262466	0.178204	0.271352
ENST00000610202.2	ENSG00000272902.2	RP11-299H21.1	lincRNA	0.098881	0.278381	0.095363	0.083925
ENST00000502430.2	ENSG00000250365.6	CTD-2213F21.2	antisense	0.099111	0.378485	0.113249	0
ENST00000623323.1	ENSG00000279481.1	RP11-181K12.1	TEC	0.099308	0	0.01933	0
ENST00000610809.1	ENSG00000276850.4	CH17-360D5.2	lincRNA	0.099488	0.511202	0.141379	0.502413
ENST00000229465.10	ENSG00000232774.7	FLJ22447	lincRNA	0.099742	0.22562	0.18271	0.37503
ENST00000452057.1	ENSG00000229127.1	AC007038.7	antisense	0.099744	0.150531	0.210845	0.395153
ENST00000529456.1	ENSG00000215374.5	FAM66B	lincRNA	0.09991	0.287329	0.160791	0.028195
ENST00000623707.1	ENSG00000279267.1	RP11-395L14.18	TEC	0.100074	0.092764	0.157046	0.113197
ENST00000418015.1	ENSG00000231365.5	RP11-418J17.1	antisense	0.100122	0.094232	0.086751	0
ENST00000613332.4	ENSG00000239665.8	RP11-295P9.3	processed_transcript	0.100131	0	0.199668	0.052547
ENST00000623453.1	ENSG00000279689.1	RP11-574K11.32	TEC	0.100156	0.244815	0.272814	0.1986
ENST00000417578.5	ENSG00000196756.11	SNHG17	processed_transcript	0.100237	0.419986	1.0923	0.860444
ENST00000518993.1	ENSG00000167912.5	RP11-25K19.1	antisense	0.100265	0	0	0
ENST00000430428.1	ENSG00000236166.1	RP3-523C21.2	lincRNA	0.100515	0.447207	0.223157	0.122509
ENST00000451355.2	ENSG00000225092.2	RP11-405O10.2	sense_intronic	0.100651	0.247076	0.174713	0.183995
ENST00000625013.1	ENSG00000279312.1	RP3-331H24.7	TEC	0.101345	0.177564	0.026077	0.170257
ENST00000581122.1	ENSG00000265263.1	RP11-135L13.4	antisense	0.101379	0.054581	0	0.046402
ENST00000637205	ENSG00000283415	AC087280.2	lincRNA	0.101822	0.118195	0.164621	0.05642
ENST00000591365.1	ENSG00000267121.5	CTD-2020K17.1	antisense	0.102104	0.358883	0.057452	0.194192
ENST00000618634.1	ENSG00000278451.1	RP11-923I11.8	antisense	0.102304	0	0	0
ENST00000623564.1	ENSG00000279409.1	RP11-133K1.9	TEC	0.102465	0.289629	0.018922	0.394556
ENST00000511422.1	ENSG00000248927.1	CTD-2334D19.1	lincRNA	0.102474	0.017015	0.147489	0.052286
ENST00000508353.5	ENSG00000245937.7	LINC01184	lincRNA	0.102882	0.072226	0.037516	0.116977
ENST00000609575.1	ENSG00000272677.1	RP11-127B20.3	antisense	0.102902	0.346833	0	0.25304
ENST00000609091.1	ENSG00000273056.1	RP11-77E14.2	lincRNA	0.102917	0	0.075525	0
ENST00000439898.1	ENSG00000230454.1	U73166.2	lincRNA	0.103034	0.083484	0.05785	0.110408
ENST00000553648.2	ENSG00000258711.2	RP11-218E20.3	lincRNA	0.103147	0.028147	0.047216	0.070976
ENST00000591237.1	ENSG00000267632.1	RP11-400F19.18	sense_intronic	0.103196	0.298446	0.149521	0.018327
ENST00000517664.1	ENSG00000253636.1	RP11-531A24.5	antisense	0.103272	0.088696	0.274593	0.048617
ENST00000463408.1	ENSG00000239523.5	MYLK-AS1	antisense	0.103339	0.11619	0	0.367962
ENST00000426044.1	ENSG00000234773.6	CTD-2666L21.1	lincRNA	0.103471	0.063616	0.159097	0.026516
ENST00000581361.5	ENSG00000175061.17	LRRC75A-AS1	processed_transcript	0.103761	0.174671	0.195243	0.168023
ENST00000417638.1	ENSG00000235448.1	LURAP1L-AS1	antisense	0.103807	0.364987	0	0.032634
ENST00000624029.1	ENSG00000280347.1	AC000123.2	TEC	0.103841	0.132882	0.167217	0.10183
ENST00000560870.1	ENSG00000259645.1	RP11-253M7.6	sense_intronic	0.103867	0.161764	0	0.329916
ENST00000614738.1	ENSG00000274654.1	CTD-3247H4.2	sense_intronic	0.104318	0.151842	0.148665	0.043166
ENST00000601420.1	ENSG00000269560.1	CTD-2192J16.21	sense_intronic	0.104525	0.007587	0.097492	0.108751
ENST00000433182.1	ENSG00000224707.1	E2F3-IT1	sense_intronic	0.104767	0.273903	0.130826	0.227188
ENST00000418927.1	ENSG00000235269.1	AL162759.1	lincRNA	0.104894	0	0	0.043373
ENST00000422059.5	ENSG00000237686.6	RP5-1120P11.1	antisense	0.105019	0.029723	0.041573	0.086565
ENST00000309775.8	ENSG00000173727.11	CMB9-22P13.1	lincRNA	0.105181	0.030882	0.159495	0.048303
ENST00000577970.1	ENSG00000263567.1	RP11-805L22.3	lincRNA	0.105211	0	0	0
ENST00000561961.2	ENSG00000261094.2	RP11-355O1.11	sense_overlapping	0.10543	0.04264	0.508624	0.453979
ENST00000430820.1	ENSG00000225235.1	DDX26B-AS1	antisense	0.105591	0	0	0.233666
ENST00000545339.5	ENSG00000215039.6	CD27-AS1	processed_transcript	0.105708	0.091825	0.128206	0.407414
ENST00000512720.1	ENSG00000250751.1	RP11-613C6.2	antisense	0.105945	0.178717	0	0.170103
ENST00000570440.1	ENSG00000263013.1	RP11-876N24.5	sense_intronic	0.106171	0.812005	0.695203	0.148001
ENST00000566949.1	ENSG00000261662.1	RP5-1042I8.7	sense_overlapping	0.10629	0.013576	0.269931	0.014454
ENST00000611189.1	ENSG00000274627.1	RP11-104N10.2	sense_intronic	0.106363	0.126413	0.30053	0.102624
ENST00000635489.1	ENSG00000282904.1	RP11-731J8.3	bidirectional_promoter_lncrna	0.106591	0	0	0.237736
ENST00000435439.5	ENSG00000197182.12	MIRLET7BHG	lincRNA	0.106682	0.253096	0.120028	0.104727
ENST00000435284.2	ENSG00000228877.2	RP11-473E2.4	lincRNA	0.107032	0.326115	0	0.123681
ENST00000574377.5	ENSG00000215067.9	ALOX12-AS1	antisense	0.107214	0.283821	0.531809	0.436489
ENST00000583377.1	ENSG00000264107.1	RP11-848P1.5	antisense	0.107346	0.060613	0.315089	0.1676
ENST00000433005.1	ENSG00000237773.5	AC003075.4	antisense	0.107593	0	0	0.250224
ENST00000602802.1	ENSG00000270039.1	RP11-571M6.17	lincRNA	0.108214	0.267818	0.312088	0.595464
ENST00000440498.1	ENSG00000235529.1	AGAP1-IT1	sense_intronic	0.108621	0	0.375358	0.604617
ENST00000604516.1	ENSG00000270362.1	HMGN3-AS1	antisense	0.108649	0.124286	0.376311	0.225341
ENST00000418966.1	ENSG00000230565.1	ZNF32-AS2	antisense	0.108665	0.553778	0.178983	0.214956
ENST00000634783.1	ENSG00000283045.1	RP11-764D10.2	sense_intronic	0.108784	0	0	0
ENST00000606660.1	ENSG00000233593.7	RP4-665J23.1	lincRNA	0.109104	0.05437	0	0.014421
ENST00000366253.2	ENSG00000203434.2	RP11-163F15.1	lincRNA	0.109263	0.18846	0	0.465953
ENST00000415236.1	ENSG00000223960.6	AC009948.5	antisense	0.10974	0.024664	0.561092	0
ENST00000623909.1	ENSG00000279742.1	RP11-700A24.1	TEC	0.110756	0.545144	0.038874	0.148939
ENST00000557518.1	ENSG00000258955.1	LINC00519	lincRNA	0.110822	0.580417	0	0
ENST00000434398.1	ENSG00000234754.1	C1orf140	lincRNA	0.111448	0.088163	0	0.171509
ENST00000520433.5	ENSG00000251003.7	ZFPM2-AS1	processed_transcript	0.111563	0.112649	0.008141	0.091253
ENST00000624649.1	ENSG00000279453.1	RP3-425C14.4	TEC	0.111963	0.038896	0.038107	0.212019
ENST00000422178.1	ENSG00000234997.1	AC016745.3	antisense	0.112398	0	0	0
ENST00000443690.2	ENSG00000233800.3	RP11-295G24.4	sense_intronic	0.112448	0.17284	0	0.057832
ENST00000611964.1	ENSG00000275576.1	RP5-836N17.4	sense_intronic	0.112612	0.022438	0.109167	0.085031
ENST00000618835.1	ENSG00000278600.1	RP11-81A1.6	sense_intronic	0.112746	0.08104	0.244161	0.246167
ENST00000414046.2	ENSG00000206337.10	HCP5	sense_overlapping	0.113046	0.028525	0.073312	0.050884
ENST00000609744.1	ENSG00000273420.1	CTD-2540B15.13	3prime_overlapping_ncrna	0.113144	0.919045	1.32719	0.507339
ENST00000505731.5	ENSG00000249673.6	NOP14-AS1	antisense	0.113339	0.026023	0.393295	0.009176
ENST00000587536.5	ENSG00000267106.5	ZNF561-AS1	processed_transcript	0.113592	0.194417	0.221699	0.43251
ENST00000564214.1	ENSG00000260409.1	RP11-403B2.7	lincRNA	0.113787	0.070992	0.189824	0.052062
ENST00000523411.1	ENSG00000254038.1	RP11-419C23.1	lincRNA	0.114062	0	0	0
ENST00000629870.1	ENSG00000281649.1	EBLN3	lincRNA	0.114321	0.10384	0.128779	0.006454
ENST00000414386.5	ENSG00000234753.5	FOXP4-AS1	antisense	0.114373	0	0	0.461445
ENST00000520572.1	ENSG00000253741.1	CTD-2292P10.4	antisense	0.114946	0.168461	0.054151	0.113756
ENST00000510986.2	ENSG00000248587.6	GDNF-AS1	lincRNA	0.115067	0.067773	0.047965	0.004488
ENST00000623116.1	ENSG00000279544.1	AL133243.4	TEC	0.115361	0.062553	0.016475	0.036294
ENST00000592070.1	ENSG00000227060.6	LINC00629	lincRNA	0.115502	0.1451	0.028132	0.081382
ENST00000413103.2	ENSG00000226835.2	RP11-148B18.1	lincRNA	0.115546	0.417424	0.113936	0.183007
ENST00000626810.1	ENSG00000280832.1	ST3GAL4-AS1	antisense	0.11571	0.132333	0.114722	0.025555
ENST00000427049.2	ENSG00000234817.2	RP3-400B16.1	lincRNA	0.115957	0.1145	0.089219	0.266705
ENST00000567359.1	ENSG00000260862.1	RP11-22H5.2	sense_intronic	0.116018	0.127745	0.014287	0.047336
ENST00000414457.5	ENSG00000224597.9	SVIL-AS1	antisense	0.116048	0	0	0.015544
ENST00000456161.5	ENSG00000179818.13	PCBP1-AS1	processed_transcript	0.116196	0.193318	0.274612	0.047049
ENST00000314927.4	ENSG00000177725.5	CTD-2530N21.5	sense_overlapping	0.116458	0.055861	0.062565	0.098033
ENST00000549004.1	ENSG00000245017.2	RP11-181C3.1	lincRNA	0.116706	0	0	0.117184
ENST00000412446.5	ENSG00000175611.11	LINC00476	processed_transcript	0.117087	0.412506	0.298331	0.173156
ENST00000449714.1	ENSG00000231969.1	AC144449.1	antisense	0.117502	0.366539	0.163429	0.122124
ENST00000602520.5	ENSG00000269893.6	SNHG8	lincRNA	0.117611	1.46614	0.351964	2.03575
ENST00000457510.2	ENSG00000241764.3	AC002467.7	antisense	0.11828	0.515347	0.046067	0.021766
ENST00000434346.1	ENSG00000236200.5	KDM4A-AS1	antisense	0.118284	0.466482	0.074282	0.201213
ENST00000522365.1	ENSG00000253898.1	LINC01419	lincRNA	0.118415	0.049849	0.198862	0.482717
ENST00000546674.1	ENSG00000257264.3	MIR3179-1	lincRNA	0.118648	0.154649	0.026355	0.049147
ENST00000424450.1	ENSG00000235245.1	RP11-122K13.12	antisense	0.118671	0	0.205841	0
ENST00000567517.1	ENSG00000260583.1	AP000223.42	antisense	0.118696	0.063977	0.131607	0.132972
ENST00000476474.5	ENSG00000219665.8	CTD-2006C1.2	processed_transcript	0.118821	0.341427	0.030574	0.076312
ENST00000612515.4	ENSG00000239665.8	RP11-295P9.3	processed_transcript	0.118914	0.35076	0.194034	0.144377
ENST00000500850.2	ENSG00000246283.2	CTD-2036P10.3	lincRNA	0.119194	0.178523	0.188497	0.220323
ENST00000591936.1	ENSG00000267298.1	AC006116.19	sense_intronic	0.119418	0	0.049799	0.114062
ENST00000615251.1	ENSG00000275198.1	RP11-471B22.3	lincRNA	0.119563	0.445572	0.27053	0.129368
ENST00000607968.1	ENSG00000272918.1	CTB-152G17.6	antisense	0.119813	0.021395	0.034718	0
ENST00000414282.5	ENSG00000233016.6	SNHG7	antisense	0.119859	0.041331	0.406165	0
ENST00000456353.5	ENSG00000224596.7	ZMIZ1-AS1	antisense	0.120754	0.01443	0.025772	0.013405
[truncated: 2,302 more rows]

## Sheet: annotated lncRNA_FPKM chromatin
Transcript_id	Gene_id	Official_Symbol	Gene_type	MC_un	MC_30m	MC_3	MC_24
ENST00000469747.2	ENSG00000256458.1	RP11-363J17.1	antisense	0	0	0	0.010062
ENST00000527128.5	ENSG00000254876.5	RP11-23J9.5	processed_transcript	0	0	0	0.010681
ENST00000624285.1	ENSG00000279273.1	CTD-2526A2.4	TEC	0	0	0	0.011739
ENST00000589127.1	ENSG00000267557.1	CTC-379B2.4	antisense	0	0	0	0.017688
ENST00000591630.1	ENSG00000267606.1	AC006116.21	lincRNA	0	0	0	0.017702
ENST00000635405.1	ENSG00000228526.4	MIR34AHG	lincRNA	0	0	0	0.018475
ENST00000491321.1	ENSG00000241596.1	RP11-326J18.1	sense_intronic	0	0	0	0.01899
ENST00000443562.1	ENSG00000231999.6	FLJ27354	antisense	0	0	0	0.019906
ENST00000495287.1	ENSG00000244578.1	LINC01391	lincRNA	0	0	0	0.021331
ENST00000500823.2	ENSG00000245857.2	GS1-24F4.2	lincRNA	0	0	0	0.02199
ENST00000440479.1	ENSG00000228141.6	AC105339.1	lincRNA	0	0	0	0.023349
ENST00000499962.1	ENSG00000247473.2	CARS-AS1	antisense	0	0	0	0.02833
ENST00000508163.1	ENSG00000255723.1	RP11-529H2.2	processed_transcript	0	0	0	0.028742
ENST00000539653.5	ENSG00000250748.6	RP11-230G5.2	lincRNA	0	0	0	0.029265
ENST00000594564.1	ENSG00000268081.1	RP11-678G14.2	antisense	0	0	0	0.034579
ENST00000600643.5	ENSG00000269416.5	LINC01224	lincRNA	0	0	0	0.036887
ENST00000570087.1	ENSG00000259947.1	XX-DJ76P10__A.2	lincRNA	0	0	0	0.039644
ENST00000624684.1	ENSG00000280073.1	CTD-2525P14.5	TEC	0	0	0	0.041728
ENST00000437367.3	ENSG00000249087.6	ZNF436-AS1	antisense	0	0	0	0.047638
ENST00000588906.5	ENSG00000267254.5	ZNF790-AS1	antisense	0	0	0	0.048747
ENST00000448588.1	ENSG00000231908.1	IDH1-AS1	antisense	0	0	0	0.048996
ENST00000450216.1	ENSG00000235209.1	CTA-150C2.13	lincRNA	0	0	0	0.051376
ENST00000401694.4	ENSG00000216895.8	AC009403.2	antisense	0	0	0	0.052399
ENST00000453528.1	ENSG00000228372.7	RP11-85L21.4	lincRNA	0	0	0	0.05345
ENST00000597169.1	ENSG00000269720.1	CTD-2521M24.5	lincRNA	0	0	0	0.058778
ENST00000435953.2	ENSG00000231477.2	CTB-187M2.1	lincRNA	0	0	0	0.070456
ENST00000533886.1	ENSG00000255478.1	RP11-867O8.5	antisense	0	0	0	0.071686
ENST00000634100.1	ENSG00000282440.1	RP11-605B16.1	lincRNA	0	0	0	0.074529
ENST00000577279.1	ENSG00000264920.1	RP11-6N17.4	processed_transcript	0	0	0	0.07628
ENST00000301683.7	ENSG00000213373.7	LINC00671	lincRNA	0	0	0	0.07709
ENST00000547602.1	ENSG00000257955.1	RP1-228P16.5	lincRNA	0	0	0	0.078299
ENST00000507989.1	ENSG00000248949.1	RP11-661C8.2	lincRNA	0	0	0	0.079055
ENST00000601933.5	ENSG00000267421.6	AC005498.3	lincRNA	0	0	0	0.08338
ENST00000596334.5	ENSG00000236540.7	AC006547.13	antisense	0	0	0	0.083769
ENST00000612213	ENSG00000278636	Metazoa_SRP	misc_RNA	0	0	0	0.088894
ENST00000609244.5	ENSG00000224699.8	LAMTOR5-AS1	processed_transcript	0	0	0	0.093142
ENST00000575085.1	ENSG00000262147.1	RP13-638C3.3	antisense	0	0	0	0.093815
ENST00000546198.5	ENSG00000250748.6	RP11-230G5.2	lincRNA	0	0	0	0.093869
ENST00000587979.1	ENSG00000267454.5	ZNF582-AS1	lincRNA	0	0	0	0.099877
ENST00000503987.1	ENSG00000250075.5	RP11-584P21.2	lincRNA	0	0	0	0.107548
ENST00000433317.1	ENSG00000235954.6	TTC28-AS1	processed_transcript	0	0	0	0.111148
ENST00000555001.1	ENSG00000258675.1	RP11-299L17.3	lincRNA	0	0	0	0.113227
ENST00000508763.1	ENSG00000250432.5	RP11-834C11.5	lincRNA	0	0	0	0.125122
ENST00000466740.2	ENSG00000241525.4	AC108004.3	antisense	0	0	0	0.128883
ENST00000443719.1	ENSG00000233405.1	LINC01046	lincRNA	0	0	0	0.13129
ENST00000607089.1	ENSG00000272334.1	RP11-129K12.1	lincRNA	0	0	0	0.135739
ENST00000502644.1	ENSG00000250490.1	FLJ33360	lincRNA	0	0	0	0.136642
ENST00000531638.1	ENSG00000255472.1	RP11-998D10.1	antisense	0	0	0	0.144467
ENST00000494712	ENSG00000241997	RN7SL323P	misc_RNA	0	0	0	0.14554
ENST00000610034.1	ENSG00000272912.1	RP11-724N1.1	lincRNA	0	0	0	0.151862
ENST00000438923.1	ENSG00000225974.1	AC005550.5	lincRNA	0	0	0	0.160725
ENST00000442637.1	ENSG00000225377.5	NRSN2-AS1	antisense	0	0	0	0.175906
ENST00000619318.1	ENSG00000273901.1	CTD-2619J13.27	antisense	0	0	0	0.185994
ENST00000606532.5	ENSG00000230314.6	ELOVL2-AS1	antisense	0	0	0	0.19698
ENST00000445838.1	ENSG00000226455.1	RP3-512E2.2	antisense	0	0	0	0.198196
ENST00000502126.1	ENSG00000247228.2	RP11-296I10.3	antisense	0	0	0	0.203598
ENST00000565113.5	ENSG00000261771.5	DYX1C1-CCPG1	processed_transcript	0	0	0	0.210959
ENST00000608788.5	ENSG00000235437.7	LINC01278	processed_transcript	0	0	0	0.239455
ENST00000480284.1	ENSG00000243479.3	MNX1-AS1	lincRNA	0	0	0	0.241178
ENST00000593960.5	ENSG00000268895.5	A1BG-AS1	antisense	0	0	0	0.241377
ENST00000433315.1	ENSG00000231539.1	AC010132.10	lincRNA	0	0	0	0.266302
ENST00000439386.1	ENSG00000234753.5	FOXP4-AS1	antisense	0	0	0	0.272603
ENST00000514586.1	ENSG00000250629.1	RP11-122C5.3	antisense	0	0	0	0.288463
ENST00000523218.1	ENSG00000254231.1	CTD-2284J15.1	processed_transcript	0	0	0	0.291127
ENST00000623040.1	ENSG00000279220.1	GPR1-AS	processed_transcript	0	0	0	0.303906
ENST00000609418.1	ENSG00000228486.9	LINC01125	antisense	0	0	0	0.318304
ENST00000445330.1	ENSG00000229967.1	RP11-366F6.2	antisense	0	0	0	0.325081
ENST00000606496.1	ENSG00000272288.5	RP11-140K17.3	antisense	0	0	0	0.33083
ENST00000638890	ENSG00000283914	AC087645.4	lincRNA	0	0	0	0.342731
ENST00000479616	ENSG00000239398	RN7SL342P	misc_RNA	0	0	0	0.399601
ENST00000444232.3	ENSG00000170846.16	AC093323.3	lincRNA	0	0	0	0.406606
ENST00000606652.1	ENSG00000272097.1	RP11-421M1.8	lincRNA	0	0	0	0.419418
ENST00000417071.1	ENSG00000233864.7	TTTY15	lincRNA	0	0	0	0.443543
ENST00000458653.5	ENSG00000177410.12	ZFAS1	antisense	0	0	0	0.482384
ENST00000458568.1	ENSG00000226871.1	AC135178.7	antisense	0	0	0	0.551868
ENST00000520422.5	ENSG00000253161.5	LINC01605	lincRNA	0	0	0	0.552964
ENST00000605105.5	ENSG00000240288.7	GHRLOS	antisense	0	0	0	0.760003
ENST00000602605.1	ENSG00000269933.1	RP3-333A15.2	sense_intronic	0	0	0	0.781324
ENST00000620908.1	ENSG00000275812.1	RP4-697K14.15	antisense	0	0	0	0.835751
ENST00000467794.1	ENSG00000242370.1	KCNAB1-AS1	antisense	0	0	0	1.12946
ENST00000591116.5	ENSG00000226686.7	LINC01535	lincRNA	0	0	0	1.19417
ENST00000606011.1	ENSG00000247400.3	DNAJC3-AS1	lincRNA	0	0	0	1.72252
ENST00000542086.5	ENSG00000246695.7	RASSF8-AS1	antisense	0	0	0	1.81024
ENST00000468562	ENSG00000240905	RN7SL798P	misc_RNA	0	0	0	2.75862
ENST00000611671	ENSG00000273913	Metazoa_SRP	misc_RNA	0	0	0.00389	0
ENST00000559356.1	ENSG00000179523.4	EIF3J-AS1	lincRNA	0	0	0.007665	0.207477
ENST00000555972.2	ENSG00000258695.2	RP3-414A15.2	antisense	0	0	0.010568	0
ENST00000587434.1	ENSG00000267601.1	RP11-323N12.5	antisense	0	0	0.012952	0.018736
ENST00000609522.1	ENSG00000272908.1	RP11-121A8.1	lincRNA	0	0	0.013935	0.064043
ENST00000507444.1	ENSG00000250490.1	FLJ33360	lincRNA	0	0	0.013936	0.15415
ENST00000624348.1	ENSG00000279452.1	AC006277.3	TEC	0	0	0.017034	0.109534
ENST00000427914.5	ENSG00000224406.5	RP11-48F14.1	lincRNA	0	0	0.019416	0.327957
ENST00000452024.2	ENSG00000228792.2	RP11-354K1.2	lincRNA	0	0	0.021934	0.470456
ENST00000600936.1	ENSG00000269883.1	RP11-463C8.7	antisense	0	0	0.023624	0.071825
ENST00000516675	ENSG00000252484	RN7SKP49	misc_RNA	0	0	0.025315	0.232218
ENST00000592245.1	ENSG00000267268.1	AC007204.2	lincRNA	0	0	0.026091	0.529215
ENST00000583394.2	ENSG00000279999.1	AL353997.3	processed_transcript	0	0	0.028178	0.320342
ENST00000443224.1	ENSG00000224215.1	RP11-371A19.2	antisense	0	0	0.030641	0
ENST00000441672.1	ENSG00000227591.5	RP1-28O10.1	antisense	0	0	0.030836	0.06589
ENST00000440403.1	ENSG00000225555.1	AP000320.6	antisense	0	0	0.03285	0
ENST00000422473.1	ENSG00000233393.1	AP000688.29	lincRNA	0	0	0.03522	0.253605
ENST00000628296.2	ENSG00000237298.8	TTN-AS1	antisense	0	0	0.035268	0.020866
ENST00000595886.1	ENSG00000268388.5	FENDRR	lincRNA	0	0	0.035443	0
ENST00000559954.1	ENSG00000259708.1	RP11-762H8.3	antisense	0	0	0.037877	0
ENST00000570700.1	ENSG00000263011.1	RP11-473M20.11	sense_overlapping	0	0	0.038026	0.142267
ENST00000416842.1	ENSG00000229986.1	AP001042.1	lincRNA	0	0	0.039585	0
ENST00000602483.5	ENSG00000269893.6	SNHG8	lincRNA	0	0	0.039654	0
ENST00000470427.1	ENSG00000239801.1	DENND6A-AS1	antisense	0	0	0.046209	0
ENST00000590346.5	ENSG00000261040.6	WFDC21P	processed_transcript	0	0	0.046396	0.056058
ENST00000471327	ENSG00000239731	RN7SL825P	misc_RNA	0	0	0.046482	0.236154
ENST00000411409	ENSG00000223341	RN7SKP3	misc_RNA	0	0	0.049793	0.131172
ENST00000513329.1	ENSG00000250994.1	AC005355.1	lincRNA	0	0	0.049921	0
ENST00000420172.1	ENSG00000235246.1	RP1-5O6.5	antisense	0	0	0.050126	0.474821
ENST00000475406.5	ENSG00000203706.8	SERTAD4-AS1	antisense	0	0	0.050991	0.036802
ENST00000532913.1	ENSG00000254499.1	AC002056.5	antisense	0	0	0.051688	0.225892
ENST00000580603.2	ENSG00000266642.2	RP11-20B24.4	antisense	0	0	0.053391	0.149368
ENST00000606279.1	ENSG00000272456.1	CTD-2342N23.3	lincRNA	0	0	0.054684	0
ENST00000426709.5	ENSG00000231605.5	LINC01363	antisense	0	0	0.056487	0.114407
ENST00000453039.1	ENSG00000231955.1	AC007383.4	antisense	0	0	0.058049	0
ENST00000637634	ENSG00000283635	AC012485.3	antisense_RNA	0	0	0.059213	0.092302
ENST00000447880.1	ENSG00000229915.1	AC016999.2	antisense	0	0	0.060673	0
ENST00000580082.1	ENSG00000263753.6	LINC00667	lincRNA	0	0	0.060796	0
ENST00000615635.1	ENSG00000275741.1	RP11-40E6.1	antisense	0	0	0.061262	0.235954
ENST00000624199.1	ENSG00000279172.1	CTB-52I2.7	TEC	0	0	0.062046	0
ENST00000561567.1	ENSG00000260177.1	RP4-536B24.3	lincRNA	0	0	0.065049	0.099718
ENST00000554693.3	ENSG00000271417.2	SNHG24	lincRNA	0	0	0.065723	0
ENST00000585571.1	ENSG00000267565.1	CTC-559E9.8	antisense	0	0	0.066043	0
ENST00000416930.2	ENSG00000246016.2	LINC01513	antisense	0	0	0.07186	0.420034
ENST00000442432.1	ENSG00000233554.5	B4GALT1-AS1	antisense	0	0	0.073019	0.230089
ENST00000453666.2	ENSG00000225329.3	LHFPL3-AS2	processed_transcript	0	0	0.073781	1.51399
ENST00000477144.1	ENSG00000233101.10	HOXB-AS3	antisense	0	0	0.07382	0
ENST00000455701.1	ENSG00000237232.7	ZNF295-AS1	lincRNA	0	0	0.078567	0.360909
ENST00000580782.1	ENSG00000265845.2	RP11-20B24.5	antisense	0	0	0.080305	0.09783
ENST00000629553.1	ENSG00000226312.7	CFLAR-AS1	antisense	0	0	0.081854	0
ENST00000615168.4	ENSG00000225489.6	RP11-390F4.3	lincRNA	0	0	0.084129	0.11227
ENST00000458087.3	ENSG00000227544.8	AC018647.3	lincRNA	0	0	0.085301	0.098506
ENST00000554022.1	ENSG00000258554.1	RP11-973D8.4	antisense	0	0	0.0869	0.039774
ENST00000470449.1	ENSG00000239523.5	MYLK-AS1	antisense	0	0	0.08711	0
ENST00000626237.1	ENSG00000280604.1	PCBP3-OT1	sense_overlapping	0	0	0.089682	0.065702
ENST00000538705.1	ENSG00000256813.1	RP11-804A23.4	antisense	0	0	0.092193	0.308872
ENST00000552063.1	ENSG00000258181.1	RP11-493L12.4	lincRNA	0	0	0.098345	0
ENST00000589259.1	ENSG00000266979.1	LINC01180	lincRNA	0	0	0.102341	0.067449
ENST00000506875.1	ENSG00000251187.5	CTC-459M5.2	antisense	0	0	0.108207	1.4662
ENST00000415628.1	ENSG00000232520.1	AC012507.3	antisense	0	0	0.109685	0
ENST00000449453.1	ENSG00000237699.1	RP11-199F6.4	lincRNA	0	0	0.118455	0
ENST00000550431.1	ENSG00000250365.6	CTD-2213F21.2	antisense	0	0	0.119039	0
ENST00000440665.5	ENSG00000233461.5	RP11-295G20.2	antisense	0	0	0.120834	0.249865
ENST00000437646.1	ENSG00000227078.1	AC004448.2	lincRNA	0	0	0.121258	0.302041
ENST00000451478.5	ENSG00000226674.8	TEX41	lincRNA	0	0	0.121346	0.060389
ENST00000631093.1	ENSG00000281649.1	EBLN3	lincRNA	0	0	0.131135	0.648211
ENST00000554773.1	ENSG00000258556.1	CTD-2568P8.1	lincRNA	0	0	0.133138	0
ENST00000606513.5	ENSG00000272324.5	CTD-2154B17.4	antisense	0	0	0.149824	0
ENST00000415067.1	ENSG00000204261.8	PSMB8-AS1	lincRNA	0	0	0.155748	0
ENST00000623365.1	ENSG00000280062.1	LA16c-380F5.1	TEC	0	0	0.158729	0.024311
ENST00000548900.1	ENSG00000257764.2	RP11-1143G9.4	antisense	0	0	0.160242	0
ENST00000585496.1	ENSG00000267062.1	CTD-2659N19.10	antisense	0	0	0.161598	0
ENST00000476224.1	ENSG00000170161.6	RP11-262H14.4	lincRNA	0	0	0.165261	0
ENST00000589263.5	ENSG00000226803.7	RP11-203B9.4	antisense	0	0	0.173284	0.152817
ENST00000517898.1	ENSG00000167912.5	RP11-25K19.1	antisense	0	0	0.176429	0.236066
ENST00000578583.1	ENSG00000265656.1	RP11-13N13.6	antisense	0	0	0.178731	0.4164
ENST00000503709.1	ENSG00000249673.6	NOP14-AS1	antisense	0	0	0.178879	0.598335
ENST00000635489.1	ENSG00000282904.1	RP11-731J8.3	bidirectional_promoter_lncrna	0	0	0.178895	0
ENST00000529296.1	ENSG00000254531.1	FLJ20021	lincRNA	0	0	0.185621	0
ENST00000592198.1	ENSG00000267051.1	RP11-128P17.2	lincRNA	0	0	0.186214	0
ENST00000547774.5	ENSG00000257660.5	RP11-579D7.4	lincRNA	0	0	0.190015	0
ENST00000609511.1	ENSG00000273257.1	RP11-177J6.1	lincRNA	0	0	0.192451	0
ENST00000507044.1	ENSG00000196810.4	CTBP1-AS2	antisense	0	0	0.197319	0.147789
ENST00000585593.1	ENSG00000267122.1	AC004490.1	antisense	0	0	0.198814	0.262049
ENST00000535720.1	ENSG00000256364.1	RP11-173P15.3	antisense	0	0	0.21693	0.112031
ENST00000526456.1	ENSG00000255390.1	RP11-732A19.5	antisense	0	0	0.22158	0.34553
ENST00000548361.1	ENSG00000257556.1	RP11-44N21.1	lincRNA	0	0	0.230971	0
ENST00000532358.5	ENSG00000230487.7	PSMG3-AS1	lincRNA	0	0	0.234206	0
ENST00000434807.1	ENSG00000232520.1	AC012507.3	antisense	0	0	0.23798	0.125142
ENST00000450310.1	ENSG00000237404.1	RP3-471C18.2	lincRNA	0	0	0.24067	0.036998
ENST00000588291.1	ENSG00000266993.3	RP4-657D16.3	antisense	0	0	0.248227	0
ENST00000503568.1	ENSG00000250889.2	LINC01336	lincRNA	0	0	0.256439	0.180275
ENST00000424657.1	ENSG00000224387.1	RP3-395M20.2	antisense	0	0	0.26282	0
ENST00000609979.1	ENSG00000241764.3	AC002467.7	antisense	0	0	0.270234	0
ENST00000416453.6	ENSG00000234945.7	GTF3C2-AS1	antisense	0	0	0.277234	0
ENST00000559714.5	ENSG00000259363.5	CTD-2054N24.2	lincRNA	0	0	0.277257	0
ENST00000594604.5	ENSG00000236778.7	INTS6-AS1	antisense	0	0	0.302291	0.219232
ENST00000619646.1	ENSG00000276790.1	RP11-290H9.5	antisense	0	0	0.315222	0
ENST00000515888	ENSG00000251697	RN7SKP24	misc_RNA	0	0	0.328319	0
ENST00000478103.6	ENSG00000175061.17	LRRC75A-AS1	processed_transcript	0	0	0.334742	3.63992
ENST00000623048.1	ENSG00000279964.1	RP11-69J7.1	TEC	0	0	0.344627	0.098291
ENST00000453754.5	ENSG00000203875.10	SNHG5	processed_transcript	0	0	0.346401	0.400101
ENST00000613522.1	ENSG00000278719.1	MCM8-AS1	antisense	0	0	0.356587	0
ENST00000603982.1	ENSG00000271653.1	RP11-259K5.1	lincRNA	0	0	0.359311	0.062373
ENST00000566956.1	ENSG00000260442.5	ATP2A1-AS1	antisense	0	0	0.371409	0
ENST00000585768.5	ENSG00000237491.8	RP11-206L10.9	lincRNA	0	0	0.382826	0
ENST00000489336.5	ENSG00000219665.8	CTD-2006C1.2	processed_transcript	0	0	0.387435	0.285291
ENST00000469386	ENSG00000276956	RN7SL769P	misc_RNA	0	0	0.393856	0
ENST00000508286.1	ENSG00000232021.6	LEF1-AS1	processed_transcript	0	0	0.417063	0
ENST00000539259.1	ENSG00000250132.6	RP11-359B12.2	antisense	0	0	0.426258	0
ENST00000523643.5	ENSG00000254109.5	RBPMS-AS1	antisense	0	0	0.43162	0
ENST00000523884.1	ENSG00000245025.2	RP11-875O11.1	antisense	0	0	0.561965	1.66854
ENST00000406912.1	ENSG00000220702.1	RP1-32I10.10	lincRNA	0	0	0.569001	0.11659
ENST00000453463.1	ENSG00000240050.5	RP1-93H18.1	lincRNA	0	0	0.61991	0.106207
ENST00000421943.1	ENSG00000225075.1	RP11-426L16.3	antisense	0	0	0.645497	0.414886
ENST00000425358.2	ENSG00000233429.9	HOTAIRM1	antisense	0	0	0.736257	0
ENST00000594362.1	ENSG00000267827.5	CTC-471J1.8	processed_transcript	0	0	0.747905	0
ENST00000425412.1	ENSG00000233461.5	RP11-295G20.2	antisense	0	0	0.754257	0.171149
ENST00000456813.1	ENSG00000228436.2	RP5-864K19.4	antisense	0	0	0.836127	0
ENST00000524376.1	ENSG00000255248.6	RP11-166D19.1	sense_overlapping	0	0	0.867409	0.141488
ENST00000447250.1	ENSG00000228412.6	RP4-625H18.2	lincRNA	0	0	0.923528	0.024761
ENST00000511626.2	ENSG00000250309.2	CTC-345K18.2	antisense	0	0	0.975907	0.586778
ENST00000504300.1	ENSG00000249042.5	CTD-2015H6.3	antisense	0	0	1.07449	0.519027
ENST00000461502.1	ENSG00000270008.1	RP11-298P3.4	processed_transcript	0	0	1.0959	0
ENST00000438872.1	ENSG00000244380.1	RP11-24C3.2	antisense	0	0	1.20751	0
ENST00000413557.5	ENSG00000232732.9	AC073043.1	processed_transcript	0	0	1.21997	0
ENST00000453721.1	ENSG00000225230.1	AC008937.3	antisense	0	0	1.25296	0.373999
ENST00000594358.5	ENSG00000236778.7	INTS6-AS1	antisense	0	0	1.29389	0.034636
ENST00000578380.6	ENSG00000175061.17	LRRC75A-AS1	processed_transcript	0	0	1.34976	0.676168
ENST00000554036.1	ENSG00000215256.3	DHRS4-AS1	antisense	0	0	1.56746	0
ENST00000589021.1	ENSG00000266921.1	RP11-15A1.7	antisense	0	0	1.85618	0.956297
ENST00000589360.1	ENSG00000267436.1	AC005786.7	antisense	0	0	1.89762	0
ENST00000417058.6	ENSG00000215039.6	CD27-AS1	processed_transcript	0	0	2.05789	1.6382
ENST00000506340.1	ENSG00000233937.6	CTC-338M12.4	processed_transcript	0	0	2.52165	0
ENST00000512932.5	ENSG00000251022.6	THAP9-AS1	antisense	0	0	3.50879	13.1389
ENST00000522863.1	ENSG00000240990.9	HOXA11-AS	antisense	0	0	3.78016	0
ENST00000582008.5	ENSG00000263753.6	LINC00667	lincRNA	0	0	3.87436	0.809878
ENST00000452284.1	ENSG00000230513.1	THAP7-AS1	antisense	0	0	4.60189	0.417387
ENST00000419902.2	ENSG00000236859.6	NIFK-AS1	antisense	0	0	5.10415	0
ENST00000430633.5	ENSG00000235106.8	LINC00094	antisense	0	0	6.13174	0
ENST00000334146.7	ENSG00000186594.12	MIR22HG	lincRNA	0	0	11.8932	0.675566
ENST00000414030.5	ENSG00000222041.10	LINC00152	lincRNA	0	0	44.1436	55.8138
ENST00000531071.5	ENSG00000255248.6	RP11-166D19.1	sense_overlapping	0	0	56.1776	14.4169
ENST00000584926.5	ENSG00000175061.17	LRRC75A-AS1	processed_transcript	0	1e-06	5.05784	0
ENST00000417835.1	ENSG00000225733.5	FGD5-AS1	antisense	0	0.000412	0	0
ENST00000623895.1	ENSG00000280087.1	CTB-129P6.7	TEC	0	0.00069	0.135663	0.082816
ENST00000512206.1	ENSG00000273046.1	RP11-834C11.14	processed_transcript	0	0.001171	0.000489	0
ENST00000414763.1	ENSG00000186056.9	MATN1-AS1	antisense	0	0.001282	0.638004	0.000588
ENST00000572035.1	ENSG00000255135.3	RP11-111M22.3	lincRNA	0	0.00232	2.43689	1.05255
ENST00000514487.1	ENSG00000250222.1	CTC-338M12.5	antisense	0	0.002733	0	0
ENST00000434919.6	ENSG00000225383.7	SFTA1P	lincRNA	0	0.005142	0	0.079449
ENST00000420557.2	ENSG00000231690.2	LINC00574	lincRNA	0	0.005814	0.062095	0.209074
ENST00000428945.1	ENSG00000237301.1	RP4-680D5.2	antisense	0	0.007097	0	0.078505
ENST00000597192.1	ENSG00000269068.1	RP11-256I23.2	antisense	0	0.007699	0.501434	0.415754
ENST00000590750.1	ENSG00000267260.1	CTD-2162K18.4	lincRNA	0	0.008548	0.029978	0.223672
ENST00000622994.1	ENSG00000279504.1	AD001527.4	TEC	0	0.012217	0.081652	0.083936
ENST00000501855.6	ENSG00000245060.6	LINC00847	lincRNA	0	0.013168	0	0
ENST00000500853.1	ENSG00000246582.2	RP11-1149O23.3	processed_transcript	0	0.013948	0.041763	0.02554
ENST00000579003.1	ENSG00000265206.3	RP5-1171I10.5	antisense	0	0.015162	0.350283	0.659291
ENST00000525142.1	ENSG00000255517.6	CTD-3074O7.5	antisense	0	0.015687	0.007749	0
ENST00000439819.5	ENSG00000235706.7	DICER1-AS1	antisense	0	0.017465	0	0
ENST00000523225.1	ENSG00000246089.3	RP11-115C21.2	antisense	0	0.018355	0.183991	0.085113
ENST00000441895.2	ENSG00000225860.2	RP11-1018N14.2	lincRNA	0	0.01863	0	0.071012
ENST00000625218.1	ENSG00000281649.1	EBLN3	lincRNA	0	0.018981	0.075348	0
ENST00000452050.5	ENSG00000237819.5	AC002454.1	antisense	0	0.023492	0	0
ENST00000427109.1	ENSG00000233901.5	LINC01503	lincRNA	0	0.024462	0	0
ENST00000641402	ENSG00000284640	AL590434.1	lincRNA	0	0.026031	0.116082	2.5738
ENST00000441006.5	ENSG00000237438.6	CECR7	lincRNA	0	0.026467	0	0.009198
ENST00000578948	ENSG00000265753	RN7SL444P	misc_RNA	0	0.027923	0.017369	0.142276
ENST00000454527.2	ENSG00000227128.4	LBX1-AS1	processed_transcript	0	0.027931	0	0
ENST00000563228.5	ENSG00000261341.5	CTD-2568A17.1	lincRNA	0	0.029589	0	0.422414
ENST00000624065.1	ENSG00000279187.1	RP11-455O6.5	TEC	0	0.02978	0	0.079734
ENST00000634986.1	ENSG00000232453.6	RP4-794H19.1	lincRNA	0	0.030172	0	0.016426
ENST00000427548.1	ENSG00000228623.3	ZNF883	lincRNA	0	0.031874	0	0.04332
ENST00000636391	ENSG00000225746	MEG8	lincRNA	0	0.033458	0	0
ENST00000512096.5	ENSG00000249669.7	MIR143HG	lincRNA	0	0.033758	0	0
ENST00000422408.2	ENSG00000228274.3	RP3-508I15.9	antisense	0	0.033822	0.242248	0.308342
ENST00000457253.1	ENSG00000225173.1	XXbac-BPG308K3.5	lincRNA	0	0.034867	0.06653	0.125962
ENST00000505083.1	ENSG00000251218.1	RP11-1057B8.2	lincRNA	0	0.035265	0.270603	0.084787
ENST00000542984.1	ENSG00000256837.1	CACNA1C-IT1	sense_intronic	0	0.035864	0	0.180096
ENST00000565747.5	ENSG00000260136.5	CTD-2270L9.4	lincRNA	0	0.036028	0	0
ENST00000433656.2	ENSG00000175611.11	LINC00476	processed_transcript	0	0.037463	6.44225	0.225265
ENST00000500689.1	ENSG00000245598.6	DACT3-AS1	antisense	0	0.037789	0	0.089435
ENST00000555024.1	ENSG00000258860.1	RP11-561B11.3	lincRNA	0	0.039484	0	0
ENST00000414457.5	ENSG00000224597.9	SVIL-AS1	antisense	0	0.039643	0	0
ENST00000488310.1	ENSG00000240449.1	RP4-584D14.5	antisense	0	0.03984	0.546658	0.342152
ENST00000550306.1	ENSG00000257221.1	RP11-689B22.2	antisense	0	0.041064	0.320929	0.243125
ENST00000439423.1	ENSG00000231010.1	RP6-109B7.2	lincRNA	0	0.041724	0	0
ENST00000428289.1	ENSG00000233030.2	RP11-196G18.3	antisense	0	0.041724	0.198039	1.02146
ENST00000502383.1	ENSG00000248588.1	CTC-458G6.4	lincRNA	0	0.042117	0	5.05847
ENST00000500031.1	ENSG00000245748.1	RP11-367J11.2	antisense	0	0.045257	0.363026	0.745698
ENST00000518821.1	ENSG00000249087.6	ZNF436-AS1	antisense	0	0.045259	0	0
ENST00000560351.2	ENSG00000259583.2	RP11-66B24.4	antisense	0	0.045889	0.055939	0.044423
ENST00000606627.1	ENSG00000215022.7	RP1-257A7.4	antisense	0	0.046719	0.759622	0.042757
ENST00000627627.3	ENSG00000280767.3	RP13-465B17.5	lincRNA	0	0.047682	0.134227	0
ENST00000579933.1	ENSG00000265091.5	RP11-835E18.5	lincRNA	0	0.049301	0.098151	0.07481
ENST00000558423.1	ENSG00000215256.3	DHRS4-AS1	antisense	0	0.049819	0	0
ENST00000600650.1	ENSG00000268530.5	CTC-273B12.5	antisense	0	0.051381	0.203781	0
ENST00000438070.1	ENSG00000229321.1	AC008269.2	lincRNA	0	0.051838	0	0.1099
ENST00000525365.1	ENSG00000254480.1	RP11-23F23.2	lincRNA	0	0.051882	0.147287	0.381012
ENST00000511893.1	ENSG00000251660.1	AC007036.5	sense_overlapping	0	0.052277	0.099348	0.120283
ENST00000525023.1	ENSG00000254690.1	GS1-393G12.12	antisense	0	0.053856	0.946466	0.604043
ENST00000420081.1	ENSG00000224843.6	LINC00240	lincRNA	0	0.054423	0	0
ENST00000538062.1	ENSG00000256967.1	RP11-273B20.1	antisense	0	0.057375	0	0
ENST00000456189.2	ENSG00000224846.2	RP1-90J20.8	antisense	0	0.057944	0	0
ENST00000582938.1	ENSG00000265394.1	RP11-1148O4.2	antisense	0	0.05874	0	0
ENST00000609268.1	ENSG00000273272.1	CTA-384D8.34	lincRNA	0	0.059894	0	0.371562
ENST00000635357.1	ENSG00000223382.4	RP5-1125N11.2	lincRNA	0	0.060986	0	0
ENST00000569906.1	ENSG00000260081.1	RP11-66N11.8	antisense	0	0.061061	0.398004	0.214756
ENST00000537925.5	ENSG00000255717.6	SNHG1	processed_transcript	0	0.06117	0.611176	0.040746
ENST00000641382	ENSG00000284719	AL033527.5	lincRNA	0	0.061519	0.674772	0.098559
ENST00000578787.1	ENSG00000266578.1	RP11-838N2.5	lincRNA	0	0.061841	0.257666	3.91373
ENST00000598924.1	ENSG00000269814.1	CTC-273B12.10	lincRNA	0	0.063133	0	0.060583
ENST00000598950.1	ENSG00000269736.1	CTD-2521M24.11	lincRNA	0	0.064923	0	0
ENST00000435617.1	ENSG00000234689.1	LINC00444	lincRNA	0	0.065702	0	0
ENST00000565623.1	ENSG00000261118.1	RP11-104N10.1	antisense	0	0.067544	0.923589	0.243578
ENST00000511271.5	ENSG00000251022.6	THAP9-AS1	antisense	0	0.067678	0	0
ENST00000414128.1	ENSG00000230239.1	RP11-108M9.2	lincRNA	0	0.068229	0	0
ENST00000433920.5	ENSG00000223482.7	NUTM2A-AS1	antisense	0	0.068328	0.009549	1.71292
ENST00000558174.5	ENSG00000250988.7	SNHG21	antisense	0	0.06884	6.86133	0
ENST00000593604.1	ENSG00000268388.5	FENDRR	lincRNA	0	0.069052	0	0
ENST00000570120.1	ENSG00000261407.1	RP11-326A19.3	antisense	0	0.071219	0	0.251986
ENST00000439943.5	ENSG00000223891.5	OSER1-AS1	lincRNA	0	0.073231	0.391764	0.357321
ENST00000623091.1	ENSG00000278970.1	HEIH	TEC	0	0.074571	0.166007	0.211367
ENST00000445088.1	ENSG00000237862.1	RP1-63G5.7	sense_intronic	0	0.075231	0.027913	0.011421
ENST00000503589.1	ENSG00000248719.1	RP11-377G16.2	antisense	0	0.075441	0	0
ENST00000554389.1	ENSG00000258633.1	RP11-857B24.1	antisense	0	0.079532	0.232925	0.099498
ENST00000609227.1	ENSG00000224281.4	SLC25A5-AS1	processed_transcript	0	0.080241	0.275565	0
ENST00000508564.1	ENSG00000250742.2	RP11-834C11.4	lincRNA	0	0.080568	0.060097	0
ENST00000460535	ENSG00000243544	RN7SL172P	misc_RNA	0	0.081314	0	0.166052
ENST00000443946.1	ENSG00000212978.6	AC016747.3	processed_transcript	0	0.081552	0.27506	0.080796
ENST00000457435.1	ENSG00000228459.3	LINC01546	lincRNA	0	0.081953	0.040689	0.09949
ENST00000531870.5	ENSG00000247151.6	CSTF3-AS1	antisense	0	0.082995	0.361214	0
ENST00000422048.5	ENSG00000228933.7	RP11-268G12.1	lincRNA	0	0.084242	0.011137	0.017753
ENST00000437194.1	ENSG00000236532.5	AL035610.2	lincRNA	0	0.088245	0	0
ENST00000608482.1	ENSG00000273308.1	RP11-496H1.2	lincRNA	0	0.091776	2.0339	0.910566
ENST00000439413.2	ENSG00000234707.2	RP11-745C15.2	antisense	0	0.092979	0.272527	0.214107
ENST00000583377.1	ENSG00000264107.1	RP11-848P1.5	antisense	0	0.094687	0.288614	0.035789
ENST00000418270.1	ENSG00000232638.1	RP11-379F12.4	lincRNA	0	0.095676	0.242778	0.280743
ENST00000503469.2	ENSG00000250041.2	CTD-2003C8.2	lincRNA	0	0.095773	0.103203	0
ENST00000521596.1	ENSG00000253744.1	AC025442.3	antisense	0	0.09599	0.090595	0.134081
ENST00000634763.1	ENSG00000232453.6	RP4-794H19.1	lincRNA	0	0.097243	0	0.237916
ENST00000443690.2	ENSG00000233800.3	RP11-295G24.4	sense_intronic	0	0.098275	0.035075	0
ENST00000610332.1	ENSG00000275175.1	CTD-2313J17.7	lincRNA	0	0.0998	0.373063	0.12674
ENST00000521819.1	ENSG00000253559.1	OSGEPL1-AS1	antisense	0	0.100672	0.113201	0
ENST00000538266.5	ENSG00000255717.6	SNHG1	processed_transcript	0	0.102171	0.093328	0.946186
ENST00000581274.1	ENSG00000266850.1	RP11-370A5.1	antisense	0	0.102605	0	0.048614
ENST00000381466.2	ENSG00000205740.2	RP11-363N22.3	processed_transcript	0	0.103823	0.33414	0.161263
ENST00000589987.5	ENSG00000261040.6	WFDC21P	processed_transcript	0	0.103946	0.380092	1.78512
ENST00000608612.1	ENSG00000272702.1	RP11-44N22.3	processed_transcript	0	0.105732	0	0
ENST00000545572.1	ENSG00000255680.1	RP11-732A19.9	antisense	0	0.106199	0.687225	0.421564
ENST00000457484.6	ENSG00000230487.7	PSMG3-AS1	lincRNA	0	0.106426	0.732028	0.074938
ENST00000410746	ENSG00000222678	RN7SKP213	misc_RNA	0	0.109963	0.392652	0
ENST00000553559.1	ENSG00000247092.6	SNHG10	antisense	0	0.110388	0.0512	0.012482
ENST00000527801.1	ENSG00000254414.1	RP11-182J1.1	antisense	0	0.112402	0.102115	0.364594
ENST00000563175.1	ENSG00000260441.5	RP11-96D1.7	antisense	0	0.113112	0.308509	0.512605
ENST00000621462	ENSG00000215481	BCRP3	processed_transcript	0	0.113709	0.027415	0.362429
ENST00000585533.1	ENSG00000234665.8	RP11-262H14.3	lincRNA	0	0.11547	0	0
ENST00000452675.1	ENSG00000230943.1	RP11-367G18.1	lincRNA	0	0.119217	0	0.146923
ENST00000514109.1	ENSG00000248049.6	UBA6-AS1	antisense	0	0.119357	0.079154	0.063192
ENST00000593015.5	ENSG00000267302.5	RP11-178C3.2	lincRNA	0	0.120571	0.486682	1.65565
ENST00000589924.1	ENSG00000219410.5	RP4-761J14.8	antisense	0	0.12248	0.153476	0.065901
ENST00000454890.1	ENSG00000230385.1	AC012507.4	antisense	0	0.123191	0	0.349081
ENST00000566440.1	ENSG00000260008.1	RP11-732A21.2	lincRNA	0	0.125604	0.02812	0
ENST00000580770.5	ENSG00000175061.17	LRRC75A-AS1	processed_transcript	0	0.12637	0.242353	3.29757
ENST00000528887.1	ENSG00000254501.1	AP003068.9	antisense	0	0.127203	0.309531	2.80961
ENST00000558042.1	ENSG00000259353.1	RP11-30K9.5	antisense	0	0.127389	0	0
ENST00000458103.2	ENSG00000223652.2	AC106786.1	antisense	0	0.129387	0	0
ENST00000427540.1	ENSG00000225265.1	TAF1A-AS1	antisense	0	0.131051	0.066928	0
ENST00000532579.1	ENSG00000250073.2	RP11-677M14.3	antisense	0	0.134021	0.07928	0.23472
ENST00000411439.1	ENSG00000233515.1	LINC01518	lincRNA	0	0.136098	0.179502	0
ENST00000510311.5	ENSG00000231185.6	AC005592.2	antisense	0	0.139739	0.007579	0.523676
ENST00000526694.1	ENSG00000231999.6	FLJ27354	antisense	0	0.14137	0.336862	0.15948
ENST00000592413.2	ENSG00000266933.2	AC005775.2	antisense	0	0.14361	0.293695	0.123513
ENST00000557518.1	ENSG00000258955.1	LINC00519	lincRNA	0	0.144506	0	0
ENST00000425802.1	ENSG00000223390.1	RP11-91A18.4	antisense	0	0.14491	0.562781	0.199896
ENST00000620071	ENSG00000278794	Metazoa_SRP	misc_RNA	0	0.147645	0.374901	0.15672
ENST00000553045.1	ENSG00000257433.5	RP1-197B17.3	antisense	0	0.147796	1.43984	0.524788
ENST00000412526.5	ENSG00000226935.6	LINC00161	lincRNA	0	0.149434	0	0.575553
ENST00000518600.1	ENSG00000249087.6	ZNF436-AS1	antisense	0	0.150291	0	0
ENST00000584686.1	ENSG00000232956.8	SNHG15	lincRNA	0	0.150364	0.093441	0
ENST00000523301.1	ENSG00000245812.2	RP11-175K6.1	lincRNA	0	0.152266	0.107808	0
ENST00000606907.1	ENSG00000272275.1	RP11-791G15.2	lincRNA	0	0.160442	0.897248	0.533856
ENST00000623070.3	ENSG00000228794.8	LINC01128	processed_transcript	0	0.160956	0.588887	0.5005
ENST00000558575.1	ENSG00000259687.1	LINC01220	lincRNA	0	0.16678	0.083392	0.170114
ENST00000472367.5	ENSG00000175061.17	LRRC75A-AS1	processed_transcript	0	0.168338	0.016234	1.88593
ENST00000424493.1	ENSG00000236833.1	AC024560.2	lincRNA	0	0.1718	0.13608	0.382602
ENST00000440971.2	ENSG00000241764.3	AC002467.7	antisense	0	0.175411	0	0.130143
ENST00000553321.1	ENSG00000258384.1	AC068831.6	antisense	0	0.17881	0.1817	0.12587
ENST00000434401.1	ENSG00000227477.1	STK4-AS1	lincRNA	0	0.181466	0.575327	0.108515
ENST00000630986.2	ENSG00000235257.8	ITGA9-AS1	processed_transcript	0	0.186282	0	0
ENST00000412855.2	ENSG00000225518.2	RP11-396C23.2	lincRNA	0	0.186884	0.156333	0.431553
ENST00000424968.5	ENSG00000224843.6	LINC00240	lincRNA	0	0.18759	0.130642	0.244393
ENST00000591836.1	ENSG00000267776.1	AC006116.24	sense_intronic	0	0.18772	0.019825	0.043155
ENST00000457670.1	ENSG00000228412.6	RP4-625H18.2	lincRNA	0	0.188457	0	0
ENST00000518790.1	ENSG00000245146.6	LINC01024	antisense	0	0.191114	0.439946	0.045665
ENST00000566675.5	ENSG00000261801.5	LOXL1-AS1	antisense	0	0.200346	0.285564	0
ENST00000448987.1	ENSG00000224441.1	AC068831.3	antisense	0	0.20978	0	0.018279
ENST00000452222.1	ENSG00000230641.1	USP12-AS2	antisense	0	0.210465	0.475914	0.108899
ENST00000567153.1	ENSG00000261416.1	RP11-455F5.5	antisense	0	0.211201	0.814954	0.554451
ENST00000509252.1	ENSG00000248275.1	TRIM52-AS1	processed_transcript	0	0.21373	0.153165	0
ENST00000415536.5	ENSG00000236453.5	AC003092.1	lincRNA	0	0.214844	0.206721	0.027304
ENST00000455246.5	ENSG00000228630.5	HOTAIR	antisense	0	0.218344	0	0
ENST00000601286.5	ENSG00000233672.6	RNASEH2B-AS1	antisense	0	0.222373	0.504647	0.254997
ENST00000527285.1	ENSG00000254966.1	RP11-1081L13.4	antisense	0	0.225642	1.51577	0.473393
ENST00000444649.1	ENSG00000231890.7	DARS-AS1	antisense	0	0.226136	0.125383	0.17734
ENST00000559045.1	ENSG00000259553.3	AC140725.4	lincRNA	0	0.232051	0.539409	0.159279
ENST00000609879.1	ENSG00000273213.1	RP5-998N21.10	processed_transcript	0	0.239492	0.088067	0.211332
ENST00000581192.1	ENSG00000264247.1	LINC00909	lincRNA	0	0.247739	0.118972	0
ENST00000514984.1	ENSG00000196810.4	CTBP1-AS2	antisense	0	0.24842	0.16492	0.167429
ENST00000440492.1	ENSG00000233975.1	RP11-288L9.1	lincRNA	0	0.248604	0.157635	0.329062
ENST00000564127.1	ENSG00000260021.1	RP11-480I12.10	antisense	0	0.249712	0	0
ENST00000623914.3	ENSG00000274333.4	RP11-717F1.2	lincRNA	0	0.251126	0.371985	0
ENST00000587826.1	ENSG00000267201.1	AC005624.2	lincRNA	0	0.251449	0.178939	0.427288
ENST00000549710.1	ENSG00000257515.1	RP11-498M15.1	lincRNA	0	0.256204	0.421583	0.133733
ENST00000472240.1	ENSG00000268818.2	CITF22-62D4.1	sense_intronic	0	0.26007	0.385178	0.088581
ENST00000578216.1	ENSG00000263873.1	RP11-334E6.12	sense_intronic	0	0.261837	0.063444	0.123754
ENST00000505709.1	ENSG00000248161.5	RP11-499E18.1	lincRNA	0	0.26286	0.424896	0.103441
ENST00000455503.1	ENSG00000237976.1	RP11-126K1.6	antisense	0	0.268177	0.047354	0.026493
ENST00000565416.1	ENSG00000261801.5	LOXL1-AS1	antisense	0	0.26927	0	0
ENST00000450652.1	ENSG00000226872.1	AC002472.11	antisense	0	0.274228	0.581553	0.280986
ENST00000619671.1	ENSG00000278611.1	CTC-543D15.8	lincRNA	0	0.275552	0	0
ENST00000417011.1	ENSG00000223711.1	AC091633.3	antisense	0	0.276051	0.054475	0.174514
ENST00000499504.7	ENSG00000246523.7	RP11-736K20.6	lincRNA	0	0.280828	0.041718	0.061775
ENST00000580476	ENSG00000263426	RN7SL471P	misc_RNA	0	0.280991	0.088051	0.145837
ENST00000569928.1	ENSG00000261036.1	RP11-574H6.1	lincRNA	0	0.281926	0	0.079191
ENST00000531719.5	ENSG00000247675.6	LRP4-AS1	antisense	0	0.283778	0.934494	0
ENST00000512642.1	ENSG00000248925.1	CTD-2083E4.6	antisense	0	0.283847	0.530363	0
ENST00000521399.5	ENSG00000245910.8	SNHG6	processed_transcript	0	0.285132	0.766283	0
ENST00000607169.1	ENSG00000271897.1	RP11-679B17.2	lincRNA	0	0.286491	0.106721	0.186629
ENST00000615503.1	ENSG00000237595.3	RP11-112L6.3	lincRNA	0	0.288401	0.458922	0.050578
ENST00000432193.5	ENSG00000182165.17	TP53TG1	lincRNA	0	0.30371	0	0
ENST00000560195.1	ENSG00000259611.1	LINC01582	lincRNA	0	0.307978	0.048972	0
ENST00000572046.1	ENSG00000233223.2	AC113189.5	antisense	0	0.311632	0.608745	0
ENST00000586506.1	ENSG00000267073.1	AC005256.1	lincRNA	0	0.316299	0.081188	0.039376
ENST00000591312.1	ENSG00000266903.1	CTB-171A8.1	antisense	0	0.318974	0.177471	0
ENST00000502101.2	ENSG00000247970.2	RP11-543C4.1	lincRNA	0	0.322502	0.107587	0
ENST00000615265.1	ENSG00000277501.1	RP11-697E22.2	antisense	0	0.324731	0.436692	0.040059
ENST00000523945.1	ENSG00000253848.1	RP11-10N23.5	antisense	0	0.325471	0.570011	0.433915
ENST00000624443.3	ENSG00000180769.8	WDFY3-AS2	processed_transcript	0	0.326584	0.272141	0.077454
ENST00000612387.1	ENSG00000271895.2	RP4-635E18.8	antisense	0	0.328786	48.2669	15.6523
ENST00000434233.1	ENSG00000218510.6	LINC00339	lincRNA	0	0.330117	2.21759	0
ENST00000440574.1	ENSG00000231908.1	IDH1-AS1	antisense	0	0.333333	0	0
ENST00000420855.5	ENSG00000224958.5	PGM5-AS1	antisense	0	0.33356	0.332481	0.085678
ENST00000416150.1	ENSG00000236310.1	AC005027.3	sense_overlapping	0	0.333978	0	0.075636
ENST00000554407.5	ENSG00000255435.6	RP11-770J1.3	antisense	0	0.338133	0.221111	0.208119
ENST00000417038.1	ENSG00000226853.2	AC010894.3	lincRNA	0	0.343665	0.385544	0
ENST00000619099.1	ENSG00000277688.1	RP11-697E22.1	antisense	0	0.347008	0	0.100159
ENST00000412065.1	ENSG00000231294.1	AC006994.2	antisense	0	0.348292	0.189893	0.364116
ENST00000464584	ENSG00000240294	RN7SKP241	misc_RNA	0	0.357402	0	0.396197
ENST00000294715.6	ENSG00000232527.7	RP11-14N7.2	lincRNA	0	0.364495	0	1.06748
ENST00000629370.1	ENSG00000280744.1	LINC01173	lincRNA	0	0.365728	0	0.680224
ENST00000609143.5	ENSG00000235437.7	LINC01278	processed_transcript	0	0.36784	2.01426	0
ENST00000526411.1	ENSG00000254942.1	RP5-1160K1.8	antisense	0	0.384649	2.34031	1.65539
ENST00000606674.1	ENSG00000272070.1	AC005618.6	lincRNA	0	0.386031	0.717203	0.157847
ENST00000454996.5	ENSG00000235954.6	TTC28-AS1	processed_transcript	0	0.389649	0	0.516142
ENST00000495449.1	ENSG00000239332.5	LINC01119	lincRNA	0	0.396063	0.401841	0
ENST00000586169.1	ENSG00000266903.1	CTB-171A8.1	antisense	0	0.409303	0.191914	0
ENST00000492937.1	ENSG00000243926.1	TIPARP-AS1	antisense	0	0.410173	2.94738	0.827759
ENST00000617746.4	ENSG00000275496.4	CH507-24F1.2	lincRNA	0	0.426435	0	0
ENST00000609470.5	ENSG00000234684.6	SDCBP2-AS1	antisense	0	0.431613	0	0.061339
ENST00000550886.1	ENSG00000257696.1	RP11-175P13.2	antisense	0	0.440279	0.50902	0.378529
ENST00000555975.1	ENSG00000258884.1	CTD-3035D6.2	lincRNA	0	0.457293	0.039388	0.076432
ENST00000584012.1	ENSG00000266236.1	NARF-IT1	sense_intronic	0	0.466022	1.91238	0.005835
ENST00000552933.2	ENSG00000257913.2	RP11-386G11.5	antisense	0	0.476842	0.524156	0.587875
ENST00000549744.1	ENSG00000258082.1	RP11-443B7.3	lincRNA	0	0.48541	0	0.218593
ENST00000592431.1	ENSG00000267475.1	CTD-2538C1.2	lincRNA	0	0.499107	0.259971	0.145035
ENST00000603652.1	ENSG00000270820.5	RP11-355B11.2	antisense	0	0.503395	0.366983	0.113485
ENST00000469196.1	ENSG00000241544.1	RP11-6F2.5	lincRNA	0	0.503783	0.465541	0.136979
ENST00000592880.6	ENSG00000233527.8	ZNF529-AS1	antisense	0	0.513936	0.528068	0.180712
ENST00000602861.5	ENSG00000231074.8	HCG18	antisense	0	0.537192	0	0.517789
ENST00000456582.1	ENSG00000235501.5	RP4-639F20.1	antisense	0	0.570223	0	0
ENST00000447600.1	ENSG00000230337.1	RP4-635E18.6	antisense	0	0.574697	0	0.484234
ENST00000432859.1	ENSG00000228265.5	RALY-AS1	lincRNA	0	0.576575	0.932047	1.57733
ENST00000565382.1	ENSG00000260018.1	RP11-505K9.1	antisense	0	0.577572	0.672711	0.058587
ENST00000462662.1	ENSG00000273184.1	RP11-212P7.3	processed_transcript	0	0.591664	1.54426	0
ENST00000448344.1	ENSG00000231485.1	RP4-535B20.1	lincRNA	0	0.60006	0.480957	0.191517
ENST00000416689.1	ENSG00000227533.5	SLC2A1-AS1	lincRNA	0	0.61009	0.357244	0.439915
ENST00000579629.1	ENSG00000265055.1	AC145343.2	lincRNA	0	0.611398	0.497643	0.236475
ENST00000416395.5	ENSG00000179818.13	PCBP1-AS1	processed_transcript	0	0.618992	0.619307	0.021084
ENST00000428833.5	ENSG00000203875.10	SNHG5	processed_transcript	0	0.63956	4.61163	2.87007
ENST00000416769.1	ENSG00000218510.6	LINC00339	lincRNA	0	0.648037	0.203656	0
ENST00000584327.5	ENSG00000232956.8	SNHG15	lincRNA	0	0.656933	0.160554	0
ENST00000522711.2	ENSG00000254142.2	RP11-53M11.3	lincRNA	0	0.657884	0	0
ENST00000588211.1	ENSG00000266969.1	RP11-773H22.4	antisense	0	0.661827	4.38279	0.84469
ENST00000495228.1	ENSG00000243701.5	DUBR	lincRNA	0	0.663765	0.263344	0.55767
ENST00000418088.5	ENSG00000227372.10	TP73-AS1	antisense	0	0.701037	0.948136	4.55962
ENST00000623910.3	ENSG00000203875.10	SNHG5	processed_transcript	0	0.717311	0.739765	0.249099
ENST00000453396.5	ENSG00000235453.7	TOPORS-AS1	antisense	0	0.723384	0.68193	0.434726
ENST00000451140.6	ENSG00000234494.7	SP2-AS1	antisense	0	0.735959	0.698381	0
ENST00000411573.6	ENSG00000234494.7	SP2-AS1	antisense	0	0.74397	0.214757	0
ENST00000596379.1	ENSG00000268307.1	CTD-2619J13.13	lincRNA	0	0.745052	2.15272	2.16528
ENST00000520820.1	ENSG00000246263.2	UBR5-AS1	antisense	0	0.758862	0.547074	0.602838
ENST00000507337.1	ENSG00000248714.6	RP11-1079K10.3	lincRNA	0	0.789006	0.278865	0
ENST00000608346.1	ENSG00000272758.5	RP11-299J3.8	antisense	0	0.855513	0.638952	0.114261
ENST00000576749.5	ENSG00000186594.12	MIR22HG	lincRNA	0	0.882733	5.50921	0
ENST00000313957.7	ENSG00000176593.7	CTD-2368P22.1	processed_transcript	0	0.886815	0	0.727128
ENST00000598667.1	ENSG00000268066.5	FMR1-AS1	processed_transcript	0	0.939905	0	0.718062
ENST00000412934.2	ENSG00000230185.4	C9orf147	antisense	0	1.02541	2.719	0.13153
ENST00000428791.1	ENSG00000225721.5	RP11-269F19.2	antisense	0	1.04828	1.2462	0.459123
ENST00000580684.5	ENSG00000263753.6	LINC00667	lincRNA	0	1.09753	1.26987	0.510777
ENST00000510087.5	ENSG00000247828.7	TMEM161B-AS1	antisense	0	1.12176	0.003578	0.043171
ENST00000577229	ENSG00000265566	RN7SL605P	misc_RNA	0	1.17054	0.070269	0.089228
ENST00000608189.4	ENSG00000228794.8	LINC01128	processed_transcript	0	1.22066	2.12613	1.06754
ENST00000619252.4	ENSG00000274333.4	RP11-717F1.2	lincRNA	0	1.24874	1.69684	1.80172
ENST00000570786.1	ENSG00000263327.6	TAPT1-AS1	antisense	0	1.30777	1.23008	0
ENST00000418954.2	ENSG00000281903.2	AF127936.7	lincRNA	0	1.33542	0.170304	0
ENST00000571595.5	ENSG00000186594.12	MIR22HG	lincRNA	0	1.36992	0.621053	0
ENST00000428818.5	ENSG00000235954.6	TTC28-AS1	processed_transcript	0	1.38047	0	0
ENST00000607997.1	ENSG00000273061.1	CDC37L1-AS1	lincRNA	0	1.4139	2.67793	1.52434
ENST00000602763.5	ENSG00000225383.7	SFTA1P	lincRNA	0	1.49231	0.093663	0.551873
ENST00000531523.1	ENSG00000255198.4	SNHG9	lincRNA	0	1.55057	0.950735	0.752878
ENST00000426725.1	ENSG00000234171.2	RNASEH1-AS1	antisense	0	1.6001	0.907464	0
ENST00000450704.1	ENSG00000226007.2	RP11-211N8.2	lincRNA	0	1.72936	0.993833	0
ENST00000295549.8	ENSG00000163364.9	LINC01116	lincRNA	0	1.74605	0.925763	0.836936
ENST00000600379.5	ENSG00000268895.5	A1BG-AS1	antisense	0	1.80305	0	0.44956
ENST00000555313.1	ENSG00000258976.1	CTD-2207P18.2	lincRNA	0	1.84457	0.405521	1.07826
ENST00000417897.1	ENSG00000233223.2	AC113189.5	antisense	0	1.98214	0	0
ENST00000425991.1	ENSG00000225032.5	RP11-228B15.4	antisense	0	2.1185	4.38724	0.181472
ENST00000429611.7	ENSG00000233429.9	HOTAIRM1	antisense	0	2.23145	0	0
ENST00000433530.5	ENSG00000223482.7	NUTM2A-AS1	antisense	0	2.35775	0	0.243509
ENST00000542586.2	ENSG00000182165.17	TP53TG1	lincRNA	0	2.50672	0	0.959398
ENST00000564621.1	ENSG00000247240.7	UBL7-AS1	antisense	0	2.93617	3.07117	2.7322
ENST00000508878.5	ENSG00000245937.7	LINC01184	lincRNA	0	3.13028	2.46491	0.751438
ENST00000413904.6	ENSG00000236859.6	NIFK-AS1	antisense	0	3.31412	0	6.13884
ENST00000570152.1	ENSG00000261008.6	LINC01572	lincRNA	0	3.53251	2.70878	0
ENST00000505522.4	ENSG00000281398.2	SNHG4	processed_transcript	0	3.77482	1.06337	6.29822
ENST00000601708.1	ENSG00000269364.1	LINC01233	lincRNA	0	3.84573	3.38019	0.678401
ENST00000429865.5	ENSG00000232995.7	RGS5	antisense	0	3.87603	3.48509	3.03644
ENST00000419680.6	ENSG00000222041.10	LINC00152	lincRNA	0	3.91608	45.2045	55.3705
ENST00000426200.1	ENSG00000225733.5	FGD5-AS1	antisense	0	3.96273	6.19458	0.382988
ENST00000412685.6	ENSG00000231074.8	HCG18	antisense	0	4.9722	4.21159	1.76173
ENST00000438482.1	ENSG00000242282.6	AC108488.4	lincRNA	0	5.05451	8.58333	5.57308
ENST00000595372.5	ENSG00000226312.7	CFLAR-AS1	antisense	0	5.33926	2.6332	9.96967
ENST00000577164.1	ENSG00000186594.12	MIR22HG	lincRNA	0	5.34469	0.260316	0.016107
ENST00000579383.5	ENSG00000232956.8	SNHG15	lincRNA	0	13.191	2.98445	0.866395
ENST00000359074.8	ENSG00000174365.19	SNHG11	processed_transcript	0.001939	0.173944	0.003656	0.113098
ENST00000606054.1	ENSG00000272523.1	LINC01023	lincRNA	0.002507	0.964056	0.903031	0.556221
ENST00000623984.1	ENSG00000279535.1	AC113188.2	TEC	0.002811	1.33794	0.885392	0.001952
ENST00000586706.5	ENSG00000267280.5	TBX2-AS1	antisense	0.003445	0.045789	3.00111	0
ENST00000595815.1	ENSG00000273189.1	CTD-3148I10.15	processed_transcript	0.003523	0.065486	0.038668	0.017827
ENST00000575727.5	ENSG00000215067.9	ALOX12-AS1	antisense	0.004471	0.004724	0.020414	0.024644
ENST00000588097.5	ENSG00000267750.5	RUNDC3A-AS1	antisense	0.004502	0	0.019631	0.110184
ENST00000610476	ENSG00000276568	Metazoa_SRP	misc_RNA	0.004886	0.234279	0.070886	0
ENST00000621707.1	ENSG00000274248.1	AJ011932.1	lincRNA	0.005038	1.28525	0.896646	0.513598
ENST00000453837.1	ENSG00000203620.2	RP11-84A19.2	lincRNA	0.00511	0	0.036452	0.112722
ENST00000483664	ENSG00000284048	AC073111.4	processed_transcript	0.006153	0.037254	0.157368	0.097863
ENST00000430078.1	ENSG00000237927.1	RP3-393E18.2	lincRNA	0.00652	0	0.041095	0.071414
ENST00000602772.5	ENSG00000225470.6	JPX	lincRNA	0.00683	0.866359	0.049329	0.006587
ENST00000443596.1	ENSG00000234608.7	MAPKAPK5-AS1	lincRNA	0.007071	0.306668	0	0.01899
ENST00000621156.1	ENSG00000277147.4	LINC00869	lincRNA	0.007815	0.007491	0.310752	0
ENST00000641308	ENSG00000284669	AC092053.3	antisense_RNA	0.008507	0.083856	0.023534	0.110813
ENST00000420877.1	ENSG00000234380.1	LINC01426	antisense	0.0092	0.063945	0	0.011095
ENST00000623911.1	ENSG00000279149.1	RP11-374F3.5	TEC	0.009385	0.02958	0.040709	0.030237
ENST00000573319.1	ENSG00000262117.5	BCAR4	lincRNA	0.009474	0	0.521551	1.43927
ENST00000563011.1	ENSG00000260936.1	FTO-IT1	sense_intronic	0.009523	0.016959	0.0073	0
ENST00000586209.1	ENSG00000267302.5	RP11-178C3.2	lincRNA	0.009584	0	0	1.2827
ENST00000595010.1	ENSG00000269235.1	ZNF350-AS1	antisense	0.009739	0	0.077023	0
ENST00000507060.5	ENSG00000250320.5	CTD-2269F5.1	antisense	0.009812	14.6434	7.60215	0
ENST00000586907.5	ENSG00000226752.7	PSMD5-AS1	antisense	0.010638	0.064718	4.50399	0.014958
ENST00000623174	ENSG00000278899	AL358852.1	antisense_RNA	0.010715	0.342824	0.561463	0.464517
ENST00000557804.1	ENSG00000214432.9	AC068831.10	antisense	0.01085	0	0.129241	0.118145
ENST00000608625.1	ENSG00000272915.1	RP11-62J1.4	lincRNA	0.010941	0.228784	0.003014	0.365604
ENST00000330539.1	ENSG00000183154.1	RP11-863K10.7	antisense	0.01123	0.033288	0	0.01206
ENST00000442316.1	ENSG00000228222.1	AC074363.1	lincRNA	0.011409	0.444895	0.27543	0
ENST00000548203.1	ENSG00000257622.1	RP11-44N21.4	processed_transcript	0.011513	0.040765	0	0.018022
ENST00000578280.5	ENSG00000266088.5	RP5-1028K7.2	lincRNA	0.011551	0.094257	0.054091	0.403585
ENST00000533759.1	ENSG00000254510.1	RP11-867G23.10	processed_transcript	0.011925	0.24419	0.084761	0
ENST00000592086.1	ENSG00000267169.1	CTB-55O6.12	antisense	0.011994	0	0	0.004936
ENST00000473849	ENSG00000239553	RN7SL12P	misc_RNA	0.012117	0.297641	0	0
ENST00000515608.5	ENSG00000249898.7	MCPH1-AS1	antisense	0.013586	0	0.063866	0.271
ENST00000520598.1	ENSG00000253356.1	RP11-90P5.2	antisense	0.013665	0.075889	0.068071	0.085042
ENST00000428292.1	ENSG00000227482.1	RP11-18B16.2	lincRNA	0.01479	0.060437	0	0.035384
ENST00000622912.1	ENSG00000280167.1	RP11-867G2.4	TEC	0.014874	0.023235	0.701611	0.004933
ENST00000607540.1	ENSG00000271894.1	RP11-482H16.1	processed_transcript	0.014948	3.11471	1.64338	0
ENST00000614522.1	ENSG00000273816.1	RP11-85B7.5	lincRNA	0.015146	0.129563	0	0
ENST00000618634.1	ENSG00000278451.1	RP11-923I11.8	antisense	0.015313	0.059237	0.079647	0.195635
ENST00000430245.5	ENSG00000234741.7	GAS5	processed_transcript	0.015487	12.0264	5.39917	0.005668
ENST00000452051.1	ENSG00000235897.1	TM4SF19-AS1	antisense	0.016139	0.076697	3.2388	1.09022
ENST00000505295.1	ENSG00000247572.7	CKMT2-AS1	antisense	0.016219	1.64256	1.43499	0
ENST00000611103.1	ENSG00000278338.4	VWA8-AS1	antisense	0.016902	0.480243	0.227461	0.184764
ENST00000509909.2	ENSG00000249669.7	MIR143HG	lincRNA	0.017037	0.087072	0.223947	0
ENST00000606259.5	ENSG00000271858.5	CYB561D2	antisense	0.017187	0	0.391222	0.171324
ENST00000623378.1	ENSG00000279025.1	RP11-131P10.2	TEC	0.017208	0.113914	2.18768	2.92721
ENST00000432308.1	ENSG00000237523.1	LINC00857	lincRNA	0.017278	0.238805	0.110923	1.22584
ENST00000412730.1	ENSG00000146666.5	LINC00525	antisense	0.017492	0.112879	0.05639	0.232592
ENST00000568707.1	ENSG00000260269.5	CTD-2323K18.1	processed_transcript	0.017533	0.074108	0.171534	0.361363
ENST00000624876.1	ENSG00000278926.1	RP11-264M12.4	TEC	0.017722	0.025968	0	0
ENST00000444722.1	ENSG00000224216.1	RP13-228J13.1	antisense	0.017832	0	0	0
ENST00000606089.1	ENSG00000271737.1	CTB-113I20.2	lincRNA	0.01802	0.783567	2.10846	0.219115
ENST00000597717	ENSG00000274505	Metazoa_SRP	misc_RNA	0.018211	0	0.064927	0.577809
ENST00000452728.5	ENSG00000226688.6	ENTPD1-AS1	antisense	0.018393	0	0	0
ENST00000609611.1	ENSG00000273141.1	RP11-820I16.4	antisense	0.018759	0.019249	0.075524	0.036032
ENST00000581360.1	ENSG00000266718.1	RP11-466A19.1	antisense	0.018892	0.069444	0	0.148602
ENST00000523507.1	ENSG00000253181.1	RP11-863K10.2	antisense	0.019143	0	0	0
ENST00000565014.5	ENSG00000214725.7	CDIPT-AS1	antisense	0.019197	0	0	0.204041
ENST00000641328	ENSG00000251600	AC139713.2	processed_transcript	0.019529	0.005878	0.177767	0.163327
ENST00000585572.1	ENSG00000266929.1	RP11-400F19.8	processed_transcript	0.019725	0	0.053188	0.034159
ENST00000432153.5	ENSG00000174365.19	SNHG11	processed_transcript	0.019794	0.685405	1.64378	0.345712
ENST00000447570.1	ENSG00000236393.1	RP11-320G24.1	lincRNA	0.019858	0.062938	2.59984	0.060046
ENST00000419668.1	ENSG00000237819.5	AC002454.1	antisense	0.020164	0	0	0.137401
ENST00000615251.1	ENSG00000275198.1	RP11-471B22.3	lincRNA	0.020331	0.232537	0.929831	0.170733
ENST00000608512.1	ENSG00000273365.1	RP11-466F5.10	lincRNA	0.020352	0	0.079376	0.364758
ENST00000631571.1	ENSG00000282080.1	RP11-69M1.8	lincRNA	0.020782	0	0.097769	0
ENST00000430586.1	ENSG00000232034.1	AC092168.2	sense_intronic	0.020901	0.018036	0	0.020775
ENST00000440001.2	ENSG00000231889.7	TRAF3IP2-AS1	antisense	0.021173	4.41671	3.09577	0.489797
ENST00000441882.1	ENSG00000227053.1	RP11-395B7.4	antisense	0.021341	0	0.084231	0.304555
ENST00000534904.2	ENSG00000256195.2	RP11-64D24.4	antisense	0.021368	0.115496	0.121708	0.320782
ENST00000574842.1	ENSG00000262412.1	RP11-85G18.6	lincRNA	0.021368	0.118306	0.624966	0.241308
ENST00000504246.5	ENSG00000245526.8	LINC00461	lincRNA	0.021632	0	0.023847	0.043751
ENST00000562917.1	ENSG00000261670.1	RP11-1C8.5	lincRNA	0.021641	0.037178	0.428973	0.374426
ENST00000598996.2	ENSG00000268388.5	FENDRR	lincRNA	0.022268	0	0	0
ENST00000625127.3	ENSG00000279762.3	RP11-227G15.12	antisense	0.022289	0.101585	0.441415	0.113187
ENST00000585258.1	ENSG00000264278.1	RP11-162A12.2	lincRNA	0.022353	0.099833	0.124201	0
ENST00000530263.1	ENSG00000255521.1	RP4-607I7.1	antisense	0.022681	1.71823	0.044571	0.82851
ENST00000441272.2	ENSG00000237588.2	RP11-66D17.3	lincRNA	0.022733	0	0	0.150594
ENST00000471357.1	ENSG00000243629.1	LINC00880	lincRNA	0.023217	0.048756	1.21267	5.6835
ENST00000476204.5	ENSG00000233101.10	HOXB-AS3	antisense	0.023678	0.150404	0	0
ENST00000605357.5	ENSG00000271133.5	CTA-293F17.1	antisense	0.02435	0.09121	0.094361	0
ENST00000586744.1	ENSG00000267348.2	CTB-179K24.3	antisense	0.024539	0	0.198216	0
ENST00000620896	ENSG00000274008	Metazoa_SRP	misc_RNA	0.024549	0	0	0
ENST00000419808.5	ENSG00000231890.7	DARS-AS1	antisense	0.024794	0.160352	0.222417	0.319474
ENST00000441875.1	ENSG00000239203.1	AC093484.4	processed_transcript	0.025034	0.289708	0.024962	0.329159
ENST00000535893.1	ENSG00000257096.1	AE000658.22	antisense	0.025165	0	0.299275	1.18772
ENST00000499291.6	ENSG00000247157.6	LINC01252	lincRNA	0.025256	0.013125	0.022449	0.005443
ENST00000548617.1	ENSG00000257477.1	LINC01154	lincRNA	0.025676	0.106308	0	0.479041
ENST00000619123.1	ENSG00000275265.1	RP11-15J22.8	lincRNA	0.025743	0.165879	0.07494	0.071693
ENST00000624424.1	ENSG00000280029.3	CH17-140K24.2	antisense	0.025809	0.044122	0.138565	0.297267
ENST00000447039.1	ENSG00000230825.1	AC005532.5	processed_transcript	0.026267	0	0.132163	0.315776
ENST00000507957.1	ENSG00000249085.1	CTD-2631K10.1	antisense	0.026312	0.054235	0.050304	0.061815
ENST00000588765.4	ENSG00000267106.5	ZNF561-AS1	processed_transcript	0.026874	0.0176	0.580691	0.126254
ENST00000376800.7	ENSG00000204625.10	HCG9	lincRNA	0.02692	0.055819	0.27784	0.359208
ENST00000631010.1	ENSG00000224699.8	LAMTOR5-AS1	processed_transcript	0.026993	0	0	0.424302
ENST00000424735.1	ENSG00000237457.6	LINC01351	lincRNA	0.027083	0	0	0.262888
ENST00000561762.1	ENSG00000260592.1	CTA-363E6.6	antisense	0.027249	0.064872	0.112048	0.245236
ENST00000580714.1	ENSG00000265254.1	CTD-2350C19.2	antisense	0.02756	0.316625	0.492302	0.947412
ENST00000556389.1	ENSG00000249163.3	CTD-3028N15.1	antisense	0.027592	0.203142	0.066282	0.328156
ENST00000447767.1	ENSG00000231290.5	APCDD1L-AS1	processed_transcript	0.027979	0.969522	0.352236	0.934387
ENST00000551421.1	ENSG00000257698.1	RP11-620J15.3	lincRNA	0.028156	0.129671	0.082648	0.020367
ENST00000611744.1	ENSG00000275880.1	RP11-90L1.8	antisense	0.028304	0.134838	0.633921	0.227811
ENST00000581805.5	ENSG00000265542.5	RP11-60A24.3	lincRNA	0.028426	0.180613	1.44465	0.84447
ENST00000595107.1	ENSG00000269813.1	CTD-3193O13.14	antisense	0.02848	0	0.606187	0.376971
ENST00000548347.1	ENSG00000257550.1	RP11-793H13.3	antisense	0.029212	0.117352	0.138011	0.666337
ENST00000499481.2	ENSG00000245651.2	RP11-620J15.2	lincRNA	0.029331	0.020163	0.093119	0.165662
ENST00000469264.1	ENSG00000229196.3	RP11-775D22.2	antisense	0.029668	0.48289	0.365235	0.175354
ENST00000518994.1	ENSG00000253408.5	RP11-231D20.2	antisense	0.029983	0.305345	0.243447	0.156634
ENST00000381800.3	ENSG00000205791.3	LOH12CR2	lincRNA	0.030423	0.251399	0.063396	0.213733
ENST00000528692.1	ENSG00000231999.6	FLJ27354	antisense	0.030594	0.216222	0.062007	0
ENST00000444039.1	ENSG00000237476.1	XXbac-B135H6.15	lincRNA	0.030929	0.071441	0.15702	0.566276
ENST00000609936.1	ENSG00000272682.1	AC004471.10	lincRNA	0.030946	0.176376	0.940408	0.780382
ENST00000443448.5	ENSG00000226251.5	RP11-15I11.3	lincRNA	0.03115	0	0	0.027642
ENST00000439407.1	ENSG00000227110.6	LMCD1-AS1	antisense	0.031672	0.080863	0.036016	0.025011
ENST00000444409.1	ENSG00000241728.5	AP001062.8	sense_overlapping	0.031782	0	1.53015	0
ENST00000417047.1	ENSG00000227237.1	AL672294.1	antisense	0.031976	0.355019	0.662589	0.271264
ENST00000602739.1	ENSG00000270020.1	RP11-463O9.9	lincRNA	0.032123	0.071169	0.178485	0.121574
ENST00000420707.5	ENSG00000237975.6	FLG-AS1	antisense	0.03226	0.051216	0	0.161949
ENST00000571197.1	ENSG00000262160.1	RP11-96D1.11	antisense	0.032321	0.112709	1.68098	0.518691
ENST00000638312	ENSG00000284430	AC020912.1	lincRNA	0.032414	0.228029	0.170601	0.079563
ENST00000453636.1	ENSG00000237772.1	AC092620.3	lincRNA	0.032465	0.089306	0.073382	0.124203
ENST00000465978.1	ENSG00000182912.6	TSPEAR-AS2	antisense	0.032562	0.190605	0.408935	0.071442
ENST00000413103.2	ENSG00000226835.2	RP11-148B18.1	lincRNA	0.032569	0.029789	0	0.077407
ENST00000471719.1	ENSG00000241135.5	LINC00881	lincRNA	0.032873	0.186889	0.416126	0.401661
ENST00000412297.1	ENSG00000231609.5	AC009501.4	antisense	0.033017	0.14941	0.377445	0.028234
ENST00000443196.1	ENSG00000226510.1	UPK1A-AS1	antisense	0.033531	0.062165	0	0.043703
ENST00000411553.2	ENSG00000228223.2	HCG11	lincRNA	0.034228	0.062501	0.026285	0.108504
ENST00000439751.2	ENSG00000227172.2	AC011290.4	antisense	0.034248	0.312817	1.19439	0.070613
ENST00000457510.2	ENSG00000241764.3	AC002467.7	antisense	0.035176	0.348401	0.100021	0.253931
ENST00000605945.1	ENSG00000272009.1	RP1-313I6.12	antisense	0.035345	0	0.131391	0.400617
ENST00000613942	ENSG00000245694	CRNDE	lincRNA	0.036026	0.009473	0	0
ENST00000611856.1	ENSG00000275343.1	RP11-323F24.4	sense_intronic	0.036151	0.044612	0.020032	0
ENST00000436963.1	ENSG00000231473.2	LINC00441	lincRNA	0.036268	0	0.086541	0.028977
ENST00000560363.1	ENSG00000259721.1	RP11-758N13.1	lincRNA	0.036375	0.39032	0.267235	0.028075
ENST00000576433.5	ENSG00000261465.6	RP11-626G11.5	antisense	0.036402	0	0	0.198946
ENST00000449168.1	ENSG00000229750.1	AC096649.2	antisense	0.036708	0.38552	1.23308	0.606398
ENST00000641267	ENSG00000284738	AL358472.5	antisense_RNA	0.0373	0.28692	0.789982	0.115992
ENST00000415809.1	ENSG00000228661.1	AC090587.5	antisense	0.037345	0.15683	0.206067	0.120354
ENST00000433001.1	ENSG00000234494.7	SP2-AS1	antisense	0.037408	0.257675	0	0.074938
ENST00000606878.1	ENSG00000224843.6	LINC00240	lincRNA	0.037498	0.181317	0.177467	0.132462
ENST00000547364.1	ENSG00000176593.7	CTD-2368P22.1	processed_transcript	0.038439	0.281477	0	0.076368
ENST00000540566.1	ENSG00000226711.6	FAM66C	antisense	0.038548	0	0	0
ENST00000542197.1	ENSG00000256278.1	RP11-182J1.5	antisense	0.038876	0.017241	0.296333	0.714734
ENST00000572811.1	ENSG00000262420.3	RP11-490O6.2	antisense	0.039028	0.281011	0.247385	0.129159
ENST00000424705.1	ENSG00000269549.2	RP3-461P17.10	lincRNA	0.039133	0.057506	0.281295	0.196498
ENST00000411080	ENSG00000223012	RN7SKP264	misc_RNA	0.039448	0.003126	0.882195	0.274782
ENST00000641293	ENSG00000224934	AL391684.1	lincRNA	0.040628	0	0.496922	0.414908
ENST00000527209.1	ENSG00000204666.3	FLJ26850	sense_overlapping	0.040666	0.067982	0.028318	0.202476
ENST00000608290.1	ENSG00000273145.1	CITF22-92A6.1	lincRNA	0.040824	0.266392	1.14351	0.123784
ENST00000465933.1	ENSG00000241933.1	RP11-755B10.3	lincRNA	0.040893	0.115034	0.250442	0.162398
ENST00000514265.1	ENSG00000248187.1	RP11-184M15.1	lincRNA	0.040993	0.170683	0.101384	0.12376
ENST00000418006.1	ENSG00000235049.1	LINC00940	lincRNA	0.041356	0.132555	0.17064	0.147645
ENST00000522575.1	ENSG00000253608.1	RP11-770E5.1	antisense	0.041477	0.024135	0.051444	0
ENST00000530002.1	ENSG00000245248.7	USP2-AS1	antisense	0.041531	0	0	0
ENST00000624576.3	ENSG00000278903.3	CH507-145C22.1	lincRNA	0.041667	0.503615	0.197275	3.92834
ENST00000617004.1	ENSG00000273796.1	LL21NC02-21A1.1	lincRNA	0.041757	0.527021	0.406394	0.044843
ENST00000628516.1	ENSG00000280924.1	LINC00628	lincRNA	0.041921	0.009557	0.79812	3.53322
ENST00000619766.1	ENSG00000274269.1	RP4-545L17.12	processed_transcript	0.042261	0.236255	0.047945	0.263737
ENST00000567091.1	ENSG00000260394.2	LA16c-313D11.9	antisense	0.042624	0.060433	0.625577	0
ENST00000607635.1	ENSG00000271970.1	RP3-337H4.10	antisense	0.042748	0	0	2.24515
ENST00000529965.2	ENSG00000255145.2	STX17-AS1	antisense	0.042748	0.089921	0.367325	0
ENST00000450996.1	ENSG00000223923.1	AC010136.2	antisense	0.042748	0.497744	0.064646	0.083803
ENST00000619560.1	ENSG00000273805.1	RP11-620J15.4	antisense	0.043094	0.254633	0.297219	0.121639
ENST00000433214.2	ENSG00000271880.1	AGAP11	processed_transcript	0.043299	0.050806	0.089744	0.051207
ENST00000598703.1	ENSG00000268618.1	AC092316.1	antisense	0.04369	0	0	0
ENST00000488882.1	ENSG00000240063.1	RP11-225N10.1	antisense	0.044347	0.028014	0.177976	0.14085
ENST00000443063.1	ENSG00000230319.1	AL022476.2	antisense	0.044385	0	0.144736	0.072463
ENST00000505661.1	ENSG00000250432.5	RP11-834C11.5	lincRNA	0.044797	0	0	0
ENST00000430883.5	ENSG00000243902.6	ELFN2	sense_overlapping	0.04492	0	0.027842	0
ENST00000415386.2	ENSG00000233421.4	RP5-875O13.1	lincRNA	0.045399	0	0.106296	0.101516
ENST00000591013.1	ENSG00000267334.1	CTD-2534I21.8	lincRNA	0.045576	0.625942	1.04797	0.738964
ENST00000455853.1	ENSG00000223414.2	LINC00473	lincRNA	0.045616	0.030695	0.060056	0.116764
ENST00000557546.1	ENSG00000258717.1	RP11-566J3.2	lincRNA	0.045647	0.049824	0.189919	0
ENST00000609744.1	ENSG00000273420.1	CTD-2540B15.13	3prime_overlapping_ncrna	0.045843	0.032238	0.485427	0.360861
ENST00000622229.1	ENSG00000232748.3	RP11-196G11.6	lincRNA	0.045874	0.007289	0.431442	0.067614
ENST00000608511.5	ENSG00000203865.9	ATP1A1-AS1	processed_transcript	0.046026	0.11925	0.179497	0
ENST00000569096.1	ENSG00000260017.1	RP11-1035H13.2	antisense	0.046261	0.310431	1.39604	0.270307
ENST00000428584.5	ENSG00000235954.6	TTC28-AS1	processed_transcript	0.046424	0.033239	0.035773	0.119898
ENST00000585039	ENSG00000266569	RN7SL377P	misc_RNA	0.046627	0.155688	0.044392	0.462416
ENST00000587859.1	ENSG00000267498.1	CTB-32O4.2	lincRNA	0.047327	0.387764	0.365484	0.161427
ENST00000611435	ENSG00000278696	RN7SL82P	misc_RNA	0.047643	0.030668	0	0.200713
ENST00000624360.1	ENSG00000279598.1	RP11-65L3.3	TEC	0.047834	0.022368	0.456262	0.278861
ENST00000584509.1	ENSG00000264964.1	RP11-888D10.3	lincRNA	0.047884	0.163878	0	0.080373
ENST00000490246	ENSG00000243015	RN7SL737P	misc_RNA	0.048114	0.061341	0.045193	0.054404
ENST00000607572.1	ENSG00000271989.1	RP4-736L20.3	antisense	0.0484	1.22717	0.137638	0.461578
ENST00000429962.1	ENSG00000230513.1	THAP7-AS1	antisense	0.048546	1.71098	2.98844	0.706315
ENST00000499502.2	ENSG00000246526.2	RP11-539L10.2	lincRNA	0.048627	0.067199	0.452002	0.659531
ENST00000556194.1	ENSG00000259065.1	RP5-1021I20.1	antisense	0.048716	0.420467	0.125287	0.083953
ENST00000547084.1	ENSG00000257880.1	RP11-769N19.2	sense_intronic	0.049111	0.041243	0	0.040537
ENST00000596308.1	ENSG00000269737.1	RP11-345P4.7	antisense	0.049422	0.086632	0.169071	0
ENST00000456581.1	ENSG00000237489.2	LINC00959	lincRNA	0.049439	0.008666	0.131952	0.021022
ENST00000560255.2	ENSG00000259642.2	ST20-AS1	antisense	0.049943	0.212816	0.970056	0.254587
ENST00000624795.1	ENSG00000279439.1	CTD-2576N18.1	TEC	0.050324	0	0	0
ENST00000438432.5	ENSG00000231890.7	DARS-AS1	antisense	0.050332	0	0.395825	0
ENST00000547824.1	ENSG00000257225.1	RP11-328C8.4	antisense	0.05036	0.075834	0.096843	0.164207
ENST00000557828.1	ENSG00000259624.1	RP11-138H8.3	antisense	0.051097	0.433406	0.058941	0.362886
ENST00000589914.1	ENSG00000267535.1	LINC00868	lincRNA	0.05126	0	0	0.336499
ENST00000551650.1	ENSG00000257327.1	RP11-650K20.3	lincRNA	0.05176	0.330657	0.294023	0.269277
ENST00000432770.1	ENSG00000224511.1	LINC00365	lincRNA	0.052047	0.171852	0.412507	0.089764
ENST00000445908.1	ENSG00000229912.1	AC128709.4	lincRNA	0.052239	0.300169	2.04098	0.471336
ENST00000483289.2	ENSG00000239219.2	RP11-379K17.4	antisense	0.052453	0.072563	0.162454	0.156196
ENST00000607181.1	ENSG00000271787.1	RP11-254F7.3	antisense	0.052524	0.032593	0.025416	0.015794
ENST00000580270.1	ENSG00000266368.1	RP11-1096G20.5	antisense	0.05269	0.020202	0.0571	2.7e-05
ENST00000502102.2	ENSG00000247363.2	RP11-637A17.2	lincRNA	0.052727	0.083497	0.052007	0.092835
ENST00000591569.1	ENSG00000266958.1	AC006126.3	antisense	0.052911	0.105804	0.557889	0.61512
ENST00000444816.1	ENSG00000174365.19	SNHG11	processed_transcript	0.053238	0.090355	0.498648	1.19582
ENST00000606966.1	ENSG00000272473.1	AC006273.4	lincRNA	0.054416	0.27061	0.062429	0.297052
ENST00000609837.1	ENSG00000273106.1	RP11-559M23.1	antisense	0.054439	0.704501	0.273429	0.486367
ENST00000606441.1	ENSG00000272277.1	RP1-40E16.12	antisense	0.055028	0.226092	0.092382	0.059193
ENST00000603487.1	ENSG00000270332.1	SMC2-AS1	lincRNA	0.055051	0.186822	1.64553	0.623291
ENST00000418255.1	ENSG00000236546.1	RP1-118J21.5	antisense	0.055808	0.023341	0.042067	0.05651
ENST00000584157.1	ENSG00000263531.1	RP13-753N3.1	antisense	0.05638	0.011557	0.218593	0
ENST00000581122.1	ENSG00000265263.1	RP11-135L13.4	antisense	0.056448	0.507168	0.94022	0.223866
ENST00000609303.1	ENSG00000272593.1	RP11-339B21.11	lincRNA	0.056954	0.060827	0.108435	0.068266
ENST00000598051.1	ENSG00000269106.1	CTD-2619J13.23	antisense	0.057276	0.087549	0.525688	0.33071
ENST00000416202.5	ENSG00000241990.5	PRR34-AS1	antisense	0.057609	1.15757	0.832185	0.033915
ENST00000417299.1	ENSG00000224961.1	RP1-278O22.1	lincRNA	0.05779	0	0.318371	0
ENST00000421614.1	ENSG00000228317.1	RP11-235C23.5	antisense	0.05793	0.371172	0.69052	0.296333
ENST00000445084.1	ENSG00000233849.1	AC022201.5	antisense	0.058085	0	0.126445	0
ENST00000429328.2	ENSG00000224805.2	LINC00853	antisense	0.058245	0.348353	0.072672	0.051819
ENST00000570073.2	ENSG00000259810.2	AC002519.8	sense_intronic	0.058481	0	0.03929	0.635242
ENST00000561979.1	ENSG00000261765.1	RP11-498D10.3	sense_intronic	0.058646	0	0.636858	1.19189
ENST00000501695.3	ENSG00000247199.3	RP11-373N22.3	antisense	0.058974	0.216714	0.333584	0.123142
ENST00000638924	ENSG00000280273	AF131216.4	antisense_RNA	0.059007	0.583943	0.484358	0.263345
ENST00000559867.1	ENSG00000259468.1	RP11-1084A12.2	antisense	0.059098	0	0.502411	0.286404
ENST00000419746.5	ENSG00000237298.8	TTN-AS1	antisense	0.059182	0.143551	0.484764	0.247802
ENST00000460858	ENSG00000243420	RN7SL734P	misc_RNA	0.05922	0	0	0.09061
ENST00000452578.2	ENSG00000229116.2	RP11-20J15.3	lincRNA	0.059666	0.34773	0.079688	0.138606
ENST00000354541.7	ENSG00000232110.7	RP11-149I23.3	antisense	0.059878	0	0	0
ENST00000461990.1	ENSG00000267272.5	LINC01140	lincRNA	0.059921	0.152081	0.146533	0.031728
ENST00000565449.1	ENSG00000261797.1	RP11-744I24.3	lincRNA	0.060846	0.191986	0	0
ENST00000629058.1	ENSG00000281376.1	ABALON	antisense	0.060852	0.487241	0.199464	0.52159
ENST00000563151.1	ENSG00000261519.3	RP11-403P17.4	lincRNA	0.061324	0.241954	0.272759	0.15138
ENST00000585033.1	ENSG00000176912.3	TYMSOS	processed_transcript	0.062081	0.16263	0.204429	0.091346
ENST00000505030.5	ENSG00000245526.8	LINC00461	lincRNA	0.062197	0.024029	0.022892	0.055339
ENST00000584329	ENSG00000264501	RN7SL731P	misc_RNA	0.062283	0.051869	0.074172	0.059165
ENST00000444196.1	ENSG00000226853.2	AC010894.3	lincRNA	0.062388	0.376469	0.480781	0.691039
ENST00000639766	ENSG00000283828	AL137002.2	antisense_RNA	0.062734	0.165099	0.764853	0.07088
ENST00000560323.1	ENSG00000259488.2	RP11-154J22.1	antisense	0.063497	0.242323	0.223138	0.2181
ENST00000608792.1	ENSG00000233117.2	LINC00702	lincRNA	0.063693	0.237721	0.111398	0.116223
ENST00000438762.1	ENSG00000228798.1	AP000473.5	lincRNA	0.063814	0.149397	0	0
ENST00000504004.1	ENSG00000251076.1	RP11-526F3.1	antisense	0.063887	0	0	0.431034
ENST00000606244.1	ENSG00000272486.1	RP11-532M24.1	antisense	0.064126	0.060264	0.226812	1.75777
ENST00000510714.1	ENSG00000188242.4	PP7080	antisense	0.064154	0	1.03184	0
ENST00000416406.1	ENSG00000225450.1	RP3-508I15.14	antisense	0.064421	0	0.153888	0.475093
ENST00000549223.1	ENSG00000257657.2	RP11-352M15.1	lincRNA	0.064623	0	0	0.221697
ENST00000415742.5	ENSG00000179818.13	PCBP1-AS1	processed_transcript	0.064779	0.108232	0.461266	0.02152
ENST00000569831.1	ENSG00000260425.1	LA16c-316G12.2	antisense	0.065177	0.169919	0.197107	0.196227
ENST00000555918.1	ENSG00000258938.1	RP11-317N8.5	antisense	0.065367	0.119052	0.481505	0.070197
ENST00000498979.6	ENSG00000245248.7	USP2-AS1	antisense	0.065811	0.024777	0.042582	0.010119
ENST00000476474.5	ENSG00000219665.8	CTD-2006C1.2	processed_transcript	0.065835	0	0.117044	0.199945
ENST00000502430.2	ENSG00000250365.6	CTD-2213F21.2	antisense	0.065975	0.08858	0.394607	0
ENST00000561876.1	ENSG00000260052.1	CTC-527H23.3	lincRNA	0.066108	0.120746	0.307753	0.218532
ENST00000606841.1	ENSG00000272411.1	RP11-44B19.1	antisense	0.06615	0.078466	0	0.239017
ENST00000556400.5	ENSG00000257621.7	PSMA3-AS1	antisense	0.066161	0	0.075954	0.120458
ENST00000437621.6	ENSG00000230487.7	PSMG3-AS1	lincRNA	0.067013	0.011608	0.015672	0
ENST00000458180.1	ENSG00000224614.1	TNK2-AS1	antisense	0.067059	0.092472	0.157009	0.092258
ENST00000641325	ENSG00000284693	AL928921.2	lincRNA	0.06715	0.178442	0.222489	0.17513
ENST00000500929.2	ENSG00000245975.2	RP11-30K9.6	lincRNA	0.067232	0.41702	0.376637	0.237599
ENST00000622671.1	ENSG00000278743.1	RP11-707G18.1	lincRNA	0.067575	2.95242	0.991493	1.49431
ENST00000458253.5	ENSG00000233639.5	LINC01158	processed_transcript	0.067615	0.325408	0	0
ENST00000603529.1	ENSG00000271234.1	RP5-894D12.4	lincRNA	0.067779	0.073915	0.109331	0.155637
ENST00000608016.1	ENSG00000273137.1	RP3-402G11.28	antisense	0.067799	0.297049	1.05426	0.164044
ENST00000617300.1	ENSG00000273987.1	RP11-585P4.6	sense_intronic	0.068	0.163301	0	0.01071
ENST00000563105.1	ENSG00000260273.1	RP11-425D10.10	antisense	0.068146	0.749131	0.615998	0.686526
ENST00000614781.1	ENSG00000276980.1	CTD-3128G10.7	sense_intronic	0.068764	0	0.272828	0.009269
ENST00000611044.1	ENSG00000276110.1	RP4-790G17.7	antisense	0.068768	0	0.277126	0.185407
ENST00000624917.1	ENSG00000279161.1	CTB-12A17.2	TEC	0.06879	0.010475	0.02402	0.128352
ENST00000602585.2	ENSG00000270127.2	RP11-526I2.5	lincRNA	0.068836	0.049469	0.440235	0.840354
ENST00000517482.1	ENSG00000253227.1	RP11-383J24.1	lincRNA	0.06908	0.480743	0	0.485493
ENST00000574471.1	ENSG00000263063.1	RP11-388C12.1	lincRNA	0.069434	0.090929	0.391553	0.20116
ENST00000503893.1	ENSG00000251075.1	HTT-AS	antisense	0.070243	0.145113	0.223163	0.423944
ENST00000449169.1	ENSG00000227963.1	RP5-1074L1.1	antisense	0.070693	0.10154	0.122298	0.178641
ENST00000581816.1	ENSG00000215417.10	MIR17HG	processed_transcript	0.070989	3.50456	0.060721	0.318031
ENST00000323380.7	ENSG00000179141.9	MTUS2-AS1	antisense	0.071002	0.217465	0.109725	0.295944
ENST00000640557	ENSG00000283849	AC092053.2	antisense_RNA	0.071729	0.184514	0.338449	0.121182
ENST00000429700.1	ENSG00000224945.1	RP11-82L18.2	sense_intronic	0.071733	0.345921	0.504438	0
ENST00000410516	ENSG00000222448	RN7SKP150	misc_RNA	0.071762	0.143787	0.733023	0.831771
ENST00000552835.5	ENSG00000257252.5	RP11-486A14.2	antisense	0.071947	0.016732	0.12634	0.335962
ENST00000421234.5	ENSG00000225511.6	LINC00475	lincRNA	0.072049	1.06643	0.33196	0.675457
ENST00000596473.1	ENSG00000268650.3	AC068499.10	antisense	0.072207	0.128572	0.30041	0.171945
ENST00000607122.1	ENSG00000272444.1	RP11-1017G21.6	lincRNA	0.072302	0.943198	2.97276	0.728683
ENST00000507023.1	ENSG00000250131.1	RP11-130F10.1	antisense	0.072638	0.235725	0.11989	0.0858
ENST00000417987.1	ENSG00000228573.1	RP11-279N8.1	lincRNA	0.073161	0.353074	0	0.07593
ENST00000450990.5	ENSG00000235257.8	ITGA9-AS1	processed_transcript	0.07325	0	0.06389	0
ENST00000561559.1	ENSG00000260101.1	RP11-568N6.1	lincRNA	0.073705	0.167916	0.747948	0.334194
ENST00000505156.2	ENSG00000249917.2	LINC00536	lincRNA	0.073824	0	0	0.06916
ENST00000565782.1	ENSG00000260352.1	CTD-2288F12.1	antisense	0.073904	0	0.453244	0.339335
ENST00000397764.7	ENSG00000214194.8	LINC00998	lincRNA	0.07404	0.84562	1.33301	0.423252
ENST00000556503.5	ENSG00000258457.5	RP11-298I3.4	antisense	0.074269	0.050926	0.171164	0.058837
ENST00000466981	ENSG00000276031	RN7SL197P	misc_RNA	0.074691	0	0.040051	0
ENST00000548801.1	ENSG00000257178.3	RP11-357H14.16	sense_intronic	0.075142	0.150844	0.039069	0.287869
ENST00000442292.2	ENSG00000273443.1	RP11-54O7.18	lincRNA	0.075263	0.609962	0.130671	0.405762
ENST00000423178.6	ENSG00000224023.10	FLJ37035	lincRNA	0.075539	0.163006	0.093343	0.066824
ENST00000435388.1	ENSG00000230337.1	RP4-635E18.6	antisense	0.075853	0.199048	0.645823	0.049971
ENST00000569981.2	ENSG00000238045.9	AC009133.12	antisense	0.076205	0.115935	0.383129	0.305499
ENST00000578831.1	ENSG00000265943.1	RP11-739L10.1	antisense	0.076613	0.981639	0.741832	0.31815
ENST00000632794.1	ENSG00000282772.1	RP11-753C18.12	antisense	0.076814	0.297659	0.513769	0.098055
ENST00000530955.1	ENSG00000255248.6	RP11-166D19.1	sense_overlapping	0.077009	0	0.446925	0.051066
ENST00000557373.1	ENSG00000258738.1	RP11-73E17.2	antisense	0.077459	0.325717	1.07421	0.275454
ENST00000524768.1	ENSG00000254826.1	CTD-2530H12.2	sense_intronic	0.077774	0.392308	0.123044	0.029878
ENST00000517927.1	ENSG00000253522.3	MIR3142HG	lincRNA	0.078104	0.021415	0.027436	0.466223
ENST00000581153.1	ENSG00000263718.2	RP11-285E9.6	lincRNA	0.078166	0.299508	0.404078	0.035653
ENST00000612143.1	ENSG00000274922.1	RP11-88E10.5	lincRNA	0.079444	0.421715	0.486203	0.390027
ENST00000606165.5	ENSG00000237187.8	NR2F1-AS1	antisense	0.079515	0.125303	0	0.068773
ENST00000531977.1	ENSG00000224023.10	FLJ37035	lincRNA	0.079545	0	0	0.085422
ENST00000568776.5	ENSG00000259867.5	RP11-525K10.3	antisense	0.079549	0.098833	0.007118	0.21547
ENST00000635379.1	ENSG00000214900.9	LINC01588	lincRNA	0.079795	0.303052	0.078813	0.509192
ENST00000458154.1	ENSG00000235578.1	XXbac-B33L19.4	lincRNA	0.079819	0	0	0
ENST00000609307.1	ENSG00000272894.5	RP5-1159O4.1	lincRNA	0.079861	0	0.33422	0
ENST00000456176.5	ENSG00000231858.5	AC067945.4	processed_transcript	0.080109	0.057039	1.1274	0.466013
ENST00000631830.1	ENSG00000282022.1	RP11-259O18.5	antisense	0.08028	0	0.196472	0.399331
ENST00000605830.5	ENSG00000271270.5	TMCC1-AS1	antisense	0.080409	0.224926	0.348379	0.099758
ENST00000577327.1	ENSG00000266441.1	RP11-91I8.3	antisense	0.080426	0.62825	0.382371	0.132566
ENST00000427929.5	ENSG00000229951.5	FLJ31356	antisense	0.080771	0.13954	0.316144	0.167566
ENST00000594624.6	ENSG00000213904.8	LIPE-AS1	antisense	0.080891	0.034031	0	0.017374
ENST00000421599.5	ENSG00000174365.19	SNHG11	processed_transcript	0.081046	0.028547	0	0
ENST00000609461.1	ENSG00000273027.1	LL21NC02-1C16.1	sense_intronic	0.081312	0.628811	1.34836	0.132894
ENST00000448629.5	ENSG00000224870.6	RP4-758J18.2	processed_transcript	0.08168	0.80198	0.089654	0.157808
ENST00000520840.5	ENSG00000253616.5	RP11-875O11.3	antisense	0.081795	0.982363	0.299711	0.595701
ENST00000441955.2	ENSG00000229893.2	AC004549.6	antisense	0.082108	0.412194	0.870687	0.291071
ENST00000415065.2	ENSG00000244619.2	RP11-315I20.3	antisense	0.082412	0.752755	0.046066	0.40778
ENST00000619774.1	ENSG00000274447.1	LLNLR-304G9.1	antisense	0.082771	0.154947	0	0.20051
ENST00000415627.1	ENSG00000238273.3	AC012360.6	antisense	0.083367	0.063763	0.419906	0.548265
ENST00000618290.1	ENSG00000275927.1	RP11-567P19.1	sense_intronic	0.083985	0.111374	0.272927	0
ENST00000444858.5	ENSG00000228106.5	RP11-452F19.3	lincRNA	0.084315	0.092763	0	0
ENST00000500970.5	ENSG00000245248.7	USP2-AS1	antisense	0.084621	0.008307	0.026343	0.023173
ENST00000584986.1	ENSG00000264647.1	RP11-68I3.7	antisense	0.084773	0.076382	0.217208	0.009954
ENST00000420335.5	ENSG00000228106.5	RP11-452F19.3	lincRNA	0.084836	0.380811	0.281412	0.192125
ENST00000552426.1	ENSG00000257910.1	RP11-461F16.3	antisense	0.085857	0.511162	0.574881	0.593988
ENST00000392688.6	ENSG00000237975.6	FLG-AS1	antisense	0.086038	0	0.110025	0.041998
ENST00000483854.5	ENSG00000205664.10	RP11-706O15.1	lincRNA	0.08629	5.47157	0.131209	0
ENST00000589276.1	ENSG00000267709.1	AC024592.9	antisense	0.086365	0	0	0
ENST00000553141.1	ENSG00000257181.1	RP11-611O2.5	antisense	0.086878	0	0	0
ENST00000634972.1	ENSG00000204362.6	RP11-380J14.1	lincRNA	0.087041	0.633699	1.05534	0
ENST00000554558.5	ENSG00000186615.10	KTN1-AS1	antisense	0.087256	0.128829	0	0
ENST00000544421.1	ENSG00000257052.1	RP11-881M11.2	antisense	0.08763	0.400752	0.677481	0.641813
ENST00000623576.1	ENSG00000280394.1	CTC-503J8.8	TEC	0.087798	0.148115	0.192607	0.536931
ENST00000585620.1	ENSG00000267505.1	CTC-296K1.3	lincRNA	0.087901	0.023688	0	0.54903
ENST00000444406.1	ENSG00000231890.7	DARS-AS1	antisense	0.088371	0.386714	0.990848	0.339621
ENST00000510576.6	ENSG00000249035.6	CTB-113P19.1	antisense	0.088837	0.759021	0.374854	0.182339
ENST00000624194.1	ENSG00000279989.1	RP11-158H5.2	TEC	0.089477	0.252112	1.21738	0.341808
ENST00000441363.1	ENSG00000229852.2	RP11-398K22.12	antisense	0.089743	0.086885	0.264585	0.186147
ENST00000447639.1	ENSG00000239322.1	ATP6V1B1-AS1	antisense	0.08976	0	0.030245	0.391707
ENST00000515455.2	ENSG00000250616.2	RP11-455F5.3	antisense	0.089953	0.442156	0.422364	0.39674
ENST00000613066	ENSG00000277578	Metazoa_SRP	misc_RNA	0.09019	0.101103	0.105226	0.081074
ENST00000423515.2	ENSG00000227463.2	RP11-158D2.2	lincRNA	0.090338	0.035969	0.013289	0.249949
ENST00000591313.5	ENSG00000267280.5	TBX2-AS1	antisense	0.090556	0	0	0
ENST00000612618.1	ENSG00000275445.1	CTD-2649C14.3	antisense	0.09081	0.562214	1.0319	0.500549
ENST00000430820.1	ENSG00000225235.1	DDX26B-AS1	antisense	0.090908	0.298923	1.07056	0.226707
ENST00000531108.1	ENSG00000255139.1	AP000442.1	antisense	0.091328	0.126679	0.290187	0.100501
ENST00000605892.1	ENSG00000272103.1	CTD-2653M23.3	lincRNA	0.091371	0	1.81387	0.763058
ENST00000452097.1	ENSG00000237017.1	AC012314.8	antisense	0.092002	0.065102	0.222034	0.078451
ENST00000514180.5	ENSG00000248690.6	HAS2-AS1	antisense	0.092018	0.462464	0.291163	0.304491
ENST00000595277.1	ENSG00000269400.1	CTD-2529P6.4	sense_intronic	0.092328	0.162878	0	0.05274
ENST00000317019.2	ENSG00000175728.4	C11orf44	lincRNA	0.092462	0.013892	0.015463	0.093143
ENST00000451940.6	ENSG00000223482.7	NUTM2A-AS1	antisense	0.092487	1.07167	0.191227	0.645548
ENST00000588904.1	ENSG00000226686.7	LINC01535	lincRNA	0.092798	0.058325	0.423824	0
ENST00000528407.1	ENSG00000255201.1	RP11-350N15.4	antisense	0.09347	0	0.652075	0.716802
ENST00000546852.5	ENSG00000258240.5	RP1-46F2.3	lincRNA	0.093803	0.134219	0.147347	0.116546
ENST00000423716.1	ENSG00000228801.5	RP11-110G21.1	antisense	0.094174	0.431208	0.284141	0
ENST00000563780.1	ENSG00000259970.1	AC099668.5	processed_transcript	0.094215	0.347593	0.771969	0.435129
ENST00000623645.1	ENSG00000279620.1	RP11-1102P22.2	TEC	0.095227	0.042924	0.047777	0.116873
ENST00000483452	ENSG00000241631	RN7SL316P	misc_RNA	0.095311	0.388596	0.251389	0.202088
ENST00000449882.2	ENSG00000235100.3	RP11-80H5.9	lincRNA	0.095622	0.275099	0.862009	0.201544
ENST00000433005.1	ENSG00000237773.5	AC003075.4	antisense	0.096218	0	0	0
ENST00000621167.1	ENSG00000277324.1	RP11-850A17.1	antisense	0.096228	0.501158	0.588408	0.3998
ENST00000419003.2	ENSG00000230176.2	LINC01433	antisense	0.096464	0.170335	0.248704	0.335505
ENST00000596992.5	ENSG00000233672.6	RNASEH2B-AS1	antisense	0.096744	0	0	0
ENST00000439446.1	ENSG00000233834.6	AC005083.1	processed_transcript	0.097011	0.293339	0.040568	0
ENST00000602665.1	ENSG00000270082.1	RP11-178L8.8	antisense	0.097095	0.23302	0.793051	0.41825
ENST00000463449.1	ENSG00000243926.1	TIPARP-AS1	antisense	0.09736	0.628613	6.14895	0
ENST00000398043.2	ENSG00000214293.8	APTR	lincRNA	0.098117	8.06782	4.96399	0.096469
ENST00000467398.2	ENSG00000222000.7	AC092675.3	antisense	0.09818	6.02569	2.71949	1.68882
ENST00000512290.2	ENSG00000235531.9	MSC-AS1	antisense	0.098656	0.111074	0.049704	0.027178
ENST00000634618.1	ENSG00000231304.2	SGOL1-AS1	processed_transcript	0.098664	0.171399	0.232937	0.278201
ENST00000332935.6	ENSG00000183308.6	AC005037.3	antisense	0.099523	0.420298	0.357686	0.319057
ENST00000324348.7	ENSG00000179859.7	AC025335.1	antisense	0.09953	0.534449	0.131129	0
ENST00000428857.1	ENSG00000224043.7	CCNT2-AS1	antisense	0.099685	0.165461	0.90099	0.107379
ENST00000452942.6	ENSG00000226688.6	ENTPD1-AS1	antisense	0.100408	1.11808	1.13588	2.62412
ENST00000438893.2	ENSG00000230947.2	AP000356.2	sense_intronic	0.100587	0.207475	0.252502	1.15583
ENST00000420694.1	ENSG00000225039.1	LINC01058	lincRNA	0.101644	0.107348	0.118501	0.223048
ENST00000517910.1	ENSG00000253669.3	KB-1732A1.1	lincRNA	0.101963	1.09891	0.652005	0.395592
ENST00000561622.1	ENSG00000260772.1	RP11-311C24.1	3prime_overlapping_ncrna	0.102029	0.088785	0.115637	0.114747
ENST00000556390.1	ENSG00000258658.1	RP11-517O13.3	antisense	0.10232	0.090912	1.246	0.245612
ENST00000466692.1	ENSG00000244459.2	RP11-1398P2.1	lincRNA	0.102634	0	0.131615	0.048022
ENST00000565305.5	ENSG00000259783.5	RP11-1006G14.2	lincRNA	0.103459	0	0	0
ENST00000596946.1	ENSG00000267852.1	CTB-133G6.2	antisense	0.103718	0	0.510757	0.298464
ENST00000427598.5	ENSG00000244558.5	KCNK15-AS1	antisense	0.103837	0.13229	0.134017	0.276132
ENST00000580282.1	ENSG00000266821.1	RP11-6N17.2	lincRNA	0.104044	0.151208	1.51269	0.369031
ENST00000476130.2	ENSG00000254991.1	RP13-631K18.3	lincRNA	0.104187	0.019738	0.281869	0.388685
ENST00000481220.5	ENSG00000197989.13	SNHG12	antisense	0.104873	1.21368	2.09583	0.854325
ENST00000583400.6	ENSG00000175061.17	LRRC75A-AS1	processed_transcript	0.105013	0	0	4.13437
ENST00000495917.1	ENSG00000244286.1	ITGB5-AS1	antisense	0.105423	0	0.074809	0.404068
ENST00000413077.1	ENSG00000234327.7	AC012146.7	processed_transcript	0.105447	0.085128	0.385028	0.193118
ENST00000432211.5	ENSG00000231851.5	UTAT33	antisense	0.105489	0.074759	0	0.499467
ENST00000556904.5	ENSG00000214432.9	AC068831.10	antisense	0.106202	0.834918	1.51956	1.31207
ENST00000548819.5	ENSG00000257285.5	RP11-298I3.1	antisense	0.106562	0.202693	0.297273	0.209684
ENST00000564455.1	ENSG00000260884.1	AC009120.5	lincRNA	0.106804	0.107162	0.686739	0.328341
ENST00000514010.1	ENSG00000248243.1	RP11-93K22.13	lincRNA	0.106991	0.034556	0.371285	0.347642
ENST00000620617.1	ENSG00000275964.1	RP11-61K9.3	lincRNA	0.107393	0.831136	2.21267	0.577912
ENST00000565575.1	ENSG00000261737.1	RP4-612B15.3	antisense	0.107419	0.741298	0.769839	0.334815
ENST00000543321.1	ENSG00000255621.1	RP11-377D9.3	lincRNA	0.107735	0.037202	0.034238	0.082283
ENST00000584721.1	ENSG00000266385.1	RP11-227G15.8	lincRNA	0.107747	0.026937	0.970752	1.76673
ENST00000580967.1	ENSG00000266554.1	LINC01443	lincRNA	0.107831	1.05275	0.310654	0.124956
ENST00000557544.1	ENSG00000258777.1	HIF1A-AS1	lincRNA	0.108402	0.021888	0.122515	0.27503
ENST00000550634.1	ENSG00000257429.1	RP11-272K23.3	antisense	0.109619	0.568343	0.271889	0.892116
ENST00000531869.1	ENSG00000254551.1	RP11-727A23.7	antisense	0.10974	0	0.049071	0.492629
ENST00000625156.1	ENSG00000279135.1	RP11-261P13.5	TEC	0.110486	0	0.475237	0.205243
ENST00000363673	ENSG00000260682	RN7SKP176	misc_RNA	0.110499	0.014338	0.085409	0.156901
ENST00000520572.1	ENSG00000253741.1	CTD-2292P10.4	antisense	0.110684	0.168785	0.314978	0.154993
ENST00000413053.2	ENSG00000229719.3	MIR194-2HG	lincRNA	0.110799	0.256654	0.484995	0.660287
ENST00000621246.1	ENSG00000276571.1	AC002550.6	antisense	0.111122	1.46391	0.769365	0.446312
ENST00000641650	ENSG00000284624	AC092902.5	processed_transcript	0.111223	0.096467	0.045435	0.065935
ENST00000462565.1	ENSG00000242474.2	AC093627.9	lincRNA	0.111235	0.481756	0.760677	0.353225
ENST00000624619.1	ENSG00000279642.1	RP5-1033E15.3	TEC	0.111336	0	0.429794	0.055048
ENST00000602964.1	ENSG00000249669.7	MIR143HG	lincRNA	0.111398	0.086922	0.030392	0.156429
ENST00000557964.1	ENSG00000259561.1	RP11-300G22.2	sense_intronic	0.111432	0.110879	0.275733	0.334178
ENST00000598582.1	ENSG00000269425.1	AC007292.7	antisense	0.111509	0.653854	0.617134	0.606669
ENST00000550214.1	ENSG00000257588.1	RP11-469H8.6	antisense	0.11158	0	0.141264	0.651765
ENST00000546714.1	ENSG00000258136.1	RP11-864J10.4	antisense	0.111647	0.152397	0.184032	0.325404
ENST00000546259.1	ENSG00000256442.1	RP11-705C15.4	antisense	0.111691	0.858864	1.36761	0.386338
ENST00000585863.2	ENSG00000267065.2	CTD-2246P4.1	lincRNA	0.112211	0.019605	0.151409	0.631818
ENST00000555043.1	ENSG00000258377.1	RP11-649E7.5	antisense	0.112763	0.109769	2.48403	0.219066
ENST00000610158.1	ENSG00000273107.1	RP11-165A20.3	lincRNA	0.112982	0.464787	0.088401	0.860065
ENST00000417691.1	ENSG00000212978.6	AC016747.3	processed_transcript	0.113227	0.004143	0.231521	2e-06
ENST00000421806.1	ENSG00000231025.1	RP11-175O19.4	antisense	0.11352	0.099462	0.122513	0.079751
ENST00000428660.1	ENSG00000233108.1	AC006042.7	antisense	0.114375	0	0.048282	0.088581
ENST00000564438.1	ENSG00000261790.1	AC005606.14	lincRNA	0.114459	0.063244	0.175816	0.145378
ENST00000562705.1	ENSG00000261327.4	RP11-863P13.3	lincRNA	0.114488	0.645077	0.31342	0.187558
ENST00000624747.1	ENSG00000279441.1	LA16c-313D11.13	TEC	0.114789	1.02078	5.06856	1.33647
ENST00000606362.1	ENSG00000271784.1	RP1-28H20.3	lincRNA	0.11484	0.493285	0.653808	0.074554
ENST00000423869.1	ENSG00000227848.1	SUCLA2-AS1	antisense	0.114949	0.287332	0.892741	0.71721
ENST00000606971.5	ENSG00000272288.5	RP11-140K17.3	antisense	0.11496	0.358264	0.420149	0
ENST00000448892.1	ENSG00000233058.1	LINC00884	antisense	0.115193	0.288499	0.304383	0.297589
ENST00000399760.2	ENSG00000215196.4	AC091878.1	antisense	0.115441	0.158115	0.102178	0.130627
ENST00000499143.6	ENSG00000245498.6	RP11-677M14.7	antisense	0.11582	0.630177	0.255216	0.186097
ENST00000455074.1	ENSG00000234789.1	RP11-483H20.4	antisense	0.116121	0.472233	0.925504	0.430063
ENST00000431557.1	ENSG00000235072.2	AC012074.2	lincRNA	0.116345	0.045846	0	0.170437
ENST00000588290.3	ENSG00000267751.5	AC009005.2	antisense	0.116728	0.886938	0.802429	0.597197
ENST00000464331	ENSG00000241229	RN7SL443P	misc_RNA	0.11686	0.022089	0	0.326172
ENST00000458364.2	ENSG00000225655.5	PGM5-AS1	lincRNA	0.117084	0.514898	0.305875	1.53041
ENST00000565137.1	ENSG00000260740.2	AC026471.6	antisense	0.117312	0.18876	1.48767	0.30726
ENST00000534757.1	ENSG00000254934.5	LINC00678	lincRNA	0.117325	0.1235	0.512984	0.287067
ENST00000624849.1	ENSG00000279320.1	RP11-329N15.3	TEC	0.117502	0.383248	1.67484	1.78394
ENST00000625982.1	ENSG00000230615.6	RP5-1198O20.4	lincRNA	0.117512	0.04942	0	0
ENST00000638776	ENSG00000283743	AL009172.2	processed_transcript	0.117889	0.210079	0.473279	0.608585
ENST00000450106.1	ENSG00000230534.6	RP11-297A16.2	antisense	0.11806	0.124846	0.603637	0.178431
ENST00000437643.1	ENSG00000230615.6	RP5-1198O20.4	lincRNA	0.118124	0.023809	0	0.272055
ENST00000423600.1	ENSG00000229178.1	AC069513.4	lincRNA	0.118157	0.646617	2.24774	0.718972
ENST00000505254.6	ENSG00000249669.7	MIR143HG	lincRNA	0.11825	0.034736	0.022504	0
ENST00000418765.5	ENSG00000215190.8	LINC00680	lincRNA	0.118485	0.412731	0	0.053321
ENST00000435163.4	ENSG00000223891.5	OSER1-AS1	lincRNA	0.118488	0.27069	0.575328	0.448547
ENST00000442526.2	ENSG00000230555.2	RP11-517P14.2	lincRNA	0.118624	0.680469	1.59638	0.29129
ENST00000547799.5	ENSG00000257433.5	RP1-197B17.3	antisense	0.11876	0.180942	0.635998	0.183894
ENST00000624372.1	ENSG00000279619.1	CTD-2527I21.5	TEC	0.118823	0.081534	0.867114	0.237925
ENST00000540410.1	ENSG00000256897.1	RP11-17G12.2	antisense	0.118853	0	0	0.031771
ENST00000589905.1	ENSG00000267390.1	RP11-635N19.1	antisense	0.119169	0.311206	0.36083	0.413874
ENST00000390329.3	ENSG00000211683.3	KB-1572G7.3	processed_transcript	0.119224	0.102087	0	0.167786
ENST00000441316.1	ENSG00000235513.1	RP4-756G23.5	antisense	0.119258	0.046154	0.203853	0.224447
ENST00000539086.5	ENSG00000257069.5	RP11-783K16.10	processed_transcript	0.119443	0.156821	0.104846	0.314318
ENST00000614440.1	ENSG00000277453.1	CTC-492K19.7	lincRNA	0.11952	0.95145	1.39982	1.00071
ENST00000628090.1	ENSG00000280721.1	AC133644.2	lincRNA	0.119634	1.91943	2.13651	0.412627
ENST00000619282.1	ENSG00000274029.1	RP11-340F14.6	lincRNA	0.119708	0.018923	0	0.073165
ENST00000441991.1	ENSG00000231210.2	LINC01510	lincRNA	0.119802	0	0	0
ENST00000602435.1	ENSG00000269952.1	RP11-324I22.3	sense_intronic	0.11981	0.188771	0.266602	0.337929
ENST00000499096.2	ENSG00000247049.2	CTC-338M12.7	antisense	0.119863	0.269352	5.24663	2.70314
ENST00000430166.5	ENSG00000225733.5	FGD5-AS1	antisense	0.120001	0.148643	0.510216	0.293909
ENST00000549004.1	ENSG00000245017.2	RP11-181C3.1	lincRNA	0.120032	0	0.037068	0.044364
ENST00000439406.5	ENSG00000228022.5	HCG20	lincRNA	0.120311	0.313812	0.320848	0.427858
ENST00000606034.1	ENSG00000272512.1	RP11-54O7.17	lincRNA	0.120386	0.488798	1.58078	0.190023
ENST00000606934.1	ENSG00000272158.1	RP11-840I19.5	antisense	0.12039	0.061364	0	0.098432
ENST00000625818.1	ENSG00000233672.6	RNASEH2B-AS1	antisense	0.120413	0.572036	0.630184	0.463353
ENST00000594950.5	ENSG00000268895.5	A1BG-AS1	antisense	0.120543	0.328941	0.475049	0.344615
ENST00000639976	ENSG00000283897	AC011416.4	lincRNA	0.120574	0.390305	0.108193	0.45733
ENST00000621019.2	ENSG00000276116.2	FUT8-AS1	antisense	0.120697	1.08866	1.23879	0.350918
ENST00000564623.2	ENSG00000261254.2	RP4-714D9.5	sense_overlapping	0.120869	0.131917	1.34195	0.060512
ENST00000603154.1	ENSG00000271584.1	RP11-89C3.4	lincRNA	0.12138	0.11111	0.926919	0.055655
ENST00000446401.1	ENSG00000228857.2	AC104653.1	lincRNA	0.121474	0	0.043598	0
ENST00000623638.1	ENSG00000236830.6	CBR3-AS1	processed_transcript	0.1215	0.024963	0.891154	0.542238
ENST00000463397	ENSG00000239899	RN7SL674P	misc_RNA	0.121815	0	0	0.047569
ENST00000587267.1	ENSG00000267342.1	RP11-552F3.10	antisense	0.121855	0.546156	0.407074	0.294128
ENST00000468377.1	ENSG00000244300.2	GATA2-AS1	antisense	0.121926	0.079228	0.070024	0.083499
ENST00000514260.1	ENSG00000250846.6	EPHA5-AS1	lincRNA	0.122452	0.02448	0	0.092679
ENST00000589303.5	ENSG00000232973.11	CYP1B1-AS1	antisense	0.12272	0.314184	0.134063	0.178795
ENST00000437593.1	ENSG00000226864.1	ATE1-AS1	antisense	0.123164	0.314638	0.508673	0
ENST00000624755.1	ENSG00000278995.1	Z69720.3	TEC	0.123427	0.177796	1.17921	1.10095
ENST00000621190.1	ENSG00000237037.9	NDUFA6-AS1	processed_transcript	0.123714	0.507826	0.53349	0.271064
ENST00000570080.1	ENSG00000260136.5	CTD-2270L9.4	lincRNA	0.124191	0.670567	0.240212	0.588134
ENST00000424210.1	ENSG00000227543.4	SPAG5-AS1	processed_transcript	0.124332	0.234493	0.775515	0.32731
ENST00000528366.1	ENSG00000255521.1	RP4-607I7.1	antisense	0.124838	2.18734	3.41437	1.00647
ENST00000508517.1	ENSG00000249249.1	AC010226.4	antisense	0.124979	0.222473	0.019145	0
ENST00000623941.1	ENSG00000280149.1	RP4-751H13.5	TEC	0.125407	0.488926	0.863476	0.22679
ENST00000586247.1	ENSG00000267191.1	RP11-15A1.2	antisense	0.125849	0.489778	0.351637	0.855333
ENST00000585122.5	ENSG00000204650.13	CRHR1-IT1	processed_transcript	0.125855	0.712465	2.19311	0.186251
ENST00000521756.1	ENSG00000253865.1	RP11-394O4.3	antisense	0.126027	0.239538	1.69691	0.58414
ENST00000531470.2	ENSG00000255248.6	RP11-166D19.1	sense_overlapping	0.126193	0.382151	0.986649	0
ENST00000480817.1	ENSG00000241770.1	RP11-555M1.3	antisense	0.126296	0.30517	1.22788	0.797702
ENST00000366441.4	ENSG00000235257.8	ITGA9-AS1	processed_transcript	0.126376	0.237027	0.091925	0.138988
ENST00000418557.1	ENSG00000238005.2	RP11-443B7.1	lincRNA	0.126686	0.219108	0.043266	0.13816
ENST00000438266.1	ENSG00000227495.1	AC109333.10	antisense	0.126975	0.084522	0.450956	0.205542
ENST00000482019.1	ENSG00000240006.1	RP11-200A1.1	lincRNA	0.127026	0.298328	0.707171	0.041309
ENST00000517505.1	ENSG00000253799.1	LINC01030	lincRNA	0.127091	0.134868	0.495457	0.344348
ENST00000528701.5	ENSG00000246225.6	RP11-17A1.3	antisense	0.127261	0	0.143172	0.025981
ENST00000415236.1	ENSG00000223960.6	AC009948.5	antisense	0.127378	2.1282	0.799772	0.150892
ENST00000423099.1	ENSG00000223821.1	RP11-505P4.6	antisense	0.127471	0	0.831817	0.884772
ENST00000326734.2	ENSG00000177757.2	FAM87B	lincRNA	0.127743	0.49711	0.407238	0.266708
ENST00000624274.1	ENSG00000279537.1	RP11-133K1.8	TEC	0.127746	0.256001	0.371946	1.04845
ENST00000577841.1	ENSG00000233098.8	CCDC144NL-AS1	antisense	0.128575	0	0.091476	0
ENST00000526936.5	ENSG00000254777.5	AC022182.1	lincRNA	0.128908	0.926381	0	3.24372
ENST00000556762.1	ENSG00000258808.1	RP11-255G12.3	lincRNA	0.129046	1.28547	0.923661	0.479671
ENST00000566847.1	ENSG00000260475.1	RP11-85A1.3	lincRNA	0.12915	1.78969	1.72418	0.382789
ENST00000528690.1	ENSG00000255182.2	CTD-2517M22.14	processed_transcript	0.129274	1.22928	1.12444	0
ENST00000437322.2	ENSG00000234390.4	USP27X-AS1	lincRNA	0.129785	0.289342	0.323712	0.253126
ENST00000615131.1	ENSG00000275734.1	RP11-368I7.6	antisense	0.12979	0.222723	1.68806	0.629871
ENST00000529456.1	ENSG00000215374.5	FAM66B	lincRNA	0.129917	0.362793	0.446441	0.211217
ENST00000549864.1	ENSG00000257660.5	RP11-579D7.4	lincRNA	0.130046	0.078134	0	0.186049
ENST00000630120.1	ENSG00000281392.1	LINC00506	lincRNA	0.130363	0.14594	0.147914	0
ENST00000586726.2	ENSG00000225339.3	RP11-513I15.6	processed_transcript	0.130438	0.187443	0.149282	0.9028
ENST00000612967.1	ENSG00000277192.1	RP11-89G4.1	antisense	0.130509	0.040168	0.06493	0.013192
ENST00000629661.1	ENSG00000281641.2	SAMD12-AS1	lincRNA	0.131028	0.043843	0.113079	0.147192
ENST00000430666.1	ENSG00000227375.5	DLG1-AS1	antisense	0.13105	0.323178	0.956742	0.82843
ENST00000623921.1	ENSG00000279019.1	RP11-407G23.2	TEC	0.131589	0.28541	0.53744	0.66433
ENST00000419694.1	ENSG00000229962.1	AP000221.1	lincRNA	0.132514	0.123933	0.105048	0.732536
ENST00000577970.1	ENSG00000263567.1	RP11-805L22.3	lincRNA	0.132515	0.048789	0	0.032878
ENST00000365026	ENSG00000201896	RN7SKP153	misc_RNA	0.132697	0.119553	0.485132	0.31685
ENST00000621730.1	ENSG00000274776.1	RP11-687F6.5	lincRNA	0.132948	0.071542	0.125356	0.209334
ENST00000499797.2	ENSG00000246863.2	RP11-325N19.3	lincRNA	0.133278	0.537409	1.64795	1.07667
ENST00000541404.1	ENSG00000256582.1	RP11-75L1.1	lincRNA	0.13338	0.400081	0.513253	0.222881
ENST00000518993.1	ENSG00000167912.5	RP11-25K19.1	antisense	0.13373	0.554641	0	0
ENST00000428254.5	ENSG00000213742.6	ZNF337-AS1	antisense	0.133786	1.0438	0.45206	0.430125
ENST00000623047.1	ENSG00000280145.3	CH507-154B10.1	lincRNA	0.133816	0.302246	2.18847	3.84206
ENST00000585411.1	ENSG00000267090.1	AC005789.9	antisense	0.133925	0.501087	0.955539	1.07114
ENST00000450081.5	ENSG00000215190.8	LINC00680	lincRNA	0.134038	0.108934	4.18788	0
ENST00000440769.3	ENSG00000234292.3	RP11-213H15.1	lincRNA	0.134374	0.118009	0	0.096122
ENST00000586515.5	ENSG00000267009.6	RP11-120M18.2	processed_transcript	0.135113	0.132124	0.165911	0.24982
ENST00000560714.1	ENSG00000259607.1	CTD-2647L4.5	antisense	0.135492	0.558052	0.039132	0.102259
ENST00000432296.1	ENSG00000229989.3	MIR181A1HG	lincRNA	0.135516	0.266109	0.151491	0.176111
ENST00000604680.1	ENSG00000270697.1	RP11-381K20.4	lincRNA	0.135802	0	0.698583	0.529732
ENST00000615354.1	ENSG00000273821.1	RP5-963E22.6	lincRNA	0.136397	0.745902	1.79287	0.315823
ENST00000568856.2	ENSG00000260509.2	RP11-271M24.2	lincRNA	0.136517	0.725157	0.545844	0.468639
ENST00000616251.1	ENSG00000278390.4	RP11-74J13.8	antisense	0.136694	0.175828	0	0.001109
ENST00000630823.2	ENSG00000281357.2	ARRDC3-AS1	lincRNA	0.136776	2.19846	3.22651	0.043336
ENST00000412639.2	ENSG00000234546.3	RP3-510D11.2	lincRNA	0.136834	0.089767	0.19736	0.445499
ENST00000623564.1	ENSG00000279409.1	RP11-133K1.9	TEC	0.137507	0.052702	0.093272	0.396501
ENST00000526431.1	ENSG00000254739.1	RP13-46H24.1	antisense	0.137587	0	0.185296	0.27394
ENST00000464612.5	ENSG00000197989.13	SNHG12	antisense	0.138009	0.160671	0.121444	0.140154
ENST00000562466.5	ENSG00000260750.5	RP11-482M8.1	lincRNA	0.138061	0.293416	0.145322	0.400189
ENST00000618168.1	ENSG00000278231.1	RP5-906C1.1	lincRNA	0.138152	0.383108	0.409971	0.822755
ENST00000571302.1	ENSG00000262888.1	RP11-462G12.2	sense_overlapping	0.138257	0.41729	0.456481	0.145198
ENST00000505731.5	ENSG00000249673.6	NOP14-AS1	antisense	0.138971	2.08469	8.41916	1.94218
ENST00000432229.1	ENSG00000231194.1	FARP1-AS1	antisense	0.139206	0.182355	0.208538	0.810981
ENST00000618749.1	ENSG00000276633.1	AJ011931.1	sense_intronic	0.139941	0.327258	0.180994	0.066695
ENST00000432673.1	ENSG00000225177.5	RP11-390P2.4	antisense	0.140012	0.632617	0.829615	0.368705
ENST00000416507.1	ENSG00000228707.1	RP11-787B4.2	lincRNA	0.140064	0.300695	0.080818	0.154967
ENST00000615051.1	ENSG00000277247.1	RP11-785D18.3	antisense	0.140291	0.6257	0	0.424967
ENST00000455965.5	ENSG00000235092.5	ID2-AS1	antisense	0.140351	0.166737	0.443621	0.180808
ENST00000450928.1	ENSG00000231355.1	AP000302.58	antisense	0.140696	0.103406	0.439314	0.491587
ENST00000560518.1	ENSG00000259577.1	RP11-430B1.2	lincRNA	0.140868	0.381409	0.397528	0.104455
ENST00000565944.1	ENSG00000260331.1	RP11-111J6.2	lincRNA	0.14149	0.142996	2.22776	0.268566
ENST00000574483.1	ENSG00000262869.1	CTD-2545H1.1	sense_intronic	0.142362	0	0	0
ENST00000534441.5	ENSG00000250903.8	GMDS-AS1	lincRNA	0.142505	0.117988	0	0
ENST00000438158.1	ENSG00000232679.1	RP11-400N13.3	lincRNA	0.142534	0.598873	0.124922	0.111067
ENST00000573950.5	ENSG00000263327.6	TAPT1-AS1	antisense	0.142664	0.14502	0	0.089072
ENST00000608299.1	ENSG00000272566.1	RP11-462G22.2	lincRNA	0.143243	0.349109	0.611277	0.164963
ENST00000564489.1	ENSG00000259992.1	RP11-77K12.8	processed_transcript	0.143738	0.128021	0.172799	0.420738
ENST00000635097.1	ENSG00000228397.2	RP1-224A6.3	lincRNA	0.14474	0.464209	0.836781	0.627541
ENST00000436710.5	ENSG00000233901.5	LINC01503	lincRNA	0.144915	0.25875	0.251281	0.844722
ENST00000449457.1	ENSG00000224034.1	RP11-445P17.8	lincRNA	0.145082	0.125025	0	0.44376
ENST00000503382.6	ENSG00000248587.6	GDNF-AS1	lincRNA	0.145237	0.257769	0.214169	0.052244
ENST00000562904.1	ENSG00000261584.1	RP11-457M11.5	lincRNA	0.145302	0.035728	0.02121	0.040128
ENST00000412797.1	ENSG00000225643.1	RP11-70P17.1	lincRNA	0.145784	0	0.093307	0.29914
ENST00000621689.1	ENSG00000274367.1	LA16c-380H5.6	lincRNA	0.146248	0.330282	0.006577	0
ENST00000590092.5	ENSG00000266904.5	CTC-559E9.1	lincRNA	0.146395	0	0.174774	0.305084
ENST00000503259.5	ENSG00000251442.5	LINC01094	lincRNA	0.146417	0.207259	0.05891	0.17929
ENST00000641176	ENSG00000284699	AL445648.1	lincRNA	0.146429	0.069479	0	0.994511
ENST00000588040.1	ENSG00000267152.1	CTD-2528L19.6	lincRNA	0.147024	0	0.100825	0.117279
ENST00000554829.1	ENSG00000258414.1	RP11-356O9.1	lincRNA	0.147708	0	0	0
ENST00000518701.1	ENSG00000253825.1	RP11-96A1.5	lincRNA	0.147726	0.457201	1.73723	1.08053
ENST00000501400.1	ENSG00000246662.6	LINC00535	antisense	0.14781	0.116328	0.438502	0.329007
ENST00000615078.1	ENSG00000277597.1	RP11-961A15.3	antisense	0.14884	0.216693	0.349348	0.133265
ENST00000609234.1	ENSG00000272969.1	RP11-528I4.2	antisense	0.149147	0.842598	1.15243	1.09347
ENST00000434999.1	ENSG00000228395.1	RP11-216B9.6	antisense	0.149508	0.558391	0.152766	0.200972
ENST00000614743.1	ENSG00000268324.2	LRRC2-AS1	antisense	0.149565	0.953437	0.438974	0.622302
ENST00000592946.1	ENSG00000186019.10	AC084219.4	antisense	0.149704	0.765282	5.43473	1.80762
ENST00000617582.1	ENSG00000241288.7	RP11-379B18.5	processed_transcript	0.149722	0.091821	0.159825	0
ENST00000586860.1	ENSG00000266921.1	RP11-15A1.7	antisense	0.150057	0.496105	1.88847	0.767891
ENST00000457290.2	ENSG00000238273.3	AC012360.6	antisense	0.150396	0.124349	0.336924	1.13532
ENST00000623999.1	ENSG00000279618.1	CTD-2196E14.7	TEC	0.151028	0	1.8812	0.676967
ENST00000509202.1	ENSG00000227953.6	LINC01341	processed_transcript	0.151034	1.62175	0.681467	0
ENST00000606967.1	ENSG00000272205.1	RP11-277B15.3	lincRNA	0.151135	1.20602	3.5228	0.731591
ENST00000550263.2	ENSG00000257605.2	RP11-680A11.5	antisense	0.151154	0.462594	0.872672	0.599048
ENST00000484057	ENSG00000242769	RN7SL432P	misc_RNA	0.151456	0	0.382529	1.02429
ENST00000575924.1	ENSG00000272724.1	OR7E47P	sense_intronic	0.152334	0	0.433529	2.64477
ENST00000433219.1	ENSG00000235319.1	AC012360.4	lincRNA	0.152589	0.445597	0.550043	0.492967
ENST00000429065.2	ENSG00000206567.9	AC022007.5	lincRNA	0.152652	0	0.57834	0
ENST00000641632	ENSG00000284719	AL033527.5	lincRNA	0.15268	0	0.36738	0
ENST00000553946.1	ENSG00000258892.1	RP11-193F5.1	processed_transcript	0.152852	0	0	0
ENST00000546968.1	ENSG00000257556.1	RP11-44N21.1	lincRNA	0.153283	0.110149	0.914578	0.172242
ENST00000562811.1	ENSG00000260941.1	LINC00622	sense_overlapping	0.154034	0.077681	0.017468	0.204033
ENST00000619443.1	ENSG00000274370.1	AC144831.3	lincRNA	0.15515	0.997896	1.83292	0.250746
ENST00000430266.1	ENSG00000230825.1	AC005532.5	processed_transcript	0.155425	0.261949	0.121096	0.583689
ENST00000556537.1	ENSG00000259083.1	RP11-407N17.4	antisense	0.155563	0.678769	1.41548	0.047466
ENST00000588469.1	ENSG00000267424.1	CTD-2265O21.3	antisense	0.155694	0.134611	0.759049	0.57929
ENST00000623177.1	ENSG00000278949.1	RP11-46H11.11	TEC	0.15595	0.093018	0.08859	0.178952
ENST00000364912	ENSG00000201782	RN7SKP226	misc_RNA	0.156173	0.004928	0.167593	0
ENST00000608917.1	ENSG00000273129.1	PACERR	lincRNA	0.156551	0.720532	0.299728	0.185602
ENST00000558061.1	ENSG00000259705.1	RP11-227D13.1	lincRNA	0.156954	0.92893	0.739548	0.736898
ENST00000443030.1	ENSG00000228488.1	AC092168.4	lincRNA	0.156958	0.329323	0.37208	0.215554
ENST00000445938.1	ENSG00000239775.1	AC017116.11	sense_overlapping	0.157425	0.144168	0.868535	0.193081
ENST00000440406.2	ENSG00000224888.4	RP5-1142A6.2	antisense	0.157705	0.015419	0.283351	0.112763
ENST00000510964.2	ENSG00000251391.4	RP11-305P14.1	lincRNA	0.157927	0.139374	0	0.45407
ENST00000433902.2	ENSG00000206417.8	H1FX-AS1	antisense	0.15826	0.090281	0.281579	0.246245
ENST00000573187.1	ENSG00000233223.2	AC113189.5	antisense	0.158562	0.915087	0.331941	0.55012
ENST00000609127.1	ENSG00000229563.6	LINC01204	lincRNA	0.158675	0.212383	0.155305	0.222738
ENST00000450443.1	ENSG00000225205.5	AC093818.1	antisense	0.158721	0.112847	0	0.298208
ENST00000580352	ENSG00000266610	RN7SL176P	misc_RNA	0.1593	0.01711	0	0.150653
ENST00000435915.1	ENSG00000226334.1	RP11-217B7.2	antisense	0.159431	0	0.093484	0.379946
ENST00000420866.1	ENSG00000231453.1	LINC01305	lincRNA	0.160348	0.314417	0.650848	0.438588
ENST00000502171.2	ENSG00000247796.2	CTD-2366F13.1	antisense	0.160378	0.243653	0.764134	1.56562
ENST00000610269.1	ENSG00000272854.1	RP4-593H12.1	antisense	0.160692	1.04258	1.08164	0.667168
ENST00000506009.2	ENSG00000250116.2	RP11-417F21.1	antisense	0.160704	0.034147	0.181502	0.194
ENST00000590012.5	ENSG00000261040.6	WFDC21P	processed_transcript	0.161559	0	0.000185	0.0249
ENST00000419993.1	ENSG00000230955.1	RP11-109P14.10	antisense	0.162312	0.961079	1.27693	0.785171
ENST00000623943.1	ENSG00000275765.5	RP11-54C4.3	lincRNA	0.162398	2.87344	2.83616	1.79755
ENST00000535315.5	ENSG00000250748.6	RP11-230G5.2	lincRNA	0.162478	1.30306	0.241971	0.270879
ENST00000556002.5	ENSG00000257621.7	PSMA3-AS1	antisense	0.16289	0	2.3479	1.10412
ENST00000563701.1	ENSG00000261079.1	RP11-252A24.3	lincRNA	0.163073	0.857876	0.720337	0.550828
ENST00000537659.5	ENSG00000226091.7	LINC00937	lincRNA	0.163169	0.071862	0	0.018807
ENST00000488132.5	ENSG00000239445.5	ST3GAL6-AS1	antisense	0.16319	0.055756	0.186276	0.207137
ENST00000418966.1	ENSG00000230565.1	ZNF32-AS2	antisense	0.163373	0.219319	0.146102	0.243465
ENST00000613639.1	ENSG00000277511.1	CTD-2095E4.5	lincRNA	0.163436	0.04899	0.111504	0.19677
ENST00000400432.3	ENSG00000230058.1	RP11-172E9.2	lincRNA	0.163813	0	0.123533	0
ENST00000578040.1	ENSG00000264598.1	RP1-29G21.1	sense_intronic	0.164075	0.042203	0	0
ENST00000560706.5	ENSG00000247556.6	OIP5-AS1	processed_transcript	0.164513	0.277677	0.899744	0.388109
ENST00000450686.1	ENSG00000228393.3	LINC01004	antisense	0.164576	0.147518	1.6092	5.06067
ENST00000585189.1	ENSG00000265168.1	RP11-192H23.5	antisense	0.165213	0.259404	0.573176	0.333688
ENST00000383808.6	ENSG00000206567.9	AC022007.5	lincRNA	0.165313	0.425389	1.01097	0.923177
ENST00000522193.1	ENSG00000253552.7	HOXA-AS2	antisense	0.165401	0.266569	0	0
ENST00000560769.1	ENSG00000259279.1	CTD-2033D15.1	antisense	0.165621	0.091772	0	0
ENST00000569670.1	ENSG00000261207.1	LA16c-361A3.3	antisense	0.165847	0	0.263087	0.356204
ENST00000586845.1	ENSG00000267265.5	CTC-550B14.7	antisense	0.166339	0.759914	0	0.287809
ENST00000413706.1	ENSG00000229043.2	AC091729.9	antisense	0.166414	0.77296	0.733735	0.49483
ENST00000581596.1	ENSG00000266411.1	RP11-180P8.3	lincRNA	0.166447	0.544635	0.520068	0.316543
ENST00000579368.1	ENSG00000265962.1	GACAT2	antisense	0.166768	0.718412	0.268982	0.811472
ENST00000515288.1	ENSG00000231185.6	AC005592.2	antisense	0.166971	0.253213	0.435023	0
ENST00000425211.5	ENSG00000273018.5	CTD-2303H24.2	processed_transcript	0.16716	0.045964	0.10205	0.135154
ENST00000613153.1	ENSG00000274918.1	RP11-54G14.1	lincRNA	0.167205	0.171144	0.612455	0.428537
ENST00000623901.3	ENSG00000203875.10	SNHG5	processed_transcript	0.167361	0.296689	6.9006	5.72286
ENST00000445745.5	ENSG00000189223.13	PAX8-AS1	processed_transcript	0.167683	0	0	0
ENST00000453426.1	ENSG00000204261.8	PSMB8-AS1	lincRNA	0.167736	0.493783	0.372839	0.757402
ENST00000623369.1	ENSG00000279590.1	AC005786.6	TEC	0.168309	0.277331	0.300112	0.00541
ENST00000498736	ENSG00000239577	RN7SL388P	misc_RNA	0.169072	0.799471	0.208716	0.463065
ENST00000474250.5	ENSG00000239213.5	NCK1-AS1	antisense	0.169681	0.399374	0.451961	0.57136
ENST00000608026.1	ENSG00000273153.1	RP11-406H21.2	lincRNA	0.17054	0.56438	0.630759	0.196559
ENST00000624171.1	ENSG00000280046.1	RP11-1099M24.6	TEC	0.17095	0.512053	2.31992	2.13618
ENST00000565573.1	ENSG00000260083.1	MIR762HG	antisense	0.171101	0.119237	0.476031	0.15393
ENST00000440714.1	ENSG00000237609.1	AF064858.10	lincRNA	0.171721	0	0	0.393445
ENST00000531263.1	ENSG00000255507.5	RP11-535A19.2	antisense	0.171835	0.743476	0.703905	0.788673
ENST00000500025.2	ENSG00000247151.6	CSTF3-AS1	antisense	0.171995	0.048544	0	0.032521
ENST00000448264.1	ENSG00000227496.1	RP11-145A3.1	antisense	0.172306	0.444181	0	0.7479
ENST00000623986.1	ENSG00000279791.1	RP11-499E14.1	TEC	0.172421	0.487868	0.302057	0.446294
ENST00000445039.2	ENSG00000225675.2	RP4-784A16.5	lincRNA	0.172541	1.14312	0.282813	0.10159
ENST00000435872.1	ENSG00000229167.1	RP11-73M7.1	antisense	0.172599	0.117764	0	3.40462
ENST00000498823	ENSG00000243446	RN7SL284P	misc_RNA	0.172926	0.345533	1.11758	0.977003
ENST00000478294.1	ENSG00000242147.1	RP13-463N16.6	lincRNA	0.173201	1.65044	0.321448	0.867436
ENST00000309775.8	ENSG00000173727.11	CMB9-22P13.1	lincRNA	0.173341	0.246382	0.454357	0.214189
ENST00000438298.6	ENSG00000231889.7	TRAF3IP2-AS1	antisense	0.173449	0.859028	1.0856	0.989313
ENST00000509015.1	ENSG00000248516.1	RP11-265O12.1	lincRNA	0.174075	0.082674	0.219075	0.150695
ENST00000486651.1	ENSG00000128254.12	C22orf24	processed_transcript	0.17434	0.321756	0.229239	0.220145
ENST00000569467.1	ENSG00000260892.1	CTD-2026K11.1	antisense	0.174377	0.619268	0.788458	0.089554
ENST00000422049.1	ENSG00000227198.1	C6orf47-AS1	antisense	0.174724	0	0.4736	0.243434
ENST00000538430.1	ENSG00000255983.1	RP11-1038A11.1	lincRNA	0.174825	0.105217	0.110087	0.354144
ENST00000568080.1	ENSG00000261567.1	RP11-680G10.1	lincRNA	0.175627	0.252751	0.150223	0.044485
ENST00000318186.6	ENSG00000180769.8	WDFY3-AS2	processed_transcript	0.175716	0.181915	0.274941	0.049556
ENST00000606963.1	ENSG00000272010.1	CTD-3025N20.3	lincRNA	0.175725	0.00936	1.22169	0.131101
ENST00000412856.5	ENSG00000228878.7	SEPT7-AS1	lincRNA	0.175744	0.490718	1.03288	1.18374
ENST00000447795.3	ENSG00000232671.5	RP11-126K1.2	antisense	0.176838	1.29048	1.45423	1.32283
ENST00000442777.2	ENSG00000223652.2	AC106786.1	antisense	0.17692	0.604508	0.811797	0.406882
ENST00000473756.1	ENSG00000240476.1	LINC00973	lincRNA	0.177501	0.931233	0.361161	3.54219
ENST00000560415.1	ENSG00000259330.1	INAFM2	antisense	0.177562	0.662846	1.17154	0.731242
ENST00000629479.1	ENSG00000224356.5	RP11-151A6.4	sense_intronic	0.178006	0.249688	0.621254	0.021069
ENST00000560059.5	ENSG00000259363.5	CTD-2054N24.2	lincRNA	0.178067	0.355679	0.183986	0.181419
ENST00000589963.1	ENSG00000267546.2	RP11-666A8.8	antisense	0.178309	0.0962	0.18147	0
ENST00000541391.1	ENSG00000256268.1	RP11-221N13.3	lincRNA	0.178415	0.447175	0.150255	0.228107
ENST00000612689.1	ENSG00000274425.1	AC114271.2	antisense	0.179379	0.818209	1.23508	0.260572
ENST00000448134.1	ENSG00000233775.1	RP4-811H24.9	lincRNA	0.179862	0.107591	0.179667	0.629994
ENST00000600765.1	ENSG00000268889.1	CTD-2616J11.14	lincRNA	0.179874	0.306866	1.28388	0.469378
ENST00000413994.1	ENSG00000225554.1	RP11-527D7.1	lincRNA	0.180696	0.304369	0.110865	0.285044
ENST00000414532.6	ENSG00000186056.9	MATN1-AS1	antisense	0.18091	0.569445	0.176299	0.458162
ENST00000570072.5	ENSG00000259933.6	RP11-304L19.1	sense_overlapping	0.18146	0.181117	0.301376	0.079524
ENST00000626308.1	ENSG00000280710.2	RP11-214F16.8	lincRNA	0.181784	0.343164	0.958685	0.387822
ENST00000553613.1	ENSG00000258602.1	RP11-7F17.7	lincRNA	0.181822	0.042407	0.067813	0
ENST00000553181.5	ENSG00000257135.5	RP11-320M2.1	lincRNA	0.181952	0.517758	0.93364	0.406898
ENST00000438017.5	ENSG00000230084.5	RP4-613B23.1	antisense	0.181981	1.2533	0.993603	0.558297
ENST00000612837.1	ENSG00000225339.3	RP11-513I15.6	processed_transcript	0.181996	0	0	0.17518
ENST00000576468.1	ENSG00000262668.1	AJ003147.9	antisense	0.182401	0.323358	0.253681	0.199237
ENST00000560034.1	ENSG00000259519.1	RP11-519G16.2	antisense	0.183291	0.31269	0.64066	0.096742
ENST00000520455.1	ENSG00000253320.5	AZIN1-AS1	antisense	0.183547	0.132377	0.317155	0.41703
ENST00000562573.1	ENSG00000261423.1	RP11-1007O24.3	lincRNA	0.18369	0.732881	1.1525	0.536249
ENST00000607333.1	ENSG00000272273.1	XXbac-BPG252P9.10	antisense	0.183783	1.16662	2.07564	1.11177
ENST00000442815.1	ENSG00000237989.1	AP001046.5	lincRNA	0.184555	0.638881	0.223668	0.573028
ENST00000465946.1	ENSG00000242775.1	RP11-875H7.2	lincRNA	0.184706	0.341342	0.171752	1.00256
ENST00000577297.5	ENSG00000245248.7	USP2-AS1	antisense	0.184958	0.102074	0.105697	0
ENST00000564925.1	ENSG00000260278.1	RP11-109G23.3	antisense	0.185421	0.84701	0.60294	0.393944
ENST00000630806.1	ENSG00000281756.1	C2-AS1	antisense	0.185889	0.396222	0.581953	1.26562
ENST00000362449	ENSG00000199319	RN7SKP25	misc_RNA	0.186089	0.316777	0.176596	0.844281
ENST00000533311.1	ENSG00000255318.1	RP11-655M14.13	lincRNA	0.18613	0.314286	0.356885	0.119899
ENST00000579095.1	ENSG00000265458.1	RP13-20L14.6	antisense	0.186419	1.13953	1.01884	0.550592
ENST00000417578.5	ENSG00000196756.11	SNHG17	processed_transcript	0.187033	0.81231	2.04806	0.728519
ENST00000445418.1	ENSG00000233296.1	AC092159.2	antisense	0.18794	0.401338	0.576584	0.217657
ENST00000484682.1	ENSG00000128254.12	C22orf24	processed_transcript	0.188084	0.014991	0.050798	0.228894
ENST00000550088.1	ENSG00000257999.1	RP11-61E11.2	antisense	0.188133	0.647109	2.58588	0.521579
ENST00000457234.2	ENSG00000213904.8	LIPE-AS1	antisense	0.188521	0.264032	0.256764	0.377791
ENST00000626538.1	ENSG00000281406.1	BLACAT1	lincRNA	0.1888	0.354404	0.713789	0.435667
ENST00000612330.1	ENSG00000277969.1	CTB-58E17.1	lincRNA	0.188822	1.28077	2.25462	0.514971
ENST00000547552.1	ENSG00000258001.1	RP11-756H6.1	lincRNA	0.189006	0.337202	1.20045	0.716702
ENST00000624542.1	ENSG00000279633.1	RP11-442G21.2	TEC	0.189081	0.485458	0.951765	1.48302
ENST00000591271.5	ENSG00000204650.13	CRHR1-IT1	processed_transcript	0.189545	0.152259	0.319046	0.200831
ENST00000501931.1	ENSG00000246877.1	DNM1P35	antisense	0.189705	0.253386	0.391679	0.22357
ENST00000515614.2	ENSG00000249628.2	LINC00942	lincRNA	0.189967	0.240218	0.606838	0.113003
ENST00000636161	ENSG00000283696	AL592295.4	lincRNA	0.191128	0.561301	0.416545	0.466363
ENST00000437559.1	ENSG00000229896.2	RP11-456H18.2	lincRNA	0.191175	0.378729	0.167246	0.371323
ENST00000567905.1	ENSG00000261342.1	AC006538.1	sense_intronic	0.191693	0.613961	1.10003	0.699156
ENST00000576490.1	ENSG00000263072.6	ZNF213-AS1	antisense	0.191911	0.125777	1.67494	0.256237
ENST00000409162.1	ENSG00000222022.1	AC112721.1	lincRNA	0.192274	0.069686	0.152214	0.221661
ENST00000608783.1	ENSG00000273210.1	AP001437.1	antisense	0.192647	2.52902	7.43042	1.88511
ENST00000594318.1	ENSG00000267886.1	CTD-2291D10.4	lincRNA	0.192882	0.203693	0.317983	0.33759
ENST00000552486.1	ENSG00000258355.1	RP11-651L5.2	sense_intronic	0.1931	2.53136	1.61701	0.763153
ENST00000625064.1	ENSG00000280420.1	AC005355.3	TEC	0.193441	0.234165	0.878635	0.370597
ENST00000442305.1	ENSG00000229393.1	RP3-395M20.3	antisense	0.194013	0	0.160844	0.073158
ENST00000488398	ENSG00000240877	RN7SL521P	misc_RNA	0.194033	1.67186	2.35122	0.734943
ENST00000507072.5	ENSG00000249684.5	RP11-423H2.3	antisense	0.194478	0.213951	0.399095	0.58825
ENST00000617730.1	ENSG00000273812.1	WI2-87327B8.2	lincRNA	0.194903	0.065571	0.043879	0.309567
ENST00000420367.1	ENSG00000203497.2	PDCD4-AS1	antisense	0.195115	0.642427	2.94773	0.7059
ENST00000600454	ENSG00000268154	Metazoa_SRP	misc_RNA	0.195354	0.039468	0.074617	0.227568
ENST00000533563.1	ENSG00000225439.2	BOLA3-AS1	antisense	0.195529	0.029752	0.174254	0.294579
ENST00000442532.1	ENSG00000229848.1	RP13-766D20.2	antisense	0.19571	0.361333	0.56482	0.192087
ENST00000617058.1	ENSG00000273599.1	RP11-59C5.3	antisense	0.196122	0.676334	1.21102	1.5919
ENST00000467795	ENSG00000243051	RN7SL269P	misc_RNA	0.196368	0.040121	0	0.182834
ENST00000500590.1	ENSG00000245261.1	RP3-330M21.5	antisense	0.196436	0.668394	0.446322	0.241716
ENST00000521487.2	ENSG00000253327.2	RAD21-AS1	antisense	0.196614	0.364142	0.792212	0.548362
ENST00000558323.1	ENSG00000179523.4	EIF3J-AS1	lincRNA	0.196732	1.01963	1.47267	0.660299
ENST00000606739.5	ENSG00000237187.8	NR2F1-AS1	antisense	0.197163	0.145173	0.073197	0.803686
ENST00000576871.1	ENSG00000263004.1	RP11-166P13.3	lincRNA	0.197505	0.972744	6.65831	0.667135
ENST00000552026.1	ENSG00000257551.1	HLX-AS1	antisense	0.197618	0.646371	0.09379	0
ENST00000555916.1	ENSG00000258891.1	RP5-1021I20.5	antisense	0.197701	0.094872	0.317568	0.241207
ENST00000519134.1	ENSG00000253339.1	RP11-434I12.3	lincRNA	0.197885	0	0	0
ENST00000430449.1	ENSG00000227519.1	CTA-342B11.1	lincRNA	0.198105	0	0	0
ENST00000609776.1	ENSG00000272944.1	CTD-2308L22.1	antisense	0.198201	0.783266	0.599094	0.341965
ENST00000420537.1	ENSG00000231993.1	EP300-AS1	antisense	0.198205	0.522125	0.287313	0.053396
ENST00000417262.5	ENSG00000228288.6	PCAT6	antisense	0.198403	0	0.31164	0.206721
ENST00000504184.3	ENSG00000213888.3	LINC01521	lincRNA	0.198652	0.694047	0.868553	0.462785
ENST00000443093.2	ENSG00000234290.2	AC116366.6	antisense	0.198852	0.207785	0.698327	2.94216
ENST00000506314.1	ENSG00000232021.6	LEF1-AS1	processed_transcript	0.199143	0.353881	0.315694	0.245757
ENST00000434244.5	ENSG00000230615.6	RP5-1198O20.4	lincRNA	0.199697	0.07531	0	0.234567
ENST00000554737.2	ENSG00000258813.2	RP11-109N23.4	antisense	0.199881	1.00473	0.769465	0.442763
ENST00000415889.2	ENSG00000132832.9	LINC01260	antisense	0.200086	0.026357	0.104093	0.222623
ENST00000441399.2	ENSG00000232160.6	RAP2C-AS1	antisense	0.200818	0.219105	0.159705	0.069802
ENST00000521471.5	ENSG00000235172.7	LINC01366	lincRNA	0.201094	0.353339	0.0953	0.435452
ENST00000640670	ENSG00000284523	AC004834.1	antisense_RNA	0.20139	0.505479	0.83184	0.552175
ENST00000490950.5	ENSG00000239332.5	LINC01119	lincRNA	0.201512	0.345608	0.06012	0.092848
ENST00000429932.1	ENSG00000239407.5	LL0XNC01-237H1.2	lincRNA	0.20185	0.174128	0	0.35208
ENST00000539784.1	ENSG00000256197.1	TSPAN9-IT1	sense_intronic	0.202175	0.219201	0.352849	0.66484
ENST00000502049.2	ENSG00000247675.6	LRP4-AS1	antisense	0.202228	0.457738	0	0.22708
ENST00000438554.2	ENSG00000235426.2	RP11-342M3.5	antisense	0.202388	1.02569	0.181574	0.167384
ENST00000566960.1	ENSG00000260111.1	RP11-529K1.4	antisense	0.202728	0	1.4199	0.76545
ENST00000635176.1	ENSG00000282851.1	BISPR	lincRNA	0.202857	0.285871	0.19365	0.179157
ENST00000556713.1	ENSG00000258857.1	RP11-247L20.3	lincRNA	0.203161	0.305264	0.390344	0.42751
ENST00000609281.1	ENSG00000273320.1	RP11-22N19.2	antisense	0.203282	3.66597	2.96757	2.2462
ENST00000623480.1	ENSG00000279879.1	RP11-1072C15.6	TEC	0.20341	0.464988	2.00206	0.480001
ENST00000602042.1	ENSG00000268218.1	AC137932.4	antisense	0.203557	0.12624	0.065638	0.351497
ENST00000450908.2	ENSG00000231880.2	RP11-76I23.7	antisense	0.203617	0.665336	2.09096	0.559548
ENST00000441644.1	ENSG00000232065.1	LINC01063	antisense	0.204514	0.667717	0.90311	0.561519
ENST00000640078	ENSG00000283839	AC096667.1	antisense_RNA	0.204602	0.216277	0.998828	0.347576
ENST00000611423.1	ENSG00000277383.1	CTD-3001H11.2	antisense	0.204742	1.90332	1.58624	0.507605
ENST00000572876.1	ENSG00000262050.1	RP11-74E22.3	antisense	0.205865	0.897076	0.642047	0.499143
ENST00000589814.5	ENSG00000267280.5	TBX2-AS1	antisense	0.20615	0.810237	0	0.185397
ENST00000533740.1	ENSG00000254460.1	RP11-939C17.4	sense_intronic	0.206287	0.321628	0.335736	0.469697
ENST00000455791.5	ENSG00000213742.6	ZNF337-AS1	antisense	0.207195	0	0.366212	0
ENST00000620594.1	ENSG00000177410.12	ZFAS1	antisense	0.207346	3.482	3.81014	4.21096
ENST00000504245.5	ENSG00000248508.6	SRP14-AS1	lincRNA	0.207823	0.297743	0.562649	0.670482
ENST00000539278.1	ENSG00000214248.2	CTD-3193O13.12	antisense	0.207911	0.714664	1.31514	0.374514
ENST00000582422.1	ENSG00000263718.2	RP11-285E9.6	lincRNA	0.208911	0	0.345034	0
ENST00000412972.1	ENSG00000236559.1	RP11-243J16.7	antisense	0.209225	0.145344	0.713471	0.116078
ENST00000500941.2	ENSG00000244952.2	RP11-1000B6.5	lincRNA	0.20983	0.757211	1.31364	0.485496
ENST00000634619.1	ENSG00000233593.7	RP4-665J23.1	lincRNA	0.209832	0.199723	0.192912	0.217119
ENST00000416575.1	ENSG00000227210.1	AC079145.4	antisense	0.210238	0.348086	0.882951	0.23421
ENST00000426367.1	ENSG00000232412.1	RP1-315G1.3	lincRNA	0.210704	0.509893	0.208568	0.327194
ENST00000624162.1	ENSG00000278932.3	bP-21264C1.2	lincRNA	0.211452	0.919938	0.610508	0.436388
ENST00000607453.1	ENSG00000272195.1	RP11-156E8.1	antisense	0.211897	0.844274	0.734941	0.213089
ENST00000623958.1	ENSG00000279212.1	RP13-16H11.8	TEC	0.212419	0.301037	0.496558	0.492288
ENST00000565709.1	ENSG00000261663.1	RP11-304L19.11	antisense	0.212618	0.381341	0.62217	0.324433
ENST00000502400.5	ENSG00000250075.5	RP11-584P21.2	lincRNA	0.212743	0.10152	0.222256	0.306126
ENST00000525133.1	ENSG00000255375.1	RP1-65P5.5	lincRNA	0.213122	0	0	0.364377
ENST00000428766.2	ENSG00000225292.2	RP11-57H14.3	sense_intronic	0.214415	0.189593	0.156458	0.060887
ENST00000551210.1	ENSG00000251138.6	RP11-81H3.2	lincRNA	0.214615	0.170157	0.101926	0.49926
ENST00000465880.1	ENSG00000241679.2	RP11-80H8.4	processed_transcript	0.214767	0.247316	1.21738	0.465252
ENST00000621378.1	ENSG00000276075.1	CTD-2012K14.8	antisense	0.214955	0.080341	0.836669	0.413695
ENST00000597357.1	ENSG00000268309.1	CTD-3222D19.11	antisense	0.215263	0	1.6178	0.117448
ENST00000593324.6	ENSG00000213971.7	RP11-15H20.6	processed_transcript	0.215356	6.49103	7.80151	3.96968
ENST00000524287.1	ENSG00000253282.1	KB-1410C5.3	lincRNA	0.215374	0.080622	0	0.347956
ENST00000501075.2	ENSG00000247853.2	RP5-940J5.6	antisense	0.216092	0.174652	0.591862	0.085681
ENST00000423999.2	ENSG00000256546.1	AC156455.1	processed_transcript	0.216987	0.510423	0.499376	0.479033
ENST00000613236.1	ENSG00000277873.1	RP11-33N14.3	antisense	0.217351	0.47545	0.605262	0.867113
ENST00000459742.1	ENSG00000259628.1	RP11-467H10.2	processed_transcript	0.218302	0.156324	0.114996	0.090244
ENST00000586421.1	ENSG00000267270.5	PARD6G-AS1	antisense	0.218565	0.214727	0.21136	0.702587
ENST00000503091.1	ENSG00000250362.1	AC008592.5	processed_transcript	0.219135	1.69348	0.552848	1.20826
ENST00000582558.1	ENSG00000264569.1	RP13-650J16.1	antisense	0.219275	0.31645	0.02933	0
ENST00000623502.1	ENSG00000214900.9	LINC01588	lincRNA	0.219338	0.184995	0.964505	1.15269
ENST00000623686.1	ENSG00000221953.5	C1orf229	lincRNA	0.219734	0.579002	0.519296	0.567163
ENST00000433673.1	ENSG00000236682.1	AC068282.3	lincRNA	0.220223	0.126861	1.5822	0.24802
ENST00000483342.5	ENSG00000174365.19	SNHG11	processed_transcript	0.220296	0.584542	0.519496	0.527094
ENST00000315707.3	ENSG00000178977.3	LINC00324	lincRNA	0.220326	0.458535	0.611767	1.02713
ENST00000624451.1	ENSG00000278922.1	AC002310.14	TEC	0.220592	0.704137	0.231672	0.436605
ENST00000497452.5	ENSG00000244040.5	IL12A-AS1	antisense	0.220933	0.282913	0.426983	0.219028
ENST00000527092.5	ENSG00000255517.6	CTD-3074O7.5	antisense	0.221151	0.945844	2.08673	0.412991
ENST00000606555.1	ENSG00000272375.1	RP11-51J9.6	lincRNA	0.221426	0.294513	0.130815	0.251829
ENST00000517961.3	ENSG00000253190.3	AC084082.3	lincRNA	0.221672	0.708107	0.817947	2.08527
ENST00000568087.5	ENSG00000261801.5	LOXL1-AS1	antisense	0.22174	0.155576	0.203704	0.24137
ENST00000610699.1	ENSG00000275703.1	U47924.32	lincRNA	0.222571	0.267226	1.52906	3.27931
ENST00000538329.1	ENSG00000256084.1	RP11-134N1.2	lincRNA	0.222779	0.232523	0	1.26413
ENST00000628368.1	ENSG00000280837.1	CPS1-IT1	sense_intronic	0.223254	0.296706	0.082019	0.032728
ENST00000563018.1	ENSG00000260193.1	RP11-83N9.5	lincRNA	0.223881	0.465711	1.5742	0.996865
ENST00000549905.5	ENSG00000251138.6	RP11-81H3.2	lincRNA	0.224441	0.317369	0.268896	0.214726
ENST00000425771.5	ENSG00000234741.7	GAS5	processed_transcript	0.225007	0	1.01145	0.147111
ENST00000590399.1	ENSG00000267277.1	CTD-2342J14.6	antisense	0.225031	0.393573	0.591393	0.165492
ENST00000609680.1	ENSG00000273007.1	RP11-170N16.3	antisense	0.22542	0.312187	0.496196	0.249562
ENST00000426946.2	ENSG00000233242.2	RP11-220I1.2	antisense	0.226323	0.056252	0.280024	0.176165
ENST00000496490	ENSG00000244671	RN7SL280P	misc_RNA	0.226396	0.451131	0.11522	1.09916
ENST00000438877.1	ENSG00000228124.1	RP1-122O8.7	antisense	0.227145	0.479311	0.660068	0.424612
ENST00000382488.2	ENSG00000205959.3	RP11-689P11.2	lincRNA	0.227551	0.443297	0.788724	0.297426
ENST00000556346.1	ENSG00000258390.1	RP11-1070N10.4	lincRNA	0.22858	0.098779	0	0.268394
ENST00000419881.6	ENSG00000227456.7	LINC00310	lincRNA	0.229572	0.522222	0.766342	0.591295
ENST00000359491.1	ENSG00000214770.2	RP11-544I20.2	antisense	0.229604	0.847853	1.05256	0.318644
ENST00000576696.2	ENSG00000232977.6	LINC00327	lincRNA	0.229612	0.62977	0.29996	0.343183
ENST00000565959.1	ENSG00000261610.1	AP000265.1	lincRNA	0.229614	0.157434	2.37523	0.836673
ENST00000608609.1	ENSG00000273265.1	RP11-353K11.1	lincRNA	0.230496	1.05618	2.35034	0.632083
ENST00000630447.1	ENSG00000280639.1	RP11-96C21.2	lincRNA	0.230872	0.197041	0.165407	0.172364
ENST00000548687.5	ENSG00000258168.5	RP11-588H23.3	antisense	0.230974	0.284782	0.169458	0.196424
ENST00000544657.1	ENSG00000256967.1	RP11-273B20.1	antisense	0.231728	0.27533	0	0.604347
ENST00000531827.1	ENSG00000246523.7	RP11-736K20.6	lincRNA	0.23218	0.365419	0.047579	0.381738
ENST00000446489.1	ENSG00000229512.1	AC068580.5	sense_intronic	0.232396	1.49547	0.686193	0.569335
ENST00000623430.1	ENSG00000267757.4	EML2-AS1	processed_transcript	0.2326	1.57554	0.430772	1.53622
ENST00000558682	ENSG00000225766	DHRS4L1	processed_transcript	0.232698	0.374241	0.6504	0.392766
ENST00000548322.1	ENSG00000257285.5	RP11-298I3.1	antisense	0.232781	0.172544	0.077791	0.049173
ENST00000563624.1	ENSG00000261168.1	RP11-68I18.10	sense_overlapping	0.2337	0.235869	0.095283	0.609269
ENST00000449124.1	ENSG00000236204.5	LINC01376	lincRNA	0.233733	0.461775	0.375682	0.124106
ENST00000598541.1	ENSG00000269652.1	CTD-2195B23.3	antisense	0.233789	3.85109	3.79433	1.47583
ENST00000444359.1	ENSG00000227492.1	RP11-316M21.6	antisense	0.233817	0.821954	2.17116	0.298017
ENST00000461019.5	ENSG00000204934.10	ATP6V0E2-AS1	antisense	0.233857	1.78068	1.42014	2.34318
ENST00000579159.1	ENSG00000265445.1	RP11-849N15.1	antisense	0.234159	0	0.886939	0.219651
ENST00000545629.5	ENSG00000250132.6	RP11-359B12.2	antisense	0.234895	0.282051	0.932746	0.507659
ENST00000624054.1	ENSG00000280195.1	XX-FW83563B9.5	antisense	0.235427	0.594344	1.07354	0.764827
ENST00000435284.2	ENSG00000228877.2	RP11-473E2.4	lincRNA	0.235718	0.446971	0.379317	0.168753
ENST00000602703.1	ENSG00000269946.1	RP11-2B6.3	lincRNA	0.236034	0.122667	1.75733	1.65789
ENST00000431924.2	ENSG00000228274.3	RP3-508I15.9	antisense	0.236176	0.186447	0.212976	0.047586
ENST00000570217.1	ENSG00000267048.1	RP11-566K11.7	processed_transcript	0.236602	0.069015	0.117321	0.129794
ENST00000580420.1	ENSG00000263823.1	RP11-326K13.4	antisense	0.236776	0.44407	1.4832	0.783331
ENST00000568229.5	ENSG00000261801.5	LOXL1-AS1	antisense	0.237285	0.384638	0.445515	0.157717
ENST00000619983.1	ENSG00000276693.1	RP13-977J11.9	lincRNA	0.237439	0	0.977843	0.133942
ENST00000563962.5	ENSG00000260448.5	LCMT1-AS1	lincRNA	0.23894	0.085695	0.762833	0.317697
ENST00000454588.1	ENSG00000227192.1	RP1-45I4.3	lincRNA	0.240324	0.278605	0.420348	0.319376
ENST00000613926.1	ENSG00000273711.1	RP5-1021I20.8	antisense	0.240449	1.78177	2.45369	0.393716
ENST00000578800.5	ENSG00000264235.5	RP13-270P17.1	antisense	0.240578	0.728343	0.968871	0.215008
ENST00000498758	ENSG00000244080	RN7SL833P	misc_RNA	0.240583	0.26836	0	0.066731
ENST00000436592.5	ENSG00000236882.7	LINC01554	lincRNA	0.24101	1.08635	0.099441	0.330848
ENST00000426453.1	ENSG00000231441.1	RP11-472M19.2	antisense	0.241402	0.401344	0.473897	0.423434
ENST00000451350.1	ENSG00000225889.7	AC074289.1	antisense	0.241424	0.244982	0.541104	0
ENST00000547898.1	ENSG00000258068.1	RP11-328C8.5	sense_intronic	0.242379	0	0.091418	0.090449
ENST00000369071.4	ENSG00000177234.7	LINC01561	lincRNA	0.242764	0.428791	0.158295	0.098269
ENST00000369491.1	ENSG00000203865.9	ATP1A1-AS1	processed_transcript	0.24325	0.401493	0.307334	0.102676
ENST00000510850.1	ENSG00000248596.6	RP11-844P9.2	lincRNA	0.243942	0.268108	0	0.137023
ENST00000582668.1	ENSG00000263843.1	RP11-649A18.12	antisense	0.243942	0.950267	1.16518	0.591455
ENST00000519400.1	ENSG00000253141.1	CTB-164N12.1	lincRNA	0.244039	0.346957	0.036343	1.33268
ENST00000542076.1	ENSG00000257023.1	RP11-268P4.4	antisense	0.244484	0.425484	0.574762	0.474331
ENST00000570096.1	ENSG00000261431.1	RP4-616B8.4	antisense	0.245116	1.41505	1.16834	0.960985
ENST00000595013.1	ENSG00000268751.1	SCGB1B2P	lincRNA	0.245807	0	0	0
ENST00000481268	ENSG00000239247	RN7SL589P	misc_RNA	0.245846	0.465477	0	1.23188
ENST00000609009.5	ENSG00000228794.8	LINC01128	processed_transcript	0.245883	0.237049	1.04893	1.22585
ENST00000631085.2	ENSG00000232934.7	RP11-324O2.3	antisense	0.245975	0.214825	1.97398	2.01839
ENST00000449339.1	ENSG00000234509.1	AP000253.1	lincRNA	0.247241	0.461226	0.689066	0.573363
ENST00000417221.8	ENSG00000214432.9	AC068831.10	antisense	0.247269	0	1.6014	0
ENST00000608236.1	ENSG00000272654.1	RP11-422P24.11	lincRNA	0.24764	0.911742	1.47494	1.07103
ENST00000593284.5	ENSG00000268061.5	NAPA-AS1	antisense	0.247756	0.381028	0.609915	0.269147
ENST00000564775.2	ENSG00000261840.2	RP11-146F11.1	antisense	0.24784	0.70093	1.30848	0.642317
ENST00000448942.5	ENSG00000237499.6	RP11-356I2.4	antisense	0.247913	0.011743	0.238593	0.284836
ENST00000429398.5	ENSG00000231128.5	RP5-1073O3.2	antisense	0.248752	0.16709	0.534982	0.070953
ENST00000587836.1	ENSG00000266983.1	CTC-232P5.1	antisense	0.248959	0.402435	0.603483	0.434899
ENST00000636824	ENSG00000283317	AL831711.1	lincRNA	0.249227	0.068017	0.11091	0.181419
ENST00000468232.1	ENSG00000242578.1	RP11-469J4.3	lincRNA	0.249304	0.560827	1.12824	0.565173
ENST00000462921	ENSG00000243738	RN7SL181P	misc_RNA	0.249481	0.17315	0.490403	0.776504
ENST00000479752.1	ENSG00000241313.2	WWTR1-AS1	antisense	0.250259	0.999309	1.62897	0.282983
ENST00000442130.1	ENSG00000228606.1	RP11-574F21.2	antisense	0.250534	0.056759	0.137196	0.520301
ENST00000606790.1	ENSG00000272482.1	RP11-474O21.5	lincRNA	0.251234	0.314941	0.382085	1.76001
ENST00000412712.1	ENSG00000235092.5	ID2-AS1	antisense	0.251587	0.550765	1.35707	0.418803
ENST00000455406.5	ENSG00000229956.10	ZRANB2-AS2	processed_transcript	0.252154	0.460564	0.072327	0.172853
ENST00000557775.1	ENSG00000258999.1	RP11-114N19.3	antisense	0.252362	0.214543	0.81764	0.142556
ENST00000420865.6	ENSG00000237531.6	RP11-309M23.1	lincRNA	0.252575	0.546769	0.769658	0.461561
ENST00000531395.1	ENSG00000255046.1	RP11-297N6.4	lincRNA	0.252747	0.704724	1.26152	0.36732
ENST00000412485.1	ENSG00000235385.1	GS1-600G8.5	lincRNA	0.253109	0.247238	0.19542	0.385556
ENST00000618726.1	ENSG00000274797.1	RP11-407N8.5	antisense	0.253194	0.056901	0.784094	0.406694
ENST00000413042.2	ENSG00000226816.2	AC005082.12	lincRNA	0.253195	0.202107	0.621869	0.327918
ENST00000515337.1	ENSG00000249738.7	AC008697.1	lincRNA	0.253213	0.602849	0.128369	0.296145
ENST00000498655.5	ENSG00000241472.6	PTPRG-AS1	processed_transcript	0.253601	0.316248	0.087857	0.208669
ENST00000517550.1	ENSG00000253552.7	HOXA-AS2	antisense	0.253674	0.236733	0.650593	0.3944
ENST00000488584.1	ENSG00000240875.5	LINC00886	lincRNA	0.254344	1.39715	0.814295	0.601799
ENST00000414046.2	ENSG00000206337.10	HCP5	sense_overlapping	0.254741	0.215957	0.112595	0.433141
ENST00000483736.1	ENSG00000240591.1	RP11-247I13.11	antisense	0.254797	0.079595	0.601495	0.455837
ENST00000568314.1	ENSG00000259932.1	CTD-2651B20.7	sense_intronic	0.254846	0.190546	0.087257	0.353596
ENST00000463337.1	ENSG00000196421.7	LINC00176	lincRNA	0.25497	0.203123	0	0.312038
ENST00000436477.6	ENSG00000231421.7	AC006050.2	processed_transcript	0.255355	0.443646	0.565063	0.305135
ENST00000603884.5	ENSG00000271270.5	TMCC1-AS1	antisense	0.2554	0.126048	0.571382	0
ENST00000382225.3	ENSG00000205890.3	RP11-473M20.5	antisense	0.255505	0.118313	0.424411	0.675364
ENST00000431804.1	ENSG00000234181.1	RP11-182N22.8	antisense	0.255791	1.84336	0.626134	0.640317
ENST00000499359.2	ENSG00000247950.6	SEC24B-AS1	antisense	0.257823	0.458237	0.45163	0.109674
ENST00000590478.1	ENSG00000266947.1	RP11-799D4.4	antisense	0.260257	1.02972	0.823081	0.635012
ENST00000560743.1	ENSG00000259450.1	RP11-265N7.1	lincRNA	0.26054	1.58832	0.674488	0.830729
ENST00000607518.1	ENSG00000272209.1	RP3-500L14.2	lincRNA	0.261176	0.021556	0.373655	0.420602
ENST00000423838.1	ENSG00000235070.3	AC068138.1	lincRNA	0.261643	0.123584	0.154937	0.566996
ENST00000461943.1	ENSG00000244265.1	SIAH2-AS1	antisense	0.262067	1.19271	1.20372	0.540894
ENST00000529841.5	ENSG00000254990.5	RP11-108O10.2	lincRNA	0.262413	0.166289	0.119969	0.413494
ENST00000425267.7	ENSG00000268894.6	PLCE1-AS1	antisense	0.263134	1.2369	1.52706	0.070094
ENST00000366424.2	ENSG00000203635.2	AC144450.2	lincRNA	0.26379	0.290964	0.19163	0.328322
ENST00000415336.1	ENSG00000242396.1	RP11-67L3.5	antisense	0.263943	0.976111	0.765805	0.724519
ENST00000608774.1	ENSG00000272646.1	RP11-188P17.2	lincRNA	0.264067	0.089629	0.679506	0.445794
ENST00000607528.1	ENSG00000272506.1	RP4-535B20.4	lincRNA	0.264331	0.285851	0	0.301096
ENST00000543072.1	ENSG00000256092.2	RP13-942N8.1	lincRNA	0.264505	0.421001	0.559749	0.351767
ENST00000519795.1	ENSG00000253978.1	CTB-178M22.2	antisense	0.264531	0.042476	0.190825	0.21956
ENST00000583460.1	ENSG00000227036.6	LINC00511	lincRNA	0.264731	0.059831	0.409235	0.264973
ENST00000475661	ENSG00000243704	RN7SL105P	misc_RNA	0.264814	0.169748	0.397148	0.937284
ENST00000573220.1	ENSG00000263105.1	RP11-95P2.3	lincRNA	0.264888	0.663246	1.73055	0.452763
ENST00000573951.1	ENSG00000281005.1	LINC00921	lincRNA	0.265689	0.44824	0.914624	0.52512
ENST00000590369.1	ENSG00000186019.10	AC084219.4	antisense	0.265769	1.65021	2.26543	0.609706
ENST00000609661.5	ENSG00000229373.8	LINC00452	lincRNA	0.266178	0.577682	0.436557	0.54206
ENST00000561624.2	ENSG00000259782.2	CTD-2270L9.2	sense_intronic	0.266352	0.464506	0.098295	0.279621
ENST00000623547.1	ENSG00000279026.1	RP3-414A15.12	TEC	0.267002	0.273217	0.645487	0.414081
ENST00000546674.1	ENSG00000257264.3	MIR3179-1	lincRNA	0.267411	0.071527	0.651597	0.217096
ENST00000579631.1	ENSG00000227036.6	LINC00511	lincRNA	0.267473	0	0	0
ENST00000447125.5	ENSG00000215533.8	LINC00189	sense_overlapping	0.267493	0	0.390482	0.177554
ENST00000441539.1	ENSG00000244055.1	AC007566.10	antisense	0.268098	0.091204	0.08979	0.236716
ENST00000605899.1	ENSG00000223701.3	RAET1E-AS1	antisense	0.268444	0	0	0.134466
ENST00000422761.1	ENSG00000239322.1	ATP6V1B1-AS1	antisense	0.26892	0.272165	0.046865	0.141417
ENST00000577544.1	ENSG00000264754.1	CTD-2653B5.1	sense_intronic	0.269106	0	0.076312	0.255132
ENST00000602172.1	ENSG00000268001.1	CARD8-AS1	antisense	0.269161	1.71684	0.635509	0.749703
ENST00000448241.1	ENSG00000228950.1	AC023137.2	lincRNA	0.269218	1.20551	2.96326	0.871281
ENST00000594776.1	ENSG00000269807.1	AC007292.4	antisense	0.26946	0.403236	0.177097	0.538115
ENST00000561999.1	ENSG00000261064.1	RP11-1000B6.3	lincRNA	0.269555	1.3743	0.336033	0.75562
ENST00000449544.5	ENSG00000231074.8	HCG18	antisense	0.269957	0.077775	0.091901	0.815839
ENST00000366116	ENSG00000203286	Metazoa_SRP	misc_RNA	0.270256	0.814867	0.455775	0.331857
ENST00000416221.5	ENSG00000233461.5	RP11-295G20.2	antisense	0.270762	0.351094	0.385289	0.49319
ENST00000624325.1	ENSG00000279485.1	RP11-391A7.1	TEC	0.270949	0.374852	0.36964	0.385118
ENST00000341011.11	ENSG00000188825.13	LINC00910	lincRNA	0.271318	0.163325	0.170286	0.344
ENST00000444188.1	ENSG00000226445.1	XXyac-YX65C7_A.2	antisense	0.271436	0.780497	0.498364	0.493816
ENST00000431097.2	ENSG00000226889.3	RP11-474I16.8	antisense	0.271604	1.20749	0.298567	0.560598
ENST00000523442.5	ENSG00000254349.5	MIR2052HG	lincRNA	0.272811	1.19776	0.302982	0
ENST00000611259.1	ENSG00000276101.1	RP11-455O6.8	antisense	0.273302	0.035544	0.17099	0.519085
ENST00000504578.2	ENSG00000251513.2	CTD-2215E18.1	lincRNA	0.274194	0.50525	0.192393	0.61848
ENST00000468141.2	ENSG00000239332.5	LINC01119	lincRNA	0.27542	0.091702	0.115324	0.404907
ENST00000496491.1	ENSG00000240541.2	TM4SF1-AS1	antisense	0.275505	0.848508	0	0.359784
ENST00000455487.1	ENSG00000223617.1	LINC00370	lincRNA	0.275805	0.569544	4.86991	2.12506
ENST00000590421.1	ENSG00000267280.5	TBX2-AS1	antisense	0.276094	0	0.448204	0.429663
ENST00000445280.1	ENSG00000227603.1	RP11-165J3.6	antisense	0.276505	0.2516	4.05213	0.899289
ENST00000584373.1	ENSG00000266010.1	GATA6-AS1	lincRNA	0.276745	0.361287	1.64464	0.462065
ENST00000579247.1	ENSG00000265984.1	RP11-699A5.2	lincRNA	0.276794	0.387623	0.459751	0.826416
ENST00000608775.1	ENSG00000272551.1	RP11-324L17.1	lincRNA	0.277	0.264263	0.522399	0.413918
ENST00000555109.1	ENSG00000258744.1	RP11-80A15.1	antisense	0.277043	0.05338	0.234429	0.356266
ENST00000475393.1	ENSG00000240137.5	ERICH6-AS1	antisense	0.277284	0.298298	0.377375	0.0587
ENST00000459286	ENSG00000238324	RN7SKP198	misc_RNA	0.277385	0.999486	0	0.317613
ENST00000577848.1	ENSG00000266401.1	RP11-874J12.4	antisense	0.27913	0.83652	0.117415	0.492748
ENST00000507639.1	ENSG00000251350.1	LVCAT1	lincRNA	0.279218	0	0.286251	0.374512
ENST00000418602.1	ENSG00000227741.1	RP11-536C5.7	antisense	0.27942	0.739082	1.40865	0.871936
ENST00000499459.2	ENSG00000247796.2	CTD-2366F13.1	antisense	0.279673	1.85808	2.53636	0
ENST00000424242.1	ENSG00000235629.1	AC090952.5	antisense	0.279854	0.481068	0.64817	0.477853
ENST00000532943.5	ENSG00000255197.5	RP11-750H9.5	antisense	0.281201	0.602662	0.6577	1.07959
ENST00000523030.1	ENSG00000253513.1	RP11-6D1.3	antisense	0.281507	0	0.559276	0.696799
ENST00000499601.2	ENSG00000245317.2	CTC-241N9.1	lincRNA	0.281507	1.30647	2.5308	0.955518
ENST00000506859.1	ENSG00000249996.1	RP11-359P5.1	antisense	0.281783	0.397655	0.508722	0.725763
ENST00000569858.1	ENSG00000260735.1	RP11-72I8.1	antisense	0.28182	0.952481	1.06761	0.993718
ENST00000369884.4	ENSG00000203886.4	CYP17A1-AS1	antisense	0.282511	0.561344	0.311665	0.226463
ENST00000454741.5	ENSG00000235954.6	TTC28-AS1	processed_transcript	0.283188	0.573242	0.387022	0.49291
ENST00000537827.2	ENSG00000256152.2	RP11-463O12.3	lincRNA	0.283853	0.276213	0.489209	0.927255
ENST00000464115.1	ENSG00000197989.13	SNHG12	antisense	0.283869	1.02377	0.627256	0.47348
ENST00000549261.1	ENSG00000257507.1	RP11-956E11.1	lincRNA	0.284196	0	0.385647	0.104358
ENST00000612426.1	ENSG00000273687.1	RP5-837J1.6	antisense	0.284591	0.243661	0.362904	0.274554
ENST00000485218.1	ENSG00000239608.1	RUVBL1-AS1	antisense	0.284703	0.165273	0.462552	0.785961
ENST00000608264.1	ENSG00000273473.1	LL09NC01-139C3.1	lincRNA	0.285179	0.320757	2.16214	0.735942
ENST00000602345.1	ENSG00000270104.1	RP11-245P10.6	lincRNA	0.285545	0.146411	1.50101	0.920082
ENST00000523342.1	ENSG00000253524.1	RP11-89M20.2	lincRNA	0.285665	0.742392	0.069514	0
ENST00000448587.5	ENSG00000223573.6	TINCR	lincRNA	0.28615	0.29098	0.098075	1.03476
ENST00000624363.1	ENSG00000279114.1	RP3-425C14.5	TEC	0.286733	0.167239	0.483964	0
ENST00000626300.1	ENSG00000281491.1	DNAJB5-AS1	lincRNA	0.286938	0.120616	0.670328	2.4651
ENST00000414386.5	ENSG00000234753.5	FOXP4-AS1	antisense	0.287602	0.309498	0.651351	0.03888
ENST00000617969.1	ENSG00000274904.1	CTD-2515O10.5	antisense	0.288319	1.38116	1.61909	0.569256
ENST00000423112.2	ENSG00000232104.3	RFX3-AS1	lincRNA	0.288569	0.728645	0.578314	0.465111
ENST00000602771.1	ENSG00000270077.1	KB-1958F4.1	sense_intronic	0.289088	1.0177	0.070128	0.13199
ENST00000607976.1	ENSG00000273009.1	RP11-352G9.1	lincRNA	0.289151	0.331627	0.621044	1.68271
ENST00000502645.2	ENSG00000251314.2	CTD-2337A12.1	antisense	0.289503	0.336482	0.013335	0.136577
ENST00000382375.8	ENSG00000205930.8	C21orf62-AS1	lincRNA	0.290177	0.175865	0.417188	0.201766
ENST00000607675.1	ENSG00000235033.7	RP11-61I13.3	antisense	0.290614	0.327199	0.308116	0.346067
ENST00000564147.1	ENSG00000261469.1	RP11-96D1.6	sense_intronic	0.290852	0.387139	0	0.431934
ENST00000428732.1	ENSG00000234264.1	DEPDC1-AS1	antisense	0.290939	0.205031	0.087822	0
ENST00000502083.2	ENSG00000245025.2	RP11-875O11.1	antisense	0.291669	0.544127	0.149565	2.25179
ENST00000635107.1	ENSG00000282907.1	LA16c-407A10.3	processed_transcript	0.2917	0	0	0.155325
ENST00000527986.5	ENSG00000254635.5	WAC-AS1	antisense	0.29241	0.745523	1.01888	0.666308
ENST00000430815.5	ENSG00000240770.5	C21orf91-OT1	lincRNA	0.292451	0.315216	1.16766	1.323
ENST00000430494.1	ENSG00000229647.1	AC007879.7	lincRNA	0.292467	0.718457	0.404133	0.311307
ENST00000518494.1	ENSG00000253500.5	AF121898.3	antisense	0.293221	1.5759	0.284316	3.3547
ENST00000608436.1	ENSG00000272678.1	RP11-797D24.4	antisense	0.293572	0.61018	0.683854	1.08713
ENST00000440197.2	ENSG00000236756.4	DNAJC9-AS1	antisense	0.293842	0.432841	0.300007	0.278576
ENST00000575039.1	ENSG00000263293.2	THCAT158	antisense	0.29395	0.612058	1.27969	0.303861
ENST00000555032.1	ENSG00000258927.1	RP11-1070N10.5	lincRNA	0.2941	0.210095	0.167088	0.321062
ENST00000606123.1	ENSG00000272170.1	RP11-387M24.5	antisense	0.294589	0.565856	1.11373	0.391808
ENST00000555861.1	ENSG00000214770.2	RP11-544I20.2	antisense	0.29535	0.181592	3.45103	0.515962
ENST00000515750.1	ENSG00000249061.1	RP11-72L22.1	lincRNA	0.296612	0.115517	0	0
ENST00000432368.2	ENSG00000228791.7	THRB-AS1	processed_transcript	0.296656	0.771161	0.527838	0.602511
ENST00000566070.1	ENSG00000259807.1	RP11-426C22.4	lincRNA	0.296832	1.35823	0.781343	1.33997
ENST00000609955.1	ENSG00000273275.1	RP11-474G23.2	antisense	0.296839	0.097497	2.17409	0.822631
ENST00000442383.1	ENSG00000223891.5	OSER1-AS1	lincRNA	0.297092	0.594147	0.418581	0
ENST00000527564.1	ENSG00000254531.1	FLJ20021	lincRNA	0.297617	0.870447	0.748211	0.613743
ENST00000304425.3	ENSG00000171889.3	MIR31HG	sense_overlapping	0.298732	0.731628	0.120388	0.541814
ENST00000516948	ENSG00000252757	RN7SKP96	misc_RNA	0.299199	0	0	0.390765
ENST00000500612.1	ENSG00000247324.2	RP11-510M2.2	antisense	0.299331	0.755029	1.26556	0.479086
ENST00000448374.5	ENSG00000231290.5	APCDD1L-AS1	processed_transcript	0.299387	0.083487	0.091549	0
ENST00000529094.5	ENSG00000255458.5	RP11-539G18.3	lincRNA	0.299801	1.38305	0.963154	0.538123
ENST00000430607.1	ENSG00000224269.1	AP000697.6	antisense	0.299993	0.876781	1.04958	0.151266
ENST00000610120.1	ENSG00000272770.1	RP11-74E22.5	antisense	0.300388	0.358196	0.949107	0.646866
ENST00000502521.1	ENSG00000250608.1	RP11-933H2.4	processed_transcript	0.300897	0.383147	0.39339	0.370162
ENST00000433480.2	ENSG00000231473.2	LINC00441	lincRNA	0.301008	1.13282	1.38207	0.50426
ENST00000423075.1	ENSG00000229065.1	RP11-80I15.4	antisense	0.30131	0.544915	0	0.139329
ENST00000581489.1	ENSG00000265692.1	RP13-516M14.4	lincRNA	0.301854	0.753369	2.14559	1.24103
ENST00000583643.1	ENSG00000265801.1	RP11-720N19.2	sense_intronic	0.303084	0.191185	0.726425	0.579389
ENST00000608032.1	ENSG00000272625.1	RP11-737O24.5	antisense	0.303669	0.85424	0.228282	0.489861
ENST00000520594.5	ENSG00000251003.7	ZFPM2-AS1	processed_transcript	0.303717	1.57211	0.16821	0
ENST00000430626.1	ENSG00000233858.4	AC026904.1	lincRNA	0.305205	0.371451	0.206774	0.056708
ENST00000506902.1	ENSG00000251279.1	CTC-436P18.1	antisense	0.306165	0.554103	0.923329	0.608213
ENST00000499966.1	ENSG00000246898.1	LINC00920	lincRNA	0.306235	0.463043	0.195761	0.36434
ENST00000418015.1	ENSG00000231365.5	RP11-418J17.1	antisense	0.30631	0.462235	0.389182	0.507964
ENST00000597049.1	ENSG00000269392.1	CTB-191K22.6	antisense	0.306437	0.503031	0	0
ENST00000439341.1	ENSG00000223393.1	RP5-858B6.3	antisense	0.307374	0.789742	1.20623	0.64787
ENST00000610840.1	ENSG00000276952.1	RP5-965G21.6	antisense	0.307479	0.466079	0.19395	0.419157
ENST00000563315	ENSG00000261644	AC007728.2	antisense_RNA	0.307608	0.57134	0.537741	0.744597
ENST00000532864	ENSG00000283341	AC068205.2	processed_transcript	0.307813	2.44348	0.392831	0.415139
ENST00000442119.5	ENSG00000234608.7	MAPKAPK5-AS1	lincRNA	0.308158	0.194059	0	0.254898
ENST00000552634.1	ENSG00000257496.1	RP11-474P2.4	lincRNA	0.30851	0.428276	0.103448	0.257197
ENST00000414157.1	ENSG00000229656.6	RP11-462L8.1	lincRNA	0.309045	0.401759	0.211511	0.088505
ENST00000369492.4	ENSG00000203865.9	ATP1A1-AS1	processed_transcript	0.309224	0.336131	0.341088	0.110328
ENST00000568654.1	ENSG00000260552.1	RP11-49I11.1	antisense	0.309795	0.211994	0.232814	0.366142
ENST00000504012.1	ENSG00000250331.1	LINC01340	lincRNA	0.310264	0	0.416008	0.215991
ENST00000632111.1	ENSG00000282381.1	RP11-328P23.4	lincRNA	0.311051	0.31325	0.576096	0.549825
ENST00000413029.1	ENSG00000222020.2	AC062017.1	antisense	0.311828	2.14606	2.1479	1.01662
ENST00000414042.1	ENSG00000226332.2	RP11-157P1.4	antisense	0.312061	0.131356	1.49753	1.12597
ENST00000514926.1	ENSG00000248599.1	FLJ42969	lincRNA	0.312621	0.712051	0.664149	0.685935
ENST00000529392.1	ENSG00000245498.6	RP11-677M14.7	antisense	0.313725	0	2.58516	1.03415
ENST00000577281.2	ENSG00000263680.2	RP11-57A1.1	lincRNA	0.313845	0.261467	1.68529	0.286308
ENST00000419134.1	ENSG00000233330.1	RP1-12G14.7	antisense	0.314055	0.217396	0.047711	0.926309
ENST00000531086.1	ENSG00000255320.1	RP11-755F10.1	antisense	0.314155	0.458766	0.654148	0.299347
ENST00000626198.1	ENSG00000281912.1	LINC01144	lincRNA	0.315085	1.13158	0.496363	0.449097
ENST00000433446.1	ENSG00000224046.1	AC005076.5	antisense	0.315145	1.95952	2.34654	1.33822
ENST00000513157.1	ENSG00000248150.1	RP1-167G20.1	lincRNA	0.315397	1.28422	6.0038	2.67074
ENST00000422239.5	ENSG00000227014.5	AC007285.6	antisense	0.31548	0.767794	0.56838	0.242275
ENST00000575034.5	ENSG00000263069.5	CTD-2047H16.4	antisense	0.31551	0.564966	0.290647	0.276978
ENST00000609204.1	ENSG00000273356.1	RP11-804H8.6	lincRNA	0.315579	0.028036	0.162274	0.178629
ENST00000438689.6	ENSG00000226711.6	FAM66C	antisense	0.315634	0	0.572601	0
ENST00000562710.1	ENSG00000260910.1	LINC00565	lincRNA	0.315963	0.831316	0.426639	0.400971
ENST00000429352.1	ENSG00000236427.1	RP11-107M16.2	lincRNA	0.316133	0.077322	0.182829	1.21399
ENST00000602598.1	ENSG00000269944.1	RP11-770J1.7	sense_intronic	0.316357	1.20042	5.09152	2.47092
ENST00000612592.1	ENSG00000275119.1	RP11-711K1.8	lincRNA	0.316792	0.549068	0.695016	0.297366
ENST00000635775	ENSG00000283674	AC068587.6	processed_transcript	0.316844	0.273262	0.326202	0.399152
ENST00000625410.1	ENSG00000280721.1	AC133644.2	lincRNA	0.31864	0.124626	0.973178	0.463204
ENST00000619432.1	ENSG00000274213.1	RP11-670E13.6	lincRNA	0.319974	4.1826	3.51945	1.267
ENST00000468244.1	ENSG00000239705.1	RP11-65N13.8	antisense	0.320354	1.27327	0.981007	0.666936
ENST00000499765.1	ENSG00000246308.1	RP11-685M7.3	antisense	0.320404	0.429909	1.84907	0.570014
ENST00000456514.1	ENSG00000235180.1	LINC00601	lincRNA	0.320562	0.927468	0.870079	0.846899
ENST00000500358.6	ENSG00000246090.6	RP11-696N14.1	antisense	0.320753	0.457153	0.299615	0.308275
ENST00000458080.1	ENSG00000226471.6	CTA-292E10.6	antisense	0.321235	0.010408	0.388634	0.197321
ENST00000423367.1	ENSG00000227279.1	AC015933.2	antisense	0.321548	0.503964	0.355892	0.724329
ENST00000563191.1	ENSG00000259954.1	IL21R-AS1	antisense	0.321751	0.361107	0.569373	0.350159
ENST00000613285.1	ENSG00000275162.1	LLNLR-260G6.1	sense_intronic	0.322898	0.083351	0.045482	0.049183
ENST00000454781.5	ENSG00000177640.15	CASC2	antisense	0.323119	0.153751	0.396775	0.095206
ENST00000606851.5	ENSG00000272168.5	CASC15	lincRNA	0.32556	0.290139	0.295652	0.003562
ENST00000608450.1	ENSG00000272768.1	RP4-673M15.1	antisense	0.325838	1.26736	1.45375	1.17381
ENST00000606522.1	ENSG00000272097.1	RP11-421M1.8	lincRNA	0.326154	0.515206	1.29043	0.17344
ENST00000503969.5	ENSG00000250802.6	ZBED3-AS1	antisense	0.326272	0.328612	0.281546	0.478689
ENST00000605901.1	ENSG00000244041.7	LINC01011	lincRNA	0.326707	0.741298	0.734531	0.865564
ENST00000425754.1	ENSG00000237919.5	RP11-181B18.1	antisense	0.32671	0.077986	0.104455	0.607536
ENST00000596071.1	ENSG00000267811.1	RP11-727F15.11	antisense	0.3268	0.20456	0.507941	1.41574
ENST00000501169.2	ENSG00000248079.2	DPH6-AS1	lincRNA	0.326966	0.717727	0.335793	0.414433
ENST00000555937.1	ENSG00000258964.1	RP11-618G20.1	processed_transcript	0.327105	0.041422	0.067095	0.565766
ENST00000605480.1	ENSG00000271631.1	RP11-408O19.5	antisense	0.327578	0.798656	0.277989	0.25803
ENST00000535567.5	ENSG00000226711.6	FAM66C	antisense	0.327592	0	0	0.05078
ENST00000622856.1	ENSG00000275630.1	RP6-65G23.5	lincRNA	0.327594	0.527538	3.07719	0.498702
ENST00000599784.1	ENSG00000267898.1	CTD-2639E6.9	lincRNA	0.3276	0.784874	1.77242	2.9426
ENST00000330551.3	ENSG00000183250.11	LINC01547	lincRNA	0.327655	0.76346	1.3228	0.49651
ENST00000584179.1	ENSG00000223414.2	LINC00473	lincRNA	0.328089	0.159399	0.019953	0.248008
ENST00000607190.1	ENSG00000271991.1	RP11-79O8.1	lincRNA	0.328106	1.09297	3.20805	0.790558
ENST00000626729.2	ENSG00000280734.2	LINC01232	processed_transcript	0.328668	0.919617	1.14667	0.535868
ENST00000466292.1	ENSG00000241155.1	ARHGAP31-AS1	antisense	0.328806	0.377734	0.73567	0.078089
ENST00000521433.1	ENSG00000253553.5	RP11-586K2.1	antisense	0.329651	0.109398	0.187235	0.015259
ENST00000502069.6	ENSG00000246695.7	RASSF8-AS1	antisense	0.32989	0	0.032467	0.007651
ENST00000608028.1	ENSG00000273374.1	RP11-383I23.2	lincRNA	0.329961	0.248142	0.334642	0.243782
ENST00000600956.5	ENSG00000232732.9	AC073043.1	processed_transcript	0.330002	0.306008	0.322145	0.283336
ENST00000613130.1	ENSG00000278626.1	RP11-467L19.16	lincRNA	0.330125	0.37905	0	0.061151
ENST00000609575.1	ENSG00000272677.1	RP11-127B20.3	antisense	0.330815	0.643101	1.72454	0.515869
ENST00000602502.1	ENSG00000270021.1	CTC-203F4.2	antisense	0.330967	0.74273	2.35633	0.58608
ENST00000606397.1	ENSG00000271826.5	PLS3-AS1	antisense	0.331057	0.18045	0.076866	0.353193
ENST00000323813.3	ENSG00000176912.3	TYMSOS	processed_transcript	0.331495	0.696351	1.68009	1.05799
ENST00000610993.1	ENSG00000275417.1	RP11-844G16.3	sense_intronic	0.332038	0.35139	0.93961	0.743395
ENST00000512720.1	ENSG00000250751.1	RP11-613C6.2	antisense	0.332077	0.36576	0.676243	0.617542
ENST00000505828.5	ENSG00000224186.8	C5orf66	antisense	0.33345	0.327954	0.120869	0.380648
ENST00000640420	ENSG00000258279	LINC00592	lincRNA	0.333778	0.743379	0.149346	0.163782
ENST00000563252.2	ENSG00000260219.2	RP11-347C12.10	lincRNA	0.33416	1.41075	2.52847	1.11238
ENST00000427644.1	ENSG00000230530.1	LIMD1-AS1	antisense	0.334352	0.776226	1.22975	1.08702
ENST00000396880.3	ENSG00000236447.2	ATG10-IT1	sense_intronic	0.336076	0.394617	0.422345	0.103314
ENST00000533576.1	ENSG00000254461.1	RP11-755F10.3	antisense	0.336521	0.439842	0.947158	0.644294
ENST00000433624.1	ENSG00000224533.4	TMLHE-AS1	antisense	0.33659	0.413696	0.173099	0.072472
ENST00000431616.5	ENSG00000223546.6	LINC00630	lincRNA	0.336713	1.94837	2.17516	5.96281
ENST00000559869.1	ENSG00000259354.5	RP11-519G16.3	antisense	0.337352	0.115968	0.170342	0.477703
ENST00000453601.5	ENSG00000236404.8	VLDLR-AS1	antisense	0.337878	0.112124	0	0.042962
ENST00000625089.1	ENSG00000279573.1	RP11-855A2.1	TEC	0.339466	0.00573	0	0.380787
ENST00000619159.1	ENSG00000275857.1	AC009133.21	antisense	0.339905	0.387653	1.35541	0.323617
ENST00000416708.1	ENSG00000237471.1	AC073115.6	lincRNA	0.339921	0.228632	0.095999	0.456936
ENST00000434398.1	ENSG00000234754.1	C1orf140	lincRNA	0.34032	0.838497	0.079895	0.663206
ENST00000496247.1	ENSG00000241882.1	RP11-637O11.2	lincRNA	0.340376	0.19571	0.052447	0.352414
ENST00000412872.3	ENSG00000227706.3	RP11-301G19.1	lincRNA	0.3407	1.47916	1.06496	0.413482
ENST00000420498.1	ENSG00000224985.1	RP11-297K8.2	antisense	0.342506	0.974058	0.528038	1.18721
ENST00000447139.1	ENSG00000229334.1	AC046143.3	antisense	0.343586	0.101392	0.170932	0.49524
ENST00000618162.1	ENSG00000277020.4	RP11-476H16.1	antisense	0.343674	0.503244	0.282567	0.550701
ENST00000546956.1	ENSG00000176593.7	CTD-2368P22.1	processed_transcript	0.344278	0.701969	0.376917	0.040861
ENST00000597203.1	ENSG00000213904.8	LIPE-AS1	antisense	0.344757	0.108937	0	0
ENST00000432530.1	ENSG00000226578.1	RP11-258F22.1	lincRNA	0.344771	0.153821	0.430818	0.146129
ENST00000435024.1	ENSG00000233532.5	LINC00460	lincRNA	0.344817	2.176	0.294252	0.397623
ENST00000500102.6	ENSG00000246695.7	RASSF8-AS1	antisense	0.34482	0.527305	0.333783	0.539585
ENST00000434729.5	ENSG00000174365.19	SNHG11	processed_transcript	0.345692	0.650483	0.993999	0.783599
ENST00000625110.1	ENSG00000280351.2	CTD-2561B21.8	TEC	0.346003	0.474128	0.747482	0.153395
ENST00000632058.1	ENSG00000267072.2	RP11-165E7.1	lincRNA	0.346372	0.293447	0	0.254167
ENST00000420695.1	ENSG00000238279.1	BX470102.3	antisense	0.346756	1.84794	0.392884	1.42603
ENST00000505700.1	ENSG00000250451.5	HOXC-AS1	antisense	0.347288	1.00141	0.57056	0.535426
ENST00000545440.5	ENSG00000255717.6	SNHG1	processed_transcript	0.347619	0.435214	0.420194	1.93166
ENST00000500148.6	ENSG00000247572.7	CKMT2-AS1	antisense	0.347639	0.136928	1.43076	7.4943
ENST00000552998.1	ENSG00000257613.1	LINC01481	lincRNA	0.348153	0.100724	1.79986	0.639388
ENST00000624650.1	ENSG00000279394.1	RP11-81A1.4	TEC	0.348762	0.230538	0.223682	0.483065
ENST00000412344.1	ENSG00000244137.1	RP11-99J16__A.2	antisense	0.34964	0.179363	0.306988	0.19075
ENST00000624760.1	ENSG00000176236.6	C10orf111	antisense	0.349666	0.893771	0.366884	0.216829
ENST00000592851.5	ENSG00000267106.5	ZNF561-AS1	processed_transcript	0.350607	0.072235	0	0.200595
ENST00000458001.2	ENSG00000233695.2	GAS6-AS1	antisense	0.350659	0.551288	0.509743	0.593441
ENST00000635626.1	ENSG00000226891.7	LINC01359	processed_transcript	0.350715	0.214691	0.127869	0.35195
ENST00000420095.1	ENSG00000227110.6	LMCD1-AS1	antisense	0.350818	1.18588	1.95875	0.805061
ENST00000553247.1	ENSG00000257219.5	RP11-54A9.1	lincRNA	0.351559	0.170456	0.262391	0.293273
ENST00000530842.1	ENSG00000255236.2	CTD-2655K5.1	antisense	0.352026	0.29542	0.642389	0.090683
ENST00000581333.1	ENSG00000264078.1	RP11-73M7.9	antisense	0.352109	0.444254	0.722704	0.417324
ENST00000442417.5	ENSG00000225205.5	AC093818.1	antisense	0.352277	0.300599	0.092484	0.140324
ENST00000602431.1	ENSG00000269892.1	RP4-761J14.10	lincRNA	0.353112	0.433638	0.216778	0.628604
ENST00000412353.1	ENSG00000226009.1	KCNIP2-AS1	antisense	0.353481	0.47078	0.804254	0.641992
ENST00000575693.1	ENSG00000263280.1	LA16c-325D7.2	lincRNA	0.353518	0.364079	1.06769	0.540111
ENST00000529325.1	ENSG00000255487.1	RP11-513D5.5	antisense	0.354092	0.611195	0.665916	0.592603
ENST00000562391.5	ENSG00000261126.7	RP11-795F19.1	lincRNA	0.354186	0.354055	0.563881	0.195739
ENST00000623505.1	ENSG00000279592.1	RP11-417N10.4	TEC	0.354717	0.573245	1.75273	0.500615
ENST00000530344.1	ENSG00000247271.6	ZBED5-AS1	antisense	0.356432	0.074587	0.388987	0.287199
ENST00000455124.2	ENSG00000231424.2	RP1-45C12.1	antisense	0.356456	0.473927	0.164809	0.152159
ENST00000582842.1	ENSG00000266469.1	CTB-131K11.1	antisense	0.356584	1.12982	1.52811	0.175416
ENST00000503625.1	ENSG00000248479.1	RP11-807H7.2	lincRNA	0.357371	0.570839	0	0.303843
ENST00000624361.1	ENSG00000278897.1	AC020951.1	TEC	0.358248	0.221755	0.231051	0.96204
ENST00000556479.5	ENSG00000258479.5	LINC00640	lincRNA	0.358713	0.184527	0.60266	0.484173
ENST00000427392.1	ENSG00000231840.1	AC073342.12	antisense	0.359427	0.32339	0.421713	0.785153
ENST00000608651.1	ENSG00000272695.1	GAS6-AS2	lincRNA	0.359829	1.28708	1.40839	0.69886
ENST00000585877.1	ENSG00000267249.1	RP11-973H7.3	sense_intronic	0.360173	0.469039	1.81787	0.664678
ENST00000501079.5	ENSG00000247271.6	ZBED5-AS1	antisense	0.360411	1.39155	4.04849	0.486574
ENST00000509185.2	ENSG00000251072.2	RP11-434D11.4	lincRNA	0.360907	0.933607	0.917728	0.763847
ENST00000434635.1	ENSG00000224675.1	AC009227.2	antisense	0.3621	0.417087	0.988263	0.635754
ENST00000555383.1	ENSG00000258412.1	RP11-404P21.5	sense_intronic	0.362685	0.417156	0.375351	0.82846
ENST00000531661.1	ENSG00000254473.1	RP11-522I20.3	antisense	0.363193	0.441001	2.06125	1.77536
ENST00000420776.1	ENSG00000229388.1	RP11-442N24__B.1	lincRNA	0.363773	0.749207	1.88548	0.905776
ENST00000561544.1	ENSG00000261532.1	RP11-304L19.8	lincRNA	0.363913	1.38681	1.16023	0.962349
ENST00000608357.1	ENSG00000273483.1	RP4-671G15.2	antisense	0.364322	1.06817	0.848319	0.519179
ENST00000325042.2	ENSG00000179428.2	AC073072.5	antisense	0.364407	1.39261	0.523421	0.448117
ENST00000518831.1	ENSG00000247317.3	RP11-273G15.2	lincRNA	0.365036	0.395933	0.252617	1.13399
ENST00000425290.1	ENSG00000238280.1	RP11-436D10.3	antisense	0.365093	0.374307	1.22464	0.561278
ENST00000564269.1	ENSG00000261318.1	RP11-653J6.1	antisense	0.365225	0.32312	0.538142	0.560176
ENST00000435049.1	ENSG00000238260.1	RP11-46F15.2	antisense	0.365877	0.558646	1.16624	1.26065
ENST00000512359.1	ENSG00000248890.1	HHIP-AS1	antisense	0.365933	0.230986	0.037485	0.102063
ENST00000518014.1	ENSG00000249669.7	MIR143HG	lincRNA	0.366157	0.638776	0.176812	0.462673
ENST00000581303.1	ENSG00000264548.1	RP13-516M14.2	antisense	0.366343	0.504531	1.01232	0.25056
ENST00000455121.3	ENSG00000232504.4	ST3GAL5-AS1	lincRNA	0.367205	1.31886	0.199513	0.758883
ENST00000415129.1	ENSG00000224376.1	AC017104.6	processed_transcript	0.368185	0.416538	0.317154	0.08208
ENST00000549477.1	ENSG00000257342.1	RP11-571M6.7	antisense	0.368253	0.122373	0.533375	0.213686
ENST00000564380.1	ENSG00000260470.1	RP11-834C11.11	lincRNA	0.368783	0.10166	0.205629	0.231936
ENST00000444184.5	ENSG00000204054.12	LINC00963	processed_transcript	0.370104	5.2604	1.50812	1.70783
ENST00000499346.6	ENSG00000245937.7	LINC01184	lincRNA	0.370419	0.40495	0.889252	0
ENST00000399543.1	ENSG00000215068.7	AC025171.1	antisense	0.370541	1.50657	0.463629	0.904176
ENST00000624840.1	ENSG00000280205.1	RP11-504I13.2	TEC	0.370604	0.137054	0.081896	0.254732
ENST00000553961.1	ENSG00000259062.2	ACTN1-AS1	antisense	0.370669	3.5463	8.73249	2.49962
ENST00000576232.1	ENSG00000224870.6	RP4-758J18.2	processed_transcript	0.370725	1.20266	2.05927	1.48568
ENST00000592712.5	ENSG00000226686.7	LINC01535	lincRNA	0.37087	0.220808	0.781751	0.307585
ENST00000504032.1	ENSG00000249348.1	UGDH-AS1	antisense	0.371904	0.292451	0.200695	0.242598
ENST00000554808.1	ENSG00000258673.1	LINC01397	antisense	0.373314	0.428559	0.300665	0.637653
ENST00000508847.1	ENSG00000251611.1	RP11-610P16.1	lincRNA	0.373498	0.792907	0.561897	0.444262
ENST00000549565.1	ENSG00000257303.1	RP11-977G19.11	antisense	0.374346	0.294547	0.26764	0.255911
ENST00000432246.1	ENSG00000228701.1	TNKS2-AS1	antisense	0.376327	0.925951	2.71547	1.14347
ENST00000556919.1	ENSG00000258623.1	CTD-2325P2.3	antisense	0.376431	1.47725	1.27691	2.49186
ENST00000443935.5	ENSG00000236754.5	AC004019.13	antisense	0.376813	0.79065	2.21584	2.40057
ENST00000623511.1	ENSG00000279516.1	FAM230C	processed_transcript	0.376906	0.844596	0.197657	0.769012
ENST00000356684.7	ENSG00000198468.7	FLVCR1-AS1	lincRNA	0.37714	0.432825	0.506995	0.347926
ENST00000397841.5	ENSG00000183250.11	LINC01547	lincRNA	0.377521	1.69388	2.65238	0.959767
ENST00000607476.1	ENSG00000272540.1	XXbac-BPG252P9.9	antisense	0.378612	0.599754	2.36719	2.62667
ENST00000627721.3	ENSG00000281849.3	RP13-465B17.4	antisense	0.379308	0	0.764556	0.051977
ENST00000550301.1	ENSG00000257663.1	RP11-1100L3.7	antisense	0.379413	0.320473	0.114316	0.632004
ENST00000625763.1	ENSG00000281333.1	RP11-900F13.3	antisense	0.379778	0.317839	0	0
ENST00000523411.1	ENSG00000254038.1	RP11-419C23.1	lincRNA	0.380289	0.608694	0	0.203407
ENST00000608515.1	ENSG00000273055.1	CTB-13F3.1	antisense	0.381186	0.693813	0.912973	0.699697
ENST00000552957.5	ENSG00000186960.10	LINC01551	lincRNA	0.38148	0.067842	0.780624	0.343424
ENST00000382313.2	ENSG00000205913.6	SRRM2-AS1	antisense	0.382764	0.609367	0.587485	0.320717
ENST00000498624.1	ENSG00000241280.1	RP11-221J22.2	lincRNA	0.382889	0.051113	0	2.84478
ENST00000592034.1	ENSG00000267769.1	CTB-50L17.9	antisense	0.382928	0.722294	2.18624	2.61728
ENST00000606491.1	ENSG00000271874.1	CTD-2024P10.2	lincRNA	0.383382	0.315202	0.848121	0.159366
ENST00000517996.5	ENSG00000253320.5	AZIN1-AS1	antisense	0.383549	0.048885	0.024797	0.44355
ENST00000605834.1	ENSG00000271646.1	RP11-326I11.3	lincRNA	0.383693	0.680086	0.554496	0.440991
ENST00000435813.6	ENSG00000231131.6	LINC01468	lincRNA	0.384519	2.22266	0.837635	2.82454
ENST00000609649.1	ENSG00000273416.1	RP4-597N16.4	lincRNA	0.384802	1.64675	4.85771	1.85088
ENST00000587320.1	ENSG00000267325.1	LINC01415	lincRNA	0.384811	0.360649	0.51692	0.205777
ENST00000522357.1	ENSG00000253661.1	ZFHX4-AS1	antisense	0.385206	0.261765	0.064924	0.039617
ENST00000587058.1	ENSG00000267644.1	CTD-2008P7.10	lincRNA	0.385341	0.068345	0	0.571293
ENST00000594590.2	ENSG00000268199.2	CTD-3137H5.1	antisense	0.386772	0.219325	0.719411	1.09101
ENST00000440009.1	ENSG00000226609.1	RP11-276E15.4	antisense	0.386867	0.467003	1.6855	0.053709
ENST00000610324.1	ENSG00000272419.5	RP11-403I13.8	processed_transcript	0.387568	0.394659	0.395107	0.473251
ENST00000623557.1	ENSG00000280211.1	RP11-2C24.3	TEC	0.387872	1.58133	1.93	0.828207
ENST00000516227	ENSG00000252036	RN7SKP288	misc_RNA	0.388392	0.438524	0	0.564466
ENST00000556370.1	ENSG00000259005.1	RP3-449M8.6	lincRNA	0.389169	0.428346	0.303712	1.03641
ENST00000453008.2	ENSG00000234028.3	AC062029.1	antisense	0.389765	1.74448	2.32489	0.835966
ENST00000502764.2	ENSG00000230148.8	HOXB-AS1	antisense	0.39037	0.842135	2.30136	0.646471
ENST00000438195.5	ENSG00000237352.3	LINC01358	lincRNA	0.391346	0.050047	0.237465	0.140769
ENST00000580045.1	ENSG00000263766.5	RP11-580I16.2	antisense	0.391432	0	0.167848	0.144863
ENST00000595059.1	ENSG00000269473.1	CTD-2619J13.19	lincRNA	0.391472	0.363282	0.592196	1.07639
ENST00000382641.1	ENSG00000206028.1	CTA-373H7.7	lincRNA	0.391933	1.04272	0.928189	1.17376
ENST00000607641.3	ENSG00000227954.6	TARID	antisense	0.392237	0.60043	1.02137	0.500165
ENST00000427140.5	ENSG00000231290.5	APCDD1L-AS1	processed_transcript	0.392271	0.408016	0.463536	0.279587
ENST00000561191.1	ENSG00000259248.5	USP3-AS1	antisense	0.393122	0.579561	0.492158	0.376021
ENST00000426161.5	ENSG00000198468.7	FLVCR1-AS1	lincRNA	0.393424	1.86501	3.16138	2.28186
ENST00000540171.2	ENSG00000256050.2	RP11-982M15.6	lincRNA	0.393956	0.651176	0.393271	0.690646
ENST00000625077.1	ENSG00000279834.1	RP11-775C24.4	TEC	0.394804	0.230158	0.265808	0.589937
ENST00000541558.5	ENSG00000226711.6	FAM66C	antisense	0.394991	0.651555	0.481373	0.55072
ENST00000604333.1	ENSG00000270876.1	ZNF30-AS1	lincRNA	0.395743	1.93256	1.05819	0.531716
ENST00000624546.1	ENSG00000279162.1	CTD-3126B10.2	TEC	0.395916	0.222145	0.356694	0.600616
ENST00000505903.1	ENSG00000250838.1	RP11-501C14.5	antisense	0.396695	0.755264	1.59236	1.18599
ENST00000455933.6	ENSG00000240498.6	CDKN2B-AS1	antisense	0.397335	0	0	0
ENST00000596278.5	ENSG00000226674.8	TEX41	lincRNA	0.397338	0.055243	0.22005	0.642021
ENST00000413074.1	ENSG00000225265.1	TAF1A-AS1	antisense	0.398282	0.853705	1.25679	0.688158
ENST00000438676.1	ENSG00000225793.2	RP1-234P15.4	lincRNA	0.398725	0.128691	0.626308	1.26597
ENST00000599889.1	ENSG00000269054.1	CTD-2619J13.3	antisense	0.399671	1.72457	0.919517	0.788667
ENST00000606831.1	ENSG00000233452.6	STXBP5-AS1	antisense	0.400667	0.845509	0.683249	0.236109
ENST00000608707.1	ENSG00000272690.5	RP11-803B1.8	lincRNA	0.400774	0.224948	0.238282	0.608217
ENST00000613867.4	ENSG00000234456.7	MAGI2-AS3	processed_transcript	0.40212	0.073244	0	0
ENST00000456429.5	ENSG00000234608.7	MAPKAPK5-AS1	lincRNA	0.402905	2.73025	5.80277	0.800311
ENST00000620874.1	ENSG00000227676.3	LINC01068	lincRNA	0.403035	0.31831	0.194736	0.488259
ENST00000498297.1	ENSG00000231305.3	RP11-723O4.2	antisense	0.40309	0.223098	0.831389	0.275926
ENST00000579473.5	ENSG00000175061.17	LRRC75A-AS1	processed_transcript	0.403409	0	0.045556	0
ENST00000453491.2	ENSG00000225302.2	RP11-539I5.1	antisense	0.403957	0.498111	0.395764	0.6541
ENST00000599515.2	ENSG00000268069.2	RP5-1057I20.4	antisense	0.404096	0.225927	0.66665	1.26002
ENST00000619697.1	ENSG00000278834.1	RP11-458J1.1	antisense	0.404904	1.71015	1.67355	0.967687
ENST00000421842.1	ENSG00000224165.5	DNAJC27-AS1	antisense	0.405002	1.00805	2.24058	0.626056
ENST00000456616.1	ENSG00000230314.6	ELOVL2-AS1	antisense	0.405307	0.295346	0.424222	0.510391
ENST00000612269.1	ENSG00000274104.1	CTD-2553L13.10	lincRNA	0.406193	0.980511	1.21429	0.597709
ENST00000436713.1	ENSG00000229431.1	RP1-92O14.6	antisense	0.406478	0.708685	0.460867	0.527218
ENST00000606615.1	ENSG00000271797.1	CTC-428G20.6	antisense	0.406479	2.34751	1.29936	0.639582
ENST00000451894.6	ENSG00000215068.7	AC025171.1	antisense	0.406884	2.82793	0.373244	1.40143
ENST00000641338	ENSG00000284606	AC105233.5	processed_transcript	0.407098	0.34545	0.388354	0.180191
ENST00000537346.1	ENSG00000255867.1	DENND5B-AS1	antisense	0.407803	0.570952	0.47465	0.332759
ENST00000623673.1	ENSG00000221990.4	EXOC3-AS1	antisense	0.408368	2.07882	4.48155	1.04888
ENST00000537293.1	ENSG00000256923.1	RP11-449P1.1	lincRNA	0.409876	0	0.077083	0.258429
ENST00000566535.1	ENSG00000245888.6	FLJ21408	antisense	0.411115	0	0.630738	0
ENST00000425492.5	ENSG00000205664.10	RP11-706O15.1	lincRNA	0.411709	0.4705	0.208486	0.345742
ENST00000437244.6	ENSG00000223571.6	DHRSX-IT1	sense_intronic	0.413344	0.25871	0.084253	0.072301
ENST00000414927.5	ENSG00000223774.5	RP11-307B6.3	antisense	0.413706	0.29888	0.973026	0.349174
ENST00000566366.1	ENSG00000261798.1	RP1-118J21.25	antisense	0.415045	2.01661	0.71577	0.622789
ENST00000520750.5	ENSG00000253320.5	AZIN1-AS1	antisense	0.417366	0.603593	0.701924	0.60891
ENST00000607836.1	ENSG00000226266.6	AC009961.3	lincRNA	0.417917	0.428112	0.426646	0.203103
ENST00000429172.5	ENSG00000239467.5	AC007405.6	lincRNA	0.417979	0.227081	0.142193	0.653444
ENST00000410439	ENSG00000222371	RN7SKP202	misc_RNA	0.418117	0.81132	0.193909	0.943257
ENST00000608025.2	ENSG00000273253.2	RP3-402G11.26	antisense	0.418278	0.894049	3.28918	0.866796
ENST00000612995.1	ENSG00000278434.1	RP11-709D24.8	sense_intronic	0.418392	0.501401	0.836488	0.5406
ENST00000412643.1	ENSG00000235159.1	RP6-109B7.4	lincRNA	0.418528	0.828725	1.58552	0.412855
ENST00000451217.1	ENSG00000235052.1	RP1-150O5.3	lincRNA	0.419537	0.273	7.21481	1.11073
ENST00000550216.1	ENSG00000257815.5	LINC01481	antisense	0.422639	1.6158	1.62444	0.50417
ENST00000416263.3	ENSG00000229980.4	TOB1-AS1	processed_transcript	0.422813	0.925355	1.05439	0.450937
ENST00000422059.5	ENSG00000237686.6	RP5-1120P11.1	antisense	0.423249	0.302476	0.272974	0.607656
ENST00000457356.8	ENSG00000235531.9	MSC-AS1	antisense	0.423349	0.333035	0.876727	0.245298
ENST00000624270.1	ENSG00000279259.1	RP11-334C17.3	TEC	0.424402	2.00654	1.1878	0.523557
ENST00000608012.1	ENSG00000273084.1	RP11-1275H24.3	lincRNA	0.424915	0.700176	1.03067	1.28099
ENST00000425033.1	ENSG00000225914.1	XXbac-BPG154L12.4	antisense	0.425044	0.547922	0.406236	0.998786
ENST00000564226.1	ENSG00000260500.1	CTD-3193O13.1	antisense	0.425153	0.837343	0.226006	0.100926
ENST00000558979.1	ENSG00000259376.1	RP11-505E24.3	antisense	0.425386	0.335784	0.322463	0.0224
ENST00000576461.1	ENSG00000262039.1	RP11-81K2.1	antisense	0.425948	0.374566	0.379383	0.105362
ENST00000623989.3	ENSG00000278903.3	CH507-145C22.1	lincRNA	0.425978	0.615266	0.780045	0.742863
ENST00000455431.1	ENSG00000236528.1	RP1-125I3.2	antisense	0.427153	1.50444	3.62358	0.899165
ENST00000568093.3	ENSG00000260648.3	RP11-133K1.7	sense_intronic	0.42804	1.35453	0.496424	1.47184
ENST00000469484.1	ENSG00000244586.1	WNT5A-AS1	antisense	0.42849	1.35198	1.29936	0.763931
ENST00000623394.3	ENSG00000277067.4	CH507-254M2.1	lincRNA	0.428797	0.213407	0.333146	0.632252
ENST00000629723.1	ENSG00000280739.2	EIF1B-AS1	processed_transcript	0.429224	0.158629	0.457529	0.249385
ENST00000456342.5	ENSG00000215386.10	MIR99AHG	lincRNA	0.430461	0.181459	0	0.029243
ENST00000444348.1	ENSG00000239636.1	RP4-728D4.2	antisense	0.431663	0.183691	0.113865	0.75519
ENST00000424612.1	ENSG00000227359.1	AC017074.2	lincRNA	0.431689	0.728096	2.10619	2.45976
ENST00000420309.5	ENSG00000179818.13	PCBP1-AS1	processed_transcript	0.431722	1.10442	0	0.093764
ENST00000421771.1	ENSG00000232692.1	AP001596.6	antisense	0.431782	0.193483	0.02544	0.150359
ENST00000503052.3	ENSG00000251161.3	RP11-540O11.1	lincRNA	0.431936	0.477949	0.959845	0.339593
ENST00000523083.1	ENSG00000253730.1	RP11-893F2.13	antisense	0.433068	1.11758	3.36411	1.44245
ENST00000613917.1	ENSG00000274492.1	RP11-976B16.1	lincRNA	0.433557	0.578088	0.700663	0.420238
ENST00000567544.1	ENSG00000260259.1	RP11-368I7.4	lincRNA	0.434001	0.886798	1.05852	0.743795
ENST00000439790.5	ENSG00000233532.5	LINC00460	lincRNA	0.434337	1.27996	0.812934	1.02247
ENST00000629389.1	ENSG00000281357.2	ARRDC3-AS1	lincRNA	0.434526	0.162577	0.113815	0.232974
ENST00000642133	ENSG00000223812	AC073365.1	lincRNA	0.434584	0.20993	0.068973	0.011166
ENST00000432195.1	ENSG00000225938.1	RP4-575N6.4	antisense	0.435006	2.80864	1.70489	0.627531
ENST00000629441.1	ENSG00000280832.1	ST3GAL4-AS1	antisense	0.435028	1.02428	2.42713	0.196906
ENST00000424751.2	ENSG00000185904.11	LINC00839	lincRNA	0.435135	0.541898	0.249108	7.74525
ENST00000528156.1	ENSG00000246067.7	RAB30-AS1	lincRNA	0.435371	1.1683	0.433662	3.68389
ENST00000590604.1	ENSG00000267311.1	RP11-99A1.2	lincRNA	0.435705	0.295978	0.014074	0.309944
ENST00000607810.5	ENSG00000228412.6	RP4-625H18.2	lincRNA	0.436075	1.56097	2.27874	0.393242
ENST00000591832.1	ENSG00000267064.1	UXT-AS1	antisense	0.436712	1.49254	1.37104	1.07663
ENST00000620300.4	ENSG00000278390.4	RP11-74J13.8	antisense	0.436816	1.48974	0.202636	0.145813
ENST00000609247.1	ENSG00000273204.1	RP4-549L20.3	antisense	0.436846	1.52451	2.36079	2.21486
ENST00000451730.1	ENSG00000235934.1	AC007405.8	antisense	0.436852	1.20734	0.942174	0.623137
ENST00000602843.1	ENSG00000270031.1	RP3-426I6.6	sense_intronic	0.436979	0.265599	0.379407	0.367893
ENST00000612996.1	ENSG00000274929.1	RP11-165D7.5	sense_intronic	0.437256	5.12464	0.830827	1.1607
ENST00000561973.1	ENSG00000260118.1	RP6-201G10.2	lincRNA	0.437872	0.15657	0.248964	0.133163
ENST00000553454.1	ENSG00000215256.3	DHRS4-AS1	antisense	0.438235	1.94811	0.447281	0.702765
ENST00000569291.1	ENSG00000261474.1	RP11-452L6.1	lincRNA	0.43873	0.201333	0.075441	0.048627
ENST00000526704.6	ENSG00000230724.9	LINC01001	lincRNA	0.438796	0.319269	0.33254	0.556387
ENST00000562549.2	ENSG00000261512.2	RP11-46D6.1	lincRNA	0.438883	0.486963	0.894308	0.424039
ENST00000446184.1	ENSG00000227150.1	RP11-473E2.3	lincRNA	0.440054	2.39108	0.66961	0.341116
ENST00000519753.1	ENSG00000254109.5	RBPMS-AS1	antisense	0.440473	0.748074	1.19684	1.31116
ENST00000562965.1	ENSG00000261801.5	LOXL1-AS1	antisense	0.440487	0.795417	0.752942	0.0473
ENST00000449928.1	ENSG00000223504.1	RP11-542F9.1	lincRNA	0.440562	0.484556	0.255358	0.505792
ENST00000554631.2	ENSG00000235706.7	DICER1-AS1	antisense	0.442793	1.00969	2.27183	0.630225
ENST00000569334.1	ENSG00000259849.1	VENTXP1	lincRNA	0.443447	0.522293	0.265997	0.133349
ENST00000366413.5	ENSG00000273428.3	RP4-539M6.22	lincRNA	0.443566	0.498435	1.51958	0.504205
ENST00000442967.1	ENSG00000225953.2	SATB2-AS1	antisense	0.443587	0.90872	0.561841	0.446405
ENST00000380711.3	ENSG00000205559.3	CHKB-AS1	antisense	0.4442	2.10178	1.40079	0.975085
ENST00000570344.1	ENSG00000224870.6	RP4-758J18.2	processed_transcript	0.444626	0.50166	0.367447	0.069363
ENST00000515688.5	ENSG00000250320.5	CTD-2269F5.1	antisense	0.445028	0.028977	0.075048	0
ENST00000507826.1	ENSG00000250326.1	RP11-284M14.1	antisense	0.445051	0.483551	0.448196	0.266482
ENST00000587071.5	ENSG00000227372.10	TP73-AS1	antisense	0.445204	0.887462	1.7813	1.01873
ENST00000456353.5	ENSG00000224596.7	ZMIZ1-AS1	antisense	0.44609	0.35724	0.414223	1.03009
ENST00000440088.5	ENSG00000214293.8	APTR	lincRNA	0.446844	0	2.17267	1.28519
ENST00000452399.5	ENSG00000232527.7	RP11-14N7.2	lincRNA	0.448137	4.49848	0.167746	7.82721
ENST00000521762.1	ENSG00000254349.5	MIR2052HG	lincRNA	0.448421	0.520373	0.624953	0.174276
ENST00000512724.5	ENSG00000247828.7	TMEM161B-AS1	antisense	0.448675	0.071859	0.984177	2.33612
ENST00000499900.2	ENSG00000247679.2	RP11-1277A3.1	antisense	0.448954	0.809713	3.43949	1.50707
ENST00000602749.1	ENSG00000270147.1	RP11-646I6.6	lincRNA	0.449135	0.009826	0.873496	0.24528
ENST00000547845.5	ENSG00000246985.7	SOCS2-AS1	processed_transcript	0.449162	1.21919	0.638784	0.73497
ENST00000426452.1	ENSG00000224271.5	RP11-191L9.4	lincRNA	0.450477	1.41107	0.528836	0.805918
ENST00000602768.1	ENSG00000269886.1	RP11-266J6.2	antisense	0.451552	0.127346	0.72152	0.394324
ENST00000589730.1	ENSG00000267446.1	CTB-39G8.2	lincRNA	0.452739	0.661948	0	0.689465
ENST00000573622.1	ENSG00000272917.1	RP11-705C15.5	processed_transcript	0.45306	0.439379	0.198381	0.574027
ENST00000599584.1	ENSG00000269444.1	CTB-180A7.6	sense_overlapping	0.453173	1.83322	1.49416	0.956527
ENST00000417781.5	ENSG00000227431.5	CSE1L-AS1	antisense	0.45393	0.554759	1.50502	1.06355
ENST00000580769.1	ENSG00000264672.5	SEPT4-AS1	antisense	0.45415	0.292936	0.25254	0.338569
ENST00000609758.1	ENSG00000272940.1	CTA-384D8.33	lincRNA	0.455794	0.159914	3.24827	0.670851
ENST00000598583.5	ENSG00000235885.7	AC023115.2	lincRNA	0.456872	1.2023	0.787942	0.293004
ENST00000369655.3	ENSG00000203876.9	ADD3-AS1	processed_transcript	0.458034	0.063095	0.085964	0.056416
ENST00000433544.1	ENSG00000230439.2	RP11-488P3.1	sense_intronic	0.458958	0.566054	0.486785	0.276932
ENST00000550268.2	ENSG00000257894.2	RP1-78O14.1	lincRNA	0.459261	0.222009	0.438952	0.11671
ENST00000607752.1	ENSG00000271917.1	RP11-506O24.2	sense_intronic	0.459304	0.147472	0.256225	0.110998
ENST00000499522.6	ENSG00000247081.7	BAALC-AS1	antisense	0.459478	0.572272	0.357278	0.371696
ENST00000552778.2	ENSG00000258302.2	RP11-981P6.1	antisense	0.460394	0.086399	0.128354	0.19114
ENST00000421534.1	ENSG00000230747.1	AC021188.4	antisense	0.460842	1.01771	0.998723	0.771484
ENST00000523050.1	ENSG00000253660.1	CTC-353G13.1	antisense	0.461597	0.553785	0.092965	0
ENST00000527550.1	ENSG00000254698.1	RP11-659G9.3	sense_overlapping	0.46246	0.155703	0.047587	0.201286
ENST00000415423.1	ENSG00000230289.1	RP11-334J6.6	antisense	0.463235	0.435038	3.08335	1.33863
ENST00000607245.1	ENSG00000272434.1	RP13-131K19.6	antisense	0.463525	2.06789	12.0148	2.59531
ENST00000606771.1	ENSG00000272269.1	RP11-500C11.3	antisense	0.463637	2.88412	4.82874	1.07273
ENST00000533552.2	ENSG00000255008.2	AP000442.4	lincRNA	0.463916	0.563306	0.479218	0.775041
ENST00000586226.1	ENSG00000267069.1	RP11-64C12.8	lincRNA	0.463937	1.74316	3.28792	0.967837
ENST00000565098.1	ENSG00000260830.1	RP11-524O1.4	antisense	0.464048	4.1112	2.84285	1.22105
ENST00000628762.2	ENSG00000281706.2	LINC01012	lincRNA	0.465008	0.477883	0.420735	0.620035
ENST00000433644.2	ENSG00000237857.2	RP11-435O5.2	lincRNA	0.465207	0.338586	0.530472	0.445276
ENST00000624347.1	ENSG00000279946.1	CH17-76K2.6	TEC	0.465628	0.206537	0.22543	0.345938
ENST00000623313.1	ENSG00000280145.3	CH507-154B10.1	lincRNA	0.46581	1.00329	0.526156	0
ENST00000603643.1	ENSG00000270302.1	RP11-461L13.4	lincRNA	0.465949	0.879474	0	0.911784
ENST00000605991.1	ENSG00000272076.1	RP11-11C20.3	lincRNA	0.468245	0.543018	0.354577	0.569549
ENST00000420381.5	ENSG00000232656.7	IDI2-AS1	antisense	0.468602	0.541807	2.148	2.63761
ENST00000629807.2	ENSG00000242086.8	LINC00969	lincRNA	0.468798	0.996074	1.37807	3.73001
ENST00000609349.1	ENSG00000272861.1	RP11-332H14.1	lincRNA	0.468917	0.296583	0.122743	0.304757
ENST00000504082.1	ENSG00000251259.1	AC004069.2	lincRNA	0.469038	0	0.39913	0.091626
ENST00000507838.1	ENSG00000249500.1	LINC01179	lincRNA	0.469132	0.465308	0.140784	0.713844
ENST00000419640.1	ENSG00000227542.1	AC092614.2	lincRNA	0.469192	1.04918	0.485578	0.85651
ENST00000518704.1	ENSG00000254267.1	KB-1458E12.1	lincRNA	0.469199	0.57288	0.123664	0.447094
ENST00000511322.1	ENSG00000250948.1	RP11-1079K10.2	antisense	0.47037	0.263222	0.855936	0.262016
ENST00000635333.1	ENSG00000249738.7	AC008697.1	lincRNA	0.470446	0.722628	0.155087	0.227104
ENST00000601567.5	ENSG00000267871.5	CTC-444N24.6	antisense	0.470588	0.476928	0.429515	0.493253
ENST00000609067.1	ENSG00000272849.1	RP11-347I19.8	lincRNA	0.471439	1.8381	2.07126	0.963977
ENST00000457283.3	ENSG00000235560.3	AC002310.12	antisense	0.471823	0.400748	1.01441	0.615358
ENST00000414565.1	ENSG00000231612.1	RP11-522M21.3	antisense	0.474108	0.167763	0	0.035761
ENST00000417456.1	ENSG00000241014.1	RP11-244H3.1	processed_transcript	0.474221	1.00334	4.98719	1.03316
ENST00000377469.1	ENSG00000204792.2	LINC01291	lincRNA	0.474615	1.5606	0.294125	0.25478
ENST00000595201.1	ENSG00000268583.1	CTC-453G23.8	antisense	0.475652	0.462318	8.07288	1.08696
ENST00000604992.1	ENSG00000270194.1	RP11-259K5.2	antisense	0.475839	2.43725	2.19536	1.62893
ENST00000445520.5	ENSG00000231312.6	AC007246.3	antisense	0.477849	0.235253	0.121004	0.37756
ENST00000612170.1	ENSG00000275549.1	C9orf173-AS1	antisense	0.478347	1.05848	2.28265	0.999769
ENST00000556640.1	ENSG00000258824.2	CTD-2555O16.2	antisense	0.478699	0.167356	0.319994	0.407717
ENST00000457319.1	ENSG00000236326.1	RP3-486I3.5	antisense	0.482014	0.664442	5.64677	3.4135
ENST00000428865.2	ENSG00000231652.2	RP11-553A21.3	antisense	0.483151	0.908435	0.221452	1.15281
ENST00000423408.5	ENSG00000232453.6	RP4-794H19.1	lincRNA	0.48347	1.07607	0.586312	0.035659
ENST00000588099.1	ENSG00000266994.1	RP11-127I20.7	processed_transcript	0.483892	0.520622	0.733381	0.893805
ENST00000610276.1	ENSG00000273091.1	AP000255.6	lincRNA	0.483996	0.928672	0.830301	0.528692
ENST00000623738.3	ENSG00000278903.3	CH507-145C22.1	lincRNA	0.484795	1.05076	1.32711	1.55871
ENST00000608925.1	ENSG00000272754.1	AL133245.2	lincRNA	0.485107	0.527842	0.163273	0.712564
ENST00000634951.1	ENSG00000283108.1	CTC-325H20.8	processed_transcript	0.486605	0.645833	0.161585	0.386537
ENST00000609327.2	ENSG00000228956.8	SATB1-AS1	processed_transcript	0.48666	0	0.095856	0.02501
ENST00000534991.3	ENSG00000256073.3	URB1-AS1	lincRNA	0.487499	1.79672	1.61257	0.993763
ENST00000530479.1	ENSG00000254419.1	RP11-261P9.4	sense_intronic	0.487552	0.724689	1.84891	0.571762
ENST00000430428.1	ENSG00000236166.1	RP3-523C21.2	lincRNA	0.487731	0.423384	0.165937	0.044892
ENST00000613380	ENSG00000278700	Metazoa_SRP	misc_RNA	0.488234	0.414184	0.898958	0.654971
ENST00000521403.1	ENSG00000253603.1	CTA-397H3.3	antisense	0.490521	0.703035	0.759543	0.322583
ENST00000634877.1	ENSG00000223485.2	LINC01615	lincRNA	0.490691	0.283955	0.03209	0.215646
ENST00000596623.1	ENSG00000213793.4	ZNF888	lincRNA	0.491472	0.330572	0.603498	0.578701
ENST00000508424.5	ENSG00000248445.5	SEMA6A-AS1	antisense	0.491699	0.606166	0.352126	0.010909
ENST00000582367.1	ENSG00000264007.1	RP11-68I3.10	sense_intronic	0.492139	0.728334	0.080907	0.801367
ENST00000565399.1	ENSG00000259828.1	RP11-63E9.1	lincRNA	0.492143	0.12211	0.127205	0.443964
ENST00000623001.3	ENSG00000203875.10	SNHG5	processed_transcript	0.492691	3.46586	0.416192	0.721591
ENST00000524369.1	ENSG00000253395.1	KB-1460A1.1	lincRNA	0.493429	2.1616	1.00035	2.10934
ENST00000599817.5	ENSG00000268621.5	AC006262.5	lincRNA	0.494798	0.093284	0	1.2356
ENST00000417006.5	ENSG00000232732.9	AC073043.1	processed_transcript	0.495014	0.813203	0.469186	0.953235
ENST00000606697.5	ENSG00000248092.7	NNT-AS1	antisense	0.495472	0.417313	0.310851	0.71685
ENST00000536835.2	ENSG00000256802.2	RP11-680F8.1	antisense	0.495855	0.500484	0.782803	0.377555
ENST00000592070.1	ENSG00000227060.6	LINC00629	lincRNA	0.49641	0.392687	0.224839	0.692227
ENST00000508004.2	ENSG00000251661.3	RP11-326C3.11	antisense	0.496635	0.835039	1.16204	0.606253
ENST00000575043.1	ENSG00000262358.1	CTD-3195I5.4	antisense	0.496721	0.639505	2.19785	0.843326
ENST00000623765.1	ENSG00000279246.1	RP11-286N22.14	TEC	0.496935	0.310728	1.31729	0.593563
ENST00000624870.1	ENSG00000279656.1	RP11-298I3.6	TEC	0.497069	0.45825	0.566285	1.00842
ENST00000596320.5	ENSG00000221817.9	PPP3CB-AS1	processed_transcript	0.497148	1.56448	0.384752	0.082549
ENST00000426483.1	ENSG00000225335.3	XXbac-B476C20.9	antisense	0.497303	1.45205	7.75341	2.80111
ENST00000452378.1	ENSG00000226849.1	RP4-635E18.7	antisense	0.498535	0.462612	1.72245	0.631005
ENST00000439703.1	ENSG00000223485.2	LINC01615	lincRNA	0.498738	0.842691	0.73089	0.62244
ENST00000584331.1	ENSG00000265948.1	RP11-296E23.2	sense_intronic	0.499427	0.851444	0.245521	0.680339
ENST00000473110.1	ENSG00000239739.1	RP11-373E16.4	lincRNA	0.501622	1.0692	0.204826	1.17705
ENST00000506172.2	ENSG00000250397.2	RP11-1391J7.1	antisense	0.502378	0.749647	1.76479	1.19795
ENST00000521467.5	ENSG00000235531.9	MSC-AS1	antisense	0.502723	0.562929	0.311084	0.218647
ENST00000554623.1	ENSG00000259006.1	RP11-566K11.4	antisense	0.503015	1.07139	1.19562	0.549318
ENST00000607332.1	ENSG00000272017.1	RP1-199J3.7	antisense	0.503656	0.568158	0.923924	0.624898
ENST00000443374.6	ENSG00000226200.6	SGMS1-AS1	antisense	0.504733	1.30352	3.09984	0.736184
ENST00000623875.1	ENSG00000280068.1	RP11-91H12.1	TEC	0.505993	0.352093	0.656053	1.02707
ENST00000520090.2	ENSG00000253392.2	AC006277.2	antisense	0.506972	0.537838	0.654968	1.46082
ENST00000442252.1	ENSG00000225541.1	AC002480.5	sense_overlapping	0.507389	0.918698	0.365954	0.516014
ENST00000483161	ENSG00000240183	RN7SL297P	misc_RNA	0.50796	0.189201	0.191876	1.25298
ENST00000451962.5	ENSG00000234520.5	HRAT17	lincRNA	0.509215	0.563688	0.443801	0.863297
ENST00000492300.1	ENSG00000244310.1	RP11-734K21.3	lincRNA	0.509258	0	0	0
ENST00000556652.1	ENSG00000258976.1	CTD-2207P18.2	lincRNA	0.509285	0.165449	0.138018	0.578115
ENST00000622847.1	ENSG00000278396.1	RP11-120E11.2	sense_intronic	0.509623	3.6133	13.2625	2.60002
ENST00000630173.2	ENSG00000228242.6	AC093495.4	antisense	0.509697	1.20916	3.4944	0.746069
ENST00000548595.1	ENSG00000257553.1	RP11-603J24.17	antisense	0.510239	0.430778	0.978666	1.01311
ENST00000624879.1	ENSG00000279623.1	RP11-399C16.3	sense_intronic	0.511352	0.68836	0.268792	0.602709
ENST00000444958.1	ENSG00000226950.6	DANCR	processed_transcript	0.511569	1.72517	4.54735	1.66077
ENST00000613111	ENSG00000275803	RN7SL736P	misc_RNA	0.512139	0	1.68692	0.964504
ENST00000507031.2	ENSG00000251417.2	RP11-1348G14.4	lincRNA	0.513013	0.304862	0.469691	0.234268
ENST00000635177.1	ENSG00000282885.1	RP11-596C23.6	lincRNA	0.513309	1.11098	1.20486	1.02096
ENST00000590715.1	ENSG00000267783.1	CTB-55O6.10	antisense	0.513552	0.364229	1.42751	0.390861
ENST00000366259.2	ENSG00000203441.2	LINC00449	antisense	0.513862	0.556979	1.20283	1.04773
ENST00000554409.1	ENSG00000258479.5	LINC00640	lincRNA	0.51389	0.797687	0.094905	0.297025
ENST00000521021.1	ENSG00000253390.1	CTC-756D1.2	lincRNA	0.514869	0.969976	0.457188	0.794187
ENST00000510016.1	ENSG00000250546.5	RP11-8L2.1	processed_transcript	0.515051	0.026147	0	0.088694
ENST00000541704.2	ENSG00000256139.2	RP11-968O1.5	sense_overlapping	0.515665	0.580237	0.49713	0.913994
ENST00000423539.2	ENSG00000228079.2	AC012368.1	lincRNA	0.516791	0	0	0.364367
ENST00000586556.1	ENSG00000267348.2	CTB-179K24.3	antisense	0.516884	0.656506	0.635143	0.548865
ENST00000560461.1	ENSG00000259583.2	RP11-66B24.4	antisense	0.517271	0.384484	0.343699	0.21677
ENST00000608335.1	ENSG00000272983.1	RP11-508N22.12	lincRNA	0.517804	0.392393	0.185288	0.52268
ENST00000590622.5	ENSG00000232677.6	LINC00665	lincRNA	0.518431	1.90143	2.38772	2.16475
ENST00000429872.1	ENSG00000237181.1	AC147651.4	antisense	0.51883	0.168075	0.689296	0.768932
ENST00000446492.1	ENSG00000231890.7	DARS-AS1	antisense	0.518897	0	1.07708	0
ENST00000622910.1	ENSG00000280186.1	RP11-483I13.6	TEC	0.519199	2.21723	1.96438	1.29317
ENST00000501133.2	ENSG00000246560.2	RP11-10L12.4	antisense	0.519278	0.685619	1.35796	0.467223
ENST00000431759.5	ENSG00000227533.5	SLC2A1-AS1	lincRNA	0.520032	0.060952	0.019031	0.544614
ENST00000410247	ENSG00000222179	RN7SKP26	misc_RNA	0.520486	0	0.467991	2.12074
ENST00000564055.1	ENSG00000259780.3	RP11-304L19.12	lincRNA	0.520851	0.767305	2.98996	1.22464
ENST00000412749.1	ENSG00000234072.1	AC074117.10	antisense	0.52098	0.681837	4.22956	1.40333
ENST00000615261.1	ENSG00000275567.1	RP11-729I10.3	sense_intronic	0.522607	0.739147	0.709018	2.01746
ENST00000458151.1	ENSG00000226754.1	RP5-1024G6.5	antisense	0.523445	0.890498	1.52323	0.324802
ENST00000608029.1	ENSG00000272862.1	RP11-814H16.2	lincRNA	0.524451	0.651401	1.09011	0.447628
ENST00000451545.1	ENSG00000232194.1	RP1-313L4.3	antisense	0.524527	1.95836	0.546206	0.575912
[truncated: 2,967 more rows]

## Sheet: novel lncRNA_FPKM soluble
Transcript_id	Gene_id	Official_Symbol	Gene_type	MS_un	MS_30m	MS_3	MS_24
LNC_000935	XLOC_054381	--	antisense_lncRNA	0.001061	0	0	0
LNC_003940	XLOC_253800	--	lincRNA	0.001157	0	0	0
LNC_001936	XLOC_122970	--	lincRNA	0.001923	0	0	0
LNC_001072	XLOC_064959	--	lincRNA	0.002506	0	0	0
LNC_007093	XLOC_496169	--	lincRNA	0.002696	0	0	0
LNC_001705	XLOC_107174	--	lincRNA	0.002702	0	0	0
LNC_005850	XLOC_391522	--	lincRNA	0.002719	0	0	0
LNC_000230	XLOC_006439	--	antisense_lncRNA	0.002724	0	0	0
LNC_002764	XLOC_186539	--	lincRNA	0.003712	0	0	0
LNC_006260	XLOC_427395	--	lincRNA	0.003886	0	0	0
LNC_002456	XLOC_169374	--	lincRNA	0.004482	0	0	0
LNC_000623	XLOC_032908	--	lincRNA	0.004534	0	0	0
LNC_006832	XLOC_475402	--	lincRNA	0.00507	0	0	0
LNC_001512	XLOC_091649	--	lincRNA	0.005877	0	0	0
LNC_007714	XLOC_523389	--	lincRNA	0.006674	0	0	0
LNC_000871	XLOC_049805	--	lincRNA	0.006857	0	0	0
LNC_000476	XLOC_022779	--	lincRNA	0.007241	0	0	0
LNC_006007	XLOC_405525	--	lincRNA	0.008024	0	0	0
LNC_002874	XLOC_192684	--	lincRNA	0.010457	0	0	0
LNC_007524	XLOC_511972	--	lincRNA	0.011325	0	0	0
LNC_007582	XLOC_513986	--	lincRNA	0.011472	0	0	0
LNC_003941	XLOC_253800	--	lincRNA	0.011932	0	0	0
LNC_001772	XLOC_110106	--	lincRNA	0.012425	0	0	0
LNC_004596	XLOC_299266	--	lincRNA	0.01254	0	0	0
LNC_002905	XLOC_193613	--	lincRNA	0.012884	0	0	0
LNC_002213	XLOC_151067	--	lincRNA	0.013001	0	0	0
LNC_000410	XLOC_017263	--	lincRNA	0.014709	0	0	0
LNC_001178	XLOC_072911	--	lincRNA	0.015555	0	0	0
LNC_002693	XLOC_183390	--	antisense_lncRNA	0.015863	0	0	0
LNC_001454	XLOC_088218	--	lincRNA	0.016139	0	0	0
LNC_005768	XLOC_388372	--	lincRNA	0.016538	0	0	0
LNC_003899	XLOC_251197	--	lincRNA	0.017002	0	0	0
LNC_006950	XLOC_483625	--	lincRNA	0.017316	0	0	0
LNC_001843	XLOC_114990	--	lincRNA	0.018371	0	0	0
LNC_004038	XLOC_261335	--	lincRNA	0.018437	0	0	0
LNC_006335	XLOC_433306	--	lincRNA	0.018809	0	0	0
LNC_007344	XLOC_501201	--	lincRNA	0.019864	0	0	0
LNC_004416	XLOC_288864	--	lincRNA	0.020117	0	0	0
LNC_006833	XLOC_475437	--	lincRNA	0.020541	0	0	0
LNC_004586	XLOC_298619	--	lincRNA	0.021427	0	0	0
LNC_005949	XLOC_400290	--	lincRNA	0.021726	0	0	0
LNC_003845	XLOC_247047	--	lincRNA	0.02234	0	0	0
LNC_005241	XLOC_351264	--	lincRNA	0.022385	0	0	0
LNC_005196	XLOC_347480	--	lincRNA	0.023292	0	0	0
LNC_000936	XLOC_054381	--	antisense_lncRNA	0.023552	0	0	0
LNC_004398	XLOC_288360	--	lincRNA	0.023902	0	0	0
LNC_005243	XLOC_351264	--	lincRNA	0.024338	0	0	0
LNC_006357	XLOC_436093	--	lincRNA	0.024846	0	0	0
LNC_007055	XLOC_492180	--	lincRNA	0.024944	0	0	0
LNC_001017	XLOC_060380	--	lincRNA	0.024955	0	0	0
LNC_005591	XLOC_372843	--	lincRNA	0.02574	0	0	0
LNC_004928	XLOC_324711	--	lincRNA	0.026209	0	0	0
LNC_006907	XLOC_481100	--	lincRNA	0.026693	0	0	0
LNC_000136	XLOC_002090	--	lincRNA	0.027059	0	0	0
LNC_003952	XLOC_255345	--	lincRNA	0.02721	0	0	0
LNC_003485	XLOC_223387	--	lincRNA	0.027893	0	0	0
LNC_002904	XLOC_193613	--	lincRNA	0.028112	0	0	0
LNC_002902	XLOC_193612	--	lincRNA	0.029355	0	0	0
LNC_004762	XLOC_311527	--	lincRNA	0.029718	0	0	0
LNC_003296	XLOC_217710	--	antisense_lncRNA	0.029817	0	0	0
LNC_007435	XLOC_506960	--	lincRNA	0.029902	0	0	0
LNC_006161	XLOC_419340	--	lincRNA	0.030729	0	0	0
LNC_005777	XLOC_388748	--	lincRNA	0.031284	0	0	0
LNC_000707	XLOC_037658	--	lincRNA	0.03307	0	0	0
LNC_001125	XLOC_069642	--	antisense_lncRNA	0.033744	0	0	0
LNC_005174	XLOC_345572	--	lincRNA	0.036043	0	0	0
LNC_000256	XLOC_008748	--	lincRNA	0.036295	0	0	0
LNC_004072	XLOC_264317	--	lincRNA	0.037322	0	0	0
LNC_006482	XLOC_445509	--	lincRNA	0.037618	0	0	0
LNC_005653	XLOC_376068	--	lincRNA	0.041174	0	0	0
LNC_000501	XLOC_024823	--	lincRNA	0.04203	0	0	0
LNC_007775	XLOC_528817	--	lincRNA	0.042049	0	0	0
LNC_006206	XLOC_423312	--	lincRNA	0.042219	0	0	0
LNC_006104	XLOC_412967	--	lincRNA	0.044051	0	0	0
LNC_002254	XLOC_154475	--	lincRNA	0.044722	0	0	0
LNC_000514	XLOC_025879	--	antisense_lncRNA	0.045304	0	0	0
LNC_001550	XLOC_095117	--	antisense_lncRNA	0.04692	0	0	0
LNC_003380	XLOC_221432	--	lincRNA	0.047159	0	0	0
LNC_005422	XLOC_363704	--	lincRNA	0.048414	0	0	0
LNC_004926	XLOC_324711	--	lincRNA	0.049114	0	0	0
LNC_000480	XLOC_022848	--	lincRNA	0.049173	0	0	0
LNC_005971	XLOC_402717	--	antisense_lncRNA	0.049705	0	0	0
LNC_003754	XLOC_239632	--	lincRNA	0.051152	0	0	0
LNC_001564	XLOC_096183	--	lincRNA	0.052146	0	0	0
LNC_002870	XLOC_192431	--	antisense_lncRNA	0.055533	0	0	0
LNC_006982	XLOC_487509	--	antisense_lncRNA	0.056033	0	0	0
LNC_006980	XLOC_487333	--	lincRNA	0.056407	0	0	0
LNC_002370	XLOC_162806	--	lincRNA	0.057282	0	0	0
LNC_006786	XLOC_470830	--	lincRNA	0.058633	0	0	0
LNC_003830	XLOC_246075	--	lincRNA	0.059957	0	0	0
LNC_001307	XLOC_078844	--	lincRNA	0.063418	0	0	0
LNC_005085	XLOC_338441	--	lincRNA	0.063736	0	0	0
LNC_002343	XLOC_160770	--	antisense_lncRNA	0.066817	0	0	0
LNC_005711	XLOC_382922	--	lincRNA	0.066921	0	0	0
LNC_001310	XLOC_078844	--	lincRNA	0.069834	0	0	0
LNC_006037	XLOC_407785	--	lincRNA	0.071359	0	0	0
LNC_002282	XLOC_156204	--	lincRNA	0.076122	0	0	0
LNC_000227	XLOC_006210	--	antisense_lncRNA	0.081435	0	0	0
LNC_003634	XLOC_233743	--	lincRNA	0.084032	0	0	0
LNC_007009	XLOC_489683	--	lincRNA	0.08528	0	0	0
LNC_002188	XLOC_148331	--	lincRNA	0.088377	0	0	0
LNC_006831	XLOC_475371	--	antisense_lncRNA	0.088452	0	0	0
LNC_006013	XLOC_405685	--	lincRNA	0.093045	0	0	0
LNC_007709	XLOC_522837	--	lincRNA	0.093071	0	0	0
LNC_004950	XLOC_325898	--	lincRNA	0.094103	0	0	0
LNC_004104	XLOC_266365	--	lincRNA	0.096701	0	0	0
LNC_003996	XLOC_259404	--	antisense_lncRNA	0.105539	0	0	0
LNC_006189	XLOC_421805	--	lincRNA	0.108653	0	0	0
LNC_005446	XLOC_365549	--	antisense_lncRNA	0.117466	0	0	0
LNC_007797	XLOC_531708	--	lincRNA	0.118068	0	0	0
LNC_000396	XLOC_016783	--	lincRNA	0.118122	0	0	0
LNC_007322	XLOC_500334	--	lincRNA	0.119354	0	0	0
LNC_003138	XLOC_211471	--	lincRNA	0.119378	0	0	0
LNC_003945	XLOC_254492	--	lincRNA	0.120448	0	0	0
LNC_003914	XLOC_252006	--	lincRNA	0.121995	0	0	0
LNC_007838	XLOC_534524	--	lincRNA	0.128059	0	0	0
LNC_005060	XLOC_335869	--	antisense_lncRNA	0.13286	0	0	0
LNC_006219	XLOC_424741	--	lincRNA	0.13446	0	0	0
LNC_000078	XLOC_000927	--	lincRNA	0.135229	0	0	0
LNC_004284	XLOC_282286	--	lincRNA	0.137172	0	0	0
LNC_004185	XLOC_275086	--	lincRNA	0.138492	0	0	0
LNC_000876	XLOC_050343	--	lincRNA	0.147192	0	0	0
LNC_002273	XLOC_155349	--	antisense_lncRNA	0.147643	0	0	0
LNC_006526	XLOC_448788	--	lincRNA	0.148771	0	0	0
LNC_005107	XLOC_339910	--	lincRNA	0.149017	0	0	0
LNC_001428	XLOC_086620	--	lincRNA	0.14927	0	0	0
LNC_001030	XLOC_061325	--	lincRNA	0.15027	0	0	0
LNC_004769	XLOC_312374	--	lincRNA	0.153197	0	0	0
LNC_003890	XLOC_249855	--	lincRNA	0.155467	0	0	0
LNC_006594	XLOC_453689	--	antisense_lncRNA	0.156029	0	0	0
LNC_000998	XLOC_059706	--	lincRNA	0.16186	0	0	0
LNC_005317	XLOC_354167	--	antisense_lncRNA	0.161932	0	0	0
LNC_003305	XLOC_218162	--	lincRNA	0.163329	0	0	0
LNC_003997	XLOC_259404	--	antisense_lncRNA	0.163553	0	0	0
LNC_005486	XLOC_369284	--	lincRNA	0.163918	0	0	0
LNC_002313	XLOC_158913	--	lincRNA	0.164667	0	0	0
LNC_000673	XLOC_036656	--	lincRNA	0.165643	0	0	0
LNC_004581	XLOC_298375	--	lincRNA	0.166954	0	0	0
LNC_002116	XLOC_141138	--	antisense_lncRNA	0.169136	0	0	0
LNC_007616	XLOC_516997	--	lincRNA	0.17091	0	0	0
LNC_001494	XLOC_089972	--	lincRNA	0.172969	0	0	0
LNC_007095	XLOC_496729	--	lincRNA	0.174846	0	0	0
LNC_002041	XLOC_133519	--	antisense_lncRNA	0.176169	0	0	0
LNC_005527	XLOC_371825	--	lincRNA	0.177646	0	0	0
LNC_007884	XLOC_540420	--	lincRNA	0.180058	0	0	0
LNC_006045	XLOC_408206	--	lincRNA	0.181444	0	0	0
LNC_003524	XLOC_225537	--	lincRNA	0.181469	0	0	0
LNC_007619	XLOC_517154	--	lincRNA	0.184379	0	0	0
LNC_005978	XLOC_403165	--	lincRNA	0.189318	0	0	0
LNC_005987	XLOC_404153	--	lincRNA	0.191685	0	0	0
LNC_007066	XLOC_493823	--	lincRNA	0.197988	0	0	0
LNC_001172	XLOC_072447	--	lincRNA	0.199499	0	0	0
LNC_003935	XLOC_253348	--	lincRNA	0.199513	0	0	0
LNC_007822	XLOC_533548	--	lincRNA	0.209618	0	0	0
LNC_007705	XLOC_522837	--	lincRNA	0.210819	0	0	0
LNC_005989	XLOC_404281	--	lincRNA	0.212487	0	0	0
LNC_002996	XLOC_198735	--	lincRNA	0.219356	0	0	0
LNC_001496	XLOC_090114	--	lincRNA	0.223886	0	0	0
LNC_002136	XLOC_142715	--	intronic_lncRNA	0.223988	0	0	0
LNC_005718	XLOC_383759	--	lincRNA	0.224652	0	0	0
LNC_005787	XLOC_389897	--	lincRNA	0.226486	0	0	0
LNC_004069	XLOC_264107	--	lincRNA	0.228965	0	0	0
LNC_004363	XLOC_287018	--	lincRNA	0.233013	0	0	0
LNC_000606	XLOC_031627	--	lincRNA	0.237772	0	0	0
LNC_000802	XLOC_043528	--	antisense_lncRNA	0.239477	0	0	0
LNC_003347	XLOC_220213	--	lincRNA	0.241775	0	0	0
LNC_004646	XLOC_303287	--	lincRNA	0.243334	0	0	0
LNC_004975	XLOC_329184	--	lincRNA	0.246739	0	0	0
LNC_007869	XLOC_537912	--	lincRNA	0.248361	0	0	0
LNC_006167	XLOC_419906	--	lincRNA	0.249392	0	0	0
LNC_004003	XLOC_259853	--	lincRNA	0.255265	0	0	0
LNC_005970	XLOC_402698	--	lincRNA	0.255307	0	0	0
LNC_001113	XLOC_068381	--	lincRNA	0.2601	0	0	0
LNC_007580	XLOC_513807	--	lincRNA	0.264103	0	0	0
LNC_002380	XLOC_163456	--	lincRNA	0.267126	0	0	0
LNC_000550	XLOC_028091	--	lincRNA	0.268029	0	0	0
LNC_001509	XLOC_091041	--	lincRNA	0.271797	0	0	0
LNC_004186	XLOC_275087	--	lincRNA	0.275305	0	0	0
LNC_004393	XLOC_288283	--	lincRNA	0.295328	0	0	0
LNC_007320	XLOC_500004	--	lincRNA	0.29697	0	0	0
LNC_005453	XLOC_366155	--	lincRNA	0.297542	0	0	0
LNC_006794	XLOC_471065	--	lincRNA	0.299632	0	0	0
LNC_003110	XLOC_208158	--	lincRNA	0.305611	0	0	0
LNC_004143	XLOC_271141	--	lincRNA	0.309085	0	0	0
LNC_004689	XLOC_305976	--	lincRNA	0.313274	0	0	0
LNC_004260	XLOC_280305	--	lincRNA	0.31408	0	0	0
LNC_004102	XLOC_266365	--	lincRNA	0.314387	0	0	0
LNC_001707	XLOC_107174	--	lincRNA	0.320867	0	0	0
LNC_001127	XLOC_069701	--	lincRNA	0.322176	0	0	0
LNC_007934	XLOC_545136	--	antisense_lncRNA	0.325762	0	0	0
LNC_002498	XLOC_172696	--	lincRNA	0.330239	0	0	0
LNC_007643	XLOC_519246	--	intronic_lncRNA	0.331004	0	0	0
LNC_004364	XLOC_287119	--	antisense_lncRNA	0.334094	0	0	0
LNC_003819	XLOC_245358	--	lincRNA	0.339852	0	0	0
LNC_007345	XLOC_501201	--	lincRNA	0.354114	0	0	0
LNC_000324	XLOC_013736	--	lincRNA	0.360793	0	0	0
LNC_007683	XLOC_520861	--	lincRNA	0.362895	0	0	0
LNC_001803	XLOC_112217	--	lincRNA	0.370682	0	0	0
LNC_001706	XLOC_107174	--	lincRNA	0.383039	0	0	0
LNC_001883	XLOC_119160	--	lincRNA	0.388131	0	0	0
LNC_006237	XLOC_425468	--	lincRNA	0.392635	0	0	0
LNC_001009	XLOC_060252	--	lincRNA	0.396722	0	0	0
LNC_007732	XLOC_524924	--	lincRNA	0.397711	0	0	0
LNC_006319	XLOC_432755	--	lincRNA	0.399147	0	0	0
LNC_003081	XLOC_205324	--	lincRNA	0.39932	0	0	0
LNC_004371	XLOC_287578	--	lincRNA	0.402829	0	0	0
LNC_007008	XLOC_489683	--	lincRNA	0.41098	0	0	0
LNC_003749	XLOC_239078	--	lincRNA	0.41628	0	0	0
LNC_007940	XLOC_545136	--	lincRNA	0.416286	0	0	0
LNC_003028	XLOC_200503	--	lincRNA	0.417385	0	0	0
LNC_002255	XLOC_154552	--	lincRNA	0.420304	0	0	0
LNC_000763	XLOC_039662	--	antisense_lncRNA	0.42744	0	0	0
LNC_002628	XLOC_179664	--	lincRNA	0.428683	0	0	0
LNC_001293	XLOC_078038	--	lincRNA	0.435254	0	0	0
LNC_005473	XLOC_368363	--	lincRNA	0.445076	0	0	0
LNC_007486	XLOC_509497	--	lincRNA	0.450776	0	0	0
LNC_001077	XLOC_065185	--	antisense_lncRNA	0.452662	0	0	0
LNC_002107	XLOC_139870	--	antisense_lncRNA	0.454115	0	0	0
LNC_005353	XLOC_356978	--	lincRNA	0.45706	0	0	0
LNC_006220	XLOC_424878	--	lincRNA	0.46632	0	0	0
LNC_004439	XLOC_291308	--	lincRNA	0.468338	0	0	0
LNC_007467	XLOC_508144	--	lincRNA	0.477248	0	0	0
LNC_003907	XLOC_251513	--	lincRNA	0.497096	0	0	0
LNC_003343	XLOC_220078	--	lincRNA	0.525666	0	0	0
LNC_007585	XLOC_514290	--	lincRNA	0.532366	0	0	0
LNC_006569	XLOC_452068	--	lincRNA	0.536239	0	0	0
LNC_001977	XLOC_128265	--	lincRNA	0.546395	0	0	0
LNC_007685	XLOC_521068	--	lincRNA	0.548472	0	0	0
LNC_002373	XLOC_163285	--	lincRNA	0.55961	0	0	0
LNC_001192	XLOC_074432	--	lincRNA	0.565075	0	0	0
LNC_004629	XLOC_301735	--	lincRNA	0.568478	0	0	0
LNC_002525	XLOC_173962	--	lincRNA	0.568907	0	0	0
LNC_007458	XLOC_507684	--	lincRNA	0.570982	0	0	0
LNC_003464	XLOC_222265	--	lincRNA	0.575413	0	0	0
LNC_000853	XLOC_047808	--	lincRNA	0.578334	0	0	0
LNC_002312	XLOC_158913	--	lincRNA	0.591348	0	0	0
LNC_000629	XLOC_033712	--	lincRNA	0.594773	0	0	0
LNC_004278	XLOC_281675	--	lincRNA	0.601034	0	0	0
LNC_006921	XLOC_481938	--	lincRNA	0.605411	0	0	0
LNC_005035	XLOC_334773	--	lincRNA	0.611947	0	0	0
LNC_005023	XLOC_333941	--	lincRNA	0.638867	0	0	0
LNC_002243	XLOC_153494	--	lincRNA	0.655296	0	0	0
LNC_004329	XLOC_285384	--	lincRNA	0.655413	0	0	0
LNC_002572	XLOC_176889	--	lincRNA	0.667976	0	0	0
LNC_007092	XLOC_496169	--	lincRNA	0.671595	0	0	0
LNC_001483	XLOC_089616	--	lincRNA	0.688963	0	0	0
LNC_007647	XLOC_519259	--	antisense_lncRNA	0.728164	0	0	0
LNC_007119	XLOC_497361	--	lincRNA	0.753708	0	0	0
LNC_005381	XLOC_359719	--	lincRNA	0.755557	0	0	0
LNC_002514	XLOC_173530	--	lincRNA	0.772458	0	0	0
LNC_003124	XLOC_209243	--	lincRNA	0.794398	0	0	0
LNC_003113	XLOC_208415	--	lincRNA	0.831642	0	0	0
LNC_004328	XLOC_285384	--	lincRNA	0.851831	0	0	0
LNC_000768	XLOC_040219	--	lincRNA	0.853263	0	0	0
LNC_002368	XLOC_162672	--	lincRNA	0.85988	0	0	0
LNC_001764	XLOC_109738	--	lincRNA	0.860636	0	0	0
LNC_002868	XLOC_192421	--	lincRNA	0.973103	0	0	0
LNC_007888	XLOC_540680	--	lincRNA	0	0.000239	0	0
LNC_005884	XLOC_393071	--	lincRNA	0	0.000662	0	0
LNC_001149	XLOC_071273	--	antisense_lncRNA	0	0.001392	0	0
LNC_002358	XLOC_161683	--	lincRNA	0	0.002538	0	0
LNC_006917	XLOC_481748	--	lincRNA	0.126834	0.002572	0	0
LNC_002228	XLOC_152196	--	lincRNA	0.03666	0.002916	0	0
LNC_002440	XLOC_168623	--	lincRNA	0	0.003352	0	0
LNC_004833	XLOC_318062	--	lincRNA	0.010949	0.003469	0	0
LNC_006789	XLOC_470830	--	lincRNA	0	0.003523	0	0
LNC_001208	XLOC_074976	--	lincRNA	0.23752	0.003585	0	0
LNC_007516	XLOC_511314	--	antisense_lncRNA	0	0.00367	0	0
LNC_000850	XLOC_047649	--	lincRNA	0.021889	0.003835	0	0
LNC_004544	XLOC_296013	--	antisense_lncRNA	0	0.003864	0	0
LNC_006533	XLOC_449381	--	lincRNA	0	0.004245	0	0
LNC_004555	XLOC_296789	--	lincRNA	0	0.00429	0	0
LNC_005239	XLOC_351264	--	lincRNA	0.161537	0.004746	0	0
LNC_001973	XLOC_127871	--	lincRNA	0	0.004803	0	0
LNC_005732	XLOC_385027	--	lincRNA	0	0.004858	0	0
LNC_004845	XLOC_318717	--	antisense_lncRNA	0.034334	0.004923	0	0
LNC_003827	XLOC_246030	--	lincRNA	0	0.004959	0	0
LNC_001498	XLOC_090207	--	antisense_lncRNA	0	0.004987	0	0
LNC_006760	XLOC_468643	--	antisense_lncRNA	0	0.005138	0	0
LNC_006426	XLOC_439993	--	lincRNA	0	0.005189	0	0
LNC_000406	XLOC_016881	--	lincRNA	0.020553	0.005222	0	0
LNC_004953	XLOC_325898	--	lincRNA	0	0.005337	0	0
LNC_000479	XLOC_022821	--	lincRNA	0	0.005412	0	0
LNC_005173	XLOC_345572	--	lincRNA	0	0.005627	0	0
LNC_006124	XLOC_415869	--	lincRNA	0	0.006376	0	0
LNC_004227	XLOC_277555	--	lincRNA	0	0.007375	0	0
LNC_001282	XLOC_077715	--	lincRNA	0	0.007524	0	0
LNC_006010	XLOC_405685	--	lincRNA	0.350397	0.007905	0	0
LNC_006788	XLOC_470830	--	lincRNA	0	0.00828	0	0
LNC_002042	XLOC_133521	--	antisense_lncRNA	0.042175	0.00831	0	0
LNC_001029	XLOC_061192	--	lincRNA	0	0.008428	0	0
LNC_000091	XLOC_000980	--	lincRNA	0	0.008671	0	0
LNC_007330	XLOC_500881	--	lincRNA	0.012021	0.008805	0	0
LNC_003857	XLOC_247894	--	lincRNA	0	0.009011	0	0
LNC_000286	XLOC_011694	--	antisense_lncRNA	0	0.009516	0	0
LNC_001733	XLOC_108794	--	antisense_lncRNA	0	0.009777	0	0
LNC_003849	XLOC_247394	--	antisense_lncRNA	0	0.009966	0	0
LNC_006784	XLOC_470824	--	lincRNA	0	0.010529	0	0
LNC_005663	XLOC_376824	--	lincRNA	0.126655	0.010582	0	0
LNC_001318	XLOC_078844	--	lincRNA	0.02314	0.010671	0	0
LNC_005152	XLOC_344089	--	antisense_lncRNA	0	0.010904	0	0
LNC_004948	XLOC_325898	--	lincRNA	0	0.011222	0	0
LNC_007497	XLOC_510523	--	lincRNA	0.099994	0.011263	0	0
LNC_003780	XLOC_242549	--	lincRNA	0	0.01134	0	0
LNC_001942	XLOC_123851	--	lincRNA	0	0.011378	0	0
LNC_004683	XLOC_305347	--	lincRNA	0.105868	0.011398	0	0
LNC_003893	XLOC_250710	--	lincRNA	0	0.011467	0	0
LNC_001013	XLOC_060375	--	lincRNA	0.019956	0.011925	0	0
LNC_001397	XLOC_084952	--	lincRNA	0	0.012536	0	0
LNC_000154	XLOC_002375	--	lincRNA	0	0.0132	0	0
LNC_004875	XLOC_321660	--	lincRNA	0	0.013379	0	0
LNC_006877	XLOC_479234	--	lincRNA	0	0.013458	0	0
LNC_002457	XLOC_169586	--	lincRNA	0	0.013758	0	0
LNC_006780	XLOC_470789	--	lincRNA	0	0.01414	0	0
LNC_007820	XLOC_533530	--	lincRNA	0	0.01422	0	0
LNC_006252	XLOC_426723	--	lincRNA	0	0.014267	0	0
LNC_007022	XLOC_490173	--	lincRNA	0	0.014788	0	0
LNC_002183	XLOC_147485	--	antisense_lncRNA	0.05697	0.014922	0	0
LNC_006830	XLOC_475250	--	lincRNA	0.038559	0.0152	0	0
LNC_003765	XLOC_241684	--	antisense_lncRNA	0.221785	0.015254	0	0
LNC_004514	XLOC_294884	--	lincRNA	0	0.01553	0	0
LNC_005429	XLOC_364603	--	lincRNA	0	0.015834	0	0
LNC_004666	XLOC_304251	--	antisense_lncRNA	0.024635	0.015922	0	0
LNC_003793	XLOC_243784	--	lincRNA	0	0.016074	0	0
LNC_005913	XLOC_396273	--	lincRNA	0	0.016132	0	0
LNC_000208	XLOC_005138	--	lincRNA	0	0.016219	0	0
LNC_006499	XLOC_447068	--	lincRNA	0	0.016223	0	0
LNC_000811	XLOC_044315	--	antisense_lncRNA	0	0.016244	0	0
LNC_005722	XLOC_384323	--	lincRNA	0.619585	0.016508	0	0
LNC_005242	XLOC_351264	--	lincRNA	0	0.017066	0	0
LNC_006125	XLOC_415876	--	lincRNA	0	0.017195	0	0
LNC_005627	XLOC_373573	--	lincRNA	0.003667	0.017347	0	0
LNC_003336	XLOC_219550	--	antisense_lncRNA	0.115472	0.017474	0	0
LNC_007493	XLOC_510375	--	lincRNA	0	0.017686	0	0
LNC_004077	XLOC_264660	--	lincRNA	0	0.017693	0	0
LNC_000275	XLOC_010950	--	lincRNA	0	0.017793	0	0
LNC_007078	XLOC_494784	--	antisense_lncRNA	0.173866	0.017818	0	0
LNC_004527	XLOC_295414	--	lincRNA	0.140593	0.017933	0	0
LNC_004770	XLOC_312429	--	lincRNA	0.06301	0.01827	0	0
LNC_004847	XLOC_319030	--	lincRNA	0.079551	0.018553	0	0
LNC_000648	XLOC_035005	--	lincRNA	0	0.019584	0	0
LNC_001681	XLOC_104967	--	lincRNA	0	0.019612	0	0
LNC_007784	XLOC_529253	--	lincRNA	0	0.020414	0	0
LNC_006042	XLOC_408064	--	antisense_lncRNA	0	0.020514	0	0
LNC_003690	XLOC_236096	--	lincRNA	0	0.020659	0	0
LNC_001907	XLOC_120598	--	antisense_lncRNA	0	0.020688	0	0
LNC_002473	XLOC_171036	--	lincRNA	0	0.020738	0	0
LNC_007411	XLOC_505614	--	lincRNA	0	0.020789	0	0
LNC_006590	XLOC_453315	--	lincRNA	0	0.021128	0	0
LNC_006393	XLOC_439070	--	lincRNA	0	0.021198	0	0
LNC_006036	XLOC_407647	--	lincRNA	0	0.021418	0	0
LNC_005505	XLOC_370175	--	lincRNA	0	0.021715	0	0
LNC_005320	XLOC_354182	--	antisense_lncRNA	0.02619	0.022593	0	0
LNC_005759	XLOC_387232	--	lincRNA	0	0.022757	0	0
LNC_001430	XLOC_086620	--	lincRNA	0	0.023726	0	0
LNC_002061	XLOC_135373	--	lincRNA	0	0.023733	0	0
LNC_002522	XLOC_173852	--	lincRNA	0	0.023823	0	0
LNC_005327	XLOC_354597	--	lincRNA	0	0.023864	0	0
LNC_001369	XLOC_083417	--	lincRNA	0	0.024275	0	0
LNC_003743	XLOC_238272	--	lincRNA	0	0.024464	0	0
LNC_003506	XLOC_224496	--	antisense_lncRNA	0.022578	0.024516	0	0
LNC_005223	XLOC_350104	--	lincRNA	0	0.025072	0	0
LNC_001194	XLOC_074444	--	lincRNA	0	0.025288	0	0
LNC_003543	XLOC_227022	--	lincRNA	0	0.02531	0	0
LNC_002650	XLOC_181492	--	antisense_lncRNA	0.12026	0.025442	0	0
LNC_003266	XLOC_216832	--	antisense_lncRNA	0	0.026003	0	0
LNC_001575	XLOC_097270	--	antisense_lncRNA	0	0.026167	0	0
LNC_006067	XLOC_410178	--	lincRNA	0	0.026585	0	0
LNC_001855	XLOC_116500	--	lincRNA	0.00863	0.027217	0	0
LNC_005631	XLOC_373872	--	lincRNA	0	0.02786	0	0
LNC_006749	XLOC_467609	--	lincRNA	0	0.028178	0	0
LNC_004050	XLOC_262559	--	lincRNA	0	0.028362	0	0
LNC_001546	XLOC_094203	--	lincRNA	0	0.028784	0	0
LNC_006233	XLOC_425442	--	lincRNA	0	0.02893	0	0
LNC_002195	XLOC_149194	--	lincRNA	0.012156	0.029042	0	0
LNC_001406	XLOC_085493	--	lincRNA	0.142002	0.029204	0	0
LNC_002265	XLOC_155120	--	lincRNA	0	0.029244	0	0
LNC_006853	XLOC_477663	--	lincRNA	0	0.029582	0	0
LNC_002049	XLOC_133668	--	lincRNA	0	0.030087	0	0
LNC_006510	XLOC_447693	--	lincRNA	0	0.030087	0	0
LNC_005247	XLOC_351264	--	lincRNA	0	0.031001	0	0
LNC_000670	XLOC_036233	--	antisense_lncRNA	0	0.031262	0	0
LNC_001204	XLOC_074974	--	lincRNA	0.052933	0.031546	0	0
LNC_007332	XLOC_500881	--	lincRNA	0.265991	0.031592	0	0
LNC_002946	XLOC_195661	--	antisense_lncRNA	0	0.03178	0	0
LNC_001711	XLOC_107668	--	lincRNA	0	0.031822	0	0
LNC_001729	XLOC_108734	--	antisense_lncRNA	0	0.031938	0	0
LNC_003927	XLOC_252357	--	antisense_lncRNA	0	0.032334	0	0
LNC_005009	XLOC_332737	--	lincRNA	0	0.032626	0	0
LNC_006110	XLOC_413575	--	lincRNA	0	0.032685	0	0
LNC_000482	XLOC_023147	--	lincRNA	0	0.033335	0	0
LNC_001975	XLOC_128154	--	lincRNA	0	0.033389	0	0
LNC_007897	XLOC_541388	--	lincRNA	0	0.033746	0	0
LNC_004925	XLOC_324711	--	lincRNA	0	0.033868	0	0
LNC_000287	XLOC_011702	--	lincRNA	0	0.034051	0	0
LNC_000164	XLOC_002593	--	lincRNA	0	0.034339	0	0
LNC_007460	XLOC_507795	--	lincRNA	0	0.035037	0	0
LNC_005897	XLOC_394220	--	lincRNA	0	0.035442	0	0
LNC_001138	XLOC_070590	--	lincRNA	0	0.035474	0	0
LNC_006112	XLOC_413699	--	lincRNA	0	0.035491	0	0
LNC_002999	XLOC_198763	--	antisense_lncRNA	0	0.03578	0	0
LNC_006995	XLOC_488892	--	lincRNA	0	0.03617	0	0
LNC_003197	XLOC_214686	--	lincRNA	0.04661	0.036675	0	0
LNC_002706	XLOC_183926	--	lincRNA	0	0.037313	0	0
LNC_005648	XLOC_375706	--	antisense_lncRNA	0	0.037834	0	0
LNC_006356	XLOC_435988	--	lincRNA	0	0.037928	0	0
LNC_003970	XLOC_258024	--	lincRNA	0	0.037977	0	0
LNC_002119	XLOC_141211	--	lincRNA	0	0.038435	0	0
LNC_000014	XLOC_000282	--	lincRNA	0	0.038566	0	0
LNC_005183	XLOC_346619	--	lincRNA	0	0.039077	0	0
LNC_003127	XLOC_209794	--	lincRNA	0.003141	0.039191	0	0
LNC_002697	XLOC_183471	--	antisense_lncRNA	0	0.039387	0	0
LNC_000997	XLOC_059487	--	lincRNA	0	0.039913	0	0
LNC_004166	XLOC_274032	--	lincRNA	0	0.039961	0	0
LNC_006606	XLOC_454393	--	lincRNA	0	0.040201	0	0
LNC_003837	XLOC_246572	--	lincRNA	0	0.040293	0	0
LNC_000943	XLOC_055152	--	lincRNA	0	0.040302	0	0
LNC_005916	XLOC_396525	--	lincRNA	0.020833	0.040351	0	0
LNC_007470	XLOC_508452	--	lincRNA	0	0.040676	0	0
LNC_006014	XLOC_405685	--	lincRNA	0	0.040916	0	0
LNC_006593	XLOC_453688	--	antisense_lncRNA	0	0.040939	0	0
LNC_001866	XLOC_117629	--	lincRNA	0	0.041296	0	0
LNC_005405	XLOC_362446	--	lincRNA	0	0.041355	0	0
LNC_001786	XLOC_110855	--	lincRNA	0	0.041581	0	0
LNC_005625	XLOC_373342	--	lincRNA	0	0.041777	0	0
LNC_002919	XLOC_194054	--	lincRNA	0	0.041783	0	0
LNC_000356	XLOC_014837	--	lincRNA	0	0.042063	0	0
LNC_004506	XLOC_294608	--	lincRNA	0	0.042294	0	0
LNC_001355	XLOC_082102	--	lincRNA	0	0.042489	0	0
LNC_006882	XLOC_479286	--	lincRNA	0	0.042789	0	0
LNC_000846	XLOC_047392	--	lincRNA	0	0.04282	0	0
LNC_007659	XLOC_519953	--	antisense_lncRNA	0	0.043434	0	0
LNC_000258	XLOC_008971	--	lincRNA	0	0.043475	0	0
LNC_000087	XLOC_000932	--	lincRNA	0	0.043613	0	0
LNC_007631	XLOC_518564	--	lincRNA	0	0.044081	0	0
LNC_001537	XLOC_093347	--	lincRNA	0.029392	0.044174	0	0
LNC_004793	XLOC_313903	--	lincRNA	0.005633	0.044412	0	0
LNC_001778	XLOC_110468	--	lincRNA	0	0.045023	0	0
LNC_006623	XLOC_456911	--	lincRNA	0	0.045024	0	0
LNC_001522	XLOC_092491	--	lincRNA	0	0.045997	0	0
LNC_002210	XLOC_150840	--	antisense_lncRNA	0	0.046031	0	0
LNC_002842	XLOC_191267	--	lincRNA	0	0.046136	0	0
LNC_006555	XLOC_450618	--	lincRNA	0.066804	0.046957	0	0
LNC_005199	XLOC_348118	--	antisense_lncRNA	0	0.047202	0	0
LNC_001012	XLOC_060375	--	lincRNA	0.189663	0.047637	0	0
LNC_002623	XLOC_179577	--	lincRNA	0	0.048644	0	0
LNC_004277	XLOC_281592	--	antisense_lncRNA	0.039322	0.048972	0	0
LNC_002485	XLOC_171885	--	antisense_lncRNA	0	0.04907	0	0
LNC_007490	XLOC_510145	--	lincRNA	0	0.049927	0	0
LNC_000632	XLOC_033734	--	lincRNA	0	0.050586	0	0
LNC_001658	XLOC_102676	--	lincRNA	0	0.05102	0	0
LNC_004063	XLOC_263389	--	lincRNA	0	0.051239	0	0
LNC_002776	XLOC_187530	--	lincRNA	0	0.05169	0	0
LNC_001852	XLOC_116332	--	lincRNA	0	0.051826	0	0
LNC_006854	XLOC_477681	--	lincRNA	0.003687	0.051903	0	0
LNC_002846	XLOC_191473	--	antisense_lncRNA	0.139	0.052604	0	0
LNC_001812	XLOC_112985	--	lincRNA	0	0.05284	0	0
LNC_006703	XLOC_464314	--	lincRNA	0	0.053178	0	0
LNC_007832	XLOC_534396	--	lincRNA	0.035812	0.053478	0	0
LNC_001329	XLOC_080084	--	lincRNA	0.095062	0.053744	0	0
LNC_005398	XLOC_361707	--	lincRNA	0	0.055239	0	0
LNC_005033	XLOC_334657	--	lincRNA	0.112708	0.055304	0	0
LNC_001170	XLOC_072404	--	lincRNA	0	0.05609	0	0
LNC_002034	XLOC_132954	--	lincRNA	0	0.05668	0	0
LNC_004034	XLOC_261131	--	lincRNA	0	0.057133	0	0
LNC_000773	XLOC_040700	--	antisense_lncRNA	0	0.057227	0	0
LNC_001500	XLOC_090222	--	lincRNA	0	0.057458	0	0
LNC_006447	XLOC_441639	--	lincRNA	0	0.057509	0	0
LNC_005154	XLOC_344319	--	antisense_lncRNA	0.318925	0.057689	0	0
LNC_005632	XLOC_373942	--	lincRNA	0	0.058099	0	0
LNC_003172	XLOC_213389	--	antisense_lncRNA	0	0.058287	0	0
LNC_005924	XLOC_397036	--	lincRNA	0	0.058368	0	0
LNC_003931	XLOC_252511	--	lincRNA	0.086761	0.058745	0	0
LNC_002881	XLOC_193134	--	lincRNA	0	0.059119	0	0
LNC_004339	XLOC_285994	--	lincRNA	0.151366	0.059214	0	0
LNC_001425	XLOC_086569	--	lincRNA	0.145896	0.060111	0	0
LNC_000643	XLOC_034443	--	lincRNA	0	0.060165	0	0
LNC_002468	XLOC_170549	--	lincRNA	0.007285	0.06144	0	0
LNC_000608	XLOC_031651	--	lincRNA	0	0.061944	0	0
LNC_004587	XLOC_298634	--	antisense_lncRNA	0	0.062352	0	0
LNC_003318	XLOC_218770	--	antisense_lncRNA	0	0.064914	0	0
LNC_002321	XLOC_159351	--	lincRNA	0	0.065026	0	0
LNC_002551	XLOC_176115	--	antisense_lncRNA	0	0.065437	0	0
LNC_001119	XLOC_068606	--	lincRNA	0.03349	0.065622	0	0
LNC_003320	XLOC_218805	--	antisense_lncRNA	0	0.065634	0	0
LNC_005406	XLOC_362462	--	lincRNA	0	0.066295	0	0
LNC_005136	XLOC_341467	--	lincRNA	0	0.066472	0	0
LNC_006351	XLOC_435548	--	lincRNA	0	0.066509	0	0
LNC_001528	XLOC_092808	--	lincRNA	0	0.067292	0	0
LNC_006979	XLOC_487163	--	lincRNA	0.029881	0.067312	0	0
LNC_005912	XLOC_396254	--	lincRNA	0.153382	0.067712	0	0
LNC_002162	XLOC_145765	--	lincRNA	0.039585	0.069633	0	0
LNC_005452	XLOC_366129	--	lincRNA	0	0.071417	0	0
LNC_005177	XLOC_345573	--	lincRNA	0	0.071863	0	0
LNC_005459	XLOC_367017	--	lincRNA	0	0.072378	0	0
LNC_003828	XLOC_246075	--	lincRNA	0	0.072584	0	0
LNC_002926	XLOC_194782	--	lincRNA	0	0.073469	0	0
LNC_003853	XLOC_247690	--	lincRNA	0	0.07385	0	0
LNC_002756	XLOC_185688	--	lincRNA	0	0.074116	0	0
LNC_002670	XLOC_182530	--	antisense_lncRNA	0	0.074633	0	0
LNC_006834	XLOC_475829	--	lincRNA	0	0.074921	0	0
LNC_006081	XLOC_411117	--	antisense_lncRNA	0	0.075638	0	0
LNC_005909	XLOC_395320	--	lincRNA	0	0.075719	0	0
LNC_004634	XLOC_302192	--	antisense_lncRNA	0	0.076124	0	0
LNC_001569	XLOC_096833	--	lincRNA	0	0.076338	0	0
LNC_006944	XLOC_483315	--	lincRNA	0	0.077433	0	0
LNC_004710	XLOC_307165	--	antisense_lncRNA	0	0.077555	0	0
LNC_004059	XLOC_262968	--	lincRNA	0.023296	0.078061	0	0
LNC_004105	XLOC_266365	--	lincRNA	0	0.078587	0	0
LNC_002948	XLOC_195734	--	lincRNA	0	0.079144	0	0
LNC_002248	XLOC_154256	--	lincRNA	0	0.07942	0	0
LNC_003295	XLOC_217687	--	lincRNA	0	0.081236	0	0
LNC_002393	XLOC_165116	--	antisense_lncRNA	0.412727	0.081352	0	0
LNC_003272	XLOC_216949	--	antisense_lncRNA	0	0.081908	0	0
LNC_001107	XLOC_067587	--	lincRNA	0.008513	0.082539	0	0
LNC_007603	XLOC_515887	--	lincRNA	0	0.082845	0	0
LNC_001824	XLOC_113562	--	antisense_lncRNA	0	0.083469	0	0
LNC_000963	XLOC_056518	--	antisense_lncRNA	0	0.084783	0	0
LNC_005639	XLOC_374960	--	lincRNA	0	0.085564	0	0
LNC_005403	XLOC_362293	--	lincRNA	0	0.085683	0	0
LNC_004577	XLOC_298162	--	lincRNA	0	0.08623	0	0
LNC_002224	XLOC_152069	--	lincRNA	0	0.086395	0	0
LNC_005282	XLOC_352588	--	lincRNA	0	0.086492	0	0
LNC_003041	XLOC_201097	--	lincRNA	0	0.086831	0	0
LNC_000323	XLOC_013665	--	lincRNA	0	0.0869	0	0
LNC_004608	XLOC_300253	--	lincRNA	0	0.087046	0	0
LNC_003561	XLOC_227944	--	lincRNA	0	0.088231	0	0
LNC_004986	XLOC_330119	--	lincRNA	0	0.088575	0	0
LNC_000111	XLOC_001126	--	lincRNA	0	0.089291	0	0
LNC_002019	XLOC_131750	--	lincRNA	0	0.091816	0	0
LNC_002982	XLOC_197804	--	lincRNA	0	0.091966	0	0
LNC_002123	XLOC_141403	--	antisense_lncRNA	0	0.092351	0	0
LNC_006492	XLOC_446395	--	lincRNA	0.01107	0.094469	0	0
LNC_005383	XLOC_359842	--	lincRNA	0	0.095536	0	0
LNC_006044	XLOC_408129	--	lincRNA	0	0.095716	0	0
LNC_001553	XLOC_095337	--	antisense_lncRNA	0	0.09584	0	0
LNC_002976	XLOC_197569	--	lincRNA	0	0.097205	0	0
LNC_000114	XLOC_001126	--	lincRNA	0	0.09955	0	0
LNC_000474	XLOC_022686	--	lincRNA	0	0.099763	0	0
LNC_007465	XLOC_508101	--	lincRNA	0.010042	0.100344	0	0
LNC_005031	XLOC_334596	--	lincRNA	0	0.103391	0	0
LNC_004621	XLOC_301071	--	antisense_lncRNA	0.090141	0.103438	0	0
LNC_005041	XLOC_335002	--	lincRNA	0	0.104205	0	0
LNC_004552	XLOC_296366	--	lincRNA	0.106851	0.105305	0	0
LNC_006895	XLOC_480353	--	antisense_lncRNA	0.070503	0.105429	0	0
LNC_005932	XLOC_397479	--	lincRNA	0	0.110346	0	0
LNC_001168	XLOC_072307	--	antisense_lncRNA	0	0.111039	0	0
LNC_005449	XLOC_365824	--	lincRNA	0	0.111369	0	0
LNC_001317	XLOC_078844	--	lincRNA	0	0.111888	0	0
LNC_007592	XLOC_515062	--	lincRNA	0	0.113367	0	0
LNC_004291	XLOC_282755	--	lincRNA	0	0.113827	0	0
LNC_007336	XLOC_501135	--	lincRNA	0	0.113888	0	0
LNC_006883	XLOC_479335	--	lincRNA	0	0.113965	0	0
LNC_004162	XLOC_273719	--	lincRNA	0	0.114377	0	0
LNC_001322	XLOC_078921	--	antisense_lncRNA	0	0.115012	0	0
LNC_002772	XLOC_187401	--	intronic_lncRNA	0	0.118099	0	0
LNC_004262	XLOC_280443	--	lincRNA	0	0.118225	0	0
LNC_005313	XLOC_353805	--	lincRNA	0	0.119346	0	0
LNC_003530	XLOC_225953	--	antisense_lncRNA	0.061181	0.119409	0	0
LNC_000473	XLOC_022621	--	lincRNA	0	0.120125	0	0
LNC_006850	XLOC_477656	--	lincRNA	0	0.121158	0	0
LNC_004384	XLOC_288022	--	lincRNA	0	0.123023	0	0
LNC_001923	XLOC_121829	--	lincRNA	0.03636	0.123156	0	0
LNC_002454	XLOC_169363	--	lincRNA	0.049191	0.124056	0	0
LNC_003688	XLOC_236074	--	lincRNA	0	0.124187	0	0
LNC_002276	XLOC_155828	--	lincRNA	0	0.124237	0	0
LNC_002666	XLOC_182472	--	lincRNA	0.033401	0.124719	0	0
LNC_001273	XLOC_077341	--	antisense_lncRNA	0	0.12577	0	0
LNC_004042	XLOC_261852	--	lincRNA	0.086233	0.126086	0	0
LNC_005622	XLOC_372884	--	antisense_lncRNA	0	0.126366	0	0
LNC_007756	XLOC_526638	--	lincRNA	0.445923	0.126366	0	0
LNC_000417	XLOC_017803	--	lincRNA	0	0.128508	0	0
LNC_005951	XLOC_401472	--	antisense_lncRNA	0.095388	0.134727	0	0
LNC_004211	XLOC_275862	--	lincRNA	0	0.134941	0	0
LNC_006864	XLOC_478437	--	lincRNA	0	0.136107	0	0
LNC_001568	XLOC_096831	--	lincRNA	0	0.136264	0	0
LNC_000236	XLOC_006734	--	lincRNA	0	0.136367	0	0
LNC_003249	XLOC_216315	--	lincRNA	0	0.136694	0	0
LNC_004739	XLOC_309621	--	antisense_lncRNA	0	0.1375	0	0
LNC_004820	XLOC_317126	--	lincRNA	0	0.137659	0	0
LNC_007024	XLOC_490999	--	lincRNA	0	0.137854	0	0
LNC_002084	XLOC_137873	--	lincRNA	0	0.138022	0	0
LNC_006047	XLOC_408434	--	antisense_lncRNA	0	0.140029	0	0
LNC_002676	XLOC_182758	--	lincRNA	0	0.141036	0	0
LNC_003198	XLOC_214735	--	lincRNA	0	0.141362	0	0
LNC_007487	XLOC_509497	--	lincRNA	0	0.141708	0	0
LNC_003519	XLOC_225227	--	lincRNA	0	0.144187	0	0
LNC_000556	XLOC_028371	--	antisense_lncRNA	0	0.144346	0	0
LNC_001799	XLOC_111920	--	lincRNA	0	0.144694	0	0
LNC_001451	XLOC_088181	--	lincRNA	0	0.146471	0	0
LNC_002045	XLOC_133653	--	lincRNA	0	0.149129	0	0
LNC_000879	XLOC_050543	--	lincRNA	0	0.150475	0	0
LNC_005230	XLOC_350526	--	antisense_lncRNA	0.123216	0.150861	0	0
LNC_004720	XLOC_307982	--	lincRNA	0	0.153139	0	0
LNC_007094	XLOC_496534	--	lincRNA	0.032665	0.154524	0	0
LNC_004688	XLOC_305951	--	lincRNA	0.452293	0.154947	0	0
LNC_000767	XLOC_039904	--	lincRNA	0	0.156965	0	0
LNC_004154	XLOC_272822	--	lincRNA	0	0.157958	0	0
LNC_007587	XLOC_514551	--	lincRNA	0.19165	0.159777	0	0
LNC_003613	XLOC_231965	--	lincRNA	0	0.159957	0	0
LNC_001260	XLOC_076780	--	lincRNA	0	0.162008	0	0
LNC_005733	XLOC_385056	--	lincRNA	0	0.162937	0	0
LNC_004220	XLOC_276876	--	lincRNA	0	0.16307	0	0
LNC_003067	XLOC_203535	--	lincRNA	0	0.163405	0	0
LNC_001988	XLOC_129020	--	antisense_lncRNA	0	0.163758	0	0
LNC_006530	XLOC_449205	--	antisense_lncRNA	0	0.164388	0	0
LNC_006876	XLOC_479224	--	lincRNA	0.161603	0.166983	0	0
LNC_002768	XLOC_186932	--	lincRNA	0	0.167099	0	0
LNC_004131	XLOC_268959	--	lincRNA	0	0.167215	0	0
LNC_006932	XLOC_482656	--	antisense_lncRNA	0	0.169241	0	0
LNC_001888	XLOC_119514	--	antisense_lncRNA	0	0.169619	0	0
LNC_003177	XLOC_213597	--	lincRNA	0	0.169754	0	0
LNC_001033	XLOC_061580	--	lincRNA	0.516088	0.170097	0	0
LNC_000264	XLOC_010113	--	lincRNA	0	0.171538	0	0
LNC_001063	XLOC_063926	--	lincRNA	0	0.172401	0	0
LNC_001359	XLOC_082192	--	lincRNA	0	0.172702	0	0
LNC_004305	XLOC_284174	--	lincRNA	0	0.172947	0	0
LNC_005644	XLOC_375332	--	lincRNA	0	0.173368	0	0
LNC_003848	XLOC_247346	--	lincRNA	0	0.175376	0	0
LNC_004957	XLOC_327092	--	lincRNA	0	0.175509	0	0
LNC_004456	XLOC_292161	--	antisense_lncRNA	0	0.176145	0	0
LNC_001427	XLOC_086600	--	lincRNA	0	0.177981	0	0
LNC_001055	XLOC_063470	--	lincRNA	0	0.17882	0	0
LNC_003965	XLOC_257671	--	lincRNA	0	0.179384	0	0
LNC_003121	XLOC_209133	--	lincRNA	0	0.180523	0	0
LNC_006005	XLOC_405329	--	lincRNA	0	0.181387	0	0
LNC_005792	XLOC_390817	--	lincRNA	0	0.181896	0	0
LNC_002476	XLOC_171128	--	antisense_lncRNA	0.472723	0.182573	0	0
LNC_003192	XLOC_214486	--	lincRNA	0	0.183631	0	0
LNC_007508	XLOC_511002	--	lincRNA	0.121204	0.183891	0	0
LNC_002802	XLOC_189071	--	lincRNA	0	0.184926	0	0
LNC_002174	XLOC_146553	--	antisense_lncRNA	0	0.185833	0	0
LNC_005688	XLOC_379764	--	lincRNA	0	0.186355	0	0
LNC_006480	XLOC_445295	--	lincRNA	0	0.186469	0	0
LNC_004791	XLOC_313895	--	lincRNA	0.018487	0.190854	0	0
LNC_002598	XLOC_178070	--	lincRNA	0	0.191927	0	0
LNC_000517	XLOC_025909	--	lincRNA	0	0.192655	0	0
LNC_005208	XLOC_349083	--	lincRNA	0	0.193866	0	0
LNC_006891	XLOC_480126	--	lincRNA	0	0.19501	0	0
LNC_005636	XLOC_374839	--	lincRNA	0	0.199893	0	0
LNC_007354	XLOC_501978	--	lincRNA	0.131142	0.200327	0	0
LNC_002092	XLOC_138558	--	antisense_lncRNA	0	0.200426	0	0
LNC_005494	XLOC_369538	--	lincRNA	0	0.201448	0	0
LNC_002655	XLOC_181624	--	lincRNA	0	0.203642	0	0
LNC_007358	XLOC_502717	--	antisense_lncRNA	0	0.2063	0	0
LNC_001350	XLOC_081637	--	lincRNA	0	0.206781	0	0
LNC_000133	XLOC_002077	--	lincRNA	0	0.209062	0	0
LNC_003843	XLOC_247038	--	antisense_lncRNA	0	0.209907	0	0
LNC_004202	XLOC_275448	--	lincRNA	0	0.210586	0	0
LNC_002323	XLOC_159380	--	lincRNA	0	0.211976	0	0
LNC_002975	XLOC_197561	--	lincRNA	0	0.21231	0	0
LNC_000960	XLOC_056467	--	lincRNA	0	0.213457	0	0
LNC_002860	XLOC_191949	--	lincRNA	0	0.215112	0	0
LNC_004665	XLOC_304243	--	antisense_lncRNA	0	0.215955	0	0
LNC_000842	XLOC_047140	--	lincRNA	0	0.21856	0	0
LNC_001518	XLOC_092106	--	lincRNA	0	0.218596	0	0
LNC_005791	XLOC_390688	--	lincRNA	0	0.22089	0	0
LNC_001968	XLOC_126873	--	lincRNA	0.04511	0.222357	0	0
LNC_005056	XLOC_335810	--	lincRNA	0.632795	0.224585	0	0
LNC_000558	XLOC_028417	--	lincRNA	0	0.225654	0	0
LNC_005796	XLOC_391286	--	lincRNA	0	0.226992	0	0
LNC_005904	XLOC_394780	--	lincRNA	0	0.23271	0	0
LNC_004161	XLOC_273188	--	lincRNA	0	0.233207	0	0
LNC_004614	XLOC_300564	--	lincRNA	0	0.234012	0	0
LNC_006861	XLOC_478191	--	lincRNA	0	0.234788	0	0
LNC_003815	XLOC_245141	--	lincRNA	0	0.239736	0	0
LNC_005498	XLOC_369807	--	lincRNA	0	0.240953	0	0
LNC_001867	XLOC_117735	--	lincRNA	0	0.243906	0	0
LNC_004438	XLOC_291267	--	lincRNA	0.065822	0.245739	0	0
LNC_007681	XLOC_520830	--	lincRNA	0	0.246379	0	0
LNC_003786	XLOC_243591	--	lincRNA	0	0.248318	0	0
LNC_002374	XLOC_163302	--	lincRNA	0	0.249352	0	0
LNC_007000	XLOC_489322	--	lincRNA	0	0.251261	0	0
LNC_005428	XLOC_364074	--	lincRNA	0	0.251263	0	0
LNC_004902	XLOC_323187	--	lincRNA	0	0.25143	0	0
LNC_004771	XLOC_312518	--	antisense_lncRNA	0	0.252733	0	0
LNC_006200	XLOC_422555	--	lincRNA	0.613814	0.253609	0	0
LNC_000364	XLOC_015440	--	lincRNA	0	0.254222	0	0
LNC_000786	XLOC_042610	--	lincRNA	0	0.256318	0	0
LNC_006344	XLOC_434853	--	lincRNA	0	0.256842	0	0
LNC_001490	XLOC_089952	--	antisense_lncRNA	0	0.258838	0	0
LNC_004276	XLOC_281491	--	antisense_lncRNA	0	0.259753	0	0
LNC_005708	XLOC_382607	--	lincRNA	0	0.261671	0	0
LNC_000792	XLOC_043190	--	lincRNA	0	0.261759	0	0
LNC_004903	XLOC_323193	--	lincRNA	0	0.262971	0	0
LNC_004394	XLOC_288306	--	lincRNA	0	0.263846	0	0
LNC_007730	XLOC_524912	--	lincRNA	0	0.266034	0	0
LNC_003030	XLOC_200740	--	lincRNA	0	0.266294	0	0
LNC_000923	XLOC_053485	--	lincRNA	0	0.272081	0	0
LNC_007375	XLOC_503837	--	lincRNA	0	0.273389	0	0
LNC_005705	XLOC_382598	--	lincRNA	0	0.27471	0	0
LNC_007700	XLOC_522417	--	antisense_lncRNA	0	0.276385	0	0
LNC_001389	XLOC_084475	--	antisense_lncRNA	0	0.276484	0	0
LNC_006588	XLOC_453095	--	lincRNA	0	0.279308	0	0
LNC_006743	XLOC_467293	--	lincRNA	0	0.279778	0	0
LNC_007881	XLOC_539640	--	lincRNA	0	0.283013	0	0
LNC_003737	XLOC_237960	--	lincRNA	0	0.283969	0	0
LNC_004547	XLOC_296156	--	lincRNA	0	0.285958	0	0
LNC_006368	XLOC_436775	--	lincRNA	0	0.288048	0	0
LNC_006800	XLOC_472241	--	lincRNA	0	0.288445	0	0
LNC_000887	XLOC_051292	--	antisense_lncRNA	0	0.29143	0	0
LNC_000282	XLOC_011560	--	lincRNA	0	0.296171	0	0
LNC_005982	XLOC_403404	--	lincRNA	0	0.296171	0	0
LNC_003092	XLOC_206552	--	lincRNA	0	0.298956	0	0
LNC_002988	XLOC_197914	--	lincRNA	0	0.299019	0	0
LNC_006211	XLOC_423971	--	lincRNA	0	0.30069	0	0
LNC_004864	XLOC_320995	--	lincRNA	0.118731	0.306104	0	0
LNC_006290	XLOC_429645	--	lincRNA	0	0.307238	0	0
LNC_007013	XLOC_489919	--	lincRNA	0.614547	0.307353	0	0
LNC_006639	XLOC_458206	--	intronic_lncRNA	0	0.307355	0	0
LNC_005740	XLOC_385842	--	antisense_lncRNA	0	0.311951	0	0
LNC_007416	XLOC_505782	--	lincRNA	0	0.312695	0	0
LNC_004037	XLOC_261296	--	lincRNA	0	0.32198	0	0
LNC_004116	XLOC_266911	--	lincRNA	0	0.322363	0	0
LNC_004744	XLOC_310239	--	lincRNA	0	0.32872	0	0
LNC_002285	XLOC_156754	--	lincRNA	0	0.332543	0	0
LNC_006847	XLOC_477616	--	lincRNA	0	0.338481	0	0
LNC_001958	XLOC_125238	--	antisense_lncRNA	0.012361	0.338632	0	0
LNC_004998	XLOC_331590	--	lincRNA	0	0.344319	0	0
LNC_007067	XLOC_493949	--	lincRNA	0.220737	0.34483	0	0
LNC_002578	XLOC_177084	--	lincRNA	0.244567	0.346737	0	0
LNC_001925	XLOC_121892	--	lincRNA	0.168787	0.351051	0	0
LNC_001120	XLOC_068853	--	lincRNA	0	0.357219	0	0
LNC_003855	XLOC_247873	--	lincRNA	0	0.357238	0	0
LNC_004172	XLOC_274496	--	lincRNA	0	0.360506	0	0
LNC_007323	XLOC_500334	--	lincRNA	0	0.364059	0	0
LNC_003035	XLOC_200959	--	lincRNA	0	0.367036	0	0
LNC_003605	XLOC_231357	--	lincRNA	0	0.36862	0	0
LNC_002381	XLOC_163650	--	lincRNA	0.39484	0.369387	0	0
LNC_005134	XLOC_341369	--	lincRNA	0	0.370393	0	0
LNC_006033	XLOC_406945	--	lincRNA	0	0.371666	0	0
LNC_005124	XLOC_340661	--	lincRNA	0	0.375346	0	0
LNC_002867	XLOC_192313	--	antisense_lncRNA	0.251388	0.382405	0	0
LNC_003694	XLOC_236472	--	lincRNA	0.207038	0.384767	0	0
LNC_001629	XLOC_101004	--	lincRNA	0	0.387875	0	0
LNC_005201	XLOC_348172	--	lincRNA	0	0.395633	0	0
LNC_005432	XLOC_364869	--	lincRNA	0.252464	0.399628	0	0
LNC_000651	XLOC_035065	--	lincRNA	0	0.400608	0	0
LNC_002052	XLOC_133767	--	antisense_lncRNA	0	0.405588	0	0
LNC_001853	XLOC_116337	--	lincRNA	0	0.406178	0	0
LNC_006729	XLOC_466417	--	lincRNA	0	0.407634	0	0
LNC_005680	XLOC_378210	--	lincRNA	0.346069	0.414349	0	0
LNC_001084	XLOC_065719	--	antisense_lncRNA	0	0.420811	0	0
LNC_007500	XLOC_510532	--	lincRNA	0	0.426913	0	0
LNC_004778	XLOC_312926	--	lincRNA	0	0.434169	0	0
LNC_000582	XLOC_029253	--	lincRNA	0	0.440813	0	0
LNC_007474	XLOC_508975	--	lincRNA	0	0.441367	0	0
LNC_006240	XLOC_425734	--	lincRNA	0	0.453107	0	0
LNC_001741	XLOC_109090	--	lincRNA	0.960788	0.454963	0	0
LNC_007528	XLOC_512127	--	lincRNA	0	0.455827	0	0
LNC_000605	XLOC_031627	--	lincRNA	0	0.459596	0	0
LNC_006992	XLOC_488423	--	lincRNA	0	0.463775	0	0
LNC_004843	XLOC_318588	--	antisense_lncRNA	0	0.473274	0	0
LNC_007468	XLOC_508327	--	lincRNA	0	0.473821	0	0
LNC_006939	XLOC_483202	--	antisense_lncRNA	0	0.487701	0	0
LNC_004959	XLOC_327237	--	lincRNA	0	0.489359	0	0
LNC_000776	XLOC_041193	--	lincRNA	0.354118	0.490973	0	0
LNC_002024	XLOC_131810	--	lincRNA	0	0.491659	0	0
LNC_000981	XLOC_057968	--	lincRNA	0.210166	0.492405	0	0
LNC_005021	XLOC_333646	--	lincRNA	0	0.497004	0	0
LNC_006355	XLOC_435951	--	lincRNA	0	0.505466	0	0
LNC_007686	XLOC_521214	--	lincRNA	0	0.51322	0	0
LNC_003969	XLOC_257970	--	lincRNA	0	0.51746	0	0
LNC_007655	XLOC_519514	--	lincRNA	0.34768	0.534433	0	0
LNC_004462	XLOC_292286	--	lincRNA	0	0.536465	0	0
LNC_005470	XLOC_367859	--	lincRNA	0.112165	0.557664	0	0
LNC_004731	XLOC_309340	--	antisense_lncRNA	0	0.561938	0	0
LNC_003632	XLOC_233280	--	lincRNA	0.5624	0.574393	0	0
LNC_004888	XLOC_322305	--	antisense_lncRNA	0	0.578911	0	0
LNC_007577	XLOC_513466	--	lincRNA	0.109339	0.595595	0	0
LNC_006185	XLOC_421562	--	lincRNA	0	0.600022	0	0
LNC_007617	XLOC_517154	--	lincRNA	0	0.61595	0	0
LNC_000870	XLOC_049792	--	lincRNA	0	0.639447	0	0
LNC_000243	XLOC_007300	--	antisense_lncRNA	0	0.65698	0	0
LNC_006384	XLOC_438493	--	lincRNA	0	0.658667	0	0
LNC_007126	XLOC_498069	--	lincRNA	0	0.674427	0	0
LNC_001283	XLOC_077762	--	lincRNA	0	0.676963	0	0
LNC_003142	XLOC_211668	--	antisense_lncRNA	0.173913	0.688886	0	0
LNC_004579	XLOC_298214	--	antisense_lncRNA	0	0.691423	0	0
LNC_004135	XLOC_269583	--	antisense_lncRNA	0	0.6927	0	0
LNC_002680	XLOC_182758	--	lincRNA	0	0.701746	0	0
LNC_001060	XLOC_063766	--	lincRNA	0	0.721191	0	0
LNC_002728	XLOC_185497	--	lincRNA	0	0.73379	0	0
LNC_003553	XLOC_227122	--	lincRNA	0	0.734412	0	0
LNC_006457	XLOC_442069	--	antisense_lncRNA	0	0.775143	0	0
LNC_007864	XLOC_537039	--	lincRNA	0.541508	0.781106	0	0
LNC_000424	XLOC_018475	--	lincRNA	0	0.796347	0	0
LNC_002990	XLOC_198252	--	lincRNA	0	0.821382	0	0
LNC_007113	XLOC_497285	--	lincRNA	0	0.855857	0	0
LNC_001385	XLOC_084115	--	antisense_lncRNA	0	0.863605	0	0
LNC_005948	XLOC_400281	--	antisense_lncRNA	0	0.890996	0	0
LNC_000292	XLOC_011954	--	lincRNA	0	0.921788	0	0
LNC_004157	XLOC_272989	--	antisense_lncRNA	0	1.09652	0	0
LNC_001511	XLOC_091175	--	lincRNA	0.07071	1.2628	0	0
LNC_003912	XLOC_252006	--	lincRNA	0	1.51329	0	0
LNC_004052	XLOC_262818	--	lincRNA	0	1.63956	0	0
LNC_003097	XLOC_206704	--	antisense_lncRNA	1.11766	2.47858	0	0
LNC_007129	XLOC_498268	--	lincRNA	0.411813	3.36	0	0
LNC_007393	XLOC_504755	--	antisense_lncRNA	0	3.81723	0	0
LNC_000291	XLOC_011954	--	lincRNA	0	3.90113	0	0
LNC_003911	XLOC_252006	--	lincRNA	2.14535	7.86796	0	0
LNC_003702	XLOC_236563	--	lincRNA	0	0	1e-05	0
LNC_007925	XLOC_544806	--	lincRNA	0	0	3.2e-05	0
LNC_000046	XLOC_000640	--	lincRNA	0.053528	0	0.000107	0
LNC_002014	XLOC_131436	--	lincRNA	0.002044	1.24941	0.000124	0
LNC_006881	XLOC_479286	--	lincRNA	0	0	0.00014	0
LNC_005885	XLOC_393071	--	lincRNA	3.4e-05	0.062265	0.000163	0
LNC_004696	XLOC_306347	--	lincRNA	0	0	0.001241	0
LNC_006396	XLOC_439070	--	lincRNA	0.004816	0.019624	0.00153	0
LNC_006919	XLOC_481765	--	lincRNA	0.011147	0	0.001568	0
LNC_007679	XLOC_520731	--	lincRNA	0	0	0.001624	0
LNC_006392	XLOC_439070	--	lincRNA	0	0.013528	0.001679	0
LNC_004226	XLOC_277365	--	antisense_lncRNA	0.000228	0	0.002076	0
LNC_005438	XLOC_365179	--	lincRNA	0	0	0.00214	0
LNC_007761	XLOC_527382	--	lincRNA	0	0	0.002149	0
LNC_003569	XLOC_228378	--	antisense_lncRNA	0.05109	0.182671	0.002939	0
LNC_004648	XLOC_303661	--	lincRNA	0	0	0.002979	0
LNC_001014	XLOC_060375	--	lincRNA	0.009435	0	0.003069	0
LNC_003778	XLOC_242544	--	lincRNA	0	0.042349	0.003071	0
LNC_006358	XLOC_436109	--	antisense_lncRNA	0	0	0.003135	0
LNC_003891	XLOC_250153	--	lincRNA	0.006028	0.020189	0.003722	0
LNC_005678	XLOC_377827	--	lincRNA	0	0	0.003895	0
LNC_005149	XLOC_343287	--	lincRNA	0	0	0.003914	0
LNC_005437	XLOC_365150	--	antisense_lncRNA	0	0	0.004048	0
LNC_002126	XLOC_141496	--	lincRNA	0	0	0.00417	0
LNC_000191	XLOC_003963	--	lincRNA	0	0.008614	0.004231	0
LNC_003547	XLOC_227022	--	lincRNA	0	0	0.004515	0
LNC_005395	XLOC_361588	--	lincRNA	0	0	0.00452	0
LNC_005905	XLOC_394784	--	antisense_lncRNA	0	0	0.00482	0
LNC_002308	XLOC_158360	--	antisense_lncRNA	0.009372	0	0.004823	0
LNC_004941	XLOC_325812	--	lincRNA	0.054918	0	0.004987	0
LNC_005742	XLOC_385974	--	lincRNA	0	0.014015	0.005108	0
LNC_006521	XLOC_448019	--	lincRNA	0.03102	0.017363	0.005648	0
LNC_006350	XLOC_435548	--	lincRNA	0.051641	0	0.005697	0
LNC_007333	XLOC_500881	--	lincRNA	0.002131	0	0.005755	0
LNC_000951	XLOC_055902	--	lincRNA	0	0	0.005786	0
LNC_005301	XLOC_353274	--	antisense_lncRNA	0	0	0.005938	0
LNC_000920	XLOC_053117	--	lincRNA	0	0.012756	0.006244	0
LNC_002419	XLOC_167418	--	antisense_lncRNA	0.0176	0	0.006793	0
LNC_001298	XLOC_078454	--	antisense_lncRNA	0.114362	0	0.007371	0
LNC_002761	XLOC_186101	--	antisense_lncRNA	0	0.092982	0.007453	0
LNC_004796	XLOC_314243	--	lincRNA	0.073781	0	0.007851	0
LNC_004690	XLOC_305976	--	lincRNA	0	0	0.008084	0
LNC_005490	XLOC_369538	--	lincRNA	0	0.002143	0.008338	0
LNC_006197	XLOC_422176	--	lincRNA	0	0.05773	0.008705	0
LNC_006543	XLOC_449952	--	lincRNA	0	0.073115	0.008948	0
LNC_005623	XLOC_373077	--	lincRNA	0	0	0.009037	0
LNC_001703	XLOC_107164	--	antisense_lncRNA	0	0	0.009147	0
LNC_007426	XLOC_506366	--	antisense_lncRNA	0	0	0.009193	0
LNC_006990	XLOC_488404	--	antisense_lncRNA	0	0	0.009331	0
LNC_007805	XLOC_533105	--	antisense_lncRNA	0	0	0.009382	0
LNC_004190	XLOC_275251	--	lincRNA	0.08956	0	0.009638	0
LNC_004660	XLOC_304103	--	antisense_lncRNA	0	0	0.009663	0
LNC_001110	XLOC_068060	--	antisense_lncRNA	0	0	0.010233	0
LNC_001885	XLOC_119238	--	antisense_lncRNA	0	0.002625	0.010282	0
LNC_000328	XLOC_014294	--	lincRNA	0	0	0.010365	0
LNC_002441	XLOC_168703	--	lincRNA	0	0	0.010569	0
LNC_007650	XLOC_519359	--	lincRNA	0	0	0.010885	0
LNC_005704	XLOC_382386	--	antisense_lncRNA	0	0.015602	0.011457	0
LNC_001348	XLOC_081426	--	lincRNA	0	0	0.011489	0
LNC_001189	XLOC_074287	--	lincRNA	0	0	0.011565	0
LNC_005385	XLOC_360115	--	lincRNA	0	0	0.011583	0
LNC_003474	XLOC_222854	--	antisense_lncRNA	0	0	0.012497	0
LNC_000523	XLOC_026339	--	antisense_lncRNA	0	0	0.012732	0
LNC_004212	XLOC_275911	--	lincRNA	0	0.00793	0.01319	0
LNC_000661	XLOC_035594	--	lincRNA	0	0.054399	0.013272	0
LNC_000464	XLOC_021848	--	antisense_lncRNA	0.022511	0.039893	0.013973	0
LNC_000372	XLOC_015748	--	antisense_lncRNA	0	0.00605	0.014082	0
LNC_004493	XLOC_293779	--	lincRNA	0	0.011797	0.014134	0
LNC_002657	XLOC_181665	--	lincRNA	0	0	0.014232	0
LNC_001872	XLOC_118323	--	lincRNA	0.036642	0.087847	0.014335	0
LNC_007512	XLOC_511164	--	lincRNA	0	0	0.014582	0
LNC_007335	XLOC_500936	--	lincRNA	0	0.025228	0.014582	0
LNC_005491	XLOC_369538	--	lincRNA	0	0	0.014604	0
LNC_003117	XLOC_209012	--	antisense_lncRNA	0	0	0.014659	0
LNC_002083	XLOC_137777	--	antisense_lncRNA	0	0	0.014685	0
LNC_007937	XLOC_545136	--	antisense_lncRNA	0	0	0.014929	0
LNC_006474	XLOC_444504	--	lincRNA	0	0	0.015067	0
LNC_003016	XLOC_199371	--	antisense_lncRNA	0.177173	0.071488	0.0151	0
LNC_006841	XLOC_476414	--	lincRNA	0	0.015434	0.015162	0
LNC_000635	XLOC_033879	--	lincRNA	0	0	0.015312	0
LNC_000021	XLOC_000419	--	lincRNA	0	0	0.015349	0
LNC_007325	XLOC_500386	--	antisense_lncRNA	0	0.030693	0.015351	0
LNC_002005	XLOC_130530	--	antisense_lncRNA	0	0.029226	0.015537	0
LNC_000590	XLOC_029966	--	lincRNA	0	0	0.015728	0
LNC_003276	XLOC_217085	--	antisense_lncRNA	0	0	0.01637	0
LNC_000472	XLOC_022615	--	lincRNA	0.037869	0.034806	0.016565	0
LNC_001146	XLOC_070955	--	antisense_lncRNA	0	0	0.016762	0
LNC_000340	XLOC_014601	--	lincRNA	0.048955	0.042002	0.017213	0
LNC_007828	XLOC_533938	--	lincRNA	0	0.004541	0.01734	0
LNC_000173	XLOC_002859	--	antisense_lncRNA	0	0.035546	0.017401	0
LNC_001105	XLOC_067426	--	antisense_lncRNA	0	0	0.017548	0
LNC_005963	XLOC_402212	--	lincRNA	0	0.043106	0.017614	0
LNC_000040	XLOC_000491	--	lincRNA	0	0	0.018088	0
LNC_006544	XLOC_450143	--	antisense_lncRNA	0	0.024766	0.018145	0
LNC_000094	XLOC_000982	--	lincRNA	0	0	0.018229	0
LNC_000288	XLOC_011911	--	lincRNA	0.036426	0.076458	0.018746	0
LNC_007313	XLOC_499440	--	lincRNA	0.052953	0	0.018765	0
LNC_000457	XLOC_021154	--	lincRNA	0	0.020853	0.018828	0
LNC_007935	XLOC_545136	--	antisense_lncRNA	0.041553	0	0.019055	0
LNC_006709	XLOC_464472	--	antisense_lncRNA	0	0.024933	0.019062	0
LNC_002069	XLOC_136468	--	lincRNA	0.002474	0	0.019101	0
LNC_004257	XLOC_280054	--	lincRNA	0	0	0.019125	0
LNC_005689	XLOC_380414	--	lincRNA	0	0.010059	0.019282	0
LNC_003878	XLOC_249196	--	lincRNA	0.018352	0.014846	0.019416	0
LNC_006816	XLOC_473754	--	antisense_lncRNA	0	0.00323	0.019499	0
LNC_005179	XLOC_346034	--	lincRNA	0	0	0.019658	0
LNC_004898	XLOC_322955	--	lincRNA	0.002572	0.026366	0.019698	0
LNC_004784	XLOC_313615	--	lincRNA	0	0	0.019751	0
LNC_000909	XLOC_052448	--	lincRNA	0	0	0.020013	0
LNC_000330	XLOC_014469	--	lincRNA	0	0	0.020302	0
LNC_005389	XLOC_360647	--	lincRNA	0	0	0.020535	0
LNC_007104	XLOC_497233	--	lincRNA	0	0	0.020792	0
LNC_001856	XLOC_116543	--	antisense_lncRNA	0.352313	0.024216	0.021028	0
LNC_007706	XLOC_522837	--	lincRNA	0	0	0.021136	0
LNC_005630	XLOC_373828	--	lincRNA	0	0	0.021748	0
LNC_000300	XLOC_011954	--	lincRNA	0.060654	0.018929	0.021838	0
LNC_007482	XLOC_509212	--	lincRNA	0.010726	0.011276	0.021859	0
LNC_006315	XLOC_432320	--	lincRNA	0.003533	0.019776	0.022118	0
LNC_005994	XLOC_404397	--	lincRNA	0	0	0.022122	0
LNC_006576	XLOC_452303	--	antisense_lncRNA	0.085968	0.163591	0.022133	0
LNC_001837	XLOC_114427	--	lincRNA	0.053535	0.061473	0.022252	0
LNC_002347	XLOC_161049	--	antisense_lncRNA	0	0	0.022835	0
LNC_003822	XLOC_245562	--	lincRNA	0.092388	0.307553	0.022874	0
LNC_005849	XLOC_391522	--	lincRNA	0	0	0.022968	0
LNC_004763	XLOC_311561	--	lincRNA	0	0	0.023097	0
LNC_002452	XLOC_169363	--	lincRNA	0	0	0.023334	0
LNC_002182	XLOC_147481	--	antisense_lncRNA	0	0	0.023432	0
LNC_001169	XLOC_072312	--	lincRNA	0	0	0.023466	0
LNC_004177	XLOC_274618	--	lincRNA	0	0	0.023701	0
LNC_002692	XLOC_183390	--	antisense_lncRNA	0.017062	0.040038	0.023742	0
LNC_004502	XLOC_294228	--	antisense_lncRNA	0	0	0.023839	0
LNC_001952	XLOC_124433	--	lincRNA	0	0	0.024064	0
LNC_000999	XLOC_059706	--	lincRNA	0	0	0.024149	0
LNC_000987	XLOC_058318	--	lincRNA	0	0	0.024215	0
LNC_004488	XLOC_293483	--	lincRNA	0	0.059016	0.024328	0
LNC_000350	XLOC_014605	--	lincRNA	0	0	0.024407	0
LNC_006650	XLOC_459254	--	lincRNA	0.029462	0	0.024438	0
LNC_004651	XLOC_303728	--	lincRNA	0	0	0.024581	0
LNC_000452	XLOC_020770	--	lincRNA	0.00805	0.054458	0.024772	0
LNC_007729	XLOC_524887	--	lincRNA	0	0	0.02486	0
LNC_005492	XLOC_369538	--	lincRNA	0	0	0.025024	0
LNC_004432	XLOC_290377	--	lincRNA	0	0	0.026201	0
LNC_000806	XLOC_043858	--	lincRNA	0	0.009	0.026525	0
LNC_006752	XLOC_467715	--	lincRNA	0	0	0.026569	0
LNC_006470	XLOC_444307	--	lincRNA	0	0.011899	0.02708	0
LNC_001572	XLOC_097118	--	lincRNA	0.02122	0.057107	0.027086	0
LNC_007817	XLOC_533402	--	antisense_lncRNA	0	0.384834	0.027527	0
LNC_004708	XLOC_307126	--	lincRNA	0	0	0.027555	0
LNC_003913	XLOC_252006	--	lincRNA	0	0	0.027767	0
LNC_005292	XLOC_352934	--	antisense_lncRNA	0	0.018712	0.028763	0
LNC_003692	XLOC_236454	--	lincRNA	0	0	0.028887	0
LNC_005728	XLOC_384764	--	lincRNA	0	0.164979	0.0289	0
LNC_002704	XLOC_183775	--	antisense_lncRNA	0	0	0.029147	0
LNC_006012	XLOC_405685	--	lincRNA	0	0	0.029534	0
LNC_006253	XLOC_426725	--	lincRNA	0	0	0.029773	0
LNC_000820	XLOC_044709	--	lincRNA	0	0	0.029876	0
LNC_002701	XLOC_183628	--	antisense_lncRNA	0.038714	0.213663	0.029885	0
LNC_002876	XLOC_192989	--	antisense_lncRNA	0	0	0.030215	0
LNC_004192	XLOC_275255	--	lincRNA	0	0	0.030777	0
LNC_002398	XLOC_165530	--	lincRNA	0.113977	0.01049	0.030913	0
LNC_006103	XLOC_412945	--	lincRNA	0	0	0.030999	0
LNC_004045	XLOC_261943	--	lincRNA	0	0	0.031243	0
LNC_005481	XLOC_369076	--	antisense_lncRNA	0	0	0.031243	0
LNC_001976	XLOC_128258	--	lincRNA	0	0	0.031593	0
LNC_007566	XLOC_512982	--	lincRNA	0.389749	0	0.031669	0
LNC_004498	XLOC_294058	--	antisense_lncRNA	0	0	0.032109	0
LNC_007965	XLOC_548115	--	lincRNA	0	0	0.032518	0
LNC_001643	XLOC_101593	--	lincRNA	0	0	0.032882	0
LNC_004094	XLOC_266071	--	lincRNA	0.031197	0	0.032922	0
LNC_006827	XLOC_474655	--	lincRNA	0	0	0.032987	0
LNC_006663	XLOC_460147	--	lincRNA	0	0.010618	0.033179	0
LNC_000800	XLOC_043528	--	antisense_lncRNA	0.081578	0.116652	0.033215	0
LNC_001290	XLOC_078006	--	antisense_lncRNA	0	0.017008	0.033303	0
LNC_005914	XLOC_396525	--	lincRNA	0	0	0.034036	0
LNC_006669	XLOC_460770	--	lincRNA	0	0.005829	0.034183	0
LNC_002688	XLOC_183104	--	antisense_lncRNA	0	0	0.034437	0
LNC_000245	XLOC_007454	--	lincRNA	0	0	0.034586	0
LNC_004479	XLOC_293099	--	lincRNA	0	0	0.034649	0
LNC_001813	XLOC_113074	--	antisense_lncRNA	0	0	0.034763	0
LNC_007708	XLOC_522837	--	lincRNA	0.351199	0	0.034881	0
LNC_002823	XLOC_190161	--	antisense_lncRNA	0	0	0.034907	0
LNC_005274	XLOC_352082	--	antisense_lncRNA	0	0	0.03495	0
LNC_004604	XLOC_299530	--	lincRNA	0.010752	0	0.036257	0
LNC_006331	XLOC_433306	--	lincRNA	0	0	0.036526	0
LNC_001938	XLOC_123178	--	lincRNA	0	0	0.036741	0
LNC_000586	XLOC_029617	--	antisense_lncRNA	0	0.063196	0.036871	0
LNC_004067	XLOC_263807	--	antisense_lncRNA	0.005664	0	0.036901	0
LNC_004306	XLOC_284252	--	lincRNA	0	0.068775	0.037316	0
LNC_001757	XLOC_109475	--	lincRNA	0.084883	0.114983	0.037567	0
LNC_007596	XLOC_515299	--	lincRNA	0.022142	0	0.037831	0
LNC_002253	XLOC_154446	--	lincRNA	0	0	0.038061	0
LNC_003892	XLOC_250702	--	lincRNA	0.017234	0.040734	0.038401	0
LNC_006878	XLOC_479242	--	lincRNA	0	0	0.038498	0
LNC_001934	XLOC_122957	--	lincRNA	0	0	0.038782	0
LNC_001129	XLOC_069895	--	lincRNA	0	0	0.039344	0
LNC_005466	XLOC_367396	--	antisense_lncRNA	0	0.047482	0.039962	0
LNC_006527	XLOC_449075	--	lincRNA	0	0.013562	0.039968	0
LNC_006812	XLOC_473326	--	lincRNA	0	0	0.04052	0
LNC_005376	XLOC_359407	--	lincRNA	0	0	0.041611	0
LNC_006637	XLOC_457995	--	lincRNA	0	0	0.04176	0
LNC_007591	XLOC_515062	--	lincRNA	0	0	0.041956	0
LNC_006796	XLOC_471907	--	antisense_lncRNA	0	0.623083	0.042848	0
LNC_007112	XLOC_497285	--	lincRNA	0.387292	0.070469	0.043452	0
LNC_003736	XLOC_237909	--	lincRNA	0	0	0.043801	0
LNC_004533	XLOC_295661	--	lincRNA	0	0.302969	0.043957	0
LNC_001429	XLOC_086620	--	lincRNA	0.042747	0.042754	0.043988	0
LNC_007409	XLOC_505412	--	lincRNA	0	0.294924	0.044086	0
LNC_004576	XLOC_298033	--	antisense_lncRNA	0	0.579086	0.044259	0
LNC_000555	XLOC_028370	--	antisense_lncRNA	0	0	0.044355	0
LNC_005216	XLOC_349438	--	lincRNA	0	0	0.044558	0
LNC_001003	XLOC_059759	--	antisense_lncRNA	0	0	0.044638	0
LNC_000775	XLOC_041063	--	lincRNA	0	0.04013	0.044704	0
LNC_007101	XLOC_497233	--	lincRNA	0	0	0.044885	0
LNC_003072	XLOC_203911	--	lincRNA	0.31303	1.76428	0.044916	0
LNC_002169	XLOC_146453	--	lincRNA	0	0	0.04492	0
LNC_007584	XLOC_514232	--	antisense_lncRNA	0.00391	0.057966	0.045403	0
LNC_005986	XLOC_404150	--	lincRNA	0	0	0.045486	0
LNC_002705	XLOC_183915	--	lincRNA	0	0	0.045695	0
LNC_000854	XLOC_047808	--	lincRNA	0.047704	0.062817	0.046127	0
LNC_006672	XLOC_461263	--	lincRNA	0.140209	0.121062	0.046236	0
LNC_004645	XLOC_303225	--	lincRNA	0	0	0.046473	0
LNC_000394	XLOC_016687	--	antisense_lncRNA	0	0	0.046943	0
LNC_004061	XLOC_263389	--	lincRNA	0	0	0.047053	0
LNC_005682	XLOC_378248	--	lincRNA	0	0	0.047175	0
LNC_002667	XLOC_182474	--	antisense_lncRNA	0	0.089324	0.047282	0
LNC_007427	XLOC_506647	--	lincRNA	0.053835	0.139262	0.047494	0
LNC_002008	XLOC_130903	--	lincRNA	0	0	0.048038	0
LNC_004217	XLOC_276481	--	lincRNA	0.085165	0	0.048329	0
LNC_001426	XLOC_086598	--	lincRNA	0.151734	0	0.049281	0
LNC_000831	XLOC_046298	--	antisense_lncRNA	0.141934	0	0.049328	0
LNC_002597	XLOC_178039	--	lincRNA	0	0	0.049357	0
[truncated: 2,741 more rows]

## Sheet: novel lncRNA_FPKM chromatin
Transcript_id	Gene_id	Official_Symbol	Gene_type	MC_un	MC_30m	MC_3	MC_24
[truncated: 6,198 more rows]

[truncated: 2 more sheets: TUCP_FPKM soluble, TUCP_FPKM chromatin]
