# Supplementary material for: Cellular fractionation reveals transcriptome responses of human fibroblasts to UV-C irradiation
Source: Cell Death Dis. 2022 Feb 24;13(2):177. doi: 10.1038/s41419-022-04634-x (PMC8873393; doi:10.1038/s41419-022-04634-x)
Supplement: Supplementary file 13 — Dataset 7 [file 41419_2022_4634_MOESM13_ESM.xlsx]

## Sheet: annotated lncRNA cluster 1
chr_unt	chr_30min	chr_3h	chr_24h	sol_unt	sol_30min	sol_3h	sol_24h	Transcript ID
-0.487939	2.26568	0.661951	-0.487939	-0.487939	-0.487939	-0.487939	-0.487939	ENST00000512206.1
-0.353553	2.47487	-0.353553	-0.353553	-0.353553	-0.353553	-0.353553	-0.353553	ENST00000501855.6
-0.471387	2.32714	-0.471387	0.501178	-0.471387	-0.471387	-0.471387	-0.471387	ENST00000441006.5
-0.511218	2.13687	-0.511218	0.930435	-0.511218	-0.511218	-0.511218	-0.511218	ENST00000634986.1
-0.353553	2.47487	-0.353553	-0.353553	-0.353553	-0.353553	-0.353553	-0.353553	ENST00000636391
-0.353553	2.47487	-0.353553	-0.353553	-0.353553	-0.353553	-0.353553	-0.353553	ENST00000512096.5
-0.353553	2.47487	-0.353553	-0.353553	-0.353553	-0.353553	-0.353553	-0.353553	ENST00000555024.1
-0.353553	2.47487	-0.353553	-0.353553	-0.353553	-0.353553	-0.353553	-0.353553	ENST00000439423.1
-0.353553	2.47487	-0.353553	-0.353553	-0.353553	-0.353553	-0.353553	-0.353553	ENST00000420081.1
-0.353553	2.47487	-0.353553	-0.353553	-0.353553	-0.353553	-0.353553	-0.353553	ENST00000456189.2
-0.353553	2.47487	-0.353553	-0.353553	-0.353553	-0.353553	-0.353553	-0.353553	ENST00000582938.1
-0.353553	2.47487	-0.353553	-0.353553	-0.353553	-0.353553	-0.353553	-0.353553	ENST00000598950.1
-0.353553	2.47487	-0.353553	-0.353553	-0.353553	-0.353553	-0.353553	-0.353553	ENST00000435617.1
-0.353553	2.47487	-0.353553	-0.353553	-0.353553	-0.353553	-0.353553	-0.353553	ENST00000414128.1
-0.353553	2.47487	-0.353553	-0.353553	-0.353553	-0.353553	-0.353553	-0.353553	ENST00000503589.1
-0.485619	2.40725	-0.103174	0.124019	-0.485619	-0.485619	-0.485619	-0.485619	ENST00000422048.5
-0.353553	2.47487	-0.353553	-0.353553	-0.353553	-0.353553	-0.353553	-0.353553	ENST00000437194.1
-0.435733	2.41248	0.201919	-0.435733	-0.435733	-0.435733	-0.435733	-0.435733	ENST00000566440.1
-0.353553	2.47487	-0.353553	-0.353553	-0.353553	-0.353553	-0.353553	-0.353553	ENST00000558042.1
-0.353553	2.47487	-0.353553	-0.353553	-0.353553	-0.353553	-0.353553	-0.353553	ENST00000518600.1
-0.353553	2.47487	-0.353553	-0.353553	-0.353553	-0.353553	-0.353553	-0.353553	ENST00000455246.5
-0.599035	2.02039	-0.0821266	1.05691	-0.599035	-0.599035	-0.599035	-0.599035	ENST00000417011.1
-0.453171	2.37717	-0.453171	0.341853	-0.453171	-0.453171	-0.453171	-0.453171	ENST00000569928.1
-0.353553	2.47487	-0.353553	-0.353553	-0.353553	-0.353553	-0.353553	-0.353553	ENST00000522711.2
-0.536571	1.82207	-0.536571	1.39736	-0.536571	-0.536571	-0.536571	-0.536571	ENST00000313957.7
-0.533729	1.88685	-0.533729	1.31553	-0.533729	-0.533729	-0.533729	-0.533729	ENST00000598667.1
-0.360044	2.47111	-0.220059	-0.360844	-0.382541	-0.382541	-0.382541	-0.382541	ENST00000602772.5
0.186102	2.18349	-0.600027	0.630549	-0.600027	-0.600027	-0.600027	-0.600027	ENST00000548203.1
-0.254071	2.47284	-0.369795	-0.369795	-0.369795	-0.369795	-0.369795	-0.369795	ENST00000473849
-0.0648824	2.45792	-0.398839	-0.398839	-0.398839	-0.398839	-0.398839	-0.398839	ENST00000614522.1
0.0364341	2.44402	-0.413409	-0.413409	-0.413409	-0.413409	-0.413409	-0.413409	ENST00000476204.5
0.349649	2.07362	0.50189	0.116205	-0.76034	-0.76034	-0.76034	-0.76034	ENST00000439407.1
-0.113499	2.37239	-0.506669	0.274453	-0.506669	-0.506669	-0.506669	-0.506669	ENST00000547364.1
-0.255654	2.42644	-0.12657	-0.0136442	-0.507644	-0.507644	-0.507644	-0.507644	ENST00000450996.1
0.683239	2.25669	-0.489988	-0.489988	-0.489988	-0.489988	-0.489988	-0.489988	ENST00000438762.1
0.0996226	2.03811	0.661269	0.256069	-0.763766	-0.763766	-0.763766	-0.763766	ENST00000507023.1
0.0851384	2.37874	-0.514341	0.107828	-0.514341	-0.514341	-0.514341	-0.514341	ENST00000417987.1
-0.000752161	2.33009	0.334719	-0.355683	-0.577093	-0.577093	-0.577093	-0.577093	ENST00000524768.1
0.163195	2.37876	-0.342039	-0.011052	-0.547215	-0.547215	-0.547215	-0.547215	ENST00000560714.1
0.508524	1.98043	-0.0343622	0.645084	-0.774918	-0.774918	-0.774918	-0.774918	ENST00000416507.1
0.100462	2.35223	0.0135573	-0.0548089	-0.602859	-0.602859	-0.602859	-0.602859	ENST00000438158.1
-0.123956	2.04855	0.0126666	0.889213	-0.706617	-0.706617	-0.706617	-0.706617	ENST00000498736
0.123064	2.34993	0.195702	-0.533739	-0.533739	-0.533739	-0.533739	-0.533739	ENST00000523442.5
0.222876	2.28422	-0.568963	0.337713	-0.568963	-0.568963	-0.568963	-0.568963	ENST00000459286
0.287151	2.36948	-0.338623	-0.161825	-0.539045	-0.539045	-0.539045	-0.539045	ENST00000602771.1
0.222878	1.99711	-0.0200586	0.822886	-0.755703	-0.755703	-0.755703	-0.755703	ENST00000608032.1
0.29851	2.36035	-0.160063	-0.271334	-0.556866	-0.556866	-0.556866	-0.556866	ENST00000620300.4
0.16179	2.04503	-0.624708	0.916723	-0.624708	-0.624708	-0.624708	-0.624708	ENST00000609111.1
0.667544	2.18203	0.123448	-0.504745	-0.61707	-0.61707	-0.61707	-0.61707	ENST00000517192
-0.534749	1.86602	-0.534749	-0.534749	-0.534749	-0.534749	-0.534749	1.34247	ENST00000518821.1
0.560889	2.2192	-0.622362	-0.436	-0.622362	-0.622362	-0.622362	0.145359	ENST00000617300.1
-0.743862	1.92354	0.249774	0.993765	-0.743862	-0.743862	-0.743862	-0.191632	ENST00000607169.1
-0.645104	2.05573	0.65192	-0.645104	-0.645104	-0.645104	-0.645104	0.51787	ENST00000581192.1
-0.101235	1.95232	-0.694744	1.1031	-0.694744	-0.694744	-0.694744	-0.17521	ENST00000615051.1
-0.765182	1.99063	-0.0974396	0.537318	-0.765182	-0.765182	-0.765182	0.630221	ENST00000578216.1
0.25951	2.02164	0.74426	-0.528255	-0.818731	-0.818731	-0.818731	-0.0409648	ENST00000420537.1
-0.339485	1.8235	0.0265467	-0.695974	-0.695974	-0.695974	-0.695974	1.27334	ENST00000528692.1
-0.182985	2.36722	0.106755	-0.369409	-0.636337	-0.636337	-0.636337	-0.012568	ENST00000445039.2
-0.355435	2.47485	-0.355435	-0.355435	-0.355435	-0.355435	-0.342237	-0.355435	ENST00000593604.1
0.340356	1.84916	-0.853813	0.487109	-0.853813	-0.853813	-0.776575	0.661391	ENST00000502049.2
-0.495265	2.23182	-0.495265	-0.495265	-0.495265	-0.495265	0.739774	-0.495265	ENST00000558423.1
0.278714	2.18274	-0.636758	0.558764	-0.636758	-0.636758	-0.473186	-0.636758	ENST00000496491.1
-0.429613	2.46362	-0.420384	-0.318266	-0.429613	-0.429613	-0.261289	-0.174845	ENST00000510087.5
0.557194	1.99948	0.719129	-0.692778	-0.692778	-0.692778	-0.50469	-0.692778	ENST00000623313.1
-0.476079	2.1092	0.781873	0.164495	-0.688441	-0.688441	-0.51417	-0.688441	ENST00000621246.1
0.124746	0.930291	-0.818563	0.41091	-0.818563	-0.818563	1.80831	-0.818563	ENST00000443196.1
-0.52317	2.03375	-0.52317	-0.52317	-0.52317	-0.52317	1.10527	-0.52317	ENST00000630986.2
-0.0518461	1.92249	0.698601	0.577942	-0.802804	-0.802804	-0.738778	-0.802804	ENST00000442179.1
-0.574383	2.13332	-0.143827	-0.574383	-0.574383	-0.574383	0.882422	-0.574383	ENST00000560195.1
0.70476	2.13189	0.0152506	-0.417816	-0.767254	-0.767254	-0.132327	-0.767254	ENST00000564226.1
0.20159	2.29367	-0.0187167	-0.611063	-0.772867	-0.772867	0.0387885	-0.358534	ENST00000596320.5
0.427911	2.12268	0.249507	0.177702	-0.750599	-0.726005	-0.750599	-0.750599	ENST00000605480.1
0.417961	1.99548	0.763696	-0.198892	-0.760576	-0.69652	-0.760576	-0.760576	ENST00000618749.1
-0.622512	1.11432	-0.26477	-0.457883	-0.850114	-0.758477	1.94472	-0.105285	ENST00000556194.1
-0.432757	2.43056	-0.432757	-0.432757	-0.432757	-0.37876	-0.432757	0.111986	ENST00000428818.5
-0.299014	2.2387	-0.725481	-0.211171	-0.725481	0.519711	-0.071781	-0.725481	ENST00000420877.1
-0.682706	2.18053	0.379641	-0.248032	-0.682706	0.41869	-0.682706	-0.682706	ENST00000445088.1
0.356453	1.91892	0.674496	0.200773	-0.99294	-0.432007	-0.99294	-0.732758	ENST00000423178.6
0.25874	2.3453	-0.0880449	-0.163641	-0.653163	-0.591937	-0.617071	-0.490188	ENST00000377469.1
0.00753979	1.97673	0.678334	0.230275	-0.969644	-0.82625	-0.969644	-0.127339	ENST00000366116
-0.385788	1.79669	-0.341009	1.39412	-0.677485	-0.43156	-0.677485	-0.677485	ENST00000557828.1
-0.826072	1.10955	0.162455	-0.826072	-0.826072	-0.0664355	1.83655	-0.563905	ENST00000427540.1
-0.557378	2.29819	0.395244	-0.557378	-0.557378	0.0934497	-0.557378	-0.557378	ENST00000502101.2
-0.741398	1.53362	-0.741398	1.45145	-0.741398	-0.423526	0.404051	-0.741398	ENST00000602861.5
0.250752	2.3357	-0.231643	-0.667401	-0.667401	-0.297808	-0.054799	-0.667401	ENST00000552026.1
-0.200405	2.02509	0.672803	0.453009	-0.871749	-0.710939	-0.675765	-0.692044	ENST00000599889.1
0.0756931	2.08349	0.453871	-0.642623	-0.905333	-0.818264	-0.630723	0.383886	ENST00000519751.5
-0.644287	2.07649	-0.0461351	0.946168	-0.644287	-0.500991	-0.542677	-0.644287	ENST00000555313.1
-0.237243	2.11985	-0.0954053	0.799826	-0.812365	-0.576718	-0.812365	-0.385575	ENST00000561999.1
0.204098	2.00978	-0.633697	-0.633697	-0.633697	0.95461	-0.633697	-0.633697	ENST00000565449.1
0.224208	2.27063	-0.404957	0.346609	-0.655438	-0.470172	-0.655438	-0.655438	ENST00000435578.1
-0.35421	2.13713	-0.489291	0.855027	-0.660496	-0.167172	-0.660496	-0.660496	ENST00000415065.2
0.328202	2.10134	-0.304928	0.545926	-0.955936	-0.237413	-0.849112	-0.628076	ENST00000515337.1
-0.551481	2.29615	0.45498	-0.551481	-0.551481	0.00627809	-0.551481	-0.551481	ENST00000507337.1
0.0366057	2.00776	0.1974	0.765977	-0.887781	-0.559407	-0.672773	-0.887781	ENST00000426452.1
-0.30565	1.98483	-0.694642	0.0846111	-0.694642	1.01478	-0.694642	-0.694642	ENST00000433001.1
-1.08563	1.68765	0.0146495	1.24437	-1.08563	-0.298437	-0.0916123	-0.385367	ENST00000495228.1
-1.08957	0.965497	-0.782921	0.615205	-1.3725	0.500193	1.31611	-0.152022	ENST00000381800.3
0.236176	2.16406	0.133299	0.345073	-0.86207	-0.549507	-0.772366	-0.694662	ENST00000521472.5
-0.328726	2.25572	0.274165	0.297254	-0.745135	-0.400418	-0.745135	-0.60773	ENST00000431804.1
-0.0464682	2.38428	-0.306153	-0.628509	-0.628509	-0.18166	0.0355323	-0.628509	ENST00000520594.5
-0.797033	1.98478	-0.797033	-0.797033	-0.797033	0.463369	0.245302	0.494675	ENST00000456582.1
0.101424	1.57743	0.150612	0.12928	-1.37836	0.813663	-1.37836	-0.0156846	ENST00000560059.5
0.383261	1.78969	0.530313	0.100556	-1.04172	0.321336	-1.04172	-1.04172	ENST00000369884.4
0.0827569	0.725562	-0.841769	0.430065	-1.46416	1.68532	0.137358	-0.755134	ENST00000503259.5
-0.586429	1.87858	0.301022	0.863183	-1.04506	-0.0417524	-1.04506	-0.324489	ENST00000614743.1
-0.0353057	2.06851	-0.406019	0.830569	-0.847078	-0.118443	-0.645153	-0.847078	ENST00000455121.3
-0.348163	2.03232	-0.153103	0.770035	-1.12461	-0.427689	0.075092	-0.823881	ENST00000399543.1
-0.421365	1.99446	0.762336	0.313133	-0.959032	-0.123184	-0.740058	-0.826292	ENST00000488584.1
0.523159	2.19228	-0.24663	0.212029	-0.733528	-0.577839	-0.635941	-0.733528	ENST00000449463.1
0.267721	1.37035	-0.683687	-0.151835	-1.06635	1.50207	-0.171935	-1.06635	ENST00000455406.5
-0.359695	2.15505	-0.287245	0.416838	-1.0895	0.215255	-0.829328	-0.221368	ENST00000431097.2
-0.761065	1.35297	-0.282764	-0.622213	-0.761065	-0.530413	-0.191533	1.79608	ENST00000579383.5
-0.768161	1.07795	-0.532729	-0.768161	-0.768161	1.26351	1.26391	-0.768161	ENST00000418954.2
-0.00861127	0.925532	0.153505	-0.714523	-0.770735	1.9563	-0.770735	-0.770735	ENST00000423408.5
-0.784686	1.815	0.58103	-0.797222	-0.797222	0.910405	-0.797222	-0.130081	ENST00000607540.1
-0.768134	1.98092	0.478147	-0.768134	-0.768124	-0.768134	-0.0799624	0.693418	ENST00000571595.5
0.0438712	1.78902	0.561457	0.564899	-1.55169	-0.349861	-0.336972	-0.720722	ENST00000602743.1
0.255446	1.44388	-0.646508	-0.688981	-0.609557	-0.688981	-0.688981	1.62368	ENST00000621689.1
-0.580618	2.1659	0.844354	-0.582459	-0.579376	-0.272645	-0.412693	-0.582459	ENST00000507060.5
-0.210687	2.11904	0.793547	-0.00455939	-0.778666	-0.626709	-0.676621	-0.615344	ENST00000604333.1
-0.444281	2.12016	0.258691	0.329791	-1.04813	-0.873978	0.153566	-0.495827	ENST00000608792.1
-0.245652	2.23158	0.551664	0.0028823	-0.6916	-0.458398	-0.704882	-0.685599	ENST00000494527
0.686888	2.05825	0.0641975	-0.378304	-0.899381	-0.332141	-0.096781	-1.10273	ENST00000369071.4
-0.595088	2.15957	-0.559525	0.714093	-0.585956	-0.631937	0.130781	-0.631937	ENST00000530263.1
-0.245379	2.0891	0.347271	-0.125128	-0.773568	0.494481	-0.893388	-0.893388	ENST00000608917.1
-0.352665	1.88887	-0.241194	-0.402316	-0.522611	-0.802698	-0.802698	1.23531	ENST00000429328.2
-0.180774	2.18405	-0.24056	-0.281318	-0.648564	0.69138	-0.762105	-0.762105	ENST00000438554.2
-0.467306	2.46005	-0.467306	-0.164969	-0.410352	-0.293581	-0.24431	-0.412226	ENST00000433530.5
-0.286357	2.26744	0.634706	-0.548617	-0.468879	-0.501062	-0.548617	-0.548617	ENST00000509202.1
-0.377576	2.4678	-0.386085	-0.172854	-0.393981	-0.344016	-0.407074	-0.386218	ENST00000581816.1
-0.776896	1.0826	-0.776896	-0.776896	-0.490747	0.0146373	-0.2079	1.9321	ENST00000440574.1
-0.781383	1.21094	-0.324786	0.249793	-1.04455	0.00172068	-0.964926	1.65319	ENST00000573187.1
0.3301	2.28083	0.221694	-0.431854	-0.675036	-0.577832	-0.62293	-0.524973	ENST00000594911.5
0.585191	1.98679	0.713086	-0.603737	-0.527476	-0.763849	-0.763849	-0.626154	ENST00000546956.1
-0.572371	2.04057	-0.301606	1.0427	-0.64318	-0.42852	-0.776066	-0.361522	ENST00000442292.2
-1.09107	2.18482	-0.604422	-0.370455	-0.381794	-0.00630644	0.553863	-0.284635	ENST00000499504.7
0.457852	2.10788	-0.445482	0.484873	-0.806948	-0.386393	-0.464389	-0.94739	ENST00000522674.1
-0.414458	1.03722	-0.999012	-0.735949	-0.697931	0.0513548	1.92254	-0.163774	ENST00000418765.5
-0.97339	1.75877	0.626453	0.996678	-0.69883	-0.348776	-0.543743	-0.817165	ENST00000416689.1
-0.447012	2.15283	0.487059	0.246525	-0.792338	-0.103198	-0.63533	-0.90853	ENST00000446489.1
-0.0459713	1.92144	0.438508	0.68426	-1.02755	-0.60503	-0.301351	-1.0643	ENST00000547845.5
-0.881068	1.57035	-0.345771	-0.821382	-0.656339	1.26825	-0.743511	0.609479	ENST00000606441.1
-0.151196	1.95526	0.762306	0.361187	-1.10258	-0.372424	-0.597463	-0.855094	ENST00000330490.3
-0.70445	1.22334	-0.149795	-0.745512	-0.0508897	1.84792	-0.675104	-0.745512	ENST00000610476
0.0309736	2.07812	0.563533	0.314422	-0.89669	-0.721031	-0.64899	-0.720339	ENST00000607397.1
-0.528545	2.40024	-0.385897	-0.519719	-0.477428	0.227198	-0.309637	-0.406216	ENST00000577164.1
-0.257139	1.8602	-0.282267	1.25376	-0.733979	-0.532973	-0.922391	-0.385203	ENST00000414532.6
-0.88927	1.59882	0.656911	-0.88927	0.684445	0.6169	-0.88927	-0.88927	ENST00000584686.1
0.254502	2.24745	0.317568	-0.232053	-0.669827	-0.7207	-0.748643	-0.448294	ENST00000624760.1
0.467227	1.98631	0.48994	0.206489	-0.987599	-0.672378	-0.834734	-0.655257	ENST00000576752.1
0.183156	2.37637	-0.513662	-0.513662	0.00878253	-0.513662	-0.513662	-0.513662	ENST00000518993.1
-0.500223	2.27732	0.433194	-0.467581	-0.524708	-0.642811	0.101858	-0.677049	ENST00000415236.1
0.175188	1.80071	-0.674563	1.22875	-0.571607	-0.647585	-0.935256	-0.375632	ENST00000434398.1
0.610346	2.0948	-0.325436	0.416658	-0.674198	-0.673317	-0.758168	-0.690688	ENST00000520433.5
-0.815393	0.949677	-0.449982	0.417325	-0.347089	1.89044	-0.754021	-0.89096	ENST00000457510.2
-1.50608	1.58284	0.10285	-0.608476	-0.715426	1.12366	0.198567	-0.177927	ENST00000592431.1
-0.275289	2.18634	0.35085	0.440125	-0.64863	-0.684949	-0.707916	-0.660533	ENST00000611214.1
-0.503182	2.31626	0.260915	-0.11796	-0.36467	-0.295757	-0.994219	-0.301386	ENST00000499143.6
-0.495943	2.45175	-0.318989	-0.271245	-0.132548	-0.24114	-0.495943	-0.495943	ENST00000577229
-1.43113	0.928152	-0.162824	-0.077941	-1.09257	1.60852	0.468034	-0.24023	ENST00000514180.5
-0.526597	1.43129	-1.19474	-0.593859	-0.686087	1.18687	-0.494459	0.877581	ENST00000589814.5
-0.563778	2.22156	-0.563778	-0.563778	-0.360849	-0.563778	0.738178	-0.343777	ENST00000429611.7
-0.0383493	2.06551	0.33151	0.558757	-0.375832	-0.848087	-0.758351	-0.935152	ENST00000576696.2
-1.04564	1.5721	-0.412206	0.448166	-0.800849	-0.447631	-0.653796	1.33985	ENST00000520840.5
0.278353	1.65326	0.607712	-0.476581	-1.51642	0.611807	-0.226681	-0.931446	ENST00000437007.1
-0.661437	2.13556	-0.661437	0.409058	-0.460545	-0.659174	-0.661437	0.559408	ENST00000542586.2
-0.33059	1.79878	0.227587	-0.236416	-0.892476	-0.688492	1.12605	-1.00444	ENST00000430494.1
-0.82176	1.69302	-0.605262	1.32851	-0.827339	-0.607996	0.281166	-0.440341	ENST00000442815.1
0.382908	1.96218	0.521669	0.35498	-0.829072	-0.846722	-0.719022	-0.826921	ENST00000420251.5
-0.112994	2.21621	0.0792413	0.292232	-0.867481	-0.038867	-0.778009	-0.790334	ENST00000434547.1
-0.679183	1.82243	-0.679183	-0.679183	1.04593	0.527549	-0.679183	-0.679183	ENST00000619671.1
-0.600021	2.16962	0.263441	0.589347	-0.72392	-0.558978	-0.446708	-0.692778	ENST00000560743.1
-0.349761	2.22997	-0.385606	0.709974	-0.558046	-0.680848	-0.556671	-0.409012	ENST00000451894.6
-1.29057	1.3856	-0.389033	0.487589	-0.552598	1.35561	-0.937502	-0.0590966	ENST00000609837.1
-0.152324	2.1963	-0.0992703	0.373385	-0.712605	-0.678177	-1.01417	0.0868649	ENST00000501169.2
-0.442192	2.42054	-0.521242	-0.359639	-0.603265	-0.294672	-0.291766	0.0922315	ENST00000435024.1
0.159163	1.88387	-0.222284	1.09649	-0.718458	-0.893972	-0.713202	-0.591601	ENST00000505918.5
-0.374419	2.05245	0.598034	0.34641	-0.940616	-0.0905995	-0.722773	-0.868483	ENST00000448093.5
-0.845095	1.47173	-0.176312	-0.845095	-0.0422698	-0.64953	1.62969	-0.54312	ENST00000411573.6
-0.221896	1.62741	-0.45628	0.913099	-1.26032	0.373521	0.239078	-1.21461	ENST00000521021.1
-1.47054	1.80471	0.0178504	-0.283965	0.285156	0.79092	-0.834926	-0.3092	ENST00000611103.1
0.332502	2.03663	0.332224	0.387167	-0.957742	-0.713075	-0.867934	-0.549773	ENST00000612081.1
-0.645209	2.10143	0.292298	0.144772	-0.906073	0.157432	-0.0429836	-1.10167	ENST00000505700.1
-0.433213	2.36268	-0.50515	-0.217961	-0.622372	-0.601648	0.307064	-0.289404	ENST00000623001.3
-0.37004	2.26003	-0.060589	-0.503412	-0.569715	0.438462	-0.96325	-0.231481	ENST00000446184.1
-0.135958	1.39123	0.577707	-1.39869	-1.18189	1.03032	0.217473	-0.500188	ENST00000520357.1
-0.348322	2.23785	-0.781426	-0.0734797	-0.147041	0.390352	-1.00237	-0.275566	ENST00000436592.5
0.155649	2.36628	-0.792185	-0.140052	-0.442537	-0.232032	-0.283078	-0.63205	ENST00000453722.6
-0.666455	1.98285	0.750914	-0.45157	-0.803992	0.530507	-0.553508	-0.78875	ENST00000432195.1
0.174191	2.2292	0.313315	-0.33442	-0.654155	-0.467701	-1.04813	-0.212302	ENST00000620835.1
-0.509733	0.963218	0.313831	-0.748123	-0.458765	1.94028	-0.913106	-0.587605	ENST00000422239.5
0.0613683	2.4283	-0.458196	-0.529351	-0.35197	-0.497091	-0.214214	-0.438844	ENST00000606251.1
0.166349	1.10731	-0.805291	-0.772181	-1.48236	0.285547	1.49078	0.00985506	ENST00000535200.1
0.123367	0.907866	0.0363585	-0.100603	1.67342	-1.55478	-0.956424	-0.1292	ENST00000635176.1
-0.45345	2.27879	-0.263026	-0.193778	0.0479	0.268888	-0.842663	-0.842663	ENST00000535315.5
-0.200561	2.11161	0.295995	0.180834	0.0513152	-0.310464	-0.975432	-1.15329	ENST00000562710.1
-0.239726	2.30685	0.238445	0.0905992	-0.300428	-0.69807	-0.726962	-0.670712	ENST00000566366.1
-0.9513	1.16257	-0.9513	-0.472572	1.45045	0.776181	-0.0627264	-0.9513	ENST00000416150.1
-0.144192	2.07652	-0.766509	0.310258	0.668173	-0.675035	-0.766509	-0.702709	ENST00000586845.1
-0.51312	1.9311	0.576457	0.55462	0.0462407	-1.01519	-0.998079	-0.582031	ENST00000444188.1
-0.631727	1.34062	-0.616011	-0.383478	0.573217	-0.917692	1.52268	-0.887607	ENST00000434999.1
-0.914846	1.58623	-0.914846	-0.559404	1.40102	-0.349339	0.31217	-0.560986	ENST00000609470.5
-1.01699	1.30826	-0.840962	-0.201957	-0.282595	1.77213	-0.286296	-0.45158	ENST00000607572.1
-0.280241	2.41634	-0.172894	-0.144727	-0.136512	-0.668899	-0.668899	-0.344165	ENST00000532864
-0.439068	2.00554	-1.14832	0.497821	0.237878	-0.956471	0.238694	-0.436077	ENST00000577848.1
-0.0177223	2.16699	0.645332	-0.0603536	-0.590405	-0.748092	-0.724792	-0.670961	ENST00000447430.1
-0.745469	2.07207	-0.0898036	0.025259	-0.705853	-0.366098	0.768603	-0.958704	ENST00000444184.5
-0.207319	2.39533	-0.167968	-0.114047	-0.339113	-0.394463	-0.918112	-0.254305	ENST00000451545.1
-1.27386	1.27495	-0.628862	-0.427809	-0.94516	-0.040481	1.33287	0.708351	ENST00000602172.1
0.33029	2.33821	-0.23323	-0.403642	-0.517808	-0.64486	-0.165385	-0.703579	ENST00000557900.1
-1.13708	2.12131	-0.93257	0.0679074	-0.122369	0.461214	-0.234166	-0.224244	ENST00000602763.5
0.0887834	2.04608	-0.792532	-0.723549	0.795032	-0.445916	-0.0628013	-0.905095	ENST00000640420
-1.07092	1.86352	-0.406724	0.897758	-0.538076	0.259559	0.0204042	-1.02552	ENST00000503091.1
-1.35815	1.30721	0.112406	-0.57312	-0.316315	1.62999	-0.284842	-0.517185	ENST00000517910.1
-0.619407	1.86723	-0.549154	1.04119	-0.517448	-0.654414	0.381889	-0.949886	ENST00000419640.1
-0.322201	1.60975	-1.11071	1.39633	-0.845155	-0.0698665	-0.633826	-0.0243202	ENST00000450804.3
-0.673522	2.306	-0.673522	0.0693729	0.16243	0.0255818	-0.649948	-0.566396	ENST00000600379.5
0.563263	2.03814	-0.412311	0.593858	-0.632639	-0.815511	-0.825403	-0.509394	ENST00000457998.2
-0.840797	1.61405	-0.216685	-0.825925	-0.438117	0.684592	-1.06046	1.08334	ENST00000442967.1
0.404444	2.09055	-0.677649	-0.442634	0.658241	-0.677649	-0.677649	-0.677649	ENST00000420309.5
-0.286539	2.30878	0.520476	-0.373578	-0.557367	-0.548017	-0.521182	-0.542569	ENST00000418372.1
-1.32104	1.67844	0.140324	0.612353	0.515536	-0.0456286	-0.276665	-1.30332	ENST00000432368.2
0.49099	1.60958	0.0751825	0.120753	0.183387	-0.654311	-1.91773	0.0921545	ENST00000598599.5
-0.46805	2.24761	0.171623	-0.078312	-0.864222	0.255738	-0.834654	-0.429732	ENST00000413035.5
0.0597617	1.91806	0.574909	0.636156	-0.847786	-0.629185	-0.889971	-0.821945	ENST00000446884.1
-0.191935	2.34001	0.0801582	-0.35917	-0.498661	0.106731	-0.761527	-0.715609	ENST00000527997.1
-0.589251	2.36995	-0.571522	-0.0707993	-0.253352	-0.00688512	-0.0822412	-0.795902	ENST00000553454.1
-1.06408	1.94266	0.897024	-0.440004	-0.943903	0.109887	-0.0681417	-0.433441	ENST00000565098.1
-0.16346	2.10072	0.143133	0.704666	-0.730664	-0.438529	-0.731941	-0.883922	ENST00000424774.1
0.00220746	2.0713	0.346176	-1.16278	-0.735513	-0.808649	0.172572	0.114688	ENST00000519603.1
-0.813605	1.54226	0.161268	1.00157	-0.90687	0.755575	-0.763218	-0.976988	ENST00000473753.2
-1.22599	1.23442	-0.531454	-0.556725	-1.24948	0.806159	0.831485	0.691589	ENST00000418525.1
-0.699784	1.17626	-1.41185	-0.00440758	-0.400782	0.788075	-0.772341	1.32483	ENST00000606367.1
0.541662	1.79335	-0.673861	0.962168	-0.114871	-0.83615	-0.83615	-0.83615	ENST00000511495.1
-0.154803	1.88336	-0.160574	-0.264188	-0.355163	-1.39656	0.984415	-0.536484	ENST00000529783.1
-0.59131	2.11893	0.189721	-0.132389	-0.809464	-0.35987	0.578274	-0.993893	ENST00000475371.5
-0.738797	1.89802	-0.172817	-0.69101	0.978167	0.256693	-0.490559	-1.0397	ENST00000580967.1
-1.97127	1.26612	0.310107	0.122428	0.13287	-0.605114	-0.235284	0.980144	ENST00000415336.1
-0.128285	2.19481	0.138298	0.426792	-0.283839	-0.638706	-0.764715	-0.94435	ENST00000441257.1
-0.00402287	1.38305	-0.660471	-0.871584	1.55701	-0.797998	-0.871584	0.265601	ENST00000523342.1
0.300377	1.68002	-0.230452	0.740245	-0.772306	-0.841802	-1.38603	0.509947	ENST00000600242.1
-0.265174	1.22429	-1.79011	0.2021	-0.27231	1.26922	-0.649131	0.281112	ENST00000444563.5
-0.611176	2.42423	-0.356312	-0.142694	-0.338604	-0.0184457	-0.357385	-0.599614	ENST00000612996.1
-0.83925	1.86645	-0.75611	1.10601	0.0888179	-0.204051	-0.92368	-0.338182	ENST00000420695.1
-0.686006	1.99084	-0.655691	0.895536	-0.114037	0.15837	-0.665154	-0.923859	ENST00000607953.1
-0.817461	2.21353	0.522927	-0.00409739	-0.381094	-0.194079	-0.867664	-0.472059	ENST00000467398.2
0.57443	2.26024	-0.220758	-0.403942	-0.29655	-0.802461	-0.540275	-0.570681	ENST00000427846.1
0.32077	1.28154	-0.89239	-1.88013	0.58029	0.0135533	0.746709	-0.170339	ENST00000427391.1
0.39883	2.15124	-0.241968	0.224301	-0.995553	-0.424014	-0.160124	-0.952717	ENST00000482677.5
-0.727431	2.12311	-0.727431	-0.727431	0.722582	-0.22615	-0.562183	0.124933	ENST00000417897.1
-0.00910948	2.19559	0.496072	0.0580601	-0.539624	-0.756672	-0.614724	-0.82959	ENST00000409490.5
0.0447781	2.15521	0.168316	0.443672	-0.846705	-0.438633	-0.600093	-0.926543	ENST00000427306.2
-1.93999	1.42834	-0.357691	0.540362	-0.248735	-0.439756	0.550505	0.466961	ENST00000623215.1
-1.61688	1.8239	0.36879	-0.51488	-0.0188173	0.529348	0.041476	-0.612932	ENST00000380711.3
-0.209281	2.20989	-0.447829	0.0259637	-0.5253	0.539751	-0.928836	-0.664356	ENST00000570024.1
-0.582049	1.19929	0.244664	-0.125556	1.74679	-0.931826	-0.886263	-0.665043	ENST00000464115.1
-1.49385	1.40552	-0.160126	-1.14566	-0.216501	1.06497	0.0229929	0.522656	ENST00000606615.1
-0.348576	2.34778	0.382945	-0.286363	-0.510017	-0.626854	-0.59115	-0.367767	ENST00000565283.1
0.19971	2.18531	-0.421119	0.569189	-0.458234	-0.588914	-0.848837	-0.637105	ENST00000604369.5
-0.347403	2.38558	-0.232779	0.197017	-0.56319	-0.242635	-0.557368	-0.639222	ENST00000615559.1
-0.566341	1.04817	0.0711993	-1.01382	-0.452255	-0.615717	-0.417889	1.94665	ENST00000544553.1
-0.225024	2.14722	-0.0488915	-0.19076	0.0561125	-0.969388	0.343807	-1.11308	ENST00000435800.6
-0.637162	1.90725	-0.390225	0.42455	-0.6332	0.887965	-1.11048	-0.448699	ENST00000608273.1
0.0592848	1.93313	0.691207	0.454734	-0.676626	-0.583422	-1.01895	-0.859352	ENST00000521383.5
0.432394	1.81458	0.305727	0.550042	-0.924035	-0.0598875	-0.954079	-1.16474	ENST00000609285.5
0.214802	1.8909	0.6823	0.303889	-0.733214	-0.278647	-1.18485	-0.89518	ENST00000594708.1
-0.446163	1.79096	-0.0237706	-0.432465	-0.431809	1.29651	-0.850036	-0.903233	ENST00000623093.1
-1.07116	1.49281	0.668495	-0.157488	-0.323327	0.957477	-0.111196	-1.4556	ENST00000624641.1
-0.462471	1.31135	0.542665	-1.8135	0.848671	0.530286	-0.587703	-0.369298	ENST00000547834.1
-0.730151	2.09777	-0.166607	-0.503379	-1.20647	-0.2032	0.487809	0.224229	ENST00000421004.3
-0.787202	2.1102	0.152541	0.6771	-0.727053	-0.421233	-0.845139	-0.15921	ENST00000474814.1
-0.0672786	2.10781	0.574765	-0.158069	0.029451	-0.528716	-0.984581	-0.973379	ENST00000321517.3
-1.60344	1.24389	-0.69154	-0.195258	0.443391	1.36737	-0.546571	-0.0178403	ENST00000622671.1
-0.559181	2.0447	0.287161	0.756502	-0.834131	-0.289284	-0.497711	-0.908059	ENST00000380722.2
0.0414177	1.98872	-0.616453	-0.242459	-0.35896	-0.458028	0.872428	-1.22667	ENST00000440326.1
-0.0434747	1.67707	-0.722954	-1.52812	0.261049	-0.64095	0.917836	0.0795441	ENST00000451809.5
-1.23124	1.94434	-0.926796	-0.142804	-0.431013	-0.273395	0.552308	0.5086	ENST00000606714.5
-0.612689	1.90315	0.53684	0.838921	-0.304387	-0.720182	-0.981759	-0.659898	ENST00000608678.5
-0.783557	1.13804	-0.3164	0.0143445	-0.360377	1.75058	-1.33597	-0.106666	ENST00000511010.1
-0.837717	1.22987	0.291507	0.472403	-0.980311	1.4016	-0.396238	-1.18111	ENST00000610979.1
-0.937879	1.90015	0.675541	-0.555069	0.337242	0.118743	-0.303693	-1.23503	ENST00000531602.1
0.0559374	2.1601	0.463849	0.177565	-0.828073	-0.580737	-0.64712	-0.80152	ENST00000467666.2
-0.432448	1.72727	0.794575	-0.859356	-0.357236	-0.45985	0.802318	-1.21527	ENST00000513752.5
0.199206	2.0773	0.334437	0.4426	-0.717415	-0.730153	-0.802616	-0.803362	ENST00000602984.1
0.122334	1.90303	0.473783	0.724906	-0.843887	-0.716954	-0.78548	-0.87773	ENST00000623640.1
-0.0289774	2.10334	0.828115	-0.216503	-0.715136	-0.569237	-0.589528	-0.812076	ENST00000577700.5
0.182748	2.08964	-0.220084	0.755567	-0.735963	-0.648413	-0.659542	-0.763952	ENST00000521951.1
-0.79929	2.07308	0.388016	0.535044	-0.64252	-0.246186	-0.268353	-1.0398	ENST00000461448.5
0.543837	2.02269	-0.618092	-0.190192	-0.470926	-0.238402	0.301995	-1.35091	ENST00000522718.5
-0.791697	2.16136	0.531964	-0.794111	0.284804	-0.664749	-0.349069	-0.378507	ENST00000430245.5
0.497336	1.4886	-1.22734	-0.216824	-0.795385	-1.1553	0.812822	0.596089	ENST00000636560
0.0260174	2.36021	-0.15983	0.127156	-0.59319	-0.548712	-0.606123	-0.60553	ENST00000478845.2
-0.506222	2.04535	0.689083	-0.160945	-0.735469	0.24008	-0.450097	-1.12178	ENST00000561289.1
-1.12276	2.11472	0.102872	-0.46608	-0.95559	0.345003	0.0509439	-0.069107	ENST00000586949.1
0.228696	2.00413	-0.789585	-0.446026	0.189456	-0.142923	0.346391	-1.39014	ENST00000505339.1
-0.202277	2.06182	0.595198	0.451726	-0.827428	-0.591022	-0.678331	-0.809686	ENST00000431043.1
0.365057	2.30927	-0.058774	-0.522656	-0.776031	-0.418068	-0.253853	-0.644943	ENST00000580867.1
-0.224828	2.08965	-0.0406171	0.870988	-0.673293	-0.642	-0.639873	-0.740024	ENST00000528083.1
-0.161594	2.24736	0.403165	0.0611866	-0.598682	-0.363838	-0.739397	-0.848205	ENST00000526906.1
0.053129	2.26556	0.398649	-0.134851	-0.618367	-0.543053	-0.697546	-0.723517	ENST00000545308.5
0.638813	2.05943	-0.309316	0.406191	-0.576236	-0.48103	-0.959813	-0.778034	ENST00000540904.1
-0.597861	1.99321	-0.52751	-0.6782	-0.545692	0.286599	-0.845364	0.914815	ENST00000563192.1
-0.851241	1.47266	0.548362	0.480696	-0.472441	0.958498	-1.34268	-0.793856	ENST00000596206.2
-0.536811	2.07721	-1.38437	0.469882	-0.215547	0.182609	-0.341862	-0.251112	ENST00000581718.5

## Sheet: annotated lncRNA cluster 2
chr_unt	chr_30min	chr_3h	chr_24h	sol_unt	sol_30min	sol_3h	sol_24h	Transcript ID
-0.353553	-0.353553	2.47487	-0.353553	-0.353553	-0.353553	-0.353553	-0.353553	ENST00000611671
-0.353553	-0.353553	2.47487	-0.353553	-0.353553	-0.353553	-0.353553	-0.353553	ENST00000595886.1
-0.353553	-0.353553	2.47487	-0.353553	-0.353553	-0.353553	-0.353553	-0.353553	ENST00000559954.1
-0.353553	-0.353553	2.47487	-0.353553	-0.353553	-0.353553	-0.353553	-0.353553	ENST00000416842.1
-0.353553	-0.353553	2.47487	-0.353553	-0.353553	-0.353553	-0.353553	-0.353553	ENST00000470427.1
-0.353553	-0.353553	2.47487	-0.353553	-0.353553	-0.353553	-0.353553	-0.353553	ENST00000513329.1
-0.353553	-0.353553	2.47487	-0.353553	-0.353553	-0.353553	-0.353553	-0.353553	ENST00000606279.1
-0.353553	-0.353553	2.47487	-0.353553	-0.353553	-0.353553	-0.353553	-0.353553	ENST00000453039.1
-0.353553	-0.353553	2.47487	-0.353553	-0.353553	-0.353553	-0.353553	-0.353553	ENST00000624199.1
-0.353553	-0.353553	2.47487	-0.353553	-0.353553	-0.353553	-0.353553	-0.353553	ENST00000554693.3
-0.353553	-0.353553	2.47487	-0.353553	-0.353553	-0.353553	-0.353553	-0.353553	ENST00000585571.1
-0.353553	-0.353553	2.47487	-0.353553	-0.353553	-0.353553	-0.353553	-0.353553	ENST00000470449.1
-0.353553	-0.353553	2.47487	-0.353553	-0.353553	-0.353553	-0.353553	-0.353553	ENST00000552063.1
-0.353553	-0.353553	2.47487	-0.353553	-0.353553	-0.353553	-0.353553	-0.353553	ENST00000415628.1
-0.353553	-0.353553	2.47487	-0.353553	-0.353553	-0.353553	-0.353553	-0.353553	ENST00000449453.1
-0.353553	-0.353553	2.47487	-0.353553	-0.353553	-0.353553	-0.353553	-0.353553	ENST00000554773.1
-0.353553	-0.353553	2.47487	-0.353553	-0.353553	-0.353553	-0.353553	-0.353553	ENST00000606513.5
-0.411906	-0.411906	2.44568	0.0257622	-0.411906	-0.411906	-0.411906	-0.411906	ENST00000623365.1
-0.353553	-0.353553	2.47487	-0.353553	-0.353553	-0.353553	-0.353553	-0.353553	ENST00000548900.1
-0.353553	-0.353553	2.47487	-0.353553	-0.353553	-0.353553	-0.353553	-0.353553	ENST00000585496.1
-0.353553	-0.353553	2.47487	-0.353553	-0.353553	-0.353553	-0.353553	-0.353553	ENST00000592198.1
-0.353553	-0.353553	2.47487	-0.353553	-0.353553	-0.353553	-0.353553	-0.353553	ENST00000609511.1
-0.412107	-0.412107	2.44546	0.0271841	-0.412107	-0.412107	-0.412107	-0.412107	ENST00000450310.1
-0.353553	-0.353553	2.47487	-0.353553	-0.353553	-0.353553	-0.353553	-0.353553	ENST00000424657.1
-0.353553	-0.353553	2.47487	-0.353553	-0.353553	-0.353553	-0.353553	-0.353553	ENST00000416453.6
-0.353553	-0.353553	2.47487	-0.353553	-0.353553	-0.353553	-0.353553	-0.353553	ENST00000559714.5
-0.353553	-0.353553	2.47487	-0.353553	-0.353553	-0.353553	-0.353553	-0.353553	ENST00000515888
-0.419025	-0.419025	2.43734	0.0768125	-0.419025	-0.419025	-0.419025	-0.419025	ENST00000603982.1
-0.353553	-0.353553	2.47487	-0.353553	-0.353553	-0.353553	-0.353553	-0.353553	ENST00000585768.5
-0.353553	-0.353553	2.47487	-0.353553	-0.353553	-0.353553	-0.353553	-0.353553	ENST00000469386
-0.418245	-0.418245	2.43831	0.0711587	-0.418245	-0.418245	-0.418245	-0.418245	ENST00000453463.1
-0.353553	-0.353553	2.47487	-0.353553	-0.353553	-0.353553	-0.353553	-0.353553	ENST00000594362.1
-0.353553	-0.353553	2.47487	-0.353553	-0.353553	-0.353553	-0.353553	-0.353553	ENST00000461502.1
-0.353553	-0.353553	2.47487	-0.353553	-0.353553	-0.353553	-0.353553	-0.353553	ENST00000413557.5
-0.364282	-0.364282	2.474	-0.288305	-0.364282	-0.364282	-0.364282	-0.364282	ENST00000594358.5
-0.353553	-0.353553	2.47487	-0.353553	-0.353553	-0.353553	-0.353553	-0.353553	ENST00000589360.1
-0.430926	-0.430926	2.42045	0.165111	-0.430926	-0.430926	-0.430926	-0.430926	ENST00000582008.5
-0.389077	-0.389077	2.4647	-0.130242	-0.389077	-0.389077	-0.389077	-0.389077	ENST00000452284.1
-0.354737	-0.349052	2.47487	-0.35213	-0.354737	-0.354737	-0.354737	-0.354737	ENST00000414763.1
-0.516449	-0.143484	2.34547	0.380264	-0.516449	-0.516449	-0.516449	-0.516449	ENST00000505083.1
-0.4469	-0.183448	2.44277	-0.0248264	-0.4469	-0.4469	-0.4469	-0.4469	ENST00000641382
-0.479129	-0.269446	2.38806	0.277034	-0.479129	-0.479129	-0.479129	-0.479129	ENST00000565623.1
-0.357595	-0.329178	2.47475	-0.357595	-0.357595	-0.357595	-0.357595	-0.357595	ENST00000558174.5
-0.513632	-0.389429	2.23892	0.71867	-0.513632	-0.513632	-0.513632	-0.513632	ENST00000608482.1
-0.571827	0.189588	2.27442	0.395124	-0.571827	-0.571827	-0.571827	-0.571827	ENST00000610332.1
-0.452926	0.33981	2.37775	-0.452926	-0.452926	-0.452926	-0.452926	-0.452926	ENST00000410746
-0.641578	0.496238	2.06966	0.641997	-0.641578	-0.641578	-0.641578	-0.641578	ENST00000526694.1
-0.651373	0.528629	2.02649	0.701746	-0.651373	-0.651373	-0.651373	-0.651373	ENST00000601286.5
-0.601483	0.598206	2.18723	0.22198	-0.601483	-0.601483	-0.601483	-0.601483	ENST00000559045.1
-0.356903	-0.316906	2.4746	-0.360157	-0.360157	-0.360157	-0.360157	-0.360157	ENST00000586706.5
-0.0410389	-0.402329	2.45502	-0.402329	-0.402329	-0.402329	-0.402329	-0.402329	ENST00000595010.1
-0.317873	-0.28389	2.47335	-0.358278	-0.378328	-0.378328	-0.378328	-0.378328	ENST00000622912.1
-0.300392	0.577287	2.29261	-0.5139	-0.5139	-0.5139	-0.5139	-0.5139	ENST00000509909.2
-0.389925	-0.511157	2.2484	0.697309	-0.511157	-0.511157	-0.511157	-0.511157	ENST00000606259.5
-0.354001	-0.306783	2.4738	-0.309953	-0.375766	-0.375766	-0.375766	-0.375766	ENST00000447570.1
0.173868	-0.432078	2.4186	-0.432078	-0.432078	-0.432078	-0.432078	-0.432078	ENST00000631571.1
-0.475859	-0.0339084	2.27601	0.526871	-0.573278	-0.573278	-0.573278	-0.573278	ENST00000574842.1
-0.304953	0.571533	2.28873	-0.340971	-0.553584	-0.553584	-0.553584	-0.553584	ENST00000412297.1
0.556346	-0.610341	2.17355	0.321806	-0.610341	-0.610341	-0.610341	-0.610341	ENST00000436963.1
-0.355706	-0.472633	2.35725	0.401876	-0.482696	-0.482696	-0.482696	-0.482696	ENST00000411080
-0.15505	0.215264	2.39292	-0.490626	-0.490626	-0.490626	-0.490626	-0.490626	ENST00000529965.2
0.182002	0.782308	2.11229	-0.61532	-0.61532	-0.61532	-0.61532	-0.61532	ENST00000596308.1
-0.269481	0.564239	2.23895	-0.00700943	-0.631675	-0.631675	-0.631675	-0.631675	ENST00000432770.1
0.269245	-0.31763	2.39313	-0.468948	-0.468948	-0.468948	-0.468948	-0.468948	ENST00000584157.1
-0.35926	0.273816	2.36487	-0.0934785	-0.546488	-0.546488	-0.546488	-0.546488	ENST00000608016.1
0.260759	-0.459171	2.39722	-0.362128	-0.459171	-0.459171	-0.459171	-0.459171	ENST00000614781.1
0.498838	0.108996	2.11704	0.241115	-0.741498	-0.741498	-0.741498	-0.741498	ENST00000556503.5
0.239151	-0.440502	2.40386	-0.440502	-0.440502	-0.440502	-0.440502	-0.440502	ENST00000609307.1
-0.398235	0.733757	2.22148	-0.291586	-0.566353	-0.566353	-0.566353	-0.566353	ENST00000609461.1
0.261034	0.541965	2.19902	-0.600405	-0.600405	-0.600405	-0.600405	-0.600405	ENST00000618290.1
-0.354975	0.034787	2.34808	0.249748	-0.569411	-0.569411	-0.569411	-0.569411	ENST00000624194.1
-0.370487	-0.510274	2.26474	0.657116	-0.510274	-0.510274	-0.510274	-0.510274	ENST00000605892.1
0.142825	-0.0924205	2.40176	-0.490432	-0.490432	-0.490432	-0.490432	-0.490432	ENST00000588904.1
0.246823	-0.499646	2.38197	-0.130568	-0.499646	-0.499646	-0.499646	-0.499646	ENST00000624619.1
-0.28615	-0.145455	2.41235	0.0878947	-0.517159	-0.517159	-0.517159	-0.517159	ENST00000565137.1
-0.149478	-0.275153	2.37249	0.251932	-0.549948	-0.549948	-0.549948	-0.549948	ENST00000624372.1
0.154107	0.324162	2.10865	0.414848	-0.750442	-0.750442	-0.750442	-0.750442	ENST00000455965.5
-0.269023	-0.267057	2.45404	-0.10316	-0.453699	-0.453699	-0.453699	-0.453699	ENST00000565944.1
-0.28182	-0.508675	2.31702	0.508178	-0.508675	-0.508675	-0.508675	-0.508675	ENST00000623999.1
0.300551	-0.448163	2.38842	-0.448163	-0.448163	-0.448163	-0.448163	-0.448163	ENST00000429065.2
0.657472	-0.487503	2.26755	-0.487503	-0.487503	-0.487503	-0.487503	-0.487503	ENST00000641632
-0.0391473	-0.43362	2.44098	-0.144956	-0.455813	-0.455813	-0.455813	-0.455813	ENST00000606963.1
0.201597	0.528141	2.22079	-0.513323	-0.609302	-0.609302	-0.609302	-0.609302	ENST00000629479.1
0.128217	0.698006	2.14217	-0.252888	-0.678877	-0.678877	-0.678877	-0.678877	ENST00000560034.1
-0.0530388	0.0805907	2.19532	0.528271	-0.687786	-0.687786	-0.687786	-0.687786	ENST00000625064.1
-0.127164	-0.0495404	2.2639	0.470201	-0.639348	-0.639348	-0.639348	-0.639348	ENST00000465880.1
0.148876	-0.494559	2.3978	-0.0738773	-0.494559	-0.494559	-0.494559	-0.494559	ENST00000425771.5
-0.265978	-0.353142	2.32505	0.4671	-0.543257	-0.543257	-0.543257	-0.543257	ENST00000565959.1
0.203098	-0.497967	2.38922	-0.102488	-0.497967	-0.497967	-0.497967	-0.497967	ENST00000619983.1
-0.154636	0.602331	1.98109	0.612891	-0.760418	-0.760418	-0.760418	-0.760418	ENST00000468232.1
0.664934	0.0338782	2.20648	-0.581059	-0.581059	-0.581059	-0.581059	-0.581059	ENST00000603884.5
-0.379998	0.522013	2.2154	0.200019	-0.639358	-0.639358	-0.639358	-0.639358	ENST00000448241.1
-0.292861	-0.310719	2.41438	0.153695	-0.491125	-0.491125	-0.491125	-0.491125	ENST00000445280.1
-0.0079215	-0.099734	2.39607	-0.0561906	-0.558055	-0.558055	-0.558055	-0.558055	ENST00000577281.2
0.943948	-0.512236	2.12947	-0.512236	-0.512236	-0.512236	-0.512236	-0.512236	ENST00000438689.6
-0.448983	0.035936	2.17026	0.732822	-0.622509	-0.622509	-0.622509	-0.622509	ENST00000602598.1
-0.0205709	-0.416266	2.30104	0.44518	-0.577347	-0.577347	-0.577347	-0.577347	ENST00000552998.1
0.648776	-0.452259	2.04998	0.515179	-0.69042	-0.69042	-0.69042	-0.69042	ENST00000552957.5
0.788885	-0.586819	2.11778	0.15051	-0.617589	-0.617589	-0.617589	-0.617589	ENST00000602749.1
0.103151	0.143505	2.08356	0.644467	-0.743672	-0.743672	-0.743672	-0.743672	ENST00000564805.1
0.0386447	0.538149	2.25614	-0.462235	-0.592676	-0.592676	-0.592676	-0.592676	ENST00000444939.1
-0.302046	0.223765	2.21334	0.488675	-0.655935	-0.655935	-0.655935	-0.655935	ENST00000533218.1
0.649293	-0.563915	2.22812	-0.0380077	-0.568872	-0.568872	-0.568872	-0.568872	ENST00000610220.1
0.17891	-0.245024	2.21566	0.497325	-0.661717	-0.661717	-0.661717	-0.661717	ENST00000611427.1
0.360888	0.311858	2.07762	0.318535	-0.767225	-0.767225	-0.767225	-0.767225	ENST00000610248.1
0.8151	-0.281675	2.13274	-0.054898	-0.652817	-0.652817	-0.652817	-0.652817	ENST00000612734.1
0.340466	0.602822	2.09158	-0.113919	-0.730238	-0.730238	-0.730238	-0.730238	ENST00000560750.1
0.00721724	0.56381	2.16917	0.0684038	-0.702152	-0.702152	-0.702152	-0.702152	ENST00000443919.1
0.452379	0.515338	2.06856	-0.0366226	-0.749914	-0.749914	-0.749914	-0.749914	ENST00000573896.1
-0.0726991	-0.371234	2.4192	0.0283183	-0.500895	-0.500895	-0.500895	-0.500895	ENST00000582872
0.344998	0.392787	2.01913	0.399286	-0.789049	-0.789049	-0.789049	-0.789049	ENST00000564240.1
0.65931	0.319325	2.12756	-0.54561	-0.640146	-0.640146	-0.640146	-0.640146	ENST00000601801.2
-0.0848719	0.255563	2.31531	0.0172035	-0.625802	-0.625802	-0.625802	-0.625802	ENST00000576554.1
-0.455483	-0.000346874	2.21682	0.65101	-0.60365	-0.60365	-0.60365	-0.601048	ENST00000513157.1
-0.315951	-0.225034	2.39946	0.194857	-0.516514	-0.516514	-0.516514	-0.503789	ENST00000580282.1
0.0997965	-0.193154	2.32837	0.205494	-0.614133	-0.614133	-0.614133	-0.598105	ENST00000568345.1
-0.464303	-0.464303	2.34846	-0.464303	-0.464303	-0.464303	-0.464303	0.437365	ENST00000477144.1
0.57132	0.0237842	2.07051	0.34041	-0.781884	-0.781884	-0.781884	-0.660374	ENST00000592712.5
-0.110266	-0.0921347	2.26224	0.487982	-0.644325	-0.644325	-0.644325	-0.614846	ENST00000451837.5
-0.359228	-0.359228	2.47463	-0.359228	-0.359228	-0.359228	-0.359228	-0.319266	ENST00000522863.1
-0.700965	0.586845	2.03008	0.618582	-0.700965	-0.700965	-0.700965	-0.431651	ENST00000450652.1
-0.343953	0.33797	2.3592	-0.215057	-0.566785	-0.566785	-0.566785	-0.437802	ENST00000606034.1
0.167684	-0.115722	2.34267	0.0256667	-0.625975	-0.625975	-0.625975	-0.542378	ENST00000606988.1
-0.272411	-0.189312	2.44771	-0.471299	-0.471299	-0.471299	-0.471299	-0.100796	ENST00000567091.1
-0.455065	-0.276346	2.45079	-0.291502	-0.455065	-0.455065	-0.455065	-0.0626892	ENST00000606627.1
-0.302305	-0.329482	2.42226	0.0390583	-0.546061	-0.546061	-0.546061	-0.191352	ENST00000556390.1
-0.513497	-0.513497	2.12002	-0.513497	-0.513497	-0.513497	-0.513497	0.960965	ENST00000523643.5
-0.755278	0.467796	2.0104	-0.122434	-0.755278	-0.755278	-0.755278	0.665351	ENST00000452222.1
-0.153576	0.558522	2.06115	0.486456	-0.740733	-0.740733	-0.730355	-0.740733	ENST00000612170.1
0.800225	-0.504307	2.20352	-0.504307	-0.504307	-0.504307	-0.482208	-0.504307	ENST00000446492.1
0.521724	-0.0400138	2.08632	0.404339	-0.753279	-0.753279	-0.71253	-0.753279	ENST00000417034.1
-0.529833	-0.102104	2.34348	0.367535	-0.529833	-0.529833	-0.489582	-0.529833	ENST00000527285.1
-0.456524	-0.227885	2.30316	0.529443	-0.552045	-0.552045	-0.511094	-0.533005	ENST00000603487.1
-0.180636	-0.442807	2.43916	-0.0329201	-0.492333	-0.492333	-0.3058	-0.492333	ENST00000622229.1
-0.387857	-0.387857	2.46542	-0.387857	-0.387857	-0.387857	-0.138278	-0.387857	ENST00000613522.1
-0.0581054	-0.443191	2.4509	-0.233087	-0.443191	-0.443191	-0.386942	-0.443191	ENST00000597357.1
-0.0584101	-0.10389	2.38112	0.0639111	-0.598471	-0.598471	-0.487317	-0.598471	ENST00000445938.1
0.572382	0.0380653	2.09719	0.260525	-0.765971	-0.765971	-0.712396	-0.723824	ENST00000558334.1
-0.202105	0.383707	2.29764	-0.00413932	-0.628985	-0.628985	-0.588143	-0.628985	ENST00000630173.2
-0.715796	0.262541	2.14946	0.508146	-0.715796	-0.715796	-0.0569575	-0.715796	ENST00000554389.1
-0.712552	0.173185	2.13807	0.663218	-0.712552	-0.712552	-0.211667	-0.62515	ENST00000381466.2
-0.250838	-0.201815	2.33539	0.37026	-0.64378	-0.64378	-0.554371	-0.411066	ENST00000608264.1
-0.180168	-0.530191	2.29715	-0.530191	-0.530191	-0.530191	0.533971	-0.530191	ENST00000586744.1
0.607602	-0.192581	2.08581	0.387208	-0.747827	-0.747827	-0.644559	-0.747827	ENST00000606432.1
-0.466634	0.0930486	2.39307	0.00804	-0.564645	-0.564645	-0.395772	-0.502461	ENST00000569096.1
-0.485915	-0.485915	2.36546	0.365199	-0.485915	-0.485915	-0.301086	-0.485915	ENST00000453721.1
-0.514035	0.333737	2.30941	0.124918	-0.584417	-0.584417	-0.50078	-0.584417	ENST00000607122.1
0.601025	0.155222	2.16359	-0.369602	-0.756943	-0.756943	-0.279406	-0.756943	ENST00000429398.5
-0.209919	-0.328298	2.44468	-0.0947765	-0.553437	-0.553437	-0.381795	-0.323019	ENST00000576490.1
-0.273544	0.145942	2.20612	0.499384	-0.746993	-0.746993	-0.336924	-0.746993	ENST00000424210.1
-0.239852	-0.266722	2.25697	0.594348	-0.681289	-0.681289	-0.57336	-0.408804	ENST00000415423.1
-0.417719	0.605983	2.21051	0.0801783	-0.703494	-0.703494	-0.55973	-0.512238	ENST00000608609.1
0.0207085	-0.259004	2.15534	0.538368	-0.8159	-0.8159	-0.00771545	-0.8159	ENST00000438266.1
-0.190242	-0.387307	2.46912	-0.387307	-0.387307	-0.387307	-0.342349	-0.387307	ENST00000425112.1
-0.370703	-0.121932	2.46308	-0.416294	-0.416294	-0.416294	-0.342038	-0.379529	ENST00000463449.1
-0.505272	0.265858	2.22796	0.390597	-0.740411	-0.740411	-0.619096	-0.279222	ENST00000609649.1
-0.196746	-0.652014	1.85611	-0.652014	-0.652014	-0.652014	1.30068	-0.351989	ENST00000417299.1
0.0207724	0.460203	1.38658	-0.829999	-0.829999	-0.829999	1.45244	-0.829999	ENST00000515288.1
-0.610521	-0.610521	1.82538	-0.111398	-0.610521	-0.610521	1.33862	-0.610521	ENST00000406912.1
0.511841	-0.83996	1.88481	-0.654721	-0.83996	-0.83996	0.799855	-0.0219075	ENST00000627721.3
-0.404351	-0.247016	2.22812	0.700665	-0.6418	-0.6418	-0.462201	-0.531612	ENST00000450709.1
-0.574124	-0.55735	2.31045	-0.47326	-0.574124	-0.574124	0.363423	0.0791063	ENST00000433656.2
-0.350526	-0.396943	2.42136	0.146876	-0.485032	-0.482455	-0.465117	-0.38816	ENST00000588765.4
0.039663	0.0334192	2.19227	0.511504	-0.707002	-0.706213	-0.65664	-0.707002	ENST00000605056.1
-0.0413727	0.633617	2.18053	-0.0611239	-0.682564	-0.677217	-0.682564	-0.669304	ENST00000562393.1
-0.217495	0.154696	2.20065	0.517902	-0.758571	-0.734305	-0.697452	-0.465423	ENST00000560706.5
-0.50678	0.55389	2.30572	-0.370727	-0.50678	-0.498976	-0.497796	-0.478547	ENST00000412934.2
-0.472022	-0.419201	2.33892	0.464837	-0.4861	-0.479305	-0.461025	-0.4861	ENST00000452051.1
-0.354249	0.296336	2.3051	0.147275	-0.641155	-0.629885	-0.482272	-0.641155	ENST00000450908.2
0.222358	0.403505	1.98887	0.552779	-0.853567	-0.849267	-0.777477	-0.687207	ENST00000614212.1
0.0152365	0.493419	2.04763	0.491266	-0.768377	-0.762972	-0.768377	-0.747824	ENST00000424345.5
0.0325745	0.421148	2.11527	0.392705	-0.743216	-0.732048	-0.743216	-0.743216	ENST00000566927.1
-0.563673	-0.276885	2.30175	-0.372641	-0.563673	-0.496592	-0.563673	0.535389	ENST00000537925.5
0.560312	0.578244	2.07066	-0.65643	-0.65643	-0.583493	-0.65643	-0.65643	ENST00000451350.1
-0.214633	0.0310917	2.24716	0.487078	-0.733942	-0.718514	-0.612298	-0.485945	ENST00000564055.1
-0.0758267	0.290029	2.26471	0.168433	-0.669688	-0.638282	-0.669688	-0.669688	ENST00000623505.1
0.46303	0.123568	2.11656	0.272253	-0.760016	-0.695359	-0.760016	-0.760016	ENST00000414927.5
-0.432977	-0.0392176	2.40205	0.0902275	-0.54674	-0.540593	-0.407962	-0.524789	ENST00000607245.1
-0.1253	0.0266826	2.33379	0.207853	-0.62281	-0.574591	-0.62281	-0.62281	ENST00000584373.1
-0.299411	0.313399	2.31735	0.0622512	-0.625904	-0.533581	-0.625904	-0.608204	ENST00000449882.2
-0.409566	-0.239554	2.24944	0.660757	-0.569198	-0.55348	-0.569198	-0.569198	ENST00000455487.1
0.421654	-0.33897	2.33677	-0.258249	-0.586905	-0.536932	-0.586905	-0.450462	ENST00000622466.1
0.496397	0.681944	2.03933	-0.454384	-0.750517	-0.63532	-0.626928	-0.750517	ENST00000466292.1
-0.595737	-0.595737	2.19129	-0.595737	-0.595737	0.155226	-0.595737	0.632167	ENST00000550431.1
0.135539	0.074519	2.21452	0.360558	-0.711291	-0.651267	-0.711291	-0.711291	ENST00000452378.1
-0.145435	0.370299	2.31365	-0.131533	-0.660835	-0.647929	-0.471932	-0.626282	ENST00000607286.5
-0.142503	-0.175539	2.44873	-0.353925	-0.532954	-0.412927	-0.297924	-0.532954	ENST00000603154.1
0.438094	0.572944	1.98523	0.167466	-0.827775	-0.716037	-0.827775	-0.792147	ENST00000503052.3
0.579764	0.449515	2.09565	-0.321162	-0.715637	-0.666885	-0.705613	-0.715637	ENST00000582858.1
0.0283643	0.766566	2.0832	-0.000854672	-0.732734	-0.679076	-0.732734	-0.732734	ENST00000527086.1
0.138485	0.471505	2.19181	-0.00709296	-0.722776	-0.670992	-0.684767	-0.716169	ENST00000624286.1
0.447171	0.422045	2.05184	0.161711	-0.828464	-0.744149	-0.703389	-0.806762	ENST00000501448.5
0.836858	-0.56007	2.17963	-0.559666	-0.56007	-0.536249	-0.414367	-0.386064	ENST00000595302.1
-0.0160775	0.137009	2.2431	0.3426	-0.688872	-0.659134	-0.66975	-0.688872	ENST00000531565.1
-0.24245	0.0474888	2.27815	0.418524	-0.653125	-0.542334	-0.653125	-0.653125	ENST00000600765.1
-0.180574	0.416263	2.30905	-0.144865	-0.62881	-0.60707	-0.586636	-0.577358	ENST00000542933.5
-0.00196011	-0.678726	2.23227	0.57846	-0.678726	-0.355534	-0.417057	-0.678726	ENST00000625156.1
-0.249243	-0.346483	2.44822	-0.0606651	-0.501707	-0.449721	-0.338692	-0.501707	ENST00000555861.1
-0.0602531	-0.0425392	2.23991	0.493147	-0.685255	-0.657345	-0.602413	-0.685255	ENST00000607115.1
-0.167532	-0.234004	2.4064	0.105383	-0.561213	-0.525108	-0.525863	-0.498064	ENST00000569932.1
-0.322911	-0.326433	2.46685	-0.197847	-0.455575	-0.369748	-0.446731	-0.347608	ENST00000555043.1
-0.647907	-0.227754	2.37118	0.199993	-0.647907	-0.572405	-0.289998	-0.185208	ENST00000492937.1
-0.263355	0.706933	2.22848	-0.462378	-0.659332	-0.602634	-0.429193	-0.518523	ENST00000594444.1
0.0198521	-0.00704606	2.21814	0.481594	-0.704012	-0.600499	-0.704012	-0.704012	ENST00000606037.1
0.534034	0.0856307	2.2396	-0.359918	-0.630915	-0.606603	-0.630915	-0.630915	ENST00000625025.1
0.0358063	0.411674	2.1936	0.169281	-0.736975	-0.599433	-0.736975	-0.736975	ENST00000530479.1
-0.151938	0.266596	2.20243	-0.0433351	-1.2332	-0.160273	-0.684414	-0.195862	ENST00000531108.1
0.0593742	-0.803602	1.80579	-0.542082	-0.987021	0.98536	0.339731	-0.857552	ENST00000456581.1
0.220192	-0.45888	2.40595	-0.45888	-0.45888	-0.331745	-0.45888	-0.45888	ENST00000515108.1
-0.226653	0.51274	2.2718	-0.0990184	-0.645295	-0.60823	-0.634961	-0.570379	ENST00000610486.1
0.134413	0.782582	2.05944	-0.0627872	-0.750434	-0.707712	-0.705064	-0.750434	ENST00000444744.1
0.076012	0.336508	2.23702	-0.322961	-0.908756	-0.380253	-0.155682	-0.881893	ENST00000515614.2
0.315482	0.0760223	2.09017	0.516263	-0.81863	-0.789815	-0.700518	-0.688971	ENST00000557615.5
0.301453	0.516136	2.02309	0.295946	-0.79907	-0.73941	-0.79907	-0.79907	ENST00000572594.1
0.371095	0.424706	2.124	0.0252826	-0.755567	-0.718814	-0.755567	-0.715139	ENST00000617892.1
-0.573646	-0.363601	2.33319	0.274064	-0.806851	-0.569438	-0.119837	-0.173877	ENST00000521756.1
-0.267837	-0.266317	2.19439	0.672742	-0.721295	-0.169095	-0.721295	-0.721295	ENST00000564455.1
0.520099	0.280629	2.15241	-0.266717	-0.826462	-0.364128	-0.826462	-0.669373	ENST00000606491.1
-0.695472	0.710071	2.04829	0.345658	-0.834597	-0.245758	-0.493596	-0.834597	ENST00000417047.1
0.451492	0.505514	2.05797	-0.0595636	-0.972416	-0.780112	-0.491495	-0.711392	ENST00000603191.2
-0.391406	-0.230119	2.313	0.476493	-0.616658	-0.36857	-0.616658	-0.566082	ENST00000615131.1
-0.550814	0.781952	2.20923	-0.436648	-0.550814	-0.458975	-0.443116	-0.550814	ENST00000425991.1
-0.175855	0.474882	2.27388	-0.0863932	-0.689246	-0.582065	-0.525959	-0.689246	ENST00000566343.5
0.669884	0.409247	2.00683	-0.533443	-0.950983	-0.16481	-0.485741	-0.950983	ENST00000530842.1
-0.488941	0.0325907	2.36268	0.214316	-0.555019	-0.455587	-0.555019	-0.555019	ENST00000624747.1
-0.479888	-0.271878	2.05416	-0.455556	-0.795133	-0.231554	0.974977	-0.795133	ENST00000428857.1
-0.70522	-0.251042	2.12934	-0.70522	-0.70522	-0.608716	0.121031	0.725045	ENST00000576749.5
0.152336	-0.118965	2.29386	-0.243257	-0.736237	0.124739	-0.736237	-0.736237	ENST00000412972.1
-0.81349	0.760476	2.11076	-0.1699	-0.81349	0.0313438	-0.581842	-0.523863	ENST00000606674.1
0.110139	0.377896	2.23552	-0.163742	-0.838816	-0.551472	-0.838816	-0.330707	ENST00000423354.1
-0.175452	0.57814	2.20029	0.0694512	-0.68488	-0.617794	-0.68488	-0.68488	ENST00000566532.1
0.0413957	0.183709	2.34764	-0.550258	-0.64564	-0.208562	-0.64564	-0.522641	ENST00000440009.1
-0.0133685	0.110488	2.2961	0.192116	-0.695538	-0.584186	-0.627362	-0.678246	ENST00000485974.1
-0.663624	0.468541	2.29136	-0.663624	-0.663624	-0.176455	-0.329918	-0.262654	ENST00000462662.1
0.380264	0.711489	1.99645	-0.022797	-0.800116	-0.665055	-0.800116	-0.800116	ENST00000391707.7
-0.906166	-0.588492	2.18864	0.221815	-0.906166	-0.312737	0.0325455	0.270562	ENST00000553045.1
-0.345084	-0.104468	2.40581	0.109032	-0.547357	-0.486533	-0.484039	-0.547357	ENST00000443103.1
-0.192907	0.395108	2.12402	0.519509	-0.725464	-0.711292	-0.71971	-0.689268	ENST00000620327.1
0.43178	0.346821	2.13991	-0.137838	-0.92368	-0.44389	-0.858889	-0.554214	ENST00000532319.1
-0.195127	0.0227126	2.42541	-0.578588	-0.578588	-0.430117	-0.369337	-0.29637	ENST00000429892.5
-0.813408	0.139769	1.6069	0.198356	-0.813408	1.3086	-0.813408	-0.813408	ENST00000620071
-0.243794	-0.591877	2.2764	0.555534	-0.591877	-0.220633	-0.591877	-0.591877	ENST00000529392.1
-0.314868	0.422709	2.16465	-0.67851	-0.67851	0.441549	-0.67851	-0.67851	ENST00000531470.2
0.433073	0.40427	2.03909	0.241863	-0.793873	-0.744349	-0.791699	-0.788378	ENST00000607005.5
-0.208826	-0.162871	2.42802	-0.411392	-0.775192	-0.330876	-0.199561	-0.3393	ENST00000445586.1
-0.638866	-0.638866	1.85255	-0.572068	-0.638866	1.26814	0.00685016	-0.638866	ENST00000447250.1
-0.4579	-0.250137	2.39922	-0.280101	-0.798305	0.0887184	-0.320278	-0.381213	ENST00000622856.1
-0.718267	-0.0975916	2.05277	-0.519773	-1.25319	-0.13075	0.633954	0.0328525	ENST00000561547.5
-0.323655	-0.00400926	2.40268	0.0140059	-0.609553	-0.601086	-0.481182	-0.397201	ENST00000417456.1
-0.123871	-0.087954	2.31952	0.31598	-0.742646	-0.552506	-0.605132	-0.523391	ENST00000640078
-0.029091	0.647572	2.13958	0.0684503	-0.704861	-0.707218	-0.707218	-0.707218	ENST00000623471.1
-0.447976	-0.31101	2.36104	0.380711	-0.495181	-0.503045	-0.503045	-0.481492	ENST00000571197.1
0.216939	0.235177	1.91525	0.484962	-1.40108	-0.5503	-0.852071	-0.0488791	ENST00000590796.1
-0.203397	-0.1793	2.45993	-0.335043	-0.448073	-0.381621	-0.466842	-0.445657	ENST00000564623.2
0.632715	0.0179403	2.0956	0.198378	-0.712434	-0.744066	-0.744066	-0.744066	ENST00000498297.1
0.596744	-0.204374	2.04809	0.494653	-0.803079	-0.682794	-0.697403	-0.751838	ENST00000617352.1
0.213714	-0.177198	2.10335	0.01679	-0.955216	0.361766	-0.439938	-1.12326	ENST00000452097.1
0.0206865	-0.259803	2.32754	0.298524	-0.616261	-0.590925	-0.572014	-0.607746	ENST00000607014.1
0.198359	0.0921621	2.23689	0.227128	-0.690028	-0.690547	-0.688713	-0.685252	ENST00000550290.2
-0.21761	-0.486098	2.3108	0.490563	-0.596906	-0.617413	-0.377455	-0.505884	ENST00000609955.1
-0.211129	0.360536	2.07842	0.633155	-0.836549	-0.716659	-0.519437	-0.78834	ENST00000427929.5
-0.656348	-0.656348	1.94992	-0.656348	-0.494509	0.0626479	1.10734	-0.656348	ENST00000619646.1
0.292826	0.541395	2.07927	0.109546	-0.779008	-0.763693	-0.742535	-0.7378	ENST00000555968.1
-0.433751	-0.433751	2.44952	-0.433751	-0.0411022	-0.433751	-0.433751	-0.239667	ENST00000415067.1
0.0469752	0.26849	2.26893	0.0770539	-0.668534	-0.676744	-0.639797	-0.676372	ENST00000623817.1
0.401975	0.628782	1.98459	0.0783634	-0.870549	-0.876097	-0.854646	-0.49242	ENST00000476274.6
-0.395124	-0.395124	2.46072	-0.395124	-0.0899776	-0.395124	-0.395124	-0.395124	ENST00000588291.1
-0.356589	-0.296358	1.72376	-1.0148	-0.632163	1.00621	0.58474	-1.0148	ENST00000557546.1
-0.444882	-0.113108	2.31485	-0.0973579	-0.935184	0.242664	-0.382787	-0.584197	ENST00000547799.5
0.21433	0.155894	2.23539	0.156952	-0.677165	-0.695132	-0.695132	-0.695132	ENST00000622896.1
-0.111188	0.263511	2.27681	0.179904	-0.640696	-0.656115	-0.656115	-0.656115	ENST00000623412.1
-0.228816	0.483003	2.2159	0.189385	-0.662228	-0.668571	-0.660105	-0.668571	ENST00000571724.3
-0.602279	0.594918	2.15308	0.00116597	-0.889904	-0.0376477	-0.374272	-0.845065	ENST00000538355.1
-0.145669	-0.417255	2.41752	0.0517301	-0.535469	-0.555236	-0.285387	-0.530234	ENST00000609758.1
0.183437	0.510695	2.15484	0.0200168	-0.759229	-0.691394	-0.682255	-0.736114	ENST00000613921.1
-0.127663	-0.271549	2.41184	-0.0644205	-0.526252	-0.638981	-0.171202	-0.611778	ENST00000546968.1
-0.67421	-0.109816	2.17276	0.587579	-0.840011	0.0385253	-0.400258	-0.774567	ENST00000419746.5
-0.294712	-0.29138	2.30534	0.51514	-0.558721	-0.547883	-0.563892	-0.563892	ENST00000620344.1
0.678434	-0.236084	2.24291	-0.449825	-0.523084	-0.570784	-0.570784	-0.570784	ENST00000610058.1
-0.190914	0.299036	2.08707	0.675462	-0.726529	-0.71139	-0.686796	-0.745937	ENST00000623483.1
0.247524	0.0169242	2.33856	-0.478169	-0.732391	-0.362881	-0.368373	-0.661191	ENST00000501075.2
-0.139288	-0.31628	2.44269	-0.0865912	-0.478781	-0.52081	-0.452234	-0.448708	ENST00000433673.1
-0.442747	-0.503185	2.30092	0.568233	-0.520449	-0.527905	-0.463768	-0.411105	ENST00000456176.5
-0.247477	0.0747663	2.31169	0.306202	-0.625365	-0.621439	-0.589177	-0.609196	ENST00000422519.1
-0.303677	-0.320875	2.47357	-0.395505	-0.360505	-0.395505	-0.358946	-0.338557	ENST00000450081.5
-0.638773	-0.638773	2.32846	0.0345231	-0.421134	-0.366392	-0.598989	0.301082	ENST00000425412.1
-0.235487	-0.124325	2.32739	0.374274	-0.555291	-0.595519	-0.595519	-0.595519	ENST00000412749.1
-0.653082	-0.304036	2.05254	-0.621678	-0.697801	0.935371	-0.720908	0.00959494	ENST00000555918.1
0.261346	-0.126556	2.19668	0.427021	-0.624763	-0.711243	-0.711243	-0.711243	ENST00000455788.1
-0.273174	-0.00610398	2.25479	0.525798	-0.620509	-0.623157	-0.611702	-0.645947	ENST00000574705.1
0.303978	0.226751	2.14322	0.280265	-0.761129	-0.7334	-0.700573	-0.759112	ENST00000418747.2
-0.487675	-0.0690651	2.38356	-0.454363	-0.480641	-0.622993	0.192954	-0.461777	ENST00000639766
-0.223255	0.709854	2.11441	0.18423	-0.717269	-0.703943	-0.65637	-0.707653	ENST00000616512.1
-0.369244	0.0549797	1.48734	0.338282	-1.44519	1.22694	-0.418525	-0.874584	ENST00000529261
-0.34507	0.462147	2.31393	-0.256955	-0.572557	-0.329746	-0.605768	-0.665983	ENST00000444359.1
-0.570729	0.140892	2.39294	-0.477833	-0.48415	-0.0395593	-0.509847	-0.45171	ENST00000439751.2
0.311953	-0.101229	2.13227	0.526365	-0.62981	-0.750769	-0.755145	-0.733639	ENST00000623765.1
-0.191463	0.590983	2.23316	-0.167085	-0.726706	-0.374538	-0.687941	-0.676408	ENST00000575039.1
-0.214893	0.373156	2.27258	0.118466	-0.621764	-0.626073	-0.578445	-0.723026	ENST00000502764.2
0.303009	-0.0188569	2.27306	0.0385485	-0.633703	-0.681597	-0.803954	-0.476505	ENST00000590715.1
-0.964641	0.319484	2.10315	-0.151718	-0.973024	0.478471	-0.49531	-0.316408	ENST00000441955.2
-0.324297	-0.383597	2.47144	-0.383597	-0.233829	-0.38205	-0.381563	-0.382504	ENST00000444409.1
-0.206033	0.142062	2.28374	0.30567	-0.732301	-0.550255	-0.713802	-0.529077	ENST00000572691.2
-0.0557285	0.100173	2.37067	-0.0832835	-0.598068	-0.566968	-0.584757	-0.582038	ENST00000416191.2
-0.562666	0.189174	1.65606	0.287574	-1.34739	0.806643	0.128121	-1.15752	ENST00000558682
0.587395	0.0151473	2.22438	-0.33136	-0.572772	-0.484737	-0.724551	-0.713498	ENST00000594922.5
-0.539338	0.263131	2.17837	-0.940881	-0.715733	0.426776	-0.125305	-0.547016	ENST00000482019.1
-0.0702445	0.459087	2.19605	0.184378	-0.746088	-0.617557	-0.732306	-0.673322	ENST00000616360.1
0.0015372	-0.0891519	2.17122	0.642234	-0.604765	-0.707024	-0.707024	-0.707024	ENST00000607378.1
-0.102034	0.0953148	2.24918	0.377026	-0.653662	-0.45174	-0.788577	-0.725505	ENST00000575043.1
0.222901	-0.423017	2.34008	0.118805	-0.588582	-0.599708	-0.501873	-0.568609	ENST00000623707.1
-0.266725	0.334539	2.29721	0.101061	-0.692237	-0.586861	-0.566465	-0.620526	ENST00000623453.1
-0.963911	0.0506207	2.05566	-0.0853328	-1.10474	-0.585937	0.504918	0.12872	ENST00000417578.5
-0.566761	0.815472	2.14352	-0.0533364	-0.42897	-0.572487	-0.739871	-0.597569	ENST00000581122.1
-0.294193	0.284268	2.28746	0.0485906	-0.716366	-0.264522	-0.906975	-0.438259	ENST00000609575.1
-0.134779	0.207608	2.32563	0.0701613	-0.590352	-0.63766	-0.602944	-0.63766	ENST00000609091.1
-0.0422201	0.501156	2.04835	0.261662	-0.549285	-1.10202	-0.145225	-0.972419	ENST00000309775.8
-0.119309	-0.189238	2.34857	0.284599	-0.600895	-0.608091	-0.554686	-0.560948	ENST00000561961.2
-0.466663	0.131128	2.34864	-0.0764057	-0.424467	-0.727913	-0.727913	-0.0564071	ENST00000430820.1
-0.229784	-0.0263825	2.28231	0.439757	-0.710293	-0.639888	-0.62036	-0.495356	ENST00000602802.1
-0.523348	0.154659	2.36198	0.104999	-0.53228	-0.562706	-0.434726	-0.568576	ENST00000505731.5
0.229907	0.321923	1.75853	-0.815324	-0.498072	-0.978714	-0.978714	0.960466	ENST00000414386.5
-0.513629	0.243594	2.14891	0.0638448	-0.458082	0.239371	-1.25042	-0.473592	ENST00000520572.1
0.360049	-0.607979	2.25864	0.1114	-0.375115	-0.197203	-0.831213	-0.718578	ENST00000546674.1
-0.936931	-0.199123	2.22526	-0.414006	-0.591916	0.541567	-0.0670271	-0.557826	ENST00000615251.1
-0.325091	-0.0157347	2.23933	0.582254	-0.60576	-0.623072	-0.654266	-0.597665	ENST00000499900.2
0.428709	0.23122	2.01654	0.463379	-0.762577	-0.697565	-0.802775	-0.876934	ENST00000588279.1
-0.294236	0.402308	2.27955	0.0950753	-0.59404	-0.648215	-0.576795	-0.663648	ENST00000412712.1
0.16636	-0.610414	2.33182	0.118232	-0.174757	-0.610414	-0.610414	-0.610414	ENST00000579159.1
-0.46628	-0.46628	2.34277	-0.46628	0.454914	-0.46628	-0.46628	-0.46628	ENST00000508286.1
0.32404	-0.341081	2.36364	-0.513174	-0.592458	-0.207414	-0.503259	-0.530298	ENST00000504469.1
-0.964883	0.385491	2.05787	-0.0603093	-1.13607	0.391033	-0.259753	-0.413387	ENST00000553181.5
-0.0948775	0.0206464	2.36208	-0.134286	-0.579941	-0.330312	-0.326051	-0.917261	ENST00000619159.1
0.0986247	-0.0121486	1.84696	-0.889094	0.821496	-1.0205	-1.0205	0.175167	ENST00000584986.1
-1.10254	-0.8867	2.13198	0.220171	-0.388397	-0.11503	-0.269155	0.409672	ENST00000574471.1
-0.164094	-0.138701	2.20476	0.376581	-0.781602	-0.0669247	-0.319298	-1.11073	ENST00000425290.1
-0.497637	0.530623	2.2969	-0.194938	-0.485445	-0.492871	-0.50908	-0.647548	ENST00000615354.1
-0.282098	0.504614	2.27378	-0.0541461	-0.634048	-0.598452	-0.582272	-0.627374	ENST00000443374.6
0.0258713	0.65435	1.96295	0.29138	-0.976883	-0.15987	-1.03525	-0.762553	ENST00000624924.1
-0.108398	0.016047	2.31794	0.259393	-0.650605	-0.579771	-0.600634	-0.653973	ENST00000621597.1
-0.764103	-0.173186	1.62832	0.281525	0.0718713	-0.543629	-1.5211	1.0203	ENST00000596473.1
-0.0518746	0.42746	2.24728	0.0327792	-0.656729	-0.672498	-0.660356	-0.666059	ENST00000520760.1
-0.677795	-0.0780906	2.24883	-0.573506	-0.921379	0.283587	0.158623	-0.440268	ENST00000416575.1
-0.113802	-0.822811	2.31006	0.250578	-0.493242	-0.776799	-0.149584	-0.204401	ENST00000563962.5
-0.301183	0.112935	2.31045	0.297957	-0.618783	-0.564424	-0.57904	-0.657907	ENST00000558838.1
0.311565	-0.26593	2.3036	0.109685	-0.596679	-0.645313	-0.590113	-0.626819	ENST00000591628.1
0.201854	0.522739	2.09312	0.187203	-0.820398	-0.713656	-0.681786	-0.789071	ENST00000609512.5
-0.452882	0.260619	2.08348	0.561105	-0.866984	-0.0490009	-1.0299	-0.506436	ENST00000573951.1
0.228771	0.127607	2.28346	-0.020118	-0.650415	-0.635071	-0.654178	-0.680056	ENST00000607902.1
-0.718182	-0.263664	2.40812	-0.398141	-0.0278938	-0.199163	-0.619447	-0.181628	ENST00000457484.6
0.703333	-0.91789	1.94758	-0.91789	0.354198	-0.243243	-0.91789	-0.00819922	ENST00000455791.5
-0.327111	-0.133277	2.37878	0.114722	-0.59849	-0.172175	-0.728087	-0.534361	ENST00000499765.1
-0.481633	0.212796	2.37175	-0.0139184	-0.55814	-0.514918	-0.459781	-0.556153	ENST00000622847.1
-0.366733	0.379317	2.18277	0.428812	-0.809099	-0.488193	-0.660609	-0.666261	ENST00000500093.2
-0.283592	0.311797	2.28986	0.170867	-0.635509	-0.624411	-0.633206	-0.595808	ENST00000428940.2
-0.114624	0.623977	2.11573	0.150082	-0.439785	-0.538167	-0.880486	-0.916726	ENST00000606123.1
-0.265924	-0.249599	2.24099	0.654526	-0.588864	-0.613315	-0.590865	-0.586949	ENST00000500262.1
-0.253843	0.688493	2.10707	0.253591	-0.724377	-0.71742	-0.708974	-0.64454	ENST00000610430.1
0.324025	0.465954	2.13211	-0.00243114	-0.704792	-0.740664	-0.740664	-0.733541	ENST00000447343.2
-0.766714	0.526815	2.05958	-0.341446	-0.839769	0.57389	-0.66407	-0.548285	ENST00000539278.1
-0.297696	-0.356905	2.44796	-0.0184175	-0.394334	-0.467211	-0.446184	-0.467211	ENST00000451217.1
0.0296645	0.492011	2.19097	-0.35772	-0.579288	-0.101423	-1.03884	-0.635366	ENST00000581303.1
-0.156425	-0.157383	2.43627	-0.392373	-0.651009	-0.261786	-0.541018	-0.27628	ENST00000563734.1
-0.102459	-0.205292	2.43274	-0.395436	-0.689298	-0.487606	-0.216505	-0.336144	ENST00000611274.1
-0.839442	0.620779	2.10515	-0.104061	-0.897124	0.222216	-0.553787	-0.553726	ENST00000500941.2
-0.243094	0.857386	1.97258	-0.950968	0.137775	-0.138767	-0.683949	-0.950968	ENST00000437593.1
-1.15646	-0.204451	2.1088	0.398392	-0.725767	0.361634	-0.230379	-0.551765	ENST00000449168.1
-0.27906	-0.0403103	2.41319	-0.00592312	-0.509959	-0.534081	-0.463246	-0.580606	ENST00000555578.1
0.137795	0.56123	2.10653	0.161046	-0.70479	-0.764232	-0.733348	-0.764232	ENST00000589899.5
0.0352422	0.175476	2.22677	0.293365	-0.719682	-0.639883	-0.518653	-0.852637	ENST00000599952.1
0.064649	0.250709	2.19609	0.313277	-0.604271	-0.696556	-0.778577	-0.745321	ENST00000549438.1
-0.85886	0.524619	2.08076	-0.306208	-1.16369	-0.287309	0.257357	-0.246672	ENST00000500118.2
0.0886734	-0.178588	2.12897	0.628405	-0.880026	-0.457601	-0.377868	-0.95196	ENST00000457283.3
-0.459572	0.0123909	2.38835	-0.014644	-0.661903	-0.516909	-0.596736	-0.150979	ENST00000608025.2
0.0855262	0.124764	2.22174	0.337337	-0.714739	-0.616689	-0.685723	-0.752214	ENST00000552885.2
0.0304915	-0.122088	2.31109	-0.412517	-0.0967919	-0.987654	-0.024349	-0.698177	ENST00000557775.1
-0.360073	0.116946	2.073	-0.745403	-0.62091	-0.329832	0.799298	-0.933022	ENST00000606522.1
0.07485	-0.00557343	2.31906	0.137656	-0.665477	-0.64148	-0.612448	-0.606584	ENST00000428939.3
-0.333483	0.522059	2.3009	-0.24554	-0.572181	-0.516202	-0.589999	-0.565556	ENST00000499842.1
0.0706302	0.0522938	2.16117	0.553208	-0.738004	-0.727903	-0.705048	-0.666343	ENST00000500185.2
-0.80919	-0.222267	2.01632	-0.0598506	-0.621493	0.27481	-1.18294	0.604611	ENST00000626308.1
-0.783716	-0.783716	2.10611	0.705108	-0.419934	-0.783716	-0.173928	0.133794	ENST00000589021.1
-0.202142	-0.0327276	2.33076	0.299389	-0.622598	-0.573873	-0.584164	-0.614643	ENST00000606049.1
-0.116383	0.355821	2.2354	0.20698	-0.71216	-0.546158	-0.737558	-0.685946	ENST00000417692.1
0.415475	0.17036	2.18666	0.00229561	-0.939654	-0.582448	-0.555481	-0.697211	ENST00000573042.1
-0.214019	0.209018	2.39731	-0.368526	-0.534677	-0.536654	-0.46861	-0.483846	ENST00000419813.1
-0.656546	-0.615789	2.09962	0.0635623	-1.03647	0.0185442	-0.52578	0.652858	ENST00000575693.1
-0.0586482	0.771744	2.12666	-0.108557	-0.694226	-0.692134	-0.64755	-0.697284	ENST00000446986.1
-0.740771	0.18281	2.05303	0.0370242	-0.199426	0.576435	-0.894761	-1.01434	ENST00000444406.1
-1.04344	0.0874237	1.66209	0.505449	-1.49827	-0.000989785	0.691284	-0.403547	ENST00000597980.1
0.265292	0.527891	2.10396	-0.0562103	-0.730722	-0.824882	-0.342057	-0.943271	ENST00000548872.5
-0.400544	-0.363729	2.23382	-0.0730181	0.429933	-0.132978	-0.652438	-1.04105	ENST00000450106.1
-0.497877	0.598748	1.99457	0.468888	0.00206669	-0.855464	-0.855464	-0.855464	ENST00000455074.1
-0.217107	0.55666	1.61165	-0.69684	-0.776841	1.12737	-0.356529	-1.24837	ENST00000469301.1
-0.183184	-0.130607	2.40258	0.0749732	-0.525189	-0.526271	-0.557942	-0.554355	ENST00000607176.1
-0.501962	0.751313	2.14405	0.00559477	-0.920616	-0.471714	-0.433082	-0.573579	ENST00000507197.5
0.0500837	0.235754	2.18079	0.374957	-0.599051	-0.67666	-0.745923	-0.819955	ENST00000452844.5
0.102532	0.662501	2.14553	-0.289601	-0.841975	-0.835825	-0.397041	-0.546121	ENST00000607221.1
0.615861	-0.382757	2.23944	-0.608888	-0.824669	-0.371493	-0.487857	-0.17964	ENST00000426835.5
-0.334271	0.299865	2.21484	0.42156	-0.637389	-0.545543	-0.756183	-0.662881	ENST00000562536.1
-0.224986	0.0929007	2.39857	-0.115708	-0.579261	-0.449739	-0.50068	-0.621091	ENST00000580150.1
-0.355192	-0.174091	2.38258	0.244601	-0.572102	-0.555354	-0.471251	-0.499195	ENST00000623114.1
-0.719729	-0.719729	2.12921	-0.719729	-0.157749	-0.314924	0.826676	-0.324022	ENST00000554036.1
0.413047	0.121569	2.16991	0.147577	-0.59029	-0.652876	-0.89186	-0.717081	ENST00000521612.1
0.200507	0.61575	1.97582	0.386864	-0.808079	-0.806517	-0.776762	-0.787585	ENST00000619744.1
0.513632	0.234971	2.10125	0.142512	-0.770055	-0.704147	-0.713408	-0.804758	ENST00000444968.1
-0.905464	-0.260668	2.33375	0.245755	-0.588833	-0.385411	-0.302434	-0.13669	ENST00000586860.1
0.42849	-1.42343	1.97059	0.101594	-0.311629	-0.203423	-0.828905	0.26671	ENST00000602768.1
0.0165406	0.0247768	2.29701	0.225952	-0.562598	-0.559865	-0.755526	-0.686294	ENST00000433036.1
-1.02871	0.604119	1.91593	-0.617823	-1.11738	-0.11337	0.494139	-0.13691	ENST00000606771.1
-0.350086	0.173967	2.29217	-0.514084	-0.928963	-0.358659	0.222197	-0.536541	ENST00000501133.2
0.105032	0.336304	2.24382	0.02275	-0.704609	-0.706545	-0.694081	-0.602667	ENST00000593654.1
0.0996642	0.675786	1.98336	0.297354	-0.648085	-0.840463	-0.504381	-1.06323	ENST00000608477.1
-0.276539	0.26711	2.30155	0.0921496	-0.760807	-0.321544	-0.559205	-0.742715	ENST00000609881.1
-0.0271777	0.0536116	2.26726	0.238469	-0.864964	-0.277391	-0.630979	-0.758827	ENST00000501520.1
0.724439	0.103936	2.10934	-0.109236	-0.668598	-0.746755	-0.707273	-0.705854	ENST00000534006.1
-0.76073	-0.401035	2.32742	0.208021	-0.640897	-0.552724	-0.274221	0.0941694	ENST00000592946.1
-0.871625	-0.0718798	2.35118	0.0376187	-0.494026	-0.167306	-0.643277	-0.140684	ENST00000423600.1
0.0394794	-0.150818	2.34289	0.135769	-0.632254	-0.613592	-0.383217	-0.738258	ENST00000572067.1
0.488531	0.681567	1.95327	-0.129149	-0.501084	-0.791019	-0.586969	-1.11514	ENST00000595500.1
-0.305441	0.0477268	2.38175	0.0879001	-0.536098	-0.575584	-0.550047	-0.550206	ENST00000573414.1
-0.166257	0.125224	2.31252	-0.155311	-0.892254	-0.0247293	-0.785386	-0.413809	ENST00000572349.1
-0.12102	0.295472	2.26913	0.154073	-0.49156	-0.731439	-0.731439	-0.643216	ENST00000606107.5
-0.492285	0.332089	2.19133	0.450206	-0.831241	-0.454885	-0.721361	-0.47385	ENST00000499203.6
-0.342611	0.238189	2.37659	-0.128382	-0.493964	-0.472335	-0.609661	-0.567827	ENST00000623330.1
-0.4911	0.0534047	2.40852	-0.0432775	-0.580576	-0.534676	-0.417245	-0.395054	ENST00000450909.3
-1.19478	0.145235	2.07465	-0.538639	-0.4144	-0.746747	0.345852	0.32883	ENST00000432153.5
-0.171542	0.018123	2.41608	-0.168882	-0.542691	-0.530647	-0.571561	-0.44888	ENST00000562313.1
-0.460736	0.579581	1.95132	-0.395132	-0.963955	0.725693	-0.722074	-0.714698	ENST00000595909.2
-0.555744	0.28931	2.30118	-0.89724	-0.567339	-0.0893376	-0.0650291	-0.415802	ENST00000629441.1
0.28974	0.214119	2.2061	-0.441294	-0.876885	0.0484322	-0.730772	-0.709437	ENST00000563475.1
-0.152901	0.170399	2.14381	0.584042	-0.459865	-0.56903	-0.82519	-0.891264	ENST00000434781.5
-0.43497	-0.313261	1.95182	-0.300462	-0.465986	1.05089	-1.18229	-0.305739	ENST00000366413.5
-0.200235	0.235489	2.25829	0.301789	-0.746823	-0.620148	-0.705726	-0.522632	ENST00000559112.2
-0.131282	0.36599	2.24474	0.180969	-0.727928	-0.669928	-0.604011	-0.658552	ENST00000609803.2
-1.28847	-0.425878	2.17483	-0.60052	0.00426981	0.0624062	0.211872	-0.13851	ENST00000557373.1
-0.420016	-0.385341	2.46099	-0.417246	-0.1275	-0.26409	-0.420866	-0.425929	ENST00000586907.5
-0.510563	-0.292381	2.41086	0.0997051	-0.296416	-0.493737	-0.657623	-0.25985	ENST00000585877.1
-0.55905	-1.09782	1.92926	0.236374	0.456475	-0.812174	-0.718651	0.565587	ENST00000621378.1
0.536502	0.162023	2.13594	-0.0619013	-0.811515	-0.404496	-0.985943	-0.570607	ENST00000618603.1
-0.462652	0.227682	2.16153	0.567023	-0.795578	-0.819345	-0.597632	-0.281023	ENST00000611275.4
0.64931	-0.253976	2.21573	-0.59564	-0.0873484	-0.663512	-0.599089	-0.665474	ENST00000488315.5
0.153957	0.0214366	1.32584	0.237183	-1.67073	-0.724384	1.23113	-0.574431	ENST00000435378.5
-0.426121	-0.426121	2.47002	-0.261612	-0.298472	-0.399298	-0.296639	-0.361759	ENST00000334146.7
-0.756592	-0.00851083	2.31326	-0.747225	0.0865825	0.0722171	-0.629439	-0.330289	ENST00000584012.1
0.216894	0.610116	2.00485	0.307656	-0.805697	-0.74448	-0.784263	-0.805079	ENST00000596624.1
-0.0780275	-0.807396	1.9895	0.387267	-1.15719	-0.408139	0.639285	-0.5653	ENST00000525941.1
-0.507331	0.62417	2.17869	0.1184	-0.817597	-0.572943	-0.322034	-0.701352	ENST00000440052.5
-1.0383	0.237826	2.24683	-0.700483	-0.456779	0.136529	-0.278295	-0.147334	ENST00000527092.5
-0.143636	0.206545	2.37263	-0.185363	-0.518984	-0.613613	-0.594918	-0.522662	ENST00000415244.1
-0.369246	0.620458	2.10801	0.378678	-0.687146	-0.586157	-0.772892	-0.691708	ENST00000574260.1
-0.0102034	0.436886	2.27078	-0.172139	-0.516072	-0.584888	-0.719624	-0.704742	ENST00000529036.1
-0.346102	0.00277722	2.41785	-0.0676258	-0.373864	-0.519783	-0.558998	-0.554256	ENST00000616952.1
-0.161098	-0.612986	2.3136	-0.612986	0.465809	-0.446501	-0.41749	-0.528348	ENST00000417221.8
-0.558069	-0.176101	2.34489	0.363619	-0.520179	-0.511218	-0.63012	-0.312819	ENST00000426483.1
-0.477683	-0.676366	2.18744	0.670372	0.0519486	-0.676366	-0.402985	-0.676366	ENST00000556002.5
-0.574362	-0.407037	1.90184	0.393494	0.716091	-1.40785	-0.162419	-0.459762	ENST00000545629.5
-0.498125	-0.478713	2.35159	0.426	-0.462713	-0.453925	-0.430605	-0.453511	ENST00000612387.1
-0.52316	-0.52316	2.39405	-0.52316	-0.180321	-0.416066	0.214386	-0.442563	ENST00000419902.2
-1.05651	0.195217	2.23576	-0.671827	0.0176593	-0.0363089	-0.0590176	-0.624977	ENST00000442526.2
-0.37075	0.582479	2.03751	0.326728	-0.781952	-0.377512	-0.204336	-1.21217	ENST00000616428.1
-0.542427	0.712428	2.03968	-0.0987265	-0.758296	-0.683696	0.282759	-0.951721	ENST00000450917.1
0.232104	-0.987407	1.54162	-1.14902	-0.0652279	0.932906	0.545087	-1.05007	ENST00000416560.5
-0.208376	0.563658	2.19688	0.123357	-0.744817	-0.637713	-0.643982	-0.64901	ENST00000606459.1
-0.401867	-0.406885	2.4573	-0.171807	-0.33351	-0.531638	-0.415856	-0.195735	ENST00000595201.1
-0.215385	0.134819	2.00925	0.618622	-0.186394	-0.302943	-1.39744	-0.660533	ENST00000618407.1
-0.587205	0.727649	2.07451	0.178364	-0.513226	-0.482453	-0.300419	-1.09722	ENST00000608395.1
-0.183045	0.397577	2.25465	0.140878	-0.680309	-0.617899	-0.661158	-0.65069	ENST00000451424.1
-0.105209	0.436321	2.10098	0.421937	-0.930336	-0.607341	-0.428367	-0.887986	ENST00000494221.1
-0.646507	0.831797	2.16816	-0.648421	-0.576152	-0.464799	-0.31973	-0.344344	ENST00000609407.1
-1.08727	-0.5616	2.14753	-0.487008	-0.449248	-0.320089	0.202702	0.554978	ENST00000420367.1
-0.786083	0.166495	2.28732	-0.471134	-0.259166	0.231413	-0.804335	-0.364512	ENST00000554631.2
0.253014	-0.391266	2.14073	-0.370339	-1.02905	-0.869097	0.459628	-0.193614	ENST00000426282.6
-0.151146	0.278462	2.15117	-0.108588	-0.779165	0.351375	-0.79268	-0.949424	ENST00000619041.1
-0.455939	0.566523	2.23833	-0.0166528	-0.594453	-0.326061	-0.657967	-0.753777	ENST00000518894.1
-0.499443	0.245892	2.39335	-0.360625	-0.60495	-0.405777	-0.329256	-0.439192	ENST00000605910.1
-0.903998	0.190981	2.34492	-0.424235	-0.546631	-0.176806	-0.141177	-0.343056	ENST00000455431.1
-0.443409	0.262801	2.1229	0.416196	-0.902029	-0.877894	0.0997231	-0.678292	ENST00000541002.7
-0.320947	0.374279	2.33679	-0.344648	-0.416424	-0.453754	-0.819582	-0.355712	ENST00000457336.1
0.023115	0.575101	1.95219	0.521468	-1.15711	-0.64899	-0.743695	-0.522083	ENST00000313807.4
-0.11743	0.662959	2.10792	0.193921	-0.731665	-0.808052	-0.547686	-0.759962	ENST00000445551.1
-0.74516	-0.145881	2.38555	-0.309784	0.0681631	-0.167092	-0.628262	-0.457538	ENST00000550088.1
-0.623039	0.627033	2.24247	-0.153551	-0.626074	-0.491634	-0.318494	-0.656716	ENST00000400436.6
-1.08444	-0.552954	2.11129	0.316883	0.461409	-0.597884	-0.623675	-0.0306302	ENST00000580420.1
-0.175625	-0.559772	2.33511	0.147486	-0.741674	-0.739274	-0.290081	0.023831	ENST00000416650.5
-0.437767	0.408016	2.32167	-0.0923687	-0.695453	-0.448094	-0.503545	-0.552456	ENST00000575890.1
-0.0578782	0.410907	2.2279	0.0892662	-0.488199	-0.838056	-0.59284	-0.751102	ENST00000572574.5
-0.280297	0.1605	2.40517	-0.253203	-0.449891	-0.536306	-0.453439	-0.592533	ENST00000563989.1
0.257494	0.410989	2.18617	-0.0398429	-0.725232	-0.720913	-0.711989	-0.656681	ENST00000582866.1
-0.197593	0.546255	2.14316	-0.292447	-1.01419	0.157449	-0.550532	-0.792103	ENST00000536662.5
-0.0340695	0.461861	2.1897	0.177945	-0.698459	-0.643523	-0.706127	-0.747325	ENST00000590744.1
0.0575554	-0.0600195	2.36919	-0.0630354	-0.492673	-0.765227	-0.544135	-0.501657	ENST00000607794.2
-0.246725	0.288493	2.08927	0.650975	-0.513648	-0.515212	-0.899244	-0.85391	ENST00000617588.1
0.258057	0.527965	1.91869	0.536728	-0.701819	-0.829327	-1.00059	-0.709705	ENST00000589796.2
-0.423441	-0.562366	1.67208	-0.562366	1.5632	-0.562366	-0.562366	-0.562366	ENST00000510714.1
-0.146429	-0.118367	2.23869	0.546445	-0.559124	-0.826086	-0.653882	-0.48125	ENST00000399247.6
-0.240616	0.510929	2.1394	0.330495	-0.937655	-0.683264	-0.453996	-0.665297	ENST00000565764.1
-0.724298	0.350321	1.69014	-0.469933	-0.0569778	1.07785	-0.505033	-1.36206	ENST00000580022.5
-0.826092	0.697836	1.93569	-0.35775	-1.20238	0.481549	-0.285447	-0.443412	ENST00000566170.1
-0.492611	0.521898	2.31275	-0.401463	-0.421771	-0.46049	-0.64096	-0.417357	ENST00000418049.1
-0.583368	-0.213191	2.44887	-0.264351	-0.291552	-0.549415	-0.199659	-0.347337	ENST00000420777.1
-0.581524	0.0453023	2.07201	0.496143	-0.745677	-0.911255	0.388546	-0.763545	ENST00000591384.5
-0.569205	0.810061	2.17759	-0.307089	-0.731388	-0.426527	-0.398498	-0.554941	ENST00000517411.1
0.303344	0.172915	2.1494	-0.428467	-0.401572	-0.872651	-1.06392	0.140951	ENST00000522992.1
-0.900551	0.035404	2.21192	-0.0142671	-0.360203	-1.05893	0.185011	-0.0983831	ENST00000444958.1
0.0695041	0.535352	1.85652	0.413956	-1.19319	-0.0096589	-0.470097	-1.20239	ENST00000500527.1
-0.361322	0.0894102	2.40495	-0.0714551	-0.492039	-0.4445	-0.55864	-0.566402	ENST00000453289.1
-1.11294	-0.0907233	2.00527	-0.455359	-0.533211	0.759333	0.213815	-0.786183	ENST00000624833.1
0.279963	0.30478	2.21926	-0.0478386	-0.660738	-0.706675	-0.717568	-0.671178	ENST00000435312.5
-0.717149	0.322469	2.27043	-0.515133	-0.669555	-0.470334	0.255429	-0.476158	ENST00000453671.5
-0.654803	-0.191507	2.42858	-0.28232	-0.600451	-0.175025	-0.143561	-0.380909	ENST00000426037.6
-0.207911	0.63177	2.22823	-0.507467	-0.594854	-0.752924	-0.178345	-0.618502	ENST00000452079.5
-0.020503	0.521045	2.24852	-0.769502	-0.730882	-0.333001	-0.368875	-0.546798	ENST00000449469.5
0.0854346	-0.0972877	2.20763	0.51775	-0.659053	-0.694872	-0.672459	-0.68714	ENST00000623860.2
-0.862693	-0.480732	2.32055	-0.631306	-0.275097	-0.283998	-0.06953	0.282804	ENST00000576871.1
-0.569354	0.63286	2.14515	0.188541	-0.950014	-0.327003	-0.585048	-0.535133	ENST00000439057.5
-1.01093	0.227464	2.2499	-0.180708	-0.5806	0.231513	-0.434936	-0.501708	ENST00000553961.1
0.369136	-0.889143	2.06874	-0.203749	0.383281	0.0599072	-0.930848	-0.857322	ENST00000518942.1
-0.676717	0.647865	2.00046	-0.411544	-0.443412	0.469505	-0.421494	-1.16466	ENST00000423008.1
0.172206	0.518894	2.03481	0.350823	-0.730679	-0.81327	-0.582648	-0.95014	ENST00000585457.5
-1.28459	0.283969	2.19041	-0.16524	-0.592965	-0.261417	-0.154215	-0.0159492	ENST00000619666.1
0.409756	0.718896	1.9708	-0.0164691	-0.77469	-0.79828	-0.591479	-0.918536	ENST00000619883.1
0.35024	0.632404	1.9846	0.143359	-0.873344	-0.740663	-0.539732	-0.956863	ENST00000456685.5
0.0404627	0.220843	2.32834	-0.136587	-0.550704	-0.632829	-0.64356	-0.62597	ENST00000612303.1
-0.615846	-0.253969	1.95968	-0.842582	0.131507	0.750879	0.0623542	-1.19203	ENST00000569969.5
0.0209391	0.219388	2.22382	-0.741504	-0.977761	-0.567477	-0.37371	0.196309	ENST00000460022.5
-0.522359	-0.522359	2.40141	0.22797	-0.41252	-0.402801	-0.324767	-0.444575	ENST00000531071.5
-0.891256	0.298884	2.10932	-0.0862075	-0.411825	0.530516	-0.710364	-0.839062	ENST00000618431.1
-0.479655	-0.543655	2.36634	0.27908	-0.658354	-0.428041	-0.132298	-0.40342	ENST00000560400.1
0.556186	0.247451	2.09182	0.0146774	-0.919485	-0.880867	-0.645197	-0.464586	ENST00000504520.6
0.319749	-0.252861	2.15159	0.53273	-0.633894	-0.826693	-0.681413	-0.609205	ENST00000500949.6
0.646714	-0.187316	2.0773	0.353827	-0.676766	-0.797643	-0.776402	-0.639719	ENST00000530083.1
-0.0463793	0.189246	2.18399	0.471525	-0.703979	-0.61279	-0.716259	-0.765352	ENST00000414142.5
-0.399655	0.00953156	2.38669	0.0986579	-0.507574	-0.578018	-0.376876	-0.632758	ENST00000597309.1
-0.563891	0.693587	2.22771	-0.539142	-0.733406	-0.411885	-0.254012	-0.418964	ENST00000609887.1
-0.858419	0.618352	1.90891	0.227397	-1.21358	-0.652929	-0.392737	0.363016	ENST00000436764.5
-0.89834	0.500978	2.11021	-0.610843	-0.297729	-0.87521	0.395162	-0.324224	ENST00000307533.10
-1.05935	-0.0214343	1.90746	-0.462623	-0.415104	-0.128834	1.04384	-0.863949	ENST00000371417.3
-0.971818	-0.367299	2.27425	-0.427212	-0.507924	-0.0507313	0.415295	-0.364562	ENST00000541578.5
-1.31027	0.1693	1.7371	0.455453	-0.679992	-0.701181	-0.549768	0.879361	ENST00000530759.1
-0.988	-1.02199	2.0319	0.429559	-0.0933829	-0.573587	0.498468	-0.282968	ENST00000625445.1
-0.584129	-0.73103	2.36228	0.204581	-0.444733	-0.499868	-0.0929346	-0.214168	ENST00000554169.1
-1.14993	0.228097	2.11267	0.103633	-0.751914	-0.749173	0.145325	0.0612883	ENST00000424349.1

## Sheet: annotated lncRNA cluster 3
chr_unt	chr_30min	chr_3h	chr_24h	sol_unt	sol_30min	sol_3h	sol_24h	Transcript ID
-0.517816	-0.517816	2.08486	1.02203	-0.517816	-0.517816	-0.517816	-0.517816	ENST00000628296.2
-0.53661	-0.53661	1.39866	1.821	-0.53661	-0.53661	-0.53661	-0.53661	ENST00000580782.1
-0.532818	-0.532818	1.29308	1.90383	-0.532818	-0.532818	-0.532818	-0.532818	ENST00000615168.4
-0.538213	-0.538213	1.45997	1.7693	-0.538213	-0.538213	-0.538213	-0.538213	ENST00000458087.3
-0.538649	-0.538649	1.75118	1.48072	-0.538649	-0.538649	-0.538649	-0.538649	ENST00000589263.5
-0.506798	-0.506798	2.16682	0.873963	-0.506798	-0.506798	-0.506798	-0.506798	ENST00000535720.1
-0.523643	-0.523643	1.11313	2.02873	-0.523643	-0.523643	-0.523643	-0.523643	ENST00000526456.1
-0.508329	-0.508329	2.15683	0.893146	-0.508329	-0.508329	-0.508329	-0.508329	ENST00000434807.1
-0.529433	-0.529433	1.95764	1.21896	-0.529433	-0.529433	-0.529433	-0.529433	ENST00000503568.1
-0.531155	-0.531155	1.93184	1.25509	-0.531155	-0.531155	-0.531155	-0.531155	ENST00000594604.5
-0.523798	-0.523798	2.02705	1.11573	-0.523798	-0.523798	-0.523798	-0.523798	ENST00000421943.1
-0.519032	-0.519032	2.07408	1.04011	-0.519032	-0.519032	-0.519032	-0.519032	ENST00000511626.2
-0.535479	-0.535479	1.84965	1.36322	-0.535479	-0.535479	-0.535479	-0.535479	ENST00000417058.6
-0.653801	0.209217	1.26742	1.79237	-0.653801	-0.653801	-0.653801	-0.653801	ENST00000623091.1
-0.65088	0.153692	1.39072	1.70998	-0.65088	-0.65088	-0.65088	-0.65088	ENST00000418270.1
-0.581951	-0.175016	2.05137	1.0334	-0.581951	-0.581951	-0.581951	-0.581951	ENST00000545572.1
-0.604032	-0.0189636	0.991722	2.0474	-0.604032	-0.604032	-0.604032	-0.604032	ENST00000563175.1
-0.623064	0.0429678	1.94693	1.12542	-0.623064	-0.623064	-0.623064	-0.623064	ENST00000567153.1
-0.593053	-0.176434	1.94178	1.19992	-0.593053	-0.593053	-0.593053	-0.593053	ENST00000526411.1
-0.378457	-0.570073	1.71239	1.51643	-0.570073	-0.570073	-0.570073	-0.570073	ENST00000557804.1
-0.536186	-0.454982	1.28636	1.90735	-0.550635	-0.550635	-0.550635	-0.550635	ENST00000623378.1
-0.437641	-0.237059	1.30395	1.86871	-0.624488	-0.624488	-0.624488	-0.624488	ENST00000376800.7
-0.524064	-0.243079	2.09072	0.982607	-0.576547	-0.576547	-0.576547	-0.576547	ENST00000581805.5
-0.419154	-0.540996	2.05238	1.07175	-0.540996	-0.540996	-0.540996	-0.540996	ENST00000595107.1
-0.267084	0.940632	1.44498	1.14046	-0.814748	-0.814748	-0.814748	-0.814748	ENST00000418006.1
0.220773	-0.61768	2.11645	0.751178	-0.61768	-0.61768	-0.61768	-0.61768	ENST00000443063.1
-0.306739	-0.454593	2.06458	1.0346	-0.584461	-0.584461	-0.584461	-0.584461	ENST00000624360.1
-0.249089	-0.563023	2.10582	0.958378	-0.563023	-0.563023	-0.563023	-0.563023	ENST00000559867.1
0.0219478	-0.618846	1.96347	1.10881	-0.618846	-0.618846	-0.618846	-0.618846	ENST00000611044.1
-0.430479	-0.224848	1.45742	1.73935	-0.63536	-0.63536	-0.63536	-0.63536	ENST00000410516
-0.0750166	0.484058	1.07718	1.73411	-0.805081	-0.805081	-0.805081	-0.805081	ENST00000419003.2
-0.334782	0.141304	2.10285	0.790083	-0.674863	-0.674863	-0.674863	-0.674863	ENST00000602665.1
-0.00355557	-0.456785	1.65014	1.50221	-0.673003	-0.673003	-0.673003	-0.673003	ENST00000514010.1
0.0552229	0.0510985	1.28063	1.71652	-0.775868	-0.775868	-0.775868	-0.775868	ENST00000557964.1
0.706761	0.0119638	1.53915	1.12622	-0.846022	-0.846022	-0.846022	-0.846022	ENST00000564438.1
-0.0691668	-0.0357588	2.07143	0.849173	-0.70392	-0.70392	-0.70392	-0.70392	ENST00000534757.1
-0.242859	0.140911	1.23656	1.79982	-0.733609	-0.733609	-0.733609	-0.733609	ENST00000638776
-0.0566257	-0.0151959	1.90574	1.10075	-0.733667	-0.733667	-0.733667	-0.733667	ENST00000517505.1
-0.264045	-0.590706	1.54094	1.67664	-0.590706	-0.590706	-0.590706	-0.590706	ENST00000423099.1
0.00507852	-0.0676361	1.9548	1.02384	-0.729022	-0.729022	-0.729022	-0.729022	ENST00000365026
-0.437699	0.370741	1.37138	1.62591	-0.732583	-0.732583	-0.732583	-0.732583	ENST00000585411.1
-0.123338	-0.605857	1.87628	1.27634	-0.605857	-0.605857	-0.605857	-0.605857	ENST00000604680.1
0.575707	-0.681909	1.01179	1.82204	-0.681909	-0.681909	-0.681909	-0.681909	ENST00000526431.1
-0.0302262	-0.212629	1.43045	1.68614	-0.718435	-0.718435	-0.718435	-0.718435	ENST00000450928.1
-0.431338	0.0452198	2.01632	1.00507	-0.658819	-0.658819	-0.658819	-0.658819	ENST00000518701.1
0.991626	-0.411991	1.22229	1.36091	-0.790708	-0.790708	-0.790708	-0.790708	ENST00000506009.2
-0.00578083	0.439757	1.92394	0.791131	-0.787263	-0.787263	-0.787263	-0.787263	ENST00000585189.1
0.46793	-0.678294	1.13999	1.78355	-0.678294	-0.678294	-0.678294	-0.678294	ENST00000569670.1
-0.0224265	-0.00547958	1.89319	1.10191	-0.7418	-0.7418	-0.7418	-0.7418	ENST00000613153.1
0.361195	-0.636515	2.06784	0.753543	-0.636515	-0.636515	-0.636515	-0.636515	ENST00000422049.1
0.319139	0.00679607	1.13469	1.74433	-0.801237	-0.801237	-0.801237	-0.801237	ENST00000520455.1
0.090066	0.177731	1.01123	1.86279	-0.785453	-0.785453	-0.785453	-0.785453	ENST00000507072.5
-0.1824	-0.568459	2.13549	0.889204	-0.568459	-0.568459	-0.568459	-0.568459	ENST00000566960.1
-0.203927	-0.276992	1.38141	1.78178	-0.670569	-0.670569	-0.670569	-0.670569	ENST00000623502.1
0.230648	-0.459685	2.09774	0.770483	-0.659797	-0.659797	-0.659797	-0.659797	ENST00000618726.1
0.34566	0.117974	1.98875	0.678681	-0.782765	-0.782765	-0.782765	-0.782765	ENST00000413042.2
0.307328	-0.369626	1.91955	1.01257	-0.717455	-0.717455	-0.717455	-0.717455	ENST00000608774.1
0.251611	-0.16349	0.869758	1.99383	-0.737926	-0.737926	-0.737926	-0.737926	ENST00000485218.1
-0.127233	-0.376262	2.04827	1.00849	-0.638316	-0.638316	-0.638316	-0.638316	ENST00000602345.1
0.269664	-0.116832	1.73187	1.22401	-0.77718	-0.77718	-0.77718	-0.77718	ENST00000583643.1
0.365492	0.374202	1.41533	1.31127	-0.866574	-0.866574	-0.866574	-0.866574	ENST00000632111.1
-0.120542	-0.426033	1.88356	1.25541	-0.648098	-0.648098	-0.648098	-0.648098	ENST00000414042.1
0.0973758	0.149383	1.73018	1.20287	-0.794951	-0.794951	-0.794951	-0.794951	ENST00000610993.1
0.111951	0.397243	1.79806	0.961781	-0.817258	-0.817258	-0.817258	-0.817258	ENST00000533576.1
-0.0994637	0.26196	1.40114	1.57815	-0.785448	-0.785448	-0.785448	-0.785448	ENST00000435049.1
0.398699	0.650795	1.66844	0.769841	-0.871944	-0.871944	-0.871944	-0.871944	ENST00000612995.1
-0.0365129	0.332481	1.84735	1.00148	-0.7862	-0.7862	-0.7862	-0.7862	ENST00000506172.2
-0.0778161	0.462746	1.46743	1.40496	-0.814331	-0.814331	-0.814331	-0.814331	ENST00000433035.1
0.0624709	-0.413451	1.86087	1.22285	-0.683185	-0.683185	-0.683185	-0.683185	ENST00000610689.1
-0.0110704	-0.182095	1.26223	1.81496	-0.721007	-0.721007	-0.721007	-0.721007	ENST00000565993.1
0.154663	-0.212759	1.98537	0.955057	-0.720584	-0.720584	-0.720584	-0.720584	ENST00000599190.1
0.00508657	0.603803	1.89998	0.687045	-0.798977	-0.798977	-0.798977	-0.798977	ENST00000553507.1
0.468709	-0.251979	1.98293	0.76576	-0.741355	-0.741355	-0.741355	-0.741355	ENST00000566922.1
0.30455	0.192782	1.9174	0.79063	-0.80134	-0.80134	-0.80134	-0.80134	ENST00000554388.1
0.654223	0.369307	1.53805	0.972996	-0.883643	-0.883643	-0.883643	-0.883643	ENST00000519727.5
0.430875	0.162551	1.94833	0.657784	-0.799885	-0.799885	-0.799885	-0.799885	ENST00000592785.5
-0.152017	-0.131473	2.05028	0.952524	-0.679828	-0.679828	-0.679828	-0.679828	ENST00000607019.1
0.265781	0.389514	1.28648	1.48109	-0.855715	-0.855715	-0.855715	-0.855715	ENST00000441741.5
0.227404	0.329547	1.31431	1.50446	-0.84393	-0.84393	-0.84393	-0.84393	ENST00000609789.1
0.539295	-0.0783853	1.04519	1.72991	-0.811672	-0.811672	-0.811672	-0.80099	ENST00000623619.1
0.462001	-0.0212908	1.08992	1.7196	-0.816072	-0.816072	-0.816072	-0.802017	ENST00000593779.1
-0.478191	-0.400905	2.17236	0.857369	-0.540161	-0.540161	-0.540161	-0.530151	ENST00000499096.2
-0.170402	-0.241563	1.86608	1.25935	-0.69591	-0.69591	-0.69591	-0.625728	ENST00000588469.1
0.676224	-0.632131	1.29037	1.54671	-0.749829	-0.749829	-0.749829	-0.631688	ENST00000607518.1
-0.297814	-0.599432	1.50474	1.71361	-0.599432	-0.599432	-0.599432	-0.522809	ENST00000528407.1
-0.330375	0.263229	1.89472	1.02952	-0.818731	-0.818731	-0.818731	-0.400901	ENST00000602739.1
-0.346836	0.0294663	1.71261	1.40614	-0.723833	-0.723833	-0.723833	-0.629886	ENST00000498823
0.0330485	0.196649	1.86897	1.0136	-0.81707	-0.81707	-0.81707	-0.661059	ENST00000610120.1
0.11433	-0.0429969	1.76256	1.23463	-0.770886	-0.770886	-0.770886	-0.75587	ENST00000607407.1
-0.672408	-0.347208	1.86914	1.25298	-0.672408	-0.672408	-0.672408	-0.0852834	ENST00000550306.1
0.110469	0.0554657	1.83781	1.09654	-0.787304	-0.787304	-0.787304	-0.738382	ENST00000457113.1
-0.305022	-0.0335527	1.79214	1.26171	-0.82572	-0.82572	-0.82572	-0.238122	ENST00000569981.2
-0.399681	0.693538	1.83949	0.847617	-0.799682	-0.799682	-0.799682	-0.581912	ENST00000560415.1
0.451393	0.040192	0.852335	1.84365	-0.900556	-0.900556	-0.900556	-0.485903	ENST00000623875.1
-0.682628	0.0924614	1.55688	1.56995	-0.682628	-0.682628	-0.682628	-0.488778	ENST00000596379.1
-0.456016	-0.0578469	1.99609	1.03852	-0.737147	-0.737147	-0.737147	-0.309299	ENST00000480817.1
-0.359456	-0.731211	1.09949	0.338571	-0.731211	-0.731211	-0.731211	1.84624	ENST00000596946.1
-0.0440183	-0.00960766	2.05137	0.862724	-0.716047	-0.716047	-0.713357	-0.715013	ENST00000623181.1
-0.270151	0.306887	1.25234	1.72835	-0.763788	-0.763788	-0.726064	-0.763788	ENST00000623921.1
0.700941	-0.108334	1.64431	1.04334	-0.854986	-0.854986	-0.715292	-0.854986	ENST00000555916.1
0.4537	0.525824	1.76259	0.686748	-0.860477	-0.860477	-0.856552	-0.851354	ENST00000564612.2
-0.369914	0.166294	1.00994	1.97109	-0.712002	-0.712002	-0.659594	-0.693814	ENST00000624542.1
-0.329588	0.246582	1.14859	1.84105	-0.767276	-0.767276	-0.646666	-0.725419	ENST00000413053.2
0.177414	0.13923	2.04838	0.670469	-0.762795	-0.762795	-0.747109	-0.762795	ENST00000622977.1
0.293625	0.526995	1.73746	0.539461	-1.05241	-1.05241	0.0596948	-1.05241	ENST00000433214.2
-0.339474	-0.0196468	1.36001	1.76624	-0.700356	-0.700356	-0.666062	-0.700356	ENST00000592034.1
0.270942	0.674178	1.37902	1.20608	-0.886316	-0.886316	-0.871264	-0.886316	ENST00000558375.1
0.261286	-0.294425	0.945459	1.96197	-0.773666	-0.773666	-0.553296	-0.773666	ENST00000382225.3
0.123343	0.758656	1.49903	1.08024	-0.86849	-0.86849	-0.855799	-0.86849	ENST00000585129
-0.69944	-0.66149	1.77221	1.34988	-0.69944	-0.69944	-0.363128	0.000842272	ENST00000597192.1
0.0575232	0.00352138	1.9904	0.913841	-0.753136	-0.753136	-0.705873	-0.753136	ENST00000587767.1
-0.600721	-0.216265	1.80352	1.38048	-0.68253	-0.68253	-0.488102	-0.513845	ENST00000609936.1
-0.585172	-0.436095	2.0347	1.08685	-0.585172	-0.585172	-0.344769	-0.585172	ENST00000525023.1
0.195536	0.164613	1.88742	0.920705	-0.852458	-0.852458	-0.715567	-0.747793	ENST00000527831.1
0.0632343	0.284877	1.2486	1.64429	-0.856913	-0.856913	-0.670262	-0.856913	ENST00000429109.1
0.313623	-0.502175	1.25765	1.48747	-1.01723	-1.01723	0.308768	-0.830886	ENST00000441316.1
-0.164452	-0.296614	1.96423	1.13297	-0.681099	-0.681099	-0.592841	-0.681099	ENST00000558192.1
-0.462594	0.05131	1.81023	0.971047	-1.08438	-1.08438	0.208835	-0.410064	ENST00000561876.1
0.261147	-0.514438	1.79591	1.15111	-0.86679	-0.86679	-0.203322	-0.756833	ENST00000483736.1
-0.363736	-0.515805	1.67692	1.54353	-0.680349	-0.680349	-0.468062	-0.512143	ENST00000602703.1
0.175298	0.453873	1.21962	1.54619	-0.866099	-0.866099	-0.796685	-0.866099	ENST00000577199.1
0.150363	-0.11854	0.957092	1.96558	-0.754475	-0.754475	-0.70654	-0.739008	ENST00000617916.1
-0.374702	0.251887	1.87731	1.10619	-0.732942	-0.732942	-0.674642	-0.720165	ENST00000561916.2
0.219343	0.0188672	1.40116	1.48805	-1.06796	-1.06796	-0.469286	-0.522208	ENST00000548595.1
0.621434	-0.00123152	1.39805	1.34757	-0.891093	-0.891093	-0.766505	-0.817132	ENST00000433131.1
-0.581896	-0.46698	1.64963	1.48422	-0.842773	-0.842773	-0.296807	-0.102616	ENST00000624755.1
0.0488809	-0.254936	1.65551	1.44279	-0.76282	-0.76282	-0.603791	-0.76282	ENST00000616499.1
-0.296296	-0.314633	1.37065	1.7379	-0.806693	-0.806693	-0.109099	-0.775133	ENST00000609009.5
0.904027	0.0687338	1.2584	1.20905	-0.980422	-0.980422	-0.498949	-0.980422	ENST00000484055
-0.846051	-0.846051	0.930533	1.20594	-0.846051	-0.846051	1.34435	-0.0966207	ENST00000453754.5
-0.479513	-0.394052	1.761	1.46096	-0.598548	-0.57587	-0.598548	-0.57543	ENST00000562917.1
0.189635	0.460324	1.92947	0.648031	-0.840364	-0.839836	-0.793443	-0.75382	ENST00000619319.1
0.251581	0.277856	1.8517	0.873385	-0.877218	-0.841443	-0.841955	-0.693902	ENST00000623547.1
-0.611416	-0.611416	1.28258	1.88499	-0.611416	-0.512493	-0.611416	-0.209408	ENST00000585593.1
0.467397	-0.302271	1.83595	1.01914	-0.760624	-0.738349	-0.760624	-0.760624	ENST00000567370.1
0.284005	0.163323	1.92072	0.816165	-0.820392	-0.818308	-0.758936	-0.78658	ENST00000621854.1
-0.339876	-0.138905	1.46732	1.70312	-0.683953	-0.668056	-0.662134	-0.677517	ENST00000607476.1
-0.438481	-0.364791	1.16204	1.98547	-0.631424	-0.548822	-0.631424	-0.53257	ENST00000499502.2
-0.1324	0.10132	2.07718	0.797016	-0.731462	-0.712086	-0.680154	-0.719419	ENST00000499642.1
0.738273	0.0181552	1.13237	1.51053	-0.873484	-0.866314	-0.820194	-0.839332	ENST00000528520.1
0.819099	-0.134608	1.52357	1.10567	-0.902041	-0.891431	-0.800506	-0.719755	ENST00000561275.5
0.405298	0.342991	1.60574	1.07507	-0.949729	-0.835677	-0.949729	-0.693966	ENST00000608775.1
-0.38665	-0.422178	1.58418	1.63484	-0.667191	-0.640331	-0.667191	-0.435476	ENST00000631085.2
0.101517	0.259309	1.89837	0.886803	-0.937577	-0.868491	-0.645822	-0.694115	ENST00000434635.1
0.175978	0.182264	1.21988	1.67097	-0.892831	-0.857329	-0.751153	-0.74778	ENST00000567728.1
-0.377912	-0.291401	2.07131	1.01226	-0.606492	-0.594781	-0.606492	-0.606492	ENST00000457319.1
-0.393597	-0.574116	1.69892	1.50797	-0.651846	-0.283641	-0.651846	-0.651846	ENST00000641328
-0.344802	0.0628439	1.46671	1.64868	-0.715977	-0.685502	-0.715977	-0.715977	ENST00000443935.5
0.340835	0.347385	1.93761	0.615243	-0.857812	-0.815454	-0.799481	-0.768326	ENST00000518639.1
-0.500559	-0.154712	1.52619	1.66817	-0.653478	-0.603919	-0.653478	-0.628219	ENST00000624849.1
-0.304166	-0.232856	1.33176	1.80869	-0.760638	-0.722222	-0.359936	-0.760638	ENST00000420381.5
-0.298668	0.0772154	1.95104	1.06814	-0.706283	-0.678871	-0.706283	-0.706283	ENST00000608680.1
-0.446923	0.325596	1.18574	1.79847	-0.762426	-0.691868	-0.674698	-0.733889	ENST00000617058.1
0.0571134	0.295309	1.91308	0.879336	-0.813214	-0.781637	-0.736774	-0.813214	ENST00000570266.2
-0.0270453	0.330505	1.57529	1.34465	-0.829943	-0.797688	-0.765826	-0.829943	ENST00000567865.1
0.111412	0.766041	1.62358	0.904511	-0.950486	-0.689442	-0.950486	-0.815129	ENST00000587836.1
0.181767	-0.236518	1.0127	1.94095	-0.784394	-0.626298	-0.784394	-0.703819	ENST00000594590.2
0.5609	0.266127	1.0641	1.57333	-0.904716	-0.83952	-0.904716	-0.815511	ENST00000358073.2
-0.267315	-0.560458	2.0698	1.01029	-0.63626	-0.388307	-0.600753	-0.627004	ENST00000623638.1
0.475762	0.164293	1.81335	0.85073	-0.847657	-0.762549	-0.846268	-0.847657	ENST00000619602.1
-0.435168	0.00622098	2.02944	0.975686	-0.843797	-0.673599	-0.612383	-0.446397	ENST00000563018.1
0.669417	0.219415	1.59348	0.981475	-0.899211	-0.855295	-0.867938	-0.841339	ENST00000458236.1
0.636036	-0.231708	1.03326	1.71492	-0.897467	-0.698648	-0.897467	-0.658927	ENST00000537655.1
0.697192	-0.0144272	1.24697	1.44885	-0.869575	-0.778201	-0.869575	-0.861227	ENST00000623606.1
0.956936	-0.710402	1.16253	1.46657	-0.775052	-0.658196	-0.681537	-0.760846	ENST00000414393.5
0.52235	-0.406003	1.87285	0.946747	-0.750957	-0.683077	-0.750957	-0.750957	ENST00000620777.1
0.0279096	0.494009	1.75923	0.989813	-0.854268	-0.766683	-0.795742	-0.854268	ENST00000504748.1
-0.112282	-0.680313	2.08161	0.953427	-0.680313	-0.53544	-0.567626	-0.459059	ENST00000440088.5
-0.687483	-0.488972	2.03636	1.01737	-0.687483	-0.11879	-0.383517	-0.687483	ENST00000488310.1
-0.11556	0.557573	1.80882	0.928184	-0.844705	-0.799023	-0.690586	-0.844705	ENST00000481561
0.0515666	-0.0322059	2.01431	0.74745	-1.20284	-0.581037	-0.720529	-0.276719	ENST00000517550.1
-0.431601	0.204641	1.63719	1.42241	-0.836018	-0.505418	-0.714306	-0.776904	ENST00000383808.6
0.0764931	0.313337	1.60073	1.23506	-1.06348	-0.782514	-0.451829	-0.92779	ENST00000432703.1
-0.152233	0.210986	1.90384	1.03195	-0.758425	-0.721588	-0.758425	-0.756103	ENST00000568384.1
0.300097	0.390425	1.34377	1.40901	-0.88391	-0.826266	-0.849216	-0.88391	ENST00000462522
0.0624663	0.69738	1.2568	1.41094	-0.880511	-0.824447	-0.842114	-0.880511	ENST00000442884.1
-0.185979	-0.0294891	2.09039	0.854941	-0.703331	-0.661812	-0.681592	-0.683125	ENST00000606157.1
0.583933	0.537357	1.49121	0.965206	-0.957677	-0.837736	-0.953193	-0.829102	ENST00000435621.3
-0.184509	-0.229991	1.99809	1.0688	-0.769262	-0.678505	-0.584182	-0.620443	ENST00000414339.2
-0.0598483	0.368825	1.8383	0.989998	-0.842292	-0.610397	-0.842292	-0.842292	ENST00000572790.1
-0.758863	-0.581171	1.58318	0.763072	-1.13733	1.10643	-0.441274	-0.534042	ENST00000424705.1
-0.586244	-0.68297	1.07424	1.70756	-0.997577	0.159595	0.322969	-0.997577	ENST00000415627.1
-0.678832	-0.6338	1.6657	1.25561	-0.737108	-0.654882	-0.737108	0.520418	ENST00000623901.3
0.0732347	0.182213	1.54032	1.40799	-0.886203	-0.64038	-0.790967	-0.886203	ENST00000605082.1
-0.741841	0.0679015	1.68863	1.01413	-1.37222	0.0141357	0.142639	-0.813381	ENST00000435163.4
0.017507	0.000640275	1.76335	1.25626	-0.795103	-0.727342	-0.720209	-0.795103	ENST00000413915.1
0.292226	-0.959799	0.900707	1.18497	-1.55974	-0.375309	-0.473196	0.990148	ENST00000429872.1
0.121391	0.191308	0.930448	1.05725	-1.12602	1.07767	-1.12602	-1.12602	ENST00000594318.1
0.421139	-0.0752921	1.77377	1.00077	-0.934498	-0.361463	-0.889923	-0.934498	ENST00000585706.1
-0.0211036	0.767691	1.59756	1.00959	-0.885717	-0.696589	-0.885717	-0.885717	ENST00000492523.1
-0.256093	-0.360976	2.17223	0.810544	-0.699331	-0.524811	-0.649775	-0.491788	ENST00000547326.2
0.381446	0.510032	1.835	0.578287	-1.1465	-0.600645	-0.82583	-0.731785	ENST00000454470.1
-1.07668	0.614786	1.79569	0.788325	-1.07668	-0.167949	-0.289765	-0.58772	ENST00000438482.1
-0.532381	0.478529	0.709972	1.23546	-1.27806	-0.816845	-0.931736	1.13506	ENST00000474250.5
-0.127029	0.175235	1.52635	1.43229	-0.90776	-0.915426	-0.915426	-0.268226	ENST00000483289.2
0.597537	0.0557405	1.33405	1.407	-0.853548	-0.844366	-0.841128	-0.855284	ENST00000612833.1
-0.681057	-0.681057	1.89293	1.20468	-0.609275	0.00516265	-0.681057	-0.450327	ENST00000626237.1
-0.213605	0.437349	1.8588	0.961982	-0.8591	-0.788512	-0.545033	-0.851879	ENST00000420866.1
0.402175	0.506139	1.78409	0.705826	-0.914055	-0.780242	-0.80228	-0.901654	ENST00000609303.1
-0.23681	-0.126947	2.0561	0.965416	-0.699076	-0.666484	-0.631827	-0.660377	ENST00000624409.1
0.306194	-0.0560284	1.97287	0.815297	-0.80895	-0.821823	-0.590236	-0.817322	ENST00000610088.5
0.595565	0.405513	1.31248	1.25476	-0.912411	-0.883024	-0.881509	-0.891375	ENST00000605233.2
-0.0744836	0.712611	1.55067	1.12508	-0.939352	-0.601057	-0.889073	-0.884395	ENST00000449339.1
-0.561781	-0.548426	2.06384	1.04104	-0.313411	-0.558607	-0.561336	-0.561316	ENST00000623895.1
-0.138184	-0.90793	1.16767	0.425087	-0.40421	-0.90793	1.67342	-0.90793	ENST00000585572.1
0.201645	0.503562	1.61855	0.882901	-1.49342	-0.603376	-0.774351	-0.335515	ENST00000470236.1
0.522183	-0.229308	1.15904	1.69139	-0.776903	-0.799739	-0.774118	-0.792551	ENST00000623210.1
-0.337986	-0.0334978	1.38217	1.74538	-0.763028	-0.781444	-0.582631	-0.628958	ENST00000424612.1
0.275172	0.708261	1.67923	0.787474	-0.930136	-0.830425	-0.862332	-0.827246	ENST00000501927.2
0.185266	0.608583	1.49527	1.16961	-0.840775	-0.872653	-0.872653	-0.872653	ENST00000438096.1
0.224417	-0.0936058	1.37579	1.61517	-0.818417	-0.747292	-0.791555	-0.764512	ENST00000565934.1
0.0604526	0.21955	1.80914	1.07916	-0.809171	-0.806601	-0.779697	-0.772835	ENST00000573346.5
0.521724	0.245741	1.75379	0.857974	-0.852315	-0.839601	-0.825684	-0.861627	ENST00000599382.2
0.556183	-0.547001	1.13267	1.74	-0.77164	-0.730604	-0.693084	-0.686528	ENST00000642135
0.459841	0.376102	1.60049	1.03479	-0.884534	-0.873835	-0.826048	-0.886799	ENST00000623111.1
-0.463239	0.620023	1.86695	0.838577	-0.877175	-0.525495	-0.504644	-0.954997	ENST00000567905.1
0.635989	0.379743	1.61611	0.872313	-0.881791	-0.891898	-0.929563	-0.800904	ENST00000623793.1
-1.11076	0.24968	1.52783	1.14047	-1.24525	-0.710398	0.110583	0.0378436	ENST00000556904.5
0.695011	-0.10851	1.51297	1.21037	-0.892338	-0.81972	-0.855686	-0.742098	ENST00000613361.1
0.336029	0.0922742	1.47526	1.40243	-0.843721	-0.794988	-0.861419	-0.805872	ENST00000600987.1
-0.0868886	-0.302139	1.90064	1.152	-0.839861	-0.894368	-0.354095	-0.575294	ENST00000501400.1
-0.136958	0.50615	1.90179	0.821727	-0.722024	-0.870145	-0.630395	-0.870145	ENST00000626538.1
-0.145299	0.439872	1.14246	1.67461	-0.967234	-0.828029	-0.964993	-0.35139	ENST00000608012.1
-0.30553	0.428293	1.98434	0.795092	-0.891896	-0.658016	-0.603133	-0.749147	ENST00000607857.1
0.650231	0.133599	1.78489	0.759015	-0.907957	-0.688784	-0.850542	-0.88045	ENST00000604716.1
-0.657027	-0.657027	1.91168	1.03591	0.337542	-0.657027	-0.657027	-0.657027	ENST00000589259.1
0.326301	0.282695	1.62528	1.13716	-0.95149	-0.919212	-0.785882	-0.71486	ENST00000623165.3
0.499881	0.289799	1.66512	0.97292	-0.771955	-0.885255	-0.885255	-0.885255	ENST00000613380
0.676529	0.128772	1.38629	1.26652	-0.909536	-0.916356	-0.795932	-0.836289	ENST00000566747.1
0.0578224	-0.0600018	1.70067	1.33049	-0.832737	-0.825378	-0.775547	-0.595318	ENST00000602872.1
0.0819407	-0.128043	1.479	1.58491	-0.762641	-0.737736	-0.771936	-0.745491	ENST00000564650.1
0.67249	0.359293	1.22802	1.31196	-0.895645	-0.897429	-0.887636	-0.891044	ENST00000623828.1
0.610133	0.466425	1.42615	1.07907	-0.949965	-0.896058	-0.860642	-0.875115	ENST00000570409.1
0.765971	-0.601319	1.73024	0.767586	-0.682682	-1.00057	-1.00057	0.0213418	ENST00000583460.1
0.375877	0.141364	1.69784	1.09961	-0.82988	-0.821701	-0.824597	-0.838506	ENST00000609475.1
0.487076	0.292796	1.28495	1.38661	-0.951832	-0.591137	-1.06977	-0.838688	ENST00000564269.1
-0.436054	-0.136343	1.5595	1.62778	-0.664063	-0.649569	-0.65539	-0.645853	ENST00000565387.2
-0.0888318	-0.119304	1.54333	1.5743	-0.736257	-0.746093	-0.698404	-0.728747	ENST00000457898.1
0.522685	0.276737	1.52734	1.14238	-0.850321	-0.827536	-0.885985	-0.905304	ENST00000564464.1
0.687028	0.0255285	1.56985	1.09738	-0.870351	-0.839198	-0.867139	-0.803099	ENST00000575741.1
0.429723	0.662714	1.52541	0.910861	-0.642821	-1.03297	-1.03297	-0.81994	ENST00000454588.1
0.701193	-0.0549824	1.49663	1.19285	-0.846854	-0.930104	-0.628625	-0.930104	ENST00000519454.5
-0.707445	-0.490739	1.36149	1.59597	-0.650615	-0.859508	-0.701136	0.45199	ENST00000591569.1
0.787472	-0.0466843	1.05335	1.56164	-0.735995	-0.873261	-0.873261	-0.873261	ENST00000576632.1
-0.470412	-0.672504	1.79929	1.39133	-0.32137	-0.672504	-0.672504	-0.381324	ENST00000641293
0.452149	0.0554166	1.84846	0.871556	-0.875393	-0.828057	-0.725985	-0.798145	ENST00000492040.1
0.409324	-0.072659	1.68911	1.18222	-0.773995	-0.769727	-0.832343	-0.831926	ENST00000584957.2
0.821118	0.127865	1.18633	1.35801	-0.807197	-0.877104	-0.922752	-0.886275	ENST00000572471.1
0.948085	-0.195825	1.16072	1.4024	-0.805013	-0.830404	-0.843386	-0.836579	ENST00000570809.1
0.461824	-0.144013	1.56086	1.24596	-0.2788	-0.948608	-0.948608	-0.948608	ENST00000433902.2
0.509299	-0.404921	1.29493	1.61897	-0.736752	-0.76989	-0.774222	-0.737417	ENST00000586394.1
-0.143029	0.0644625	2.05735	0.856297	-0.708132	-0.708765	-0.710629	-0.707559	ENST00000625135.1
-0.568979	0.167559	1.24211	1.51585	-1.41716	-0.59095	-0.615398	0.266963	ENST00000519753.1
0.251752	0.521134	1.87812	0.646591	-0.833683	-0.831866	-0.796244	-0.835809	ENST00000570130.1
0.0470993	0.377867	1.90013	0.843942	-0.90285	-0.766051	-0.800507	-0.699631	ENST00000505364.1
-0.94898	-0.370888	1.86174	0.755688	0.595797	-0.632471	-0.19754	-1.06335	ENST00000483664
-0.322844	0.213094	0.817966	1.37229	-0.514966	-1.25396	-1.25396	0.942382	ENST00000602435.1
-0.031213	0.688306	1.75981	0.845334	-0.641321	-0.781497	-0.919708	-0.919708	ENST00000506902.1
-0.0504383	0.451949	1.89684	0.848329	-0.780721	-0.791901	-0.780102	-0.793952	ENST00000507803.1
-0.216506	-0.0114928	1.92065	1.02303	-0.942042	-0.182792	-0.670455	-0.920394	ENST00000417781.5
-0.467067	0.157591	2.08369	0.832258	-0.749746	-0.685489	-0.634043	-0.537192	ENST00000581489.1
-1.03973	0.114629	1.25843	0.711909	1.26494	-0.230712	-1.03973	-1.03973	ENST00000579933.1
-0.229144	-0.133141	1.32594	1.80357	-0.746565	-0.678041	-0.658161	-0.684465	ENST00000581361.5
-0.180195	-0.260616	1.31187	1.82872	-0.707868	-0.713759	-0.69832	-0.579832	ENST00000545339.5
0.10902	0.248758	1.53683	1.2933	-0.829115	-0.527212	-1.26864	-0.562948	ENST00000512720.1
0.550769	0.188837	1.14949	1.54577	-0.867168	-0.863947	-0.83598	-0.867768	ENST00000611189.1
0.652621	-0.120246	1.51073	1.25068	-0.797978	-0.831936	-0.831936	-0.831936	ENST00000634783.1
0.134449	0.0568356	1.23418	1.72218	-0.777636	-0.835473	-0.836097	-0.698436	ENST00000624649.1
0.245914	0.243352	1.79781	0.978463	-0.850799	-0.852436	-0.880831	-0.681478	ENST00000427049.2
0.596232	-0.0068646	1.09428	1.63903	-0.827874	-0.850103	-0.82263	-0.822075	ENST00000567517.1
-0.106653	-0.901622	1.0067	0.465935	-1.18706	-0.376626	1.73075	-0.631429	ENST00000556479.5
-0.104371	-0.325104	1.14648	1.94507	-0.730842	-0.695247	-0.571417	-0.664576	ENST00000624679.1
-0.321324	0.568528	1.94155	0.766526	-0.8456	-0.60263	-0.789048	-0.718007	ENST00000527067.1
0.513247	0.468589	1.32592	1.25724	-0.88291	-0.913421	-0.871973	-0.896697	ENST00000622924.2
-0.175212	-0.382588	0.967524	2.08029	-0.615075	-0.568174	-0.699534	-0.607231	ENST00000639368
-0.718602	-0.44627	1.23196	1.76415	0.324573	-0.718602	-0.718602	-0.718602	ENST00000422408.2
-0.459387	-0.34823	1.01927	2.07787	-0.589085	-0.578378	-0.571187	-0.55087	ENST00000608362.1
-0.825096	-0.346875	1.06197	1.63546	-1.22089	-0.254289	0.622893	-0.673174	ENST00000504245.5
0.238521	0.479419	1.80811	0.691328	-1.14119	-0.610595	-1.06214	-0.403458	ENST00000607332.1
-1.03185	0.817405	1.09446	1.17754	-0.8185	-0.0276357	-1.40516	0.193737	ENST00000552426.1
0.48673	-0.728698	1.49132	1.46619	-0.612941	-0.742806	-0.736361	-0.623431	ENST00000546793.1
-0.521265	0.184367	1.8317	1.032	-1.02636	0.0527194	-0.853409	-0.699749	ENST00000505903.1
-0.206018	-0.3658	1.87317	1.28277	-0.649878	-0.650593	-0.638317	-0.645326	ENST00000521091.6
-0.229556	-1.3003	0.826967	1.35005	-0.735097	1.22824	-0.729749	-0.410554	ENST00000523030.1
0.285876	0.505307	1.84663	0.691912	-0.807551	-0.856863	-0.808449	-0.856863	ENST00000447344.1
0.0761457	0.272109	1.59286	1.30511	-0.776802	-0.981936	-0.690096	-0.797382	ENST00000611714.1
-0.462099	0.503944	1.78837	1.06352	-0.948764	-0.485222	-0.762555	-0.697196	ENST00000567598.1
-0.216202	-0.173555	1.42342	1.71443	-0.458343	-0.764079	-0.761696	-0.763976	ENST00000430815.5
-0.596121	-0.628321	1.37375	0.490024	0.299055	-0.941871	1.25593	-1.25245	ENST00000441363.1
-0.512142	0.425161	1.99502	0.748977	-0.23413	-0.777784	-0.860665	-0.784442	ENST00000563780.1
-0.187269	0.826578	1.50935	1.09381	-1.07277	-0.48477	-0.812176	-0.872753	ENST00000568177.1
-0.469034	0.203637	1.92246	0.943331	-0.56057	-0.22888	-1.17607	-0.634869	ENST00000521487.2
0.52536	-0.079794	1.04939	1.73459	-0.803299	-0.816097	-0.80602	-0.804132	ENST00000564237.1
-0.0208085	0.0232953	1.68231	1.35842	-0.686065	-0.798671	-0.795889	-0.762593	ENST00000609183.1
0.745914	0.149801	1.12303	1.45894	-0.79524	-0.903622	-0.875206	-0.903622	ENST00000558443.1
-0.429632	-1.07465	0.927487	1.74334	0.162176	-0.389182	-1.2254	0.285864	ENST00000476130.2
0.422655	0.357201	1.09505	1.58203	-0.853448	-0.889364	-0.816022	-0.898101	ENST00000641354
-0.428768	0.0666546	1.47511	0.789784	-1.12003	-0.0505669	0.749014	-1.4812	ENST00000412353.1
-1.26567	-0.158189	1.49019	1.38618	-0.135401	0.210264	-0.732655	-0.794711	ENST00000471719.1
-0.0106382	0.131705	1.1572	1.80207	-0.892212	-0.701041	-0.706369	-0.780714	ENST00000578214.1
0.116016	-0.0231099	1.8538	1.10453	-0.764919	-0.784661	-0.727081	-0.774583	ENST00000624581.1
0.795675	0.131498	1.25811	1.15575	-0.376609	-1.23307	-0.498282	-1.23307	ENST00000596623.1
-0.307921	0.224011	1.93853	0.971571	-0.907442	-0.888865	-0.446784	-0.5831	ENST00000618151.1
0.705702	0.141405	1.36823	1.25386	-0.959746	-0.834081	-0.744046	-0.931324	ENST00000581392
0.585728	-0.0962082	1.03589	1.71472	-0.74571	-0.806237	-0.884525	-0.803653	ENST00000556738.1
0.359535	0.0454406	1.12431	1.71153	-0.874893	-0.898059	-0.619894	-0.847969	ENST00000632484.1
0.146323	-0.684657	2.05248	0.880317	-0.340491	-0.684657	-0.684657	-0.684657	ENST00000613111
0.30194	0.184094	1.50239	1.32702	-1.05329	-0.703805	-0.916634	-0.641719	ENST00000506914.1
0.600341	0.268243	1.13051	1.48223	-0.90551	-0.66141	-0.920471	-0.993933	ENST00000610217.1
0.398469	0.0631526	1.44688	1.40969	-0.883918	-0.813981	-0.810977	-0.809315	ENST00000593427.1
-0.0404321	0.543396	1.85717	0.790778	-1.03597	-0.569669	-0.908603	-0.636666	ENST00000546566.5
-0.304564	0.678097	1.1579	1.56001	-0.74979	-1.14629	-0.800719	-0.394651	ENST00000623738.3
0.404584	0.320146	1.35549	1.37062	-0.990747	-0.876124	-0.707667	-0.876301	ENST00000607946.1
-0.319427	-0.15473	1.91645	1.20401	-0.661427	-0.670171	-0.677206	-0.637494	ENST00000439955.1
0.298751	0.405941	1.5209	1.20847	-0.909438	-0.958406	-0.794722	-0.7715	ENST00000600534.1
0.404767	0.470702	1.87714	0.558148	-0.909494	-0.6604	-0.890228	-0.850641	ENST00000498967.3
-0.148396	0.163666	1.79035	1.2047	-0.878726	-0.755336	-0.639216	-0.737045	ENST00000521775.5
0.136374	0.758131	1.57373	0.96236	-0.772283	-0.736361	-1.05663	-0.865322	ENST00000607709.1
-0.788243	-0.240305	1.68405	1.12611	-0.313801	0.450403	-1.15362	-0.764591	ENST00000423869.1
0.24931	-0.431946	1.74081	1.28185	-0.506883	-0.71298	-0.810078	-0.810078	ENST00000556657.1
-1.02762	-0.17544	1.29141	1.69958	-0.766418	0.139774	-0.77519	-0.38609	ENST00000412856.5
0.213172	-1.47804	1.26743	1.15386	0.215714	-1.21425	0.307566	-0.465447	ENST00000590421.1
0.503935	-0.641337	1.23088	1.6603	-0.443632	-0.747991	-0.989174	-0.572981	ENST00000446626.2
-1.04457	0.225104	1.34721	1.20258	-0.222596	-0.593342	-1.3999	0.485516	ENST00000544421.1
-0.924887	0.270207	1.4968	1.11078	-1.02529	-0.999894	-0.485254	0.557528	ENST00000427644.1
-1.00446	-0.198176	2.01749	0.877706	-0.67491	0.0855139	-0.692749	-0.41041	ENST00000499797.2
0.084252	0.338019	1.91343	0.83661	-0.767869	-0.795637	-0.823133	-0.785677	ENST00000607056.1
-1.34321	-0.649795	1.63682	1.17373	-0.679372	-0.160403	-0.327412	0.34964	ENST00000430666.1
-0.424672	0.431136	1.51938	1.44904	-0.644966	-0.778995	-0.780236	-0.770689	ENST00000623655.2
-0.455733	-0.530325	1.1318	1.92168	-0.863797	-0.445117	-0.769975	0.0114757	ENST00000434627.1
-0.299987	-0.384246	1.84496	0.979642	-0.992825	-1.17637	0.134499	-0.105671	ENST00000584391.5
-0.121749	-0.253236	1.69973	1.45009	-0.68601	-0.728677	-0.71634	-0.643807	ENST00000609190.1
-0.47437	0.73764	1.28743	0.905033	0.359712	-1.4703	-0.144174	-1.20097	ENST00000426453.1
0.543313	-0.561559	1.27881	1.53759	-1.05518	-0.888474	-0.180238	-0.674262	ENST00000462497.5
-0.258818	-0.286788	1.99007	1.11673	-0.644138	-0.623291	-0.685536	-0.608228	ENST00000442435.3
0.577656	0.267095	1.63185	0.847259	-0.372355	-0.647249	-1.12185	-1.1824	ENST00000438368.6
0.0124938	0.432749	1.64834	1.17758	-0.841098	-0.727326	-0.744695	-0.958041	ENST00000568710.1
0.566482	-0.128864	1.50355	1.3155	-0.744335	-0.811287	-0.928949	-0.772094	ENST00000557322.1
-0.250017	0.454005	0.963455	1.81062	-0.810769	-0.660197	-0.368884	-1.13821	ENST00000412228.1
-0.284862	-0.501861	1.5552	0.773813	-1.09467	-0.470003	-1.04476	1.06715	ENST00000437898.1
-0.553022	-0.553022	1.35309	1.85701	-0.535001	-0.544111	-0.485626	-0.539322	ENST00000414030.5
-0.600997	0.780362	1.24523	1.02727	-1.27541	-0.942745	-0.78064	0.546927	ENST00000488745.5
-0.177756	-0.116907	1.5496	1.50189	-1.17182	-0.323726	-0.520114	-0.741166	ENST00000483834.1
-1.37939	0.340941	1.79989	0.753574	-0.794068	0.0142942	-0.736756	0.00151542	ENST00000608236.1
0.359777	0.347826	1.17945	1.55045	-0.864666	-0.851209	-0.847194	-0.874435	ENST00000554749.1
0.193906	-0.196472	1.09255	1.84749	-0.739906	-0.53111	-1.05552	-0.610934	ENST00000537921.1
0.525184	0.518002	1.54739	0.952305	-0.929051	-0.862712	-0.792081	-0.959037	ENST00000586922.2
-1.14859	0.244558	1.67902	0.718498	-0.945295	0.738331	-0.741551	-0.544971	ENST00000576232.1
0.268971	0.327017	1.67197	1.09387	-0.878785	-0.842171	-0.842204	-0.798666	ENST00000413898.2
0.674082	-0.212319	1.58657	1.16684	-0.66159	-0.770561	-0.871811	-0.911208	ENST00000623229.1
0.584938	0.307209	1.1665	1.45347	-0.875945	-0.861605	-0.832673	-0.941899	ENST00000615987.1
0.0712861	-0.192123	1.9764	0.947901	-0.832075	-0.708419	-0.347234	-0.915733	ENST00000629825.2
0.308128	0.199743	1.3569	1.48501	-0.898248	-0.858889	-0.741814	-0.850828	ENST00000606114.1
-0.343653	-0.209361	1.80221	1.31913	-0.299915	-0.853889	-0.830738	-0.583785	ENST00000366259.2
-0.138729	0.613289	1.26794	1.12022	0.276516	-1.43855	-0.576438	-1.12424	ENST00000623989.3
0.293649	-0.136621	1.98397	0.789809	-0.534801	-1.03715	-0.520938	-0.837912	ENST00000423918.5
-0.186366	-0.296095	1.35871	1.78179	-0.532179	-0.590656	-0.919566	-0.615643	ENST00000592671.1
-0.0325483	-0.084665	1.99227	0.982633	-0.644434	-0.799451	-0.747193	-0.666608	ENST00000608818.1
-0.23393	0.669303	1.10554	1.64544	-0.699727	-0.874427	-0.723116	-0.889087	ENST00000589551.1
-0.310628	0.393483	1.8652	0.919147	-0.651281	-1.13198	-0.285197	-0.798741	ENST00000610317.4
-0.516171	0.860157	1.55608	1.0746	-1.02013	-0.591095	-0.460333	-0.903106	ENST00000449713.1
0.452447	-0.00115575	1.97401	0.678487	-0.686522	-0.698312	-0.889944	-0.829014	ENST00000613868.1
0.440319	0.630703	1.51097	0.97201	-0.859053	-0.937797	-0.976796	-0.780352	ENST00000554058.1
-0.0565086	-0.113671	1.86067	1.1944	-0.780935	-0.662385	-0.782127	-0.659441	ENST00000517846.1
0.528777	-0.458233	1.72059	1.07772	-0.235011	-0.995509	-0.81026	-0.828077	ENST00000602820.1
0.689182	-0.375077	1.64584	1.13192	-0.828325	-0.761337	-0.762926	-0.739271	ENST00000485071.2
-1.24467	0.673872	1.37499	1.2278	-1.12324	-0.482339	-0.131388	-0.295027	ENST00000570267.2
0.697493	-0.805974	1.24154	1.38403	-0.839423	-1.2247	-0.449913	-0.00305415	ENST00000501665.2
0.517859	-0.126973	1.14104	1.672	-0.732596	-0.964032	-0.843359	-0.663944	ENST00000417869.5
-0.0604001	0.0336213	1.77958	1.24972	-0.653398	-0.784789	-0.790585	-0.773745	ENST00000416099.1
0.233771	0.593512	1.8182	0.687679	-0.891001	-0.667486	-0.896697	-0.877978	ENST00000423121.1
-1.46899	0.272962	0.722053	1.25406	-1.23852	0.859737	-0.600608	0.199309	ENST00000524499.1
-0.345155	-0.365208	2.16631	0.816124	-0.80148	-0.380255	-0.485406	-0.604932	ENST00000601484.2
0.216156	0.348274	1.8337	0.878188	-0.790419	-0.803858	-0.920856	-0.761181	ENST00000611728.1
0.0507936	-0.101782	2.04881	0.860702	-0.726552	-0.743778	-0.738899	-0.649294	ENST00000522817.1
-0.584304	0.0939541	1.97712	1.04099	-0.638426	-0.805242	-0.460092	-0.624008	ENST00000609139.5
-0.0800873	0.836266	1.57729	1.00665	-0.84231	-0.790111	-0.829938	-0.877769	ENST00000503704.1
0.145275	0.832194	1.40289	1.06846	-0.658693	-1.24359	-0.786679	-0.759859	ENST00000608465.5
-0.646859	0.536936	1.78799	0.986344	-0.332594	-0.525671	-1.13271	-0.673435	ENST00000460796.1
0.980471	-0.282354	1.28797	1.19861	-0.520133	-1.06802	-1.09639	-0.500151	ENST00000449005.5
-0.761606	-0.380816	1.63739	1.43228	0.196556	-0.699706	-0.701537	-0.72256	ENST00000624171.1
-0.0702659	0.868087	1.54637	0.99366	-0.755013	-0.651459	-0.924894	-1.00648	ENST00000433232.5
-0.833328	-0.306823	0.813229	1.33314	-0.176644	-0.844673	-1.2229	1.238	ENST00000515205.1
0.00119547	-0.727674	1.15639	1.38913	-1.15833	-0.89886	-0.596998	0.835155	ENST00000473970.2
-0.563895	0.798555	1.59297	1.08037	-0.88071	-0.323588	-0.914641	-0.789069	ENST00000584428.1
-1.47874	-0.922754	1.38715	0.91483	0.594707	0.112702	-0.873865	0.265973	ENST00000599274.1
0.17541	0.381891	1.66403	1.12116	-0.823082	-0.789471	-0.877339	-0.852603	ENST00000577267.1
-0.644197	-0.469008	1.37806	1.83283	-0.575818	-0.475904	-0.551693	-0.494271	ENST00000419680.6
-0.81557	0.86139	1.52708	1.07772	-1.13242	-0.415141	-0.416768	-0.686288	ENST00000608319.1
-0.579798	0.215776	0.941706	0.613247	-0.744661	-1.58101	1.47744	-0.342706	ENST00000557691.1
0.379547	0.0491271	1.72861	0.924329	-1.39309	-0.779644	-0.297179	-0.611704	ENST00000418368.1
-1.30104	0.662999	1.29632	0.994856	-1.03083	-0.262795	-0.887304	0.527798	ENST00000565988.1
-0.949235	0.0720451	1.70368	1.12442	-0.0350629	-0.031984	-1.21597	-0.667893	ENST00000614364.1
0.282052	-0.0443405	1.86999	0.947917	-0.566456	-0.551392	-0.867133	-1.07063	ENST00000554532.2
0.351637	0.134919	1.34791	0.622081	-0.973531	-0.432352	0.69279	-1.74346	ENST00000594766.6
-0.126143	0.354545	1.21483	1.47161	-1.04285	-1.34698	-0.56017	0.0351548	ENST00000426066.1

## Sheet: annotated lncRNA cluster 4
chr_unt	chr_30min	chr_3h	chr_24h	sol_unt	sol_30min	sol_3h	sol_24h	Transcript ID
-0.589863	-0.0601499	0.901303	-0.589863	-0.589863	-0.589863	-0.589863	2.10816	ENST00000627627.3
-0.0577888	-0.549382	0.520766	-0.549382	-0.549382	-0.549382	-0.549382	2.28393	ENST00000445084.1
-0.527679	-0.527679	1.18472	-0.527679	-0.527679	-0.527679	-0.527679	1.98135	ENST00000532358.5
-0.547378	0.0138566	0.78918	-0.409309	-0.663011	-0.663011	-0.663011	2.14268	ENST00000465978.1
-0.685083	-0.685083	1.5321	-0.685083	-0.685083	-0.685083	0.439873	1.45344	ENST00000548361.1
-0.685149	-0.685149	1.58282	-0.685149	-0.685149	-0.685149	1.39546	0.447461	ENST00000609979.1
-0.721516	-0.721516	1.17063	-0.721516	-0.721516	-0.721516	1.04915	1.3878	ENST00000506340.1
-0.531019	-0.531019	1.25213	-0.531019	-0.531019	1.93398	-0.531019	-0.531019	ENST00000555972.2
-0.286458	-0.51903	1.08093	-0.363457	-1.05372	-0.986477	1.77119	0.357024	ENST00000565573.1
-0.998974	-0.396352	0.805395	0.10448	-0.998974	1.47174	1.01166	-0.998974	ENST00000500853.1
0.0324983	-0.771229	0.904085	-0.80174	-0.801755	-0.284862	2.03105	-0.308042	ENST00000417691.1
-0.594353	-0.594353	0.746971	-0.594353	-0.594353	0.0633735	-0.594353	2.16142	ENST00000547774.5
-0.605826	-0.931442	0.958286	-0.715521	-0.931442	-0.353499	1.20085	1.37859	ENST00000530955.1
-0.584399	-0.584399	0.723968	0.0144387	-0.584399	2.18359	-0.584399	-0.584399	ENST00000554022.1
-0.790782	0.0341966	0.211904	-0.153056	-1.46183	-0.403367	1.88197	0.680955	ENST00000437322.2
-0.926731	0.0446675	0.429126	0.0157591	-1.51284	0.363349	1.85994	-0.273272	ENST00000641325
-0.898544	0.249168	1.7435	-0.624309	-0.898544	0.9841	-0.898544	0.343176	ENST00000518790.1
-0.876204	0.39569	0.834215	-0.719303	-0.876204	1.79519	-0.876204	0.322823	ENST00000615265.1
-0.787401	0.453681	0.604919	-0.787401	-0.787401	1.98414	-0.787401	0.106858	ENST00000417038.1
-1.15792	0.979792	0.0544391	-1.15792	-1.15792	0.935471	0.686659	0.817388	ENST00000426725.1
-1.26141	0.103504	1.15234	-0.721357	-1.30126	0.417878	1.24416	0.366143	ENST00000429962.1
-1.10894	0.104037	1.18844	0.198778	-1.10894	1.20363	-1.10894	0.631923	ENST00000607997.1
-0.862809	-0.636068	0.652613	0.695003	-0.851358	-0.846291	1.87097	-0.0220626	ENST00000622994.1
-0.699313	0.39239	1.08199	-0.205215	-0.800213	1.80611	-0.775921	-0.799833	ENST00000397764.7
-0.697293	-0.359417	0.463045	-0.697293	-0.623878	2.1418	0.470326	-0.697293	ENST00000609227.1
-0.371088	-0.555546	0.895079	-0.555546	-0.463152	-0.544584	2.15038	-0.555546	ENST00000438432.5
-0.541329	-0.277222	0.680578	-0.596815	-0.649437	-0.357904	-0.497031	2.23916	ENST00000435388.1
0.211418	0.343963	0.842734	-1.16728	-1.35675	0.962708	1.07743	-0.914229	ENST00000475393.1
-0.893563	0.796442	0.20874	-0.933194	-0.927736	1.29525	1.22986	-0.775803	ENST00000560363.1
-0.611857	-0.397318	1.3457	-0.825438	-0.786128	-0.931688	0.938067	1.26866	ENST00000415742.5
-1.12473	-0.380149	1.76697	-0.0976182	-0.879294	1.1998	0.0109425	-0.495924	ENST00000425802.1
-0.742455	-0.742455	0.604188	-0.742455	-0.514028	1.5387	1.34096	-0.742455	ENST00000539259.1
-1.17529	0.427697	1.70299	-0.0918225	-1.221	-0.355311	-0.216379	0.929117	ENST00000481220.5
-1.17527	-0.19612	0.220364	-1.17527	-0.749648	0.541781	1.47203	1.06213	ENST00000566675.5
-1.3033	-0.679004	0.461189	-0.280179	-0.910431	1.78021	0.707907	0.223615	ENST00000465933.1
-0.489104	-0.344627	1.6113	-0.910774	-0.27732	1.50826	-0.186959	-0.910774	ENST00000502430.2
-0.67528	-0.67528	1.1718	-0.67528	0.425266	-0.67528	-0.67528	1.77933	ENST00000635489.1
-1.15966	-0.33849	1.34334	-0.849282	-0.228705	-0.633996	1.57295	0.293848	ENST00000583377.1
-0.647929	-0.647929	0.733993	-0.647929	-0.417439	-0.647929	0.132702	2.14246	ENST00000425358.2
-1.44723	-1.44723	0.887227	0.301245	0.167438	0.822145	1.05554	-0.339148	ENST00000507044.1
-0.735581	0.0320253	1.07969	-0.399007	-0.189188	1.88643	-1.0987	-0.575669	ENST00000640557
-1.23537	-1.45016	0.521966	0.033727	0.223665	0.888086	-0.423778	1.44187	ENST00000488882.1
-0.907627	-0.187577	1.74162	-0.568034	-1.10458	1.24033	-0.0639645	-0.150164	ENST00000573220.1
-0.948982	-0.0573659	0.223054	-1.20621	0.606145	-0.700899	1.9255	0.15876	ENST00000585258.1
-1.824	0.0371269	0.0672072	-0.513895	-0.140743	1.77837	0.151287	0.444648	ENST00000553321.1
-1.01481	-1.01481	1.36548	0.177607	-0.726507	-0.0929301	-0.256691	1.56266	ENST00000578380.6
-0.663116	0.143598	0.155366	-0.663116	-0.328204	-0.663116	2.33047	-0.311883	ENST00000495449.1
-1.5483	1.37633	1.15432	-0.753091	-0.57853	0.622616	0.0201387	-0.293483	ENST00000469196.1
-1.27368	-0.785144	1.30852	-0.713665	-0.366164	1.51338	-0.0221378	0.338886	ENST00000625127.3
-0.931441	-0.54498	1.22979	0.354473	-0.483023	-0.405662	-0.931441	1.71229	ENST00000606907.1
-0.806575	-0.32051	1.1212	-0.806575	0.993552	1.43206	-0.806575	-0.806575	ENST00000600650.1
-1.21198	-1.21198	1.30546	-0.493979	0.219037	1.27505	-0.406241	0.524626	ENST00000623048.1
-0.791536	-0.219102	1.69983	-0.791536	0.581809	-0.791536	-0.791536	1.1036	ENST00000531870.5
0.355195	-1.12523	0.773226	-0.432545	1.86842	-0.247308	-1.12523	-0.0665285	ENST00000466692.1
-0.976065	-0.976065	1.03118	-0.976065	-0.476216	-0.00125674	1.05942	1.31506	ENST00000456813.1
-0.423756	-1.03792	1.39553	-0.856584	-0.974193	1.24703	0.74123	-0.0913393	ENST00000436079.1
-0.531334	0.289482	1.25288	-0.821295	-0.540237	-0.053193	-1.21475	1.61844	ENST00000590399.1
-1.04416	-0.137755	1.94068	-1.04416	-0.314059	0.447673	0.677426	-0.525637	ENST00000531719.5
-1.054	-0.528911	0.867143	0.578795	-0.264916	-1.054	-0.340106	1.796	ENST00000623070.3
-1.07284	0.82862	0.170558	0.0974986	0.347515	1.6935	-1.07284	-0.992019	ENST00000554407.5
-1.15985	-0.5358	1.89079	-0.930333	-0.569558	0.35626	0.588161	0.36033	ENST00000608290.1
-0.641781	0.646347	0.827269	-0.609738	-0.0908409	-0.61044	-1.28003	1.75921	ENST00000571302.1
-0.265888	-2.2528	0.868127	-0.182587	0.363495	0.148012	0.801891	0.519752	ENST00000417262.5
-0.682378	0.929562	0.226181	-1.13279	0.142503	1.73908	-0.0893825	-1.13279	ENST00000423716.1
-1.22862	-0.0666204	1.04124	-1.22862	-0.174426	0.628119	-0.469927	1.49885	ENST00000572046.1
-0.574692	0.425832	0.472055	-0.966275	-1.37687	1.23241	-0.502651	1.29019	ENST00000608489.1
-1.71861	-0.435264	1.06141	0.220863	-1.10118	0.386916	0.968661	0.617206	ENST00000635097.1
-1.351	-0.93138	1.03444	-0.565172	-0.271558	1.60556	-0.0356674	0.51478	ENST00000611744.1
-1.02349	-0.877469	1.23582	0.295376	0.166048	1.5168	-1.0911	-0.221983	ENST00000598051.1
-1.41107	-0.774761	0.606319	-1.03056	-0.324272	0.952086	0.954975	1.02729	ENST00000434401.1
-1.80447	0.725108	1.20171	0.490915	-0.0957338	-0.448981	0.778098	-0.846646	ENST00000612143.1
-1.80674	-0.186854	1.03023	0.352876	-0.235216	1.46923	-0.0809478	-0.542578	ENST00000523945.1
-1.03104	0.245684	1.42651	0.174432	-0.846199	1.44495	-0.647494	-0.766847	ENST00000607333.1
-1.23574	0.64678	0.575909	0.445399	-0.505807	1.70828	-0.901692	-0.73312	ENST00000423999.2
-0.631355	-0.447526	1.10991	-0.688109	-1.03581	-0.179713	1.89474	-0.022136	ENST00000562549.2
-1.27427	-0.153116	0.677552	-0.81819	0.701206	1.75309	-0.0780879	-0.808183	ENST00000501695.3
-1.5546	-0.170855	1.18322	-1.42151	0.139051	0.649903	0.559195	0.615592	ENST00000632794.1
-1.32975	0.0292216	-0.048655	-0.513059	-0.661273	1.54659	-0.422282	1.3992	ENST00000453396.5
-1.52854	1.1148	0.674143	-0.901636	1.36705	-0.125633	-0.0895419	-0.510636	ENST00000624443.3
-0.944207	-0.0495742	0.841798	-0.166602	-0.412594	2.07329	-0.682186	-0.659923	ENST00000612618.1
-1.28621	-0.348557	0.102506	-0.96684	0.0838297	1.07673	-0.383504	1.72204	ENST00000472240.1
-0.817925	0.0296572	1.26429	0.27463	-0.616832	1.64179	-0.93204	-0.843572	ENST00000418602.1
-1.08516	-0.579593	0.62002	-0.58428	1.33886	-1.08516	0.0377142	1.33759	ENST00000443946.1
-1.05356	-1.05356	1.2763	0.0718665	-0.177061	0.882215	1.10737	-1.05356	ENST00000504300.1
-1.39318	0.040886	0.349884	-0.318076	-0.291908	1.84014	-0.93134	0.703594	ENST00000621167.1
-1.95048	0.875986	0.54967	-0.573827	0.838807	0.36937	-0.744269	0.634742	ENST00000500929.2
-1.25493	0.874342	0.244468	-1.3008	-0.564564	0.535381	-0.0507641	1.51687	ENST00000416202.5
-1.07889	-0.846855	0.504791	-0.252649	-0.718184	2.02028	-0.0729312	0.444442	ENST00000547552.1
-0.986435	0.174858	1.14357	0.448953	-0.18003	-1.88409	0.843554	0.439616	ENST00000419881.6
-1.6412	-0.0143454	0.147077	0.364468	-0.130272	1.9674	-0.456054	-0.237073	ENST00000552933.2
-1.01243	0.917795	-0.0810821	-0.891462	-0.980973	0.00460767	0.221465	1.82208	ENST00000624270.1
-1.55493	-1.17711	1.14901	-0.510283	0.0180976	0.610247	0.440778	1.0242	ENST00000561559.1
-1.40405	0.995594	0.873068	-1.40405	0.128827	0.291565	0.99011	-0.471059	ENST00000451140.6
-1.73806	-0.240674	0.682365	-1.1488	0.962308	0.977136	0.000715623	0.50501	ENST00000505709.1
-1.4488	-0.968755	1.26308	-0.845642	-0.185605	0.820611	0.761319	0.603787	ENST00000560255.2
-1.27378	-0.312375	0.69238	-0.446915	1.93965	0.474693	-0.401071	-0.672576	ENST00000592413.2
-1.00652	-0.535617	1.57212	-1.00652	-0.364735	0.808502	-0.535715	1.06849	ENST00000609143.5
-1.21032	0.154306	-0.0249411	-0.146021	1.00747	0.164797	-1.46357	1.51828	ENST00000551650.1
-1.30408	-0.849598	0.153152	0.131253	0.230712	2.01232	-0.613708	0.239958	ENST00000623958.1
-1.54545	0.0626714	0.781176	0.644454	-0.696733	1.28415	-1.07354	0.543276	ENST00000609234.1
-1.17573	-0.104629	0.167809	-1.68182	0.626522	1.13761	1.03118	-0.000940996	ENST00000606971.5
-1.60897	1.02962	0.473212	0.00555177	-0.973944	0.538073	-0.665895	1.20235	ENST00000570096.1
-1.12508	0.896403	0.15065	-0.487936	-0.011007	1.93557	-0.693753	-0.664855	ENST00000564925.1
-1.20217	0.169809	1.56853	-0.157981	0.954648	0.0943294	-1.4559	0.0287312	ENST00000421614.1
-1.01211	-1.39049	0.93011	0.346898	1.44452	0.680414	-0.562054	-0.43729	ENST00000565782.1
-0.878823	0.120688	1.44022	-0.708151	-0.813546	-0.496587	-0.290082	1.62628	ENST00000456429.5
-1.26374	-0.414308	1.05577	-1.04061	-0.663119	0.651111	1.45691	0.217997	ENST00000606089.1
-1.2575	-0.219357	1.16668	0.273752	-0.210526	1.68835	-0.741043	-0.700361	ENST00000624054.1
-0.460233	0.126136	0.329579	-0.958885	-0.262394	2.01023	0.422229	-1.20666	ENST00000451152.1
-0.819878	-1.17617	0.382142	-0.554395	-0.29904	0.312609	0.0817698	2.07297	ENST00000625410.1
-0.33179	-0.532195	0.674247	-0.726882	0.0951283	-0.0196885	2.04239	-1.20121	ENST00000457356.8
-0.948385	0.629887	0.586127	0.162055	-0.24538	1.75829	-1.3556	-0.586986	ENST00000509185.2
-1.13359	-0.379527	0.242381	-0.176025	0.555847	1.85892	-1.27398	0.305968	ENST00000542076.1
-0.976737	-0.327013	0.214387	0.45089	1.98653	-1.21519	0.292708	-0.42557	ENST00000556713.1
-1.19309	-0.767715	1.73185	-0.743301	-0.392844	1.11231	0.0494729	0.203311	ENST00000623480.1
-1.3228	0.164332	1.70828	-0.247806	-0.819583	0.115979	1.06039	-0.65879	ENST00000563252.2
-1.60757	1.0936	0.377863	-0.886674	0.355431	1.29543	0.0661269	-0.694206	ENST00000578831.1
-1.04431	-0.396113	0.928723	-0.806707	-0.685027	1.90129	0.324759	-0.222613	ENST00000421842.1
-0.987606	-0.987606	1.83615	-0.987606	0.755236	0.139508	-0.0910731	0.322997	ENST00000438872.1
-0.611535	-0.501242	1.04564	-1.79467	0.592853	0.112262	1.29513	-0.138435	ENST00000499346.6
-0.768795	-0.298047	0.641005	-0.676206	-0.872507	2.15478	-0.215404	0.035175	ENST00000536317.5
-1.48201	0.108816	1.192	-0.897254	-0.0708503	1.28692	-0.737848	0.600237	ENST00000546259.1
-1.14351	-0.775815	1.80593	-0.521961	-0.0723608	1.07589	-0.587875	0.219701	ENST00000445908.1
-1.02193	0.796053	0.348832	0.351864	-0.555667	1.36998	-1.65944	0.370297	ENST00000623894.1
-0.813122	-0.698781	0.744646	-0.118868	1.82129	-1.29218	0.518619	-0.161611	ENST00000430166.5
-1.03617	-0.386816	1.74434	-0.0786271	-0.694942	0.279847	-0.951055	1.12342	ENST00000523083.1
-1.66821	-0.107223	1.27437	-0.674646	-0.302474	-0.424139	0.80017	1.10216	ENST00000413074.1
-1.22286	0.539284	1.06729	-0.792287	-0.105354	1.65619	-0.713428	-0.428836	ENST00000433480.2
-1.2003	0.167632	1.77802	-0.453476	-0.926893	-0.622683	0.377443	0.880253	ENST00000634676.1
-1.16739	-0.342035	0.0580846	-0.723503	0.134054	0.246763	2.18256	-0.388535	ENST00000442777.2
-2.29951	1.00095	0.191278	0.179948	0.697821	-0.0241397	0.373463	-0.119809	ENST00000558061.1
-0.876309	0.805216	0.0504996	-0.716268	1.5285	1.00699	-1.12317	-0.675459	ENST00000577327.1
-0.303832	0.769621	0.430418	-1.05451	0.559959	0.243737	1.16675	-1.81214	ENST00000609131.1
-0.780886	-0.22131	1.40601	-0.889126	-0.428631	1.74493	-0.419857	-0.411134	ENST00000452617.5
-1.10093	0.119523	1.40767	-0.717942	-0.612658	1.42956	0.337305	-0.862527	ENST00000583492.1
-0.670519	-0.266612	0.478576	-0.676105	-0.190761	2.21328	-0.925613	0.0377557	ENST00000412643.1
-0.998002	-0.116225	1.73362	-0.359244	-0.723124	1.3822	-0.452625	-0.466604	ENST00000608783.1
-1.1554	-0.435734	0.70945	-0.862355	-0.998752	0.592448	1.60796	0.542389	ENST00000585030.5
-1.12126	0.190407	0.617423	-1.19574	0.407637	1.0913	1.13169	-1.12146	ENST00000604104.1
-1.34632	0.166822	1.43879	-1.28022	0.0421448	1.16283	0.107503	-0.291553	ENST00000479752.1
-1.0882	0.294411	0.461174	-0.863122	-0.454263	2.09254	-0.0109315	-0.431607	ENST00000628090.1
-1.1203	-0.670484	0.102041	-1.0481	1.40956	-0.582228	0.817808	1.0917	ENST00000593284.5
-1.04422	-0.300794	0.108485	-0.625424	-0.286882	-0.433691	2.24287	0.339657	ENST00000558323.1
-1.76518	-0.121261	0.45782	-0.888681	1.05364	-0.254876	1.27984	0.238703	ENST00000504184.3
-1.63384	-0.225657	1.6165	-0.319846	-0.746197	-0.0604546	0.503019	0.866469	ENST00000610278.1
-1.17509	-0.540362	1.947	-0.781838	0.0273632	0.85829	0.088667	-0.424029	ENST00000602502.1
-1.41682	-0.397719	1.54763	-0.754285	0.000664449	1.32422	0.0361529	-0.33983	ENST00000620617.1
-1.33722	0.0648897	1.73973	-0.415204	-0.195061	-0.108103	1.10716	-0.85618	ENST00000499601.2
-1.79494	1.28343	0.348997	-0.572072	0.892576	-0.360957	-0.50446	0.707431	ENST00000621707.1
-1.38957	-0.25074	0.764918	-1.04942	-0.415366	0.96972	1.48143	-0.110963	ENST00000612330.1
-1.06479	-0.231106	0.329122	-1.71715	0.0293262	0.738594	0.525586	1.39042	ENST00000360656.2
-1.0377	0.394025	1.00927	-1.29138	-0.256128	0.109739	1.63818	-0.566013	ENST00000499459.2
-1.85695	0.112275	0.421565	-0.184333	0.225666	1.68098	0.231172	-0.63038	ENST00000635177.1
-0.72538	-0.121683	0.30157	-0.0762777	2.25952	-0.298958	-0.301117	-1.03768	ENST00000594950.5
0.210383	0.151023	0.897052	-1.60548	0.82895	0.97272	-1.38281	-0.0718405	ENST00000551597.6
-1.71224	0.417807	0.155119	-0.460008	-0.882986	1.54208	0.640866	0.299369	ENST00000604992.1
-1.3251	-0.336218	1.05619	-1.5294	0.749079	0.913739	0.526687	-0.0549811	ENST00000556537.1
-1.47408	-0.534129	0.726256	-0.655723	0.61787	0.501159	1.55308	-0.734435	ENST00000564775.2
-1.25501	-0.711657	1.48669	-0.453803	-0.723773	-0.281013	1.07048	0.868088	ENST00000585832.2
-1.42996	1.10379	1.12213	-1.25683	0.42687	-0.409927	-0.251989	0.695911	ENST00000550216.1
-0.847601	-0.606282	1.0912	-0.563064	-0.581176	0.372098	1.84922	-0.714404	ENST00000562866.1
-0.773201	0.31076	0.244304	-0.730239	-0.659911	2.24872	-0.407838	-0.232595	ENST00000562672.2
-1.23184	1.07868	1.19911	-0.605277	-1.24539	-0.279775	0.927914	0.156567	ENST00000497086.5
-1.17721	-0.558878	0.690836	-0.37534	0.149298	1.06743	1.42504	-1.22117	ENST00000587071.5
-1.19669	0.0355953	1.92219	-0.390494	-0.374463	1.01753	-0.384326	-0.629337	ENST00000317122.2
-1.18992	0.152319	0.624278	0.407881	-0.317028	-1.69308	1.065	0.950548	ENST00000590622.5
-0.677735	-0.704044	1.56566	-0.820152	0.123624	1.53775	-0.601061	-0.424046	ENST00000589066.1
-1.33572	-0.489821	0.0621798	-1.22821	0.372452	0.606694	1.68879	0.323638	ENST00000612689.1
-1.3896	-0.894737	0.547699	0.767136	0.760761	-0.599611	1.43252	-0.624162	ENST00000455071.1
-1.41642	-0.936273	0.358308	-0.460359	0.106532	1.91332	0.146269	0.288617	ENST00000323813.3
-0.82812	-0.992399	1.24554	-0.0720692	-0.691706	0.495177	1.58225	-0.738669	ENST00000475441.5
-1.98381	-0.363682	0.766775	0.247736	-0.0598984	-0.544914	1.19787	0.739925	ENST00000526623.2
-1.3528	0.078831	0.0386815	-0.735525	0.034722	1.8468	0.82097	-0.731676	ENST00000619697.1
-1.2991	-0.603621	0.49611	-0.954091	0.141551	1.81619	-0.24112	0.644081	ENST00000376775.3
-2.0211	-0.0327207	0.680782	0.847786	0.685337	-0.716337	-0.267014	0.823265	ENST00000619252.4
-1.1017	-0.202068	1.3725	-0.243295	0.403072	1.23113	-1.4575	-0.00213609	ENST00000616071.1
-1.49646	-0.185295	0.123292	-0.6807	-0.374168	1.13445	-0.189866	1.66874	ENST00000433446.1
-1.79843	0.317535	0.288436	-0.522193	-0.567099	1.22537	1.20932	-0.152934	ENST00000623943.1
-1.93603	-0.488548	0.786594	-0.0785263	-0.532199	0.265276	1.17554	0.807898	ENST00000426161.5
-1.35054	-0.542711	1.23148	-0.90603	-0.0628352	1.54697	-0.226036	0.309709	ENST00000606967.1
-1.09074	-1.08618	1.18154	-0.189568	0.746892	1.41009	-0.785928	-0.186107	ENST00000452342.2
-0.944202	-0.634355	0.147722	-0.912301	-0.0149164	0.81921	1.99348	-0.454634	ENST00000585122.5
-1.14214	0.322532	0.629002	-0.798552	-0.421528	2.04064	-0.220479	-0.409467	ENST00000592680.2
-0.918008	-0.918008	2.05404	-0.918008	0.252256	0.433708	-0.0136059	0.0276211	ENST00000584926.5
-1.12195	-0.138979	0.113418	-1.06694	1.98149	0.722283	-0.205979	-0.283339	ENST00000416263.3
-1.85929	0.632501	-0.208783	-0.8226	0.0216282	1.31702	0.823745	0.0957753	ENST00000609350.1
-1.11361	-0.720969	1.48657	-0.612482	0.133258	1.52697	-0.524297	-0.175436	ENST00000588211.1
-1.46212	-0.231373	1.43435	-0.871949	-0.719847	0.414838	0.350939	1.08516	ENST00000463183.1
-1.50423	0.634623	0.135875	-1.50423	-0.196656	0.82163	0.945683	0.667308	ENST00000570152.1
-1.33401	0.179323	1.2508	-0.381415	-0.637514	1.64009	-0.108936	-0.608337	ENST00000624929.1
-1.18261	-0.50026	0.121122	-1.07093	0.00518356	0.342233	1.9974	0.287861	ENST00000420918.3
-0.787213	-0.514516	1.04465	-0.787213	1.22466	-0.787213	-0.721502	1.32835	ENST00000434233.1
-1.17712	-0.955482	0.42103	-0.182504	-0.296863	-0.00911711	0.104403	2.09565	ENST00000428833.5
-1.50777	-0.365572	1.27735	-1.06982	-0.0472108	0.776143	1.09027	-0.153391	ENST00000623673.1
-1.61661	0.541996	0.211791	-0.85178	-0.502523	0.11793	1.70255	0.396641	ENST00000412685.6
-0.881489	-0.400511	1.36462	-0.76468	-1.40039	0.783435	0.335607	0.963411	ENST00000585356.5
-1.84264	-0.110462	0.257342	0.530695	1.73906	-0.453019	-0.122638	0.00166295	ENST00000382133.8
-1.55862	0.974051	0.676723	-1.18593	0.337788	1.23015	-0.142831	-0.331333	ENST00000609924.1
-1.36744	-0.0789864	1.63117	0.440734	-0.784513	0.914207	-0.893597	0.138426	ENST00000597953.1
-1.04556	0.964935	1.54983	-1.54292	-0.177799	0.271062	-0.219335	0.199785	ENST00000585917.5
-1.38423	1.23707	0.216197	-1.38478	-0.506465	0.434114	0.994747	0.393342	ENST00000398043.2
-0.530899	0.526418	0.826319	-0.616023	0.120256	-0.43068	1.66062	-1.55601	ENST00000582549.1
-1.35826	-0.733941	1.11896	0.344869	0.996807	0.792768	-1.26949	0.108292	ENST00000424948.1
-1.6817	-0.57237	1.71978	-0.426461	0.202667	0.554167	-0.307803	0.511724	ENST00000415144.1
-0.688026	-1.04472	0.822987	-0.478509	-0.795157	-0.512477	1.35376	1.34214	ENST00000481893.1
-1.50276	-0.622509	0.440458	-1.15602	0.261316	0.464731	0.667927	1.44686	ENST00000586226.1
-1.40077	0.182853	0.0981131	-0.307008	-0.545718	-0.0120762	2.13975	-0.155143	ENST00000422847.1
-0.96045	-0.0609435	1.9484	-0.972275	-0.402977	-0.00170388	-0.505993	0.955945	ENST00000582787.1
-1.68143	-0.39761	0.971851	-0.221024	-0.0787351	1.6927	0.0906841	-0.376427	ENST00000607001.1
-1.41624	0.445122	1.52324	-0.953432	-0.478491	0.14971	1.08926	-0.359164	ENST00000342584.3
-0.838235	0.0804907	0.224758	-0.410669	2.25705	-0.64854	0.0773583	-0.742208	ENST00000580684.5
-1.14348	-0.89386	0.140142	-0.930811	0.302478	1.612	-0.214101	1.12763	ENST00000452565.1
-1.35137	-0.41094	1.51575	-0.958415	-0.288489	1.27387	0.281237	-0.0616408	ENST00000529014.5
-1.22703	-0.971257	0.67714	0.0137151	-1.14499	0.475611	1.39327	0.783541	ENST00000371743.7
-1.05465	-0.175725	1.19279	-0.884725	-0.914786	0.164245	0.00325981	1.66959	ENST00000416970.5
-1.85529	-0.201242	1.64631	0.00433909	-0.455393	-0.196918	0.551736	0.506459	ENST00000561606.1
-1.00204	-1.00204	0.501167	-1.00204	-0.0072709	0.948873	1.68005	-0.116711	ENST00000430633.5
-1.78487	-1.27124	0.461787	0.331847	0.699746	0.176028	0.250209	1.13649	ENST00000553176.1
-1.35161	0.962087	1.31954	-0.834489	-0.387488	0.219336	0.933276	-0.860658	ENST00000590513.2
-1.32988	1.09799	1.21976	-1.08168	-0.593195	0.688095	-0.521426	0.520336	ENST00000607978.1
-0.984166	-0.33708	0.919067	-0.81222	-0.570039	0.35246	1.92821	-0.496231	ENST00000425081.2
-1.68732	-0.32767	0.618971	-0.333628	-0.975743	0.596453	0.955656	1.15328	ENST00000460249.5
-1.47442	-0.139269	0.612702	-1.34538	1.0272	-0.0870868	1.23685	0.16941	ENST00000426200.1
-1.3826	-0.0482821	0.680501	-0.634043	1.46006	0.938784	0.0815928	-1.09601	ENST00000541782.1

## Sheet: annotated lncRNA cluster 5
chr_unt	chr_30min	chr_3h	chr_24h	sol_unt	sol_30min	sol_3h	sol_24h	Transcript ID
-0.533378	1.30672	1.89355	-0.533378	-0.533378	-0.533378	-0.533378	-0.533378	ENST00000411439.1
-0.584739	1.65427	1.56961	-0.300189	-0.584739	-0.584739	-0.584739	-0.584739	ENST00000415536.5
-0.645061	1.78835	1.30536	0.131595	-0.645061	-0.645061	-0.645061	-0.645061	ENST00000448344.1
-0.515569	2.10372	0.989693	-0.515569	-0.515569	-0.515569	-0.515569	-0.515569	ENST00000450704.1
-0.529564	1.82404	1.21305	0.226992	-0.683631	-0.683631	-0.683631	-0.683631	ENST00000469264.1
-0.147255	1.82821	0.904031	0.571957	-0.789235	-0.789235	-0.789235	-0.789235	ENST00000483452
-0.365266	1.23888	1.44542	0.852841	-0.792968	-0.792968	-0.792968	-0.792968	ENST00000625818.1
-0.241563	1.42136	1.53246	0.396353	-0.777152	-0.777152	-0.777152	-0.777152	ENST00000621190.1
-0.279517	0.879514	2.07371	0.0437288	-0.67936	-0.67936	-0.67936	-0.67936	ENST00000623941.1
-0.443067	1.17696	1.98477	-0.51649	-0.550542	-0.550542	-0.550542	-0.550542	ENST00000630823.2
-0.372861	0.886872	2.13507	-0.229965	-0.604779	-0.604779	-0.604779	-0.604779	ENST00000619443.1
0.144166	1.23795	1.50927	0.516	-0.851845	-0.851845	-0.851845	-0.851845	ENST00000443030.1
0.557293	1.37377	1.54438	-0.662677	-0.703193	-0.703193	-0.703193	-0.703193	ENST00000623369.1
-0.0945723	1.41095	1.6647	0.00489017	-0.746493	-0.746493	-0.746493	-0.746493	ENST00000608026.1
-0.109801	1.30285	1.84007	-0.379138	-0.663496	-0.663496	-0.663496	-0.663496	ENST00000569467.1
0.428857	1.28789	1.57343	-0.0150884	-0.81877	-0.81877	-0.81877	-0.81877	ENST00000533311.1
0.00926728	1.88844	1.00422	0.189556	-0.772871	-0.772871	-0.772871	-0.772871	ENST00000500590.1
-0.00407822	0.959317	1.68921	0.680287	-0.831184	-0.831184	-0.831184	-0.831184	ENST00000420865.6
0.386148	0.953913	1.72101	0.32801	-0.847271	-0.847271	-0.847271	-0.847271	ENST00000531086.1
0.303807	1.1388	1.66346	0.233973	-0.835011	-0.835011	-0.835011	-0.835011	ENST00000612592.1
0.392964	0.721963	1.71615	0.625811	-0.864223	-0.864223	-0.864223	-0.864223	ENST00000581333.1
0.116953	0.925374	1.4921	0.94059	-0.868754	-0.868754	-0.868754	-0.868754	ENST00000608515.1
-0.185968	1.6609	1.20715	0.487653	-0.792434	-0.792434	-0.792434	-0.792434	ENST00000599584.1
0.346119	1.46516	1.21761	0.458598	-0.871871	-0.871871	-0.871871	-0.871871	ENST00000610276.1
0.518048	0.890255	1.71608	0.288049	-0.853108	-0.853108	-0.853108	-0.853108	ENST00000417460.1
0.42683	1.1137	1.68132	0.0902531	-0.828026	-0.828026	-0.828026	-0.828026	ENST00000444386.1
0.181337	1.20172	1.42326	0.678807	-0.871282	-0.871282	-0.871282	-0.871282	ENST00000597865.1
0.271117	1.58747	1.1181	0.45696	-0.858411	-0.858411	-0.858411	-0.858411	ENST00000620919.1
0.213735	0.78675	1.91118	0.306329	-0.8045	-0.8045	-0.8045	-0.8045	ENST00000443490.5
0.528798	1.54125	1.13108	0.261372	-0.865627	-0.865627	-0.865627	-0.865627	ENST00000517248
0.218738	1.07995	1.7939	0.105344	-0.799483	-0.799483	-0.799483	-0.799483	ENST00000492799
-0.532143	2.05429	0.934865	0.064929	-0.679198	-0.679198	-0.679198	-0.484348	ENST00000595815.1
0.559166	1.0459	1.45869	0.514312	-0.900911	-0.900911	-0.900911	-0.875334	ENST00000613917.1
0.0129488	1.08721	1.97108	-0.662291	-0.662291	-0.662291	-0.662291	-0.422071	ENST00000608511.5
0.529459	1.37559	1.29388	0.297777	-0.899776	-0.899776	-0.899776	-0.797383	ENST00000382313.2
0.0308879	0.891669	1.87945	0.377551	-0.806827	-0.806827	-0.806827	-0.759073	ENST00000623961.1
-0.255657	1.15671	1.97325	-0.625161	-0.625161	-0.625161	-0.625161	-0.373664	ENST00000429700.1
-0.881304	1.61955	0.777185	0.442738	-0.881304	-0.881304	-0.881304	0.685747	ENST00000514109.1
-0.271522	0.799755	1.91024	0.588475	-0.764679	-0.764679	-0.764679	-0.73291	ENST00000412713.1
-0.230275	1.14992	1.73559	0.232899	-0.920526	-0.920526	-0.920526	-0.126562	ENST00000541404.1
-0.776711	1.78084	1.08778	-0.200138	-0.776711	-0.776711	-0.776711	0.438357	ENST00000603652.1
-0.306547	1.82049	0.891512	0.368763	-0.941375	-0.941375	-0.941375	0.049905	ENST00000624162.1
0.458107	0.916312	1.89389	-0.230705	-0.779281	-0.779281	-0.706934	-0.772107	ENST00000625110.1
0.00543225	0.826353	1.63403	0.886053	-0.904565	-0.904565	-0.638172	-0.904565	ENST00000548819.5
-0.0969624	0.851976	2.06044	0.00315578	-0.75724	-0.75724	-0.546886	-0.75724	ENST00000608299.1
0.164954	1.31347	1.5645	0.258519	-0.851486	-0.851486	-0.746991	-0.851486	ENST00000554623.1
-0.351711	1.71054	1.51398	-0.594068	-0.594068	-0.594068	-0.496536	-0.594068	ENST00000528690.1
-0.0139515	1.5957	1.01902	0.763628	-0.854786	-0.854786	-0.800033	-0.854786	ENST00000580385.1
0.714669	1.22051	1.31707	0.304447	-0.934805	-0.934805	-0.869727	-0.817364	ENST00000615897.1
0.24051	1.69622	0.894417	0.486122	-1.05585	-1.05585	-0.792985	-0.412585	ENST00000508847.1
0.124887	0.919251	1.69478	0.639066	-0.881623	-0.881623	-0.823182	-0.791554	ENST00000431803.2
-0.0311493	1.92661	1.00377	0.111937	-0.757903	-0.757903	-0.737465	-0.757903	ENST00000606815
-0.554911	1.28984	1.66122	0.130052	-0.930718	-0.930718	0.0538598	-0.718632	ENST00000619560.1
-0.663536	1.74379	1.45238	-0.238874	-0.663536	-0.663536	-0.531555	-0.435134	ENST00000601708.1
0.316174	0.845602	1.91631	-0.147921	-1.02596	-1.02596	-0.437036	-0.441218	ENST00000459985.1
0.14997	0.936612	1.69674	0.404784	-1.00449	-1.00449	-0.174637	-1.00449	ENST00000508004.2
-0.369118	1.06139	1.69428	0.624835	-0.971978	-0.971978	-0.441536	-0.6259	ENST00000479087
-0.792199	1.51723	1.58073	0.0198494	-0.792199	-0.716302	-0.628609	-0.188497	ENST00000592880.6
-0.485324	2.05726	1.06328	-0.552243	-0.552243	-0.426242	-0.552243	-0.552243	ENST00000442316.1
-0.143932	1.89035	1.15023	-0.0138806	-0.752718	-0.710512	-0.752718	-0.666818	ENST00000412872.3
0.152353	0.903999	1.52822	0.891989	-0.893058	-0.797386	-0.893058	-0.893058	ENST00000424242.1
-0.183125	1.91801	1.0848	0.0804952	-0.747671	-0.740549	-0.696476	-0.715487	ENST00000623036.1
-0.211379	1.52764	1.14242	0.806014	-0.830063	-0.774502	-0.830063	-0.830063	ENST00000561544.1
-0.60451	1.31606	1.26465	0.663649	-1.10526	-0.619266	-1.10526	0.189939	ENST00000606878.1
0.423413	0.747406	1.86706	0.227351	-0.915054	-0.817718	-0.915054	-0.617404	ENST00000608029.1
0.0643019	0.796467	1.84153	0.549517	-0.858343	-0.676789	-0.858343	-0.858343	ENST00000565709.1
0.724078	1.53223	1.05084	0.00173291	-0.994367	-0.95571	-0.364432	-0.994367	ENST00000547927.1
-0.678866	1.58798	1.58064	-0.0966064	-0.678866	-0.35655	-0.678866	-0.678866	ENST00000420855.5
0.0317129	0.889228	1.94278	0.0129548	-0.981578	-0.668235	-0.245289	-0.981578	ENST00000442532.1
-0.671154	1.83211	1.10122	-0.671154	-0.671154	0.42244	-0.671154	-0.671154	ENST00000523301.1
0.265585	1.8823	0.754544	0.370537	-0.83895	-0.795481	-0.83895	-0.79958	ENST00000488827
-0.0265813	1.20498	1.71727	0.273263	-0.844053	-0.774733	-0.706093	-0.844053	ENST00000442036.1
-0.837048	1.14817	1.65056	0.231106	-0.837048	0.318357	-0.837048	-0.837048	ENST00000589924.1
-0.747625	1.42742	1.20804	0.956281	-0.747625	-0.706746	-0.642121	-0.747625	ENST00000429865.5
-0.724952	1.51016	1.36389	0.0241632	-1.03567	-0.536813	0.328832	-0.929603	ENST00000587859.1
0.0083109	1.78587	0.898781	0.572844	-0.856319	-0.807431	-0.856319	-0.745739	ENST00000506465.1
0.11069	1.2248	0.674078	0.243759	-1.33098	-0.616435	1.02508	-1.33098	ENST00000576468.1
-0.642413	1.89824	1.25511	-0.303087	-0.642413	-0.280612	-0.642413	-0.642413	ENST00000608346.1
0.224814	1.9219	0.978544	-0.148257	-0.815325	-0.531023	-0.815325	-0.815325	ENST00000598583.5
-0.0410347	1.79056	1.31727	-0.245067	-0.745119	-0.657757	-0.745119	-0.67373	ENST00000598988.1
-0.19938	1.47308	1.36444	0.464388	-0.935458	-0.296149	-0.935458	-0.935458	ENST00000581596.1
-0.772182	0.881949	1.94969	0.0912389	-0.772182	0.165854	-0.772182	-0.772182	ENST00000549710.1
-0.582623	1.03046	1.99012	0.106906	-0.680259	-0.564022	-0.654613	-0.645977	ENST00000528366.1
0.277924	1.16496	1.44515	0.624374	-0.894056	-0.830244	-0.894056	-0.894056	ENST00000396885.2
0.123818	1.70319	0.95275	0.574746	-0.984621	-0.751569	-0.840473	-0.777837	ENST00000595777.5
-0.12305	0.979133	1.76922	0.561921	-0.924025	-0.808806	-0.6416	-0.812791	ENST00000535817.1
-0.0757801	0.953341	1.47047	1.02958	-0.919504	-0.801124	-0.867207	-0.789775	ENST00000584679.1
0.230573	1.18885	0.688994	0.130392	-2.08387	-0.196025	-0.553904	0.59499	ENST00000549905.5
-0.45283	1.7356	1.01825	0.435708	-1.08133	-0.124809	-0.449271	-1.08133	ENST00000587267.1
0.054662	0.886427	1.71861	0.681081	-0.852436	-0.783472	-0.852436	-0.852436	ENST00000600056.1
0.36121	1.81607	0.872319	0.260381	-0.85214	-0.77804	-0.827665	-0.85214	ENST00000543486.1
-0.628281	1.45079	1.04497	0.794604	-1.27333	0.0239666	-0.986799	-0.42592	ENST00000332935.6
0.0907361	1.1416	1.64762	0.420635	-0.95764	-0.652411	-0.732902	-0.95764	ENST00000531268.1
0.131973	1.35797	1.35506	0.589572	-0.892899	-0.802815	-0.845965	-0.892899	ENST00000432411.1
0.606285	1.47087	1.18329	0.154815	-1.05346	-0.570149	-0.945849	-0.845796	ENST00000539078.1
-0.517907	1.7994	0.944404	0.465315	-1.20807	-0.406885	-0.83927	-0.236976	ENST00000572876.1
-0.241203	0.764769	2.0559	0.148566	-0.997531	-0.441576	-0.435392	-0.853535	ENST00000330551.3
0.0149273	0.744632	1.99177	0.326259	-0.794517	-0.716851	-0.787685	-0.778537	ENST00000624048.1
-0.150913	1.78307	1.26656	-0.768987	-0.992871	-0.644336	-0.0460856	-0.446431	ENST00000446423.1
0.504745	1.50436	0.909561	-0.383255	-1.03186	0.560157	-1.03186	-1.03186	ENST00000369491.1
-0.286115	1.37871	1.23912	0.902571	-0.957484	-0.871236	-0.660425	-0.745146	ENST00000421185.1
-0.896179	1.0695	1.3764	0.793806	-0.896179	0.345015	-0.896179	-0.896179	ENST00000550886.1
-0.622	0.683995	1.62016	0.400703	-1.79841	-0.290703	0.1463	-0.140042	ENST00000438877.1
0.481756	1.42953	0.870085	0.0458086	-1.88726	-0.178915	-0.582848	-0.178149	ENST00000537346.1
0.362475	1.5734	0.886179	0.455513	-1.2387	-0.324828	-0.475348	-1.2387	ENST00000416809.2
0.429945	0.790906	1.89141	0.053204	-0.913617	-0.519915	-0.913617	-0.818319	ENST00000559509.1
0.181902	1.09815	1.55094	0.617336	-0.884368	-0.84972	-0.879629	-0.834612	ENST00000621847.1
-0.8987	0.958314	1.70095	-0.0365768	-1.42651	-0.119143	0.307284	-0.485618	ENST00000432673.1
0.387801	1.8257	0.716063	0.42555	-0.86525	-0.759362	-0.86525	-0.86525	ENST00000511565.1
-0.230044	1.10994	1.97428	-0.244325	-0.769485	-0.540765	-0.53011	-0.769485	ENST00000439699.1
-0.0674467	0.82422	2.05215	0.0176765	-0.907918	-0.760195	-0.704232	-0.454249	ENST00000553944.2
-0.251223	1.58312	1.59368	-0.517534	-0.85326	-0.294898	-0.714462	-0.545423	ENST00000497320.2
-0.0275097	1.13011	1.72901	0.265745	-1.01623	-0.342653	-0.850358	-0.888117	ENST00000436554.5
-0.695102	1.10185	1.64861	0.188999	-1.31571	0.161637	-0.230853	-0.859429	ENST00000582668.1
0.28693	1.04143	0.687716	0.217724	-1.30399	1.17233	-0.931658	-1.17048	ENST00000561191.1
-1.24839	0.686346	1.45138	0.26027	-1.64154	0.0459601	0.225449	0.220522	ENST00000419993.1
-0.317926	1.3704	1.15811	1.01359	-0.916695	-0.618404	-0.883992	-0.805082	ENST00000584952.1
-0.120331	0.963078	1.82934	0.444101	-0.992605	-0.576694	-0.774506	-0.772386	ENST00000602722.1
-0.130359	0.912671	1.67368	0.812338	-0.926804	-0.820037	-0.756412	-0.765079	ENST00000588318.1
0.00922557	0.775124	2.00139	0.257282	-0.780455	-0.798581	-0.665406	-0.798581	ENST00000382488.2
0.0892391	1.07892	1.44807	0.851183	-0.889986	-0.860454	-0.851966	-0.865009	ENST00000561847.2
-0.0481601	1.06183	1.91272	0.0462648	-0.742543	-0.751156	-0.751156	-0.727806	ENST00000564984.1
0.278278	0.773712	1.82439	0.416127	-0.968694	-0.628873	-1.00886	-0.686086	ENST00000609680.1
-0.120661	0.92563	1.85422	0.477813	-0.795411	-0.746458	-0.79027	-0.804864	ENST00000569927.1
-0.142129	1.59331	1.48883	-0.673023	-1.09259	-0.1484	-0.391598	-0.634401	ENST00000461990.1
0.25178	1.19603	1.56737	0.389404	-0.850244	-0.853396	-0.853396	-0.847551	ENST00000619006.1
0.224329	1.68005	1.3361	-0.247459	-0.826384	-0.796795	-0.573814	-0.796026	ENST00000503051.1
-0.793053	1.93098	1.00766	-0.794806	-0.774144	0.181273	-0.184141	-0.573772	ENST00000623984.1
-0.173521	1.25259	1.74626	0.206858	-0.79341	-0.672496	-0.796165	-0.770115	ENST00000608767.1
-0.668215	1.92665	1.14684	-0.391567	-0.667824	-0.680714	0.0155322	-0.680699	ENST00000440001.2
-0.184778	0.989059	1.9918	-0.0276165	-0.642399	-0.8379	-0.45027	-0.8379	ENST00000605830.5
-0.149414	0.977638	1.9848	-0.110793	-0.901564	-0.667162	-0.275341	-0.858166	ENST00000620075.1
0.222298	1.50975	1.26601	0.408473	-0.858348	-0.833649	-0.863365	-0.851167	ENST00000472338
-0.0287882	0.713266	2.00589	0.361633	-0.826025	-0.706323	-0.768804	-0.750849	ENST00000641059
-0.74864	1.2206	1.31113	1.0838	-0.726849	-0.738756	-0.692425	-0.708855	ENST00000564621.1
0.23682	0.613192	0.755388	-0.0775775	-1.7332	1.47572	-0.671849	-0.598492	ENST00000613066
-0.863497	0.758045	1.96089	0.554644	-0.815993	-0.473741	-0.627778	-0.492573	ENST00000608189.4
-1.10636	0.87266	1.30608	0.809437	0.439845	-0.108937	-1.10636	-1.10636	ENST00000560351.2
0.698123	1.42267	1.0622	0.395809	-0.913711	-0.904802	-0.859481	-0.900809	ENST00000629295.1
0.502886	0.988568	1.74013	0.0692542	-0.856031	-0.821018	-0.888743	-0.735041	ENST00000611703.1
-0.300825	1.15242	1.86211	0.172728	-0.742555	-0.696199	-0.714656	-0.733024	ENST00000623937.1
-0.608635	2.01629	0.989839	0.0313053	-0.772833	-0.554707	-0.36088	-0.740381	ENST00000552486.1
0.107584	1.15615	1.61751	0.468249	-0.896138	-0.872729	-0.757038	-0.823593	ENST00000448927.1
-0.640217	0.45911	1.06492	0.494874	1.44254	-1.1511	-1.1511	-0.519043	ENST00000623911.1
0.518328	1.31152	1.45853	0.100213	-0.833693	-0.891199	-0.813694	-0.850008	ENST00000553105.1
0.301321	1.19852	1.43672	0.573259	-0.875892	-0.865992	-0.88669	-0.881251	ENST00000610352
0.0266301	1.40857	1.56208	0.000838924	-0.965082	-0.795425	-0.268678	-0.968939	ENST00000450535.5
-0.578219	0.831632	1.89294	0.342565	-0.779533	-0.867787	-0.949291	0.107694	ENST00000462565.1
-0.165704	0.855644	1.99989	0.237178	-0.701543	-0.576004	-0.836589	-0.812874	ENST00000500612.1
0.338644	0.772894	1.71594	0.569575	-0.5321	-0.954983	-0.954983	-0.954983	ENST00000501931.1
-0.0949697	1.0187	1.93327	0.0601162	-0.735886	-0.494502	-0.801632	-0.8851	ENST00000445418.1
0.078805	0.700119	1.95635	0.400896	-0.896914	-0.589691	-0.786685	-0.862875	ENST00000607641.3
-0.674735	1.6541	1.51576	-0.674735	-0.556021	-0.0447534	-0.631993	-0.587625	ENST00000570786.1
0.231198	0.696424	1.87287	0.489021	-0.844844	-0.858429	-0.738294	-0.847947	ENST00000557800.1
0.192927	0.724763	1.96099	0.17658	-1.10736	-0.864455	-0.52827	-0.555179	ENST00000497452.5
0.158124	0.867274	2.02156	-0.137201	-0.733822	-0.722699	-0.709729	-0.743506	ENST00000507388.1
0.177162	1.46352	1.14607	0.564671	-0.822196	-0.393761	-1.27172	-0.863745	ENST00000506314.1
-0.686658	1.11147	1.97685	-0.686658	-0.0984723	-0.455196	-0.474672	-0.686658	ENST00000623914.3
0.772493	1.45238	1.12238	0.104054	-0.762889	-0.761342	-1.01279	-0.914277	ENST00000558831.5
-0.0993865	0.944345	1.88538	0.333752	-0.801524	-0.814111	-0.526655	-0.921798	ENST00000616682.1
-0.722262	1.00925	2.03303	-0.4186	-0.185778	-0.27111	-0.722262	-0.722262	ENST00000615503.1
-0.501523	1.18684	1.74325	0.455691	-0.786317	-0.680312	-0.76931	-0.648327	ENST00000635124.1
0.279054	1.18604	1.63147	0.241114	-0.749484	-0.875362	-0.83747	-0.875362	ENST00000623411.1
-0.246562	0.905764	2.02274	0.149069	-0.730244	-0.692653	-0.685439	-0.722673	ENST00000623966.1
0.37943	1.21894	1.27915	-0.138707	-1.20797	-0.659668	-1.28439	0.413219	ENST00000508000.5
0.497045	1.50142	1.23025	0.192033	-0.724131	-0.898873	-0.898873	-0.898873	ENST00000613819.1
-0.057893	1.38825	1.68382	-0.0600578	-0.793723	-0.547629	-0.798546	-0.814227	ENST00000610202.2
-0.609707	1.04308	1.63675	-0.0326981	-0.822676	0.50749	-0.390586	-1.33166	ENST00000529456.1
0.0808093	1.47215	1.02657	-0.360231	-0.766733	0.676176	-1.47166	-0.657081	ENST00000435284.2
0.193012	1.1862	1.57255	0.436218	-0.956404	-0.873339	-0.756701	-0.801534	ENST00000574377.5
0.549198	1.43129	1.35582	-0.00275155	-0.919029	-0.905637	-0.6898	-0.819092	ENST00000604516.1
0.400477	0.867017	1.49708	0.808652	-0.903875	-0.909624	-0.880046	-0.879682	ENST00000618835.1
0.617766	1.0328	1.62716	0.120286	-0.837402	-0.826605	-0.838044	-0.895958	ENST00000626810.1
-0.295477	1.28914	1.17684	1.075	-0.913057	-0.574964	-0.850707	-0.906783	ENST00000449714.1
0.258804	0.648672	1.92584	0.385159	-0.749301	-0.924155	-0.620861	-0.924155	ENST00000424450.1
-0.361371	0.900736	2.11344	-0.173414	-0.630708	-0.66951	-0.489238	-0.689933	ENST00000414282.5
-0.537584	1.22247	1.80524	-0.284101	-0.845829	-1.04514	-0.256453	-0.0586029	ENST00000359491.1
-0.0369927	1.41242	1.36838	0.550523	-1.09199	-0.820514	-0.628608	-0.753211	ENST00000518073.1
-0.0743291	1.04339	1.91674	-0.0638911	-0.949594	-0.384034	-0.555571	-0.932714	ENST00000580979.1
-0.998365	1.62598	0.826546	0.482342	-1.03644	0.501718	-0.440896	-0.960888	ENST00000568856.2
0.280396	0.878725	1.89265	-0.08236	-1.17381	-0.343514	-0.797414	-0.654682	ENST00000607781.1
-0.585051	1.52213	1.52425	0.224614	-0.787509	-0.456089	-0.943282	-0.499065	ENST00000413029.1
0.058423	1.82868	0.745401	0.642482	-0.775053	-0.823263	-0.836489	-0.840186	ENST00000624099.1
0.286462	1.05092	1.91003	-0.438659	-0.711082	-0.681312	-0.705139	-0.711217	ENST00000623774.1
0.18566	1.76528	1.03446	0.286419	-0.860757	-0.819038	-0.70072	-0.891307	ENST00000415992.5
0.383819	1.39254	1.47031	0.066951	-0.800378	-0.812271	-0.841379	-0.859595	ENST00000559959.1
0.133697	0.949104	2.00153	-0.261369	-0.728549	-0.602018	-0.752522	-0.73987	ENST00000435306.1
0.0329502	1.27628	1.53923	0.47994	-0.849462	-0.808663	-0.832667	-0.83761	ENST00000565521.1
-0.209112	1.20777	1.75215	0.28768	-0.631205	-0.762876	-0.743765	-0.90065	ENST00000626729.2
-0.740169	1.57932	1.01496	0.132481	-0.576195	0.630123	-1.24307	-0.797452	ENST00000326734.2
0.649786	1.15152	1.39914	0.355051	-0.926394	-0.934448	-0.827334	-0.86732	ENST00000588973.5
-0.321289	1.48925	1.61058	-0.595369	-0.213759	-0.89233	-0.93126	-0.145828	ENST00000560518.1
0.37057	1.55363	1.03206	0.511895	-0.604531	-1.0162	-0.831217	-1.0162	ENST00000451035.2
-0.524884	0.921758	0.427582	0.0554548	-0.937342	1.8086	-0.930498	-0.820668	ENST00000423112.2
0.753965	1.23665	1.33432	0.182783	-0.789525	-0.913112	-0.869974	-0.93511	ENST00000418850.1
-1.17388	1.72864	1.00713	-1.15542	-0.398335	0.162807	0.120376	-0.291317	ENST00000617004.1
0.0082942	0.732006	1.86846	0.612405	-0.795652	-0.758691	-0.840039	-0.826784	ENST00000417820.1
0.305688	1.73169	0.936641	0.0139754	-1.1518	-0.214787	-0.396562	-1.22485	ENST00000429588.1
-0.532807	1.79494	1.39249	-0.52842	-0.657856	-0.218528	-0.710085	-0.539731	ENST00000607453.1
-0.0189535	1.88135	1.19098	-0.241759	-0.706919	-0.636826	-0.715252	-0.752615	ENST00000432735.5
0.099889	1.17451	1.70936	0.254431	-0.826632	-0.814028	-0.767918	-0.829607	ENST00000594262.1
-0.343324	0.710203	1.93008	0.670365	-0.772794	-0.712072	-0.745956	-0.736503	ENST00000615120.1
-0.498752	1.10709	1.86575	-0.807185	0.280401	-0.482661	-0.798885	-0.665756	ENST00000581153.1
0.268317	1.00375	1.855	0.0130333	-0.815629	-0.682272	-0.829269	-0.812931	ENST00000608826.1
0.514763	0.840119	1.81276	0.117253	-0.852725	-0.670665	-0.858207	-0.903293	ENST00000418273.2
0.359307	0.673402	1.90497	0.110496	-0.967566	-0.347922	-1.19648	-0.536202	ENST00000625094.1
-0.646069	1.33988	1.67871	0.0696589	-1.04845	-0.305304	-0.244524	-0.843897	ENST00000609067.1
-0.461913	1.27129	1.77766	0.177566	-0.741158	-0.487599	-0.689261	-0.846586	ENST00000623557.1
0.388605	1.0282	1.78962	-0.192529	-0.844948	-0.91635	-0.299314	-0.953286	ENST00000499499.2
0.28758	1.46764	1.42874	-0.584742	-0.058007	-0.613017	-1.23052	-0.697683	ENST00000499359.2
0.3394	1.38202	0.978063	-0.522191	0.841421	-1.00624	-1.00624	-1.00624	ENST00000503382.6
-1.20359	0.948787	0.799792	1.11897	-1.09479	0.062019	-1.13955	0.508368	ENST00000531263.1
-0.191586	1.45676	1.16057	0.853093	-0.907952	-0.598012	-0.966802	-0.806071	ENST00000607321.1
-0.0843276	1.93013	1.06009	-0.104773	-0.784956	-0.842657	-0.343885	-0.829614	ENST00000598340.2
-0.204643	0.995377	1.44786	0.693484	-0.975527	0.187862	-1.30017	-0.844238	ENST00000623350.1
-0.620053	1.12803	1.93163	0.0197751	-0.603491	-0.387807	-0.635962	-0.832127	ENST00000488398
0.14279	1.17409	1.3618	0.797232	-1.07122	-0.767927	-0.687365	-0.949403	ENST00000523011.1
0.229087	1.06686	1.46265	0.697156	-0.981029	-0.580812	-1.15996	-0.73395	ENST00000609604.5
0.372797	0.761843	1.79191	-0.511316	-1.508	0.0405617	-0.269746	-0.678049	ENST00000568032.1
0.182062	0.869599	1.2496	0.476787	-1.34317	0.636936	-0.854522	-1.21729	ENST00000450706.1
-0.21808	1.53214	0.790521	0.120267	-1.2171	0.170378	0.34936	-1.52748	ENST00000605834.1
-0.144295	1.19945	1.54018	0.68185	-0.762267	-0.766938	-0.930773	-0.817211	ENST00000602977.1
-0.161802	1.46838	1.51551	0.229189	-0.705357	-0.480393	-0.932762	-0.932762	ENST00000463223.1
-0.582072	0.951136	1.74089	-0.941301	-0.846739	-0.00861576	0.576041	-0.889339	ENST00000582842.1
-0.400415	1.02169	1.561	0.572559	-1.05676	-0.733679	-1.15718	0.192784	ENST00000567544.1
0.395176	0.814459	1.74541	0.382266	-0.814245	-1.05251	-0.474629	-0.995922	ENST00000549023.2
0.322373	0.964399	1.69807	0.406102	-1.01321	-0.8558	-0.777028	-0.744903	ENST00000582375.1
0.0572725	1.29338	1.50371	0.497272	-0.891841	-0.829914	-0.854156	-0.775723	ENST00000569378.1
-1.01989	1.43155	1.4328	-0.936388	-0.090756	-0.930336	-0.167762	0.280775	ENST00000416395.5
-0.320394	0.813926	1.65806	-0.632289	-1.09266	0.888918	-1.00163	-0.313929	ENST00000563715.1
-0.42078	1.5057	1.25816	0.735554	-0.802621	-0.700417	-0.954839	-0.620748	ENST00000625139.1
-0.214763	1.13655	1.88269	-0.0837468	-0.87843	-0.24328	-0.773553	-0.825466	ENST00000609399.1
-0.959694	1.28323	1.70672	0.0226595	-0.427559	-0.643902	-0.959694	-0.0217592	ENST00000428791.1
-0.214952	1.20431	1.61814	0.532354	-1.05059	-0.619165	-0.604731	-0.865366	ENST00000445604.6
0.129502	1.49677	1.48165	0.0351868	-0.818084	-0.551297	-0.89571	-0.878013	ENST00000605386.1
0.456741	1.49995	1.1096	0.432208	-0.836458	-0.784775	-0.787147	-1.09012	ENST00000594089.1
0.62392	1.09467	1.59736	0.0642596	-0.835381	-0.853243	-0.852644	-0.838948	ENST00000606924.1
0.33384	1.25773	1.38304	0.44263	-0.539663	-1.2392	-0.939519	-0.698861	ENST00000592465.1
-0.130234	1.96821	0.893279	0.247849	-0.801945	-0.592938	-0.78147	-0.802754	ENST00000434112.1
-1.34075	1.66832	1.10846	-0.176907	-0.0634729	0.273525	-0.712163	-0.757023	ENST00000579629.1
-0.104256	1.72371	1.15274	0.297925	-0.370709	-0.824842	-1.05044	-0.824123	ENST00000608357.1
-1.06455	0.893949	1.23016	1.01437	-1.0993	0.491127	-0.759886	-0.705868	ENST00000569858.1
-0.171409	1.00473	1.9524	0.125862	-0.76968	-0.671247	-0.668039	-0.802613	ENST00000414656.1
-1.27144	1.58334	1.22186	-0.180661	-1.01002	-0.148579	0.283406	-0.477906	ENST00000579095.1
-0.0165802	1.59305	1.26624	0.424774	-0.83623	-0.753681	-0.881665	-0.795909	ENST00000514061.2
0.56335	0.915585	1.7544	-0.838085	-0.713652	-0.959741	0.0709685	-0.79283	ENST00000502693.1
0.428333	1.54485	1.30739	-0.00320819	-0.721855	-0.937146	-0.886011	-0.732357	ENST00000461926
-0.179514	1.48361	1.46032	0.375905	-0.89542	-0.681573	-0.734071	-0.829255	ENST00000614983.1
-0.762879	1.84847	1.2934	-0.136014	-0.527548	-0.410473	-0.576484	-0.728469	ENST00000508878.5
0.511869	1.13832	1.73222	-0.918529	-0.602982	-0.8436	-0.457425	-0.559872	ENST00000511200.5
0.52684	1.44909	1.33412	-0.108417	-0.886308	-0.356918	-0.9666	-0.991811	ENST00000606856.1
-0.906322	1.56249	0.964035	-0.0391138	-0.65287	0.858161	-0.738204	-1.04818	ENST00000438017.5
0.0783938	1.70381	1.13538	0.354123	-0.808848	-0.81061	-0.818768	-0.833481	ENST00000613646.1
0.225376	0.704789	1.94482	0.326463	-0.777135	-0.789914	-0.820263	-0.814139	ENST00000457025.5
-0.0539131	0.886577	1.38317	0.913429	-0.584698	-0.395763	-1.64728	-0.50152	ENST00000520750.5
0.670613	1.18326	1.37311	0.321897	-0.895846	-0.801311	-0.893777	-0.957943	ENST00000455380.5
0.693768	1.3733	1.23177	0.153439	-1.05646	-0.753468	-0.64881	-0.993548	ENST00000526036.1
0.304378	0.991574	1.83667	0.0557554	-0.764941	-0.769716	-0.790374	-0.863349	ENST00000606796.1
0.476577	0.85275	1.93718	-0.409229	-0.491517	-0.679939	-0.825143	-0.860684	ENST00000452741.1
0.128676	1.49063	0.976452	-0.52606	0.682359	-0.31969	-1.26727	-1.1651	ENST00000449124.1
-0.519148	0.820754	2.06086	0.209706	-0.556646	-0.700858	-0.433165	-0.881501	ENST00000420095.1
-0.0562116	1.4861	1.49835	0.205838	-0.824681	-0.62773	-0.920739	-0.760929	ENST00000547721.1
-0.440721	1.04765	1.99734	-0.497394	-0.581208	-0.0574011	-0.572247	-0.89602	ENST00000607810.5
0.615456	1.26867	1.23652	0.437045	-0.998607	-1.04645	-0.922729	-0.589905	ENST00000557993.5
0.374507	0.927799	1.62807	0.530475	-0.827609	-0.74487	-1.09276	-0.795612	ENST00000313064.2
-0.077208	1.14657	0.902853	0.170977	-1.44039	1.07784	-0.808974	-0.971666	ENST00000559531.1
0.206755	1.2919	1.2016	0.831689	-0.873172	-0.738995	-0.986004	-0.933777	ENST00000616774.1
-0.293527	1.5744	0.893057	-0.984518	-0.554075	1.00567	-0.862136	-0.778868	ENST00000606831.1
-0.959927	1.48157	1.32368	0.362029	-0.263112	-1.12998	-0.808807	-0.00545572	ENST00000413706.1
-0.185582	1.53454	1.1119	-0.153574	-0.917753	0.647108	-0.929349	-1.1073	ENST00000588946.2
-0.407319	0.827075	1.20975	0.932671	-1.11993	0.0164257	-1.59486	0.136188	ENST00000508877.1
0.679345	1.32564	1.29696	0.040877	-0.956979	-1.2074	-0.71043	-0.468015	ENST00000563357.1
0.0901653	1.88964	1.024	0.0318796	-0.871645	-0.558079	-0.729609	-0.876352	ENST00000455395.5
0.130026	1.41795	1.51504	0.187281	-0.804334	-0.813051	-0.794948	-0.837956	ENST00000604157.1
-0.833799	1.85224	1.00671	-0.173776	-0.134284	-0.295598	-1.30848	-0.113014	ENST00000609776.1
-0.186295	0.99888	1.73457	0.641262	-0.828436	-0.762335	-0.754798	-0.84285	ENST00000608275.1
-0.182436	0.954314	1.89196	0.377221	-0.800995	-0.858961	-0.667452	-0.713651	ENST00000612517.1
-0.0405264	1.08231	1.80245	0.296763	-0.822006	-0.75414	-0.679281	-0.885569	ENST00000433465.1
-0.785787	1.26934	1.36214	0.399663	-1.04224	0.166642	-1.27818	-0.091575	ENST00000534120.1
-0.437245	1.43578	1.3719	0.607588	-0.781498	-0.302376	-0.95143	-0.942712	ENST00000421534.1
-0.291546	1.31775	1.52236	0.521014	-0.777305	-0.37072	-0.93167	-0.989881	ENST00000637973
0.350379	1.75641	0.885952	0.385304	-0.891421	-0.788966	-0.868323	-0.829337	ENST00000444102.1
-0.805528	1.6388	1.36979	-0.11885	-1.15871	-0.544423	-0.368583	-0.0125009	ENST00000445427.1
-1.2216	1.53412	0.765041	0.967542	0.137658	-0.717167	-0.845645	-0.619958	ENST00000520820.1
-0.0524239	0.900706	1.81342	0.542856	-0.866213	-0.654346	-0.785636	-0.898366	ENST00000622160.1
0.306693	0.860039	1.83066	0.302049	-0.813362	-0.792452	-0.847389	-0.846237	ENST00000608694.1
-0.805955	0.798243	1.61347	0.43045	-0.2063	-1.12581	-1.17872	0.474624	ENST00000441644.1
-0.204593	0.751164	1.92349	0.569474	-0.945956	-0.650466	-0.648938	-0.794177	ENST00000615722.1
-0.22291	0.771967	1.7901	0.81087	-0.793886	-0.822275	-0.697564	-0.836306	ENST00000629810.1
-0.309873	1.69452	0.833144	0.337917	-1.12877	-1.39612	-0.0310568	0.000238319	ENST00000397551.6
-0.916233	0.829767	1.8831	0.524524	-0.54348	-0.873395	-0.755244	-0.149044	ENST00000527986.5
-0.16442	1.23996	1.66597	0.411327	-0.815772	-0.750991	-0.834932	-0.751147	ENST00000487884.2
-0.911819	1.7572	0.922149	-0.102578	-0.291584	-0.920435	0.543331	-0.996261	ENST00000556762.1
-0.640365	1.14932	1.94463	-0.195753	-0.469612	-0.332643	-0.556661	-0.898913	ENST00000590369.1
-0.166699	0.89826	2.0277	0.0525345	-0.651383	-0.508889	-0.870457	-0.781064	ENST00000581677.1
-0.514021	0.775676	1.95674	0.534042	-0.826279	-0.441877	-0.599778	-0.884504	ENST00000442440.1
-0.0671653	1.36508	1.6752	0.0558562	-0.614878	-0.833483	-0.771199	-0.809404	ENST00000437028.5
-0.368241	1.43396	1.72753	-0.30012	-0.812502	-0.68534	-0.264674	-0.730619	ENST00000546324.1
-0.509023	0.839962	2.04361	-0.07073	-0.858396	-0.603529	0.0254461	-0.86734	ENST00000608113.1
-0.558588	0.795261	1.96421	0.397073	-0.210928	-0.544928	-0.892298	-0.949801	ENST00000439341.1
-0.0684394	0.951625	1.88199	0.341875	-0.796577	-0.676313	-0.77362	-0.860542	ENST00000609423.1
-0.0198934	1.11364	1.66395	0.513602	-0.90756	-0.622933	-0.868765	-0.872036	ENST00000623366.1
-0.589865	1.2865	1.10907	1.03741	-0.230771	-0.768516	-1.33844	-0.505394	ENST00000456514.1
0.532494	1.25906	1.5498	-1.00013	-0.214828	-0.853419	-0.905161	-0.367819	ENST00000528337.1
-0.139887	1.45678	0.67497	-0.384202	-0.597983	1.20215	-1.16149	-1.05034	ENST00000457407.1
-0.508197	1.16558	1.55978	-0.0799266	-0.992239	0.563077	-0.551138	-1.15694	ENST00000574364.1
-1.11928	0.59482	0.846864	0.644613	-0.69442	-1.35631	-0.280241	1.36395	ENST00000447795.3
-0.940318	1.2741	1.3722	0.331448	-0.199515	0.268685	-1.34382	-0.762784	ENST00000610269.1
-1.13464	1.34039	0.994103	-0.110274	-1.18813	1.02191	-0.590689	-0.332664	ENST00000602282.2
-0.29306	1.25993	1.87177	-0.232974	-0.80028	-0.614932	-0.450744	-0.7397	ENST00000449500.1
0.300577	1.78891	0.929907	0.274635	-0.621998	-0.850605	-0.904437	-0.916991	ENST00000613309.4
0.0522896	1.4207	1.55374	0.102408	-0.908486	-0.842179	-0.875773	-0.502696	ENST00000377518.3
-0.941096	1.67923	1.28904	0.253264	-1.01283	-0.400996	-0.490862	-0.37575	ENST00000622910.1
-0.812632	1.3695	1.46775	-0.0298194	0.445701	-0.663434	-1.10198	-0.67509	ENST00000565575.1
0.172888	1.37291	1.6643	-0.231536	-0.772932	-0.739952	-0.586793	-0.878885	ENST00000438597.1
-0.128326	0.912048	1.63165	0.83428	-0.865152	-0.939095	-0.966005	-0.479404	ENST00000577914.1
0.497582	1.02234	1.53417	0.45505	-0.733969	-1.07649	-0.904954	-0.793729	ENST00000560341.2
-0.481296	1.28089	1.64761	0.489866	-0.814857	-0.779512	-0.667796	-0.674907	ENST00000554894.5
-0.608477	1.11572	1.63227	-1.05307	-0.0231944	0.254007	-0.0759407	-1.24131	ENST00000430607.1
-0.863216	0.785837	1.98658	-0.133814	-0.714572	-0.624834	0.363752	-0.799731	ENST00000397841.5
0.181076	1.36616	1.6381	-0.386301	-0.692117	-0.469521	-0.480903	-1.15649	ENST00000596643.5
-0.213423	1.19249	1.71326	0.419007	-0.766512	-0.775502	-0.759823	-0.809504	ENST00000305709.5
0.569308	1.70649	0.889213	0.235069	-0.753866	-0.937704	-0.781085	-0.927427	ENST00000472943.5
0.731984	1.71503	0.997697	-0.354504	-0.82299	-0.672791	-0.778106	-0.816323	ENST00000417354.2
-0.334911	1.03684	1.93194	0.19934	-0.850942	-0.669425	-0.598875	-0.713976	ENST00000431090.1
-0.569732	0.82699	1.90428	-0.792124	0.607057	-0.792124	-0.450001	-0.734347	ENST00000634972.1
-1.061	0.961969	1.82869	-0.394692	-0.809835	0.335669	-0.0366919	-0.824114	ENST00000453008.2
-0.119198	1.15853	1.64756	0.525342	-0.770225	-0.602119	-0.871118	-0.968771	ENST00000594959.5
0.0252618	1.50185	1.60028	-0.229121	-0.787421	-0.673334	-0.827761	-0.609758	ENST00000420193.1
0.736975	1.55814	0.949023	0.253688	-0.860843	-0.821167	-0.900393	-0.915422	ENST00000614953.4
0.00789795	1.24116	1.85177	-0.570905	-0.763695	-0.49085	-0.820738	-0.454641	ENST00000418430.1
-0.155204	1.25463	1.8119	-0.25627	-0.874009	-0.364122	-0.431999	-0.984923	ENST00000580048.1
-0.144875	1.41464	1.47837	0.450602	-0.827868	-0.648936	-0.87097	-0.850958	ENST00000606447.1
-1.37504	1.20417	1.23469	-0.602295	-0.501343	0.927828	-0.808367	-0.0796394	ENST00000461943.1
-0.3065	1.0101	1.18162	-1.29297	-0.200546	0.0642271	-1.38327	0.927351	ENST00000525154.1
0.0969888	0.967534	1.48856	0.912733	-0.863498	-0.906332	-0.835321	-0.860667	ENST00000620414.1
-0.0715075	1.08732	1.78627	-0.805434	-0.969454	0.230784	-0.321758	-0.936219	ENST00000414452.1
-0.263888	1.24449	1.33898	0.868833	-1.09477	-0.367692	-0.936136	-0.789817	ENST00000452042.1
0.0355449	1.77215	1.03992	-0.113787	-0.50728	-0.340073	-1.49616	-0.390318	ENST00000621974.1
-0.526377	1.01495	1.85655	0.443212	-0.895007	-0.48141	-0.806122	-0.605788	ENST00000608069.1
-0.130316	1.01756	1.98682	-0.143992	-0.781099	-0.388662	-0.758225	-0.802082	ENST00000448740.2
-0.288274	1.24187	1.55867	0.591179	-0.674404	-0.577136	-1.14165	-0.710245	ENST00000439551.1
-1.44705	1.65127	0.819214	0.0619375	0.00132122	0.413523	-0.427551	-1.07267	ENST00000590478.1
0.326597	1.11458	1.11804	0.598162	0.00490544	-1.3911	-1.40497	-0.366215	ENST00000610122.1
-0.49834	1.1427	1.84443	0.254322	-0.666383	-0.544407	-0.586097	-0.946224	ENST00000439559.2
0.0141639	0.734042	1.94999	0.439431	-0.827609	-0.735941	-0.785598	-0.788481	ENST00000610036.1
-0.323394	1.44516	1.43187	-0.0417292	-0.645489	0.204922	-0.760848	-1.31049	ENST00000592087.1
-1.0416	1.1718	1.46139	-0.232311	-0.376306	-1.06799	0.77274	-0.687723	ENST00000608651.1
-0.671199	0.835348	2.05547	0.0488808	-1.04327	-0.352976	-0.311809	-0.560449	ENST00000627065.1
0.173089	1.0052	1.81748	0.203421	-0.68452	-0.998517	-0.762424	-0.753728	ENST00000524808.1
0.229967	0.963617	1.90956	-0.109118	-0.929429	-0.854807	-0.474732	-0.735062	ENST00000600726.5
-0.228475	0.990588	2.06834	-0.327725	-0.595551	-0.625517	-0.723883	-0.557781	ENST00000605506.1
-0.676225	1.12516	1.91046	-0.497097	-0.186266	-0.744267	-0.0433696	-0.888399	ENST00000613926.1
0.00853599	1.15302	1.49601	0.633289	-0.844518	-0.599664	-0.56737	-1.27931	ENST00000428207.4
0.180967	1.73077	1.03039	0.364832	-0.69253	-0.791416	-0.843418	-0.979591	ENST00000517635.2
-1.01947	1.21688	1.72582	-0.0284714	-0.85737	-0.464051	0.152532	-0.725874	ENST00000469539.1
-0.47021	1.65917	1.25553	0.450586	-0.698718	-1.03251	-0.494963	-0.668882	ENST00000593581.5
-0.71358	1.32958	1.47574	0.521813	-1.13751	-0.59338	-0.785832	-0.0968303	ENST00000565797.2
-0.0465325	1.90634	1.01698	0.0671396	-0.934856	-0.429574	-0.69207	-0.88742	ENST00000582727.1
-1.41086	1.17436	1.5753	-0.79599	0.0958251	0.051346	-0.709217	0.0192326	ENST00000621019.2
-0.348244	1.16427	1.71765	0.487486	-0.793896	-0.846184	-0.557775	-0.823305	ENST00000602718.1
-1.26221	1.3281	1.03002	0.307717	-0.634631	0.0754879	-1.35023	0.505748	ENST00000591832.1
-0.47434	1.7445	0.980885	0.062123	0.272003	-0.629285	-0.540331	-1.41555	ENST00000451730.1
-0.324215	1.60288	1.48167	0.070467	-0.409049	-0.77241	-0.849207	-0.800144	ENST00000621884.1
0.0323535	1.20742	1.67798	0.295564	-0.979919	-0.707724	-0.681729	-0.843946	ENST00000483578.1
0.449473	0.751809	1.94118	-0.0739552	-0.688166	-0.574634	-0.790981	-1.01473	ENST00000399540.2
-1.01026	1.34461	1.25342	0.905104	-0.727186	-0.44108	-0.361925	-0.962686	ENST00000469183.5
0.24791	1.40182	1.57999	-0.127042	-0.737045	-0.679709	-0.711568	-0.974356	ENST00000453011.5
-0.921785	1.4515	1.45341	0.488212	-0.896988	-0.334457	-0.55832	-0.681572	ENST00000504332.1
-1.00733	0.985884	0.954609	-0.322934	-0.687115	1.52284	-1.00688	-0.439079	ENST00000598541.1
0.394529	1.06634	1.65741	0.277491	-0.855181	-0.837132	-0.862649	-0.840812	ENST00000503185.5
-0.840114	1.26345	1.70271	0.418307	-0.637678	-0.632303	-0.585847	-0.68852	ENST00000593324.6
-0.283795	1.40071	1.17929	0.944642	-0.730742	-0.977225	-0.839105	-0.693782	ENST00000523905.5
0.0713589	0.977928	1.86431	0.136501	-0.837121	-0.497649	-0.60799	-1.10734	ENST00000538077.2
0.40956	1.47446	1.3019	0.205918	-0.751485	-0.741402	-0.907779	-0.991171	ENST00000587762.1
-0.208807	1.53391	0.754279	0.386678	-1.57579	-1.08435	0.419001	-0.224922	ENST00000590523.1
-0.798982	0.862936	1.29704	0.532153	-0.89075	0.898892	-0.602376	-1.29891	ENST00000621230.1
-0.479314	1.21588	1.62198	0.193836	-0.921353	0.224935	-0.956954	-0.899017	ENST00000564748.1
-0.401031	1.36775	1.26697	0.241445	0.488762	-1.22173	-0.703952	-1.03821	ENST00000469484.1
-0.87665	1.4115	1.11947	-0.899469	0.382542	-0.891365	0.65345	-0.899469	ENST00000505295.1
-0.761415	1.26554	1.43354	-0.551934	-0.569485	0.857097	-0.832403	-0.840935	ENST00000498871.2
-0.130307	0.628623	1.66166	-0.409985	-1.02185	0.852714	-0.225716	-1.35514	ENST00000556236.1
-0.0606268	1.93345	0.989459	-0.0277079	-0.893668	-0.260606	-0.834642	-0.845654	ENST00000500370.2
0.185103	0.955627	1.57383	0.752826	-0.87273	-0.830077	-0.857282	-0.907302	ENST00000457233.5
-0.183291	1.40627	1.60056	-0.286138	-0.580529	-0.578991	-0.0874403	-1.29044	ENST00000453159.5
-0.540393	1.00923	0.981972	0.0796428	-0.795772	1.09327	-1.69488	-0.133067	ENST00000442636.1
-1.23127	0.760004	1.2353	0.199329	-1.16997	0.0338626	1.07525	-0.902503	ENST00000548978.2
0.211106	1.59966	1.21923	0.277992	-0.646649	-0.710281	-0.917452	-1.03361	ENST00000579714.1
0.680325	1.17291	1.31484	0.401484	-0.84467	-0.673174	-1.02906	-1.02266	ENST00000414948.1
-0.524778	1.76135	1.2205	0.322762	-0.72401	-0.658959	-0.48119	-0.915683	ENST00000526453.1
-0.465291	0.979951	1.95108	0.252916	-0.749516	-0.644126	-0.441147	-0.88387	ENST00000609682.1
0.0340605	0.739361	1.05954	0.458009	-1.6591	0.780526	-0.0895498	-1.32285	ENST00000562077.5
-0.583236	1.43316	1.01457	-0.794941	-0.612241	1.05357	-1.1544	-0.356488	ENST00000607241.1
-0.0305224	0.885776	1.92256	0.324322	-0.814242	-0.725833	-0.741061	-0.821003	ENST00000590717.1
-0.345837	1.66542	0.995533	-0.889588	-0.30055	0.650958	-0.546466	-1.22947	ENST00000439325.1
-0.654193	1.1629	1.78561	0.371794	-0.687128	-0.924785	-0.597947	-0.456249	ENST00000421505.1
0.00868605	0.733663	1.68581	0.635567	-0.787778	-0.169637	-1.47037	-0.635933	ENST00000570025.1
-0.496329	0.834492	2.00342	0.283842	-1.01036	-0.410893	-0.446626	-0.757549	ENST00000292748
-0.0224799	1.35814	1.62391	0.11264	-0.931255	-0.504835	-0.66872	-0.967408	ENST00000570282.1
0.0643303	0.818395	2.04702	-0.0309405	-0.737418	-0.708976	-0.596521	-0.855894	ENST00000558082.1
-0.471459	0.943129	1.85553	0.573531	-0.751469	-0.627805	-0.764334	-0.757126	ENST00000473798.1
-0.976419	0.832182	1.35234	0.113687	-0.336768	-0.621728	-1.3954	1.0321	ENST00000504277.1
-1.21912	1.29932	0.827906	1.17069	-0.578028	-0.297803	-1.15969	-0.0432783	ENST00000501338.5
-0.94356	1.15674	1.614	-0.403637	0.601218	-0.367675	-1.0875	-0.56958	ENST00000617969.1
-0.271227	1.88064	1.06891	0.0230728	-0.660103	-0.195088	-1.10815	-0.738059	ENST00000590952.1
-0.369992	1.62387	1.36447	0.355011	-0.874738	-0.67347	-0.667342	-0.757807	ENST00000565695.2
-0.591248	1.51682	1.50899	-0.698287	-1.13899	0.0592481	-0.142918	-0.513619	ENST00000457758.1
-0.489464	1.01078	1.77715	0.608909	-0.974981	-0.56655	-0.734823	-0.63102	ENST00000451507.1
-0.000719985	0.875101	1.93606	-0.0398749	-1.23552	-0.817533	-0.485247	-0.232267	ENST00000537869.5
0.210817	1.47323	1.34635	0.346222	-0.82333	-0.867385	-0.817951	-0.867954	ENST00000605513.1
-0.480066	1.55657	1.5645	-0.0404842	-0.856219	-0.284338	-0.82381	-0.636157	ENST00000546238.2
-1.00454	1.21456	1.1741	-0.206252	-0.371034	1.08261	-0.948835	-0.940599	ENST00000569782.2
-1.30244	1.53732	1.00721	-0.7961	0.292995	0.454662	-0.975692	-0.217959	ENST00000611423.1
0.01621	1.86746	0.825677	0.479878	-0.890467	-0.618867	-0.758139	-0.921747	ENST00000602927.1
-0.0112517	1.37854	1.35811	0.644019	-0.855447	-0.856311	-0.803343	-0.854317	ENST00000604982.1
-0.0744255	1.23365	1.59993	0.44026	-0.76682	-0.485851	-0.97368	-0.973062	ENST00000576336.1
-1.25202	0.977963	0.934805	1.24148	-0.613357	0.438612	-0.873988	-0.853502	ENST00000610272.1
-0.539526	1.04165	1.62923	-0.870855	-0.139329	0.674496	-1.14736	-0.648303	ENST00000559739.1
0.113244	1.74574	0.998419	0.432594	-0.685245	-0.773261	-0.841902	-0.989591	ENST00000623524.1
-0.457527	1.96605	1.10236	-0.48576	-0.445863	-0.106155	-0.670906	-0.902203	ENST00000469070.1
-0.785171	1.1019	1.23974	1.14479	-1.04759	-0.102854	-0.700189	-0.850619	ENST00000431705.1
-0.688481	0.827668	2.06931	0.175994	-0.823869	-0.378167	-0.650681	-0.531774	ENST00000607414.1
0.268904	1.25522	1.24777	0.750553	-0.592854	-0.951869	-0.892382	-1.08534	ENST00000357412.2
-0.405445	1.43998	1.42931	0.0327729	-0.812046	0.290552	-1.09638	-0.878742	ENST00000563601.1
-1.46576	1.18087	0.647062	0.0957035	-0.574936	1.36674	-0.782726	-0.46696	ENST00000609281.1
-0.0744706	1.08406	1.4078	0.969347	-0.896289	-0.942426	-0.710642	-0.837383	ENST00000580790.1
-0.663689	1.31678	1.61175	-0.581788	-0.797766	0.11449	0.108406	-1.10819	ENST00000451775.1
-0.653936	1.25177	1.60835	-0.158001	-0.982749	-0.968621	0.444031	-0.540841	ENST00000446816.1
0.172734	1.45572	1.16161	0.638775	-0.950551	-0.992202	-0.96826	-0.517823	ENST00000456532.1
-0.249543	1.35434	1.65145	0.255174	-0.836588	-0.573075	-0.801084	-0.80067	ENST00000413221.6
0.21921	1.76486	1.05441	0.226563	-0.815255	-0.772912	-0.783312	-0.893572	ENST00000527398.1
-0.255763	1.19274	1.94822	-0.379433	-0.586958	-0.621241	-0.641555	-0.656015	ENST00000605571.1
-0.350656	0.941527	2.00019	-0.0082167	-0.602093	-0.775003	-0.989979	-0.215765	ENST00000637710
0.467416	1.10715	1.43836	0.281662	-0.911025	-0.132643	-1.01004	-1.24088	ENST00000558617.1
-0.426138	1.2608	1.5103	0.555146	-0.12852	-0.727328	-1.06989	-0.974375	ENST00000506247.1
-0.976484	1.26376	0.809074	-0.138644	-0.858815	-0.710353	1.38888	-0.777426	ENST00000507999.5
0.135089	1.33992	1.30369	0.671911	-0.860129	-0.901247	-0.67653	-1.0127	ENST00000601296.2
-0.0829834	1.49674	1.07437	0.235512	-0.328263	0.208638	-1.32872	-1.27529	ENST00000511331.5
0.274205	1.25988	1.23851	0.777615	-1.00019	-0.772769	-0.993628	-0.78363	ENST00000609242.1
-0.705974	1.35246	1.78411	-0.466217	-0.65508	-0.394352	-0.0908575	-0.824093	ENST00000611079.1
0.230645	0.972448	1.71042	0.466705	-0.847938	-0.835401	-0.823939	-0.872941	ENST00000400362.2
-0.437016	0.883372	2.02602	0.242794	-0.750302	-0.555825	-0.691123	-0.717922	ENST00000565162.2
-0.113152	0.825147	1.96833	-0.221339	0.148348	-0.717885	-1.11885	-0.7706	ENST00000545800.1
-0.651872	1.34397	0.860428	1.09915	-0.877196	0.210749	-0.858692	-1.12654	ENST00000448869.1
0.444591	1.69583	0.915179	0.374332	-0.802355	-0.920507	-0.871808	-0.835263	ENST00000617955.4
-0.771511	0.993239	1.80461	0.576671	-0.666745	-0.763077	-0.347759	-0.825424	ENST00000605920.1
-1.12478	1.26565	1.77237	-0.28353	-0.657094	-0.620066	-0.047997	-0.304553	ENST00000420509.1
-1.29	1.191	1.10324	-0.334103	-1.14142	0.454305	0.74309	-0.726104	ENST00000440595.5
-0.877738	1.13119	1.30725	-0.731957	-0.76384	1.04661	-0.103673	-1.00784	ENST00000507251.1
-0.94839	0.727225	1.79477	-0.0942535	-0.284336	-0.490203	0.58889	-1.2937	ENST00000578730.1
-0.387047	1.86122	1.24149	-0.164887	-0.748387	-0.87628	-0.288745	-0.637368	ENST00000438509.1
-0.413426	1.37909	1.04143	0.0597772	-0.85348	0.904455	-0.900839	-1.217	ENST00000526176.1
0.710351	1.15244	1.58273	-1.05609	-0.813932	-0.584772	-0.33456	-0.656171	ENST00000596483.1
-0.784264	0.882019	0.897599	0.971397	-0.568298	0.844017	-1.51367	-0.728799	ENST00000415875.2
-0.532923	0.914296	2.08673	-0.495778	-0.738298	-0.79934	-0.24314	-0.191544	ENST00000608317.1
0.0894399	0.91088	1.93053	0.158669	-0.816515	-0.804592	-0.63941	-0.829007	ENST00000586962.1
0.177836	1.06019	1.67686	0.447613	-0.885831	-0.782015	-0.846754	-0.847896	ENST00000524003.1
0.47461	0.980465	1.48371	0.637217	-0.877401	-0.825311	-0.951272	-0.922015	ENST00000602393.1
-0.512331	1.15796	1.85185	0.115529	-0.693393	-0.941247	-0.722214	-0.256156	ENST00000540866.2
-0.562818	1.34249	0.923461	-0.621663	-0.742562	1.3125	-0.780394	-0.871009	ENST00000620372.1
0.121259	1.5349	1.39224	-0.044195	-0.725851	-0.245415	-0.883077	-1.14986	ENST00000525484.5
-1.32296	0.938861	1.69701	0.449555	-0.392773	-1.00149	-0.00900173	-0.359207	ENST00000625168.1
-1.13631	0.990125	1.88101	0.160436	-0.598714	-0.118053	-0.810252	-0.368244	ENST00000603791.1
-0.0482757	1.57217	1.38347	0.254542	-0.82763	-0.798004	-0.617627	-0.918649	ENST00000496793.1
-0.242589	1.45366	1.2013	0.718201	-1.08599	-0.437726	-0.481592	-1.12526	ENST00000418945.1
-0.494229	0.903676	1.39816	0.0216747	-0.963446	1.0729	-0.857327	-1.08141	ENST00000450353.2
-0.938025	0.73163	1.90218	0.486026	-0.954061	-0.570349	-0.702002	0.0446054	ENST00000592381.1
0.500525	1.41143	1.20099	0.426872	-0.885744	-0.881282	-0.894512	-0.878283	ENST00000521127.1
-0.12096	0.977815	1.84051	-0.573426	0.0356175	-0.0473855	-0.857598	-1.25458	ENST00000612163.1
-1.24125	1.37331	1.29549	-1.05192	-0.598384	0.427822	0.233877	-0.438948	ENST00000567508.1
0.428758	1.45452	0.921321	-0.650989	-0.977363	-1.55005	0.177465	0.196337	ENST00000429940.6
0.31366	1.44078	1.02497	0.43681	-0.35952	-0.515433	-0.69696	-1.6443	ENST00000473572.2
0.0439699	1.65667	1.42648	-0.27707	-0.854422	-0.433168	-0.739149	-0.823321	ENST00000571370.1
0.0713939	1.49047	1.2063	-0.655178	-1.54413	0.255763	-0.189559	-0.635051	ENST00000438436.2
-0.507292	1.66042	1.52084	-0.360966	-0.680574	-0.444735	-0.297097	-0.890598	ENST00000515194.5
-0.364465	1.00894	1.90107	0.267736	-0.397756	-0.994609	-0.653398	-0.767515	ENST00000440629.1
-0.574772	1.80465	1.13753	-0.134906	-0.691397	0.0451916	-0.367425	-1.21887	ENST00000447221.1
0.00960276	1.04072	1.9824	-0.426973	-0.863926	-0.707196	-0.41046	-0.624176	ENST00000519043.5
-0.612492	1.63191	1.42206	0.0763157	-0.940205	-0.539067	-0.187733	-0.850784	ENST00000457157.2
0.028939	1.3753	1.50394	0.310263	-1.10448	-0.852092	-0.692201	-0.569667	ENST00000369605.8
0.639406	1.53449	1.06586	0.237813	-0.913193	-0.94681	-0.757484	-0.860081	ENST00000540687.5
0.188287	1.84286	0.942468	0.254649	-0.785224	-0.766032	-0.89214	-0.784869	ENST00000602507.1
-0.569849	1.06044	1.91345	0.163762	-0.910518	-0.319958	-0.804671	-0.532654	ENST00000540725.5
-0.260082	0.941659	1.44388	-0.542268	-1.23474	-0.0991467	-1.14967	0.900359	ENST00000520944.5
-1.10033	1.83283	0.978094	-0.102794	-1.02054	-0.320121	0.242653	-0.509796	ENST00000586942.5
-0.432801	1.49231	1.58606	-0.250983	-1.13789	-0.116716	-0.413553	-0.726424	ENST00000451607.5
0.100434	1.73284	1.1131	0.231715	-0.488706	-0.746864	-1.04602	-0.8965	ENST00000581621.1
0.359204	1.63288	0.985218	0.290626	-0.285481	-0.735678	-1.08546	-1.16131	ENST00000614874.1
-0.0300984	1.90235	1.05178	0.0533748	-0.746754	-0.562777	-0.780224	-0.88766	ENST00000538654.5

## Sheet: annotated lncRNA cluster 6
chr_unt	chr_30min	chr_3h	chr_24h	sol_unt	sol_30min	sol_3h	sol_24h	Transcript ID
-0.353553	-0.353553	-0.353553	2.47487	-0.353553	-0.353553	-0.353553	-0.353553	ENST00000527128.5
-0.353553	-0.353553	-0.353553	2.47487	-0.353553	-0.353553	-0.353553	-0.353553	ENST00000624285.1
-0.353553	-0.353553	-0.353553	2.47487	-0.353553	-0.353553	-0.353553	-0.353553	ENST00000589127.1
-0.353553	-0.353553	-0.353553	2.47487	-0.353553	-0.353553	-0.353553	-0.353553	ENST00000591630.1
-0.353553	-0.353553	-0.353553	2.47487	-0.353553	-0.353553	-0.353553	-0.353553	ENST00000635405.1
-0.353553	-0.353553	-0.353553	2.47487	-0.353553	-0.353553	-0.353553	-0.353553	ENST00000443562.1
-0.353553	-0.353553	-0.353553	2.47487	-0.353553	-0.353553	-0.353553	-0.353553	ENST00000500823.2
-0.353553	-0.353553	-0.353553	2.47487	-0.353553	-0.353553	-0.353553	-0.353553	ENST00000440479.1
-0.353553	-0.353553	-0.353553	2.47487	-0.353553	-0.353553	-0.353553	-0.353553	ENST00000499962.1
-0.353553	-0.353553	-0.353553	2.47487	-0.353553	-0.353553	-0.353553	-0.353553	ENST00000508163.1
-0.353553	-0.353553	-0.353553	2.47487	-0.353553	-0.353553	-0.353553	-0.353553	ENST00000539653.5
-0.353553	-0.353553	-0.353553	2.47487	-0.353553	-0.353553	-0.353553	-0.353553	ENST00000594564.1
-0.353553	-0.353553	-0.353553	2.47487	-0.353553	-0.353553	-0.353553	-0.353553	ENST00000600643.5
-0.353553	-0.353553	-0.353553	2.47487	-0.353553	-0.353553	-0.353553	-0.353553	ENST00000570087.1
-0.353553	-0.353553	-0.353553	2.47487	-0.353553	-0.353553	-0.353553	-0.353553	ENST00000624684.1
-0.353553	-0.353553	-0.353553	2.47487	-0.353553	-0.353553	-0.353553	-0.353553	ENST00000588906.5
-0.353553	-0.353553	-0.353553	2.47487	-0.353553	-0.353553	-0.353553	-0.353553	ENST00000401694.4
-0.353553	-0.353553	-0.353553	2.47487	-0.353553	-0.353553	-0.353553	-0.353553	ENST00000453528.1
-0.353553	-0.353553	-0.353553	2.47487	-0.353553	-0.353553	-0.353553	-0.353553	ENST00000597169.1
-0.353553	-0.353553	-0.353553	2.47487	-0.353553	-0.353553	-0.353553	-0.353553	ENST00000435953.2
-0.353553	-0.353553	-0.353553	2.47487	-0.353553	-0.353553	-0.353553	-0.353553	ENST00000533886.1
-0.353553	-0.353553	-0.353553	2.47487	-0.353553	-0.353553	-0.353553	-0.353553	ENST00000634100.1
-0.353553	-0.353553	-0.353553	2.47487	-0.353553	-0.353553	-0.353553	-0.353553	ENST00000301683.7
-0.353553	-0.353553	-0.353553	2.47487	-0.353553	-0.353553	-0.353553	-0.353553	ENST00000547602.1
-0.353553	-0.353553	-0.353553	2.47487	-0.353553	-0.353553	-0.353553	-0.353553	ENST00000507989.1
-0.353553	-0.353553	-0.353553	2.47487	-0.353553	-0.353553	-0.353553	-0.353553	ENST00000596334.5
-0.353553	-0.353553	-0.353553	2.47487	-0.353553	-0.353553	-0.353553	-0.353553	ENST00000575085.1
-0.353553	-0.353553	-0.353553	2.47487	-0.353553	-0.353553	-0.353553	-0.353553	ENST00000546198.5
-0.353553	-0.353553	-0.353553	2.47487	-0.353553	-0.353553	-0.353553	-0.353553	ENST00000587979.1
-0.353553	-0.353553	-0.353553	2.47487	-0.353553	-0.353553	-0.353553	-0.353553	ENST00000503987.1
-0.353553	-0.353553	-0.353553	2.47487	-0.353553	-0.353553	-0.353553	-0.353553	ENST00000555001.1
-0.353553	-0.353553	-0.353553	2.47487	-0.353553	-0.353553	-0.353553	-0.353553	ENST00000508763.1
-0.353553	-0.353553	-0.353553	2.47487	-0.353553	-0.353553	-0.353553	-0.353553	ENST00000466740.2
-0.353553	-0.353553	-0.353553	2.47487	-0.353553	-0.353553	-0.353553	-0.353553	ENST00000443719.1
-0.353553	-0.353553	-0.353553	2.47487	-0.353553	-0.353553	-0.353553	-0.353553	ENST00000607089.1
-0.353553	-0.353553	-0.353553	2.47487	-0.353553	-0.353553	-0.353553	-0.353553	ENST00000502644.1
-0.353553	-0.353553	-0.353553	2.47487	-0.353553	-0.353553	-0.353553	-0.353553	ENST00000531638.1
-0.353553	-0.353553	-0.353553	2.47487	-0.353553	-0.353553	-0.353553	-0.353553	ENST00000494712
-0.353553	-0.353553	-0.353553	2.47487	-0.353553	-0.353553	-0.353553	-0.353553	ENST00000610034.1
-0.353553	-0.353553	-0.353553	2.47487	-0.353553	-0.353553	-0.353553	-0.353553	ENST00000438923.1
-0.353553	-0.353553	-0.353553	2.47487	-0.353553	-0.353553	-0.353553	-0.353553	ENST00000442637.1
-0.353553	-0.353553	-0.353553	2.47487	-0.353553	-0.353553	-0.353553	-0.353553	ENST00000619318.1
-0.353553	-0.353553	-0.353553	2.47487	-0.353553	-0.353553	-0.353553	-0.353553	ENST00000502126.1
-0.353553	-0.353553	-0.353553	2.47487	-0.353553	-0.353553	-0.353553	-0.353553	ENST00000565113.5
-0.353553	-0.353553	-0.353553	2.47487	-0.353553	-0.353553	-0.353553	-0.353553	ENST00000480284.1
-0.353553	-0.353553	-0.353553	2.47487	-0.353553	-0.353553	-0.353553	-0.353553	ENST00000593960.5
-0.353553	-0.353553	-0.353553	2.47487	-0.353553	-0.353553	-0.353553	-0.353553	ENST00000433315.1
-0.353553	-0.353553	-0.353553	2.47487	-0.353553	-0.353553	-0.353553	-0.353553	ENST00000609418.1
-0.353553	-0.353553	-0.353553	2.47487	-0.353553	-0.353553	-0.353553	-0.353553	ENST00000445330.1
-0.353553	-0.353553	-0.353553	2.47487	-0.353553	-0.353553	-0.353553	-0.353553	ENST00000638890
-0.353553	-0.353553	-0.353553	2.47487	-0.353553	-0.353553	-0.353553	-0.353553	ENST00000479616
-0.353553	-0.353553	-0.353553	2.47487	-0.353553	-0.353553	-0.353553	-0.353553	ENST00000458568.1
-0.353553	-0.353553	-0.353553	2.47487	-0.353553	-0.353553	-0.353553	-0.353553	ENST00000602605.1
-0.353553	-0.353553	-0.353553	2.47487	-0.353553	-0.353553	-0.353553	-0.353553	ENST00000620908.1
-0.353553	-0.353553	-0.353553	2.47487	-0.353553	-0.353553	-0.353553	-0.353553	ENST00000467794.1
-0.353553	-0.353553	-0.353553	2.47487	-0.353553	-0.353553	-0.353553	-0.353553	ENST00000468562
-0.433709	-0.433709	0.186336	2.41592	-0.433709	-0.433709	-0.433709	-0.433709	ENST00000609522.1
-0.388966	-0.388966	-0.130973	2.46477	-0.388966	-0.388966	-0.388966	-0.388966	ENST00000507444.1
-0.412736	-0.412736	0.0316445	2.44477	-0.412736	-0.412736	-0.412736	-0.412736	ENST00000624348.1
-0.377021	-0.377021	-0.208436	2.47056	-0.377021	-0.377021	-0.377021	-0.377021	ENST00000427914.5
-0.466538	-0.466538	0.457222	2.34201	-0.466538	-0.466538	-0.466538	-0.466538	ENST00000600936.1
-0.395928	-0.395928	-0.0845762	2.46014	-0.395928	-0.395928	-0.395928	-0.395928	ENST00000516675
-0.388042	-0.388042	-0.137055	2.46531	-0.388042	-0.388042	-0.388042	-0.388042	ENST00000583394.2
-0.406823	-0.406823	-0.00995138	2.45089	-0.406823	-0.406823	-0.406823	-0.406823	ENST00000422473.1
-0.449161	-0.449161	0.308707	2.38626	-0.449161	-0.449161	-0.449161	-0.449161	ENST00000570700.1
-0.426894	-0.426894	0.134758	2.4266	-0.426894	-0.426894	-0.426894	-0.426894	ENST00000471327
-0.479296	-0.479296	0.575741	2.30004	-0.479296	-0.479296	-0.479296	-0.479296	ENST00000411409
-0.394648	-0.394648	-0.0931757	2.46106	-0.394648	-0.394648	-0.394648	-0.394648	ENST00000420172.1
-0.437309	-0.437309	0.214139	2.40971	-0.437309	-0.437309	-0.437309	-0.437309	ENST00000532913.1
-0.433743	-0.433743	0.186593	2.41586	-0.433743	-0.433743	-0.433743	-0.433743	ENST00000455701.1
-0.458211	-0.458211	0.384422	2.36484	-0.458211	-0.458211	-0.458211	-0.458211	ENST00000538705.1
-0.38265	-0.38265	-0.172258	2.46816	-0.38265	-0.38265	-0.38265	-0.38265	ENST00000506875.1
-0.484366	-0.484366	0.625643	2.28055	-0.484366	-0.484366	-0.484366	-0.484366	ENST00000437646.1
-0.490429	-0.490429	0.687865	2.25471	-0.490429	-0.490429	-0.490429	-0.490429	ENST00000578583.1
-0.468616	-0.468616	0.475907	2.33579	-0.468616	-0.468616	-0.468616	-0.468616	ENST00000523884.1
-0.519035	-0.457598	0.900329	2.15245	-0.519035	-0.519035	-0.519035	-0.519035	ENST00000579003.1
-0.447682	0.29664	-0.447682	2.38945	-0.447682	-0.447682	-0.447682	-0.447682	ENST00000441895.2
-0.37567	-0.346865	-0.247217	2.47243	-0.37567	-0.37567	-0.37567	-0.37567	ENST00000641402
-0.531908	1.27186	-0.531908	1.91959	-0.531908	-0.531908	-0.531908	-0.531908	ENST00000427548.1
-0.427662	0.140505	-0.427662	2.42547	-0.427662	-0.427662	-0.427662	-0.427662	ENST00000542984.1
-0.414728	0.0458468	-0.414728	2.44252	-0.414728	-0.414728	-0.414728	-0.414728	ENST00000609268.1
-0.502201	0.818464	-0.502201	2.19474	-0.502201	-0.502201	-0.502201	-0.502201	ENST00000460535
-0.485993	0.642054	-0.485993	2.2739	-0.485993	-0.485993	-0.485993	-0.485993	ENST00000634763.1
-0.494666	0.398951	-0.279217	2.35359	-0.494666	-0.494666	-0.494666	-0.494666	ENST00000621462
-0.621916	0.616004	0.35862	2.13496	-0.621916	-0.621916	-0.621916	-0.621916	ENST00000424493.1
-0.32047	-0.437886	0.0741051	2.43579	-0.437886	-0.437886	-0.437886	-0.437886	ENST00000588097.5
-0.35621	-0.484617	0.43137	2.34793	-0.484617	-0.484617	-0.484617	-0.484617	ENST00000453837.1
-0.310883	-0.553381	0.975067	2.10272	-0.553381	-0.553381	-0.553381	-0.553381	ENST00000430078.1
-0.335411	-0.356566	-0.356566	2.47481	-0.356566	-0.356566	-0.356566	-0.356566	ENST00000586209.1
-0.460542	1.08052	-0.516619	2.04841	-0.537941	-0.537941	-0.537941	-0.537941	ENST00000608625.1
-0.317109	-0.460859	0.214889	2.40651	-0.460859	-0.460859	-0.460859	-0.460859	ENST00000515608.5
-0.451351	0.380847	0.435768	2.19581	-0.640268	-0.640268	-0.640268	-0.640268	ENST00000534904.2
-0.393289	-0.453691	0.264636	2.39711	-0.453691	-0.453691	-0.453691	-0.453691	ENST00000535893.1
-0.291495	-0.523454	0.643655	2.26511	-0.523454	-0.523454	-0.523454	-0.523454	ENST00000447039.1
-0.334332	0.100512	0.645769	2.18515	-0.649274	-0.649274	-0.649274	-0.649274	ENST00000561762.1
-0.392801	-0.00662467	0.0838905	2.39869	-0.52079	-0.52079	-0.52079	-0.52079	ENST00000548347.1
-0.370667	-0.162911	0.275961	2.37473	-0.529279	-0.529279	-0.529279	-0.529279	ENST00000444039.1
-0.369487	-0.454058	0.636913	2.27244	-0.521453	-0.521453	-0.521453	-0.521453	ENST00000542197.1
-0.26247	0.418866	-0.276433	2.33509	-0.553763	-0.553763	-0.553763	-0.553763	ENST00000585039
0.0236942	-0.411614	-0.411614	2.44599	-0.411614	-0.411614	-0.411614	-0.411614	ENST00000589914.1
-0.150102	-0.414937	-0.23701	2.46179	-0.414937	-0.414937	-0.414937	-0.414937	ENST00000570073.2
0.0134048	-0.410157	-0.410157	2.44754	-0.410157	-0.410157	-0.410157	-0.410157	ENST00000504004.1
0.367544	-0.456227	-0.456227	2.36982	-0.456227	-0.456227	-0.456227	-0.456227	ENST00000549223.1
0.0246273	-0.328212	-0.290737	2.44033	-0.461502	-0.461502	-0.461502	-0.461502	ENST00000517927.1
-0.0291552	-0.582434	0.771624	2.1697	-0.582434	-0.582434	-0.582434	-0.582434	ENST00000631830.1
-0.178138	0.148615	0.38964	2.25494	-0.653763	-0.653763	-0.653763	-0.653763	ENST00000623576.1
0.0278832	-0.308441	-0.43251	2.44311	-0.43251	-0.43251	-0.43251	-0.43251	ENST00000585620.1
-0.289516	-0.0179724	0.0964165	2.39128	-0.545053	-0.545053	-0.545053	-0.545053	ENST00000438893.2
0.231236	-0.521496	0.0126487	2.36359	-0.521496	-0.521496	-0.521496	-0.521496	ENST00000495917.1
-0.00998488	-0.436218	0.17043	2.38159	-0.526453	-0.526453	-0.526453	-0.526453	ENST00000585863.2
0.508102	-0.31195	-0.503086	2.31928	-0.503086	-0.503086	-0.503086	-0.503086	ENST00000464331
0.677892	-0.285346	-0.528507	2.24999	-0.528507	-0.528507	-0.528507	-0.528507	ENST00000437643.1
-0.270786	0.0844275	0.405548	2.27917	-0.62459	-0.62459	-0.62459	-0.62459	ENST00000624274.1
-0.0170879	-0.0516717	-0.127784	2.40117	-0.551157	-0.551157	-0.551157	-0.551157	ENST00000419694.1
0.180801	-0.121483	0.569525	2.16318	-0.698006	-0.698006	-0.698006	-0.698006	ENST00000412639.2
-0.119847	-0.538784	0.519314	2.29445	-0.538784	-0.538784	-0.538784	-0.538784	ENST00000484057
-0.273907	-0.439817	0.0323472	2.44064	-0.439817	-0.439817	-0.439817	-0.439817	ENST00000575924.1
0.399172	0.283466	-0.585742	2.24607	-0.585742	-0.585742	-0.585742	-0.585742	ENST00000510964.2
0.198998	-0.137632	0.198089	2.29566	-0.638779	-0.638779	-0.638779	-0.638779	ENST00000448134.1
0.0936554	0.165187	0.726686	2.03746	-0.755748	-0.755748	-0.755748	-0.755748	ENST00000539784.1
-0.0263254	0.55989	-0.316325	2.25025	-0.616873	-0.616873	-0.616873	-0.616873	ENST00000496490
0.0067774	0.512048	-0.558802	2.27518	-0.558802	-0.558802	-0.558802	-0.558802	ENST00000481268
0.134011	-0.157589	0.539925	2.19671	-0.678264	-0.678264	-0.678264	-0.678264	ENST00000475661
0.111085	0.0880146	0.7312	2.05397	-0.746067	-0.746067	-0.746067	-0.746067	ENST00000537827.2
0.391681	0.0909012	-0.437118	2.29687	-0.585584	-0.585584	-0.585584	-0.585584	ENST00000419134.1
0.221892	-0.351914	-0.0984059	2.37923	-0.537701	-0.537701	-0.537701	-0.537701	ENST00000429352.1
0.413664	0.000358066	0.0285067	2.24197	-0.671125	-0.671125	-0.671125	-0.671125	ENST00000624361.1
0.217042	0.276911	0.504102	2.06717	-0.766306	-0.766306	-0.766306	-0.766306	ENST00000520090.2
0.551683	-0.180408	-0.174264	2.26276	-0.614944	-0.614944	-0.614944	-0.614944	ENST00000483161
-0.103039	0.375177	0.767893	1.99065	-0.757671	-0.757671	-0.757671	-0.757671	ENST00000415934.1
-0.241565	0.102134	0.121439	2.35586	-0.584466	-0.584466	-0.584466	-0.584466	ENST00000619409
0.464992	-0.476765	0.126093	2.26414	-0.594614	-0.594614	-0.594614	-0.594614	ENST00000520280.1
0.0631923	-0.31666	0.0707389	2.3833	-0.550142	-0.550142	-0.550142	-0.550142	ENST00000635394.1
0.343762	0.63361	-0.481878	2.12784	-0.655833	-0.655833	-0.655833	-0.655833	ENST00000554225.1
0.198787	0.104821	-0.097929	2.31368	-0.62984	-0.62984	-0.62984	-0.62984	ENST00000566282.1
0.455887	0.131208	-0.30447	2.25281	-0.633858	-0.633858	-0.633858	-0.633858	ENST00000625143.1
0.0029155	-0.288307	-0.271914	2.44055	-0.470811	-0.470811	-0.470811	-0.470811	ENST00000620848.1
0.598437	0.244162	0.00734974	2.09941	-0.73734	-0.73734	-0.73734	-0.73734	ENST00000460609
0.517559	-0.0361778	0.479419	2.05575	-0.754137	-0.754137	-0.754137	-0.754137	ENST00000454123.1
0.550827	-0.0484456	0.167314	2.1598	-0.707374	-0.707374	-0.707374	-0.707374	ENST00000558292.1
0.609159	0.0196178	-0.171001	2.19884	-0.664154	-0.664154	-0.664154	-0.664154	ENST00000602328.1
0.717111	-0.0885935	-0.249636	2.18464	-0.640881	-0.640881	-0.640881	-0.640881	ENST00000607344
0.05536	0.790518	-0.294953	2.1212	-0.67436	-0.67436	-0.67436	-0.649043	ENST00000548801.1
-0.133315	-0.0598179	0.440964	2.27798	-0.633636	-0.633636	-0.633636	-0.624907	ENST00000607976.1
-0.367263	-0.367263	-0.367263	2.47344	-0.367263	-0.367263	-0.367263	-0.269855	ENST00000623040.1
-0.463751	-0.482171	0.531864	2.31615	-0.482171	-0.482171	-0.482171	-0.455578	ENST00000573319.1
-0.500019	-0.420252	0.351911	2.36843	-0.500019	-0.500019	-0.500019	-0.300012	ENST00000420557.2
-0.555998	0.503427	-0.555998	2.28054	-0.555998	-0.555998	-0.555998	-0.00397996	ENST00000624065.1
-0.450175	-0.33254	0.108166	2.42969	-0.450175	-0.450175	-0.450175	-0.404614	ENST00000428289.1
-0.307109	-0.509768	0.290108	2.38235	-0.509768	-0.509768	-0.509768	-0.326282	ENST00000441882.1
-0.57302	-0.57302	0.784193	2.17584	-0.57302	-0.57302	-0.57302	-0.0949307	ENST00000426709.5
-0.423433	-0.423433	-0.423433	2.43153	-0.423433	-0.423433	-0.423433	0.109067	ENST00000433317.1
-0.029665	-0.466967	-0.466967	2.42993	-0.466967	-0.466967	-0.466967	-0.0654256	ENST00000441272.2
-0.473235	-0.355737	0.960105	2.11366	-0.566586	-0.566586	-0.566586	-0.545037	ENST00000623047.1
-0.546038	-0.379233	0.791977	2.2024	-0.546038	-0.546038	-0.546038	-0.430992	ENST00000500031.1
0.792477	-0.500999	-0.200559	2.11361	-0.733343	-0.733343	-0.733343	-0.00450271	ENST00000624917.1
-0.39897	-0.39897	-0.39897	2.45781	-0.39897	-0.39897	-0.39897	-0.0639895	ENST00000523218.1
-0.495299	-0.383873	-0.104527	2.42033	-0.495299	-0.495299	-0.495299	0.0492636	ENST00000590750.1
-0.391021	-0.51414	0.923826	2.13655	-0.555181	-0.555181	-0.555181	-0.489675	ENST00000584721.1
-0.425565	-0.2475	0.670806	2.21393	-0.676516	-0.676516	-0.676516	-0.18212	ENST00000624424.1
-0.523147	-0.523147	-0.523147	2.03399	-0.523147	-0.523147	-0.523147	1.10489	ENST00000601933.5
-0.0314437	-0.514432	0.444354	2.278	-0.660794	-0.660794	-0.660794	-0.194102	ENST00000552835.5
-0.681351	0.545245	0.344727	2.15111	-0.681351	-0.681351	-0.681351	-0.315677	ENST00000412855.2
-0.741691	0.832947	0.189785	2.01608	-0.741691	-0.741691	-0.741691	-0.072046	ENST00000532579.1
0.124671	-0.528609	-0.23649	2.404	-0.528609	-0.528609	-0.528609	-0.177746	ENST00000531869.1
0.312959	0.181089	-0.640916	2.27668	-0.640916	-0.640916	-0.640916	-0.207069	ENST00000449457.1
-0.394446	-0.349189	-0.205876	2.46978	-0.394446	-0.394446	-0.394446	-0.33693	ENST00000578787.1
-0.252587	-0.298796	-0.398035	2.47102	-0.398035	-0.398035	-0.398035	-0.327494	ENST00000435872.1
-0.654998	-0.654998	0.22966	1.23533	-0.654998	-0.654998	-0.654998	1.81	ENST00000441672.1
-0.399994	-0.399994	-0.260246	2.46764	-0.399994	-0.399994	-0.399994	-0.207429	ENST00000453666.2
0.0398759	0.18532	-0.741316	2.08133	-0.741316	-0.741316	-0.741316	0.658736	ENST00000606841.1
0.0459691	0.249717	0.360021	2.18638	-0.733422	-0.733422	-0.733422	-0.641821	ENST00000450800.1
-0.381786	0.324624	-0.495974	2.37735	-0.495974	-0.495974	-0.495974	-0.336293	ENST00000526936.5
-0.553174	-0.553174	-0.46984	1.70252	-0.553174	-0.553174	-0.553174	1.53319	ENST00000559356.1
-0.64074	0.297066	-0.64074	2.01668	-0.64074	-0.64074	-0.64074	0.889952	ENST00000454890.1
-0.159406	0.311724	-0.198369	2.30055	-0.714965	-0.714965	-0.714965	-0.109603	ENST00000465946.1
-0.532299	-0.532299	-0.532299	1.91295	-0.532299	-0.532299	-0.532299	1.28084	ENST00000439386.1
-0.373887	-0.350186	-0.373887	2.47272	-0.373887	-0.373887	-0.373887	-0.253098	ENST00000502383.1
0.442548	0.562576	-0.584943	2.09302	-0.7527	-0.7527	-0.7527	-0.255106	ENST00000553046.1
-0.0487206	-0.0259304	-0.569777	2.3869	-0.569777	-0.569777	-0.569777	-0.0331389	ENST00000538329.1
-0.522147	-0.522147	-0.395389	2.19664	-0.522147	-0.522147	-0.522147	0.809488	ENST00000452024.2
-0.380086	-0.567553	-0.567553	1.42499	-0.567553	-0.567553	-0.567553	1.79286	ENST00000565014.5
-0.527311	0.91464	-0.527311	2.14366	-0.527311	-0.527311	-0.527311	-0.421743	ENST00000413904.6
-0.458707	0.0255885	0.530454	1.8292	-0.913074	-0.913074	-0.913074	0.812681	ENST00000503893.1
-0.599871	0.11662	-0.599871	2.15973	-0.599871	-0.599871	-0.599871	0.723001	ENST00000412526.5
-0.386542	-0.440983	-0.440983	2.41832	-0.440983	-0.440983	-0.440983	0.173137	ENST00000607635.1
0.534875	-0.477762	0.373047	2.05389	-0.841879	-0.841879	-0.841879	0.0415847	ENST00000510261.1
0.235236	-0.520752	-0.696391	1.63005	-0.696391	-0.696391	-0.696391	1.44103	ENST00000599817.5
-0.353604	-0.353604	-0.353604	2.47487	-0.353604	-0.353604	-0.353251	-0.353604	ENST00000606011.1
-0.380354	-0.444395	0.847761	2.17085	-0.607976	-0.607976	-0.556602	-0.421304	ENST00000602585.2
0.109129	0.469676	-0.0316738	1.98889	-1.04302	-1.04302	-0.741618	0.291631	ENST00000539086.5
-0.13028	0.204365	-0.699791	2.15922	-0.699791	-0.699791	0.565861	-0.699791	ENST00000420707.5
-0.239442	0.181246	-0.42961	2.25256	-0.865729	-0.865729	0.258773	-0.292066	ENST00000527209.1
-0.383998	-0.345873	0.73145	2.22578	-0.574024	-0.574024	-0.505284	-0.574024	ENST00000610699.1
-0.0260096	-0.323653	0.262039	1.39325	-0.935955	-0.935955	1.50224	-0.935955	ENST00000455853.1
-0.170446	-0.0089175	0.0890987	2.34435	-0.691564	-0.691564	-0.179389	-0.691564	ENST00000432229.1
0.517313	0.0740815	0.255202	2.11406	-0.752973	-0.752973	-0.711982	-0.742733	ENST00000462240
-0.533103	-0.533103	-0.533103	1.89866	-0.533103	-0.533103	1.29996	-0.533103	ENST00000458653.5
-0.439864	0.668684	-0.44756	2.20601	-0.693278	-0.693278	-0.0256695	-0.575042	ENST00000518494.1
0.458413	-0.26738	-0.102553	2.06369	-0.917075	-0.871533	0.443661	-0.807222	ENST00000423838.1
0.395576	-0.126599	0.192023	2.23123	-0.677366	-0.660127	-0.677366	-0.677366	ENST00000556964.1
0.545661	-0.0959451	0.0202459	2.21218	-0.679236	-0.669428	-0.679236	-0.654243	ENST00000508713.1
-0.517741	0.0581271	-0.159532	2.41648	-0.517741	-0.244109	-0.517741	-0.517741	ENST00000578948
0.356623	0.025727	0.0893212	2.20056	-0.808452	-0.24687	-0.808452	-0.808452	ENST00000428584.5
-0.386879	0.607466	-0.75848	2.16448	-0.75848	-0.234301	0.124672	-0.75848	ENST00000581360.1
-0.0460512	0.18293	-0.508151	2.37606	-0.58901	-0.525002	-0.58901	-0.301762	ENST00000519400.1
0.17865	-0.218619	0.764076	2.08713	-0.722377	-0.644108	-0.722377	-0.722377	ENST00000599515.2
0.16387	-0.439469	-0.691151	1.93509	-0.838621	-0.316335	-0.838621	1.02524	ENST00000423515.2
-0.870623	0.0390562	-0.0441974	2.08007	-0.870623	-0.433208	-0.643507	0.743033	ENST00000527801.1
-0.0798065	-0.591872	0.0564199	2.39922	-0.591872	-0.339598	-0.591872	-0.260622	ENST00000550214.1
-0.73028	-0.73028	-0.73028	1.73221	-0.73028	-0.101246	1.36052	-0.0703637	ENST00000608788.5
0.477817	0.211508	-0.197205	2.18288	-0.807755	-0.361053	-0.807755	-0.698435	ENST00000551210.1
-0.628607	1.2733	-0.628607	1.89072	-0.628607	-0.246331	-0.628607	-0.403258	ENST00000454996.5
-0.0397615	-0.375804	-0.427575	2.45379	-0.427575	-0.344274	-0.411229	-0.427575	ENST00000498624.1
-0.366147	0.0544558	0.328186	1.7197	-1.4166	-1.02972	-0.134159	0.844281	ENST00000579247.1
-0.383997	-0.569437	-0.569437	2.34549	-0.569437	0.203884	0.11237	-0.569437	ENST00000631010.1
-0.766423	-0.548738	-0.567579	1.24951	-0.766423	-0.519176	0.0847217	1.8341	ENST00000538266.5
0.452806	-0.872594	0.709738	1.88951	-0.872594	0.196644	-0.872594	-0.630917	ENST00000590092.5
-0.456667	-0.779781	-0.779781	1.42198	-0.779781	1.1711	-0.779781	0.982717	ENST00000419668.1
0.598323	-0.612622	-0.612622	2.16188	-0.612622	0.302908	-0.612622	-0.612622	ENST00000440714.1
0.35245	0.216537	0.587362	1.95807	-1.00313	-0.446164	-0.662003	-1.00313	ENST00000427392.1
0.43596	-0.113205	0.632968	2.03815	-0.776771	-0.753929	-0.721866	-0.741309	ENST00000607625.1
-0.456903	-0.344999	-0.242293	2.46319	-0.456903	-0.314713	-0.203531	-0.443842	ENST00000580770.5
-0.450478	-0.457036	-0.174202	2.42569	-0.559377	-0.284491	-0.528419	0.0283128	ENST00000606244.1
0.125986	0.721829	-0.318553	2.1379	-0.722211	-0.623453	-0.722211	-0.599284	ENST00000511918.5
-0.253606	-0.456034	0.213013	2.3974	-0.602834	-0.355793	-0.49343	-0.448716	ENST00000626300.1
0.387495	-0.321111	0.216617	2.23755	-0.737365	-0.351264	-0.694552	-0.737365	ENST00000623808.3
0.237022	0.745258	-0.286347	2.08491	-0.83413	-0.638286	-0.640283	-0.668146	ENST00000591482.1
-0.631599	0.817755	-0.631599	2.06408	-0.631599	0.276161	-0.631599	-0.631599	ENST00000629370.1
0.0491258	-1.14368	-0.380241	1.30389	-1.14368	0.777545	1.21406	-0.677019	ENST00000412797.1
-0.577269	-0.094411	-0.731027	2.13767	-0.731027	0.69573	-0.731027	0.0313636	ENST00000548617.1
-0.869478	-0.508528	0.155218	1.78127	-0.869478	1.12858	-0.869478	0.0518837	ENST00000525365.1
-0.190545	-0.12627	0.606048	2.22833	-0.750114	-0.593368	-0.512753	-0.661324	ENST00000428641.1
0.593767	-0.171934	-0.0433107	2.21929	-0.673173	-0.59989	-0.673173	-0.651577	ENST00000469545
-0.644811	-0.018198	-0.492126	2.15241	-0.792376	-0.507954	-0.471779	0.77483	ENST00000473756.1
-1.02083	0.488383	0.0531737	1.54378	-1.02083	1.10975	-1.02083	-0.132602	ENST00000587826.1
0.086138	-0.971024	-0.351146	1.54834	-0.971024	1.48049	-0.579201	-0.242566	ENST00000435915.1
-0.782457	-0.138158	-0.747512	1.63207	-0.782457	1.36626	-0.782457	0.234703	ENST00000510311.5
-0.813862	-0.575661	-0.79089	1.85475	-0.813862	1.10228	0.195443	-0.158205	ENST00000472367.5
-0.805769	0.909289	-0.322635	2.05577	-0.805769	-0.139032	-0.698257	-0.193599	ENST00000505522.4
-0.316128	-0.72655	0.0297737	1.00199	-0.922146	1.98715	-0.606527	-0.447568	ENST00000438676.1
-0.2992	-0.371476	-0.371476	2.47404	-0.371434	-0.371476	-0.331732	-0.357245	ENST00000583400.6
-0.402645	-0.062999	-0.288234	2.45502	-0.432103	-0.429246	-0.427542	-0.412251	ENST00000624576.3
-0.361378	-0.321013	-0.43171	2.40241	-0.52522	0.219703	-0.517349	-0.465443	ENST00000424751.2
-0.59583	0.809005	-0.0988808	1.80056	-0.924539	0.6885	-0.820543	-0.858267	ENST00000550634.1
-0.158184	0.0307883	-0.0957162	2.40221	-0.582971	-0.49809	-0.590589	-0.507448	ENST00000586726.2
0.137929	0.152181	-0.417026	2.34686	-0.696916	-0.601537	-0.505743	-0.415746	ENST00000448587.5
0.208565	0.0976279	0.413691	2.16375	-0.761342	-0.737195	-0.616227	-0.768873	ENST00000564489.1
-0.471609	0.0405856	0.492871	2.15772	-0.903992	-0.92428	-0.449817	0.0585206	ENST00000630806.1
-0.272747	0.953392	-0.27814	2.08552	-0.659498	-0.670542	-0.447004	-0.710986	ENST00000635379.1
0.281509	0.313947	-0.479651	2.27278	-0.60563	-0.59921	-0.600682	-0.58306	ENST00000440198.2
0.394726	0.149288	0.606688	1.99499	-0.784534	-0.787053	-0.787053	-0.787053	ENST00000523840.1
0.285291	-0.450897	-0.396785	2.37639	-0.679099	-0.487086	-0.289541	-0.358275	ENST00000449544.5
0.0495582	0.360553	0.622169	2.03209	-0.799634	-0.768147	-0.777571	-0.719017	ENST00000520348.5
-0.415723	-0.441949	0.197049	2.41339	-0.427022	-0.449693	-0.426359	-0.449693	ENST00000628516.1
0.232203	-0.0532106	0.292953	2.23908	-0.696768	-0.727313	-0.617352	-0.669592	ENST00000425405.1
-0.719944	-0.531563	-0.719944	1.96939	-0.532092	-0.226458	-0.387367	1.14798	ENST00000563228.5
-0.198973	0.675955	-0.444775	2.09955	-0.308211	-0.865884	-1.02392	0.0662625	ENST00000411553.2
-0.371287	-0.371287	-0.371287	2.47245	-0.244723	-0.371287	-0.371287	-0.371287	ENST00000605105.5
-0.321979	-0.313079	0.17567	2.4113	-0.484784	-0.504915	-0.490626	-0.47159	ENST00000443093.2
0.154942	0.0769352	0.710378	2.05023	-0.822518	-0.825598	-0.68103	-0.663343	ENST00000595059.1
-0.621973	-0.621973	0.240859	2.26413	-0.421502	-0.585136	-0.621973	0.367569	ENST00000503709.1
0.480782	-1.04073	0.705993	1.72946	0.0366604	-1.04073	0.169308	-1.04073	ENST00000556400.5
-0.884236	-0.64502	-0.884236	1.76189	0.778844	0.725587	-0.884236	0.0314018	ENST00000428945.1
-0.991873	-0.991873	0.563853	1.43321	0.311024	1.15747	-0.991873	-0.489946	ENST00000637634
-0.553227	-0.553227	-0.28319	2.3831	-0.512913	-0.553227	-0.132052	0.204734	ENST00000478103.6
-0.233596	-0.302726	0.26146	2.38045	-0.493216	-0.501491	-0.615005	-0.495875	ENST00000457290.2
0.374247	0.384756	-0.296405	2.19394	-0.492639	-0.652234	-0.758066	-0.753599	ENST00000563624.1
0.852895	-0.82774	-0.498532	2.1005	-0.801154	-0.217185	-0.142443	-0.466341	ENST00000602920.5
-0.52328	-0.434735	-0.341413	1.57374	-0.792561	-0.321382	-0.776018	1.61565	ENST00000606790.1
0.158266	0.141645	0.127064	2.25433	-0.50909	-0.788236	-0.788236	-0.595748	ENST00000586421.1
-0.190428	-0.58606	0.359022	2.33166	-0.156011	-0.58606	-0.58606	-0.58606	ENST00000416406.1
0.380481	-0.117691	-0.196585	2.31844	-0.550238	-0.631067	-0.637533	-0.565804	ENST00000514840.1
0.115581	-0.372221	-1.57218	1.59882	-0.792468	0.0498978	1.0849	-0.112327	ENST00000450443.1
-0.208556	-0.432058	-0.835849	1.80684	0.16586	1.17546	-0.835849	-0.835849	ENST00000611435
-0.791428	-0.628431	0.39032	1.9591	-0.943348	0.842285	-0.262991	-0.565503	ENST00000502171.2
-0.389144	-0.551994	0.0831463	2.36668	0.147296	-0.551994	-0.551994	-0.551994	ENST00000608512.1
-0.795006	0.397313	0.418162	2.1618	-0.808352	-0.494401	-0.636275	-0.243241	ENST00000452942.6
-0.439264	-0.439264	-0.297413	2.43796	0.0557712	-0.439264	-0.439264	-0.439264	ENST00000592245.1
-0.843347	0.205637	0.85236	2.02636	-0.677518	-0.774114	-0.246351	-0.543023	ENST00000432859.1
-0.0589015	0.403243	-0.092471	2.26863	-0.369624	-0.716958	-0.716958	-0.716958	ENST00000362449
0.118528	-0.351331	-0.0419812	2.36542	-0.774532	-0.512577	-0.601874	-0.201652	ENST00000229465.10
-0.597644	0.0394523	0.33549	2.01784	0.664119	-0.819752	-0.819752	-0.819752	ENST00000618634.1
-0.316603	-0.873793	-0.607238	1.38505	-0.546838	0.682878	-1.09574	1.37228	ENST00000623564.1
0.398536	0.407508	0.0555843	2.09653	-0.913137	-0.528075	-0.676896	-0.840054	ENST00000412446.5
0.413379	0.157143	0.321477	2.09758	-0.524862	-0.831492	-0.798782	-0.834448	ENST00000456353.5
0.149644	-0.571511	0.0769098	2.36686	-0.397001	-0.481876	-0.571511	-0.571511	ENST00000410247
-0.845042	-0.845042	-0.845042	1.66695	0.756515	0.0691143	-0.845042	0.887592	ENST00000445838.1
-0.54722	0.488993	-1.20394	1.64658	-0.715015	0.237855	-0.88331	0.976062	ENST00000448264.1
-0.876873	-0.782244	0.258689	2.03613	-0.682243	-0.431966	0.804907	-0.326395	ENST00000444816.1
-0.451212	-0.438247	0.152615	2.42223	-0.396361	-0.386705	-0.45833	-0.443994	ENST00000471357.1
0.305917	0.517706	-0.81966	2.11585	-0.116505	-0.81966	-0.81966	-0.363985	ENST00000544657.1
0.600502	-0.0974422	-0.478506	2.25701	-0.506549	-0.591673	-0.591673	-0.591673	ENST00000526617.1
-0.638501	0.689507	0.185419	2.02345	-0.550489	0.0769642	-1.09773	-0.688614	ENST00000586247.1
-0.778067	-0.172535	-0.46661	2.09221	0.257713	-0.726685	-0.862638	0.656611	ENST00000578280.5
-0.0403646	1.15636	-0.871958	1.80181	-0.393938	-0.209522	-0.265623	-1.17676	ENST00000521471.5
-0.621257	-0.621257	-0.0849233	1.38708	-0.597125	-0.621257	-0.621257	1.78	ENST00000512932.5
-1.37396	-0.939402	-0.191065	1.26703	-0.239264	-0.0391409	1.58865	-0.0728455	ENST00000568707.1
0.245276	-0.0826131	0.66174	2.08348	-0.712371	-0.65156	-0.895133	-0.648818	ENST00000480237.1
-0.526207	-0.618782	-0.288729	2.31848	0.339921	-0.618782	-0.618782	0.0128777	ENST00000597717
-0.401917	-0.615958	-0.809219	1.95708	-0.279272	1.1045	-0.809219	-0.145996	ENST00000641176
-0.334624	-0.650719	0.663059	1.84783	-0.559068	-0.361774	-1.29839	0.693686	ENST00000462921
-0.0800023	0.474785	-0.258791	2.15044	0.173882	-0.889471	-0.889471	-0.681371	ENST00000430266.1
-0.627967	-0.627967	-0.0198216	1.71434	1.44532	-0.627967	-0.627967	-0.627967	ENST00000615635.1
0.411465	0.358239	-0.267289	2.17378	-0.811138	-0.516389	-0.863457	-0.485211	ENST00000512978.1
0.428734	0.469776	0.137964	2.04163	-0.70461	-0.916507	-0.8005	-0.656482	ENST00000442228.1
-0.639831	0.421267	0.602939	1.99554	-0.829399	-0.151218	-0.265117	-1.13418	ENST00000532943.5
0.347959	-0.228024	0.25209	2.15384	-0.941016	-0.844027	-0.0153938	-0.725425	ENST00000621924.4
-0.64563	-0.64563	-0.64563	2.37951	-0.0697292	-0.266986	-0.106087	0.000178595	ENST00000591116.5
-0.983036	-0.19547	-0.109102	1.21805	-0.691738	-1.09419	1.67027	0.185211	ENST00000618168.1
-0.648133	-0.648133	-0.648133	1.77642	1.31176	-0.648133	0.152491	-0.648133	ENST00000514586.1
0.200627	0.239301	0.391434	2.13308	-0.70168	-0.76006	-0.76006	-0.742638	ENST00000364694
0.579476	-0.526183	0.0907048	2.22386	-0.607065	-0.654201	-0.664655	-0.441933	ENST00000544710.1
-0.583101	-0.0345828	-0.351229	2.40939	0.0041951	-0.368534	-0.625883	-0.450252	ENST00000432308.1
0.381783	0.124025	-0.498942	2.27597	-0.658584	-0.689283	-0.646294	-0.288676	ENST00000596633.5
0.381243	-0.487449	-0.873736	1.45274	-0.307024	1.13471	-1.52079	0.220308	ENST00000429172.5
0.143825	0.599418	-0.103444	1.87766	-0.759615	-0.676987	0.31522	-1.39607	ENST00000580854.5
-1.01215	-0.777982	-0.0669236	2.20345	-0.471498	0.473942	-0.136575	-0.212256	ENST00000593015.5
0.191684	-0.359868	0.290996	2.28609	-0.631061	-0.729361	-0.377571	-0.670905	ENST00000441676.5
-0.0364867	0.105434	-0.346058	2.30816	-0.422208	-0.000728584	-0.989708	-0.618401	ENST00000556370.1
-0.289553	-0.508376	0.764484	2.19788	-0.487407	-0.602506	-0.717119	-0.357409	ENST00000546134.5
-0.1645	-0.340995	0.831311	2.14884	-0.595736	-0.555945	-0.594576	-0.7284	ENST00000547712.1
-0.739747	-0.619738	-0.722976	2.26876	-0.219809	-0.424831	0.409321	0.0490229	ENST00000433920.5
-0.444693	-0.661764	-0.661764	1.44528	1.71941	-0.661764	-0.661764	-0.0729415	ENST00000424735.1
-0.264742	0.0812178	-0.459476	2.42134	-0.250486	-0.538185	-0.554754	-0.434919	ENST00000502083.2
0.271111	-0.0171774	-0.110017	2.32009	-0.686274	-0.601209	-0.530186	-0.646339	ENST00000435523.5
-0.481539	-0.348698	-0.158289	2.45261	-0.158474	-0.481539	-0.342527	-0.481539	ENST00000528887.1
-0.635992	-0.778795	0.771955	2.12345	-0.022822	-0.187095	-0.778795	-0.49191	ENST00000561979.1
-1.11454	0.143937	-0.322882	1.16145	-0.562055	-1.18502	0.307832	1.57128	ENST00000453426.1
-0.235933	-0.00391356	0.669693	2.13276	-0.914088	-0.633964	-0.195002	-0.819554	ENST00000591311.1
-0.0593476	-0.259021	-0.535454	2.27008	0.412568	-0.770792	-0.241454	-0.816576	ENST00000606739.5
0.322549	-0.21628	0.515027	2.15708	-0.665885	-0.704163	-0.704163	-0.704163	ENST00000489872
0.594658	-0.148996	-0.792064	1.91182	-0.985492	0.565764	-1.0168	-0.128888	ENST00000431308.5
-0.206603	-0.102075	-0.58693	2.39487	-0.320154	-0.064681	-0.82116	-0.293272	ENST00000518831.1
0.170502	1.06711	-0.684962	1.94416	-0.561183	-0.676875	-0.534621	-0.724133	ENST00000614576.1
-0.53626	0.759213	0.523445	1.95324	-0.564641	-0.802888	-0.979254	-0.352851	ENST00000556919.1
-0.301376	-0.839789	-0.658368	1.50981	1.30782	0.638658	-0.816965	-0.839789	ENST00000447639.1
0.0483491	0.660814	-0.447732	2.10093	-0.697522	-0.488277	-0.0737284	-1.10283	ENST00000620274.1
0.270451	-1.65091	0.318846	0.92619	0.89391	-1.45669	0.545459	0.152741	ENST00000507639.1
-1.08051	-0.174426	-1.08051	1.57308	-0.158499	1.3799	-0.479915	0.0208725	ENST00000294715.6
0.356379	0.0673904	0.284504	2.16946	-0.655678	-0.797915	-0.724204	-0.699934	ENST00000406213.1
0.527294	-0.580233	-1.0086	2.13261	-0.435392	-0.581224	-0.408754	0.354305	ENST00000454269.5
-0.674788	-0.187394	0.165712	2.33976	-0.711914	-0.257259	-0.65909	-0.0150216	ENST00000629807.2
-0.0138189	0.0563559	-0.683801	2.35622	-0.311572	-0.85288	-0.249832	-0.300666	ENST00000430529.1
-0.202538	-0.093361	0.640452	2.20051	-0.435218	-0.776309	-0.757918	-0.575616	ENST00000607175.1
-0.872312	0.0230293	0.567166	1.97681	0.506897	-0.957676	-0.797077	-0.446839	ENST00000580714.1
0.180484	-0.626182	-0.761478	0.895663	1.96362	-1.03516	-0.114085	-0.502867	ENST00000617730.1
-0.371929	0.366521	-0.360193	1.79851	-1.37612	0.3512	-0.998568	0.590573	ENST00000413332.5
-0.757311	-0.757311	-0.757311	2.07494	0.0430245	-0.737801	0.568816	0.322952	ENST00000542086.5
-0.770228	-0.291367	-0.12258	2.34433	-0.419728	0.273192	-0.354495	-0.659129	ENST00000418088.5
-0.296644	0.258654	-0.298222	2.3718	-0.750128	-0.447371	-0.510386	-0.327704	ENST00000411453.2
-0.556083	-0.683832	-0.994616	1.08174	1.32198	-0.289486	-0.994616	1.11492	ENST00000432211.5
0.389695	0.41968	-0.404983	2.19438	-0.663791	-0.66954	-0.672115	-0.593329	ENST00000431189.1
-0.504544	-0.514534	0.341472	2.36276	-0.25214	-0.600925	-0.343245	-0.48884	ENST00000450686.1
-0.66909	0.494124	-0.750365	1.80108	1.0276	-0.720492	-0.928026	-0.254826	ENST00000610158.1
-0.8715	-0.407949	-0.472446	2.32856	-0.646705	0.0966679	0.00584149	-0.032471	ENST00000615261.1
0.518444	-0.375653	-0.689982	1.4568	-1.38005	0.283447	-0.903853	1.09085	ENST00000399541.6
0.549929	-0.0420164	0.0372816	2.1839	-0.60388	-0.563608	-0.888898	-0.672708	ENST00000471760.5
-0.53812	-1.09757	0.25693	2.26413	-0.0288448	-0.495453	-0.211959	-0.14911	ENST00000512724.5
-0.447645	0.190621	-0.449133	2.3813	-0.131076	-0.297299	-0.687369	-0.559399	ENST00000528156.1
-0.94154	-1.21097	-0.542289	1.45859	0.154707	1.40935	-0.44815	0.120306	ENST00000596071.1
0.359077	-0.232695	0.539029	2.12856	-0.613804	-0.578089	-0.826796	-0.775282	ENST00000491451
0.368565	-0.745003	0.573585	1.63567	0.676262	-0.139404	-1.08424	-1.28544	ENST00000607970.1
-0.683573	0.816382	0.0561695	2.1172	-0.411133	-0.683573	-0.67792	-0.533553	ENST00000595372.5
-0.670716	0.169303	0.287511	2.26169	-0.327285	-0.751322	-0.182655	-0.786523	ENST00000431616.5
0.701549	-0.0897036	-0.736933	2.08386	0.200793	-0.606428	-0.772365	-0.780775	ENST00000559841.1
0.23097	-1.04496	0.574289	1.53766	-1.22407	-0.274623	0.985401	-0.784666	ENST00000461864.5
-1.06044	0.472955	-1.16659	1.73316	-0.843765	-0.105357	0.268806	0.701231	ENST00000452399.5
-0.438032	0.63953	-0.842041	2.19287	-0.304328	0.00664224	-0.598114	-0.656526	ENST00000587691.1
-1.37826	-0.910625	0.0993049	1.29601	-0.565753	1.38876	0.441753	-0.371183	ENST00000599784.1
-0.00418548	0.219647	0.17208	2.25549	-0.880258	-0.616082	-0.466107	-0.680589	ENST00000421064.5
-0.272641	-0.19091	0.701556	2.06232	-0.0844099	-0.252002	-0.712925	-1.25099	ENST00000624088.1
-0.760504	-0.601472	-0.178983	1.97063	1.12098	-0.36192	-0.435733	-0.752996	ENST00000589987.5
0.48695	0.457641	-0.930432	2.09568	-0.497238	-0.353493	-0.885461	-0.373649	ENST00000563916.1
-0.704331	-0.355067	-0.69699	1.90294	0.231692	-0.676636	-0.776774	1.07517	ENST00000554537.1
-0.447478	-0.531649	-0.0148184	2.4073	-0.0161793	-0.58363	-0.248727	-0.564823	ENST00000500148.6
-0.62678	-0.818297	-1.38724	1.89678	-0.0624245	0.102773	0.456769	0.438418	ENST00000598053.5
0.133711	-0.299785	-0.882217	1.23837	0.19797	1.15091	-1.77755	0.238587	ENST00000580835
-1.03892	0.201202	0.288041	1.96603	0.156664	-1.36082	0.0224072	-0.234596	ENST00000623190.1
-0.537537	0.260778	-1.77494	1.21383	1.03653	0.52533	-0.813008	0.0890156	ENST00000626994.1
0.292993	-0.359566	0.734257	1.90529	-0.911336	-1.17495	-0.621587	0.134898	ENST00000623095.3
0.163503	-0.850901	-1.80872	1.1114	0.838567	0.545728	0.609127	-0.608708	ENST00000462094
0.739852	0.061388	-1.11079	2.06843	-0.463893	-0.760223	-0.252088	-0.282671	ENST00000422961.5
0.505357	-0.794186	0.68557	1.75858	0.428929	-0.870138	-0.591481	-1.12263	ENST00000493739.2
0.764741	-0.268411	-0.86544	2.12237	-0.64624	-0.675082	0.0320398	-0.463981	ENST00000381105.2
-1.34007	-0.713201	-0.483581	1.12709	0.451663	-0.954359	1.30824	0.604223	ENST00000455565.5
0.75579	-0.402997	-1.18916	1.91812	-0.404961	-0.97939	0.196639	0.105957	ENST00000398849.6

## Sheet: annotated lncRNA cluster 7
chr_unt	chr_30min	chr_3h	chr_24h	sol_unt	sol_30min	sol_3h	sol_24h	Transcript ID
2.47487	-0.353553	-0.353553	-0.353553	-0.353553	-0.353553	-0.353553	-0.353553	ENST00000444722.1
2.47487	-0.353553	-0.353553	-0.353553	-0.353553	-0.353553	-0.353553	-0.353553	ENST00000523507.1
2.47487	-0.353553	-0.353553	-0.353553	-0.353553	-0.353553	-0.353553	-0.353553	ENST00000620896
2.47487	-0.353553	-0.353553	-0.353553	-0.353553	-0.353553	-0.353553	-0.353553	ENST00000530002.1
2.47487	-0.353553	-0.353553	-0.353553	-0.353553	-0.353553	-0.353553	-0.353553	ENST00000598703.1
2.47487	-0.353553	-0.353553	-0.353553	-0.353553	-0.353553	-0.353553	-0.353553	ENST00000505661.1
2.47487	-0.353553	-0.353553	-0.353553	-0.353553	-0.353553	-0.353553	-0.353553	ENST00000624795.1
2.14571	-0.509964	0.914071	-0.509964	-0.509964	-0.509964	-0.509964	-0.509964	ENST00000466981
2.2327	0.606936	-0.573734	0.0290389	-0.573734	-0.573734	-0.573734	-0.573734	ENST00000594624.6
2.2967	-0.3265	0.293466	0.184501	-0.612043	-0.612043	-0.612043	-0.612043	ENST00000500970.5
2.47487	-0.353553	-0.353553	-0.353553	-0.353553	-0.353553	-0.353553	-0.353553	ENST00000589276.1
2.47487	-0.353553	-0.353553	-0.353553	-0.353553	-0.353553	-0.353553	-0.353553	ENST00000553141.1
2.26291	0.668567	-0.488579	-0.488579	-0.488579	-0.488579	-0.488579	-0.488579	ENST00000625982.1
2.38624	-0.449169	-0.449169	0.308774	-0.449169	-0.449169	-0.449169	-0.449169	ENST00000540410.1
2.47487	-0.353553	-0.353553	-0.353553	-0.353553	-0.353553	-0.353553	-0.353553	ENST00000441991.1
2.47487	-0.353553	-0.353553	-0.353553	-0.353553	-0.353553	-0.353553	-0.353553	ENST00000574483.1
2.47487	-0.353553	-0.353553	-0.353553	-0.353553	-0.353553	-0.353553	-0.353553	ENST00000554829.1
2.47487	-0.353553	-0.353553	-0.353553	-0.353553	-0.353553	-0.353553	-0.353553	ENST00000553946.1
2.47487	-0.353553	-0.353553	-0.353553	-0.353553	-0.353553	-0.353553	-0.353553	ENST00000519134.1
2.47487	-0.353553	-0.353553	-0.353553	-0.353553	-0.353553	-0.353553	-0.353553	ENST00000430449.1
2.18044	-0.610675	0.442048	0.430889	-0.610675	-0.610675	-0.610675	-0.610675	ENST00000547898.1
2.47487	-0.353553	-0.353553	-0.353553	-0.353553	-0.353553	-0.353553	-0.353553	ENST00000579631.1
2.18312	-0.504174	-0.504174	0.841918	-0.504174	-0.504174	-0.504174	-0.504174	ENST00000605899.1
2.37135	0.188925	-0.156086	-0.122367	-0.570455	-0.570455	-0.570455	-0.570455	ENST00000613285.1
2.04188	0.239051	0.876166	-0.5315	-0.656398	-0.656398	-0.656398	-0.656398	ENST00000521433.1
1.98755	-0.360551	0.928866	0.263608	-0.704869	-0.704869	-0.704869	-0.704869	ENST00000438195.5
2.03767	0.155273	0.811768	-0.0649044	-0.734952	-0.734952	-0.734952	-0.734952	ENST00000607752.1
2.32238	0.495358	-0.505169	-0.291893	-0.505169	-0.505169	-0.505169	-0.505169	ENST00000414565.1
2.43781	-0.293832	-0.439922	0.0556353	-0.439922	-0.439922	-0.439922	-0.439922	ENST00000510016.1
2.05894	0.488814	-0.00445748	0.482549	-0.756462	-0.756462	-0.756462	-0.756462	ENST00000623445.1
2.01077	0.607085	0.564267	-0.193984	-0.747034	-0.747034	-0.747034	-0.747034	ENST00000625016.1
2.42481	-0.226887	-0.460074	0.102451	-0.460074	-0.460074	-0.460074	-0.460074	ENST00000477493
2.05174	0.241644	-0.0855012	0.741543	-0.737356	-0.737356	-0.737356	-0.737356	ENST00000518011.1
1.90809	0.723303	0.732348	-0.501343	-0.7156	-0.7156	-0.7156	-0.7156	ENST00000611242.1
2.3978	0.109469	-0.233368	-0.10836	-0.541384	-0.541384	-0.541384	-0.541384	ENST00000578408.1
2.12178	0.703637	-0.231874	0.176345	-0.692472	-0.692472	-0.692472	-0.692472	ENST00000561934.1
2.27531	0.319865	-0.222848	0.186076	-0.639601	-0.639601	-0.639601	-0.639601	ENST00000608834.1
2.46459	-0.191725	-0.333579	-0.244805	-0.423621	-0.423621	-0.423621	-0.423621	ENST00000606892.1
1.85042	0.520316	0.134163	0.774102	-0.819751	-0.819751	-0.819751	-0.819751	ENST00000506601.1
1.78846	0.311356	0.691677	0.596712	-0.847051	-0.847051	-0.847051	-0.847051	ENST00000616585.1
2.08037	0.0359701	0.126315	0.699998	-0.735664	-0.735664	-0.735664	-0.735664	ENST00000432957.1
2.38853	0.21017	-0.110081	-0.497723	-0.497723	-0.497723	-0.497723	-0.497723	ENST00000413645.1
2.19137	-0.465183	0.824687	-0.510175	-0.510175	-0.510175	-0.510175	-0.510175	ENST00000622826.1
2.11554	0.901584	-0.118854	-0.461303	-0.609242	-0.609242	-0.609242	-0.609242	ENST00000456078.1
2.15787	-0.0897031	-0.137348	0.734939	-0.666439	-0.666439	-0.666439	-0.666439	ENST00000517151
2.15546	0.882552	-0.541386	-0.331078	-0.541386	-0.541386	-0.541386	-0.541386	ENST00000617699.1
1.74517	0.539415	0.421421	0.730429	-0.85911	-0.85911	-0.85911	-0.85911	ENST00000428786.1
2.22177	0.188373	-0.105784	0.413223	-0.679395	-0.679395	-0.679395	-0.679395	ENST00000437983.2
2.39418	-0.175988	-0.0759717	0.0722114	-0.553609	-0.553609	-0.553609	-0.553609	ENST00000473668
2.45087	-0.0853012	-0.203139	-0.3454	-0.454257	-0.454257	-0.454257	-0.454257	ENST00000607723.1
2.36726	-0.309139	0.304874	-0.203078	-0.53998	-0.53998	-0.53998	-0.53998	ENST00000637497
2.39446	-0.0648285	0.133717	-0.335576	-0.531944	-0.531944	-0.531944	-0.531944	ENST00000365536
2.24183	0.623818	-0.135102	-0.300181	-0.607592	-0.607592	-0.607592	-0.607592	ENST00000464966
2.23326	0.440349	-0.0836894	0.0952741	-0.671298	-0.671298	-0.671298	-0.671298	ENST00000537181.1
2.24433	-0.420943	0.164112	0.482868	-0.617592	-0.617592	-0.617592	-0.617592	ENST00000420187.1
2.37926	0.0848059	0.105737	-0.51396	-0.51396	-0.51396	-0.51396	-0.51396	ENST00000524707.1
1.99876	0.0814439	-0.0191539	0.898784	-0.739958	-0.739958	-0.739958	-0.739958	ENST00000434656.1
2.19629	0.271816	0.026421	0.329189	-0.70593	-0.70593	-0.70593	-0.70593	ENST00000475761
2.42558	0.0673985	-0.403188	-0.171356	-0.479609	-0.479609	-0.479609	-0.479609	ENST00000494227
2.10889	0.621791	0.0907331	0.108402	-0.732455	-0.732455	-0.732455	-0.732455	ENST00000456782.1
2.1382	0.158359	-0.331384	0.709979	-0.66879	-0.66879	-0.66879	-0.66879	ENST00000619713.1
2.33689	0.269844	-0.494986	0.0908469	-0.550649	-0.550649	-0.550649	-0.550649	ENST00000511243.2
2.30553	-0.27935	-0.424763	0.534434	-0.533962	-0.533962	-0.533962	-0.533962	ENST00000467868
1.86397	0.596924	0.643979	0.192192	-0.824266	-0.824266	-0.824266	-0.824266	ENST00000617215.1
1.95793	0.288121	-0.32185	0.953638	-0.71946	-0.71946	-0.71946	-0.71946	ENST00000563684.1
2.03403	-0.343262	0.551115	0.623429	-0.716328	-0.716328	-0.716328	-0.716328	ENST00000514241.1
2.27882	-0.384769	0.496043	-0.0129672	-0.594283	-0.594283	-0.594283	-0.594283	ENST00000608883.1
2.10457	-0.150238	0.409622	0.532302	-0.724064	-0.724064	-0.724064	-0.724064	ENST00000600539.1
2.09093	0.832784	-0.0519051	-0.0991021	-0.693176	-0.693176	-0.693176	-0.693176	ENST00000616896.1
2.23729	0.727612	-0.494151	-0.494151	-0.494151	-0.494151	-0.494151	-0.494151	ENST00000423846.5
2.08491	0.681467	0.19843	-0.0338205	-0.739561	-0.739561	-0.739561	-0.712306	ENST00000612055.1
1.85094	0.339098	0.609246	0.542788	-0.844099	-0.844099	-0.844099	-0.809771	ENST00000610260.1
2.05601	0.911591	-0.0148347	-0.193159	-0.695943	-0.695943	-0.695943	-0.67178	ENST00000561881.1
1.9735	0.716221	0.549386	-0.255889	-0.748793	-0.748793	-0.748793	-0.736841	ENST00000457383.1
2.35832	-0.190512	0.201784	-0.0380097	-0.590948	-0.590948	-0.590948	-0.558741	ENST00000605911.1
2.28415	-0.107919	-0.408099	0.531079	-0.583098	-0.583098	-0.583098	-0.549917	ENST00000558757.1
2.1793	0.26197	-0.413789	0.546879	-0.711223	-0.711223	-0.711223	-0.440691	ENST00000527550.1
2.18942	0.0493188	0.656325	-0.305037	-0.663648	-0.663648	-0.663648	-0.599085	ENST00000602571.1
2.46206	-0.393216	-0.393216	-0.393216	-0.393216	-0.393216	-0.393216	-0.102764	ENST00000492300.1
1.89005	0.177611	0.712535	0.461367	-0.874078	-0.874078	-0.874078	-0.619329	ENST00000560380.1
2.09173	0.557766	0.423737	-0.172007	-0.729031	-0.729031	-0.729031	-0.71413	ENST00000411337
1.30667	-0.533376	-0.533376	-0.533376	-0.533376	-0.533376	-0.533376	1.89358	ENST00000354541.7
2.21356	0.634698	-0.202572	-0.380904	-0.704308	-0.704308	-0.704308	-0.151854	ENST00000569291.1
2.07351	0.740025	-0.115353	0.160468	-0.791529	-0.791529	-0.791529	-0.48406	ENST00000623580.1
1.95362	0.644564	0.642843	-0.203446	-0.782774	-0.782774	-0.782774	-0.689255	ENST00000624107.1
1.80264	-0.665102	0.486953	0.627314	-0.905712	-0.905712	-0.905712	0.465326	ENST00000609204.1
1.88821	0.556929	0.456207	0.394684	-0.88501	-0.88501	-0.88501	-0.640998	ENST00000600280.1
2.25433	0.369345	-0.254201	-0.0740255	-0.755108	-0.755108	-0.755108	-0.0301267	ENST00000515495.1
1.92746	-0.00859507	0.54946	0.693555	-0.805892	-0.805892	-0.803338	-0.746754	ENST00000570217.1
2.41697	0.181465	-0.433153	-0.433153	-0.433153	-0.433153	-0.432675	-0.433153	ENST00000471110.5
2.41589	-0.169631	-0.0199157	-0.213356	-0.582691	-0.582691	-0.264917	-0.582691	ENST00000369655.3
2.21948	-0.184239	0.085411	0.488945	-0.739538	-0.739538	-0.390981	-0.739538	ENST00000552778.2
2.13933	-0.134515	0.0352249	0.701025	-0.738588	-0.738588	-0.525305	-0.738588	ENST00000609612.1
2.00081	0.77734	0.116169	0.16157	-0.803038	-0.803038	-0.646771	-0.803038	ENST00000626336.2
2.18631	0.00246662	-0.422573	0.709069	-0.652732	-0.652732	-0.619351	-0.550453	ENST00000413311.1
2.31268	0.189277	0.270818	-0.51795	-0.579588	-0.579588	-0.516057	-0.579588	ENST00000624218.1
2.18941	0.477325	-0.149053	0.17908	-0.805914	-0.805914	-0.678132	-0.406804	ENST00000421964.1
2.15751	0.625669	0.0432926	-0.0335116	-0.706798	-0.706798	-0.679055	-0.700311	ENST00000624423.1
2.09528	0.614512	0.00409409	0.23137	-0.765181	-0.765181	-0.649712	-0.765181	ENST00000587475.1
2.08441	0.296075	0.464885	0.172329	-0.815765	-0.815765	-0.5704	-0.815765	ENST00000475032
2.31591	-0.319211	0.195751	0.215647	-0.605184	-0.605184	-0.592542	-0.605184	ENST00000623314.1
2.19686	0.096163	-0.496069	0.632122	-0.702773	-0.702773	-0.451399	-0.572136	ENST00000507579.1
1.20242	-0.625782	0.030375	-0.625782	-0.625782	-0.625782	1.89611	-0.625782	ENST00000446401.1
1.37013	0.365937	0.409832	-0.870762	-0.870762	-0.870762	1.33714	-0.870762	ENST00000577297.5
1.94215	0.830887	-0.187805	0.420104	-0.860669	-0.860669	-0.541751	-0.742247	ENST00000585280.5
1.31986	0.427525	-0.681372	-0.681372	-0.681372	-0.681372	1.65948	-0.681372	ENST00000560769.1
1.66536	0.681909	-0.310133	0.728555	-1.01058	-1.01058	0.26606	-1.01058	ENST00000609349.1
2.02267	0.571542	0.157765	0.0830337	-0.921089	-0.921089	-0.0717437	-0.921089	ENST00000621460
1.91889	0.338583	0.594354	-0.448461	-1.03828	-1.03828	0.305302	-0.632108	ENST00000555403.1
1.82308	-0.188394	-0.598817	-0.598817	-0.598817	-0.598817	1.3594	-0.598817	ENST00000517773.5
2.46127	-0.275643	-0.219738	-0.203621	-0.441453	-0.437912	-0.441453	-0.441453	ENST00000614912.1
1.98256	0.286021	-0.479752	0.941864	-0.718504	-0.707537	-0.687539	-0.61711	ENST00000615581.1
2.34023	0.114762	0.216338	-0.368949	-0.588516	-0.536831	-0.588516	-0.588516	ENST00000623380.1
1.87897	0.332681	0.312732	0.755691	-0.825788	-0.821341	-0.808254	-0.824693	ENST00000609356.1
2.34656	0.344444	-0.23969	-0.1912	-0.583253	-0.510353	-0.583253	-0.583253	ENST00000604666.1
2.38023	0.243612	-0.210302	-0.253839	-0.545762	-0.522417	-0.545762	-0.545762	ENST00000578897.1
2.07831	0.717286	0.19285	-0.0747888	-0.749725	-0.708713	-0.718364	-0.736851	ENST00000607850.1
2.03709	0.875037	0.17824	-0.28835	-0.724382	-0.628869	-0.724382	-0.724382	ENST00000514269.1
2.29682	0.195888	0.27434	-0.616527	-0.616527	-0.30094	-0.616527	-0.616527	ENST00000448374.5
2.29806	0.10479	0.332513	-0.282966	-0.656642	-0.625101	-0.656642	-0.51401	ENST00000413531.5
2.31948	-0.473736	-0.473736	-0.473736	-0.473736	0.522934	-0.473736	-0.473736	ENST00000596992.5
2.0419	0.5404	0.314012	0.198601	-0.795941	-0.707096	-0.795941	-0.795941	ENST00000561528.1
2.33366	0.130043	-0.0459864	0.0573125	-0.623485	-0.604576	-0.623485	-0.623485	ENST00000625150.1
2.24763	-0.149107	-0.181835	0.576511	-0.646507	-0.553684	-0.646507	-0.646507	ENST00000624638.1
2.28817	0.557635	-0.389616	-0.219298	-0.58317	-0.524911	-0.58317	-0.545641	ENST00000602445.1
2.09016	0.475118	0.362696	0.0832014	-0.757177	-0.739643	-0.757177	-0.757177	ENST00000624220.1
2.13308	0.16896	-0.402928	0.72903	-0.680867	-0.647381	-0.654091	-0.645804	ENST00000590983.1
2.03707	0.166747	0.25722	0.614049	-0.855433	-0.750562	-0.785002	-0.684091	ENST00000591892.2
2.08087	0.364468	-0.321102	0.681788	-0.712601	-0.679144	-0.701681	-0.712601	ENST00000575953.1
2.25389	0.535074	-0.447785	0.0409899	-0.628212	-0.497532	-0.628212	-0.628212	ENST00000512678.1
1.9071	0.749437	0.167075	0.404147	-0.845975	-0.805242	-0.748026	-0.828515	ENST00000457168.2
2.05092	0.340227	0.777465	-0.418757	-0.731497	-0.691816	-0.615269	-0.711273	ENST00000602747.1
2.41262	-0.0196071	-0.0780372	-0.193435	-0.55942	-0.443284	-0.55942	-0.55942	ENST00000459861.5
1.96887	0.208072	0.31856	0.666449	-0.877464	-0.752864	-0.877464	-0.654159	ENST00000430643.1
2.0385	0.0917964	0.731193	-0.0701877	-0.991719	-0.44394	-0.363921	-0.991719	ENST00000561973.1
2.32297	-0.491388	-0.491388	0.511634	-0.491388	-0.431488	-0.466349	-0.462602	ENST00000501702.6
2.31971	-0.014854	0.0753759	0.143396	-0.63981	-0.619273	-0.62473	-0.63981	ENST00000617574.1
1.99721	-0.37637	0.490042	0.719537	-0.802824	-0.421946	-0.802824	-0.802824	ENST00000607148.1
2.30947	0.151427	-0.0997952	0.113355	-0.785432	-0.468401	-0.470109	-0.750521	ENST00000414116.1
2.0817	0.161983	-0.433835	0.830296	-0.700958	-0.537269	-0.700958	-0.700958	ENST00000594299.1
2.16528	-0.00311331	0.0896874	0.564115	-0.741302	-0.66564	-0.701158	-0.707866	ENST00000585369.1
2.08179	0.566157	-0.127831	0.403428	-0.879411	-0.671507	-0.69609	-0.676536	ENST00000551257.1
2.14423	0.651213	-0.0673215	0.074773	-0.732402	-0.668665	-0.732402	-0.669427	ENST00000610421.1
1.8143	-0.0191025	-0.740044	-0.257065	-0.740044	1.28076	-0.740044	-0.598763	ENST00000500025.2
2.15578	0.35785	0.214679	0.190484	-0.784807	-0.684913	-0.784807	-0.664262	ENST00000416455.1
2.42662	0.070812	-0.43721	-0.223535	-0.50203	-0.330594	-0.50203	-0.50203	ENST00000608314.1
2.18642	-0.66271	-0.66271	-0.221066	-0.66271	0.641913	0.0435719	-0.66271	ENST00000535567.5
2.04493	0.332852	-0.0999713	0.694089	-0.804073	-0.753435	-0.7322	-0.682195	ENST00000568179.1
2.31073	-0.103855	0.301677	-0.0254555	-0.72701	-0.553462	-0.606465	-0.596163	ENST00000366451.3
1.61482	-0.933336	-0.682553	-0.874238	-0.933336	0.370859	1.0716	0.366186	ENST00000502069.6
1.15121	-0.193533	0.175054	-0.595076	-0.791442	1.83667	-0.791442	-0.791442	ENST00000612967.1
1.94278	0.677929	0.316662	0.275419	-0.837905	-0.720783	-0.837905	-0.816199	ENST00000620814.1
2.17293	-0.571262	-0.457832	0.849282	-0.571262	-0.36732	-0.571262	-0.48327	ENST00000609442.5
2.10298	-0.240908	-0.457296	0.950489	-0.62971	-0.466137	-0.62971	-0.62971	ENST00000576808.1
2.22985	-0.0126614	-0.395571	0.439084	-0.820917	-0.0458033	-0.57307	-0.820917	ENST00000591109.1
2.1569	0.737243	-0.0778778	-0.735621	-0.777996	-0.38258	-0.257384	-0.662687	ENST00000504620.1
1.66035	0.142803	-1.08065	-0.771869	-1.08065	0.0177995	-0.0238116	1.13603	ENST00000454305.1
2.06964	0.714319	0.218211	-0.369962	-0.870998	-0.212347	-0.870998	-0.677863	ENST00000530833.5
1.93383	0.396846	0.559733	0.367176	-0.830161	-0.779683	-0.830161	-0.817584	ENST00000414769.1
1.90449	0.502132	-0.199087	0.856322	-0.786506	-0.748799	-0.751084	-0.777466	ENST00000456087.1
2.18666	0.292395	-0.600397	0.039206	-1.02269	0.0609107	-0.841591	-0.114491	ENST00000413962.5
1.92321	0.136985	0.770257	0.0678969	-0.945284	-0.0624968	-0.945284	-0.945284	ENST00000602528.1
1.9484	0.812568	0.0113356	-0.0529035	-1.13441	-0.0351747	-0.614481	-0.935331	ENST00000339037.3
2.04974	-0.209952	0.351515	0.693656	-0.913106	-0.561585	-0.760759	-0.649509	ENST00000627431.2
2.14455	0.187234	0.310981	0.124971	-1.15924	-0.46071	-0.713069	-0.434709	ENST00000512185.1
1.20025	0.291488	-0.52961	-0.454089	-1.51013	1.35494	-0.812495	0.459647	ENST00000443836.5
2.10323	0.489068	-0.820941	-0.820941	-0.820941	0.117866	-0.491718	0.244375	ENST00000502041.2
1.72559	0.573137	0.419594	0.733532	-0.876384	-0.83762	-0.867161	-0.870688	ENST00000563059.1
2.21953	-0.179932	-0.460482	0.71582	-0.577018	-0.577779	-0.577779	-0.562362	ENST00000411895.1
2.2698	0.444787	-0.0251939	-0.155183	-0.672121	-0.511441	-0.675325	-0.675325	ENST00000531305.1
2.19966	-0.419321	0.492852	0.298475	-0.647406	-0.648241	-0.627778	-0.648241	ENST00000624655.1
1.9994	0.740468	0.360977	-0.05419	-0.773278	-0.751751	-0.753895	-0.767733	ENST00000624987.1
2.42763	-0.45423	0.113402	-0.306128	-0.417989	-0.45423	-0.45423	-0.45423	ENST00000609327.2
1.89343	0.659288	0.375232	0.361972	-0.839434	-0.84359	-0.78	-0.826895	ENST00000608576.5
2.24723	-0.0823627	0.0100961	0.458014	-0.660917	-0.662116	-0.662116	-0.64783	ENST00000432047.4
1.91771	0.303465	0.102147	0.84381	-0.802942	-0.78631	-0.787698	-0.790181	ENST00000623054.1
2.15915	-0.672614	0.541659	0.375377	-0.582459	-0.672614	-0.583769	-0.564728	ENST00000580045.1
2.18337	0.0482286	0.430616	0.170821	-0.74726	-0.719956	-0.625819	-0.739996	ENST00000602684.1
2.38139	0.248393	-0.195036	-0.31026	-0.564447	-0.530221	-0.476197	-0.55362	ENST00000609671.1
2.09216	0.725696	0.0495407	0.0190115	-0.791636	-0.735405	-0.648462	-0.710909	ENST00000611243.1
1.98095	-0.0159554	0.105094	0.913711	-0.754364	-0.768376	-0.692683	-0.768376	ENST00000568140.1
1.8874	0.402967	0.366659	0.64374	-0.856251	-0.800761	-0.84562	-0.798138	ENST00000607434.1
1.87783	-0.0679522	0.699631	0.619054	-0.919329	-0.474997	-0.762555	-0.971679	ENST00000453953.6
1.93281	0.251232	0.146427	0.82801	-0.784019	-0.78788	-0.791681	-0.794904	ENST00000624878.1
1.59715	-0.577587	-0.418069	-1.03322	-0.333678	-1.03322	0.703389	1.09524	ENST00000437621.6
2.18454	0.275159	-0.230236	0.494307	-0.677724	-0.682015	-0.682015	-0.682015	ENST00000543604.1
2.15459	-0.00504068	0.365865	-0.39119	-1.12911	0.0360513	-0.878219	-0.152942	ENST00000604818.1
1.92766	0.773761	-0.168046	0.54153	-0.759412	-0.769472	-0.768299	-0.777721	ENST00000617901.1
1.88067	0.376401	0.626116	0.429773	-0.843332	-0.810885	-0.839452	-0.819295	ENST00000426991.2
1.8594	0.549731	0.199546	0.691182	-0.844897	-0.811935	-0.816791	-0.826232	ENST00000623593.1
2.29925	-0.126266	-0.261229	0.455467	-0.621069	-0.642722	-0.46746	-0.635975	ENST00000570314.1
1.8659	-0.367723	0.679361	0.820773	-0.748464	-0.738805	-0.741977	-0.76906	ENST00000569091.1
2.10648	-0.257626	-0.368726	0.863862	-0.770445	-0.784443	-0.611207	-0.177894	ENST00000438412.5
2.32314	0.211347	-0.357304	0.185767	-0.575304	-0.595881	-0.595881	-0.595881	ENST00000567102.1
2.26454	-0.00380972	0.544244	-0.588063	-0.565257	-0.552182	-0.571923	-0.527549	ENST00000609669.1
2.20602	-0.395348	0.773239	-0.51531	-0.615245	-0.624433	-0.385197	-0.44373	ENST00000535337.1
2.34293	0.385828	-0.518253	-0.518253	-0.137489	-0.518253	-0.518253	-0.518253	ENST00000597203.1
2.13754	-0.0863384	-0.425113	0.845126	-0.628634	-0.581701	-0.634107	-0.626776	ENST00000624979.1
1.87143	0.408509	0.355016	0.654549	-1.00269	-0.808224	-0.628229	-0.85036	ENST00000498732.5
2.22755	0.485826	-0.175805	0.111542	-0.674714	-0.61198	-0.661036	-0.701379	ENST00000614539.1
2.22497	0.560963	-0.483102	-0.911278	-0.638308	-0.298758	-0.415714	-0.0387727	ENST00000642133
2.10272	0.966221	-0.313894	-0.588676	-0.400349	-0.588676	-0.588676	-0.588676	ENST00000524047.5
2.1471	0.0977525	0.324763	-0.0269415	-0.771636	0.0594181	-0.915226	-0.915226	ENST00000624313.1
1.1336	-0.524847	-0.524847	-0.524847	2.01548	-0.524847	-0.524847	-0.524847	ENST00000540566.1
1.73291	0.603573	0.312892	0.76075	-0.790749	-0.847511	-1.03217	-0.739693	ENST00000425932.5
1.08725	-0.802273	0.368876	-0.802273	1.76271	-0.802273	-0.0097431	-0.802273	ENST00000430883.5
2.35904	0.0425989	-0.302484	0.181466	-0.524731	-0.589608	-0.636094	-0.530187	ENST00000504840.1
2.16975	0.33151	-0.304651	0.461706	-0.70088	-0.717048	-0.39474	-0.845643	ENST00000601985.5
2.06355	0.0772962	-0.213623	-0.748845	0.851352	-0.748845	-0.532035	-0.748845	ENST00000505254.6
1.89103	0.146408	0.673645	0.545036	-0.822947	-0.818194	-0.829424	-0.785552	ENST00000552334.1
2.10716	-0.314174	-0.0700697	0.86661	-0.547533	-0.60071	-0.775271	-0.66601	ENST00000585471.1
2.23243	-0.0661183	-0.380035	0.633132	-0.556172	-0.623597	-0.623597	-0.616046	ENST00000625035.1
2.27564	-0.0458597	0.0195728	0.341501	-0.740364	-0.659359	-0.524542	-0.666586	ENST00000511073.1
2.10842	0.928987	-0.155474	-0.60005	-0.510667	-0.57417	-0.612995	-0.584049	ENST00000619222.4
2.39003	0.1974	-0.211348	-0.243081	-0.502562	-0.576068	-0.478299	-0.576068	ENST00000611343.1
2.07382	0.142773	-0.472471	0.831739	-0.839408	-0.486212	-0.481445	-0.768801	ENST00000591056.1
2.08943	0.251008	-0.143615	0.6868	-0.725261	-0.710186	-0.725836	-0.722336	ENST00000602979.1
2.38361	0.128038	-0.478883	0.0358472	-0.490155	-0.532259	-0.539908	-0.506294	ENST00000458371.1
1.94518	0.589287	0.11822	0.545551	-0.806166	-0.786333	-0.805409	-0.800327	ENST00000561746.1
2.11374	0.414137	0.0142401	0.404723	-0.629663	-0.694742	-0.836839	-0.785594	ENST00000504610.2
2.11051	0.547861	0.115217	0.148419	-0.572342	-0.636605	-0.785251	-0.92781	ENST00000637185
2.45198	-0.244634	-0.328846	-0.0838773	-0.44631	-0.478939	-0.378649	-0.490726	ENST00000598163.1
2.06187	0.929028	-0.0899543	-0.265527	-0.736284	-0.429473	-0.719569	-0.750096	ENST00000607259.1
1.99892	0.424434	-0.142448	0.683645	-0.564854	-0.544339	-0.927677	-0.927677	ENST00000411790.1
2.01985	0.0631161	-0.3904	0.985123	-0.644816	-0.679901	-0.673072	-0.679901	ENST00000623323.1
1.96185	0.706756	0.610028	-0.351183	-0.744621	-0.719879	-0.649722	-0.81323	ENST00000637205
2.22036	0.597261	-0.807204	-0.405245	-0.286064	-0.720673	-0.0571365	-0.541299	ENST00000511422.1
2.21127	0.589767	-0.427194	0.0888653	-0.443705	-0.760022	-0.679597	-0.579388	ENST00000553648.2
1.76155	0.168655	-0.759561	-0.134053	1.24209	-0.759561	-0.759561	-0.759561	ENST00000577970.1
1.84536	0.590672	0.158159	0.705656	-0.815027	-0.81209	-0.840502	-0.832226	ENST00000567359.1
1.18638	-0.983981	-0.313737	-0.181814	1.12624	-0.983981	-0.983981	1.13488	ENST00000549004.1
2.11022	0.23341	-0.334992	0.408605	-0.851981	-1.03255	-0.640122	0.107416	ENST00000522365.1
1.76897	-0.12123	-0.775785	-0.775785	1.16905	0.28635	-0.775785	-0.775785	ENST00000578040.1
1.92111	0.667038	0.720264	-0.310843	-0.705338	-0.766367	-0.766367	-0.759501	ENST00000595737.5
2.34511	-0.0647192	-0.59416	0.321141	-0.357492	-0.580761	-0.492552	-0.576567	ENST00000363913
2.37942	0.306083	-0.451636	-0.359641	-0.500183	-0.34925	-0.428491	-0.596306	ENST00000527565.1
2.22006	-0.490627	0.2015	-0.278087	-0.165683	-0.877234	0.299057	-0.908986	ENST00000609556.1
2.46863	-0.325307	-0.25468	-0.249454	-0.408854	-0.381979	-0.4262	-0.422159	ENST00000419899.1
1.99392	0.625318	-0.624645	0.663264	-0.502091	-0.682506	-0.73663	-0.73663	ENST00000625140.1
1.70869	0.58431	0.513008	0.558752	-0.768231	-0.948213	-0.426787	-1.22153	ENST00000507869.5
2.09414	0.893962	-0.0647118	-0.299238	-0.648074	-0.658113	-0.654077	-0.663888	ENST00000624124.1
2.03433	-0.0510808	0.956579	-0.224094	-0.814225	-0.746608	-0.521092	-0.633808	ENST00000482985.4
2.21796	0.489595	-0.0452098	0.034386	-0.603885	-0.616582	-0.778101	-0.698164	ENST00000518732.1
2.34175	0.102877	0.0317719	-0.324613	-0.452831	-0.472041	-0.282783	-0.944133	ENST00000620029.4
2.26977	0.0886197	0.290251	-0.0092489	-0.592122	-0.652705	-0.638329	-0.75623	ENST00000444489.5
1.90321	0.778206	0.193034	0.354508	-0.812799	-0.781411	-0.787372	-0.847376	ENST00000609352.5
2.21825	0.22459	0.457721	-0.30157	-0.669849	-0.481276	-0.72312	-0.724743	ENST00000426575.1
2.42203	-0.457975	-0.491017	-0.307115	-0.576182	-0.131677	0.0301508	-0.488219	ENST00000433152.8
1.66515	0.138492	0.648693	-0.252921	-0.907553	-1.54205	0.620297	-0.370109	ENST00000443670.1
2.21025	0.356433	-0.0749347	0.263451	-0.768743	-0.625443	-0.63363	-0.727385	ENST00000515377.1
2.0695	0.546092	0.145136	0.205377	-0.403915	-0.871316	-0.801576	-0.889297	ENST00000458228.5
1.84249	0.603848	-0.0991673	0.835228	-0.771595	-0.786372	-0.815296	-0.809138	ENST00000371086.3
1.88696	-0.0747314	0.736577	0.618678	-0.781713	-0.787378	-0.798143	-0.800254	ENST00000602889.1
2.21653	0.548989	0.117015	-0.691039	-0.393648	-0.413277	-0.621115	-0.763452	ENST00000397057.6
1.78993	0.630038	0.604425	0.376439	-0.8538	-0.833828	-0.870438	-0.842767	ENST00000561486.1
1.45577	0.237945	-1.5083	-0.925518	-0.324316	-0.145704	-0.0406767	1.2508	ENST00000512359.1
1.82916	0.498469	0.669044	0.348952	-0.688852	-0.96289	-0.850266	-0.843618	ENST00000455336.2
1.95253	0.547646	0.0174472	0.597736	-0.855617	-0.943595	-0.513905	-0.802237	ENST00000609724.1
1.87359	0.733417	0.623535	-0.322646	-0.806813	-0.38623	-0.550541	-1.16432	ENST00000585184.1
2.13555	0.394844	0.564773	-0.441068	-0.592298	-0.705989	-0.706682	-0.649131	ENST00000606629.1
1.90139	0.269454	0.49294	0.607921	-0.875247	-0.713517	-0.777218	-0.905721	ENST00000624769.1
2.02211	0.250119	-0.506965	0.901214	-0.640886	-0.652089	-0.679173	-0.694326	ENST00000607611.1
1.88682	-0.223418	-0.771007	0.749635	0.670986	-0.771007	-0.771007	-0.771007	ENST00000592851.5
2.42286	-0.00154404	-0.471765	-0.172979	-0.431426	-0.21047	-0.606486	-0.528194	ENST00000621354.1
2.11874	0.425982	0.420963	-0.035583	-0.680396	-0.747105	-0.773523	-0.729078	ENST00000560404.2
1.8836	0.547333	0.504166	0.380054	-0.760152	-0.851668	-0.851668	-0.851668	ENST00000523101.1
1.3444	-0.386841	-0.50977	-0.426611	-0.444761	1.54051	-1.39701	0.280081	ENST00000527321.1
2.04231	0.246263	0.266163	0.533134	-0.772268	-0.882204	-0.641778	-0.791625	ENST00000505973.1
2.05216	0.679442	-0.688683	0.48536	-0.681089	-0.626261	-0.521845	-0.699087	ENST00000609401.5
2.0197	0.624133	0.280633	-0.733984	0.18428	-0.791587	-0.791587	-0.791587	ENST00000562681.1
1.99915	0.291603	-0.209966	0.84801	-0.642945	-0.755149	-0.768678	-0.762022	ENST00000635272.1
1.97816	0.349151	0.216773	0.630573	-0.791097	-0.815895	-0.789572	-0.778092	ENST00000614061.1
2.25102	-0.115441	0.475085	-0.583753	-0.498259	-0.39492	-0.958157	-0.175573	ENST00000607786.1
2.10238	-0.178607	-0.0350794	0.455545	-0.866676	-0.908883	-0.832275	0.2636	ENST00000444126.5
1.92992	0.366822	-0.101458	0.86951	-0.784944	-0.631874	-0.79937	-0.848603	ENST00000568928.2
1.43194	0.138407	-1.39926	0.605594	-0.194153	-1.39926	0.780252	0.0364784	ENST00000530201.1
1.86276	0.257458	0.307805	0.815657	-0.741645	-0.623547	-0.956761	-0.921723	ENST00000421894.1
1.83929	0.698947	0.121092	0.618106	-0.651983	-0.913903	-0.797648	-0.913903	ENST00000596816.1
1.94127	0.576826	0.377865	0.221737	-0.390709	-0.704699	-0.93151	-1.09078	ENST00000597450.1
1.95378	0.148693	0.0766815	0.886186	-0.733872	-0.667984	-0.854936	-0.808547	ENST00000602810.1
2.17433	-0.202913	-0.756899	-0.288352	0.726955	-0.258247	-0.637976	-0.756899	ENST00000623573.1
2.2952	0.201868	-0.124744	0.125969	-0.384759	-0.721637	-0.801772	-0.590123	ENST00000559505.1
1.95131	0.75168	0.31706	0.127978	-0.655026	-0.76082	-0.832138	-0.900048	ENST00000424528.2
2.34528	0.0569122	-0.235152	0.152359	-0.356392	-0.595521	-0.708913	-0.658569	ENST00000623435.1
2.07136	-0.938545	0.0912764	0.376366	0.12427	-1.23259	-0.352808	-0.139325	ENST00000439070.1
2.33834	-0.413847	-0.275892	-0.0874213	-0.714897	-0.755792	-0.354067	0.263575	ENST00000473136.4
2.40139	-0.478038	-0.353351	0.0999587	-0.0597323	-0.498995	-0.555614	-0.555614	ENST00000602316.1
1.80544	0.433603	0.654029	0.496967	-0.801457	-0.830182	-0.88643	-0.871972	ENST00000626200.2
2.2443	0.334351	0.19588	-0.0874216	-0.669191	-0.664476	-0.669865	-0.683573	ENST00000418344.1
2.26434	-0.209558	-0.122171	0.495403	-0.36918	-0.576045	-0.764043	-0.718749	ENST00000435608.1
0.824806	0.0124568	-0.626892	-0.459568	2.12987	-0.626892	-0.626892	-0.626892	ENST00000537659.5
2.13748	0.8584	-0.165287	-0.346837	-0.564947	-0.625598	-0.647746	-0.64546	ENST00000527847.5
2.39559	0.112638	-0.179257	-0.189929	-0.654016	-0.434867	-0.447644	-0.602514	ENST00000623971.3
2.12057	0.00639097	-0.608733	0.845337	-0.470434	-0.637544	-0.659164	-0.596424	ENST00000498361
2.42374	-0.474	-0.318443	-0.474	0.130952	-0.433632	-0.474	-0.380615	ENST00000332506.7
2.0517	-0.170974	-0.164411	0.946366	-0.486058	-0.743008	-0.82342	-0.610192	ENST00000602458.1
1.89633	0.342316	-0.354831	0.628877	-1.17504	-0.658303	0.260536	-0.939889	ENST00000447424.5
2.04457	-0.405084	0.19701	0.7447	-0.100858	-0.796107	-0.842113	-0.842113	ENST00000598146.1
2.47271	-0.256201	-0.375853	-0.375601	-0.337058	-0.373808	-0.377094	-0.377094	ENST00000529823.1
2.20879	0.157375	-0.221174	0.519842	-0.628897	-0.679602	-0.685719	-0.67062	ENST00000588561.1
2.31409	-0.379756	0.320149	-0.0401156	-0.198833	-0.628236	-0.702593	-0.684704	ENST00000518181.1
1.7726	-0.613032	0.438527	-0.276673	0.762009	-0.755811	0.104317	-1.43193	ENST00000619407.4
1.4353	-0.454585	-0.875482	-0.875482	1.21339	0.874989	-0.875482	-0.442649	ENST00000613867.4
1.96118	0.481651	0.662554	-0.288771	-0.678753	-0.7699	-0.231035	-1.13692	ENST00000432230.6
2.09889	-0.020856	-0.219649	0.796485	-0.659824	-0.934425	-0.387853	-0.672773	ENST00000437071.5
2.06215	-0.210143	0.592884	0.471039	-0.715025	-0.70299	-0.712345	-0.785566	ENST00000619338.1
2.00324	0.835141	0.220307	-0.117425	-0.568088	-0.858374	-0.656428	-0.858374	ENST00000626334.1
1.90691	-0.13846	-0.0144329	-0.0613384	-0.869407	-1.52771	0.388798	0.315646	ENST00000437190.1
0.856361	0.0101628	-1.02149	0.389028	0.0627484	-1.27008	-0.734242	1.70751	ENST00000510150.1
1.14189	0.21994	-1.25897	-0.0816934	0.599669	1.29575	-1.25897	-0.65761	ENST00000617573
2.17374	0.0474595	-0.816488	0.371548	-0.302038	-0.974649	-0.638349	0.138781	ENST00000420876.1
1.05457	-0.259706	-0.912459	-0.662347	1.69638	-0.788468	0.657679	-0.785645	ENST00000453601.5
2.27981	-0.287957	0.521005	-0.154004	-0.567607	-0.71258	-0.45964	-0.619021	ENST00000526795.1
2.26562	-0.0614245	-0.410685	0.547056	-0.525936	-0.551279	-0.540304	-0.72305	ENST00000565668.2
1.71025	0.290859	-0.130177	0.374167	-1.32105	-0.519853	0.729669	-1.13387	ENST00000575930.5
2.07603	0.199466	-0.491805	0.833262	-0.631488	-0.666177	-0.634287	-0.685	ENST00000617667.1
2.04879	0.0929931	0.808979	-0.046205	-0.735916	-0.720847	-0.605566	-0.842224	ENST00000421202.5
2.27894	0.287651	-0.0777238	-0.101737	-0.155308	-0.828318	-0.623776	-0.779727	ENST00000453790.1
0.938197	-0.00229677	-0.602219	-0.602219	2.0752	-0.602219	-0.602219	-0.602219	ENST00000515750.1
2.0243	0.892995	-0.177699	0.11337	-0.635199	-0.642192	-0.828018	-0.747556	ENST00000511497.5
2.05166	0.196179	-0.527314	0.865341	-0.519835	-0.549661	-0.798789	-0.717579	ENST00000619055.1
1.96549	0.756833	-0.0992143	0.307606	-0.291056	-0.973208	-0.693247	-0.973208	ENST00000512730.1
1.90453	0.592822	0.780894	-0.400581	-0.418455	-1.01519	-0.684825	-0.759189	ENST00000607496.1
1.97941	-0.37586	-0.514418	0.833537	0.40438	-0.699187	-0.858061	-0.769801	ENST00000618956
1.30923	0.0872218	-0.320607	-0.0996791	1.36933	-0.512082	-0.0958606	-1.73755	ENST00000447937.1
2.1141	0.908445	-0.361505	-0.294185	-0.412379	-0.572905	-0.557679	-0.823892	ENST00000410832
2.22562	-0.122871	-0.406809	0.660386	-0.485286	-0.491283	-0.71404	-0.665722	ENST00000594472.1
2.17411	0.322205	-0.12388	0.40148	-0.705539	-0.733985	-0.84897	-0.485419	ENST00000419624.1
1.81754	0.174411	-0.838752	-0.853037	0.555621	-0.811877	-0.817606	0.773699	ENST00000588180.5
1.73979	-1.46314	-0.0466041	-0.948464	0.395237	-0.159301	0.803658	-0.321177	ENST00000613137.1
2.07593	0.841583	-0.0900927	-0.021172	-0.671103	-0.688308	-0.685618	-0.761222	ENST00000622688.1
2.20996	0.062367	-0.95522	-0.176001	-0.216404	-0.179054	0.264316	-1.00996	ENST00000561521.1
2.10083	0.388843	-0.190096	0.573567	-0.650293	-0.752696	-0.741037	-0.729122	ENST00000604481.1
1.85613	0.526178	-0.365449	0.217502	-0.716755	-0.313012	0.335734	-1.54033	ENST00000543515.6
2.35916	0.211373	-0.289994	-0.0578402	-0.48776	-0.401032	-0.583706	-0.7502	ENST00000503882.1
1.96188	0.709578	-0.254308	0.550122	-0.548675	-0.867106	-0.666791	-0.8847	ENST00000418326.3
2.19943	0.322469	0.24013	-0.300513	-0.0743756	-0.788179	-0.8518	-0.747159	ENST00000418833.2
1.69824	0.63554	-0.0519854	0.740921	-0.11786	-1.16684	-1.23957	-0.498451	ENST00000507521.1
1.88076	0.678729	-0.403645	0.768282	-0.806415	-0.967464	-0.597874	-0.552377	ENST00000519726.2
1.55421	0.637134	-1.21818	0.0999497	-0.182959	-1.38441	-0.306196	0.800453	ENST00000509924.2
1.18613	-0.409675	-0.0738064	-0.441812	-0.99519	-0.197395	1.83722	-0.905471	ENST00000427796.5
2.08183	0.069045	-0.304773	0.847481	-0.586916	-0.575152	-0.733742	-0.797775	ENST00000563635.5
2.22832	-0.153235	-0.371227	0.3943	-0.178075	-0.981028	-0.845545	-0.0935107	ENST00000514696.1
1.04966	-0.0492462	-0.438036	-0.732592	1.35848	0.885752	-0.597463	-1.47656	ENST00000454968.5
2.02138	0.873353	-0.0524457	0.0056092	-0.585808	-0.498631	-0.85166	-0.911796	ENST00000625713.2
2.01062	0.605563	0.0705002	0.364763	-0.737133	-0.743278	-0.537741	-1.03329	ENST00000631190.1
2.00159	-0.494942	-0.77996	-0.404559	0.467571	-1.18846	0.564129	-0.165369	ENST00000412426.5
2.43927	-0.592932	-0.332259	-0.530626	-0.332001	-0.387964	-0.205814	-0.0576757	ENST00000433070.6
2.22767	-0.674073	-0.118108	-0.164319	0.142768	-1.00168	0.259392	-0.671649	ENST00000513560.6
1.47889	-0.270154	0.418702	-0.309503	0.278568	-0.0566903	0.495493	-2.03531	ENST00000414676.5
1.98294	0.524696	-0.53936	0.528687	0.0200971	-0.578085	-1.03198	-0.906995	ENST00000619688.1
0.909376	0.130193	0.00973645	-0.0510068	1.32395	-2.08113	0.0215198	-0.262632	ENST00000567257.5
2.06229	-0.215965	-0.262966	0.826122	-0.381301	-0.909564	-0.140771	-0.977844	ENST00000624682.1
1.51521	-1.24029	-0.639341	0.626872	1.16011	-0.554982	-0.842381	-0.0252035	ENST00000454935.1
1.88903	0.618381	0.424994	0.371989	-0.832036	-0.817007	-0.839509	-0.815845	ENST00000554360.5
1.96029	0.533313	0.185348	0.522936	-0.80168	-0.810577	-0.825061	-0.76457	ENST00000618966.1
1.52205	0.520703	-1.99886	0.0958621	0.304019	0.143976	-0.047186	-0.540562	ENST00000428597.5
1.1627	-0.813904	-0.165231	-0.302578	1.78137	0.145298	-0.764836	-1.04282	ENST00000496975.2

## Sheet: annotated lncRNA cluster 8
chr_unt	chr_30min	chr_3h	chr_24h	sol_unt	sol_30min	sol_3h	sol_24h	Transcript ID
1.18466	1.9814	-0.527676	-0.527676	-0.527676	-0.527676	-0.527676	-0.527676	ENST00000624876.1
1.26446	1.71872	0.399049	-0.676446	-0.676446	-0.676446	-0.676446	-0.676446	ENST00000611856.1
1.44121	1.09496	-0.720014	1.06389	-0.720014	-0.720014	-0.720014	-0.720014	ENST00000547084.1
1.86289	0.852108	0.488131	0.000158482	-0.800823	-0.800823	-0.800823	-0.800823	ENST00000607181.1
0.909009	1.82748	-0.686005	0.693532	-0.686005	-0.686005	-0.686005	-0.686005	ENST00000606165.5
1.56104	0.702012	0.516839	0.787939	-0.891958	-0.891958	-0.891958	-0.891958	ENST00000468377.1
1.33542	1.87148	-0.537015	-0.521824	-0.537015	-0.537015	-0.537015	-0.537015	ENST00000616251.1
1.81283	1.40857	-0.5369	-0.5369	-0.5369	-0.5369	-0.5369	-0.5369	ENST00000534441.5
1.42298	1.45806	-0.701215	0.625025	-0.701215	-0.701215	-0.701215	-0.701215	ENST00000573950.5
0.972258	1.73943	0.719557	-0.332246	-0.77475	-0.77475	-0.77475	-0.77475	ENST00000568080.1
1.70119	0.978124	0.495973	0.207205	-0.845623	-0.845623	-0.845623	-0.845623	ENST00000459742.1
1.2333	1.86275	0.0229719	-0.399432	-0.679898	-0.679898	-0.679898	-0.679898	ENST00000628368.1
1.46353	1.70461	-0.624552	-0.0453773	-0.624552	-0.624552	-0.624552	-0.624552	ENST00000498758
1.37948	1.58424	-0.687454	0.47355	-0.687454	-0.687454	-0.687454	-0.687454	ENST00000510850.1
0.881622	2.0874	-0.609776	0.0798624	-0.609776	-0.609776	-0.609776	-0.609776	ENST00000423075.1
1.44928	1.75251	-0.5968	-0.217793	-0.5968	-0.5968	-0.5968	-0.5968	ENST00000613130.1
1.2686	1.72977	0.290774	-0.311069	-0.744519	-0.744519	-0.744519	-0.744519	ENST00000433624.1
1.15674	1.79458	0.116143	0.0474568	-0.778731	-0.778731	-0.778731	-0.778731	ENST00000455124.2
1.80254	1.42094	-0.537246	-0.537246	-0.537246	-0.537246	-0.537246	-0.537246	ENST00000625763.1
1.06005	1.67043	-0.185859	0.676457	-0.805269	-0.805269	-0.805269	-0.805269	ENST00000634951.1
1.58121	0.953499	0.760701	0.160686	-0.864023	-0.864023	-0.864023	-0.864023	ENST00000560461.1
1.87282	0.932752	-0.365161	0.530967	-0.742843	-0.742843	-0.742843	-0.742843	ENST00000592440.1
1.62972	1.34554	0.397727	-0.391836	-0.745288	-0.745288	-0.745288	-0.745288	ENST00000451832.1
1.58639	1.15246	-0.450922	0.77691	-0.766208	-0.766208	-0.766208	-0.766208	ENST00000501016.2
1.4616	1.38699	0.667705	-0.57276	-0.735884	-0.735884	-0.735884	-0.735884	ENST00000595955.1
1.47423	1.54191	0.0502853	0.0596445	-0.781517	-0.781517	-0.781517	-0.781517	ENST00000574560.1
1.96259	0.897109	0.255647	-0.103823	-0.75288	-0.75288	-0.75288	-0.75288	ENST00000559904.1
1.43571	1.55072	0.231961	-0.0719624	-0.786608	-0.786608	-0.786608	-0.786608	ENST00000553732.1
1.10147	1.44087	0.0722817	0.844754	-0.864844	-0.864844	-0.864844	-0.864844	ENST00000419347.1
1.88105	1.14271	0.0476408	-0.152216	-0.729797	-0.729797	-0.729797	-0.729797	ENST00000244820.2
1.40375	1.19172	1.00686	-0.708669	-0.723415	-0.723415	-0.723415	-0.723415	ENST00000623273.1
1.92248	0.921623	-0.173639	0.359564	-0.757506	-0.757506	-0.757506	-0.757506	ENST00000503034.1
1.78799	1.26028	0.055768	-0.143592	-0.740111	-0.740111	-0.740111	-0.740111	ENST00000451302.6
1.71639	1.33673	0.00299872	-0.046122	-0.752499	-0.752499	-0.752499	-0.752499	ENST00000410146
1.82706	0.982811	0.0268413	0.364687	-0.800349	-0.800349	-0.800349	-0.800349	ENST00000609771.1
1.41787	1.62192	-0.383992	0.269303	-0.731275	-0.731275	-0.731275	-0.731275	ENST00000466709
1.84011	1.17553	0.180662	-0.285738	-0.727641	-0.727641	-0.727641	-0.727641	ENST00000524042.1
1.34213	1.52427	-0.325992	0.579402	-0.779953	-0.779953	-0.779953	-0.779953	ENST00000614413
1.87445	1.2704	-0.168301	-0.354899	-0.655411	-0.655411	-0.655411	-0.655411	ENST00000606482.1
1.20888	1.28235	0.153026	0.87752	-0.880444	-0.880444	-0.880444	-0.880444	ENST00000486087
1.97357	1.07713	-0.331022	-0.0103299	-0.677336	-0.677336	-0.677336	-0.677336	ENST00000423914.1
1.51752	0.816182	0.468324	0.778667	-0.895173	-0.895173	-0.895173	-0.895173	ENST00000620377.1
1.68588	1.15709	0.475488	-0.104818	-0.80341	-0.80341	-0.80341	-0.80341	ENST00000531215.1
1.15821	1.54374	0.216875	0.520577	-0.859851	-0.859851	-0.859851	-0.859851	ENST00000623458.1
1.39322	1.53067	-0.273316	0.464334	-0.778728	-0.778728	-0.778728	-0.778728	ENST00000606527.1
1.61716	1.46797	0.0710395	-0.199926	-0.739061	-0.739061	-0.739061	-0.739061	ENST00000422681.1
1.49334	1.16456	0.25082	0.570186	-0.869727	-0.869727	-0.869727	-0.869727	ENST00000429843.1
2.04733	1.05889	-0.30919	-0.412627	-0.5961	-0.5961	-0.5961	-0.5961	ENST00000452802.5
1.12063	1.26301	0.746478	0.516687	-0.911701	-0.911701	-0.911701	-0.911701	ENST00000424887.1
1.88212	1.0195	0.253166	-0.0916284	-0.765791	-0.765791	-0.765791	-0.765791	ENST00000620572.1
1.57592	1.11829	0.34307	0.4136	-0.86272	-0.86272	-0.86272	-0.86272	ENST00000470970
1.79851	0.87329	0.0532505	0.555793	-0.820211	-0.820211	-0.820211	-0.820211	ENST00000433186.1
1.68222	1.0057	0.644877	-0.0208484	-0.831508	-0.831508	-0.831508	-0.817425	ENST00000564407.2
1.39363	0.97056	0.752271	0.510333	-0.916137	-0.916137	-0.916137	-0.878378	ENST00000612810
0.69905	1.81482	0.537104	0.313857	-0.845943	-0.845943	-0.845943	-0.826998	ENST00000363848
2.03254	0.999866	-0.165194	-0.245012	-0.727852	-0.727852	-0.727852	-0.438646	ENST00000437244.6
0.704353	1.84852	-0.26603	0.78097	-0.833599	-0.833599	-0.833599	-0.567018	ENST00000561624.2
1.71918	0.704034	0.358398	0.657948	-0.909683	-0.909683	-0.909683	-0.710515	ENST00000595644.1
1.26927	1.45805	0.633406	-0.00450084	-0.900795	-0.900795	-0.900795	-0.653845	ENST00000425648.1
1.56744	1.14259	0.144493	0.550945	-0.885385	-0.885385	-0.885385	-0.749317	ENST00000503179.5
1.2532	1.25567	-0.724645	1.11039	-0.724645	-0.724645	-0.720678	-0.724645	ENST00000610067.5
1.11292	1.92793	-0.0366232	-0.164541	-0.712981	-0.712981	-0.700745	-0.712981	ENST00000624456.1
1.27206	1.8003	-0.132837	-0.0260393	-0.733955	-0.733955	-0.711614	-0.733955	ENST00000585495.1
1.77441	0.966696	-0.594269	0.716312	-0.72628	-0.72628	-0.684306	-0.72628	ENST00000623128.1
1.41986	1.17257	0.730061	0.167944	-0.885761	-0.885761	-0.833157	-0.885761	ENST00000631594.1
0.918714	1.73074	0.502133	0.226341	-0.876799	-0.876799	-0.798292	-0.826033	ENST00000514884.1
0.875067	1.85147	-0.759546	0.63023	-0.759546	-0.759546	-0.318581	-0.759546	ENST00000503625.1
1.80284	0.827582	0.322025	0.396505	-0.841102	-0.841102	-0.835061	-0.831691	ENST00000530572.1
1.72597	1.38335	-0.131605	-0.124357	-0.770481	-0.770481	-0.541912	-0.770481	ENST00000511707.5
1.40718	1.59114	0.372169	-0.774403	-0.774403	-0.774403	-0.490983	-0.556292	ENST00000427108.5
1.75207	0.73903	0.668532	0.230901	-0.87636	-0.87636	-0.761452	-0.87636	ENST00000571113.1
0.949925	1.3947	-0.532375	0.855097	-1.06288	-1.06288	0.33408	-0.875676	ENST00000518704.1
1.0499	1.81299	0.433864	-0.213293	-0.77574	-0.765889	-0.766095	-0.77574	ENST00000616822.1
1.71664	0.723151	0.457398	0.566638	-0.874519	-0.864092	-0.850698	-0.874519	ENST00000623243.1
1.53499	1.34059	0.357843	0.0614587	-0.83603	-0.803415	-0.83603	-0.819407	ENST00000624645.1
1.33035	1.68147	-0.733725	0.187384	-0.833391	-0.645637	-0.153064	-0.833391	ENST00000502645.2
1.99792	0.886972	0.347998	-0.596425	-0.683326	-0.586488	-0.683326	-0.683326	ENST00000491615
1.72455	1.43617	-0.507613	-0.0881577	-0.76734	-0.702998	-0.458446	-0.636167	ENST00000596923.1
1.68767	1.41372	-0.0147142	-0.184708	-0.782237	-0.651358	-0.686134	-0.782237	ENST00000445861.3
1.68319	0.862153	0.588766	0.297111	-0.929319	-0.897804	-0.929319	-0.674779	ENST00000445310.1
1.7917	0.775573	0.20137	0.582328	-0.848428	-0.805692	-0.848428	-0.848428	ENST00000561507.1
1.32048	1.63912	0.000224649	0.216164	-0.805091	-0.764222	-0.801579	-0.805091	ENST00000551941.1
1.84474	1.22725	-0.0608315	-0.135047	-0.733714	-0.70355	-0.733714	-0.705131	ENST00000424982.1
1.76875	0.985884	0.599865	-0.190195	-0.796469	-0.774895	-0.796469	-0.796469	ENST00000479462
1.78187	1.04469	-0.17336	0.478714	-0.840209	-0.792894	-0.840209	-0.658601	ENST00000461450
0.987363	1.99332	-0.0533504	-0.0812048	-0.773359	-0.681056	-0.773359	-0.618351	ENST00000455709.1
1.68688	1.15653	-0.240525	0.533328	-0.842116	-0.693185	-0.758793	-0.842116	ENST00000624499.1
0.708231	0.923108	0.0242637	-0.305648	-1.08601	-0.829001	1.6103	-1.04525	ENST00000521467.5
1.41804	1.06725	0.82157	0.2277	-0.886226	-0.878727	-0.886226	-0.883381	ENST00000621778.1
1.44274	0.989957	0.41875	0.734803	-0.922243	-0.819517	-0.922243	-0.922243	ENST00000520849.5
1.62308	1.33054	0.229391	0.0057467	-0.805588	-0.776741	-0.805588	-0.800842	ENST00000412393.5
1.17494	1.64682	-0.246753	0.53654	-0.958959	-0.780507	-0.47549	-0.896586	ENST00000533941.1
1.48932	1.12223	-0.913111	0.849788	-0.913111	-0.222412	-0.913111	-0.499595	ENST00000632058.1
0.869232	1.89033	-0.80017	-0.80017	-0.80017	0.300306	0.140816	-0.80017	ENST00000522193.1
1.89378	1.24317	-0.146006	-0.45022	-0.758432	-0.656659	-0.517253	-0.608382	ENST00000598092.2
1.87034	0.928961	0.0715875	0.313232	-0.822303	-0.781474	-0.786922	-0.793416	ENST00000635495.1
1.34944	1.12217	0.100976	0.922949	-0.895742	-0.828404	-0.895742	-0.875645	ENST00000430188.1
1.42662	1.13674	-0.0398928	0.835493	-0.952389	-0.501797	-0.952389	-0.952389	ENST00000558607.1
1.39233	1.16809	0.226184	0.730448	-0.937159	-0.87808	-0.764658	-0.937159	ENST00000602618.1
1.1613	1.64115	0.576213	-0.854164	-0.899894	-0.278139	-0.446569	-0.899894	ENST00000508424.5
1.71109	0.833538	0.354082	0.54121	-0.884854	-0.851039	-0.851673	-0.852358	ENST00000618736.1
1.10217	1.41561	0.771379	-0.752425	-1.28449	-0.0916199	-0.20067	-0.95996	ENST00000415129.1
1.39085	1.53714	0.358884	-0.101745	-0.874778	-0.754305	-0.681271	-0.874778	ENST00000560268.2
1.72543	1.23554	-0.364948	0.171367	-1.04756	-0.695073	-0.174608	-0.850158	ENST00000571143.1
1.18859	0.566139	-0.412982	-0.708704	-1.21683	0.976065	0.824546	-1.21683	ENST00000548322.1
1.34152	1.08592	0.853424	0.189281	-1.01084	-0.437622	-1.01084	-1.01084	ENST00000556556.1
0.906294	1.96232	-0.652769	0.0993287	-1.00592	0.0113259	-0.723596	-0.596983	ENST00000554409.1
1.46209	1.57203	0.220658	-0.35684	-0.97179	-0.498713	-0.674284	-0.753151	ENST00000452532.1
1.45712	1.17808	0.899809	-0.337011	-0.833001	-0.717978	-0.824541	-0.822473	ENST00000621223.1
1.65729	1.07307	0.175033	0.457897	-0.939438	-0.698925	-0.824709	-0.900223	ENST00000635346.1
0.531504	0.614258	-0.00650115	-1.23415	-1.46534	0.746873	1.35039	-0.537036	ENST00000458733.5
0.89104	2.13912	-0.56288	-0.56288	-0.562589	-0.56288	-0.216527	-0.56241	ENST00000424044.1
1.02034	1.69832	0.287443	0.367554	-0.890648	-0.756545	-0.88492	-0.841544	ENST00000622680.1
1.40518	1.28646	0.128388	0.623567	-0.873156	-0.845387	-0.872258	-0.852793	ENST00000623261.1
1.53804	0.978358	0.607983	0.416361	-0.889671	-0.885175	-0.880789	-0.885107	ENST00000602510.1
1.85421	0.903375	0.608749	-0.378354	-0.740094	-0.749297	-0.749297	-0.749297	ENST00000629461.1
1.5502	1.55158	-0.227482	0.0471905	-0.748467	-0.753363	-0.715233	-0.704419	ENST00000424630.1
1.66791	1.11199	0.170781	0.393666	-0.811008	-0.852603	-0.852603	-0.828136	ENST00000605385.1
1.82044	1.06301	0.496603	-0.632572	-0.694294	-0.747348	-0.563281	-0.742557	ENST00000619686.1
1.81221	0.864078	0.69196	-0.253537	-0.783021	-0.788727	-0.788727	-0.754235	ENST00000419889.1
1.06704	1.54315	0.359617	-0.718908	-0.970209	0.519406	-0.863396	-0.936703	ENST00000430626.1
1.48449	1.5718	-0.206287	0.136135	-0.782067	-0.584861	-0.809609	-0.809609	ENST00000620859.4
1.11861	1.82134	-0.14867	0.265483	-0.75352	-0.789124	-0.724996	-0.789124	ENST00000540811.5
1.54303	1.38176	0.161598	0.171843	-0.817499	-0.805612	-0.812095	-0.823018	ENST00000568686.1
1.60841	1.00087	0.389805	0.480992	-0.879076	-0.872006	-0.870322	-0.85868	ENST00000602578.1
1.29616	1.34758	-0.280094	0.737548	-1.07311	-0.244086	-0.693136	-1.09086	ENST00000436293.6
1.30608	1.38894	0.0714017	0.656322	-0.844863	-0.859754	-0.848306	-0.869812	ENST00000512693.1
1.32208	0.967868	0.636662	0.709501	-0.714619	-1.03324	-0.793112	-1.09514	ENST00000630447.1
1.24236	1.47548	0.718246	-0.42784	-0.835407	-0.321521	-0.744514	-1.1068	ENST00000441399.2
1.86364	0.927975	0.142033	0.272875	-0.779911	-0.808871	-0.808871	-0.808871	ENST00000568648.1
1.6039	0.952111	0.349581	0.588557	-0.880194	-0.878366	-0.867198	-0.868387	ENST00000623342.1
1.85505	0.782226	0.410817	0.241425	-0.832124	-0.755941	-0.785458	-0.915993	ENST00000449314.5
1.81832	1.25566	-0.289573	0.0635295	-0.708934	-0.719168	-0.736494	-0.683336	ENST00000607036.1
1.50983	0.915378	0.361362	0.768968	-0.891066	-0.888692	-0.879179	-0.896597	ENST00000584036.1
1.99219	1.04268	-0.0982445	-0.181969	-0.744234	-0.666865	-0.677598	-0.665958	ENST00000607412.1
1.90812	1.14593	-0.0225489	-0.223165	-0.61386	-0.753734	-0.640398	-0.800348	ENST00000599810.1
1.52342	1.06875	0.636298	0.263596	-0.871694	-0.921683	-0.777009	-0.921683	ENST00000572358.1
1.99024	1.10066	-0.0980886	-0.482303	-0.543967	-0.662373	-0.662373	-0.64179	ENST00000364331
1.46787	1.09827	-0.179951	0.333523	0.0525904	-1.31798	-1.31798	-0.136343	ENST00000641650
1.00775	1.96131	-0.184701	0.0876123	-0.558598	-0.771123	-0.771123	-0.771123	ENST00000635333.1
1.50727	0.911715	0.12839	0.927915	-0.86864	-0.869525	-0.868747	-0.868377	ENST00000512856.1
1.94834	0.924742	0.164511	-0.0467541	-0.806016	-0.605241	-0.62239	-0.957193	ENST00000484698.5
0.981065	1.5482	0.332688	0.616909	-0.846841	-1.1101	-0.616479	-0.905443	ENST00000548687.5
0.701996	1.34765	0.0227781	-0.833825	-1.0481	0.61586	0.643806	-1.45017	ENST00000414157.1
1.76482	0.774858	0.559803	0.296506	-0.857455	-0.843343	-0.833186	-0.862004	ENST00000433228.1
1.26519	1.64153	0.418201	-0.214943	-0.55568	-0.851432	-0.851432	-0.851432	ENST00000569334.1
1.08832	1.62674	-0.092685	0.512329	-0.944342	-0.809703	-0.24439	-1.13626	ENST00000442941.1
0.585444	1.87352	0.457063	0.386483	-0.69519	-0.99009	-0.714739	-0.90249	ENST00000575034.5
1.37225	1.25589	0.202392	0.664426	-0.895994	-0.895859	-0.879945	-0.823156	ENST00000513207.2
1.97666	0.90236	0.100801	0.0297276	-0.703621	-0.772566	-0.766948	-0.76641	ENST00000505668.1
1.43324	1.37967	-0.0789706	-0.933986	-0.990906	0.156761	0.10484	-1.07065	ENST00000449449.6
1.78642	0.790247	0.153834	0.591862	-0.695864	-0.797401	-1.00774	-0.821358	ENST00000499178.2
1.77687	1.27824	-0.729792	-0.268198	-0.840173	-0.522374	-0.785648	0.0910703	ENST00000442417.5
0.759638	1.79574	0.238433	0.565525	-0.847681	-0.830347	-0.831494	-0.849813	ENST00000530663.1
0.964309	1.37035	0.990445	0.225444	-0.950073	-0.908942	-0.823323	-0.868206	ENST00000599320.2
1.97155	1.07649	-0.112148	-0.262765	-0.417868	-0.758227	-0.713258	-0.783769	ENST00000500779.2
1.56342	0.691449	-0.315542	0.144329	-1.5188	0.367565	0.268859	-1.20127	ENST00000504032.1
1.79656	0.958012	0.401528	0.116053	-0.860113	-0.788939	-0.79701	-0.826095	ENST00000519805.1
0.975438	1.35	0.858324	0.440078	-0.929939	-0.809607	-0.934539	-0.949751	ENST00000611793.1
1.34902	0.980912	-0.491862	-1.18432	-0.866121	1.1172	-0.164524	-0.7403	ENST00000430428.1
1.56279	1.22385	-0.290756	0.621121	-0.46298	-0.952088	-0.952088	-0.749845	ENST00000418927.1
1.87274	1.02818	0.428537	-0.539699	-0.591135	-0.732876	-0.732876	-0.732876	ENST00000422178.1
1.51759	1.19404	0.566013	-0.196975	-1.16615	-0.914065	-0.828975	-0.171475	ENST00000587536.5
0.961946	1.97453	-0.723985	0.177777	-0.218315	-0.723985	-0.723985	-0.723985	ENST00000523411.1
0.997499	0.496007	-0.784503	-0.953796	-1.07844	0.677433	-0.7733	1.4191	ENST00000602520.5
0.527268	1.6553	-0.192299	0.668808	-1.13827	0.0986846	-0.146088	-1.47341	ENST00000428809.5
1.85577	1.03064	-0.0004871	0.212526	-0.888198	-0.797055	-0.592595	-0.820597	ENST00000559298.5
1.48542	1.07648	-0.355032	0.958125	-0.617519	-0.749018	-0.774513	-1.02394	ENST00000613495.1
1.67191	0.876342	0.570493	0.320864	-0.927843	-0.978777	-0.681662	-0.851328	ENST00000621925.1
1.69702	1.02276	0.495773	0.131467	-0.807844	-0.897595	-0.769076	-0.8725	ENST00000435368.1
1.7795	0.936214	-0.0601147	0.572156	-0.746364	-0.879447	-0.879447	-0.722496	ENST00000518605.1
1.14377	1.27556	0.265022	0.891471	-0.850238	-0.905021	-0.927918	-0.892637	ENST00000560231.1
1.93076	1.04768	-0.3605	-0.541544	0.17358	-0.824959	-0.824959	-0.600055	ENST00000522357.1
1.36753	1.11445	-0.0150042	0.96704	-0.875733	-0.864436	-0.803727	-0.890125	ENST00000360902.1
1.62834	0.880013	0.576895	0.41504	-0.817699	-0.861162	-0.910243	-0.911183	ENST00000414659.5
0.765814	1.95193	0.474905	-0.241998	-0.781805	-0.474301	-0.693223	-1.00132	ENST00000445990.1
1.30482	1.35965	0.46167	-0.727449	-1.0007	-0.645146	0.332607	-1.08546	ENST00000482799.2
1.06549	1.64901	0.734981	-0.270076	-0.743358	-0.794706	-0.796132	-0.845211	ENST00000564352.1
1.52577	1.17016	0.555014	0.0978239	-0.865191	-1.07456	-0.493279	-0.915743	ENST00000532453.1
1.80984	0.99499	0.164799	0.269401	-0.736756	-0.786433	-0.831568	-0.884275	ENST00000558499.2
1.94093	1.03595	0.121453	-0.236433	-0.639155	-0.815721	-0.815721	-0.591301	ENST00000578035.1
1.62081	0.937852	0.732989	0.135279	-0.862464	-0.824594	-0.854479	-0.885389	ENST00000625484.1
1.89649	0.942861	-0.0554391	0.31785	-0.71422	-0.792237	-0.794867	-0.800432	ENST00000613543.1
1.28821	1.40784	-0.468004	0.860452	-0.862693	-0.698015	-0.747121	-0.78067	ENST00000458492.1
0.861388	1.97266	-0.870778	-0.870778	0.1492	-0.205823	-0.870778	-0.165085	ENST00000597049.1
0.82903	1.5926	0.526499	0.591055	-0.962593	-0.909798	-0.777004	-0.889791	ENST00000570677.1
1.34715	0.946305	0.404133	0.921004	-0.941813	-0.934303	-0.86592	-0.876562	ENST00000568479.1
0.796602	1.77245	0.275407	0.537339	-0.851872	-0.837802	-0.849958	-0.842165	ENST00000623917.1
1.1315	1.53739	-1.10001	-0.636906	-0.554818	0.829412	-0.511617	-0.694954	ENST00000591334.5
1.61229	1.40358	0.121379	-0.175753	-0.986808	-0.590341	-0.463751	-0.920598	ENST00000582755.1
1.43851	1.2604	0.823458	-0.34239	-0.870292	-0.845477	-0.767901	-0.696309	ENST00000635600.1
0.602559	1.71084	0.430809	0.501173	-0.461004	-0.368726	-1.26713	-1.14852	ENST00000500358.6
1.43083	1.324	-0.090811	0.656577	-0.777517	-0.852136	-0.852136	-0.838809	ENST00000623639.1
1.46431	1.16241	0.610212	0.257379	-0.954007	-0.791247	-0.883847	-0.865215	ENST00000560395.5
1.75078	1.05656	0.533325	-0.626156	-0.42569	-1.12806	-0.665707	-0.495046	ENST00000470313.5
0.92625	1.57025	0.82894	-0.140801	-0.915937	-0.297401	-0.76313	-1.20817	ENST00000425554.1
1.24394	0.788682	0.220606	0.675456	-1.40674	0.508406	-0.898692	-1.13166	ENST00000588658.1
1.25196	1.3256	-0.0613745	0.787788	-0.727242	-1.20564	-0.939144	-0.431947	ENST00000602323.1
1.44875	1.64352	-1.03026	-0.29835	-0.42031	-0.717007	-0.0280361	-0.59831	ENST00000423737.5
0.599229	1.33808	-0.665823	0.282673	0.0961866	0.957667	-1.30401	-1.30401	ENST00000552634.1
0.785531	1.72118	-0.0381691	0.831806	-0.792835	-0.839065	-0.870471	-0.797981	ENST00000562409.1
1.31068	0.913819	-0.413724	-0.432979	-1.00013	1.15998	-1.29818	-0.239456	ENST00000506862.1
0.783644	1.67103	0.780641	0.196557	-0.831856	-0.855782	-0.875454	-0.868776	ENST00000582141.5
1.56759	1.48421	0.0920138	-0.204983	-0.517739	-0.629861	-0.996304	-0.794925	ENST00000530960.1
1.7323	0.988249	0.744015	-0.472382	-0.785769	-0.778862	-0.676286	-0.751261	ENST00000614966.1
0.857182	1.48012	1.01904	-0.201595	-0.280206	-0.6415	-1.1944	-1.03864	ENST00000433544.1
1.41583	0.828795	0.511283	0.850504	-0.677633	-0.916564	-1.00611	-1.00611	ENST00000583267.1
1.65114	1.36352	-0.162629	0.0972131	-0.736694	-0.62054	-0.49299	-1.09902	ENST00000606219.1
1.84722	0.820146	0.317389	0.307969	-0.771894	-0.830712	-0.793077	-0.897041	ENST00000330825.3
0.979279	1.75489	0.409094	0.176145	-0.784368	-0.784313	-0.86933	-0.881399	ENST00000429053.1
0.828865	0.470227	-0.171591	0.206551	-2.27183	-0.296384	0.684641	0.549522	ENST00000419895.3
0.760838	1.74754	0.540377	0.347418	-1.0786	-0.749879	-0.786419	-0.781273	ENST00000425884.5
1.47637	1.66108	-0.230475	-0.387969	-0.286223	-0.475268	-0.827443	-0.930074	ENST00000412571.1
0.763387	1.70635	0.616987	0.369946	-0.838523	-0.867811	-0.871756	-0.87858	ENST00000400282.6
0.814005	1.64791	0.549229	0.495579	-0.884286	-0.871003	-0.866306	-0.885126	ENST00000604052.1
1.93401	1.14077	-0.034201	-0.335231	-0.761939	-0.595612	-0.697378	-0.650423	ENST00000513853.5
1.50808	0.938181	0.0974359	0.863732	-0.49951	-1.02962	-1.02962	-0.848685	ENST00000584276.1
1.21517	1.47231	-0.437111	0.798014	-0.393241	-0.961551	-0.931679	-0.761917	ENST00000446192.1
1.14117	1.44012	0.790504	-0.0349487	-1.07987	-0.669594	-0.545403	-1.04198	ENST00000447423.2
1.31324	1.41337	0.629833	-0.139196	-1.15387	-0.885933	-0.427061	-0.750379	ENST00000608176.5
1.36436	1.15508	-0.781368	1.02449	-0.556356	-0.612865	-0.488709	-1.10463	ENST00000510469.2
1.15302	1.84657	-0.143253	-0.062812	-0.538419	-0.870173	-0.353279	-1.03166	ENST00000449680.5
1.77039	1.18814	-0.372842	0.360264	-0.634446	-0.747565	-0.760487	-0.803452	ENST00000313495.6
2.05054	0.996994	-0.302273	-0.349787	-0.443979	-0.754983	-0.82699	-0.36952	ENST00000454572.1
0.582945	0.530155	-0.840761	-0.0795597	-0.394779	-0.509637	-1.22486	1.9365	ENST00000581117.1
0.786232	2.09912	-0.545209	0.197786	-0.521291	-0.626786	-0.628907	-0.760945	ENST00000582251.1
1.05401	1.61375	0.0798801	0.639731	-0.824641	-0.854244	-0.854244	-0.854244	ENST00000457043.1
1.69552	0.838381	-0.164631	0.868749	-0.74156	-0.741642	-0.898199	-0.856619	ENST00000623886.1
1.16928	0.614227	-1.28188	0.34197	0.935004	-0.072681	-1.61478	-0.0911374	ENST00000526112.1
1.72903	1.10267	-0.0968277	0.0138309	-0.614046	-0.536834	-0.149583	-1.44824	ENST00000429315.3
1.37862	1.2175	0.567561	0.367983	-0.824034	-1.0498	-0.87501	-0.782826	ENST00000606723.2
0.877968	1.23659	-0.556056	-0.917701	1.42388	-0.917701	-0.470434	-0.676549	ENST00000523050.1
1.55639	1.41446	-0.211959	-0.548245	0.0774658	-0.509938	-0.45062	-1.32755	ENST00000518143.1
0.424161	1.13432	-0.219296	-0.128519	1.46581	-0.613139	-0.393073	-1.67026	ENST00000499522.6
1.03065	1.07087	-0.190226	0.654903	0.67936	-0.59662	-1.32447	-1.32447	ENST00000507644.2
0.958165	1.88405	-0.377896	-0.224087	-0.207213	0.0986919	-0.980702	-1.15101	ENST00000542314.5
1.18868	1.33471	-0.240033	0.760442	0.0136255	-0.974739	-0.882249	-1.20043	ENST00000426023.1
1.01117	1.28774	-0.178992	0.923188	-1.41705	0.0609578	-0.852797	-0.834225	ENST00000485162.5
1.10593	1.22977	0.770672	0.548751	-0.77516	-0.961998	-0.914798	-1.00317	ENST00000614615.1
1.44842	1.39108	-0.191403	0.573281	-0.837309	-0.793877	-0.740253	-0.849937	ENST00000366185.2
1.56446	1.35891	-0.102395	0.30699	-0.795001	-0.513362	-0.751559	-1.06804	ENST00000591629.1
1.26163	1.21523	0.659015	0.454048	-0.957571	-0.764875	-0.783145	-1.08433	ENST00000563328.4
2.03862	1.07791	-0.412992	-0.4999	-0.515738	-0.728683	-0.431354	-0.527866	ENST00000502759.1
1.63402	0.810168	-0.723338	-0.844619	-0.00156635	-0.958641	0.912192	-0.828211	ENST00000520432.1
0.760794	1.59786	0.65536	0.0737647	-0.585795	-0.0164333	-1.22429	-1.26126	ENST00000424761.1
1.42806	1.43222	-0.138441	0.51416	-0.787408	-0.751012	-0.870288	-0.827296	ENST00000444244.1
0.673978	1.80349	0.409916	0.0996915	-1.1789	-1.12653	-0.00616354	-0.675491	ENST00000521369.2
1.52648	1.15699	-0.0070169	0.691735	-0.830646	-0.741638	-0.902588	-0.893318	ENST00000562262.1
1.34744	1.25034	0.819623	0.00315609	-0.836766	-0.779965	-0.818678	-0.985147	ENST00000553108.1
1.8426	1.33824	-0.408899	-0.584745	-0.436414	-0.346637	-0.637331	-0.766816	ENST00000446355.2
1.85131	0.999473	-0.0302757	0.0345419	-0.33141	-1.2385	-0.416623	-0.868511	ENST00000456943.6
1.61323	0.898164	-0.786638	0.236641	-0.964976	0.715671	-0.796976	-0.915119	ENST00000609424.1
1.3771	1.56304	0.0470503	0.0501445	-0.978556	-1.07733	-0.323494	-0.657962	ENST00000607353.1
0.95056	1.63597	0.231188	0.277678	-0.0855665	-1.41381	-0.728483	-0.867532	ENST00000607531.5
0.894435	0.550847	-1.40398	-0.759431	-0.706209	-0.376849	1.63741	0.163774	ENST00000430296.5
1.2463	1.37987	0.0993579	0.255402	-0.48428	-0.239898	-0.567543	-1.68921	ENST00000625758.2
1.40224	1.27884	0.334867	0.469978	-0.770405	-0.886482	-0.995802	-0.833237	ENST00000546699.1
0.410632	0.810154	-1.06744	-0.106282	0.359716	1.11385	0.35729	-1.87792	ENST00000607797.5
1.44743	1.11176	0.83035	0.0374707	-0.698063	-0.836576	-0.959362	-0.933014	ENST00000456917.1
0.910783	1.3384	0.8244	0.365132	-0.424694	-1.24885	-1.24885	-0.516311	ENST00000431985.5
0.949755	2.01081	-0.100891	-0.206005	-0.360757	-0.793153	-0.506868	-0.992892	ENST00000510234.5
1.66389	1.26976	0.0962126	0.166627	-0.69376	-0.907228	-0.747931	-0.847575	ENST00000524045.6
1.47021	0.908369	-0.295346	0.492543	-0.962195	-0.50216	0.415868	-1.52729	ENST00000602596.1
1.34713	1.72459	0.0134993	-0.157623	-0.861543	-0.570968	-0.739491	-0.755587	ENST00000558929.5
0.582922	0.868402	-0.560971	-1.53653	1.3419	0.144974	0.306068	-1.14677	ENST00000529938.1
1.81583	1.04688	0.0544753	0.249384	-0.748944	-0.66262	-0.906447	-0.84855	ENST00000445461.6
0.841522	1.90318	-0.65214	0.306194	-0.843824	0.0553933	-1.06883	-0.541488	ENST00000414554.6
1.24095	1.78686	-0.560174	-0.454042	-0.599991	0.165256	-0.551192	-1.02767	ENST00000575173.1
1.28525	1.13453	0.0300332	-1.4775	0.679776	-0.239391	-0.282183	-1.13051	ENST00000610009.5
0.79622	1.69248	0.438355	-1.21696	-0.650964	-0.825492	0.473065	-0.706703	ENST00000517346.1
1.16354	1.519	0.0690957	0.648833	-0.809201	-0.752209	-0.945892	-0.893161	ENST00000532350.5
1.30965	1.45061	-0.369508	-1.1052	-0.372069	-0.811027	-0.765751	0.66329	ENST00000557090.1
1.4136	1.41783	-0.223406	0.594142	-0.667159	-0.824149	-0.874666	-0.836192	ENST00000528689.5
0.732368	1.66204	0.464681	0.301861	-0.406684	-0.247316	-1.36583	-1.14112	ENST00000553657.5
0.991548	1.76787	0.0324577	0.40896	-0.676608	-0.687448	-0.688269	-1.14851	ENST00000528514.1
1.0136	1.80202	0.156246	0.262388	-0.726878	-0.906391	-0.818006	-0.782976	ENST00000502253.1
1.35661	1.46445	-0.705644	0.360166	0.0178219	-0.868129	-0.417281	-1.20799	ENST00000400946.2
1.09323	1.28986	-0.940909	1.08288	-0.355871	-0.633386	-0.334301	-1.2015	ENST00000342657.7
0.934163	2.08649	-0.39825	-0.138873	-0.681685	-0.753849	-0.607381	-0.440609	ENST00000550380.5
1.59278	0.68418	0.486243	0.731966	-0.589705	-0.7955	-1.14497	-0.96499	ENST00000434063.3
1.2437	1.89393	-0.269713	-0.813664	-0.744159	-0.418119	-0.395762	-0.49621	ENST00000437561.1
1.54637	1.56244	-0.0974065	-0.142672	-0.677451	-0.608204	-0.624584	-0.958496	ENST00000624829.3
1.27814	0.989011	0.261566	0.907095	-0.25043	-0.914354	-1.23405	-1.03699	ENST00000600473.1
0.965967	1.37189	-0.806817	-1.12558	0.69726	0.387841	-0.23565	-1.25491	ENST00000559781.5
1.45023	1.36289	0.0881461	0.356843	-0.883164	-0.916413	-1.06154	-0.396993	ENST00000418271.1
1.28674	1.16162	-0.649742	1.10465	-0.809989	-0.773831	-0.322701	-0.996744	ENST00000431385.5
1.3673	1.45721	0.113695	0.129742	-0.701253	-0.432772	-0.504251	-1.42967	ENST00000571901.5
1.30294	1.14451	0.298997	0.805163	-0.947365	-1.07249	-0.635707	-0.896048	ENST00000449579.1
1.24128	1.21328	-0.852191	1.01024	-0.595709	-0.162609	-0.662712	-1.19158	ENST00000522875.5
1.25886	1.24543	-0.112376	0.991548	-0.809461	-0.890321	-0.802593	-0.88109	ENST00000605862.4
1.38031	1.16166	-0.435653	0.984507	-0.855909	-0.828435	-0.40469	-1.00179	ENST00000439362.5
0.825061	1.82722	0.608118	-0.184127	-1.10858	-0.716608	-0.786378	-0.464707	ENST00000450589.5
0.79972	1.62276	-0.335836	0.354195	-1.08119	0.611043	-0.937004	-1.03369	ENST00000456293.5
1.51773	0.75931	-0.472335	-0.226319	-0.331363	-0.811441	1.00338	-1.43896	ENST00000485473.1

## Sheet: annotated lncRNA cluster 9
chr_unt	chr_30min	chr_3h	chr_24h	sol_unt	sol_30min	sol_3h	sol_24h	Transcript ID
1.29982	1.02268	-0.722026	1.28763	-0.722026	-0.722026	-0.722026	-0.722026	ENST00000430586.1
1.13487	-0.52492	-0.52492	2.01465	-0.52492	-0.52492	-0.52492	-0.52492	ENST00000460858
1.61532	0.134684	0.0905762	1.34928	-0.797467	-0.797467	-0.797467	-0.797467	ENST00000505030.5
1.68945	-0.539679	-0.539679	1.54862	-0.539679	-0.539679	-0.539679	-0.539679	ENST00000505156.2
1.59211	-0.315015	-0.276882	1.60864	-0.652215	-0.652215	-0.652215	-0.652215	ENST00000317019.2
1.22362	0.108205	0.2117	1.68524	-0.807189	-0.807189	-0.807189	-0.807189	ENST00000623645.1
1.7707	-0.670219	0.360183	1.22022	-0.670219	-0.670219	-0.670219	-0.670219	ENST00000428660.1
1.12611	0.0642759	-0.626244	1.94083	-0.626244	-0.626244	-0.626244	-0.626244	ENST00000431557.1
1.67717	0.517508	-0.68809	1.24577	-0.68809	-0.68809	-0.68809	-0.68809	ENST00000606934.1
0.808721	0.0511322	0.715055	1.75112	-0.831508	-0.831508	-0.831508	-0.831508	ENST00000621730.1
1.57863	-0.710675	0.859269	1.11547	-0.710675	-0.710675	-0.710675	-0.710675	ENST00000588040.1
1.2166	0.378804	0.319855	1.52282	-0.85952	-0.85952	-0.85952	-0.85952	ENST00000623177.1
1.60536	-0.149533	0.662582	1.14192	-0.815084	-0.815084	-0.815084	-0.815084	ENST00000425211.5
1.3733	-0.296211	0.0802285	1.7183	-0.718905	-0.718905	-0.718905	-0.718905	ENST00000600454
0.857861	0.255929	-0.215874	2.00961	-0.726882	-0.726882	-0.726882	-0.726882	ENST00000602042.1
0.857164	-0.0304093	0.933079	1.60237	-0.840552	-0.840552	-0.840552	-0.840552	ENST00000502400.5
1.16682	0.78563	-0.707768	1.58639	-0.707768	-0.707768	-0.707768	-0.707768	ENST00000463337.1
0.922585	0.298685	-0.00195772	1.90319	-0.780625	-0.780625	-0.780625	-0.780625	ENST00000529841.5
1.63782	-0.633635	0.0104939	1.51986	-0.633635	-0.633635	-0.633635	-0.633635	ENST00000577544.1
1.08653	-0.414468	0.800547	1.61819	-0.772699	-0.772699	-0.772699	-0.772699	ENST00000555109.1
1.31811	-0.53383	-0.53383	1.88487	-0.53383	-0.53383	-0.53383	-0.53383	ENST00000516948
0.852885	-0.280764	-0.160122	2.13285	-0.636213	-0.636213	-0.636213	-0.636213	ENST00000425754.1
0.962735	-0.399296	-0.276897	2.10058	-0.596781	-0.596781	-0.596781	-0.596781	ENST00000555937.1
1.40253	0.412515	-0.268394	1.54804	-0.773673	-0.773673	-0.773673	-0.773673	ENST00000606397.1
1.09484	-0.118995	0.179136	1.86438	-0.754842	-0.754842	-0.754842	-0.754842	ENST00000559869.1
1.4276	0.50047	-0.417667	1.50475	-0.753787	-0.753787	-0.753787	-0.753787	ENST00000496247.1
1.40083	0.534951	-0.0177226	1.40869	-0.831685	-0.831685	-0.831685	-0.831685	ENST00000635626.1
1.8093	-0.0839225	0.652953	0.839402	-0.804433	-0.804433	-0.804433	-0.804433	ENST00000564380.1
1.88359	0.223971	-0.167986	1.0602	-0.749945	-0.749945	-0.749945	-0.749945	ENST00000624840.1
1.15327	-0.268018	-0.57445	1.987	-0.57445	-0.57445	-0.57445	-0.57445	ENST00000587058.1
0.875796	1.08051	-0.710222	1.5948	-0.710222	-0.710222	-0.710222	-0.710222	ENST00000516227
2.02467	-0.595654	-0.102866	1.05647	-0.595654	-0.595654	-0.595654	-0.595654	ENST00000537293.1
1.6599	0.896318	-0.644243	0.97264	-0.721155	-0.721155	-0.721155	-0.721155	ENST00000590604.1
1.68697	0.277886	0.380637	1.03603	-0.84538	-0.84538	-0.84538	-0.84538	ENST00000624347.1
1.95525	-0.5296	-0.5296	1.22236	-0.5296	-0.5296	-0.5296	-0.5296	ENST00000423539.2
1.8396	-0.140035	-0.184873	1.27268	-0.696844	-0.696844	-0.696844	-0.696844	ENST00000625180.1
1.43899	0.256055	0.0294513	1.50294	-0.806857	-0.806857	-0.806857	-0.806857	ENST00000593588.1
0.876782	0.728462	-0.382907	1.80593	-0.757067	-0.757067	-0.757067	-0.757067	ENST00000560378.1
1.04934	0.356255	0.224584	1.71162	-0.835449	-0.835449	-0.835449	-0.835449	ENST00000441146.1
1.17054	-0.114574	0.811994	1.47238	-0.835085	-0.835085	-0.835085	-0.835085	ENST00000565254.1
1.34686	-0.0565558	0.493643	1.4985	-0.82061	-0.82061	-0.82061	-0.82061	ENST00000613169.1
1.64238	0.550478	0.333463	0.94026	-0.866644	-0.866644	-0.866644	-0.866644	ENST00000607195.1
1.11253	0.414538	0.23889	1.62866	-0.848653	-0.848653	-0.848653	-0.848653	ENST00000461754
1.57179	-0.713057	0.986315	1.00718	-0.713057	-0.713057	-0.713057	-0.713057	ENST00000502823.5
1.83345	-0.145774	-0.41809	1.32597	-0.648889	-0.648889	-0.648889	-0.648889	ENST00000530389.1
1.83378	-0.314802	-0.169897	1.31645	-0.666382	-0.666382	-0.666382	-0.666382	ENST00000444853.2
1.50296	0.621638	-0.392534	1.35078	-0.770711	-0.770711	-0.770711	-0.770711	ENST00000412918.1
1.29822	0.580412	-0.547042	1.59354	-0.731284	-0.731284	-0.731284	-0.731284	ENST00000635660.1
1.75046	0.253199	-0.051269	1.18604	-0.784609	-0.784609	-0.784609	-0.784609	ENST00000415787.1
1.61773	0.140678	-0.376906	1.47627	-0.714444	-0.714444	-0.714444	-0.714444	ENST00000615844.1
1.37444	0.502208	0.088729	1.4132	-0.844644	-0.844644	-0.844644	-0.844644	ENST00000555442.1
1.56189	0.956764	-0.49586	1.03235	-0.763786	-0.763786	-0.763786	-0.763786	ENST00000624980.1
0.841797	1.06109	-0.567532	1.6275	-0.740713	-0.740713	-0.740713	-0.740713	ENST00000517266
1.37715	-0.0287536	-0.165078	1.72197	-0.726323	-0.726323	-0.726323	-0.726323	ENST00000484675.1
1.29622	-0.431448	0.848633	1.40691	-0.780079	-0.780079	-0.780079	-0.780079	ENST00000595428.1
0.989785	0.847922	-0.554904	1.67514	-0.739485	-0.739485	-0.739485	-0.739485	ENST00000469345
1.59819	0.106557	0.0525906	1.3953	-0.788161	-0.788161	-0.788161	-0.788161	ENST00000428643.1
1.86877	-0.268339	0.0131236	1.20433	-0.704471	-0.704471	-0.704471	-0.704471	ENST00000411107
1.4133	0.706081	-0.433522	1.39434	-0.77005	-0.77005	-0.77005	-0.77005	ENST00000411185
0.812717	0.51099	-0.450228	1.96504	-0.709629	-0.709629	-0.709629	-0.709629	ENST00000623780.1
1.44319	-0.240276	0.0321706	1.66157	-0.724162	-0.724162	-0.724162	-0.724162	ENST00000624864.1
1.39537	0.767541	0.423279	1.0182	-0.901099	-0.901099	-0.901099	-0.901099	ENST00000623904.1
1.28184	0.653896	0.0900158	1.40603	-0.857946	-0.857946	-0.857946	-0.857946	ENST00000418348.1
1.38273	0.561959	-0.499542	1.52315	-0.742076	-0.742076	-0.742076	-0.742076	ENST00000411392
1.86608	0.460083	-0.509488	1.01838	-0.708764	-0.708764	-0.708764	-0.708764	ENST00000485522
1.07771	0.163194	-0.026713	1.8579	-0.768021	-0.768021	-0.768021	-0.768021	ENST00000616394
1.6304	-0.0566332	0.385422	1.26282	-0.805502	-0.805502	-0.805502	-0.805502	ENST00000411010
1.90971	-0.220822	0.349693	0.963643	-0.750557	-0.750557	-0.750557	-0.750557	ENST00000410230
0.644566	0.21221	-0.135314	2.12147	-0.710733	-0.710733	-0.710733	-0.710733	ENST00000488710
1.38725	0.609721	0.125469	1.3161	-0.859637	-0.859637	-0.859637	-0.859637	ENST00000322220.1
1.41067	0.942203	0.0244211	1.0715	-0.862199	-0.862199	-0.862199	-0.862199	ENST00000508851.1
1.1128	-0.0455326	1.0724	1.29112	-0.857697	-0.857697	-0.857697	-0.857697	ENST00000569130.1
1.58388	-0.151477	-0.353529	1.59764	-0.669129	-0.669129	-0.669129	-0.669129	ENST00000431981.2
1.30195	0.364846	-0.275303	1.66258	-0.763519	-0.763519	-0.763519	-0.763519	ENST00000413674.1
1.40551	0.349582	0.0975619	1.46388	-0.829135	-0.829135	-0.829135	-0.829135	ENST00000414435.1
1.83367	-0.0769768	-0.41122	1.30585	-0.662831	-0.662831	-0.662831	-0.662831	ENST00000461850
1.32769	-0.300958	-0.119252	1.81204	-0.67988	-0.67988	-0.67988	-0.67988	ENST00000460552
1.77974	-0.191268	-0.27051	1.37966	-0.674406	-0.674406	-0.674406	-0.674406	ENST00000470784
1.62335	0.413807	0.656915	0.820706	-0.878694	-0.878694	-0.878694	-0.878694	ENST00000623659.1
0.908307	0.368715	0.0210169	1.87611	-0.793537	-0.793537	-0.793537	-0.793537	ENST00000463588
0.851904	-0.119637	0.658737	1.80776	-0.799691	-0.799691	-0.799691	-0.799691	ENST00000614119.1
1.88426	0.430946	-0.256136	0.959399	-0.754618	-0.754618	-0.754618	-0.754618	ENST00000432707.1
0.957159	0.131805	0.0901694	1.91457	-0.773426	-0.773426	-0.773426	-0.773426	ENST00000624910.1
1.17532	-0.161333	-0.154705	1.91064	-0.69248	-0.69248	-0.69248	-0.69248	ENST00000507770.1
0.807232	0.183127	0.644438	1.74476	-0.844889	-0.844889	-0.844889	-0.844889	ENST00000493791
0.874632	0.372017	0.17403	1.84428	-0.816239	-0.816239	-0.816239	-0.816239	ENST00000512650.1
1.40097	0.646022	0.568374	1.00764	-0.905752	-0.905752	-0.905752	-0.905752	ENST00000624433.1
0.757098	0.236568	0.591755	1.78395	-0.842344	-0.842344	-0.842344	-0.842344	ENST00000559026.1
1.47424	0.413905	0.0974064	1.35955	-0.836276	-0.836276	-0.836276	-0.836276	ENST00000623545.1
1.52068	-0.375868	-0.351078	1.69533	-0.622266	-0.622266	-0.622266	-0.622266	ENST00000489463
1.59035	0.137159	0.0713895	1.38371	-0.795651	-0.795651	-0.795651	-0.795651	ENST00000527012.1
1.38748	-0.107208	-0.0023361	1.69106	-0.742248	-0.742248	-0.742248	-0.742248	ENST00000454709.1
1.30385	0.0182372	0.00437421	1.72423	-0.762671	-0.762671	-0.762671	-0.762671	ENST00000494134
1.2589	-0.102901	-0.0868405	1.81957	-0.722183	-0.722183	-0.722183	-0.722183	ENST00000623397.1
1.79415	0.000161969	-0.405249	1.32989	-0.679739	-0.679739	-0.679739	-0.679739	ENST00000497468
1.60286	-0.15759	-0.244999	1.56169	-0.69049	-0.69049	-0.69049	-0.69049	ENST00000469988
1.81058	-0.180273	-0.179904	1.31895	-0.692337	-0.692337	-0.692337	-0.692337	ENST00000595301.1
1.42208	-0.433616	-0.450229	1.79582	-0.583516	-0.583516	-0.583516	-0.583516	ENST00000582695.1
0.714336	0.0966622	0.0389899	2.08111	-0.732775	-0.732775	-0.732775	-0.732775	ENST00000487928
1.05228	0.0702394	-0.406077	1.97713	-0.673393	-0.673393	-0.673393	-0.673393	ENST00000609843.1
1.2994	-0.0935267	-0.269648	1.82368	-0.689978	-0.689978	-0.689978	-0.689978	ENST00000528792.1
1.51375	0.512002	0.523132	1.00638	-0.888814	-0.888814	-0.888814	-0.888814	ENST00000437846.1
1.45572	0.46229	0.178733	1.31407	-0.852705	-0.852705	-0.852705	-0.852705	ENST00000363177
1.48668	0.555349	0.536828	0.997653	-0.894128	-0.894128	-0.894128	-0.894128	ENST00000625666.1
1.17438	0.978038	-0.193076	1.36521	-0.83114	-0.83114	-0.83114	-0.83114	ENST00000476398
1.89992	0.295281	-0.0768207	0.961883	-0.770065	-0.770065	-0.770065	-0.770065	ENST00000412798.1
1.6079	0.138233	-0.182971	1.44768	-0.752711	-0.752711	-0.752711	-0.752711	ENST00000624738.1
1.39353	0.628913	-0.131642	1.39502	-0.821454	-0.821454	-0.821454	-0.821454	ENST00000608851.1
1.76313	0.201607	-0.146134	1.22824	-0.76171	-0.76171	-0.76171	-0.76171	ENST00000467740
1.55844	-0.126734	0.270676	1.4264	-0.782196	-0.782196	-0.782196	-0.782196	ENST00000614396.1
1.6697	-0.702968	0.782916	1.06222	-0.702968	-0.702968	-0.702968	-0.702968	ENST00000617791.1
0.914274	-0.622076	0.759508	1.78546	-0.711221	-0.711221	-0.711221	-0.7035	ENST00000609801.1
1.42342	0.0455128	0.591652	1.3251	-0.850174	-0.850174	-0.850174	-0.835159	ENST00000418848.1
1.14576	-0.241421	1.052	1.34233	-0.827494	-0.827494	-0.827494	-0.816186	ENST00000595053.2
1.66523	0.562793	-0.0380956	1.09812	-0.825231	-0.825231	-0.825231	-0.812356	ENST00000493687
1.53548	0.524638	0.131129	1.20836	-0.855484	-0.855484	-0.855484	-0.83316	ENST00000584683.1
1.79531	0.0496747	-0.0236819	1.16539	-0.871044	-0.871044	-0.871044	-0.373561	ENST00000543321.1
1.5361	-0.539495	0.739634	1.25188	-0.762477	-0.762477	-0.762477	-0.700688	ENST00000567093.1
1.08809	0.633142	-0.31291	1.7023	-0.783655	-0.783655	-0.783655	-0.759664	ENST00000624886.1
1.46563	0.40028	0.715667	0.991152	-0.915652	-0.915652	-0.915652	-0.825771	ENST00000623695.1
1.4808	0.288817	0.685444	1.07059	-0.886049	-0.886049	-0.886049	-0.867506	ENST00000609491.1
1.31968	-0.0121855	0.345437	1.58604	-0.817448	-0.817448	-0.817448	-0.786629	ENST00000435597.1
0.902958	0.190785	-0.243034	2.01012	-0.729812	-0.729812	-0.729812	-0.671388	ENST00000622792.1
1.82039	0.337063	0.0985824	0.975571	-0.812811	-0.812811	-0.812811	-0.793174	ENST00000447019.1
1.56101	-0.367312	-0.543397	1.66426	-0.623335	-0.623335	-0.623335	-0.444561	ENST00000431759.5
1.52474	0.400699	0.323674	1.19896	-0.862552	-0.862552	-0.862552	-0.860424	ENST00000473384
1.30517	0.239263	0.351034	1.48528	-0.911414	-0.911414	-0.911414	-0.646506	ENST00000599209.1
0.764486	0.195851	0.577057	1.80093	-0.869673	-0.869673	-0.869673	-0.729301	ENST00000476186.2
1.56564	-0.671727	-0.671727	1.48185	-0.671727	-0.671727	-0.671727	0.31115	ENST00000612837.1
1.76719	-0.303295	-0.0950746	1.37151	-0.723421	-0.723421	-0.723421	-0.570064	ENST00000619893.1
0.973661	-0.440367	0.712439	1.75254	-0.800961	-0.800961	-0.800961	-0.595388	ENST00000582466
0.806366	0.549588	-0.348557	1.9068	-0.846586	-0.846586	-0.846586	-0.374444	ENST00000550301.1
1.67093	0.39799	0.209166	1.07873	-0.884969	-0.884969	-0.884969	-0.701909	ENST00000445073.1
1.03195	-0.1783	0.552447	1.75787	-0.812016	-0.812016	-0.812016	-0.72792	ENST00000464523.1
1.25133	-0.0736262	-0.0117986	1.79491	-0.775951	-0.775951	-0.775951	-0.632957	ENST00000584467
1.09777	0.152445	-0.018068	1.84487	-0.777192	-0.777192	-0.777192	-0.745446	ENST00000624201.1
1.22021	-0.364035	0.774914	1.45954	-0.919803	-0.919803	-0.919803	-0.331218	ENST00000516267
1.45206	0.161851	0.00971005	1.53607	-0.818534	-0.818534	-0.818534	-0.704085	ENST00000611566.1
1.47356	-0.333227	0.0944445	0.797465	-1.0114	-1.0114	-1.0114	1.00196	ENST00000636824
1.18118	0.159538	-0.331029	1.85036	-0.724061	-0.724061	-0.724061	-0.687865	ENST00000484215
1.8872	0.356658	-0.321003	1.0123	-0.783551	-0.783551	-0.783551	-0.584498	ENST00000448541.1
0.981915	0.340828	-0.423214	1.65599	-0.976222	-0.976222	-0.976222	0.37315	ENST00000416708.1
1.78746	0.0133929	0.132981	1.16899	-0.809505	-0.809505	-0.809505	-0.674306	ENST00000616866.1
0.879648	0.177804	0.808869	1.58338	-0.932033	-0.932033	-0.932033	-0.6536	ENST00000603233.1
1.14291	0.819173	0.0816744	1.41398	-0.912474	-0.912474	-0.912474	-0.720321	ENST00000534297.1
0.951612	0.856248	-0.780828	1.67195	-0.780828	-0.780828	-0.780828	-0.356497	ENST00000503483.6
0.784786	-0.475362	0.242519	2.08747	-0.66375	-0.66375	-0.648162	-0.66375	ENST00000611259.1
1.28822	0.167664	0.645705	1.37051	-0.88694	-0.88694	-0.879672	-0.818542	ENST00000590309.1
1.66641	-0.0388559	-0.712647	1.46287	-0.712647	-0.712647	-0.70471	-0.247768	ENST00000478664
0.895365	0.237875	0.165238	1.89013	-0.799106	-0.799106	-0.791287	-0.799106	ENST00000557733.1
0.89664	0.435565	0.238492	1.77506	-0.838717	-0.838717	-0.829609	-0.838717	ENST00000623248.1
1.26553	0.586367	0.310097	1.36171	-0.88389	-0.88389	-0.881006	-0.874923	ENST00000623801.1
1.01454	0.0812535	-0.134035	1.95437	-0.739583	-0.739583	-0.727488	-0.709477	ENST00000515487.1
0.59675	0.280166	0.0464903	2.07673	-0.754226	-0.754226	-0.737461	-0.754226	ENST00000573040.1
1.13283	-0.0254165	-0.00118906	1.87087	-0.74785	-0.74785	-0.733537	-0.74785	ENST00000583598.1
1.2419	-0.342481	-0.235273	1.90556	-0.660195	-0.660195	-0.654293	-0.595027	ENST00000484900
1.44006	0.2395	-0.426068	1.61895	-0.746962	-0.746962	-0.677413	-0.701103	ENST00000602426.1
1.12687	0.071095	0.235915	1.76404	-0.814879	-0.814879	-0.785555	-0.782605	ENST00000597780.1
1.35795	0.18961	-0.699503	1.71632	-0.699503	-0.699503	-0.465872	-0.699503	ENST00000556346.1
0.963813	-0.472468	0.219472	1.99111	-0.704405	-0.704405	-0.588715	-0.704405	ENST00000596278.5
1.85126	0.412847	-0.231835	1.01391	-0.769676	-0.769676	-0.737162	-0.769676	ENST00000560248.1
0.987651	0.337775	0.300088	1.72591	-0.929489	-0.929489	-0.749534	-0.742916	ENST00000624650.1
0.893458	0.0720594	0.832786	1.61137	-0.853389	-0.853389	-0.849901	-0.852997	ENST00000433876.2
1.39301	-0.123602	0.245991	1.59886	-0.797375	-0.797375	-0.785251	-0.734262	ENST00000596971.1
1.07397	0.129064	0.529361	1.64109	-0.874224	-0.874224	-0.750813	-0.874224	ENST00000624818.1
1.36398	0.658971	0.454291	1.11295	-0.993451	-0.993451	-0.82499	-0.778308	ENST00000430356.3
1.32232	-0.590958	-0.195167	1.77341	-0.75666	-0.75666	-0.0396225	-0.75666	ENST00000484682.1
1.38626	0.685517	-0.298838	1.40899	-0.817423	-0.817423	-0.792099	-0.754987	ENST00000556786.1
0.885255	0.105828	-0.330116	2.06005	-0.695514	-0.695514	-0.650199	-0.679788	ENST00000623105.1
1.7511	-0.0130152	-0.0620999	1.30544	-0.761849	-0.761849	-0.695868	-0.761849	ENST00000458007.2
0.863851	0.0601832	-0.0213396	2.02599	-0.740048	-0.740048	-0.708543	-0.740048	ENST00000414377.1
0.697839	0.435013	-1.13067	1.44262	-1.13067	-1.13067	0.215957	0.600589	ENST00000390329.3
1.45012	-0.396464	-0.325345	1.75688	-0.638264	-0.638264	-0.570399	-0.638264	ENST00000410782
1.88779	-0.675844	0.106661	1.18096	-0.675844	-0.675844	-0.550882	-0.597006	ENST00000577679.1
1.29162	0.518325	0.102557	1.47563	-0.880355	-0.880355	-0.833119	-0.794304	ENST00000609745.1
1.96716	-0.600596	0.182859	1.03073	-0.673075	-0.673075	-0.56093	-0.673075	ENST00000613535.1
1.50987	-0.0860574	0.728738	1.18302	-0.846819	-0.846819	-0.828212	-0.813723	ENST00000584958.2
1.08118	-0.275451	0.63785	1.40639	-1.04664	-1.04664	0.28994	-1.04664	ENST00000409162.1
1.08779	0.6498	0.0109699	1.52837	-0.99574	-0.99574	-0.289715	-0.99574	ENST00000620874.1
0.920253	0.287396	0.601967	1.64729	-0.888505	-0.888505	-0.791387	-0.888505	ENST00000555212.1
1.19233	0.261411	-0.0040617	1.72675	-0.816297	-0.816297	-0.727536	-0.816297	ENST00000624930.1
1.5037	0.597895	0.16922	1.17343	-0.90252	-0.90252	-0.779227	-0.859977	ENST00000574939.1
0.873739	0.117833	0.466824	1.82044	-0.835747	-0.835747	-0.771594	-0.835747	ENST00000541870.1
1.15013	-0.250324	-0.261519	0.901678	-0.972376	-0.972376	1.37717	-0.972376	ENST00000441539.1
1.81396	0.0922371	0.15764	1.08785	-0.828567	-0.828567	-0.70926	-0.785293	ENST00000422956.6
0.990098	0.549354	-0.512423	1.81231	-0.823631	-0.823631	-0.368448	-0.823631	ENST00000467429
0.86088	-0.215256	0.888141	1.68385	-0.80943	-0.804401	-0.80943	-0.794353	ENST00000417786.1
0.783349	0.414912	0.141555	1.89253	-0.81613	-0.811354	-0.81613	-0.788727	ENST00000584382.1
1.73113	0.291437	-0.448338	1.29047	-0.723597	-0.722572	-0.717319	-0.701208	ENST00000559899.1
0.893287	0.639377	-0.683468	1.86617	-0.683468	-0.66673	-0.681704	-0.683468	ENST00000612590.1
1.38053	-0.641365	-0.493884	1.78818	-0.641365	-0.636889	-0.641365	-0.113841	ENST00000430801.5
1.44425	-0.444967	-0.291848	1.76234	-0.622236	-0.61902	-0.622236	-0.606287	ENST00000366360.2
0.716368	-0.0996042	0.262783	2.06031	-0.751673	-0.742443	-0.694066	-0.751673	ENST00000495324.5
1.49182	-0.518689	-0.553208	1.74075	-0.553208	-0.501056	-0.553208	-0.553208	ENST00000625089.1
1.07554	-0.144278	0.012563	1.93529	-0.753146	-0.694411	-0.753146	-0.67841	ENST00000468141.2
1.42115	0.655217	0.609593	0.938234	-0.947794	-0.929337	-0.799271	-0.947794	ENST00000564074.1
0.647503	0.0871236	0.12633	2.09111	-0.759927	-0.672289	-0.759927	-0.759927	ENST00000538430.1
1.09744	-0.375553	-0.366778	2.02558	-0.600177	-0.595245	-0.600177	-0.585093	ENST00000583426.1
0.771602	0.328514	0.561238	1.74582	-0.906314	-0.896633	-0.906314	-0.697911	ENST00000503441.1
1.62864	-0.0459234	0.0527178	1.41816	-0.768877	-0.746961	-0.768877	-0.768877	ENST00000422930.2
1.34158	-0.663114	0.233897	1.60164	-0.967253	-0.812789	0.00379351	-0.73775	ENST00000415889.2
1.01123	0.59421	-0.36895	1.77847	-0.88677	-0.656041	-0.624589	-0.847566	ENST00000602964.1
1.17559	0.606728	0.535004	1.30048	-0.918687	-0.89963	-0.900029	-0.899456	ENST00000624087.1
1.61687	0.236843	0.198772	1.25012	-0.841656	-0.828793	-0.81017	-0.821987	ENST00000624057.1
1.1884	0.0473729	-0.0979944	1.83426	-0.759061	-0.694854	-0.759061	-0.759061	ENST00000641335
1.16957	-0.0283505	0.267815	1.7504	-0.800704	-0.786459	-0.784454	-0.787819	ENST00000580891.1
1.75524	0.139794	-0.0129825	1.22103	-0.789828	-0.776191	-0.747238	-0.789828	ENST00000606640.1
1.98113	-0.264584	-0.364509	1.14552	-0.631531	-0.602961	-0.631531	-0.631531	ENST00000623398.1
1.19334	0.219152	-0.549106	1.83128	-0.77198	-0.478268	-0.672435	-0.77198	ENST00000562811.1
0.899348	-0.347521	-0.123114	2.10832	-0.65727	-0.639434	-0.611371	-0.628956	ENST00000594077.1
0.846998	0.0963308	0.677564	1.73127	-0.863305	-0.762251	-0.863305	-0.863305	ENST00000624546.1
1.76474	0.473849	-0.593256	1.15193	-0.745946	-0.559425	-0.745946	-0.745946	ENST00000584179.1
1.16883	-0.216309	0.88367	1.42564	-0.912859	-0.523253	-0.912859	-0.912859	ENST00000629661.1
1.0166	0.83727	-0.0651315	1.55698	-0.938497	-0.87723	-0.855399	-0.674588	ENST00000589702.1
0.991804	-0.00805429	0.170281	1.89943	-0.84367	-0.827597	-0.808382	-0.57381	ENST00000618054
1.00523	0.469939	0.529372	1.53186	-0.959893	-0.846015	-0.804499	-0.926	ENST00000526704.6
1.38425	0.0891694	-0.0536354	1.63095	-0.864707	-0.843268	-0.833703	-0.509057	ENST00000611908
0.983815	-0.127232	0.94469	1.53153	-0.848995	-0.817001	-0.848995	-0.817812	ENST00000539987.1
1.75219	0.547835	0.141579	0.89729	-0.877351	-0.863483	-0.720714	-0.877351	ENST00000426929.1
1.10549	0.244042	0.20208	1.72821	-0.839809	-0.830255	-0.789027	-0.820736	ENST00000549373.1
1.6858	-0.185246	-0.563436	1.51645	-0.633403	-0.598283	-0.633403	-0.588487	ENST00000511579.1
0.929343	0.181513	0.343437	1.81565	-0.863875	-0.711444	-0.830746	-0.863875	ENST00000625077.1
0.933363	-0.0402723	0.854755	1.60704	-0.850577	-0.838845	-0.835806	-0.829653	ENST00000529934.5
1.06596	1.21531	-0.768439	1.3211	-0.768439	-0.52862	-0.768439	-0.768439	ENST00000607528.1
0.597668	0.0754587	0.647728	1.90223	-0.818715	-0.766938	-0.818715	-0.818715	ENST00000618739.1
1.11374	0.179818	-0.181366	1.86485	-0.75338	-0.7169	-0.75338	-0.75338	ENST00000588189.1
1.64959	0.225046	-0.194633	1.36713	-0.763882	-0.760098	-0.760815	-0.762343	ENST00000526648.2
1.03941	0.0341663	0.0278874	1.90671	-0.808997	-0.753731	-0.808997	-0.636451	ENST00000521623.1
0.58605	0.46843	-0.0560213	2.03356	-0.767593	-0.744934	-0.764624	-0.754869	ENST00000437930.4
1.77235	0.41112	0.0537192	1.01796	-0.844063	-0.795738	-0.820485	-0.794858	ENST00000568862.1
1.1606	-0.196902	-0.31815	1.95492	-0.663139	-0.638319	-0.663139	-0.635876	ENST00000485097
1.55454	0.184244	0.262479	1.29838	-0.97806	-0.848838	-0.865115	-0.607632	ENST00000608169.5
1.02811	0.00171341	-0.0357043	1.94302	-0.773104	-0.738131	-0.773104	-0.652806	ENST00000616300.1
1.60456	0.303236	-0.390365	1.42158	-0.746886	-0.730324	-0.714917	-0.746886	ENST00000513892.2
1.81083	0.435567	0.0101091	0.966339	-0.821626	-0.808425	-0.804578	-0.788218	ENST00000624074.1
1.32843	0.450754	-0.166089	1.57079	-0.822633	-0.768298	-0.770322	-0.822633	ENST00000624404.1
0.809583	0.0650624	0.738131	1.73144	-0.869793	-0.827133	-0.831855	-0.815438	ENST00000562669.1
1.82737	0.292726	-0.206553	1.1138	-0.763977	-0.735412	-0.763977	-0.763977	ENST00000614934.1
1.56503	0.349043	-0.0871505	1.36745	-0.803775	-0.783048	-0.803775	-0.803775	ENST00000450936.1
1.68353	0.550238	-0.087303	1.10051	-0.890516	-0.796057	-0.774194	-0.786207	ENST00000624150.1
1.40505	-0.0413447	0.637155	1.34704	-0.848335	-0.80289	-0.848335	-0.848335	ENST00000623155.1
0.944171	-0.178815	-0.0568128	2.04246	-0.75673	-0.709662	-0.654504	-0.630112	ENST00000562422.1
1.0956	0.418594	0.268921	1.62624	-0.87201	-0.830831	-0.834502	-0.87201	ENST00000619959
1.24282	0.362314	-0.11782	1.67558	-0.809445	-0.78413	-0.759875	-0.809445	ENST00000581978
0.957196	-0.0154102	0.996743	1.47197	-0.914718	-0.863507	-0.749722	-0.882554	ENST00000543817.1
1.46537	-0.099035	-0.351635	1.69688	-0.689728	-0.642393	-0.689728	-0.689728	ENST00000561111.2
1.60388	0.697853	0.0597628	1.02931	-0.890851	-0.846399	-0.84106	-0.812493	ENST00000433357.2
0.851682	-0.104695	-0.374	2.09946	-0.813153	-0.5566	-0.813153	-0.28954	ENST00000444348.1
1.48513	0.398395	0.411357	1.19141	-0.915693	-0.845908	-0.915693	-0.808991	ENST00000583044.1
0.754383	0.214629	-0.276249	2.09075	-0.700743	-0.681287	-0.700743	-0.700743	ENST00000623805.1
1.46639	-0.0705137	-0.352633	1.67368	-0.757624	-0.444054	-0.757624	-0.757624	ENST00000497961.1
1.10048	-0.815889	1.02485	1.40009	-0.911176	-0.272308	-0.911176	-0.614872	ENST00000448942.5
1.67509	0.431357	0.181207	1.07071	-0.883671	-0.829206	-0.76587	-0.879619	ENST00000414156.1
1.44402	-0.505829	1.03355	1.10457	-0.802658	-0.725678	-0.745322	-0.802658	ENST00000560450.1
0.766422	-0.030246	-0.160075	2.1268	-0.730768	-0.510598	-0.730768	-0.730768	ENST00000580975.1
1.94541	-0.214953	-0.505968	1.20093	-0.614708	-0.599829	-0.614708	-0.596171	ENST00000626977.1
1.13413	0.286256	0.11984	1.71972	-0.831329	-0.765957	-0.831329	-0.831329	ENST00000567396.1
1.47677	0.384937	0.682104	1.01551	-0.914447	-0.815975	-0.914447	-0.914447	ENST00000566787.1
1.51724	0.239178	0.490462	1.19742	-0.876025	-0.855017	-0.844444	-0.868816	ENST00000563203.1
1.45256	0.110304	0.140196	1.50891	-0.836646	-0.778524	-0.813762	-0.783039	ENST00000565823.1
1.45797	0.15668	0.127026	1.48405	-0.856348	-0.656685	-0.856348	-0.856348	ENST00000576454.1
1.2409	-0.377314	0.634229	1.59023	-0.798086	-0.743131	-0.798086	-0.748737	ENST00000482435
1.31649	0.0733836	-0.370271	1.77435	-0.756736	-0.714101	-0.756736	-0.566386	ENST00000611384.1
1.53753	0.265262	-0.0944959	1.43875	-0.836784	-0.71765	-0.836784	-0.755827	ENST00000450713.1
1.41907	0.148307	0.840877	1.08919	-0.930472	-0.829117	-0.807378	-0.930472	ENST00000630523.1
1.78937	-0.171014	0.27108	1.16556	-0.781174	-0.711472	-0.781174	-0.781174	ENST00000580175.1
1.40339	0.474084	-0.700655	1.54609	-0.764582	-0.450672	-0.764582	-0.743072	ENST00000485340
1.24597	0.715396	0.150473	1.36908	-0.917898	-0.87528	-0.897911	-0.789835	ENST00000620711.1
1.44055	-0.175655	0.155022	1.60608	-0.766757	-0.725727	-0.766757	-0.766757	ENST00000467650
0.682775	-0.688256	0.0606444	1.08211	-1.27514	0.142945	-1.27514	1.27007	ENST00000613639.1
1.06438	0.220445	-0.106516	1.86708	-0.789808	-0.722966	-0.777293	-0.755322	ENST00000414227.1
1.82241	-0.246026	0.638116	0.886859	-0.861616	-0.758174	-0.810977	-0.670591	ENST00000616184.1
1.18648	0.154259	-0.238606	1.83044	-0.763418	-0.642324	-0.763418	-0.763418	ENST00000630751.2
1.8387	0.384685	-0.354546	1.07898	-0.779732	-0.666245	-0.779732	-0.722112	ENST00000582881.1
0.826988	0.357737	0.398255	1.78634	-0.848196	-0.824732	-0.848196	-0.848196	ENST00000484033
0.783853	-0.0497346	-0.132684	2.12303	-0.7072	-0.659499	-0.652359	-0.705407	ENST00000623520.1
1.05123	0.722304	0.249227	1.48768	-0.98963	-0.824345	-0.848891	-0.847569	ENST00000538868.2
0.936533	0.322576	0.746555	1.52894	-0.899577	-0.877423	-0.886854	-0.870755	ENST00000443576.3
1.90202	0.312469	-0.659916	1.01073	-0.931702	-0.735032	-0.361058	-0.537511	ENST00000414006.1
1.17191	0.710818	0.243183	1.39599	-0.956917	-0.879767	-0.799191	-0.886027	ENST00000581794.5
1.91219	-0.0378155	0.119085	1.02481	-0.759771	-0.74331	-0.759771	-0.755421	ENST00000574021.1
1.46275	0.190363	-0.226083	1.58325	-0.761162	-0.726792	-0.761162	-0.761162	ENST00000398957.1
1.56162	0.440282	-0.342042	1.38779	-0.777675	-0.718907	-0.773397	-0.777675	ENST00000492147
1.39094	0.556575	-0.0983173	1.43022	-0.851048	-0.726271	-0.851048	-0.851048	ENST00000421866.1
1.00763	0.308616	-0.710084	1.80825	-1.10428	-0.516671	-0.79314	-0.000323779	ENST00000444750.1
1.36925	-0.466997	-0.599164	1.69846	-0.73522	0.204113	-0.73522	-0.73522	ENST00000517996.5
0.996655	0.119404	0.819292	1.52425	-0.923255	-0.858717	-0.818525	-0.859106	ENST00000598070.1
1.81198	0.291321	0.174431	0.958771	-0.936355	-0.755272	-0.62805	-0.916822	ENST00000565938.1
0.893234	0.061123	0.124227	1.87497	-1.00346	-0.152766	-1.00346	-0.79387	ENST00000608707.1
1.28364	0.961178	-0.648746	1.35316	-0.750208	-0.69861	-0.750208	-0.750208	ENST00000563347.1
1.03056	0.603788	0.330743	1.54189	-0.908186	-0.782419	-0.908186	-0.908186	ENST00000494856
1.43662	0.686457	0.442081	1.00942	-1.00205	-0.703425	-0.98375	-0.885357	ENST00000418204.1
0.878813	-0.100692	-0.120933	2.07847	-0.715472	-0.589237	-0.715472	-0.715472	ENST00000480095
1.29529	0.535273	0.263362	1.3886	-0.919494	-0.816773	-0.893386	-0.852877	ENST00000620689.1
1.06707	0.514622	-0.00685584	1.70456	-0.847474	-0.781363	-0.829963	-0.820596	ENST00000441587.2
1.03559	-0.201719	0.42061	1.82652	-0.779879	-0.749686	-0.779879	-0.771562	ENST00000621414
1.42141	-0.0466031	-0.769059	1.61366	-0.769059	0.0877647	-0.769059	-0.769059	ENST00000554436.1
1.46034	0.332097	0.121937	1.32772	-1.2689	-0.742881	-0.789216	-0.441099	ENST00000452813.1
1.49712	0.50942	-0.302972	1.4078	-0.826435	-0.725014	-0.787313	-0.772608	ENST00000614016.1
1.55377	0.260957	0.637691	1.03074	-0.921046	-0.768495	-0.872573	-0.921046	ENST00000606980.1
1.0895	0.868254	-0.404363	1.56477	-0.816497	-0.668669	-0.816497	-0.816497	ENST00000488416
1.50194	0.0951394	0.324125	1.34547	-1.08601	-0.548076	-0.755968	-0.876623	ENST00000606566.1
0.969865	-0.256335	0.274798	1.93723	-0.807029	-0.692215	-0.807029	-0.619287	ENST00000495872
1.40958	-0.0516169	0.559412	1.35733	-0.974889	-0.466783	-0.974889	-0.858148	ENST00000623355.1
1.24214	-0.0709991	0.831551	1.37795	-0.885758	-0.79383	-0.838378	-0.862677	ENST00000575593.1
1.82187	-0.0741584	-0.467619	1.32523	-0.698765	-0.639609	-0.619079	-0.647874	ENST00000622261.1
1.71158	-0.646766	-0.646766	1.40157	-0.646766	0.120677	-0.646766	-0.646766	ENST00000630520.2
1.47954	0.194211	0.242752	1.38348	-0.9587	-0.747625	-0.634951	-0.9587	ENST00000614663.4
0.907412	0.273578	0.247811	1.82897	-0.873576	-0.637041	-0.873576	-0.873576	ENST00000482644
1.1218	-0.00374837	0.131386	1.80338	-0.897674	-0.441838	-0.897674	-0.81563	ENST00000616786.1
1.3132	0.755634	-0.0559059	1.35355	-0.927542	-0.698861	-0.927542	-0.812537	ENST00000586961.1
1.0515	0.728222	0.115743	1.52549	-1.10741	-0.779957	-0.686485	-0.847097	ENST00000468242.5
0.680227	0.0775043	0.0848501	2.04185	-0.930574	-0.272493	-0.865176	-0.816192	ENST00000507244.5
1.47567	-0.671543	0.0767171	1.64882	-0.694354	-0.695483	-0.695483	-0.444337	ENST00000528233.1
1.25945	0.266377	0.0883877	1.63936	-0.827677	-0.827804	-0.81107	-0.787016	ENST00000531549.1
1.27738	0.453931	0.676889	1.20211	-0.916847	-0.892784	-0.908131	-0.892544	ENST00000528876.1
1.55363	0.0547681	0.338175	1.33202	-0.884414	-0.773638	-0.830508	-0.790032	ENST00000628855.1
1.52022	-0.691152	0.755945	1.26725	-0.712951	-0.713108	-0.713122	-0.713085	ENST00000567834.1
1.51806	0.535934	-0.327574	1.37631	-0.774673	-0.776019	-0.776019	-0.776019	ENST00000621879.1
1.61067	-0.0456885	0.479956	1.22488	-0.817511	-0.818534	-0.818534	-0.815246	ENST00000610778.1
0.83757	0.220654	0.50182	1.78772	-0.845979	-0.833215	-0.832177	-0.836398	ENST00000454977.1
1.38699	0.81702	0.275286	1.07969	-0.898783	-0.897768	-0.868116	-0.894318	ENST00000605896.1
1.37979	0.332578	0.269543	1.42046	-0.859945	-0.860717	-0.820995	-0.860717	ENST00000602568.1
1.17484	-0.0072507	-0.105008	1.86255	-0.736238	-0.73821	-0.712476	-0.73821	ENST00000565581.1
0.839259	0.443002	0.25127	1.80317	-0.855253	-0.848171	-0.826025	-0.807252	ENST00000406892.6
1.14178	0.462623	0.0719382	1.64759	-0.843888	-0.83481	-0.813752	-0.831478	ENST00000563632.1
1.91677	0.14878	-0.38194	1.10284	-0.708119	-0.679965	-0.688763	-0.709605	ENST00000623184.1
1.2362	-0.0268808	1.01326	1.21829	-0.86605	-0.846611	-0.860872	-0.867334	ENST00000612818.1
1.85813	-0.524481	-0.289803	1.32723	-0.676262	-0.541902	-0.651219	-0.501688	ENST00000526478.5
1.00872	0.120618	0.483789	1.71954	-0.842362	-0.81742	-0.834331	-0.838562	ENST00000623474.1
0.985381	0.100883	1.06565	1.34718	-0.908974	-0.801083	-0.889983	-0.899056	ENST00000623577.1
1.17884	0.826322	0.162855	1.34649	-0.880057	-0.875245	-0.878493	-0.880715	ENST00000545709.1
1.68114	0.454171	0.00267203	1.13528	-0.823408	-0.819523	-0.81902	-0.811309	ENST00000624779.1
0.963844	0.287429	-0.387003	1.95473	-0.786581	-0.705679	-0.561354	-0.76539	ENST00000634934.1
1.53647	0.17295	0.525941	1.18593	-0.855293	-0.856566	-0.852863	-0.856566	ENST00000429618.1
1.61561	0.779191	-0.11369	1.02132	-0.825888	-0.817444	-0.829553	-0.829553	ENST00000428777.1
0.71807	0.68456	-0.578081	1.00585	-1.26104	1.19579	-1.09687	-0.668265	ENST00000505828.5
1.30406	0.204286	0.0645352	1.63648	-0.80957	-0.784342	-0.81092	-0.804531	ENST00000584643.1
0.92552	0.242624	0.143404	1.87682	-0.788855	-0.799838	-0.799838	-0.799838	ENST00000605007.1
1.31973	0.789822	-0.0852756	1.34033	-0.826141	-0.83417	-0.847095	-0.857206	ENST00000608335.1
1.56825	0.223243	-0.591276	1.51551	-0.679424	-0.660753	-0.681223	-0.694329	ENST00000563495.1
1.73666	0.176336	-0.0234001	1.23144	-0.791838	-0.7881	-0.758303	-0.782799	ENST00000622881.1
1.30962	-0.00126085	-0.193862	1.77686	-0.713793	-0.725854	-0.725854	-0.725854	ENST00000584065
1.33148	0.502034	-0.112697	1.52563	-0.807336	-0.813037	-0.813037	-0.813037	ENST00000411328
1.33779	0.0259719	0.258005	1.59539	-0.824916	-0.716961	-0.837641	-0.837641	ENST00000592252.1
1.75028	0.058266	-0.354839	1.35349	-0.736716	-0.660752	-0.671389	-0.738346	ENST00000602827.1
1.06523	0.549376	0.296129	1.45956	-1.10456	-0.884197	-0.249583	-1.13195	ENST00000444381.1
1.61948	0.421358	0.57665	0.889853	-0.875338	-0.878292	-0.878292	-0.87542	ENST00000530972.1
1.51248	-0.314791	-0.511412	1.70825	-0.591609	-0.605188	-0.592551	-0.605188	ENST00000425668.1
0.897557	-0.0705582	0.745109	1.71326	-0.835577	-0.818384	-0.803593	-0.827811	ENST00000625130.1
1.17849	-0.599344	0.265604	1.83877	-0.668089	-0.670102	-0.671356	-0.673971	ENST00000589496.2
0.832951	0.185714	0.00177982	1.99824	-0.769112	-0.762316	-0.736461	-0.750798	ENST00000607486.1
0.932071	0.0425397	0.537046	1.77231	-0.767562	-0.838803	-0.838803	-0.838803	ENST00000623394.3
1.03059	-0.0172435	0.768484	1.57325	-0.877349	-0.922346	-0.922346	-0.633033	ENST00000579188.1
0.974277	0.485246	0.107472	1.74808	-0.839368	-0.820861	-0.813906	-0.840942	ENST00000603310.5
1.51314	0.275303	0.649973	1.06718	-0.891453	-0.871955	-0.852953	-0.889238	ENST00000623697.1
1.01874	0.00488068	0.0702317	1.70109	-1.35434	-0.318401	-0.0619819	-1.06022	ENST00000341011.11
1.66198	0.45861	0.437912	0.909887	-0.867563	-0.87786	-0.850876	-0.87209	ENST00000441167.1
1.85061	-0.370767	-0.307848	1.33233	-0.624386	-0.626645	-0.626645	-0.626645	ENST00000547009.1
1.69426	0.400279	-0.337045	1.25785	-0.768144	-0.754261	-0.739325	-0.75361	ENST00000622917.1
1.76986	0.00233634	-0.28259	1.33766	-0.708778	-0.707402	-0.711163	-0.699916	ENST00000624203.1
1.50715	-0.0919698	-0.407275	1.66219	-0.737764	-0.61544	-0.682144	-0.634749	ENST00000613068.1
0.890448	-0.204808	0.648053	1.80653	-0.836044	-0.835237	-0.679152	-0.789795	ENST00000435491.1
0.824047	0.602456	0.215694	1.74464	-0.843417	-0.844316	-0.849553	-0.849553	ENST00000582918
1.35825	0.00672977	-0.811545	1.73712	-0.515321	-0.694449	-0.811545	-0.269241	ENST00000434244.5
1.19703	0.324362	-0.171149	1.74336	-0.792982	-0.761877	-0.778389	-0.760357	ENST00000623804.1
1.37306	0.787506	0.229874	1.14637	-0.869587	-0.889074	-0.889074	-0.889074	ENST00000470244
0.99431	0.162921	0.477914	1.71682	-0.839259	-0.837582	-0.837679	-0.837448	ENST00000623762.1
1.55594	-0.141848	0.327111	1.40556	-0.804524	-0.788625	-0.765225	-0.788392	ENST00000531426.1
0.693697	-0.123891	0.694577	1.88268	-0.786289	-0.768987	-0.79932	-0.792469	ENST00000624558.1
1.28058	0.766241	0.113004	1.31704	-0.818085	-0.886259	-0.886259	-0.886259	ENST00000623029.1
1.68598	-0.162753	-0.137297	1.44527	-0.607508	-0.678033	-0.77283	-0.77283	ENST00000565399.1
0.906511	0.0922966	0.0537314	1.97033	-0.757959	-0.754884	-0.76546	-0.744562	ENST00000492442
1.31291	0.329759	0.44219	1.39469	-0.869801	-0.866773	-0.871735	-0.87124	ENST00000455929.1
1.23214	0.742155	0.335356	1.26958	-0.930945	-0.916444	-0.849233	-0.882613	ENST00000355837.4
1.02875	0.150441	0.758768	1.52818	-0.869704	-0.892698	-0.811036	-0.892698	ENST00000556411.1
1.60239	0.564642	0.428165	0.91664	-0.869795	-0.91389	-0.814265	-0.91389	ENST00000595998.1
1.30405	-0.300076	-0.438876	1.87754	-0.610744	-0.61415	-0.604971	-0.612766	ENST00000623208.1
1.18924	0.596324	0.220868	1.46024	-0.946	-0.80784	-0.987953	-0.724879	ENST00000624141.1
1.13673	0.707907	-0.0904256	1.56389	-0.816752	-0.829715	-0.829086	-0.842549	ENST00000623988.1
1.13342	0.328019	0.113232	1.70367	-0.855787	-0.846999	-0.76083	-0.814732	ENST00000606930.1
1.27895	0.447431	-0.271973	1.64046	-0.826522	-0.761895	-0.734334	-0.772113	ENST00000509144.2
1.47511	0.0411563	-0.0861205	1.59027	-0.788752	-0.700244	-0.745041	-0.786385	ENST00000623994.1
0.851464	0.83747	-0.350164	1.74702	-0.7017	-0.712067	-0.86538	-0.806639	ENST00000507838.1
1.21389	0.606241	0.276844	1.41423	-0.87653	-0.882175	-0.88317	-0.869329	ENST00000624598.1
1.4345	-0.155157	-0.236155	1.71894	-0.681379	-0.698929	-0.682889	-0.698929	ENST00000625052.1
1.48568	0.721366	0.202069	1.08549	-0.868377	-0.865024	-0.882089	-0.879115	ENST00000617013.1
1.24278	0.150921	0.898668	1.20257	-1.1035	-0.899026	-0.606012	-0.886403	ENST00000412497.1
1.15985	0.326826	0.149066	1.67014	-0.789014	-0.800128	-0.85837	-0.85837	ENST00000470634
1.57469	0.281836	0.519009	1.0841	-0.838289	-0.901559	-0.829059	-0.89073	ENST00000456414.2
1.85111	0.320248	-0.443142	1.1177	-0.695553	-0.711003	-0.719577	-0.719783	ENST00000571975.1
0.630529	0.348941	0.267746	1.95922	-0.805527	-0.806005	-0.792787	-0.802121	ENST00000623674.1
1.08838	-0.000269178	0.0635841	1.87605	-0.758782	-0.758134	-0.757626	-0.753201	ENST00000501211.2
0.881721	0.175548	0.752402	1.58353	-0.987227	-0.841109	-1.10769	-0.457178	ENST00000560873.1
0.875158	0.22586	0.494777	1.57847	-1.10846	0.0273854	-0.931308	-1.16188	ENST00000450044.1
1.40349	0.753062	0.584616	0.898985	-0.913693	-0.894728	-0.924758	-0.906976	ENST00000606125.1
1.45	0.364527	0.0290175	1.43682	-0.758834	-0.795076	-0.885925	-0.840529	ENST00000619354.1
0.714352	0.656612	-0.509837	1.83215	-0.997934	-0.197333	-1.12651	-0.371499	ENST00000399196.1
1.54963	-0.213329	0.182054	1.49554	-0.775027	-0.788362	-0.657407	-0.793095	ENST00000549241.1
1.53477	0.55315	0.289959	1.09373	-0.941072	-0.896255	-0.68705	-0.947235	ENST00000376797.7
1.46378	0.0451551	0.564329	1.30045	-0.848773	-0.851746	-0.833755	-0.839436	ENST00000622968.1
1.63467	0.643494	0.155934	0.983402	-0.875276	-0.813274	-0.854004	-0.874946	ENST00000623514.1
1.26934	0.0162234	-0.183279	1.80178	-0.717443	-0.729996	-0.729996	-0.726633	ENST00000622201.1
1.15884	0.624335	0.512443	1.31866	-0.90909	-0.901926	-0.903436	-0.899834	ENST00000626479.1
1.01381	-0.628249	-0.505707	2.07938	-0.497016	-0.632409	-0.472774	-0.357028	ENST00000591343.1
1.32026	0.699036	-0.266571	1.40094	-1.01335	-0.370897	-0.836261	-0.933161	ENST00000527406.1
1.37556	0.226415	0.583769	1.29665	-0.881805	-0.82631	-0.894315	-0.879959	ENST00000493781
1.29555	0.390607	0.486978	1.35139	-0.87827	-0.882871	-0.882405	-0.880977	ENST00000624725.1
1.36071	0.270179	0.114043	1.53845	-0.801797	-0.827608	-0.831639	-0.822329	ENST00000458392.1
1.68536	-0.0645112	0.077631	1.35056	-0.773614	-0.784535	-0.74456	-0.746332	ENST00000612986.1
1.47476	0.0100435	0.0370869	1.563	-0.738497	-0.789517	-0.77494	-0.781929	ENST00000623844.1
1.05565	0.34932	-0.41232	1.87815	-0.692566	-0.692593	-0.783007	-0.702633	ENST00000581712.1
1.81193	0.092257	-0.0954209	1.19856	-0.757158	-0.742452	-0.725412	-0.782305	ENST00000431813.1
0.973317	0.143307	0.441312	1.74748	-0.878207	-0.909508	-0.888259	-0.629446	ENST00000624273.1
1.27597	0.271271	0.416502	1.47297	-0.819764	-0.856779	-0.883399	-0.87677	ENST00000608771.1
0.988671	0.750947	-0.195346	1.65567	-0.922159	-0.533042	-0.76596	-0.978779	ENST00000413722.5
0.688922	0.338145	0.207141	1.95492	-0.80363	-0.793074	-0.839261	-0.753167	ENST00000615691.4
1.75323	0.175752	-0.140893	1.25136	-0.760308	-0.758236	-0.762189	-0.75871	ENST00000434786.2
1.24695	0.458987	0.512483	1.34148	-0.90965	-0.846543	-0.928973	-0.87473	ENST00000607464.1
1.36651	0.767804	0.142082	1.21105	-0.85557	-0.927927	-0.77602	-0.927927	ENST00000607298.1
1.16611	-0.169519	-0.949544	1.90484	-0.699815	-0.611426	-0.240971	-0.399678	ENST00000528983.1
1.20395	-0.682249	-0.682249	1.94848	-0.409257	-0.55985	-0.351	-0.46783	ENST00000435394.5
1.2325	0.0928326	0.3853	1.60482	-0.817372	-0.82356	-0.832422	-0.842102	ENST00000573063.1
1.58377	0.318179	0.629627	0.966248	-0.850451	-0.891474	-0.897758	-0.858141	ENST00000507794.2
1.14508	0.592541	0.603241	1.28803	-0.840435	-1.00017	-0.826736	-0.961559	ENST00000439928.2
1.26774	0.137262	-0.165671	1.75984	-0.729171	-0.744984	-0.762506	-0.762506	ENST00000622935.1
1.88326	0.323716	-0.0107514	0.940542	-0.764443	-0.742582	-0.814869	-0.814869	ENST00000605836.1
1.29834	0.390442	-0.0443697	1.5931	-0.841128	-0.807513	-0.801094	-0.78778	ENST00000610389.1
1.13764	0.499722	0.381768	1.48124	-1.03057	-0.794344	-0.738735	-0.936718	ENST00000440038.6
0.796605	0.145223	-0.51444	1.78134	-0.885136	0.570633	-0.988266	-0.905958	ENST00000449486.1
0.942613	0.404308	0.600193	1.57605	-0.893546	-0.883149	-0.859149	-0.88732	ENST00000444482.1
1.79652	-0.301798	0.473035	1.07075	-0.730315	-0.782575	-0.734588	-0.791036	ENST00000602767.1
1.34468	-0.014852	0.117941	1.66154	-0.774931	-0.778033	-0.772895	-0.783445	ENST00000617439.1
1.54704	0.0790326	-0.657842	1.56074	-0.59148	-0.881165	-0.37396	-0.682362	ENST00000414686.1
1.78379	0.591116	0.00210717	0.89166	-0.849166	-0.832705	-0.784184	-0.802617	ENST00000555707.5
1.90647	-0.0301064	-0.404667	1.19202	-0.621262	-0.712284	-0.634824	-0.695341	ENST00000441160.1
1.10681	0.523256	0.0542813	1.64905	-0.839857	-0.834141	-0.850944	-0.808455	ENST00000602550.5
1.51184	-0.114811	-0.378428	1.66166	-0.65113	-0.670419	-0.666412	-0.692304	ENST00000623794.3
0.825932	-0.208626	0.0503915	2.09015	-0.675339	-0.724063	-0.677188	-0.681258	ENST00000608005.1
1.29331	0.0497135	0.267217	1.62283	-0.791165	-0.864672	-0.753666	-0.823573	ENST00000430244.1
1.04685	0.107646	-0.0120463	1.89293	-0.778165	-0.765331	-0.79638	-0.695497	ENST00000583253.1
1.53306	0.797527	0.306283	0.888593	-0.999605	-0.870861	-0.787722	-0.867273	ENST00000588387.1
1.33699	-0.213539	0.120043	1.7189	-0.723274	-0.713713	-0.731881	-0.793523	ENST00000555969.1
0.734948	0.593185	-0.431641	1.94521	-0.85238	-0.443988	-0.672414	-0.872924	ENST00000563770.5
1.46443	0.422669	0.704928	0.986985	-0.911605	-0.923891	-0.896608	-0.846902	ENST00000449551.1
1.55008	0.458197	0.431436	1.064	-0.869148	-0.880615	-0.874452	-0.879496	ENST00000624112.1
1.82873	0.178119	0.11835	1.04531	-0.740484	-0.820915	-0.820915	-0.788189	ENST00000462959.2
1.61925	0.306986	0.632212	0.917422	-0.760686	-0.904355	-0.849001	-0.961831	ENST00000622988.1
1.08755	-0.124976	-0.283435	1.9852	-0.720771	-0.615351	-0.667449	-0.660767	ENST00000451355.2
1.08512	0.116131	-0.3638	1.93697	-0.69678	-0.682918	-0.710469	-0.684247	ENST00000625013.1
1.25281	0.770748	-0.160987	1.43358	-0.889286	-0.668984	-0.927595	-0.81028	ENST00000591365.1
1.37996	0.234897	-0.315874	1.65876	-0.748448	-0.703538	-0.737793	-0.767969	ENST00000591237.1
1.33709	0.319166	0.76586	1.1518	-0.902711	-0.907983	-0.840745	-0.922479	ENST00000517664.1
0.839636	-0.373362	0.892238	1.7143	-0.730059	-0.82945	-0.591337	-0.921971	ENST00000426044.1
1.72339	0.364346	0.00823015	1.11461	-0.823612	-0.569475	-0.924619	-0.892865	ENST00000417638.1
0.857063	0.170906	0.862648	1.5768	-0.869631	-0.866062	-0.861843	-0.869878	ENST00000624029.1
1.61083	-0.681074	-0.758763	1.53422	-0.526831	-0.397549	-0.758763	-0.0220712	ENST00000560870.1
1.42817	-0.128009	-0.359574	1.73795	-0.671712	-0.658848	-0.659708	-0.688265	ENST00000614738.1
1.10063	-0.0732268	0.778805	1.53275	-0.774861	-1.00763	-0.791749	-0.764714	ENST00000601420.1
1.2219	0.176178	0.736396	1.36688	-0.886994	-0.862167	-0.883169	-0.869024	ENST00000433182.1
0.91771	0.333123	0.190322	1.81031	-0.622644	-0.987105	-0.929747	-0.711969	ENST00000422059.5
1.22571	-0.34278	-0.412381	1.9374	-0.5999	-0.636946	-0.534514	-0.636595	ENST00000566949.1
1.2809	0.419941	-0.208386	1.62924	-0.850693	-0.58991	-0.826922	-0.854175	ENST00000435439.5
1.01376	0.2561	-0.224115	1.909	-0.779447	-0.739912	-0.833991	-0.601388	ENST00000366253.2
0.698936	0.41198	-0.352777	2.01889	-0.34944	-0.974796	-0.643425	-0.809366	ENST00000414046.2
1.36683	0.593552	0.461409	1.16307	-0.894046	-0.907083	-0.870882	-0.912849	ENST00000564214.1
1.88268	0.113222	-0.226177	1.13306	-0.699283	-0.723462	-0.744559	-0.735485	ENST00000623116.1
0.962832	0.517739	-0.202526	1.80312	-0.67171	-0.544699	-1.04663	-0.818124	ENST00000592070.1
1.27628	0.487794	0.390562	1.36941	-0.864744	-0.894412	-0.89113	-0.873765	ENST00000314927.4
0.890764	0.323364	0.299661	1.80347	-0.872124	-0.752701	-0.83343	-0.859008	ENST00000612515.4
1.78131	0.724453	-0.532252	0.941371	-0.651987	-0.751577	-0.738095	-0.773226	ENST00000607968.1
1.5661	-0.249273	-0.610451	1.64521	-0.672199	-0.590795	-0.465513	-0.62308	ENST00000624035.1
1.46377	0.212582	0.441875	1.30108	-0.833944	-0.861702	-0.844058	-0.879602	ENST00000568144.1
1.43214	0.0824317	0.393247	1.413	-0.688574	-0.84397	-0.947002	-0.841273	ENST00000546949.5
1.19009	-0.232189	0.021775	1.84244	-0.774835	-0.429284	-0.952309	-0.665693	ENST00000417765.1
1.21332	0.580259	0.0664526	1.52388	-0.850991	-0.851525	-0.811714	-0.869687	ENST00000624842.1
1.45219	0.402788	-0.356343	1.52244	-0.771542	-0.743542	-0.721609	-0.78438	ENST00000623026.1
1.59617	0.591913	0.340272	0.876178	-0.409195	-1.13371	-1.05891	-0.802723	ENST00000580769.1
1.56822	0.49894	-0.0813374	1.22596	-0.848748	-0.707989	-1.13651	-0.518538	ENST00000634502.1
1.22015	0.0968339	-0.0726937	1.78813	-0.771063	-0.757792	-0.749747	-0.753822	ENST00000555688.1
0.753311	-0.706313	-0.706313	0.861152	1.82291	-0.692019	-0.626419	-0.706313	ENST00000531977.1
1.57536	-0.0695837	-0.358717	1.58632	-0.695321	-0.674917	-0.670834	-0.692312	ENST00000624148.1
0.956647	0.634856	0.27206	1.60877	-0.80469	-0.889214	-0.889214	-0.889214	ENST00000425576.1
1.40781	-0.346932	0.219729	1.64272	-0.754338	-0.728375	-0.637696	-0.80292	ENST00000428083.1
1.83185	0.572383	-0.3773	0.933651	-0.451096	-0.836495	-0.836495	-0.836495	ENST00000569881.1
0.865092	-0.158814	0.784805	1.73137	-0.842737	-0.857333	-0.694859	-0.82752	ENST00000612824.1
1.39938	-0.313598	0.656114	1.40525	-0.956553	-0.726667	-0.623368	-0.840561	ENST00000416679.1
1.22901	0.437635	0.00575573	1.61135	-0.768154	-0.808132	-0.835042	-0.872417	ENST00000451166.5
0.859008	0.0679017	0.607235	1.77043	-0.854497	-0.714118	-0.928961	-0.806998	ENST00000467537.1
1.35562	0.107623	0.611902	1.32507	-0.956878	-1.08653	-0.634413	-0.722386	ENST00000499953.6
1.2316	0.789814	0.310548	1.24598	-0.927287	-0.811066	-0.900923	-0.938667	ENST00000435295.1
0.755568	0.457676	-0.290609	1.82804	-0.923934	-0.627312	0.0433212	-1.24275	ENST00000429871.1
1.78781	-0.193649	-0.215005	1.35854	-0.680403	-0.67386	-0.706024	-0.677405	ENST00000552061.1
0.827812	0.644919	-0.268876	1.86367	-0.743584	-0.766486	-0.780823	-0.776629	ENST00000628401.1
1.56686	0.187664	0.0161273	1.40791	-0.80966	-0.811974	-0.792696	-0.76423	ENST00000563286.1
1.90406	-0.489192	-0.0929116	1.20585	-0.394623	-0.71106	-0.71106	-0.71106	ENST00000629902.1
1.34968	0.214814	-0.330642	1.69579	-0.730903	-0.711185	-0.724281	-0.763277	ENST00000608023.5
1.61264	0.427106	0.515389	0.737634	-1.21472	-0.985126	-0.973059	-0.11987	ENST00000602294.5
1.87768	-0.357089	-0.586965	1.30333	-0.410575	-0.629649	-0.492346	-0.70439	ENST00000623455.1
1.68694	0.259615	-0.17323	1.30061	-0.742952	-0.73982	-0.795585	-0.795585	ENST00000530198.1
1.42305	-0.0211887	0.277128	1.5248	-0.785288	-0.863696	-0.803107	-0.751695	ENST00000623726.1
0.881018	0.17575	-0.535858	2.05866	-0.589241	-0.663444	-0.663444	-0.663444	ENST00000416861.1
1.29956	0.607871	-0.118594	1.48855	-0.785838	-0.747367	-0.786632	-0.95755	ENST00000367716.3
1.22265	-0.145708	-0.328454	1.76483	-0.72987	0.0587521	-1.04026	-0.801934	ENST00000612444.1
1.30756	0.0972661	0.470202	1.49111	-0.835469	-0.883041	-0.79946	-0.848176	ENST00000515264.1
1.54094	-0.102412	0.906111	0.999199	-0.823936	-0.844388	-0.83331	-0.842205	ENST00000569835.1
1.71251	-0.397841	-0.0618128	1.20985	-0.944014	-0.158068	-1.22789	-0.132726	ENST00000556705.5
1.66712	0.747443	-0.578186	1.04769	-0.530704	-0.772029	-1.01662	-0.564711	ENST00000567273.1
0.848252	-0.185279	-0.803641	1.86514	0.58289	-0.803641	-0.803641	-0.700082	ENST00000524287.1
1.46816	-0.159415	-0.196534	1.68063	-0.707397	-0.672046	-0.757097	-0.656293	ENST00000604965.1
2.01048	-0.399034	-0.599583	1.12584	-0.390849	-0.599583	-0.599583	-0.547689	ENST00000602844.1
1.5562	0.143833	0.00523587	1.29648	-1.30992	-0.663611	-0.204456	-0.82376	ENST00000358234.4
1.2179	-0.416483	0.681598	1.57404	-0.550159	-0.787373	-0.866247	-0.853273	ENST00000367355.5
1.38323	0.0290227	0.194214	1.58216	-0.749444	-0.813062	-0.813062	-0.813062	ENST00000581019.1
0.773699	0.474472	0.355244	1.78353	-0.817781	-0.84908	-0.862954	-0.857135	ENST00000606754.1
1.4775	0.709478	0.44116	0.954025	-0.892941	-0.91908	-0.878755	-0.891391	ENST00000573266.5
0.879684	0.0276491	0.295182	1.84391	-0.869428	-0.717107	-0.28135	-1.17854	ENST00000418803.1
1.18355	0.07774	0.475476	1.60358	-0.792416	-0.805546	-0.891487	-0.850902	ENST00000608677.1
0.790242	0.277336	0.214922	1.9083	-0.796154	-0.806108	-0.975138	-0.613396	ENST00000563205.1
1.53965	0.422001	-0.440595	1.30643	-1.28616	-0.493394	-0.751743	-0.296192	ENST00000576810.1
1.82249	0.558164	-0.131714	0.916915	-0.767738	-0.838323	-0.769337	-0.790455	ENST00000559165.1
2.01263	-0.0919746	-0.117094	0.988803	-0.695953	-0.691612	-0.702719	-0.702082	ENST00000570869.1
1.204	-0.712608	-0.865514	1.58767	-0.438776	0.645264	-0.431062	-0.988971	ENST00000556652.1
1.50148	-0.146178	-0.328985	1.66702	-0.713986	-0.584525	-0.617519	-0.777312	ENST00000443622.1
0.790815	-0.833289	0.400058	1.92291	-0.54332	-0.750002	-0.00488888	-0.982284	ENST00000607919.1
1.9789	-0.283972	-0.149554	1.10162	-0.616495	-0.663849	-0.60337	-0.763274	ENST00000602091.1
1.11813	-0.359265	0.716674	1.60644	-0.49172	-0.927595	-0.976263	-0.686396	ENST00000449316.1
1.69343	-0.0108667	0.497083	1.09564	-0.773406	-0.831459	-0.835632	-0.834794	ENST00000609770.1
0.89981	0.451054	0.565525	1.60309	-0.860367	-0.88637	-0.88637	-0.88637	ENST00000362821
1.02134	0.125195	0.372167	1.76138	-0.893476	-0.819631	-0.748783	-0.818195	ENST00000603624.1
1.56622	-0.37005	0.0630435	1.55203	-0.723097	-0.658426	-0.811803	-0.617919	ENST00000625123.1
1.197	-0.493456	0.00102642	1.84847	-0.659789	-0.288396	-1.02669	-0.578164	ENST00000463482
1.34166	0.392845	0.436834	1.30587	-0.977125	-0.933512	-1.00259	-0.563987	ENST00000576938.1
0.7371	0.408672	0.252022	1.87849	-0.71681	-0.853157	-0.853157	-0.853157	ENST00000604849.1
1.44367	0.0665963	0.151721	1.44932	-0.253483	-0.966514	-0.924804	-0.966514	ENST00000617563.1
0.94552	-0.180081	-0.553124	2.09462	-0.383676	-0.641087	-0.641087	-0.641087	ENST00000598518.5
1.82004	0.050004	0.255359	0.96046	-0.902205	-0.738952	-1.10554	-0.339163	ENST00000562869.1
0.736766	-0.189835	0.540729	1.87391	-1.07055	-1.05292	-0.494112	-0.343982	ENST00000624222.1
1.23256	0.360582	0.485987	1.40228	-0.595357	-0.910712	-1.06944	-0.905896	ENST00000565073.1
1.50108	-0.248766	0.404861	1.43014	-0.667115	-0.586786	-0.969589	-0.863826	ENST00000539313.1
1.20903	0.824081	-0.155677	1.44071	-0.760147	-0.861876	-0.838606	-0.857517	ENST00000521244.1
1.08069	-0.404347	-0.785672	0.952054	1.5143	-0.785672	-0.785672	-0.785672	ENST00000467795
1.56031	0.0970146	0.203593	1.37626	-0.812007	-0.787516	-0.822482	-0.815164	ENST00000425296.1
1.26663	0.381878	0.467146	1.39482	-0.86559	-0.924577	-0.893947	-0.826353	ENST00000613086.1
1.43534	0.46612	0.0762884	1.37839	-0.829552	-0.822975	-0.861163	-0.842446	ENST00000568248.1
1.61476	0.454609	-0.272995	1.30519	-0.728609	-0.790984	-0.790984	-0.790984	ENST00000459853
1.93458	0.165624	-0.0192582	0.958828	-0.759663	-0.766711	-0.763871	-0.749533	ENST00000624147.1
1.79098	-0.131898	-0.0764707	0.929229	-1.16636	-1.23556	0.0245447	-0.134464	ENST00000628121.1
1.24376	0.339276	0.251597	1.55162	-0.838986	-0.855583	-0.858231	-0.833455	ENST00000623964.1
0.708724	0.25686	-0.358633	1.98859	-0.552655	-1.33858	-0.310937	-0.393362	ENST00000606697.5
1.49914	0.311994	-0.0873896	1.45532	-0.808824	-0.806024	-0.747639	-0.81658	ENST00000619625.4
1.82555	0.0868493	0.123615	1.09051	-0.812691	-0.808128	-0.816931	-0.688776	ENST00000580085.1
0.515004	0.324668	-0.870869	1.54646	1.09734	-0.870869	-0.870869	-0.870869	ENST00000429932.1
1.57089	0.740957	0.313279	0.889982	-0.858845	-0.879153	-0.846763	-0.930346	ENST00000426353.1
1.95708	-0.113986	-0.118501	1.08005	-0.70099	-0.781927	-0.663534	-0.658194	ENST00000428557.1
1.92752	-0.141131	-0.405233	1.17743	-0.594007	-0.433253	-0.789706	-0.741622	ENST00000460977.1
0.908978	0.254517	-0.241825	1.9843	-0.70248	-0.73463	-0.710849	-0.758013	ENST00000420424.1
0.55508	0.47657	0.129465	1.9903	-0.734439	-0.80874	-0.807101	-0.801138	ENST00000541775.5
1.89666	-0.320532	-0.244646	1.07816	-0.190489	-0.223483	-1.00255	-0.993125	ENST00000573568.1
0.741201	0.990165	-1.52461	1.30582	-0.373859	0.303174	-1.01195	-0.429938	ENST00000455011.1
1.23646	0.687677	0.0774397	1.42744	-0.860649	-0.88533	-0.758366	-0.924676	ENST00000454129.5
1.60101	0.630809	-0.055129	1.13323	-0.77112	-0.782035	-0.84455	-0.912214	ENST00000421003.5
1.30118	0.0476497	0.527062	1.48301	-0.889425	-0.837871	-0.856917	-0.774687	ENST00000520515.5
1.9141	0.358034	-0.164804	0.929543	-0.776579	-0.688468	-0.833113	-0.738709	ENST00000624376.1
1.68015	0.266755	-0.289066	1.33179	-0.69151	-0.816612	-0.685026	-0.796487	ENST00000623268.1
0.86083	-0.319813	-0.537606	2.14552	-0.250288	-0.637992	-0.637992	-0.622659	ENST00000577658
0.813539	0.190611	-0.305769	2.05981	-0.500785	-0.775713	-0.828251	-0.653445	ENST00000557223.1
0.829574	0.677559	-0.153395	1.81937	-0.758208	-0.795202	-0.818231	-0.801469	ENST00000561956.1
1.67908	0.060229	0.0253726	1.3327	-0.754671	-0.750871	-0.792006	-0.79983	ENST00000622996.1
1.42972	-0.144437	0.25679	1.56124	-0.817142	-0.642046	-0.828187	-0.815946	ENST00000625104.1
1.41633	-0.0183121	-0.488898	1.72356	-0.467748	-0.677623	-0.743653	-0.743653	ENST00000410513
1.72401	-0.261202	-0.0165525	1.39354	-0.720771	-0.703283	-0.684894	-0.730848	ENST00000583067.1
1.62035	0.369916	0.42865	1.03397	-0.88174	-0.809823	-0.894156	-0.867172	ENST00000574306.1
1.20159	-0.494974	-1.00797	1.72528	-0.96742	-0.601999	0.142451	0.00303883	ENST00000451179.5
1.83173	-0.0587708	-0.11733	1.23786	-0.70234	-0.698508	-0.752422	-0.740217	ENST00000576365.1
1.33124	-0.137918	0.648397	1.3769	-0.371753	-1.11404	-0.789266	-0.943555	ENST00000616815.1
1.58608	-0.0910224	0.11189	1.4527	-0.716432	-0.762401	-0.722582	-0.858231	ENST00000624214.1
1.65239	-0.414356	0.687109	1.13373	-0.742675	-0.751732	-0.779049	-0.785414	ENST00000558006.1
1.26573	0.1202	0.159107	1.62378	-1.15112	-0.712282	-0.516645	-0.788772	ENST00000413791.5
1.826	-0.622764	-0.44592	1.38611	-0.58783	-0.522417	-0.569241	-0.463941	ENST00000525151.5
0.630381	0.239838	-0.0204732	1.91043	-0.130762	-0.951506	-0.307536	-1.37037	ENST00000609315.1
0.690344	0.381913	-0.36704	1.72917	-0.838926	-0.909583	-1.20505	0.519174	ENST00000607715.1
1.14354	0.577497	0.0703633	1.55868	-1.05656	-0.952253	-0.640907	-0.700362	ENST00000606696.5
1.30625	0.507312	0.235253	1.41007	-0.830739	-0.866507	-0.875207	-0.886431	ENST00000602422.1
1.67503	0.716916	-0.577323	1.0277	-0.435013	-0.465888	-0.97071	-0.97071	ENST00000613992.4
1.71071	0.562813	-0.51119	1.15397	-0.888624	-0.693164	-0.627341	-0.707167	ENST00000511840.1
0.855922	0.350067	-0.225757	1.97651	-0.706597	-0.736042	-0.756048	-0.758055	ENST00000490061
1.52789	0.32358	-0.013066	1.39219	-0.777736	-0.765837	-0.907191	-0.779824	ENST00000550231.1
1.27387	-0.503329	-0.185065	1.88381	-0.544039	-0.681333	-0.681333	-0.562586	ENST00000482923
1.31421	0.0365487	0.276285	1.60652	-0.80037	-0.82215	-0.809282	-0.80176	ENST00000444438.2
1.45225	-0.17681	-0.489844	1.72975	-0.488365	-0.562068	-0.745694	-0.719212	ENST00000624853.1
1.17398	-1.39642	-0.136263	0.587964	0.907564	-1.40671	-0.349098	0.618981	ENST00000556640.1
1.13672	0.729767	0.13786	1.46517	-0.859533	-0.860746	-0.87154	-0.87769	ENST00000606512.1
1.51339	-0.829496	-0.138593	0.914343	1.03136	-0.933678	-0.68307	-0.874253	ENST00000527672.1
1.63781	-0.499355	-0.088021	1.46367	-0.331204	-0.919162	-0.919162	-0.344576	ENST00000469955
1.41309	0.449069	-0.0805953	1.46742	-0.791628	-0.780864	-0.83766	-0.838822	ENST00000542821.1
0.838532	0.187051	-0.26768	2.05229	-0.668939	-0.682362	-0.752229	-0.706665	ENST00000510619.2
1.1164	0.38818	0.251838	1.63263	-0.875323	-0.834019	-0.811816	-0.867892	ENST00000606617.1
1.2598	0.239829	-0.0715955	1.70236	-0.817768	-0.787814	-0.774625	-0.750188	ENST00000598322.1
1.80321	0.0632434	-0.581664	1.29669	-0.55749	-0.508193	-0.816288	-0.699508	ENST00000620124.1
1.23466	0.461939	0.0848784	1.56621	-0.8233	-0.845406	-0.839178	-0.8398	ENST00000472046.1
0.865293	-0.234644	-0.499175	2.14903	-0.435549	-0.560973	-0.639644	-0.644337	ENST00000587933.1
1.40154	0.495759	0.00515098	1.4221	-0.824529	-0.780482	-0.853228	-0.866315	ENST00000608144.1
1.57734	0.557314	0.074322	1.15925	-0.735828	-0.868693	-0.899296	-0.864411	ENST00000566733.2
0.975165	0.785968	0.00294835	1.59879	-0.793455	-0.889874	-0.69262	-0.98692	ENST00000381051.6
1.74748	0.00406559	-0.791414	1.31526	-0.191012	-0.73962	-0.446192	-0.898571	ENST00000607680.5
1.38265	0.144827	-0.45005	1.60545	-0.0891873	-0.940503	-0.707659	-0.945525	ENST00000614510.4
1.28462	0.725898	-0.392185	1.4964	-0.731462	-0.763717	-0.813427	-0.806125	ENST00000623307.1
1.43848	0.0787758	0.270189	1.47261	-0.884346	-0.903198	-0.758927	-0.713579	ENST00000419415.1
0.971086	0.52746	0.466639	1.52489	-0.609511	-1.06999	-0.704969	-1.1056	ENST00000517658.1
1.54187	-0.0710323	-0.543454	1.60482	-0.532791	-0.372369	-0.831638	-0.795402	ENST00000623767.1
1.61794	-0.167651	0.184997	1.41306	-0.764816	-0.757806	-0.769738	-0.75598	ENST00000619201.1
1.90462	0.145016	-0.572579	1.12243	-0.585169	-0.696317	-0.843162	-0.474845	ENST00000602615.1
1.60296	0.449535	0.171111	1.15272	-0.72433	-0.868918	-0.868926	-0.914155	ENST00000425669.1
1.48172	0.0477384	-0.464737	1.63852	-0.44459	-0.714989	-0.796181	-0.74748	ENST00000421759.1
1.24246	0.292245	0.172614	1.60954	-0.836401	-0.827492	-0.826022	-0.826946	ENST00000501122.2
0.624879	0.918743	-0.837761	1.82304	-0.84585	-0.368165	-0.546371	-0.76851	ENST00000611769.4
1.46698	0.271385	0.626069	1.13004	-0.816377	-1.01218	-0.717342	-0.948579	ENST00000562211.1
1.14264	0.582456	0.268827	1.49281	-0.8614	-0.809266	-0.843263	-0.972806	ENST00000602609.1
1.55997	-0.322671	0.079218	1.54208	-0.569834	-0.709362	-0.7515	-0.827903	ENST00000561921.1
1.49415	0.725938	-0.0311953	1.18119	-0.80079	-0.881862	-0.81473	-0.872702	ENST00000471015
0.886319	-0.367031	-1.89577	1.17029	-0.132153	-0.0554679	0.910387	-0.516574	ENST00000426882.5
1.48346	0.127617	0.546365	0.828388	-0.538388	-0.989621	0.127392	-1.58521	ENST00000574212.1
0.898322	-0.195256	0.416007	1.87933	-0.716998	-0.404574	-1.01244	-0.864389	ENST00000622369.1
1.37374	-0.32118	0.808382	1.32043	-0.751907	-0.713897	-1.03955	-0.676016	ENST00000414797.5
1.52012	0.134696	-0.521953	1.58699	-0.667952	-0.546273	-0.784978	-0.720653	ENST00000410966
1.49149	-0.264587	-0.474955	1.71159	-0.467648	-0.658255	-0.711883	-0.625751	ENST00000560740.1
1.05614	0.794437	0.125688	1.49231	-0.909562	-0.861772	-0.834637	-0.862603	ENST00000444259.1
1.15746	0.528052	-0.0351913	1.59968	-1.10929	-0.549947	-0.902646	-0.688117	ENST00000445974.1
0.866857	-0.273422	0.341478	1.90491	-0.196353	-0.688738	-0.926897	-1.02784	ENST00000606379.1
1.54431	-0.262331	-0.0766282	1.60224	-0.668221	-0.708205	-0.69218	-0.738976	ENST00000619452.1
1.30548	0.91794	0.0514336	1.11218	-0.906941	-0.982438	-0.358764	-1.13889	ENST00000624831.1
1.62976	0.459126	-0.152765	1.16452	-0.281501	-0.827017	-0.940535	-1.05159	ENST00000431401.1
1.34181	-0.353496	0.58005	1.4072	-0.116083	-1.05014	-0.953683	-0.855653	ENST00000608014.1
1.86479	-0.163672	-0.326416	1.27713	-0.653465	-0.667359	-0.666599	-0.664406	ENST00000624366.1
1.80924	0.0217143	0.383699	0.998223	-0.78104	-0.782864	-0.830236	-0.818732	ENST00000366527.3
1.22524	0.717155	0.504634	1.18728	-0.811243	-0.886535	-0.945593	-0.990944	ENST00000449307.3
1.52467	0.922435	-0.0915683	0.996884	-0.890068	-0.859822	-0.743077	-0.859452	ENST00000498304.5
1.45179	0.351463	0.343593	1.29751	-0.877975	-0.876907	-0.855249	-0.834226	ENST00000451982.6
1.57768	-0.0510545	0.590019	1.19047	-0.819799	-0.758399	-0.888658	-0.840256	ENST00000607052.1
1.42798	0.741091	0.0172051	1.22396	-0.812346	-0.891378	-0.890119	-0.816397	ENST00000550029.1
1.76778	-0.381174	-0.830264	0.973101	0.38535	0.05412	-0.941561	-1.02735	ENST00000579700.1
1.31929	0.646109	0.224903	0.84109	0.321847	-1.30429	-1.32461	-0.724347	ENST00000454117.1
1.18913	-0.882549	-0.9937	1.03511	1.09855	0.139234	-1.15666	-0.429106	ENST00000447949.1
1.61564	0.138493	-0.026569	1.3041	-1.14541	-0.946046	-0.369661	-0.570541	ENST00000436616.2
1.05714	0.314898	-0.029472	1.80205	-0.76282	-0.717397	-0.668778	-0.995613	ENST00000636308
0.737542	0.037475	0.193565	2.02051	-0.74128	-0.515266	-0.769158	-0.963386	ENST00000458698.6
0.87806	0.207362	-0.163706	2.00152	-0.62842	-0.770095	-0.799527	-0.725198	ENST00000476501
1.03449	0.834756	0.0886094	1.49066	-0.892308	-0.81358	-0.756013	-0.986616	ENST00000597683.1
1.98758	-0.234918	-0.129215	1.07242	-0.723713	-0.686534	-0.587898	-0.697728	ENST00000432272.6
1.60271	0.329034	-0.0648693	1.30873	-0.544493	-0.84311	-0.881912	-0.906089	ENST00000615852.1
0.775779	0.275402	-0.215869	2.02164	-0.793088	-0.781338	-0.389503	-0.893025	ENST00000613452.1
1.42716	0.0213864	-0.32209	1.6913	-0.760518	-0.711518	-0.608159	-0.737565	ENST00000624190.1
1.11039	0.41292	0.676337	1.38634	-0.933996	-0.868578	-0.884028	-0.899382	ENST00000623022.1
0.83222	0.755666	-0.933661	0.820305	-1.75649	0.856626	0.034815	-0.609478	ENST00000344620.10
1.2016	0.0719771	-0.367214	1.86544	-0.62708	-0.652221	-0.70241	-0.790096	ENST00000609958.1
1.45932	0.0928771	0.173987	1.49232	-0.831847	-0.866137	-0.816395	-0.704129	ENST00000624338.1
1.42385	-0.416064	-0.0976787	1.72486	-0.41587	-0.726082	-0.755759	-0.737256	ENST00000493405
1.09282	0.544513	0.584032	1.38105	-0.854872	-0.969725	-0.820477	-0.957342	ENST00000519270.1
1.86444	0.284646	0.138279	0.919478	-0.817949	-0.842115	-0.729657	-0.817121	ENST00000504298.1
1.38532	0.727074	-0.122267	1.33259	-0.815297	-0.811457	-0.838691	-0.857276	ENST00000624039.1
0.831041	-0.784681	-0.579731	1.53936	0.828574	-1.47516	-0.353956	-0.00544588	ENST00000573308.5
0.963193	-0.0781067	0.336629	1.78027	-1.07517	-1.02282	-0.745861	-0.158143	ENST00000566639.1
1.51563	0.205809	-0.391836	1.54515	-0.736214	-0.732011	-0.541238	-0.865283	ENST00000513358.3
1.91491	0.317372	-0.318704	0.954675	-0.739988	-0.852626	-0.381638	-0.893997	ENST00000584303
1.32226	0.295274	-0.0578185	1.62141	-0.794842	-0.758723	-0.803841	-0.823724	ENST00000432045.6
1.44988	-0.499116	-0.396806	1.75716	-0.354185	-0.67879	-0.656341	-0.621812	ENST00000397184.2
0.759011	0.220587	0.422879	1.84848	-0.886058	-0.934993	-0.936206	-0.493701	ENST00000344893.4
1.25611	-0.116688	0.986498	1.24463	-0.898526	-0.991027	-0.73353	-0.747475	ENST00000565390.2
1.09122	-0.157432	0.119145	1.86157	-0.894741	-0.841448	-0.815003	-0.363311	ENST00000381786.7
1.39076	0.32093	0.0270923	1.51885	-0.792479	-0.847924	-0.823198	-0.794034	ENST00000608072.1
1.6721	-0.296549	-0.310901	1.52817	-0.677583	-0.663681	-0.65233	-0.599222	ENST00000490375.1
1.65297	0.0629134	0.328358	1.2118	-0.795435	-0.970787	-0.780198	-0.70963	ENST00000606743.1
1.21454	0.0764886	-0.387173	1.85011	-0.531336	-0.640437	-0.823549	-0.758639	ENST00000613826.1
1.58348	0.712776	0.254603	0.927732	-0.849861	-0.898584	-0.992807	-0.737334	ENST00000503152.1
1.34736	-0.34248	-0.0821838	1.78283	-0.537192	-0.590311	-0.789681	-0.788336	ENST00000430259.1
0.98254	-0.717139	0.843115	1.54894	-0.841715	0.00100565	-1.06883	-0.747921	ENST00000471090.5
1.15606	0.562025	-0.0188096	0.778179	0.828041	-1.07708	-1.56867	-0.659748	ENST00000632757.1
1.54818	0.367976	0.0527957	1.32277	-0.759799	-0.848637	-0.864059	-0.819231	ENST00000614165.1
1.2699	0.396206	-0.163019	1.62658	-0.842633	-0.849813	-0.502967	-0.934258	ENST00000446751.5
1.02587	0.417342	0.591432	1.50305	-0.743609	-0.853649	-0.978912	-0.961524	ENST00000456273.1
1.99748	-0.117482	-0.197357	1.03398	-0.679146	-0.84401	-0.631786	-0.561674	ENST00000621282.4
0.933598	0.126502	0.680109	1.4331	-0.237066	-0.317464	-1.23842	-1.38036	ENST00000602711.1
1.64064	0.771012	-0.0248389	0.943818	-0.864134	-0.645803	-0.886215	-0.934482	ENST00000444388.5
0.832964	-0.225715	0.20474	1.91849	-0.00647496	-0.815357	-0.802039	-1.10661	ENST00000603678.1
1.11385	0.0383865	0.392689	1.69666	-0.886808	-0.923105	-0.891337	-0.540339	ENST00000550837.1
1.7203	-0.653577	-0.82137	1.44502	-0.214352	-0.350161	-0.718392	-0.407467	ENST00000473793
1.05531	0.557049	0.423141	1.50411	-0.846011	-0.896791	-0.912355	-0.884453	ENST00000602652.1
1.55296	0.357121	0.584811	1.01565	-0.809195	-0.901785	-0.900085	-0.899478	ENST00000440408.5
1.06297	-0.320687	0.563925	1.75229	-0.736426	-0.615945	-0.881395	-0.824725	ENST00000602874.1
1.52845	0.512583	-0.00263468	1.27996	-0.870514	-0.769514	-0.792066	-0.886268	ENST00000586411.1
1.06086	0.190146	0.440668	0.996985	0.777103	-0.990918	-1.20574	-1.26911	ENST00000428029.6
1.3282	0.460195	0.302499	1.2333	-0.133565	-1.04821	-1.07121	-1.07121	ENST00000583719.5
0.592113	0.986198	-1.4749	1.43524	0.27932	-0.971526	-0.247905	-0.598539	ENST00000452690.1
0.739039	0.198778	0.141756	1.99278	-0.664661	-0.66148	-0.775451	-0.970763	ENST00000399449.3
1.19134	1.08739	-0.340415	1.27602	-0.926889	-0.664917	-0.675887	-0.946639	ENST00000440496.5
1.21129	-1.6485	-0.242303	1.3934	-0.317763	-0.276372	0.501569	-0.621321	ENST00000425586.5
0.962685	0.31347	-1.02871	1.58909	0.00589287	0.282821	-1.22569	-0.899553	ENST00000606673.1
1.04856	0.239768	0.80326	1.42632	-0.987276	-0.97939	-0.890314	-0.660931	ENST00000587012.1
1.40797	0.505918	0.266457	1.26406	-0.743188	-1.06141	-0.633608	-1.0062	ENST00000449363.1
0.919836	0.347161	0.722594	1.51989	-0.575759	-0.99217	-0.985585	-0.955971	ENST00000514110.5
1.69686	-0.00256142	-0.507411	1.39786	-0.327618	-0.795562	-0.955348	-0.506216	ENST00000436383.1
1.26523	0.536991	0.691207	1.14189	-0.880764	-0.793702	-1.00252	-0.958328	ENST00000551631.6
1.03894	-0.0830417	-0.370036	2.01738	-0.579421	-0.628202	-0.734782	-0.660833	ENST00000618976.1
1.15016	0.644144	0.504517	1.31502	-0.934686	-0.879778	-0.976736	-0.82264	ENST00000586061.1
1.12419	-0.097445	0.47184	1.7097	-0.753388	-0.866127	-0.77077	-0.818003	ENST00000486571.1
1.27915	0.89795	-0.145532	1.31265	-0.801404	-0.843745	-0.761021	-0.938046	ENST00000561344.5
1.99807	-0.171886	-0.2026	1.02413	-0.786797	-0.826243	-0.357223	-0.677452	ENST00000608444.1
1.09163	-0.31712	0.650806	1.66899	-0.604554	-0.620617	-0.909705	-0.959426	ENST00000623850.1
1.39893	0.0935505	-0.579028	1.70597	-0.470007	-0.827967	-0.728188	-0.593257	ENST00000549807.1
0.636609	0.28041	0.459829	1.897	-0.700323	-0.926028	-0.845183	-0.802318	ENST00000620266.1
1.57788	-0.62513	0.549801	1.31238	-0.424966	-0.716204	-0.854406	-0.819353	ENST00000528133.1
1.54803	0.43422	-0.0567359	0.915177	0.366282	-0.983297	-1.13266	-1.09102	ENST00000619902
1.14	0.804376	-0.702138	1.5775	-0.690465	-0.740735	-0.491267	-0.897272	ENST00000426528.5
1.45824	-0.0566648	-0.188445	1.64329	-0.5138	-0.867301	-0.615389	-0.859936	ENST00000499521.2
0.959726	0.565952	-0.238806	1.75368	-0.348165	-0.654744	-1.00637	-1.03127	ENST00000604135.1
1.54062	-0.33363	-0.824359	1.64518	-0.505204	-0.428456	-0.333068	-0.761085	ENST00000381108.3
1.51556	-0.0880499	-0.2773	1.49296	-0.586592	-0.721231	-0.104776	-1.23056	ENST00000601369.5
1.07577	-0.0387888	-0.630309	1.72744	-0.757677	-0.710505	0.428372	-1.0943	ENST00000424415.1
1.20173	-0.0730748	1.00712	1.26411	-0.673753	-0.843554	-0.922819	-0.959755	ENST00000570379.1
0.692019	-0.83016	-0.572281	1.44863	0.989612	0.383941	-0.898752	-1.21301	ENST00000482040
1.16835	-0.0281897	-0.512195	1.82485	-0.520392	-0.667591	-0.119883	-1.14494	ENST00000504145.5
0.712377	-0.250965	0.274924	1.49022	-0.385675	0.500824	-1.87507	-0.466639	ENST00000547717.1

## Sheet: annotated lncRNA cluster 10
chr_unt	chr_30min	chr_3h	chr_24h	sol_unt	sol_30min	sol_3h	sol_24h	Transcript ID
1.94782	-0.53011	1.23284	-0.53011	-0.53011	-0.53011	-0.53011	-0.53011	ENST00000577841.1
1.05413	1.26645	1.29336	-0.722789	-0.722789	-0.722789	-0.722789	-0.722789	ENST00000630120.1
1.54191	-0.484449	1.69491	-0.550474	-0.550474	-0.550474	-0.550474	-0.550474	ENST00000364912
0.821986	-0.529334	2.01527	0.395162	-0.675772	-0.675772	-0.675772	-0.675772	ENST00000440406.2
0.764792	0.761829	1.80078	-0.115858	-0.802885	-0.802885	-0.802885	-0.802885	ENST00000570072.5
1.734	-0.660249	1.32467	0.24257	-0.660249	-0.660249	-0.660249	-0.660249	ENST00000442305.1
1.14637	-0.308831	1.60586	0.717195	-0.790147	-0.790147	-0.790147	-0.790147	ENST00000426946.2
1.05159	-0.673582	1.84479	0.471534	-0.673582	-0.673582	-0.673582	-0.673582	ENST00000447125.5
1.17365	0.655693	1.20328	0.628092	-0.91518	-0.91518	-0.91518	-0.91518	ENST00000608028.1
1.05027	0.906114	1.00306	0.769904	-0.932337	-0.932337	-0.932337	-0.932337	ENST00000600956.5
0.928209	1.23172	1.37548	-0.278568	-0.81421	-0.81421	-0.81421	-0.81421	ENST00000396880.3
1.49553	0.344795	1.20728	0.421749	-0.867339	-0.867339	-0.867339	-0.867339	ENST00000412344.1
1.0505	-0.159082	1.86279	0.290121	-0.761082	-0.761082	-0.761082	-0.761082	ENST00000549477.1
1.13176	-0.52474	2.01668	-0.52474	-0.52474	-0.52474	-0.52474	-0.52474	ENST00000566535.1
0.849165	1.11783	1.50832	-0.174475	-0.825211	-0.825211	-0.825211	-0.825211	ENST00000521762.1
1.53629	0.339852	1.43387	-0.191158	-0.779712	-0.779712	-0.779712	-0.779712	ENST00000550268.2
1.5476	-0.539668	1.69041	-0.539668	-0.539668	-0.539668	-0.539668	-0.539668	ENST00000505541.1
0.919119	1.10224	1.05477	0.629046	-0.926292	-0.926292	-0.926292	-0.926292	ENST00000608195.1
0.769245	-0.325947	2.00094	0.450679	-0.72373	-0.72373	-0.72373	-0.72373	ENST00000560744.1
1.25351	0.850324	1.46778	-0.714323	-0.714323	-0.714323	-0.714323	-0.714323	ENST00000602420.5
1.32048	0.892368	0.893068	0.556307	-0.915555	-0.915555	-0.915555	-0.915555	ENST00000624340.1
1.92858	0.306175	1.00078	-0.376508	-0.714757	-0.714757	-0.714757	-0.714757	ENST00000542680.1
0.805213	0.264214	1.74524	0.586503	-0.850292	-0.850292	-0.850292	-0.850292	ENST00000528717.1
1.33095	0.314556	1.52209	0.169547	-0.834285	-0.834285	-0.834285	-0.834285	ENST00000574290.1
0.710414	1.02296	1.61502	0.0221321	-0.84263	-0.84263	-0.84263	-0.84263	ENST00000609162.1
1.14676	0.315207	1.05951	1.09357	-0.903761	-0.903761	-0.903761	-0.903761	ENST00000602597.1
1.5594	0.925105	0.86439	0.0903513	-0.859812	-0.859812	-0.859812	-0.859812	ENST00000565359.1
0.669435	0.119704	1.9729	0.393932	-0.788992	-0.788992	-0.788992	-0.788992	ENST00000612441.1
0.80528	0.82089	1.70619	-0.00577819	-0.831646	-0.831646	-0.831646	-0.831646	ENST00000608430.1
1.05879	0.585828	1.26621	0.755868	-0.916673	-0.916673	-0.916673	-0.916673	ENST00000442328.1
1.61315	-0.335677	1.54062	-0.0551092	-0.690746	-0.690746	-0.690746	-0.690746	ENST00000623099.1
1.92082	0.347555	0.97962	-0.339591	-0.7271	-0.7271	-0.7271	-0.7271	ENST00000612806.1
1.68685	0.576192	1.09491	-0.128589	-0.80734	-0.80734	-0.80734	-0.80734	ENST00000526206.1
0.756689	-0.122078	2.06197	0.212467	-0.727263	-0.727263	-0.727263	-0.727263	ENST00000589099.1
1.80733	-0.106294	1.35572	-0.499865	-0.639222	-0.639222	-0.639222	-0.639222	ENST00000510360.6
1.93279	-0.572398	1.08937	0.173208	-0.65574	-0.65574	-0.65574	-0.65574	ENST00000503723.1
1.60149	0.710373	0.742283	0.489737	-0.885971	-0.885971	-0.885971	-0.885971	ENST00000619826.1
1.16165	0.136798	1.19544	1.03977	-0.883413	-0.883413	-0.883413	-0.883413	ENST00000542598.5
1.071	0.457185	1.25038	0.86876	-0.911831	-0.911831	-0.911831	-0.911831	ENST00000581917.1
0.64844	0.132921	2.00697	0.327253	-0.78208	-0.78208	-0.78208	-0.769344	ENST00000419679.1
0.960491	0.112024	1.21099	1.22974	-0.884172	-0.884172	-0.884172	-0.860733	ENST00000573371.1
0.531835	0.706834	1.63291	0.658153	-0.898859	-0.898859	-0.898859	-0.833152	ENST00000563191.1
1.07285	-0.338813	1.92461	0.170448	-0.710013	-0.710013	-0.710013	-0.699052	ENST00000607673.1
1.34023	-0.205077	1.57719	0.437306	-0.802979	-0.802979	-0.802979	-0.740708	ENST00000452391.1
1.03544	-0.00428283	1.54733	0.769482	-0.944731	-0.944731	-0.944731	-0.513775	ENST00000509015.1
0.71626	0.637033	1.70133	0.416601	-0.875627	-0.875627	-0.875627	-0.844343	ENST00000439298.5
0.788523	0.762662	1.2711	0.874007	-0.93473	-0.93473	-0.93473	-0.892101	ENST00000454005.1
1.64191	0.299132	1.2765	-0.00251412	-0.81329	-0.81329	-0.81329	-0.775159	ENST00000588197.1
0.98733	-0.61547	2.03169	-0.61547	-0.61547	-0.61547	-0.61547	0.0583305	ENST00000582422.1
0.741832	0.0414534	2.04545	0.0373759	-0.848515	-0.848515	-0.848515	-0.32057	ENST00000511322.1
1.61569	0.183062	0.956326	0.685081	-0.893555	-0.893555	-0.893555	-0.75949	ENST00000446847.1
1.15945	0.390871	1.07766	0.961975	-1.0247	-1.0247	-1.0247	-0.51587	ENST00000605277.1
0.753455	0.478607	1.27933	0.686056	-1.15759	-1.15759	-1.15759	0.275329	ENST00000612426.1
1.85975	-0.630196	1.24643	-0.630196	-0.630196	-0.630196	-0.630196	0.0448028	ENST00000536855.1
0.590228	0.050685	0.684372	-0.804938	-0.804938	-0.804938	-0.804938	1.89447	ENST00000617582.1
0.601042	0.804873	1.58183	0.562715	-0.929087	-0.929087	-0.929087	-0.763203	ENST00000485898.1
1.31675	0.789963	0.863039	0.712451	-0.922371	-0.922371	-0.915091	-0.922371	ENST00000619110.1
0.941828	0.116837	1.41598	-1.03131	-1.03131	-1.03131	-0.286906	0.906197	ENST00000522575.1
0.990206	0.436819	1.27544	0.903099	-1.04295	-1.04295	-0.92741	-0.592264	ENST00000433644.2
1.53725	1.04622	0.973224	-0.671138	-0.793891	-0.793891	-0.503886	-0.793891	ENST00000558979.1
0.942274	0.793308	1.39387	0.495787	-0.951752	-0.951752	-0.849093	-0.872636	ENST00000441932.1
1.04458	1.21586	1.24741	-0.221519	-0.923826	-0.923826	-0.514853	-0.923826	ENST00000369492.4
0.720861	0.150195	1.82655	0.613197	-0.863331	-0.863331	-0.785572	-0.798567	ENST00000616838.1
1.67585	-0.605629	1.52563	-0.605629	-0.605629	-0.605629	-0.173334	-0.605629	ENST00000441377.2
1.82409	-0.342761	1.07306	0.256793	-0.965947	-0.965947	-0.645944	-0.233347	ENST00000483588.2
1.73524	0.480115	0.782308	0.3542	-1.00739	-1.00739	-0.447888	-0.889195	ENST00000409518.1
1.53642	0.68023	1.14758	-0.039907	-0.920246	-0.920246	-0.56358	-0.920246	ENST00000437680.1
1.10749	-0.728256	1.38316	0.829103	-0.931246	-0.931246	0.202239	-0.931246	ENST00000472779
1.22443	-0.790531	0.924105	-0.396911	-0.790531	-0.790531	1.4105	-0.790531	ENST00000504082.1
0.945144	-0.421426	0.405403	-0.0411748	-1.39422	-1.39422	1.13653	0.763972	ENST00000450509.1
0.442583	-0.737332	0.863784	-0.304062	-0.737332	-0.737332	1.94703	-0.737332	ENST00000549261.1
1.23815	0.311168	0.926744	0.864466	-1.12543	-1.10925	-1.12543	0.0195897	ENST00000602843.1
1.5876	0.0868334	0.927245	0.823754	-0.860965	-0.842532	-0.860965	-0.860965	ENST00000551732.1
1.73463	0.319996	0.734441	0.639064	-0.873396	-0.87058	-0.873396	-0.810753	ENST00000416076.1
1.57927	0.382205	1.30228	-0.37584	-0.912946	-0.149078	-0.912946	-0.912946	ENST00000499291.6
1.63957	0.5283	0.69667	0.64711	-0.967292	-0.932153	-0.9167	-0.695501	ENST00000569008.1
0.415266	0.557796	1.85888	0.513097	-0.844962	-0.820341	-0.844962	-0.834772	ENST00000503989.1
1.21435	0.325055	1.43497	0.53322	-0.882937	-0.858782	-0.882937	-0.882937	ENST00000623816.1
1.28767	0.944584	1.18336	0.0248645	-0.977956	-0.882077	-0.970961	-0.609488	ENST00000641338
1.59758	0.359852	1.13123	0.332264	-0.869584	-0.812174	-0.869584	-0.869584	ENST00000556620.1
0.893091	0.168202	1.84209	-0.952645	-0.952645	-0.894061	-0.335712	0.231676	ENST00000422305.1
0.784772	0.618937	1.424	0.812523	-0.914854	-0.895665	-0.914854	-0.914854	ENST00000494652
0.540142	0.748321	1.56795	0.711768	-0.898664	-0.881126	-0.898664	-0.889726	ENST00000570148.1
1.6469	-0.175477	1.55205	-0.479944	-0.641293	-0.619648	-0.641293	-0.641293	ENST00000618815.1
0.888202	1.07779	1.27948	0.372924	-0.909075	-0.904723	-0.909075	-0.895524	ENST00000602601.1
1.30886	0.550806	1.11626	0.658358	-0.93376	-0.892406	-0.927388	-0.880731	ENST00000606229.1
1.28958	0.818357	1.28659	0.0724149	-0.881361	-0.830423	-0.873797	-0.881361	ENST00000577614
0.814458	-0.00636563	2.09562	-0.134786	-0.740202	-0.665265	-0.740202	-0.623259	ENST00000609270.1
0.979394	0.552701	1.32769	0.795173	-0.925615	-0.90225	-0.925615	-0.901478	ENST00000507630.1
1.10192	0.237621	1.39169	0.809463	-0.907965	-0.885275	-0.839495	-0.907965	ENST00000586983.1
1.857	0.207369	0.966932	0.160765	-0.81181	-0.799349	-0.797999	-0.782908	ENST00000532226.1
0.815726	1.05188	1.23322	0.574402	-0.925698	-0.89813	-0.925698	-0.925698	ENST00000623521.1
0.929136	1.06064	1.21419	0.448711	-0.920491	-0.891204	-0.920491	-0.920491	ENST00000614033.1
0.765675	0.765062	1.74658	0.0244929	-0.891134	-0.628415	-0.891134	-0.891134	ENST00000562391.5
0.596295	0.760506	1.47839	0.757746	-1.06812	-0.998838	-0.804021	-0.721962	ENST00000561588.2
1.11012	1.16021	1.15301	0.0547915	-0.943006	-0.649109	-0.943006	-0.943006	ENST00000607836.1
1.35945	-0.0629757	1.41605	0.602659	-0.880384	-0.674027	-0.880384	-0.880384	ENST00000516142
1.35407	0.134258	1.39472	0.529023	-0.935981	-0.858127	-0.840701	-0.777263	ENST00000608537.1
0.893857	-0.2554	1.74071	0.742125	-0.996539	-0.804171	-0.807273	-0.513311	ENST00000562642.1
1.59064	0.620358	1.19421	-0.170292	-0.857221	-0.713642	-0.806824	-0.857221	ENST00000501726.1
0.755929	0.995714	1.39173	0.475359	-0.914453	-0.899939	-0.889889	-0.914453	ENST00000601893.1
0.774594	0.607558	1.6783	0.421211	-0.926787	-0.816622	-0.858685	-0.879565	ENST00000610177.1
1.09446	1.20938	1.28404	-0.532076	-0.867872	-0.537635	-0.867872	-0.782437	ENST00000624541.1
1.61554	0.519107	0.632724	0.767716	-0.923676	-0.854736	-0.923676	-0.833003	ENST00000520562.1
0.921588	0.346877	1.66301	-0.856838	-1.3257	-0.869709	0.129075	-0.00830447	ENST00000457681.1
0.843925	-0.0587484	1.80085	0.645405	-0.856224	-0.710364	-0.808621	-0.856224	ENST00000625197.1
1.33878	0.930222	1.19427	-0.0541835	-0.881523	-0.776825	-0.881523	-0.869212	ENST00000620106.1
1.12879	0.16928	1.31485	0.888595	-0.97267	-0.583508	-0.97267	-0.97267	ENST00000624536.1
1.7034	0.173952	0.824452	0.70137	-0.867413	-0.837229	-0.831122	-0.867413	ENST00000560239.1
1.09051	0.728841	1.50239	0.136409	-0.936847	-0.839337	-0.781329	-0.900638	ENST00000420226.1
0.853351	0.198746	1.47973	0.97879	-0.91396	-0.832461	-0.872951	-0.891242	ENST00000421851.1
1.72549	0.249443	0.940433	0.446977	-0.905073	-0.647128	-0.905073	-0.905073	ENST00000458171.1
1.19687	-0.635121	1.40847	0.746854	-1.11993	-0.229281	-0.247923	-1.11993	ENST00000530344.1
1.39178	0.657696	1.23923	0.135148	-1.12852	-0.610788	-0.916244	-0.768306	ENST00000481783
1.93037	0.369649	0.921396	-0.232263	-0.756437	-0.733799	-0.756437	-0.742477	ENST00000625059.1
1.74845	-0.789572	1.36561	-0.307364	-0.789572	-0.31222	-0.125755	-0.789572	ENST00000499653.1
1.43989	0.53007	1.45281	-0.540282	-1.00329	-0.450771	-0.795383	-0.633048	ENST00000605948.1
1.68896	0.451268	0.71309	0.607644	-1.00327	-0.754754	-0.992606	-0.710335	ENST00000621680.1
0.973688	-1.02752	1.65574	0.365627	-1.02752	0.0965711	-1.02752	-0.00907355	ENST00000504012.1
1.28377	1.0998	1.03429	-0.0443202	-1.18519	-0.626946	-0.61651	-0.944897	ENST00000454651.2
1.96602	-0.494914	1.08787	-0.455083	-0.878163	-0.315765	-0.127608	-0.782361	ENST00000444529.1
1.30307	0.0784156	1.73747	-0.123783	-0.806281	-0.631038	-0.780545	-0.777303	ENST00000622440.1
1.06448	0.151875	1.07228	1.24138	-1.02661	-0.784441	-0.915663	-0.803296	ENST00000514201.1
1.18845	0.359416	1.15405	0.805455	-1.13183	-0.355086	-1.13183	-0.88862	ENST00000453229.1
1.63352	0.803629	1.07294	-0.472735	-0.803983	-0.710455	-0.774779	-0.748134	ENST00000452402.5
0.849641	0.0661461	0.879804	-0.851807	-0.851807	1.61164	-0.851807	-0.851807	ENST00000589963.1
0.769493	0.204206	1.76308	0.569484	-1.13375	-0.707745	-0.925204	-0.539566	ENST00000607858.1
1.40011	0.802612	0.923032	0.491351	-0.999932	-0.766494	-0.892089	-0.95859	ENST00000589740.1
0.919121	1.01785	1.13647	0.626159	-0.958805	-0.823185	-0.958805	-0.958805	ENST00000608015.1
1.54622	0.526592	0.729319	0.77348	-0.924703	-0.906441	-0.913674	-0.830792	ENST00000432120.1
0.923153	1.11973	0.939211	0.0113756	-1.34929	0.256965	-1.34929	-0.551865	ENST00000507826.1
0.653831	0.244592	1.91172	0.379645	-1.04294	-0.544497	-0.952727	-0.64962	ENST00000599756.1
1.36946	-0.159608	1.56468	-0.136207	-0.932246	0.158416	-0.932246	-0.932246	ENST00000518978.5
0.924533	0.903142	1.33899	0.23544	-1.14658	-0.210175	-0.898761	-1.14658	ENST00000437249.2
1.17388	1.06321	1.04381	0.337242	-0.997239	-0.830075	-0.920765	-0.87006	ENST00000457876.5
0.665023	0.483655	1.744	0.551648	-0.914863	-0.79077	-0.914863	-0.823832	ENST00000606288.1
0.59926	0.331266	0.992611	0.11073	-1.49895	1.01831	-0.0542817	-1.49895	ENST00000414911.1
1.03233	0.1625	1.69388	0.34918	-1.01981	-0.83054	-1.02865	-0.3589	ENST00000430235.7
1.45809	0.933949	0.85069	0.291024	-0.954335	-0.961973	-0.651947	-0.965493	ENST00000366187.2
0.634137	0.334485	1.94919	0.293331	-0.871972	-0.852443	-0.678352	-0.808372	ENST00000568017.1
2.00621	-0.291649	1.00758	0.0161605	-0.681974	-0.685565	-0.685398	-0.685366	ENST00000419697.1
0.692945	-0.120657	2.03683	0.370081	-0.752895	-0.741647	-0.760023	-0.724636	ENST00000562952.1
0.918401	0.276282	1.93467	-0.0757039	-0.767178	-0.747215	-0.769626	-0.769626	ENST00000596356.5
0.729793	0.372443	1.89349	0.26302	-0.921417	-0.753452	-0.831662	-0.752218	ENST00000561542.1
1.10051	0.13352	1.66087	0.44855	-0.927988	-0.841873	-0.827798	-0.745791	ENST00000373137.2
1.07556	0.466405	1.76649	-0.15922	-0.790918	-0.79403	-0.770254	-0.79403	ENST00000526897.1
0.881001	0.614027	1.55781	0.504693	-0.918916	-0.880242	-0.871236	-0.887142	ENST00000617440.1
1.63334	0.605475	0.817886	0.452934	-0.848389	-0.801344	-0.929949	-0.929949	ENST00000566974.1
1.9105	0.234699	1.01743	-0.184128	-0.667351	-0.770384	-0.770384	-0.770384	ENST00000557304.1
1.5633	0.761901	0.743386	0.487778	-0.960785	-0.85852	-0.778466	-0.958588	ENST00000421767.1
1.15723	-1.01516	0.879638	-1.01516	-0.268746	-0.034899	1.31225	-1.01516	ENST00000450990.5
0.798005	0.295623	1.81134	0.441436	-0.850304	-0.825751	-0.830325	-0.840027	ENST00000624337.1
1.50711	0.855422	0.774079	0.32713	-1.10467	-1.14462	-0.500537	-0.713915	ENST00000509192.5
0.717788	1.09201	1.47825	0.207116	-0.904538	-0.80389	-0.851297	-0.935439	ENST00000564224.1
1.48	0.784051	0.748332	0.604047	-0.908985	-0.911132	-0.88779	-0.908521	ENST00000437461.1
1.14094	-0.115859	1.68751	-0.550294	-1.02203	0.20945	-0.157644	-1.19207	ENST00000454781.5
0.576336	0.842333	1.46923	0.485058	-1.23637	-0.157543	-1.15177	-0.827266	ENST00000579174.5
1.50748	0.397776	1.27652	0.021421	-1.02499	-0.550569	-0.452592	-1.17505	ENST00000507031.2
1.14274	-0.763889	1.56294	0.652721	-1.14911	-0.582135	-0.10771	-0.75556	ENST00000546339
1.26933	0.760175	0.803454	0.861639	-0.970412	-0.961614	-0.921465	-0.841111	ENST00000424518.5
0.387372	-0.0873107	0.929286	0.24525	-0.468278	0.952487	-2.17807	0.219268	ENST00000584329
1.23741	0.838669	1.33608	0.0393465	-0.854052	-0.848685	-0.870714	-0.878055	ENST00000624567.1
1.37497	0.0562313	1.08278	0.958644	-0.868368	-0.8638	-0.864265	-0.876194	ENST00000561652.1
1.3375	0.174824	1.74223	-0.700189	-0.511699	-0.700189	-0.700189	-0.642288	ENST00000592032.1
1.75586	-0.198078	1.29362	0.0986401	-0.628141	-0.729844	-0.796027	-0.796027	ENST00000624600.1
0.766662	0.593433	1.43451	0.838257	-0.908461	-0.914769	-0.898655	-0.910978	ENST00000562691.2
1.1	-0.871815	1.64973	0.090692	0.501794	-0.726768	-0.871815	-0.871815	ENST00000392688.6
1.44624	0.602892	0.864924	0.712224	-0.945376	-0.887933	-0.894608	-0.898366	ENST00000580291.5
1.42119	0.717006	0.949461	0.47133	-0.82953	-0.572132	-1.07866	-1.07866	ENST00000568836.1
1.11846	-0.0435144	1.90003	-0.463923	-0.763489	-1.02059	-0.234948	-0.492028	ENST00000558899.2
1.00956	1.09694	1.04823	0.517438	-0.74532	-0.975616	-0.975616	-0.975616	ENST00000558702.1
0.934207	0.0954435	2.02703	-0.277119	-0.694193	-0.669044	-0.705377	-0.710943	ENST00000589950.1
0.851915	0.686966	1.7538	-0.370314	-1.30187	-0.555675	-0.435393	-0.629425	ENST00000587320.1
1.24959	0.772862	0.797859	0.85647	-0.993112	-0.959668	-0.664839	-1.05917	ENST00000510694.2
0.657183	0.208757	1.94653	0.362859	-0.935026	-0.628018	-0.672982	-0.939305	ENST00000524412.1
1.33153	-0.288069	1.07897	1.14258	-0.844694	-0.870278	-0.80806	-0.741978	ENST00000577215
1.86847	0.263742	0.898193	0.185198	-0.832568	-0.875073	-0.787955	-0.720008	ENST00000614652.1
1.0428	0.278208	1.63788	0.46105	-0.894891	-0.929678	-0.764605	-0.830771	ENST00000623319.1
1.55582	0.819105	0.711691	0.475318	-0.83421	-0.909241	-0.909241	-0.909241	ENST00000500765.1
1.65954	0.224226	1.16911	0.267616	-0.852559	-0.814682	-0.83202	-0.821224	ENST00000425740.7
1.45859	0.596668	1.36351	-0.390924	-0.920998	-0.572487	-0.492004	-1.04235	ENST00000624272.3
0.609806	0.288883	1.72443	0.706945	-0.364229	-1.02162	-0.922595	-1.02162	ENST00000591271.5
0.913119	0.931547	1.56396	-0.0324092	-0.814636	-0.867709	-0.858691	-0.835177	ENST00000602835.1
1.59494	-0.676196	1.15018	-0.390573	-0.807335	0.748202	-0.831547	-0.787664	ENST00000622889.1
1.90167	0.0852491	1.00897	0.0631256	-0.703334	-0.809007	-0.705846	-0.840828	ENST00000623064.1
0.663274	0.681355	1.78408	0.201201	-0.944162	-0.740108	-0.623887	-1.02175	ENST00000536835.2
0.659214	0.452509	1.58839	0.825388	-0.795186	-0.76969	-1.04987	-0.91075	ENST00000618303.1
1.49651	0.581964	0.857484	0.664129	-0.919756	-0.909582	-0.83858	-0.932166	ENST00000460754.1
0.70014	0.756002	1.32783	0.892282	-0.92708	-0.927128	-0.909028	-0.913016	ENST00000614098.1
0.874404	0.177009	2.02549	-0.799037	-0.245464	-0.659708	-0.573659	-0.799037	ENST00000624363.1
0.828239	0.938386	1.32678	0.0399408	-1.23265	-0.165284	-0.311416	-1.424	ENST00000427140.5
1.55886	0.418767	1.36885	-0.199614	-0.762239	-0.798873	-0.840351	-0.745395	ENST00000508353.5
1.30772	-0.451709	1.37346	0.856928	-0.550675	-0.737773	-0.923626	-0.874331	ENST00000606660.1
1.11386	0.866313	1.10347	0.612559	-0.914943	-0.942046	-0.915978	-0.923233	ENST00000611964.1
0.949604	0.555028	1.51523	0.548667	-0.865598	-0.876305	-0.850828	-0.975793	ENST00000629870.1
1.37465	0.939742	1.13049	-0.0288116	-0.729389	-0.834186	-0.878078	-0.974418	ENST00000510986.2
1.59066	-0.191106	0.902319	0.889955	-0.966307	-0.360615	-1.04285	-0.822052	ENST00000434346.1
1.49462	0.0777143	1.46709	0.142297	-0.98223	-0.789289	-0.756853	-0.653354	ENST00000500850.2
0.55177	0.338024	1.81178	0.671858	-0.810285	-0.864641	-0.868445	-0.830059	ENST00000453649.1
0.868789	-0.0232667	1.85994	0.178857	-0.425766	-0.23882	-1.27011	-0.949628	ENST00000382375.8
1.40469	-0.303705	1.58339	0.26928	-0.514329	-1.08019	-0.676156	-0.68298	ENST00000629723.1
1.18955	0.441972	0.881196	1.05065	-1.37309	-0.784259	-0.803851	-0.602174	ENST00000469903.5
1.50546	-0.00643056	1.26011	-0.197183	-0.822124	0.305998	-1.37259	-0.673239	ENST00000621798.4
1.17825	0.658053	1.44454	0.21061	-0.876483	-0.872239	-0.865762	-0.876969	ENST00000499624.3
0.826808	1.25382	1.1332	0.310254	-0.964084	-0.701276	-1.25741	-0.601315	ENST00000605589.1
0.757645	0.329302	1.58053	0.849536	-0.890664	-0.823052	-0.878093	-0.925204	ENST00000624137.1
1.18422	0.89098	0.918471	-0.645385	-0.388236	0.533336	-1.24669	-1.24669	ENST00000576461.1
0.600469	0.594786	1.51958	0.870312	-0.878771	-0.912615	-0.947973	-0.845786	ENST00000568262.2
1.4117	0.251594	1.47422	0.121053	-0.541016	-0.913288	-0.928328	-0.875929	ENST00000586101.1
0.689885	0.418695	1.81881	0.436974	-0.754362	-0.794877	-0.935111	-0.880011	ENST00000558478.1
1.07509	0.267409	1.80941	-0.35647	-0.811391	-0.359973	-0.448104	-1.17597	ENST00000586251.5
0.672541	0.957275	1.33653	0.523162	-0.372105	-1.25589	-1.17872	-0.682794	ENST00000356684.7
1.32257	0.510661	1.22493	0.526418	-0.886596	-0.895651	-0.899783	-0.902553	ENST00000623719.1
1.22882	0.776044	1.44831	-0.121309	-0.829875	-0.829495	-0.832082	-0.84042	ENST00000555520.1
1.28901	0.556473	0.963807	0.847123	-0.75731	-1.0242	-0.905035	-0.969873	ENST00000366153.2
1.02647	-0.815665	1.89529	0.317568	-0.627327	-0.334808	-0.815665	-0.645862	ENST00000442133.8
1.28231	0.31685	1.53076	0.236114	-0.711433	-0.856708	-0.898948	-0.898948	ENST00000610143.1
0.941895	1.36058	1.12474	0.0148272	-0.709228	-0.874719	-0.960863	-0.897226	ENST00000514532.2
1.40011	0.531878	1.1401	0.501421	-0.960946	-0.896504	-0.803367	-0.912693	ENST00000612365.1
0.385614	0.72714	0.899235	0.40949	-1.59342	-0.760283	1.02133	-1.08911	ENST00000609209.1
0.494975	0.577593	1.83298	0.466742	-0.82228	-0.847353	-0.84537	-0.857284	ENST00000456638.2
1.39646	1.11697	0.985143	-0.338135	-0.982064	-0.641103	-0.485466	-1.05181	ENST00000571689.1
0.766165	0.951599	1.38171	0.534072	-0.886034	-0.833986	-0.927433	-0.986092	ENST00000421616.1
1.42031	0.360464	1.22631	0.508343	-0.870733	-0.858568	-0.900774	-0.885346	ENST00000602663.1
0.711904	0.398753	1.60425	0.790876	-0.685923	-1.03424	-0.873556	-0.912063	ENST00000449111.5
0.868873	-0.0996135	1.99785	-0.0279906	-0.411777	-0.403613	-0.788448	-1.13528	ENST00000519040.1
1.12169	0.344046	1.55331	0.443298	-0.787469	-0.963953	-0.830782	-0.880141	ENST00000623486.1
1.53298	0.20405	1.55311	-0.565973	-0.706793	-0.70917	-0.748211	-0.559986	ENST00000566446.1
1.12058	-0.529247	0.59426	-1.27089	-0.433596	-1.27089	0.681529	1.10826	ENST00000605014.5
0.805659	1.10931	1.51576	-0.13693	-0.561071	-0.910909	-0.910909	-0.910909	ENST00000431697.1
1.47111	0.884093	1.10234	-0.226518	-0.748403	-0.4878	-1.00169	-0.993136	ENST00000417096.5
0.849824	0.131388	1.88977	0.335022	-0.834997	-0.8125	-0.830418	-0.728086	ENST00000620519.1
1.58348	0.221784	1.42161	-0.136385	-0.663022	-0.809158	-0.809158	-0.809158	ENST00000620472.1
1.35991	0.648035	1.33627	-0.0126654	-0.626164	-1.01813	-0.628228	-1.05904	ENST00000500914.6
1.6022	0.664274	0.877601	0.333199	-0.910295	-0.61859	-0.951074	-0.99732	ENST00000476405.1
1.40536	0.494519	1.12781	0.123434	0.01597	-1.16804	-0.744026	-1.25503	ENST00000614011.1
1.76656	0.151716	0.807846	0.617665	-0.769551	-0.741603	-0.934588	-0.898046	ENST00000624007.1
1.55032	0.057394	1.29284	0.309337	-0.790029	-1.17487	-0.46982	-0.775168	ENST00000453026.6
0.726968	0.458019	1.90666	0.13476	-0.752608	-0.855364	-0.793733	-0.824703	ENST00000425189.1
1.15925	0.32632	1.03153	1.09784	-0.940187	-0.975568	-0.826829	-0.872358	ENST00000596296.1
0.75705	0.482674	1.67156	0.581266	-0.852397	-0.846836	-0.825254	-0.968066	ENST00000444463.5
0.659099	0.806722	1.88345	-0.360218	-0.742011	-0.698065	-0.766559	-0.782415	ENST00000621102.1
0.511322	0.371111	1.94146	0.40492	-0.885356	-0.611388	-0.936445	-0.795624	ENST00000623843.1
0.820481	0.454628	1.4818	0.824001	-0.754184	-0.851267	-0.968191	-1.00726	ENST00000609590.1
1.77951	0.234036	1.27026	-0.715594	-0.608289	-0.615166	-0.659724	-0.685029	ENST00000634265.1
1.15663	0.576304	1.39141	0.448595	-0.903856	-0.885203	-0.867811	-0.91607	ENST00000446542.5
1.20197	0.895411	0.861305	0.753117	-0.922613	-0.925922	-0.936961	-0.926305	ENST00000618397.1
1.40871	0.669239	1.34585	-0.122823	-0.734835	-0.864345	-0.906205	-0.795593	ENST00000440570.5
0.943376	0.760078	1.40846	0.46485	-1.18932	-0.706041	-0.895286	-0.786117	ENST00000505151.5
1.42784	0.689391	0.703111	0.730228	-1.14225	-1.18519	-0.589357	-0.633782	ENST00000551496.1
0.910876	0.184929	1.65125	0.682615	-0.879197	-0.863531	-0.874938	-0.811999	ENST00000507446.1
1.84118	-0.122945	1.09269	0.161204	-0.389572	-0.860854	-0.860854	-0.860854	ENST00000449473.2
0.866206	0.814006	1.33627	0.654306	-0.863556	-0.956271	-0.916628	-0.934328	ENST00000423060.1
0.59058	0.818473	1.89091	-0.327287	-0.788084	-0.553131	-0.958539	-0.672924	ENST00000564541.1
0.930643	0.72638	1.30478	0.718318	-0.948038	-0.899033	-0.936045	-0.897007	ENST00000533146.5
1.21031	1.19497	1.0895	-0.195093	-0.759248	-0.526022	-1.00195	-1.01246	ENST00000439622.1
1.31596	0.768425	1.03466	0.444266	-0.796591	-1.13989	-1.0897	-0.537139	ENST00000523445.5
1.11173	1.14581	0.878761	0.435592	-0.487713	-0.814372	-1.21278	-1.05703	ENST00000565937.1
0.986441	0.250952	1.64778	-0.695536	-0.595983	-0.642838	0.403379	-1.3542	ENST00000577218.1
1.59319	0.156417	1.43258	-0.375506	-0.425605	-0.94814	-0.454512	-0.978422	ENST00000447494.1
1.36484	0.214726	1.43729	0.374592	-0.876183	-0.906452	-0.831433	-0.777387	ENST00000444301.5
1.09897	1.12507	0.918611	0.535824	-0.867124	-0.989179	-0.861099	-0.961073	ENST00000640964
1.26384	0.943317	0.869023	0.603339	-0.949777	-0.980012	-0.861348	-0.888382	ENST00000383038.7
0.955864	0.263642	1.85854	0.114196	-0.826478	-0.764191	-0.804811	-0.796762	ENST00000623489.1
1.15581	-0.107169	1.25644	1.08289	-0.744938	-0.772013	-0.936628	-0.934398	ENST00000624216.1
0.834152	1.14616	1.39901	-0.723458	-0.245828	-0.342509	-0.721679	-1.34585	ENST00000422128.5
1.30332	0.371884	1.02573	0.916128	-0.917039	-0.914168	-0.879926	-0.905931	ENST00000434938.7
1.49832	0.430119	1.45766	-0.410044	-0.594522	-0.787395	-0.668544	-0.925594	ENST00000642112
0.963181	0.493644	1.16756	1.03042	-0.979754	-0.696531	-0.964207	-1.01432	ENST00000541888.2
1.57182	0.189096	0.931573	-0.40236	-0.525509	0.356603	-0.423911	-1.69731	ENST00000427491.1
1.24781	0.00579634	1.38179	-0.00923225	-0.0300414	-1.27041	-1.38393	0.0582118	ENST00000623633.1
0.801991	-0.741156	0.597756	-0.369619	0.211945	-1.1381	-1.05443	1.69161	ENST00000588908.5
0.938022	-0.370086	1.43473	0.955424	-1.24294	-0.771446	-0.0100457	-0.93366	ENST00000597230.2
1.63043	0.327338	1.05908	0.404306	-0.907147	-0.730912	-0.927492	-0.855601	ENST00000427458.1
1.56925	0.443381	1.25121	-0.201979	-0.626511	-0.689325	-0.459169	-1.28686	ENST00000419300.3
1.45057	0.605783	1.23404	0.161047	-0.846305	-0.899403	-0.861847	-0.843886	ENST00000602381.1
1.578	0.418564	0.933157	0.572374	-0.662054	-0.900302	-1.02536	-0.914378	ENST00000476910.6
0.88174	-0.0981276	1.79365	0.620406	-0.673486	-0.738518	-0.799141	-0.986519	ENST00000450671.1
0.61057	0.786847	1.42037	0.806924	-0.784364	-1.09974	-0.872045	-0.868561	ENST00000500276.6
0.625949	0.615399	1.47698	0.715565	-1.23069	-0.895763	-0.226946	-1.08049	ENST00000412804.1
1.88581	-0.105439	1.13538	-0.127666	-0.345234	-0.704485	-0.849655	-0.888712	ENST00000499560.2
1.09219	-0.0544989	1.20738	1.16719	-1.07549	-0.847568	-0.75302	-0.736187	ENST00000584919.1
1.65671	-0.749093	1.45631	-0.709053	-0.0538578	-0.730544	-0.713743	-0.156725	ENST00000555004.1
1.06885	0.384024	1.13773	1.04663	-0.867486	-0.863603	-1.00399	-0.902157	ENST00000598846.1
1.12936	0.890511	1.12478	0.514629	-1.03939	-0.995239	-0.88643	-0.738225	ENST00000625082.1
0.855211	1.01775	1.25251	-1.39403	-0.644093	0.250116	-1.0864	-0.251066	ENST00000582363.1
0.875251	0.186428	1.99446	-0.98762	-0.398673	-0.304052	-0.507042	-0.858749	ENST00000446527.5
1.82061	-0.673131	1.09154	0.463528	-0.675895	-0.675829	-0.67494	-0.675887	ENST00000619449.1
0.881028	0.370031	1.97004	-0.361728	-0.722287	-0.823128	-0.577961	-0.735994	ENST00000416463.1
1.30574	-1.01141	1.41242	0.017099	-0.0259148	-1.11107	-0.952798	0.365931	ENST00000574741.1
1.26783	0.857438	0.93614	0.621145	-0.959904	-0.92614	-0.86409	-0.932424	ENST00000605794.5
1.3739	0.38421	1.00908	0.832391	-0.917188	-0.988734	-0.829117	-0.864535	ENST00000591137.1
1.21279	0.96934	0.868882	0.54507	-1.12795	-0.819574	-0.481779	-1.16678	ENST00000513868.6
0.844488	0.733116	1.49842	0.499623	-0.916245	-0.698243	-0.933888	-1.02727	ENST00000532296.1
1.74541	0.203748	0.772943	0.665929	-0.873743	-0.856203	-0.827165	-0.830917	ENST00000414209.5
0.729958	0.193883	0.848886	-0.422803	1.28222	-0.398658	-0.331587	-1.9019	ENST00000426529.6
1.26651	0.701321	1.53331	-0.810032	-0.59893	-0.920767	-0.539472	-0.63194	ENST00000452647.2
1.16855	0.87773	0.986365	0.668375	-0.838586	-0.893147	-0.937506	-1.03178	ENST00000549804.6
1.61976	0.505298	0.862978	0.151676	-0.738998	-0.69967	-0.190645	-1.5104	ENST00000517509.5
1.15782	0.0481047	1.32656	0.719946	-0.0955122	-0.992637	-1.22797	-0.93631	ENST00000427886.6
0.828381	-0.0145029	1.87729	0.464265	-0.656115	-0.902832	-0.634161	-0.962324	ENST00000569087.2
0.696815	-0.985489	0.985872	-0.655549	-0.619108	0.591354	1.29852	-1.31241	ENST00000452962.1
0.638125	0.764624	1.46723	0.754546	-0.925855	-0.913022	-0.871226	-0.914428	ENST00000621809.1
1.31797	1.19157	1.0365	-0.261995	-0.820678	-0.791827	-0.871947	-0.799593	ENST00000530270.2
1.47323	0.848374	0.879342	0.351323	-0.859272	-0.708012	-0.950938	-1.03405	ENST00000641304
1.02617	-0.636182	1.71854	0.508701	0.0262178	-0.881351	-0.890333	-0.871754	ENST00000493710.1
0.455345	0.70947	1.41802	0.316377	-1.31759	0.506719	-1.09442	-0.993921	ENST00000536034.1
1.00815	0.804678	1.52036	0.13406	-0.852192	-0.896159	-0.862728	-0.85617	ENST00000529607.1
1.65928	-0.38557	1.51101	-0.10828	-0.583122	-0.657062	-0.71211	-0.724145	ENST00000457162.2
1.09135	0.896215	0.99592	-0.523678	0.671412	-1.13654	-1.0597	-0.934977	ENST00000433747.6
0.752401	0.398887	1.13746	0.418546	-0.019266	0.26325	-1.91215	-1.03914	ENST00000540198.1
0.961715	0.334201	1.71913	0.372283	-0.829029	-0.869404	-0.849551	-0.839349	ENST00000623493.1
1.35528	-0.125412	1.55521	0.391881	-0.95188	-0.853275	-0.695055	-0.676747	ENST00000557682.6
1.21524	-0.144928	1.14641	-1.69681	-0.660214	-0.0578029	0.750935	-0.552832	ENST00000434411.5
1.44766	0.824962	1.24262	-0.943723	-0.59232	-0.378852	-0.71637	-0.883983	ENST00000557660.5
1.10267	0.62175	1.04196	0.919368	-0.913646	-0.834331	-0.798177	-1.1396	ENST00000397094.1
0.601113	0.765708	1.72904	0.327256	-0.83877	-0.75823	-0.983251	-0.842871	ENST00000467069.6
0.530143	0.546093	1.94566	0.170738	-0.755939	-0.635597	-0.965982	-0.835119	ENST00000429922.5
1.14787	0.852514	0.936933	0.78305	-0.888843	-0.967123	-0.907235	-0.957164	ENST00000578492.5
1.50902	0.941438	0.999243	-0.951747	-0.652469	-1.10521	-0.444369	-0.295905	ENST00000422093.5
0.446488	0.712415	1.63805	0.688592	-0.860317	-1.01762	-0.987974	-0.619635	ENST00000530422.1

[truncated: 2 more sheets: annotated lncRNA cluster 11, annotated lncRNA cluster 12]
