# Supplementary material for: Cellular fractionation reveals transcriptome responses of human fibroblasts to UV-C irradiation
Source: Cell Death Dis. 2022 Feb 24;13(2):177. doi: 10.1038/s41419-022-04634-x (PMC8873393; doi:10.1038/s41419-022-04634-x)
Supplement: Supplementary file 14 — Dataset 8 [file 41419_2022_4634_MOESM14_ESM.xlsx]

## Sheet: Novel lncRNA_cluster 1
Transcript ID	chr_unt	chr_30min	chr_3h	chr_24h	sol_unt	sol_30min	sol_3h	sol_24h
LNC_004445	-0.353553	2.47487	-0.353553	-0.353553	-0.353553	-0.353553	-0.353553	-0.353553
LNC_004619	-0.353553	2.47487	-0.353553	-0.353553	-0.353553	-0.353553	-0.353553	-0.353553
LNC_006333	-0.353553	2.47487	-0.353553	-0.353553	-0.353553	-0.353553	-0.353553	-0.353553
LNC_007267	-0.353553	2.47487	-0.353553	-0.353553	-0.353553	-0.353553	-0.353553	-0.353553
LNC_007307	-0.353553	2.47487	-0.353553	-0.353553	-0.353553	-0.353553	-0.353553	-0.353553
LNC_000075	-0.353553	2.47487	-0.353553	-0.353553	-0.353553	-0.353553	-0.353553	-0.353553
LNC_007268	-0.353553	2.47487	-0.353553	-0.353553	-0.353553	-0.353553	-0.353553	-0.353553
LNC_003431	-0.353553	2.47487	-0.353553	-0.353553	-0.353553	-0.353553	-0.353553	-0.353553
LNC_007535	-0.353553	2.47487	-0.353553	-0.353553	-0.353553	-0.353553	-0.353553	-0.353553
LNC_005476	-0.353553	2.47487	-0.353553	-0.353553	-0.353553	-0.353553	-0.353553	-0.353553
LNC_000122	-0.457213	2.36737	-0.457213	0.375912	-0.457213	-0.457213	-0.457213	-0.457213
LNC_001499	-0.353553	2.47487	-0.353553	-0.353553	-0.353553	-0.353553	-0.353553	-0.353553
LNC_005278	-0.353553	2.47487	-0.353553	-0.353553	-0.353553	-0.353553	-0.353553	-0.353553
LNC_002363	-0.353553	2.47487	-0.353553	-0.353553	-0.353553	-0.353553	-0.353553	-0.353553
LNC_006757	-0.353553	2.47487	-0.353553	-0.353553	-0.353553	-0.353553	-0.353553	-0.353553
LNC_000433	-0.353553	2.47487	-0.353553	-0.353553	-0.353553	-0.353553	-0.353553	-0.353553
LNC_007536	-0.353553	2.47487	-0.353553	-0.353553	-0.353553	-0.353553	-0.353553	-0.353553
LNC_003451	-0.353553	2.47487	-0.353553	-0.353553	-0.353553	-0.353553	-0.353553	-0.353553
LNC_007534	-0.353553	2.47487	-0.353553	-0.353553	-0.353553	-0.353553	-0.353553	-0.353553
LNC_000118	-0.491375	2.2504	0.697844	-0.491375	-0.491375	-0.491375	-0.491375	-0.491375
LNC_000371	-0.354792	2.47486	-0.354792	-0.346109	-0.354792	-0.354792	-0.354792	-0.354792
LNC_001871	-0.435331	2.41317	0.198811	-0.435331	-0.435331	-0.435331	-0.435331	-0.435331
LNC_003600	-0.353553	2.47487	-0.353553	-0.353553	-0.353553	-0.353553	-0.353553	-0.353553
LNC_004419	-0.353553	2.47487	-0.353553	-0.353553	-0.353553	-0.353553	-0.353553	-0.353553
LNC_001774	-0.353553	2.47487	-0.353553	-0.353553	-0.353553	-0.353553	-0.353553	-0.353553
LNC_003403	-0.353553	2.47487	-0.353553	-0.353553	-0.353553	-0.353553	-0.353553	-0.353553
LNC_001144	-0.353553	2.47487	-0.353553	-0.353553	-0.353553	-0.353553	-0.353553	-0.353553
LNC_007537	-0.353553	2.47487	-0.353553	-0.353553	-0.353553	-0.353553	-0.353553	-0.353553
LNC_003763	-0.353553	2.47487	-0.353553	-0.353553	-0.353553	-0.353553	-0.353553	-0.353553
LNC_003947	-0.506242	2.17036	-0.506242	0.867093	-0.506242	-0.506242	-0.506242	-0.506242
LNC_007292	-0.353553	2.47487	-0.353553	-0.353553	-0.353553	-0.353553	-0.353553	-0.353553
LNC_005721	-0.353553	2.47487	-0.353553	-0.353553	-0.353553	-0.353553	-0.353553	-0.353553
LNC_002740	-0.353553	2.47487	-0.353553	-0.353553	-0.353553	-0.353553	-0.353553	-0.353553
LNC_004674	-0.353553	2.47487	-0.353553	-0.353553	-0.353553	-0.353553	-0.353553	-0.353553
LNC_003394	-0.353553	2.47487	-0.353553	-0.353553	-0.353553	-0.353553	-0.353553	-0.353553
LNC_000968	-0.353553	2.47487	-0.353553	-0.353553	-0.353553	-0.353553	-0.353553	-0.353553
LNC_002523	-0.353553	2.47487	-0.353553	-0.353553	-0.353553	-0.353553	-0.353553	-0.353553
LNC_002630	-0.353553	2.47487	-0.353553	-0.353553	-0.353553	-0.353553	-0.353553	-0.353553
LNC_005285	-0.353553	2.47487	-0.353553	-0.353553	-0.353553	-0.353553	-0.353553	-0.353553
LNC_000894	-0.353553	2.47487	-0.353553	-0.353553	-0.353553	-0.353553	-0.353553	-0.353553
LNC_005352	-0.353553	2.47487	-0.353553	-0.353553	-0.353553	-0.353553	-0.353553	-0.353553
LNC_003963	-0.353553	2.47487	-0.353553	-0.353553	-0.353553	-0.353553	-0.353553	-0.353553
LNC_005359	-0.353553	2.47487	-0.353553	-0.353553	-0.353553	-0.353553	-0.353553	-0.353553
LNC_006520	-0.353553	2.47487	-0.353553	-0.353553	-0.353553	-0.353553	-0.353553	-0.353553
LNC_004519	-0.476725	2.30926	-0.476725	0.551088	-0.476725	-0.476725	-0.476725	-0.476725
LNC_007282	-0.353553	2.47487	-0.353553	-0.353553	-0.353553	-0.353553	-0.353553	-0.353553
LNC_002803	-0.353553	2.47487	-0.353553	-0.353553	-0.353553	-0.353553	-0.353553	-0.353553
LNC_006706	-0.353553	2.47487	-0.353553	-0.353553	-0.353553	-0.353553	-0.353553	-0.353553
LNC_003186	-0.353553	2.47487	-0.353553	-0.353553	-0.353553	-0.353553	-0.353553	-0.353553
LNC_006607	-0.353553	2.47487	-0.353553	-0.353553	-0.353553	-0.353553	-0.353553	-0.353553
LNC_000551	-0.353553	2.47487	-0.353553	-0.353553	-0.353553	-0.353553	-0.353553	-0.353553
LNC_003950	-0.353553	2.47487	-0.353553	-0.353553	-0.353553	-0.353553	-0.353553	-0.353553
LNC_002641	-0.353553	2.47487	-0.353553	-0.353553	-0.353553	-0.353553	-0.353553	-0.353553
LNC_000864	-0.353553	2.47487	-0.353553	-0.353553	-0.353553	-0.353553	-0.353553	-0.353553
LNC_006676	-0.509402	2.14959	0.906818	-0.509402	-0.509402	-0.509402	-0.509402	-0.509402
LNC_000162	-0.353553	2.47487	-0.353553	-0.353553	-0.353553	-0.353553	-0.353553	-0.353553
LNC_002745	-0.353553	2.47487	-0.353553	-0.353553	-0.353553	-0.353553	-0.353553	-0.353553
LNC_004376	-0.456342	2.36954	0.368513	-0.456342	-0.456342	-0.456342	-0.456342	-0.456342
LNC_000334	-0.42605	2.42784	0.128461	-0.42605	-0.42605	-0.42605	-0.42605	-0.42605
LNC_003851	-0.353553	2.47487	-0.353553	-0.353553	-0.353553	-0.353553	-0.353553	-0.353553
LNC_007787	-0.353553	2.47487	-0.353553	-0.353553	-0.353553	-0.353553	-0.353553	-0.353553
LNC_003865	-0.483133	2.28545	-0.483133	0.613347	-0.483133	-0.483133	-0.483133	-0.483133
LNC_007262	-0.353553	2.47487	-0.353553	-0.353553	-0.353553	-0.353553	-0.353553	-0.353553
LNC_000337	-0.353553	2.47487	-0.353553	-0.353553	-0.353553	-0.353553	-0.353553	-0.353553
LNC_000930	-0.353553	2.47487	-0.353553	-0.353553	-0.353553	-0.353553	-0.353553	-0.353553
LNC_002382	-0.415097	2.44209	0.0484886	-0.415097	-0.415097	-0.415097	-0.415097	-0.415097
LNC_005209	-0.353553	2.47487	-0.353553	-0.353553	-0.353553	-0.353553	-0.353553	-0.353553
LNC_005391	-0.353553	2.47487	-0.353553	-0.353553	-0.353553	-0.353553	-0.353553	-0.353553
LNC_003428	-0.353553	2.47487	-0.353553	-0.353553	-0.353553	-0.353553	-0.353553	-0.353553
LNC_006287	-0.353553	2.47487	-0.353553	-0.353553	-0.353553	-0.353553	-0.353553	-0.353553
LNC_000814	-0.353553	2.47487	-0.353553	-0.353553	-0.353553	-0.353553	-0.353553	-0.353553
LNC_006449	-0.497399	2.22098	-0.497399	0.763415	-0.497399	-0.497399	-0.497399	-0.497399
LNC_002640	-0.353553	2.47487	-0.353553	-0.353553	-0.353553	-0.353553	-0.353553	-0.353553
LNC_002325	-0.353553	2.47487	-0.353553	-0.353553	-0.353553	-0.353553	-0.353553	-0.353553
LNC_007258	-0.353553	2.47487	-0.353553	-0.353553	-0.353553	-0.353553	-0.353553	-0.353553
LNC_003461	-0.448878	2.38687	0.306396	-0.448878	-0.448878	-0.448878	-0.448878	-0.448878
LNC_005671	-0.353553	2.47487	-0.353553	-0.353553	-0.353553	-0.353553	-0.353553	-0.353553
LNC_007252	-0.353553	2.47487	-0.353553	-0.353553	-0.353553	-0.353553	-0.353553	-0.353553
LNC_000678	-0.353553	2.47487	-0.353553	-0.353553	-0.353553	-0.353553	-0.353553	-0.353553
LNC_007005	-0.353553	2.47487	-0.353553	-0.353553	-0.353553	-0.353553	-0.353553	-0.353553
LNC_002502	-0.353553	2.47487	-0.353553	-0.353553	-0.353553	-0.353553	-0.353553	-0.353553
LNC_007851	-0.353553	2.47487	-0.353553	-0.353553	-0.353553	-0.353553	-0.353553	-0.353553
LNC_005300	-0.353553	2.47487	-0.353553	-0.353553	-0.353553	-0.353553	-0.353553	-0.353553
LNC_006728	-0.353553	2.47487	-0.353553	-0.353553	-0.353553	-0.353553	-0.353553	-0.353553
LNC_005269	-0.353553	2.47487	-0.353553	-0.353553	-0.353553	-0.353553	-0.353553	-0.353553
LNC_004870	-0.353553	2.47487	-0.353553	-0.353553	-0.353553	-0.353553	-0.353553	-0.353553
LNC_002643	-0.353553	2.47487	-0.353553	-0.353553	-0.353553	-0.353553	-0.353553	-0.353553
LNC_007410	-0.353553	2.47487	-0.353553	-0.353553	-0.353553	-0.353553	-0.353553	-0.353553
LNC_005658	-0.353553	2.47487	-0.353553	-0.353553	-0.353553	-0.353553	-0.353553	-0.353553
LNC_006210	-0.413715	2.44367	0.0386177	-0.413715	-0.413715	-0.413715	-0.413715	-0.413715
LNC_007377	-0.401546	2.45569	-0.0464115	-0.401546	-0.401546	-0.401546	-0.401546	-0.401546
LNC_003483	-0.353553	2.47487	-0.353553	-0.353553	-0.353553	-0.353553	-0.353553	-0.353553
LNC_004280	-0.353553	2.47487	-0.353553	-0.353553	-0.353553	-0.353553	-0.353553	-0.353553
LNC_004821	-0.353553	2.47487	-0.353553	-0.353553	-0.353553	-0.353553	-0.353553	-0.353553
LNC_005073	-0.353553	2.47487	-0.353553	-0.353553	-0.353553	-0.353553	-0.353553	-0.353553
LNC_006476	-0.353553	2.47487	-0.353553	-0.353553	-0.353553	-0.353553	-0.353553	-0.353553
LNC_002337	-0.353553	2.47487	-0.353553	-0.353553	-0.353553	-0.353553	-0.353553	-0.353553
LNC_000073	-0.353553	2.47487	-0.353553	-0.353553	-0.353553	-0.353553	-0.353553	-0.353553
LNC_004066	-0.353553	2.47487	-0.353553	-0.353553	-0.353553	-0.353553	-0.353553	-0.353553
LNC_001990	-0.353553	2.47487	-0.353553	-0.353553	-0.353553	-0.353553	-0.353553	-0.353553
LNC_007684	-0.353553	2.47487	-0.353553	-0.353553	-0.353553	-0.353553	-0.353553	-0.353553
LNC_004965	-0.449667	2.38515	-0.449667	0.312857	-0.449667	-0.449667	-0.449667	-0.449667
LNC_004745	-0.458705	2.36358	0.388653	-0.458705	-0.458705	-0.458705	-0.458705	-0.458705
LNC_002798	-0.353553	2.47487	-0.353553	-0.353553	-0.353553	-0.353553	-0.353553	-0.353553
LNC_003462	-0.445747	2.39352	-0.445747	0.280964	-0.445747	-0.445747	-0.445747	-0.445747
LNC_004207	-0.353553	2.47487	-0.353553	-0.353553	-0.353553	-0.353553	-0.353553	-0.353553
LNC_001275	-0.353553	2.47487	-0.353553	-0.353553	-0.353553	-0.353553	-0.353553	-0.353553
LNC_002280	-0.353553	2.47487	-0.353553	-0.353553	-0.353553	-0.353553	-0.353553	-0.353553
LNC_001035	-0.353553	2.47487	-0.353553	-0.353553	-0.353553	-0.353553	-0.353553	-0.353553
LNC_001244	-0.353553	2.47487	-0.353553	-0.353553	-0.353553	-0.353553	-0.353553	-0.353553
LNC_007583	-0.353553	2.47487	-0.353553	-0.353553	-0.353553	-0.353553	-0.353553	-0.353553
LNC_001470	-0.353553	2.47487	-0.353553	-0.353553	-0.353553	-0.353553	-0.353553	-0.353553
LNC_006529	-0.353553	2.47487	-0.353553	-0.353553	-0.353553	-0.353553	-0.353553	-0.353553
LNC_005220	-0.353553	2.47487	-0.353553	-0.353553	-0.353553	-0.353553	-0.353553	-0.353553
LNC_002687	-0.353553	2.47487	-0.353553	-0.353553	-0.353553	-0.353553	-0.353553	-0.353553
LNC_004427	-0.369517	2.47291	-0.369517	-0.255812	-0.369517	-0.369517	-0.369517	-0.369517
LNC_005397	-0.353553	2.47487	-0.353553	-0.353553	-0.353553	-0.353553	-0.353553	-0.353553
LNC_002026	-0.353553	2.47487	-0.353553	-0.353553	-0.353553	-0.353553	-0.353553	-0.353553
LNC_004929	-0.353553	2.47487	-0.353553	-0.353553	-0.353553	-0.353553	-0.353553	-0.353553
LNC_003104	-0.401363	2.45584	-0.0476636	-0.401363	-0.401363	-0.401363	-0.401363	-0.401363
LNC_007553	-0.353553	2.47487	-0.353553	-0.353553	-0.353553	-0.353553	-0.353553	-0.353553
LNC_001935	-0.353553	2.47487	-0.353553	-0.353553	-0.353553	-0.353553	-0.353553	-0.353553
LNC_004779	-0.353553	2.47487	-0.353553	-0.353553	-0.353553	-0.353553	-0.353553	-0.353553
LNC_005455	-0.353553	2.47487	-0.353553	-0.353553	-0.353553	-0.353553	-0.353553	-0.353553
LNC_001216	-0.353553	2.47487	-0.353553	-0.353553	-0.353553	-0.353553	-0.353553	-0.353553
LNC_001966	-0.353553	2.47487	-0.353553	-0.353553	-0.353553	-0.353553	-0.353553	-0.353553
LNC_002364	-0.353553	2.47487	-0.353553	-0.353553	-0.353553	-0.353553	-0.353553	-0.353553
LNC_004709	-0.469888	2.41902	-0.179606	0.110026	-0.469888	-0.469888	-0.469888	-0.469888
LNC_006956	-0.353553	2.47487	-0.353553	-0.353553	-0.353553	-0.353553	-0.353553	-0.353553
LNC_004155	-0.393279	2.46201	-0.393279	-0.10234	-0.393279	-0.393279	-0.393279	-0.393279
LNC_000026	-0.426771	2.42679	0.133838	-0.426771	-0.426771	-0.426771	-0.426771	-0.426771
LNC_005053	-0.353553	2.47487	-0.353553	-0.353553	-0.353553	-0.353553	-0.353553	-0.353553
LNC_005420	-0.353553	2.47487	-0.353553	-0.353553	-0.353553	-0.353553	-0.353553	-0.353553
LNC_006195	-0.478427	2.30321	-0.478427	0.567353	-0.478427	-0.478427	-0.478427	-0.478427
LNC_006495	-0.353553	2.47487	-0.353553	-0.353553	-0.353553	-0.353553	-0.353553	-0.353553
LNC_003273	-0.353553	2.47487	-0.353553	-0.353553	-0.353553	-0.353553	-0.353553	-0.353553
LNC_002093	-0.353553	2.47487	-0.353553	-0.353553	-0.353553	-0.353553	-0.353553	-0.353553
LNC_006194	-0.353553	2.47487	-0.353553	-0.353553	-0.353553	-0.353553	-0.353553	-0.353553
LNC_003860	-0.474812	2.31586	-0.474812	0.533009	-0.474812	-0.474812	-0.474812	-0.474812
LNC_003517	-0.474613	2.31654	0.531141	-0.474613	-0.474613	-0.474613	-0.474613	-0.474613
LNC_006848	-0.495447	2.23091	-0.495447	0.741774	-0.495447	-0.495447	-0.495447	-0.495447
LNC_006666	-0.353553	2.47487	-0.353553	-0.353553	-0.353553	-0.353553	-0.353553	-0.353553
LNC_007767	-0.507278	2.16373	0.879938	-0.507278	-0.507278	-0.507278	-0.507278	-0.507278
LNC_005456	-0.376057	2.47092	-0.376057	-0.214578	-0.376057	-0.376057	-0.376057	-0.376057
LNC_004178	-0.380875	2.46898	-0.380875	-0.183731	-0.380875	-0.380875	-0.380875	-0.380875
LNC_004766	-0.353553	2.47487	-0.353553	-0.353553	-0.353553	-0.353553	-0.353553	-0.353553
LNC_007672	-0.353553	2.47487	-0.353553	-0.353553	-0.353553	-0.353553	-0.353553	-0.353553
LNC_000423	-0.353553	2.47487	-0.353553	-0.353553	-0.353553	-0.353553	-0.353553	-0.353553
LNC_005931	-0.353553	2.47487	-0.353553	-0.353553	-0.353553	-0.353553	-0.353553	-0.353553
LNC_000086	-0.353553	2.47487	-0.353553	-0.353553	-0.353553	-0.353553	-0.353553	-0.353553
LNC_006453	-0.353553	2.47487	-0.353553	-0.353553	-0.353553	-0.353553	-0.353553	-0.353553
LNC_003532	-0.353553	2.47487	-0.353553	-0.353553	-0.353553	-0.353553	-0.353553	-0.353553
LNC_004250	-0.353553	2.47487	-0.353553	-0.353553	-0.353553	-0.353553	-0.353553	-0.353553
LNC_004169	-0.353553	2.47487	-0.353553	-0.353553	-0.353553	-0.353553	-0.353553	-0.353553
LNC_004851	-0.353553	2.47487	-0.353553	-0.353553	-0.353553	-0.353553	-0.353553	-0.353553
LNC_004238	-0.353553	2.47487	-0.353553	-0.353553	-0.353553	-0.353553	-0.353553	-0.353553
LNC_000697	-0.353553	2.47487	-0.353553	-0.353553	-0.353553	-0.353553	-0.353553	-0.353553
LNC_007059	-0.380973	2.46893	-0.380973	-0.183096	-0.380973	-0.380973	-0.380973	-0.380973
LNC_000585	-0.353553	2.47487	-0.353553	-0.353553	-0.353553	-0.353553	-0.353553	-0.353553
LNC_005878	-0.353553	2.47487	-0.353553	-0.353553	-0.353553	-0.353553	-0.353553	-0.353553
LNC_000278	-0.353553	2.47487	-0.353553	-0.353553	-0.353553	-0.353553	-0.353553	-0.353553
LNC_005900	-0.353553	2.47487	-0.353553	-0.353553	-0.353553	-0.353553	-0.353553	-0.353553
LNC_000466	-0.353553	2.47487	-0.353553	-0.353553	-0.353553	-0.353553	-0.353553	-0.353553
LNC_000057	-0.353553	2.47487	-0.353553	-0.353553	-0.353553	-0.353553	-0.353553	-0.353553
LNC_000849	-0.353553	2.47487	-0.353553	-0.353553	-0.353553	-0.353553	-0.353553	-0.353553
LNC_003932	-0.391712	2.46306	-0.112783	-0.391712	-0.391712	-0.391712	-0.391712	-0.391712
LNC_007715	-0.356195	2.47482	-0.356195	-0.337654	-0.356195	-0.356195	-0.356195	-0.356195
LNC_006338	-0.353553	2.47487	-0.353553	-0.353553	-0.353553	-0.353553	-0.353553	-0.353553
LNC_002081	-0.506464	2.1752	0.857597	-0.50048	-0.506464	-0.506464	-0.506464	-0.506464
LNC_006286	-0.353553	2.47487	-0.353553	-0.353553	-0.353553	-0.353553	-0.353553	-0.353553
LNC_005577	-0.353553	2.47487	-0.353553	-0.353553	-0.353553	-0.353553	-0.353553	-0.353553
LNC_003926	-0.353553	2.47487	-0.353553	-0.353553	-0.353553	-0.353553	-0.353553	-0.353553
LNC_006835	-0.353553	2.47487	-0.353553	-0.353553	-0.353553	-0.353553	-0.353553	-0.353553
LNC_006102	-0.353553	2.47487	-0.353553	-0.353553	-0.353553	-0.353553	-0.353553	-0.353553
LNC_007597	-0.499754	2.20845	-0.499754	0.790067	-0.499754	-0.499754	-0.499754	-0.499754
LNC_001693	-0.353553	2.47487	-0.353553	-0.353553	-0.353553	-0.353553	-0.353553	-0.353553
LNC_000892	-0.353553	2.47487	-0.353553	-0.353553	-0.353553	-0.353553	-0.353553	-0.353553
LNC_000976	-0.353553	2.47487	-0.353553	-0.353553	-0.353553	-0.353553	-0.353553	-0.353553
LNC_004580	-0.353553	2.47487	-0.353553	-0.353553	-0.353553	-0.353553	-0.353553	-0.353553
LNC_001460	-0.353553	2.47487	-0.353553	-0.353553	-0.353553	-0.353553	-0.353553	-0.353553
LNC_007415	-0.353553	2.47487	-0.353553	-0.353553	-0.353553	-0.353553	-0.353553	-0.353553
LNC_001039	-0.435328	2.41318	0.198794	-0.435328	-0.435328	-0.435328	-0.435328	-0.435328
LNC_003350	-0.447605	2.38962	0.296014	-0.447605	-0.447605	-0.447605	-0.447605	-0.447605
LNC_003059	-0.353553	2.47487	-0.353553	-0.353553	-0.353553	-0.353553	-0.353553	-0.353553
LNC_001943	-0.353553	2.47487	-0.353553	-0.353553	-0.353553	-0.353553	-0.353553	-0.353553
LNC_006958	-0.477237	2.30746	0.555959	-0.477237	-0.477237	-0.477237	-0.477237	-0.477237
LNC_006387	-0.353553	2.47487	-0.353553	-0.353553	-0.353553	-0.353553	-0.353553	-0.353553
LNC_001783	-0.490184	2.25582	-0.490184	0.685287	-0.490184	-0.490184	-0.490184	-0.490184
LNC_005094	-0.353553	2.47487	-0.353553	-0.353553	-0.353553	-0.353553	-0.353553	-0.353553
LNC_005387	-0.374409	2.47149	-0.225037	-0.374409	-0.374409	-0.374409	-0.374409	-0.374409
LNC_002540	-0.353553	2.47487	-0.353553	-0.353553	-0.353553	-0.353553	-0.353553	-0.353553
LNC_006500	-0.503193	2.18896	-0.503193	0.830197	-0.503193	-0.503193	-0.503193	-0.503193
LNC_004139	-0.353553	2.47487	-0.353553	-0.353553	-0.353553	-0.353553	-0.353553	-0.353553
LNC_000244	-0.353553	2.47487	-0.353553	-0.353553	-0.353553	-0.353553	-0.353553	-0.353553
LNC_007944	-0.353553	2.47487	-0.353553	-0.353553	-0.353553	-0.353553	-0.353553	-0.353553
LNC_000456	-0.353553	2.47487	-0.353553	-0.353553	-0.353553	-0.353553	-0.353553	-0.353553
LNC_000302	-0.353553	2.47487	-0.353553	-0.353553	-0.353553	-0.353553	-0.353553	-0.353553
LNC_003466	-0.353553	2.47487	-0.353553	-0.353553	-0.353553	-0.353553	-0.353553	-0.353553
LNC_002173	-0.353553	2.47487	-0.353553	-0.353553	-0.353553	-0.353553	-0.353553	-0.353553
LNC_004768	-0.353553	2.47487	-0.353553	-0.353553	-0.353553	-0.353553	-0.353553	-0.353553
LNC_000535	-0.353553	2.47487	-0.353553	-0.353553	-0.353553	-0.353553	-0.353553	-0.353553
LNC_005142	-0.353553	2.47487	-0.353553	-0.353553	-0.353553	-0.353553	-0.353553	-0.353553
LNC_006378	-0.353553	2.47487	-0.353553	-0.353553	-0.353553	-0.353553	-0.353553	-0.353553
LNC_006341	-0.353553	2.47487	-0.353553	-0.353553	-0.353553	-0.353553	-0.353553	-0.353553
LNC_004029	-0.435376	2.41309	0.199163	-0.435376	-0.435376	-0.435376	-0.435376	-0.435376
LNC_000873	-0.407398	2.45033	-0.00594142	-0.407398	-0.407398	-0.407398	-0.407398	-0.407398
LNC_000338	-0.353553	2.47487	-0.353553	-0.353553	-0.353553	-0.353553	-0.353553	-0.353553
LNC_004372	-0.353553	2.47487	-0.353553	-0.353553	-0.353553	-0.353553	-0.353553	-0.353553
LNC_001685	-0.353553	2.47487	-0.353553	-0.353553	-0.353553	-0.353553	-0.353553	-0.353553
LNC_006425	-0.353553	2.47487	-0.353553	-0.353553	-0.353553	-0.353553	-0.353553	-0.353553
LNC_001186	-0.492797	2.24378	-0.492797	0.713007	-0.492797	-0.492797	-0.492797	-0.492797
LNC_005646	-0.353553	2.47487	-0.353553	-0.353553	-0.353553	-0.353553	-0.353553	-0.353553
LNC_007346	-0.353553	2.47487	-0.353553	-0.353553	-0.353553	-0.353553	-0.353553	-0.353553
LNC_001737	-0.373829	2.47332	-0.275467	-0.328712	-0.373829	-0.373829	-0.373829	-0.373829
LNC_006657	-0.353553	2.47487	-0.353553	-0.353553	-0.353553	-0.353553	-0.353553	-0.353553
LNC_006996	-0.353553	2.47487	-0.353553	-0.353553	-0.353553	-0.353553	-0.353553	-0.353553
LNC_005922	-0.353553	2.47487	-0.353553	-0.353553	-0.353553	-0.353553	-0.353553	-0.353553
LNC_003522	-0.353553	2.47487	-0.353553	-0.353553	-0.353553	-0.353553	-0.353553	-0.353553
LNC_006246	-0.353553	2.47487	-0.353553	-0.353553	-0.353553	-0.353553	-0.353553	-0.353553
LNC_001516	-0.353553	2.47487	-0.353553	-0.353553	-0.353553	-0.353553	-0.353553	-0.353553
LNC_002691	-0.512201	2.2463	0.701805	-0.3871	-0.512201	-0.512201	-0.512201	-0.512201
LNC_006234	-0.488732	2.26224	0.670151	-0.488732	-0.488732	-0.488732	-0.488732	-0.488732
LNC_004098	-0.353553	2.47487	-0.353553	-0.353553	-0.353553	-0.353553	-0.353553	-0.353553
LNC_001916	-0.353553	2.47487	-0.353553	-0.353553	-0.353553	-0.353553	-0.353553	-0.353553
LNC_007015	-0.353553	2.47487	-0.353553	-0.353553	-0.353553	-0.353553	-0.353553	-0.353553
LNC_003922	-0.353553	2.47487	-0.353553	-0.353553	-0.353553	-0.353553	-0.353553	-0.353553
LNC_004783	-0.353553	2.47487	-0.353553	-0.353553	-0.353553	-0.353553	-0.353553	-0.353553
LNC_003923	-0.355874	2.47483	-0.355874	-0.339592	-0.355874	-0.355874	-0.355874	-0.355874
LNC_005706	-0.463045	2.35198	0.426292	-0.463045	-0.463045	-0.463045	-0.463045	-0.463045
LNC_000010	-0.353553	2.47487	-0.353553	-0.353553	-0.353553	-0.353553	-0.353553	-0.353553
LNC_003921	-0.353553	2.47487	-0.353553	-0.353553	-0.353553	-0.353553	-0.353553	-0.353553
LNC_003924	-0.353553	2.47487	-0.353553	-0.353553	-0.353553	-0.353553	-0.353553	-0.353553
LNC_003917	-0.353553	2.47487	-0.353553	-0.353553	-0.353553	-0.353553	-0.353553	-0.353553
LNC_004787	-0.428391	2.45452	-0.092448	-0.218312	-0.428841	-0.428841	-0.428841	-0.428841
LNC_005170	-0.352828	2.47487	-0.353674	-0.353674	-0.353674	-0.353674	-0.353674	-0.353674
LNC_004031	-0.560003	2.25043	0.220958	0.438669	-0.587515	-0.587515	-0.587515	-0.587515
LNC_005573	0.240015	2.40366	-0.440612	-0.440612	-0.440612	-0.440612	-0.440612	-0.440612
LNC_000092	-0.182106	2.38498	-0.379615	0.24838	-0.517909	-0.517909	-0.517909	-0.517909
LNC_005284	-0.127008	2.46441	-0.389566	-0.389566	-0.389566	-0.389566	-0.389566	-0.389566
LNC_000274	-0.308992	2.4744	-0.364452	-0.343148	-0.364452	-0.364452	-0.364452	-0.364452
LNC_000354	0.710489	2.13586	-0.6138	0.222656	-0.6138	-0.6138	-0.6138	-0.6138
LNC_005761	-0.35287	2.29991	-0.502837	0.567142	-0.502837	-0.502837	-0.502837	-0.502837
LNC_002991	-0.258927	2.47304	-0.369018	-0.369018	-0.369018	-0.369018	-0.369018	-0.369018
LNC_004272	-0.21647	2.4014	-0.128613	0.098013	-0.538582	-0.538582	-0.538582	-0.538582
LNC_002837	0.346818	2.37577	-0.453765	-0.453765	-0.453765	-0.453765	-0.453765	-0.453765
LNC_007614	-0.163365	2.46749	-0.38402	-0.38402	-0.38402	-0.38402	-0.38402	-0.38402
LNC_002609	-0.175785	2.44959	-0.438661	-0.0805032	-0.438661	-0.438661	-0.438661	-0.438661
LNC_006326	-0.243255	2.34774	0.407973	-0.502492	-0.502492	-0.502492	-0.502492	-0.502492
LNC_007051	-0.186114	2.46914	-0.380505	-0.380505	-0.380505	-0.380505	-0.380505	-0.380505
LNC_003889	-0.207449	2.3259	0.463005	-0.516291	-0.516291	-0.516291	-0.516291	-0.516291
LNC_001330	-0.197853	2.21135	-0.0160963	0.609525	-0.651731	-0.651731	-0.651731	-0.651731
LNC_006852	-0.437403	2.24517	0.390789	0.280532	-0.619772	-0.619772	-0.619772	-0.619772
LNC_005624	-0.0574254	2.45703	-0.399935	-0.399935	-0.399935	-0.399935	-0.399935	-0.399935
LNC_003578	0.0697567	2.40284	-0.494267	-0.00125728	-0.494267	-0.494267	-0.494267	-0.494267
LNC_005044	0.277088	2.10931	0.729547	-0.623188	-0.623188	-0.623188	-0.623188	-0.623188
LNC_007823	-0.227921	2.45728	-0.423671	-0.11101	-0.423671	-0.423671	-0.423671	-0.423671
LNC_003194	-0.134077	2.2455	-0.218092	0.590966	-0.621075	-0.621075	-0.621075	-0.621075
LNC_001292	0.0192066	2.29834	-0.551795	0.441426	-0.551795	-0.551795	-0.551795	-0.551795
LNC_005217	0.0248874	2.44581	-0.411783	-0.411783	-0.411783	-0.411783	-0.411783	-0.411783
LNC_005943	0.0182557	2.44682	-0.410845	-0.410845	-0.410845	-0.410845	-0.410845	-0.410845
LNC_002150	0.235713	2.40468	-0.440066	-0.440066	-0.440066	-0.440066	-0.440066	-0.440066
LNC_005295	0.475949	2.33577	-0.468621	-0.468621	-0.468621	-0.468621	-0.468621	-0.468621
LNC_007062	0.236071	2.4046	-0.440111	-0.440111	-0.440111	-0.440111	-0.440111	-0.440111
LNC_006536	0.492577	2.33012	-0.470449	-0.470449	-0.470449	-0.470449	-0.470449	-0.470449
LNC_002869	0.104709	2.19839	0.64575	-0.589769	-0.589769	-0.589769	-0.589769	-0.589769
LNC_003621	0.0818404	2.38616	0.0754708	-0.508694	-0.508694	-0.508694	-0.508694	-0.508694
LNC_000897	0.22987	2.40606	-0.439322	-0.439322	-0.439322	-0.439322	-0.439322	-0.439322
LNC_001639	0.103948	2.43248	-0.422738	-0.422738	-0.422738	-0.422738	-0.422738	-0.422738
LNC_002269	-0.0909586	2.43704	-0.458143	-0.0553685	-0.458143	-0.458143	-0.458143	-0.458143
LNC_005025	0.078695	2.17596	-0.33041	0.676954	-0.6503	-0.6503	-0.6503	-0.6503
LNC_005040	0.0296184	2.20093	0.626501	-0.248917	-0.652032	-0.652032	-0.652032	-0.652032
LNC_000303	0.92233	2.08479	-0.60049	-0.00467026	-0.60049	-0.60049	-0.60049	-0.60049
LNC_002284	0.564619	2.30423	-0.478142	-0.478142	-0.478142	-0.478142	-0.478142	-0.478142
LNC_005767	0.695481	2.25143	-0.491152	-0.491152	-0.491152	-0.491152	-0.491152	-0.491152
LNC_005204	0.433217	2.34426	-0.30206	-0.495083	-0.495083	-0.495083	-0.495083	-0.495083
LNC_006935	0.713279	2.19875	-0.0960031	-0.341337	-0.618672	-0.618672	-0.618672	-0.618672
LNC_006111	0.0857397	2.43577	-0.420252	-0.420252	-0.420252	-0.420252	-0.420252	-0.420252
LNC_005163	0.41095	2.34532	-0.505726	-0.227638	-0.505726	-0.505726	-0.505726	-0.505726
LNC_005194	0.687997	2.25465	-0.490442	-0.490442	-0.490442	-0.490442	-0.490442	-0.490442
LNC_007618	0.195865	2.32299	-0.0886583	0.062658	-0.623213	-0.623213	-0.623213	-0.623213
LNC_005039	0.00339737	2.40606	-0.0579684	-0.185206	-0.541571	-0.541571	-0.541571	-0.541571
LNC_000713	0.941644	2.13074	-0.512064	-0.512064	-0.512064	-0.512064	-0.512064	-0.512064
LNC_004695	0.707074	2.24638	-0.492243	-0.492243	-0.492243	-0.492243	-0.492243	-0.492243
LNC_006230	0.355155	2.36064	-0.501625	-0.207667	-0.501625	-0.501625	-0.501625	-0.501625
LNC_006258	0.134275	2.25699	-0.57508	0.484138	-0.57508	-0.57508	-0.57508	-0.57508
LNC_004927	0.760396	2.04097	-0.644686	0.422061	-0.644686	-0.644686	-0.644686	-0.644686
LNC_006558	0.226434	2.16973	0.614841	-0.402681	-0.65208	-0.65208	-0.65208	-0.65208
LNC_006681	0.227534	2.25733	0.219205	-0.0175502	-0.671629	-0.671629	-0.671629	-0.671629
LNC_006975	0.623844	2.28127	-0.484186	-0.484186	-0.484186	-0.484186	-0.484186	-0.484186
LNC_003241	0.0858975	2.29809	-0.556933	0.400678	-0.556933	-0.556933	-0.556933	-0.556933
LNC_004934	0.508242	2.32468	-0.472153	-0.472153	-0.472153	-0.472153	-0.472153	-0.472153
LNC_006136	0.78822	2.20933	-0.499592	-0.499592	-0.499592	-0.499592	-0.499592	-0.499592
LNC_003898	0.15385	2.17359	0.225587	0.33667	-0.722425	-0.722425	-0.722425	-0.722425
LNC_007391	0.806477	2.14001	-0.594842	0.0277238	-0.594842	-0.594842	-0.594842	-0.594842
LNC_005421	-9.81631e-05	2.14217	0.137832	0.584214	-0.71603	-0.71603	-0.71603	-0.71603
LNC_005865	0.660319	2.03578	-0.21237	0.458539	-0.735566	-0.735566	-0.735566	-0.735566
LNC_006114	0.670049	2.26229	-0.488722	-0.488722	-0.488722	-0.488722	-0.488722	-0.488722
LNC_000369	0.28091	2.22544	0.435164	-0.391052	-0.637616	-0.637616	-0.637616	-0.637616
LNC_005012	0.810513	2.19862	-0.501522	-0.501522	-0.501522	-0.501522	-0.501522	-0.501522
LNC_006574	-0.0910079	2.17193	0.372685	0.37254	-0.706536	-0.706536	-0.706536	-0.706536
LNC_003905	0.690236	2.10743	-0.356178	0.293139	-0.683656	-0.683656	-0.683656	-0.683656
LNC_003901	0.296146	1.94734	0.549161	0.444984	-0.809408	-0.809408	-0.809408	-0.809408
LNC_004521	-0.022595	2.27265	-0.0249015	0.376526	-0.650419	-0.650419	-0.650419	-0.650419
LNC_000361	0.483869	2.09321	-0.294271	0.545639	-0.707112	-0.707112	-0.707112	-0.707112
LNC_003008	0.427524	2.35159	-0.463186	-0.463186	-0.463186	-0.463186	-0.463186	-0.463186
LNC_000686	-0.468095	2.35439	-0.437983	0.418228	-0.468095	-0.468095	-0.468095	-0.46225
LNC_000562	-0.59184	2.22418	0.544743	0.169719	-0.59184	-0.59184	-0.59184	-0.571286
LNC_000159	-0.386883	2.46987	-0.386883	-0.204579	-0.386883	-0.386883	-0.386883	-0.33088
LNC_004729	-0.237836	2.14855	0.697568	0.0971061	-0.687052	-0.687052	-0.687052	-0.644228
LNC_005599	0.484178	2.26521	-0.0969422	-0.118819	-0.655903	-0.655903	-0.655903	-0.565915
LNC_002779	-0.370101	2.47277	-0.370101	-0.370101	-0.370101	-0.370101	-0.370101	-0.252162
LNC_007625	-0.437526	2.40932	-0.437526	-0.437526	-0.437526	-0.437526	-0.437526	0.215834
LNC_002070	-0.171162	2.42675	-0.514942	-0.127377	-0.514942	-0.514942	-0.514942	-0.0684466
LNC_006727	-0.271571	2.38082	0.30033	-0.499968	-0.499968	-0.499968	-0.499968	-0.409709
LNC_007588	-0.509217	2.15085	-0.509217	-0.509217	-0.509217	-0.509217	-0.509217	0.904451
LNC_002110	-0.532614	1.28822	-0.532614	-0.532614	-0.532614	-0.532614	-0.532614	1.90746
LNC_004528	-0.646147	1.54021	0.0998473	-0.646147	-0.646147	-0.646147	-0.646147	1.59067
LNC_001338	-0.586762	2.20581	-0.586762	0.0919981	-0.586762	-0.586762	-0.586762	0.636006
LNC_005690	-0.669607	1.80923	-0.669607	0.381548	-0.669607	-0.669607	-0.669607	1.15725
LNC_006201	0.0391338	1.64271	-0.637544	-0.637544	-0.637544	-0.637544	-0.637544	1.50587
LNC_002567	-0.519439	1.04626	-0.519439	-0.519439	-0.519439	-0.519439	-0.519439	2.07037
LNC_004905	-0.520265	1.05891	-0.520265	-0.520265	-0.520265	-0.520265	-0.520265	2.06268
LNC_000781	-0.539635	1.54455	-0.539635	-0.539635	-0.539635	-0.539635	-0.539635	1.69326
LNC_001327	-0.530445	1.23986	-0.530445	-0.530445	-0.530445	-0.530445	-0.530445	1.94281
LNC_003702	0.293878	2.0975	0.741984	-0.625261	-0.627031	-0.627031	-0.627006	-0.627031
LNC_005905	-0.562757	2.27464	0.490016	-0.562757	-0.562757	-0.562757	0.0491286	-0.562757
LNC_005166	-0.626991	2.26453	0.488947	-0.294307	-0.62885	-0.62885	-0.601219	0.0267384
LNC_005630	-0.116258	2.41656	0.0710857	-0.409079	-0.521745	-0.521745	-0.397075	-0.521745
LNC_006598	0.121554	2.39185	-0.262151	-0.0886107	-0.608512	-0.608512	-0.468019	-0.477597
LNC_001813	0.231828	2.34903	-0.560093	0.0701112	-0.560093	-0.560093	-0.410597	-0.560093
LNC_007950	-0.627337	1.58232	-0.627337	-0.379563	-0.627337	-0.627337	-0.327623	1.63422
LNC_001003	-0.478584	2.30264	-0.478584	-0.478584	-0.478584	-0.478584	0.568867	-0.478584
LNC_007101	0.987757	2.09309	-0.558709	-0.558709	-0.558709	-0.558709	-0.2873	-0.558709
LNC_007331	-0.397072	2.45929	-0.397072	-0.397072	-0.397072	-0.397072	-0.0768574	-0.397072
LNC_006922	-0.551809	2.31898	-0.551809	0.180991	-0.551809	-0.551809	0.259078	-0.551809
LNC_000518	-0.228216	2.42606	-0.102908	-0.128178	-0.567033	-0.567033	-0.265656	-0.567033
LNC_005526	-0.310413	2.30366	-0.198057	0.45685	-0.645125	-0.645125	-0.316669	-0.645125
LNC_004988	0.303219	2.18762	0.438638	-0.399431	-0.751579	-0.751579	-0.275314	-0.751579
LNC_006966	-0.68875	1.41087	-0.68875	-0.68875	-0.68875	-0.68875	1.55089	0.481997
LNC_005308	0.450668	1.98374	0.722336	-0.763051	-0.763051	-0.763051	-0.104536	-0.763051
LNC_001401	-0.539372	1.71266	-0.539372	-0.539372	-0.539372	-0.539372	1.52357	-0.539372
LNC_001854	-0.560135	2.27451	-0.560135	0.0187268	-0.560135	-0.560135	0.507435	-0.560135
LNC_006774	-0.485595	2.27555	-0.485595	-0.485595	-0.485595	-0.485595	0.638019	-0.485595
LNC_004694	0.357359	1.98198	-0.794648	0.601292	-0.794648	-0.794648	0.237958	-0.794648
LNC_002462	-0.56601	2.13375	-0.297704	0.216849	-0.94387	-0.94387	0.454364	-0.0535102
LNC_006815	0.863272	2.15722	-0.429786	-0.579013	-0.579013	-0.579013	-0.274649	-0.579013
LNC_004788	-0.592982	2.30456	-0.410091	-0.592982	-0.592982	-0.592982	0.225972	0.251487
LNC_004995	-0.367121	2.47378	-0.367121	-0.367121	-0.367121	-0.367121	-0.281213	-0.356966
LNC_006337	-0.535504	1.36396	-0.535504	-0.535504	-0.535504	-0.535504	1.84906	-0.535504
LNC_001896	-0.634309	2.0783	-0.634309	0.735493	-0.634309	-0.634309	0.357758	-0.634309
LNC_007690	0.244965	2.24713	-0.625351	-0.399141	-0.625351	-0.625351	0.408449	-0.625351
LNC_001861	-0.539732	1.55386	-0.539732	-0.539732	-0.539732	-0.539732	1.68453	-0.539732
LNC_007620	0.687841	2.10834	-0.387728	0.0205931	-0.80219	-0.80219	-0.0224752	-0.80219
LNC_006644	-0.505305	1.54828	-0.735669	-0.735669	-0.735669	-0.735669	1.38473	0.514975
LNC_003630	-0.716197	2.17251	0.0868711	-0.716197	-0.716197	-0.716197	0.165516	0.439889
LNC_000564	-0.561092	2.06673	-0.561092	-0.561092	-0.561092	-0.561092	1.0333	-0.294577
LNC_005490	-0.623845	2.13995	0.224429	0.700286	-0.623845	-0.612689	-0.580439	-0.623845
LNC_006760	0.422568	2.12835	-0.129858	0.453746	-0.733612	-0.673973	-0.733612	-0.733612
LNC_004953	-0.385658	2.46664	-0.385658	-0.385658	-0.385658	-0.152688	-0.385658	-0.385658
LNC_004948	-0.443228	2.3986	-0.443228	-0.443228	-0.443228	0.260768	-0.443228	-0.443228
LNC_005742	0.0238859	2.12867	0.0152786	0.671808	-0.721166	-0.688171	-0.709141	-0.721166
LNC_004101	0.557719	1.80279	0.278606	-0.327572	-1.13478	0.580964	-1.08372	-0.674008
LNC_005327	-0.394331	2.46129	-0.394331	-0.394331	-0.394331	-0.0953013	-0.394331	-0.394331
LNC_003543	-0.375498	2.47335	-0.294322	-0.375498	-0.375498	-0.30154	-0.375498	-0.375498
LNC_006606	0.260817	2.28436	0.249088	-0.375934	-0.667963	-0.414446	-0.667963	-0.667963
LNC_001522	0.145988	2.40999	-0.319693	-0.245049	-0.53559	-0.384465	-0.53559	-0.53559
LNC_002842	-0.0731947	2.03637	0.631628	0.410869	-0.793793	-0.624296	-0.793793	-0.793793
LNC_005466	-0.430654	2.4548	-0.430654	-0.430654	-0.430654	-0.126699	-0.174838	-0.430654
LNC_001170	-0.489536	2.38789	0.251237	-0.489536	-0.489536	-0.191443	-0.489536	-0.489536
LNC_007575	-0.14825	2.31944	0.226123	0.0803472	-0.657547	-0.573117	-0.657547	-0.589447
LNC_000643	-0.690169	1.51461	0.493887	-0.690169	-0.690169	1.44234	-0.690169	-0.690169
LNC_003068	-0.608866	1.2244	-0.608866	-0.608866	-0.608866	-0.0878326	1.90776	-0.608866
LNC_003853	-0.522228	1.08988	-0.522228	-0.522228	-0.522228	2.04348	-0.522228	-0.522228
LNC_006140	0.305588	2.19598	0.0627704	0.231037	-0.86241	-0.503437	-0.651574	-0.777956
LNC_005219	-0.503532	2.13699	-0.321673	0.451148	-0.811124	-0.593312	0.452631	-0.811124
LNC_004039	-0.1875	2.46328	-0.353617	-0.238107	-0.460539	-0.388498	-0.374479	-0.460539
LNC_007826	-0.360232	2.40169	-0.52447	-0.52447	-0.52447	0.0390437	-0.52447	0.0173728
LNC_000281	-0.697039	2.12179	0.72698	-0.697039	-0.697039	-0.140378	0.0797697	-0.697039
LNC_002772	0.747454	1.82758	-0.687122	-0.687122	-0.687122	0.860578	-0.687122	-0.687122
LNC_006850	0.412817	2.32371	-0.330512	-0.571463	-0.571463	-0.120164	-0.571463	-0.571463
LNC_005622	-0.479594	2.29894	-0.479594	-0.479594	-0.479594	0.578626	-0.479594	-0.479594
LNC_002158	-0.679162	1.75782	-0.679162	-0.679162	-0.679162	1.18111	-0.679162	0.456878
LNC_003973	0.199663	1.55451	0.492114	-0.0252927	-1.35364	-0.77345	0.918929	-1.01283
LNC_000647	-0.411055	2.15203	0.320096	0.34134	-0.925627	-0.0353814	-0.925627	-0.515773
LNC_001451	-0.649754	1.94848	-0.649754	0.29862	-0.649754	1.00167	-0.649754	-0.649754
LNC_002669	-0.638105	2.14877	0.173834	0.577515	-0.769257	-0.0730939	-0.769257	-0.650403
LNC_000918	-0.462171	2.43084	-0.462171	-0.462171	-0.462171	-0.148953	0.0289722	-0.462171
LNC_001063	-0.540037	1.638	-0.540037	-0.540037	-0.540037	1.60222	-0.540037	-0.540037
LNC_000777	-0.175482	1.68793	0.0759126	0.0620878	-1.23662	-0.185919	-1.23662	1.0087
LNC_003192	-0.662287	2.17448	0.685633	-0.216792	-0.662287	0.00582269	-0.662287	-0.662287
LNC_004910	-0.65311	1.00506	-0.65311	-0.65311	-0.65311	1.93715	-0.65311	0.323343
LNC_000517	0.249306	2.18086	-0.357679	-0.224955	-0.77143	0.466763	-0.77143	-0.77143
LNC_000985	0.0428651	0.996095	-0.431916	-0.65654	-0.896616	-0.0990994	1.94183	-0.896616
LNC_004736	0.69873	2.06438	-0.698561	-0.0853972	-1.21615	-0.0644552	-0.231604	-0.466936
LNC_007681	-0.252533	2.06889	0.70218	0.0624682	-0.848055	-0.0368415	-0.848055	-0.848055
LNC_004902	0.200286	2.34034	-0.539902	-0.539902	-0.539902	0.158889	-0.539902	-0.539902
LNC_000786	-0.439402	1.94517	0.0432945	0.389606	-0.885705	0.718451	-0.885705	-0.885705
LNC_006928	0.446934	1.09412	-1.00687	-0.593493	-1.00687	0.862156	-1.00687	1.21089
LNC_002356	-0.408531	2.19548	0.426916	0.118281	-0.826294	-0.00789325	-0.826294	-0.671665
LNC_006368	-0.528912	1.96492	-0.528912	-0.528912	-0.528912	1.20855	-0.528912	-0.528912
LNC_004505	0.0576089	1.65909	-0.868605	-0.52379	-0.868605	1.3015	-0.868605	0.111403
LNC_001120	-0.5366	1.82128	-0.5366	-0.5366	-0.5366	1.39832	-0.5366	-0.5366
LNC_007574	-0.0180875	2.42189	-0.489697	-0.489697	-0.489697	-0.0277052	-0.489697	-0.417307
LNC_002383	0.118769	0.946882	-0.374625	-0.312191	-0.910747	1.97671	-0.910747	-0.534047
LNC_003969	0.0508563	1.77106	-0.706306	0.186896	-0.817462	1.14987	-0.817462	-0.817462
LNC_004135	-0.607026	2.19105	-0.301305	-0.22564	-0.607026	0.764003	-0.607026	-0.607026
LNC_000292	-0.526164	1.15682	-0.526164	-0.526164	-0.526164	2.00017	-0.526164	-0.526164
LNC_004052	-0.098149	1.89938	-0.479116	-0.638828	-0.638828	1.2332	-0.638828	-0.638828
LNC_005885	0.383517	2.15241	-0.104651	0.401175	-0.767719	-0.529656	-0.767226	-0.767849
LNC_002014	-0.462169	1.32726	0.356243	-0.724866	-0.720942	1.67397	-0.724628	-0.724866
LNC_000801	0.309882	1.96173	-0.332931	-0.253382	-0.908002	0.8452	-0.924059	-0.69844
LNC_006851	0.811263	1.95722	0.184204	-0.873351	-0.852544	0.108263	-0.873351	-0.461704
LNC_002468	-0.543867	2.15125	0.104689	0.714458	-0.662022	-0.35891	-0.702797	-0.702797
LNC_002195	-0.0340199	2.28328	0.400466	-0.115568	-0.627385	-0.571395	-0.667691	-0.667691
LNC_006803	-0.785417	1.0842	-0.785417	-0.785417	-0.644332	-0.161882	1.86766	0.210609
LNC_005724	0.458133	2.09256	0.29177	0.171969	-0.817691	-0.691059	-0.660886	-0.844792
LNC_006170	0.447822	2.13818	0.528055	-0.664845	-0.635722	-0.548678	-0.603301	-0.661515
LNC_006802	-0.49586	2.21562	0.773812	-0.532148	-0.500185	-0.513945	-0.482377	-0.464921
LNC_007835	-0.0238443	2.25207	-0.608154	0.361126	-0.713758	0.059276	-0.79433	-0.532385
LNC_001572	0.834757	2.04279	-0.777178	0.118797	-0.621424	-0.155588	-0.545279	-0.896873
LNC_001095	-0.36565	2.34126	-0.393044	0.430945	-0.582705	-0.406652	-0.599443	-0.424707
LNC_004431	-0.672396	1.38523	0.399924	-0.518737	-0.877363	1.59382	-0.780298	-0.530182
LNC_004094	-0.395604	2.46918	-0.395604	-0.395604	-0.249614	-0.395604	-0.241541	-0.395604
LNC_005335	0.571508	2.17926	-0.285613	-0.395275	-0.782475	0.0688974	-0.95162	-0.404687
LNC_006259	-0.0426542	2.36938	0.122954	-0.703186	-0.358223	-0.703186	-0.435142	-0.249946
LNC_002666	-0.251682	2.06364	0.487172	0.508945	-0.729557	-0.319262	-0.879629	-0.879629
LNC_005008	-0.506495	2.33066	-0.506495	-0.506495	-0.263076	-0.506495	0.464887	-0.506495
LNC_001923	-0.909102	1.50136	0.581467	-0.403638	-0.255755	1.30387	-0.909102	-0.909102
LNC_000288	0.667922	2.1109	0.301852	-0.420719	-0.649602	-0.474552	-0.726913	-0.808884
LNC_002296	-0.0953283	2.44294	-0.295532	-0.296379	-0.211547	-0.551671	-0.551671	-0.440817
LNC_004241	-0.776573	1.19033	-0.882828	-0.59376	-1.0547	-0.0517047	1.52065	0.648591
LNC_001968	0.16748	2.06095	-0.394718	0.195039	-0.652651	0.532393	-0.954249	-0.954249
LNC_001837	0.588164	2.27807	-0.282797	-0.389345	-0.481662	-0.454048	-0.590485	-0.667893
LNC_006388	-0.820562	2.0643	0.152323	0.748543	-1.00099	-0.216344	-0.424152	-0.503117
LNC_007056	-0.800008	2.2098	0.440783	-0.800008	0.137885	-0.460695	-0.0933015	-0.634452
LNC_007598	-0.00449532	1.85604	-0.52205	0.274334	-0.975088	0.769125	-1.28542	-0.112453
LNC_005296	-0.738757	2.23681	0.254481	-0.132275	-0.711261	0.0276394	-0.00822539	-0.92841
LNC_001073	0.340481	2.16308	-0.69119	0.544552	-0.610212	-0.427284	-0.712051	-0.60738
LNC_007657	-0.786813	1.8139	-0.19754	-0.681147	-0.56495	0.342367	1.07357	-0.999388
LNC_005863	-0.467937	2.32464	0.352399	0.026983	-0.547951	-0.588373	-0.572243	-0.527518
LNC_000913	0.219006	1.97661	-0.366591	-0.553111	-0.980524	-0.518194	0.932968	-0.710167
LNC_005431	-0.60852	2.15393	-0.335905	-0.400838	-0.472569	0.806509	-0.879715	-0.262891
LNC_006977	-0.404252	2.46985	-0.404252	-0.404252	-0.21617	-0.37787	-0.32029	-0.342762
LNC_004353	-0.537778	2.29511	0.570361	-0.537778	-0.427707	-0.320208	-0.506463	-0.535532
LNC_002840	-0.478073	2.10514	0.715619	-0.683826	-0.833488	-0.0725063	-0.810446	0.0575783
LNC_006239	-0.601647	1.44191	-0.314636	-0.489833	-0.580859	1.76956	-0.640352	-0.584136
LNC_006289	-0.365554	1.67332	-0.239938	-1.22471	-0.673007	1.28735	0.15471	-0.612162
LNC_004217	-0.692287	1.50486	-0.692287	-0.692287	1.43926	-0.692287	0.517313	-0.692287
LNC_002188	-0.446883	2.39115	-0.446883	-0.446883	0.290148	-0.446883	-0.446883	-0.446883
LNC_001740	-0.99106	1.9219	-0.24531	-0.618597	-0.575811	1.15695	-0.348365	-0.299705
LNC_001374	0.277223	1.90507	0.381796	0.303065	-0.18312	-1.38098	-0.286407	-1.01665
LNC_004621	-0.644951	2.05457	-0.644951	-0.644951	0.500602	0.669586	-0.644951	-0.644951
LNC_001718	-0.0761108	2.25862	-0.383856	-0.00103322	-0.581237	0.345204	-0.966791	-0.5948
LNC_002936	-0.332598	2.0431	0.703816	-0.113444	-0.551881	-0.755085	0.150451	-1.14435
LNC_003822	0.576147	2.12318	0.250959	-0.71028	-0.591898	-0.0764961	-0.75841	-0.813202
LNC_006003	-0.260648	1.97282	0.489324	-0.245975	-0.631991	0.63524	-1.07623	-0.882547
LNC_000769	0.325439	2.3076	-0.755208	-0.155751	-0.229441	-0.169199	-0.755208	-0.568228
LNC_001986	-0.478057	2.34322	-0.153251	-0.217686	-0.605128	0.30932	-0.721578	-0.47684
LNC_000861	-0.0236296	0.938353	-0.503304	-0.496784	-0.552766	2.06656	-0.608386	-0.820044
LNC_004016	-1.70907	1.16586	0.218294	0.0800756	-1.12197	0.842908	0.790741	-0.266837
LNC_002227	0.108548	1.74768	-0.316844	-1.05911	-0.557679	1.25696	-0.839866	-0.339688
LNC_004552	-0.592763	2.23025	-0.592763	-0.592763	0.373776	0.359792	-0.592763	-0.592763
LNC_002600	-0.509642	2.43837	-0.03085	-0.18738	-0.336336	-0.509642	-0.509642	-0.354884
LNC_006189	-0.393656	2.41802	-0.321876	-0.416406	0.158883	-0.481655	-0.481655	-0.481655
LNC_004914	0.250401	2.30198	-0.655586	-0.506623	-0.160986	0.0433556	-0.875285	-0.397255
LNC_006219	-0.492417	2.24557	-0.492417	-0.492417	0.708934	-0.492417	-0.492417	-0.492417
LNC_004890	-0.416419	2.30262	-0.66139	-0.66139	0.390321	-0.66139	-0.0535788	-0.238771
LNC_000078	0.23724	2.0951	-0.172243	1.86581e-05	0.469217	-0.876443	-0.876443	-0.876443
LNC_006772	-0.530168	2.15008	-0.218819	-0.457225	-0.509397	0.801987	-0.911558	-0.324895
LNC_007960	-1.12265	1.61608	-0.609126	-0.512113	-0.551617	-0.675806	1.00733	0.8479
LNC_006359	-0.835184	2.00423	-0.119905	-0.792851	-0.376358	1.03173	-0.557977	-0.353685
LNC_005919	-0.888945	1.9535	0.538912	-0.237194	-0.589662	0.695545	-0.992794	-0.479366
LNC_002460	0.650826	2.02482	-0.673314	0.514198	-0.277256	-0.815054	-0.753144	-0.67108
LNC_004512	-0.607265	1.50644	-0.516207	0.484907	-0.954446	1.15492	-1.25693	0.18858
LNC_004675	-0.771976	2.25465	-0.50711	0.0524174	-0.502253	0.262692	-0.857141	0.0687167
LNC_004369	-0.681217	2.07918	0.179756	0.59368	-0.704228	-0.123902	-1.12699	-0.216275
LNC_006758	-0.849843	1.37007	-0.620722	-0.502063	-0.125062	1.78552	-0.52611	-0.53179
LNC_007587	0.274887	2.03004	-0.613601	0.5891	-0.0527497	-0.211621	-1.00803	-1.00803
LNC_001646	-1.4116	1.8942	-0.0459735	-0.107599	-0.295984	0.779652	-0.842233	0.0295352
LNC_004387	-0.478715	2.38996	-0.600218	-0.464209	-0.0918578	-0.106952	-0.679902	0.0318928
LNC_004848	-0.872319	2.14524	0.0904303	0.060537	-0.67728	0.479184	-0.91751	-0.308278
LNC_002931	-0.823788	1.87131	-0.603204	-0.0517031	-0.313927	1.2087	-0.823788	-0.463599
LNC_001085	-0.911463	1.51184	0.555259	-1.47363	0.397098	0.756724	-0.820437	-0.0153913
LNC_005989	-0.668261	2.17061	0.163215	-0.28754	0.626756	-0.668261	-0.668261	-0.668261
LNC_004812	-0.679351	2.05562	0.563823	-0.415225	-0.457278	0.54904	-0.756831	-0.859799
LNC_003785	-0.791098	1.95506	-0.441465	-0.168729	-0.173257	0.34067	-1.341	0.619814
LNC_004234	-0.564114	1.3366	-0.122852	-0.187535	-0.717273	1.73236	-1.08385	-0.393337
LNC_003765	-0.59457	2.12397	-0.59457	0.871779	-0.0596881	-0.557782	-0.59457	-0.59457
LNC_000526	-0.637647	1.68489	-0.339856	-0.556861	-0.574179	1.53708	-0.648343	-0.465087
LNC_007510	-0.27046	1.10821	-0.814915	-0.814915	0.976918	-0.814915	-0.814915	1.44499
LNC_007571	-0.0265832	1.48684	-1.03865	-0.79713	0.573571	1.23064	-1.03865	-0.39003
LNC_001697	-0.785021	1.23523	-0.785021	-0.785021	-0.0634863	0.253434	-0.785021	1.71491
LNC_002293	0.362768	2.32717	-0.112767	-0.341573	-0.355558	-0.709872	-0.520573	-0.649592
LNC_002771	-0.325317	1.13688	-0.83965	-0.565175	-0.330825	1.90739	-0.907725	-0.0755708
LNC_001493	-0.490431	1.97203	-0.109325	-0.190543	-0.53947	1.00406	-1.11299	-0.533328
LNC_006678	-0.411626	2.1859	0.217447	0.417094	-0.16826	-0.583602	-1.04002	-0.616934
LNC_000639	-0.635251	2.08151	0.323892	-0.222452	-0.0200007	-0.882166	0.426378	-1.07191
LNC_004283	-0.546695	2.31612	-0.546695	-0.546695	0.0442063	-0.546695	-0.546695	0.373143
LNC_001137	-1.03666	1.11198	-0.151264	-0.998712	-0.1045	-1.06281	1.03489	1.20708
LNC_005702	0.519545	1.95576	0.575773	0.0568024	-0.591845	-0.5725	-1.01442	-0.929117
LNC_002714	0.634367	2.00208	0.164216	0.325534	-0.723758	-0.83861	-0.725222	-0.83861
LNC_007320	0.0659237	1.49787	-0.641179	-0.641179	1.6421	-0.641179	-0.641179	-0.641179
LNC_002319	-0.654364	2.15365	0.553871	0.379793	-0.62053	-0.572035	-0.597695	-0.642692
LNC_004143	0.0886164	1.75719	-0.810648	0.310881	1.0859	-0.810648	-0.810648	-0.810648
LNC_006862	-0.655861	1.0758	-0.0135294	-0.754513	-0.0682638	1.92351	-0.790309	-0.716842
LNC_004689	-0.272878	2.30143	-0.532117	-0.445705	0.54562	-0.532117	-0.532117	-0.532117
LNC_001173	0.0744722	2.1011	-0.889192	0.524178	0.267256	-0.70269	-0.644508	-0.730619
LNC_001762	-0.339323	2.18647	-0.457582	0.21605	-0.265808	0.364133	-1.16279	-0.541144
LNC_007099	0.204047	2.21498	-0.333055	0.194833	-0.00297341	-0.437181	-0.82493	-1.01572
LNC_007934	0.627982	1.45419	-0.701448	-0.701448	1.42507	-0.701448	-0.701448	-0.701448
LNC_007676	-0.293631	2.1372	0.265841	-1.02293	0.273579	-0.283415	-0.0411513	-1.03549
LNC_002491	-0.967048	2.23681	-0.190869	-0.0987491	-0.517413	0.29254	-0.811697	0.056429
LNC_007683	-0.539113	1.50651	-0.539113	-0.539113	1.72817	-0.539113	-0.539113	-0.539113
LNC_000500	-1.00145	1.50835	-0.9992	-0.446262	-0.510514	1.32252	-0.440069	0.56662
LNC_007096	-0.485411	0.986313	-0.749442	-0.582644	-0.000324577	2.0189	-0.827725	-0.359662
LNC_002713	0.20842	2.28141	-0.0697876	0.184023	-0.622599	-0.605906	-0.609714	-0.765841
LNC_007341	-0.475412	1.52121	-1.34289	0.512714	0.970183	0.40855	-0.882321	-0.712037
LNC_000206	0.272197	2.19448	-0.0692679	0.155325	-0.533982	-0.63543	-0.224987	-1.15833
LNC_007766	-0.705059	2.05558	0.748554	0.0109793	0.0796496	-0.830685	-0.899964	-0.459051
LNC_004053	-0.259501	2.0822	0.951464	-0.731051	-0.244162	-0.66534	-0.646072	-0.487536
LNC_006791	-0.107285	2.25639	-0.465041	-0.32942	-0.130833	0.43087	-0.84525	-0.809434
LNC_000978	-1.06761	1.69467	-1.00686	-0.00897816	-0.00640072	1.26285	-0.473717	-0.393956
LNC_000495	-0.66891	1.13863	-1.02035	0.378762	0.469888	1.41702	-1.28883	-0.426215
LNC_004937	0.526126	2.22289	-0.23541	0.0302328	-0.368084	-0.797661	-0.642536	-0.735553
LNC_002362	-0.575065	1.09069	-0.439301	-0.698289	-0.216982	1.98816	-0.838127	-0.311089
LNC_003580	-0.773606	1.65478	0.425232	0.136477	0.0139231	0.129262	-1.83923	0.253163
LNC_004156	-0.423863	1.11204	-0.573132	-1.37309	0.929752	0.189682	-1.03971	1.17832
LNC_001492	-0.815948	1.30559	-0.815948	-0.815948	-0.149938	1.64401	-0.681367	0.329546
LNC_004348	-0.296245	2.18269	0.00737102	0.667284	-0.465144	-0.651028	-0.819138	-0.625787
LNC_002447	-0.493004	1.65207	0.159212	-0.375443	-0.389558	1.36618	-0.981502	-0.937954
LNC_005103	-0.429516	1.79028	-0.147081	-1.18308	0.679683	0.251613	-1.25593	0.29403
LNC_000395	-0.0678085	2.184	0.349888	0.254769	-0.669948	-0.3313	-0.88366	-0.835937
LNC_002411	-0.650202	1.08228	-0.650202	-0.650202	1.90994	-0.650202	0.258783	-0.650202
LNC_006723	-0.535366	1.93445	0.454689	0.386751	-0.158725	0.145912	-0.905152	-1.32256
LNC_005083	-0.920754	1.68128	-0.498797	-0.0743157	0.765415	-0.920754	0.888679	-0.920754
LNC_000688	0.17255	2.00341	0.502	0.463054	-0.673667	-0.759844	-0.877887	-0.829618

## Sheet: Novel lncRNA_cluster 2
Transcript ID	chr_unt	chr_30min	chr_3h	chr_24h	sol_unt	sol_30min	sol_3h	sol_24h
LNC_001303	-0.639495	1.33857	1.77671	0.0821943	-0.639495	-0.639495	-0.639495	-0.639495
LNC_002574	-0.494387	0.730178	2.23614	-0.494387	-0.494387	-0.494387	-0.494387	-0.494387
LNC_001370	-0.536483	1.39442	1.82448	-0.536483	-0.536483	-0.536483	-0.536483	-0.536483
LNC_006278	-0.518743	1.03578	2.07668	-0.518743	-0.518743	-0.518743	-0.518743	-0.518743
LNC_004315	-0.659579	0.79666	1.97932	0.521917	-0.659579	-0.659579	-0.659579	-0.659579
LNC_001920	-0.677711	1.3888	1.62248	0.377275	-0.677711	-0.677711	-0.677711	-0.677711
LNC_001689	-0.539792	1.56021	1.67854	-0.539792	-0.539792	-0.539792	-0.539792	-0.539792
LNC_004510	-0.68015	0.7463	1.87812	0.776328	-0.68015	-0.68015	-0.68015	-0.68015
LNC_000082	-0.723208	1.32354	1.0947	1.19781	-0.723208	-0.723208	-0.723208	-0.723208
LNC_000119	-0.537757	1.78594	1.4406	-0.537757	-0.537757	-0.537757	-0.537757	-0.537757
LNC_006154	-0.521949	1.0854	2.0463	-0.521949	-0.521949	-0.521949	-0.521949	-0.521949
LNC_001809	-0.707805	1.38904	1.43165	0.718333	-0.707805	-0.707805	-0.707805	-0.707805
LNC_002388	-0.649684	0.688057	2.03464	0.525728	-0.649684	-0.649684	-0.649684	-0.649684
LNC_000520	-0.539737	1.55433	1.6841	-0.539737	-0.539737	-0.539737	-0.539737	-0.539737
LNC_003108	-0.536413	1.82633	1.39215	-0.536413	-0.536413	-0.536413	-0.536413	-0.536413
LNC_001819	-0.7187	1.18375	1.4422	0.96755	-0.7187	-0.7187	-0.7187	-0.7187
LNC_005713	-0.673	1.81303	1.12525	0.426717	-0.673	-0.673	-0.673	-0.673
LNC_004610	-0.687808	0.710911	1.81566	0.91247	-0.687808	-0.687808	-0.687808	-0.687808
LNC_006153	-0.539675	1.54823	1.68982	-0.539675	-0.539675	-0.539675	-0.539675	-0.539675
LNC_004617	-0.509242	0.904777	2.15068	-0.509242	-0.509242	-0.509242	-0.509242	-0.509242
LNC_005510	-0.539023	1.50109	1.73305	-0.539023	-0.539023	-0.539023	-0.539023	-0.539023
LNC_001875	-0.687482	1.09185	1.76179	0.583764	-0.687482	-0.687482	-0.687482	-0.687482
LNC_005604	-0.538234	1.76848	1.46093	-0.538234	-0.538234	-0.538234	-0.538234	-0.538234
LNC_006182	-0.521993	1.0861	2.04586	-0.521993	-0.521993	-0.521993	-0.521993	-0.521993
LNC_005598	-0.519298	2.07166	1.04414	-0.519298	-0.519298	-0.519298	-0.519298	-0.519298
LNC_006957	-0.538583	1.47738	1.75412	-0.538583	-0.538583	-0.538583	-0.538583	-0.538583
LNC_000248	-0.519941	0.894204	2.15551	-0.450002	-0.519941	-0.519941	-0.519941	-0.519941
LNC_000534	-0.681162	1.31981	1.66045	0.425552	-0.681162	-0.681162	-0.681162	-0.681162
LNC_006970	-0.673881	0.776801	1.91485	0.677751	-0.673881	-0.673881	-0.673881	-0.673881
LNC_005291	-0.537774	1.78534	1.4413	-0.537774	-0.537774	-0.537774	-0.537774	-0.537774
LNC_000399	-0.531695	1.26705	1.92312	-0.531695	-0.531695	-0.531695	-0.531695	-0.531695
LNC_006894	-0.681026	1.05836	1.80869	0.538077	-0.681026	-0.681026	-0.681026	-0.681026
LNC_002142	-0.559252	1.1517	1.99648	-0.351918	-0.559252	-0.559252	-0.559252	-0.559252
LNC_000957	-0.528645	1.96858	1.20329	-0.528645	-0.528645	-0.528645	-0.528645	-0.528645
LNC_003013	-0.604302	1.82329	1.35139	-0.153171	-0.604302	-0.604302	-0.604302	-0.604302
LNC_003811	-0.525673	2.00599	1.14805	-0.525673	-0.525673	-0.525673	-0.525673	-0.525673
LNC_005757	-0.634418	0.703177	2.08456	0.384359	-0.634418	-0.634418	-0.634418	-0.634418
LNC_005725	-0.530391	1.94363	1.23871	-0.530391	-0.530391	-0.530391	-0.530391	-0.530391
LNC_007956	0.124632	0.994238	2.0096	-0.625694	-0.625694	-0.625694	-0.625694	-0.625694
LNC_004148	-0.600457	0.590985	1.98631	0.722919	-0.674938	-0.674938	-0.674938	-0.674938
LNC_001485	-0.567083	0.867245	1.9916	0.394597	-0.67159	-0.67159	-0.67159	-0.67159
LNC_003495	0.0140503	0.504045	2.05891	0.45556	-0.758141	-0.758141	-0.758141	-0.758141
LNC_007915	0.0518334	1.0837	1.94717	-0.293068	-0.69741	-0.69741	-0.69741	-0.69741
LNC_004622	-0.43789	0.98459	2.04361	-0.0116797	-0.644659	-0.644659	-0.644659	-0.644659
LNC_001395	-0.0690891	0.682203	2.03966	0.346787	-0.749891	-0.749891	-0.749891	-0.749891
LNC_004594	-0.0211478	0.905894	2.05301	-0.151214	-0.696635	-0.696635	-0.696635	-0.696635
LNC_001581	-0.216777	0.637352	2.21578	-0.0827099	-0.638411	-0.638411	-0.638411	-0.638411
LNC_007003	-0.553704	1.69301	1.17996	0.578844	-0.724528	-0.724528	-0.724528	-0.724528
LNC_001202	-0.343574	1.17969	1.96065	-0.303637	-0.623283	-0.623283	-0.623283	-0.623283
LNC_000749	-0.0865879	0.698512	2.21501	-0.565387	-0.565387	-0.565387	-0.565387	-0.565387
LNC_006761	0.75271	1.64223	1.12305	-0.703599	-0.703599	-0.703599	-0.703599	-0.703599
LNC_001654	0.248968	1.33471	1.63708	-0.0771382	-0.785905	-0.785905	-0.785905	-0.785905
LNC_002884	-0.311325	1.83226	1.29166	-0.0764283	-0.684043	-0.684043	-0.684043	-0.684043
LNC_002332	0.163704	1.82847	1.134	-0.067118	-0.764763	-0.764763	-0.764763	-0.764763
LNC_000216	-0.257454	1.18752	1.91046	-0.112067	-0.682113	-0.682113	-0.682113	-0.682113
LNC_004465	0.399281	1.52801	1.09179	0.488261	-0.876835	-0.876835	-0.876835	-0.876835
LNC_007357	-0.236662	2.08791	0.986788	-0.567607	-0.567607	-0.567607	-0.567607	-0.567607
LNC_005298	-0.0680884	0.846528	2.12512	-0.333328	-0.642558	-0.642558	-0.642558	-0.642558
LNC_002729	-0.489809	1.56724	1.40081	0.448063	-0.731576	-0.731576	-0.731576	-0.731576
LNC_002980	0.0270988	1.61983	1.53368	-0.636121	-0.636121	-0.636121	-0.636121	-0.636121
LNC_001579	-0.0482973	0.960655	1.43512	1.0571	-0.851144	-0.851144	-0.851144	-0.851144
LNC_005063	-0.412556	1.44089	1.54962	0.389117	-0.741769	-0.741769	-0.741769	-0.741769
LNC_002685	-0.348365	1.23059	1.52366	0.746851	-0.788186	-0.788186	-0.788186	-0.788186
LNC_003652	0.19332	0.655664	2.09574	-0.018813	-0.731478	-0.731478	-0.731478	-0.731478
LNC_006445	-0.143356	1.57497	1.58708	-0.248698	-0.6925	-0.6925	-0.6925	-0.6925
LNC_006452	-0.270766	0.49431	2.12253	0.45874	-0.701204	-0.701204	-0.701204	-0.701204
LNC_006141	0.263816	1.01917	1.68751	0.417528	-0.847006	-0.847006	-0.847006	-0.847006
LNC_005866	-0.10168	1.6397	1.54409	-0.500006	-0.645527	-0.645527	-0.645527	-0.645527
LNC_000422	-0.0195164	1.27569	1.76475	-0.0158436	-0.751271	-0.751271	-0.751271	-0.751271
LNC_006142	-0.241731	1.65071	1.00949	0.789996	-0.802116	-0.802116	-0.802116	-0.802116
LNC_002928	-0.102001	2.01398	0.867428	0.157435	-0.734211	-0.734211	-0.734211	-0.734211
LNC_007406	-0.16019	1.2033	1.67547	0.452708	-0.792822	-0.792822	-0.792822	-0.792822
LNC_000994	0.854385	1.40622	1.31506	-0.645187	-0.732619	-0.732619	-0.732619	-0.732619
LNC_003304	-0.013114	0.601029	2.03172	0.430305	-0.762485	-0.762485	-0.762485	-0.762485
LNC_002871	0.424345	0.694975	1.97508	0.0266804	-0.78027	-0.78027	-0.78027	-0.78027
LNC_006575	0.584103	1.44347	0.951244	0.635717	-0.903634	-0.903634	-0.903634	-0.903634
LNC_005090	0.764657	1.08229	1.15463	0.698575	-0.925037	-0.925037	-0.925037	-0.925037
LNC_003751	0.476558	1.13782	1.29897	0.71145	-0.906199	-0.906199	-0.906199	-0.906199
LNC_001717	0.398679	0.712624	2.01961	-0.141319	-0.747399	-0.747399	-0.747399	-0.747399
LNC_004076	-0.0618154	0.970404	1.97689	0.0433552	-0.732209	-0.732209	-0.732209	-0.732209
LNC_000619	0.128854	1.58143	0.956418	0.776769	-0.860868	-0.860868	-0.860868	-0.860868
LNC_007665	0.791797	1.02144	1.13344	0.769614	-0.929074	-0.929074	-0.929074	-0.929074
LNC_006371	0.0946418	1.72796	1.25332	0.0433916	-0.779827	-0.779827	-0.779827	-0.779827
LNC_002470	-0.35725	0.547341	2.13532	0.398265	-0.680918	-0.680918	-0.680918	-0.680918
LNC_002932	-0.0672382	0.83391	1.87204	0.531676	-0.792598	-0.792598	-0.792598	-0.792598
LNC_000687	0.653839	1.42198	1.44109	-0.703382	-0.703382	-0.703382	-0.703382	-0.703382
LNC_005451	0.051159	0.894005	1.94774	0.18596	-0.769717	-0.769717	-0.769717	-0.769717
LNC_004409	0.0673539	1.54673	1.5925	-0.549353	-0.664309	-0.664309	-0.664309	-0.664309
LNC_006660	-0.0417617	1.30337	1.59583	0.375015	-0.808112	-0.808112	-0.808112	-0.808112
LNC_006719	-0.0448948	0.905915	1.76746	0.630713	-0.814798	-0.814798	-0.814798	-0.814798
LNC_000273	0.32572	0.802163	1.96538	-0.00282897	-0.772609	-0.772609	-0.772609	-0.772609
LNC_002588	-0.0332803	0.457038	2.0338	0.583945	-0.760375	-0.760375	-0.760375	-0.760375
LNC_005956	0.444279	1.25972	1.44367	0.329624	-0.869323	-0.869323	-0.869323	-0.869323
LNC_002479	0.569256	0.86015	1.31369	0.922542	-0.916409	-0.916409	-0.916409	-0.916409
LNC_003759	0.948288	1.25189	1.32269	-0.213131	-0.827434	-0.827434	-0.827434	-0.827434
LNC_005991	0.551454	1.49903	1.18732	0.220733	-0.864634	-0.864634	-0.864634	-0.864634
LNC_006372	0.849186	1.09826	1.09129	0.668191	-0.926731	-0.926731	-0.926731	-0.926731
LNC_001600	0.151379	1.71207	0.949107	0.555694	-0.842064	-0.842064	-0.842064	-0.842064
LNC_000283	0.459195	0.920319	1.31178	0.95111	-0.910601	-0.910601	-0.910601	-0.910601
LNC_002541	0.309834	1.7242	0.811786	0.580589	-0.856602	-0.856602	-0.856602	-0.856602
LNC_002602	0.212681	0.61643	2.06152	0.14506	-0.758924	-0.758924	-0.758924	-0.758924
LNC_001160	-0.0491495	0.648733	2.0564	0.333946	-0.75878	-0.75878	-0.75878	-0.713586
LNC_007608	-0.584853	1.7519	1.46178	-0.584853	-0.584853	-0.584853	-0.584853	-0.289422
LNC_002281	-0.420758	1.56065	1.04649	0.928584	-0.79732	-0.79732	-0.79732	-0.723012
LNC_000743	-0.570103	1.08196	2.03327	-0.570103	-0.570103	-0.570103	-0.570103	-0.264715
LNC_002927	0.524872	1.7801	0.755261	0.330115	-0.862773	-0.862773	-0.862773	-0.802024
LNC_003675	0.625571	1.15092	1.39632	0.387067	-0.926875	-0.926875	-0.926875	-0.77925
LNC_002340	0.122212	1.34705	1.00662	0.158479	-1.10554	-1.10554	-1.10554	0.682252
LNC_003928	-0.749746	0.850325	1.9047	-0.308614	-0.749746	-0.749746	-0.749746	0.552572
LNC_001304	-0.614759	1.3017	1.84921	-0.0861947	-0.614759	-0.614759	-0.614747	-0.605691
LNC_005678	0.0983318	1.78833	1.26181	-0.212911	-0.739313	-0.739313	-0.717617	-0.739313
LNC_005301	-0.164809	1.50835	1.4363	0.37744	-0.79346	-0.79346	-0.776898	-0.79346
LNC_000523	0.393219	1.11082	1.20805	0.911849	-0.961785	-0.961785	-0.738584	-0.961785
LNC_003692	0.554194	1.0133	1.51768	0.460936	-0.90983	-0.90983	-0.81663	-0.90983
LNC_006103	0.191661	1.73504	1.20119	-0.489797	-0.869734	-0.869734	-0.0288913	-0.869734
LNC_003253	0.186242	0.542584	1.94102	0.547768	-0.856311	-0.856311	-0.79868	-0.706313
LNC_006637	-0.409808	0.83028	2.16926	-0.297136	-0.626949	-0.626949	-0.411746	-0.626949
LNC_005986	0.3373	1.49828	1.18915	0.447808	-0.89995	-0.89995	-0.772689	-0.89995
LNC_001974	-0.118396	1.42327	1.08919	0.970949	-0.85042	-0.85042	-0.837021	-0.82715
LNC_003776	-0.333678	1.66644	1.53069	-0.65292	-0.65292	-0.65292	-0.251774	-0.65292
LNC_001736	-0.545878	1.54227	1.68556	-0.607004	-0.607004	-0.607004	-0.486686	-0.374257
LNC_006039	-1.05601	1.07859	1.32393	0.228507	-1.05601	-1.05601	-0.252084	0.789068
LNC_002021	-0.0991826	1.31669	1.82608	-0.703475	-0.703475	-0.703475	-0.49751	-0.435648
LNC_001007	-0.18842	1.15984	1.89794	-0.325349	-0.792324	-0.792324	-0.167041	-0.792324
LNC_006726	0.369108	1.75552	1.19202	-0.75304	-0.75304	-0.75304	-0.304488	-0.75304
LNC_000961	-0.731437	1.73945	1.34873	-0.0491822	-0.731437	-0.731437	-0.113249	-0.731437
LNC_006704	-0.523568	0.792176	2.03962	0.331702	-0.744617	-0.744617	-0.406079	-0.744617
LNC_001258	-1.11221	0.766966	1.30923	0.958782	-1.11221	-1.11221	0.255441	0.046202
LNC_003981	0.0863354	1.4775	0.742967	0.501443	-1.11382	-1.11382	0.53321	-1.11382
LNC_003827	0.00186098	1.41879	1.51268	0.297679	-0.81298	-0.792077	-0.81298	-0.81298
LNC_002977	0.541604	1.06722	1.6997	-0.113539	-0.905756	-0.876195	-0.507278	-0.905756
LNC_006669	0.524591	1.31808	1.58404	-0.381195	-0.803409	-0.778918	-0.659785	-0.803409
LNC_007959	0.631698	1.40942	0.910133	0.688401	-0.922632	-0.917722	-0.894172	-0.905125
LNC_003849	0.259376	0.431807	2.03972	0.389402	-0.782933	-0.771505	-0.782933	-0.782933
LNC_005152	0.0331215	1.28808	1.78484	-0.202189	-0.746678	-0.663813	-0.746678	-0.746678
LNC_005480	-0.461938	0.891982	2.03092	0.231275	-0.694055	-0.678852	-0.657708	-0.661619
LNC_007820	0.681752	1.15726	1.62813	-0.359209	-0.787347	-0.745896	-0.787347	-0.787347
LNC_001823	0.330308	0.971772	1.17768	1.13325	-0.957813	-0.849676	-0.957813	-0.847709
LNC_006042	-0.557738	1.56051	1.67598	-0.557738	-0.557738	-0.447802	-0.557738	-0.557738
LNC_003355	0.0753507	0.635483	1.90591	0.6005	-0.845242	-0.802214	-0.845242	-0.724548
LNC_000494	0.729832	1.19515	1.11469	0.640538	-0.925903	-0.911419	-0.925903	-0.916984
LNC_001430	-0.539146	1.16697	1.99244	-0.539146	-0.539146	-0.463676	-0.539146	-0.539146
LNC_002535	-0.168578	0.764566	2.1578	-0.14661	-0.697484	-0.56951	-0.686737	-0.653447
LNC_006749	-0.453457	0.679265	2.14544	0.211079	-0.684771	-0.52801	-0.684771	-0.684771
LNC_004340	0.596367	1.56399	1.3201	-0.535873	-0.750346	-0.71287	-0.743073	-0.738298
LNC_002005	0.131183	0.460629	1.92054	0.702702	-0.833442	-0.755935	-0.792238	-0.833442
LNC_002265	-0.62775	1.03627	1.37547	1.19062	-0.773215	-0.65497	-0.773215	-0.773215
LNC_006766	-0.888556	0.946198	1.16732	-0.888556	-0.888556	1.2429	-0.888556	0.197801
LNC_002542	-0.582806	0.565914	2.04915	0.43051	-0.848375	-0.716823	-0.848375	-0.0491931
LNC_007953	0.188155	0.728269	2.08969	-0.16174	-0.773822	-0.686405	-0.610327	-0.773822
LNC_000173	-0.38469	1.60634	1.1306	0.733696	-0.894156	-0.564743	-0.732897	-0.894156
LNC_003970	-0.267243	1.13271	1.6265	0.631615	-0.897056	-0.432413	-0.897056	-0.897056
LNC_000327	0.140536	0.99001	1.85273	0.194116	-0.831601	-0.769799	-0.744394	-0.831601
LNC_002435	-0.894625	1.06754	1.65272	0.333794	-0.894625	-0.708478	-0.894625	0.338296
LNC_007355	0.746906	1.72071	0.857147	-0.0135257	-0.885895	-0.786144	-0.812869	-0.826328
LNC_005625	0.21207	0.991257	1.90323	-0.0933493	-0.830525	-0.521638	-0.830525	-0.830525
LNC_002485	-0.156608	2.00088	0.743891	0.399657	-0.794484	-0.604364	-0.794484	-0.794484
LNC_004063	-0.243239	1.16017	1.9751	-0.609808	-0.611201	-0.448621	-0.611201	-0.611201
LNC_001756	0.172405	0.716214	2.08539	-0.127702	-0.805436	-0.743279	-0.49216	-0.805436
LNC_003320	0.611864	1.43282	1.14306	0.278723	-0.990535	-0.494867	-0.990535	-0.990535
LNC_005452	-0.636963	1.67424	1.47201	-0.636963	-0.636963	0.0385627	-0.636963	-0.636963
LNC_001754	0.215685	1.58436	1.14327	0.449473	-0.965114	-0.701703	-0.76086	-0.965114
LNC_006362	-0.253155	1.14645	1.55637	0.753249	-0.916793	-0.602954	-0.916793	-0.766373
LNC_004105	0.62979	1.47842	1.13352	-0.0436111	-1.01822	-0.143467	-1.01822	-1.01822
LNC_007936	0.670303	1.84906	0.845426	-0.545695	-0.83155	-0.393583	-0.83155	-0.762413
LNC_006566	-0.7503	1.01622	1.98686	-0.7503	-0.7503	-0.294216	0.0350214	-0.492989
LNC_005868	-0.269477	1.57678	1.28961	0.538146	-0.929224	-0.712046	-0.780778	-0.713007
LNC_005639	0.306048	1.82754	0.854142	0.318607	-0.840786	-0.783974	-0.840786	-0.840786
LNC_002104	-0.435485	0.907448	2.075	-0.70739	-0.70739	-0.000434438	-0.70739	-0.424356
LNC_003561	-0.549991	0.972866	1.45874	-0.758097	-0.758097	1.15077	-0.758097	-0.758097
LNC_002667	0.317944	1.31388	1.03934	0.896852	-1.04083	-0.651567	-0.834782	-1.04083
LNC_004613	0.66148	1.20986	1.21819	-0.530131	-1.21472	-0.534618	0.383699	-1.19376
LNC_004974	-0.509415	1.70758	1.41017	-0.0307337	-0.812961	-0.290579	-0.695805	-0.778251
LNC_001168	0.383274	0.485322	1.95052	0.425288	-0.818252	-0.789652	-0.818252	-0.818252
LNC_006793	-0.382233	1.75749	1.42041	-0.229521	-0.806303	-0.523484	-0.561443	-0.674915
LNC_006864	0.286713	0.884201	1.83779	0.268856	-0.826697	-0.797467	-0.826697	-0.826697
LNC_006047	0.107798	1.76683	0.907462	0.456871	-0.942576	-0.411234	-0.942576	-0.942576
LNC_002316	-0.350648	1.14162	1.95771	-0.52222	-0.773859	-0.197277	-0.773859	-0.481457
LNC_003177	-0.370934	1.40627	1.16003	0.619916	-1.01652	0.234291	-1.01652	-1.01652
LNC_006276	0.30013	1.26975	1.26551	0.716208	-0.983894	-0.899747	-0.9192	-0.748764
LNC_003848	0.438987	1.69716	1.07911	-0.0741704	-0.940817	-0.318643	-0.940817	-0.940817
LNC_002558	-0.335523	0.728462	1.36061	-0.775834	-1.06292	1.38733	-0.677029	-0.625091
LNC_002853	-0.989714	0.790007	1.17999	0.932526	-1.21397	0.422283	-1.21397	0.0928363
LNC_001207	-0.249915	0.412249	1.83583	0.0854994	-1.2968	0.73833	-0.76887	-0.756323
LNC_002509	-0.132425	1.12485	1.84121	0.170673	-0.849	-0.613231	-0.849	-0.693074
LNC_004665	-0.174176	1.28913	1.7214	-0.145266	-0.87953	-0.052501	-0.87953	-0.87953
LNC_006712	0.102397	1.28667	1.40323	0.642342	-0.89565	-0.854494	-0.8171	-0.867386
LNC_004276	-0.0128753	2.00234	0.97588	-0.711277	-0.711277	-0.120237	-0.711277	-0.711277
LNC_005708	-0.420399	1.1352	1.32191	1.06555	-0.918664	-0.346271	-0.918664	-0.918664
LNC_007700	-0.783884	1.48615	0.631891	-0.332834	-0.783884	1.35033	-0.783884	-0.783884
LNC_003737	-0.374099	0.843007	1.08136	0.259744	-1.03657	1.29969	-1.03657	-1.03657
LNC_004037	0.484126	1.27316	1.0692	-0.19774	-1.08874	0.637467	-1.08874	-1.08874
LNC_006847	-0.750581	0.94474	1.41121	-0.586088	-0.750581	1.23247	-0.750581	-0.750581
LNC_002785	-0.763665	1.03478	0.74686	0.516587	-1.32855	0.986273	-1.32855	0.136266
LNC_004240	-0.792378	0.467294	1.57692	-0.0989676	-1.00608	1.22454	-1.00608	-0.365244
LNC_002825	-0.700073	0.314821	1.10842	-0.700073	-0.700073	1.86406	-0.700073	-0.487004
LNC_005703	-0.407768	1.54917	0.588474	0.417828	-1.16317	0.881271	-1.07901	-0.786796
LNC_003501	0.133467	1.21848	1.49303	0.576073	-0.916408	-0.834381	-0.888122	-0.782138
LNC_002589	0.017399	0.719788	1.99943	0.336025	-0.82997	-0.690414	-0.79456	-0.7577
LNC_001476	-0.60466	0.346705	0.971672	0.0944344	-0.895875	1.80941	-0.895875	-0.825812
LNC_007381	0.637769	1.65392	1.04344	-0.0380289	-0.933598	-0.758535	-0.930224	-0.674745
LNC_007109	-1.0407	1.73211	0.797371	0.0526349	-1.03431	0.00301999	0.479182	-0.989308
LNC_003277	0.2968	1.18557	1.43713	0.594646	-0.884882	-0.880261	-0.877807	-0.871192
LNC_000744	-0.181351	0.493522	2.02868	0.603019	-0.811578	-0.494545	-0.823249	-0.814497
LNC_001381	0.0271228	1.37113	1.51658	0.329979	-0.970906	-0.614901	-0.911596	-0.747403
LNC_006137	-0.557027	1.5542	1.68312	-0.557027	-0.529086	-0.557027	-0.557027	-0.480124
LNC_006075	-0.573524	2.0295	1.1041	-0.390862	-0.553735	-0.55279	-0.573524	-0.489158
LNC_003550	-0.527246	2.07104	1.04507	-0.527246	-0.516627	-0.509079	-0.519472	-0.516443
LNC_006016	-1.13526	0.47854	1.25702	0.221087	-1.46626	1.2299	-0.193759	-0.391267
LNC_001178	-0.55065	2.00274	1.14705	-0.55065	-0.396538	-0.55065	-0.55065	-0.55065
LNC_004840	-0.207333	1.32466	1.68376	0.237802	-0.785743	-0.72439	-0.765191	-0.763567
LNC_004368	-0.360138	1.26763	1.36838	-0.628657	-0.890149	0.902717	-0.904241	-0.755539
LNC_004722	0.519499	1.69937	0.884532	0.327279	-0.879515	-0.777555	-0.916638	-0.856969
LNC_003148	-1.41677	1.12899	0.983388	0.66685	-0.670059	-0.435531	-1.03252	0.775655
LNC_005685	-1.42741	1.19238	1.02338	0.33827	-1.32753	-0.346634	0.690087	-0.142537
LNC_005698	0.700779	1.28098	1.54211	-0.726084	-0.63432	-0.726084	-0.726084	-0.711297
LNC_003506	0.142342	1.5681	1.45456	-0.0670476	-0.75866	-0.75582	-0.791741	-0.791741
LNC_006747	0.179139	1.66155	1.08277	0.370723	-1.08978	-0.492579	-0.824842	-0.886973
LNC_007723	-0.698178	0.691621	1.6599	-0.555997	-0.935087	1.12515	-0.663056	-0.624353
LNC_003942	0.399326	1.54323	1.09231	0.0147258	-1.25617	-1.23337	-0.210546	-0.349505
LNC_007776	-1.12591	1.065	0.575225	-1.12591	-1.00172	-0.233469	0.579684	1.2671
LNC_001299	0.533166	1.14207	1.45051	0.41365	-0.936347	-0.86358	-0.848245	-0.891226
LNC_001987	-0.255717	0.944786	1.87639	0.457948	-0.74135	-0.872289	-0.644753	-0.765013
LNC_004277	0.77508	1.47603	1.24526	-0.286041	-0.761127	-0.737933	-0.855636	-0.855636
LNC_005896	0.73989	1.27799	1.29565	0.202751	-0.906172	-0.85482	-0.937244	-0.818044
LNC_006860	0.0502759	1.91794	0.710323	0.500078	-0.787217	-0.644243	-0.914294	-0.83286
LNC_000171	0.303872	0.677639	1.93793	0.305257	-0.808039	-0.808407	-0.805889	-0.802367
LNC_002254	0.587563	1.6735	0.848368	0.356821	-0.815994	-0.883418	-0.883418	-0.883418
LNC_007746	-0.500342	0.723041	2.13934	0.126259	-0.75614	-0.385892	-0.612775	-0.733489
LNC_005953	-0.872557	1.30576	1.56075	-0.872557	-0.48751	-0.872557	0.512298	-0.273627
LNC_006360	-0.874579	1.59502	0.640158	0.132066	-0.896846	1.02588	-0.596349	-1.02536
LNC_007908	-0.532666	0.847817	2.09935	0.0845017	-0.568463	-0.685053	-0.536078	-0.709404
LNC_007427	-0.0219581	0.443739	2.01377	0.626701	-0.771926	-0.685816	-0.778318	-0.826192
LNC_003755	-0.429671	0.909006	2.09793	-0.109904	-0.669275	-0.429151	-0.742008	-0.626925
LNC_002870	0.834862	1.47335	1.22895	-0.635059	-0.434272	-0.822608	-0.822608	-0.822608
LNC_000717	-0.504568	1.00326	1.82333	0.123167	-0.758594	0.198619	-1.00287	-0.882342
LNC_002040	-0.337061	1.16458	1.72874	0.446416	-0.738277	-0.553109	-0.971947	-0.739347
LNC_000785	-0.674456	0.740421	1.95728	-0.152857	-0.676434	0.5001	-0.850038	-0.844013
LNC_003530	-0.155693	0.960802	1.73104	-0.169434	-0.385591	0.362844	-1.17198	-1.17198
LNC_000929	-0.610019	0.854366	1.97602	0.30762	-0.786557	-0.165217	-0.860477	-0.715732
LNC_007314	-0.244745	0.550718	2.15556	0.296784	-0.679322	-0.698531	-0.687832	-0.692635
LNC_003988	-0.878375	0.886981	1.85167	0.607944	-0.673443	-0.383008	-0.553149	-0.858625
LNC_006895	0.00774025	0.511385	2.08082	0.387187	-0.698239	-0.634309	-0.827291	-0.827291
LNC_001841	0.0693772	1.20826	1.75882	0.056327	-0.666491	-0.784966	-0.945791	-0.695537
LNC_006037	0.683676	1.8092	0.847516	-0.272645	-0.474513	-0.86441	-0.86441	-0.86441
LNC_005907	-0.0964921	0.713938	1.53553	-0.981975	-0.462695	-0.981975	1.1225	-0.848824
LNC_002956	-0.40379	1.17071	1.72023	0.343847	-0.773361	-0.212741	-1.07048	-0.774405
LNC_006635	-0.183577	0.809823	1.965	0.41653	-0.801242	-0.650605	-0.772843	-0.783081
LNC_000832	0.0374784	0.94549	1.70582	0.638957	-0.862189	-0.717861	-0.892042	-0.855649
LNC_001578	0.279508	0.840027	1.7709	0.479941	-0.85001	-0.769299	-0.909635	-0.841436
LNC_003674	-0.640533	1.05747	1.72745	-0.589249	-0.73444	-1.06453	-0.345954	0.589779
LNC_003589	-0.816925	0.746466	1.60806	0.240188	-1.33977	0.744234	-0.796247	-0.386012
LNC_002231	-0.293934	2.01358	1.0475	-0.454829	-0.797147	-0.187389	-0.625515	-0.702258
LNC_006710	-0.463658	0.874796	2.01687	-1.00639	-0.203172	0.0797656	-0.492832	-0.805383
LNC_005396	-0.210134	0.875858	1.67589	0.882952	-0.821121	-0.806352	-0.817204	-0.779891
LNC_000257	0.0322731	0.922369	1.50809	0.962602	-0.922505	-0.760662	-0.864787	-0.877377
LNC_000780	-0.258318	0.607653	1.92213	0.747849	-0.757294	-0.646664	-0.89079	-0.724565
LNC_003336	-0.227154	1.21643	1.78041	-0.785236	0.219251	-0.63323	-0.785236	-0.785236
LNC_001263	-1.12802	0.771226	1.63145	0.364511	-1.14737	-0.819808	-0.220667	0.548672
LNC_000469	-0.159318	1.20451	1.13583	-0.632258	-0.80175	1.11981	-1.24537	-0.621453
LNC_004864	-0.761888	1.85548	0.950172	-0.761888	-0.268424	0.510327	-0.761888	-0.761888
LNC_005230	-1.02225	0.894669	0.8615	-0.61814	0.763981	1.16474	-1.02225	-1.02225
LNC_004659	-0.118668	0.660801	1.94322	0.6116	-0.7899	-0.758328	-0.794758	-0.753966
LNC_001090	-0.0717542	0.703862	2.09221	0.158418	-0.72718	-0.775339	-0.775339	-0.604881
LNC_007662	-0.682906	0.754472	2.00098	0.523532	-0.677082	-0.654433	-0.640256	-0.624307
LNC_002791	-0.0214116	0.614284	2.16187	0.0346222	-0.678562	-0.718758	-0.722336	-0.669705
LNC_005060	-0.625458	0.604783	2.03223	0.221313	0.224889	-0.819253	-0.819253	-0.819253
LNC_001108	0.278543	0.921999	1.14195	0.569242	-1.52216	0.459747	-1.24553	-0.603785
LNC_007648	-0.565464	1.55525	1.46807	0.225857	-0.830749	-0.311665	-0.970816	-0.57048
LNC_006117	0.0108047	1.38318	1.07917	0.68758	-0.873093	0.0135355	-1.29047	-1.01071
LNC_004185	-0.107973	1.03161	1.6727	0.499967	-0.174402	-0.973966	-0.973966	-0.973966
LNC_000797	-0.767779	1.11242	1.81318	-0.959736	0.0361216	-0.0909973	-0.959736	-0.183469
LNC_006526	-0.154635	1.62742	1.10644	-0.813578	0.675087	-0.813578	-0.813578	-0.813578
LNC_005317	0.279031	0.711811	1.88054	0.132525	-0.0770257	-0.975627	-0.975627	-0.975627
LNC_001967	-1.45466	1.03389	0.794467	0.909153	-0.780855	0.383737	-1.22006	0.334321
LNC_007790	0.150082	0.959169	1.16312	0.259415	-1.15245	0.735098	-1.57365	-0.540781
LNC_006844	0.548129	0.85736	1.36794	0.851427	-0.707654	-0.831115	-1.02205	-1.06404
LNC_002683	-0.455094	1.72835	1.0461	0.604925	-0.84854	-0.799041	-0.345149	-0.931559
LNC_003482	-0.198741	1.14682	0.908519	0.32005	-0.978434	1.03219	-1.43722	-0.793178
LNC_003610	-1.00652	0.420338	1.71455	0.251366	0.708035	-0.169827	-1.42691	-0.491035
LNC_004661	-0.57521	1.14236	1.34602	0.163572	-0.93614	0.829013	-1.09048	-0.879132
LNC_001337	-0.46858	1.44387	1.07104	-1.29839	-0.271309	0.579986	-1.19708	0.140466
LNC_002527	-0.228777	0.640325	2.09849	0.0408612	-0.607141	-0.0682401	-0.948862	-0.926657
LNC_003162	-0.262525	0.92135	1.71765	0.786507	-0.864901	-0.821969	-0.729031	-0.747076
LNC_006959	-1.23526	1.22499	1.39472	0.612827	-0.600135	-0.0287218	-1.10578	-0.26264
LNC_007701	-0.703125	0.925994	1.04383	-0.491928	-0.906993	1.38533	-1.2549	0.00179162
LNC_004069	-0.721441	1.31178	1.00219	-0.721441	1.29323	-0.721441	-0.721441	-0.721441
LNC_000192	-0.572525	1.09043	2.02671	-0.433505	-0.745924	-0.417503	-0.410932	-0.536755
LNC_000819	-0.842815	1.2904	1.00608	-0.291852	0.130681	-1.20173	-1.06072	0.969941
LNC_002170	-0.219996	0.975353	2.03625	-0.284865	-0.895225	-0.330595	-0.496004	-0.784915
LNC_004662	-0.549219	0.719587	1.65847	0.971228	-0.181812	-1.20215	-0.653936	-0.762163
LNC_001834	-0.439565	1.58499	1.54074	-0.0985106	-0.877623	-0.902635	-0.409889	-0.397511
LNC_001728	-0.483038	0.622603	2.09077	0.184784	-0.780725	-0.0500161	-1.02284	-0.561539
LNC_003051	-0.664857	1.37937	1.02368	0.545536	0.529013	-1.19342	-0.425903	-1.19342
LNC_003833	0.462588	0.716733	1.86115	0.174392	-0.453087	-0.846377	-1.06257	-0.852827
LNC_001603	-1.14849	0.671532	1.49603	-0.159086	-0.555319	1.12898	-1.1387	-0.29494
LNC_006175	-0.628833	1.62867	1.26362	0.555688	-0.776873	-0.538381	-0.857385	-0.646509
LNC_001062	-0.944104	1.18234	1.49192	-0.501554	0.671238	-0.944104	-0.0116305	-0.944104
LNC_005234	-0.0907434	0.871256	1.95324	-0.262602	-0.531421	0.085734	-1.07431	-0.951151
LNC_001971	-0.81334	0.961119	1.9499	-0.81334	0.0499958	0.0146147	-0.535606	-0.81334
LNC_000305	0.150815	0.896069	1.51977	0.497492	-0.13376	-0.728396	-1.66857	-0.533425
LNC_006284	-1.02808	1.25051	0.733427	0.0186764	-0.787264	1.18885	-1.34419	-0.031923
LNC_004699	0.541276	0.760261	1.32521	1.02173	-0.89745	-0.921648	-0.933615	-0.895771
LNC_004030	-1.96554	0.929464	0.517852	-0.0358956	-0.755423	1.04378	-0.259445	0.52521
LNC_005439	-0.998137	0.973815	1.57613	-0.415225	-1.02038	0.911033	-0.508954	-0.518283
LNC_000975	-0.16059	1.80401	1.37077	-0.664746	-0.582699	-0.656202	-0.4776	-0.632943
LNC_006585	-1.53084	0.523734	1.25902	-0.332243	-0.638865	-0.936795	0.950134	0.70586
LNC_002593	-1.47046	0.739446	1.25754	0.393383	-0.535493	0.0997588	0.792535	-1.27671
LNC_005892	0.115039	1.22503	1.40139	-0.972135	0.18982	0.210414	-0.817075	-1.35248
LNC_002649	-1.18408	0.752564	1.15767	-1.05744	0.854889	-0.00310501	0.663579	-1.18408
LNC_006937	-0.765759	0.573717	2.0708	0.1908	-0.324741	0.0494617	-1.04246	-0.751814
LNC_002072	-0.815906	1.8075	0.949373	0.523455	-0.264733	-0.393724	-1.03729	-0.768677
LNC_003309	0.429561	1.25031	1.12543	0.621837	-0.500323	-0.467535	-1.45987	-0.999403
LNC_006507	0.264906	1.43332	1.49458	0.0124076	-0.647554	-1.01881	-0.759337	-0.779505
LNC_005778	-0.777051	1.23375	1.65578	-0.741128	-0.0324162	0.363012	-0.819059	-0.882886
LNC_006410	-0.218687	1.90274	1.22275	-0.344274	-0.438538	-0.651766	-0.643265	-0.828968
LNC_002584	0.197835	0.684726	1.96863	-0.619063	0.189696	-0.414156	-1.07601	-0.931657
LNC_007653	-0.812857	0.988238	1.39965	0.545811	-0.757995	0.667457	-0.904274	-1.12603

## Sheet: Novel lncRNA_cluster 3
Transcript ID	chr_unt	chr_30min	chr_3h	chr_24h	sol_unt	sol_30min	sol_3h	sol_24h
LNC_000030	-0.353553	-0.353553	2.47487	-0.353553	-0.353553	-0.353553	-0.353553	-0.353553
LNC_003794	-0.353553	-0.353553	2.47487	-0.353553	-0.353553	-0.353553	-0.353553	-0.353553
LNC_007239	-0.353553	-0.353553	2.47487	-0.353553	-0.353553	-0.353553	-0.353553	-0.353553
LNC_003204	-0.353553	-0.353553	2.47487	-0.353553	-0.353553	-0.353553	-0.353553	-0.353553
LNC_000170	-0.353553	-0.353553	2.47487	-0.353553	-0.353553	-0.353553	-0.353553	-0.353553
LNC_004136	-0.353553	-0.353553	2.47487	-0.353553	-0.353553	-0.353553	-0.353553	-0.353553
LNC_003796	-0.353553	-0.353553	2.47487	-0.353553	-0.353553	-0.353553	-0.353553	-0.353553
LNC_006785	-0.353553	-0.353553	2.47487	-0.353553	-0.353553	-0.353553	-0.353553	-0.353553
LNC_007397	-0.353553	-0.353553	2.47487	-0.353553	-0.353553	-0.353553	-0.353553	-0.353553
LNC_003603	-0.353553	-0.353553	2.47487	-0.353553	-0.353553	-0.353553	-0.353553	-0.353553
LNC_000143	-0.353553	-0.353553	2.47487	-0.353553	-0.353553	-0.353553	-0.353553	-0.353553
LNC_001530	-0.485927	-0.485927	2.27417	0.641392	-0.485927	-0.485927	-0.485927	-0.485927
LNC_001000	-0.353553	-0.353553	2.47487	-0.353553	-0.353553	-0.353553	-0.353553	-0.353553
LNC_002031	-0.353553	-0.353553	2.47487	-0.353553	-0.353553	-0.353553	-0.353553	-0.353553
LNC_001901	-0.353553	-0.353553	2.47487	-0.353553	-0.353553	-0.353553	-0.353553	-0.353553
LNC_000181	-0.353553	-0.353553	2.47487	-0.353553	-0.353553	-0.353553	-0.353553	-0.353553
LNC_000706	-0.353553	-0.353553	2.47487	-0.353553	-0.353553	-0.353553	-0.353553	-0.353553
LNC_007351	-0.353553	-0.353553	2.47487	-0.353553	-0.353553	-0.353553	-0.353553	-0.353553
LNC_002338	-0.353553	-0.353553	2.47487	-0.353553	-0.353553	-0.353553	-0.353553	-0.353553
LNC_002055	-0.353553	-0.353553	2.47487	-0.353553	-0.353553	-0.353553	-0.353553	-0.353553
LNC_001067	-0.353553	-0.353553	2.47487	-0.353553	-0.353553	-0.353553	-0.353553	-0.353553
LNC_000106	-0.353553	-0.353553	2.47487	-0.353553	-0.353553	-0.353553	-0.353553	-0.353553
LNC_000172	-0.353553	-0.353553	2.47487	-0.353553	-0.353553	-0.353553	-0.353553	-0.353553
LNC_002124	-0.353553	-0.353553	2.47487	-0.353553	-0.353553	-0.353553	-0.353553	-0.353553
LNC_000267	-0.353553	-0.353553	2.47487	-0.353553	-0.353553	-0.353553	-0.353553	-0.353553
LNC_000888	-0.496998	-0.496998	2.22306	0.758933	-0.496998	-0.496998	-0.496998	-0.496998
LNC_007197	-0.353553	-0.353553	2.47487	-0.353553	-0.353553	-0.353553	-0.353553	-0.353553
LNC_000759	-0.353553	-0.353553	2.47487	-0.353553	-0.353553	-0.353553	-0.353553	-0.353553
LNC_001926	-0.496402	-0.496402	2.22611	0.752305	-0.496402	-0.496402	-0.496402	-0.496402
LNC_005236	-0.353553	-0.353553	2.47487	-0.353553	-0.353553	-0.353553	-0.353553	-0.353553
LNC_005436	-0.353553	-0.353553	2.47487	-0.353553	-0.353553	-0.353553	-0.353553	-0.353553
LNC_006138	-0.353553	-0.353553	2.47487	-0.353553	-0.353553	-0.353553	-0.353553	-0.353553
LNC_006769	-0.353553	-0.353553	2.47487	-0.353553	-0.353553	-0.353553	-0.353553	-0.353553
LNC_005743	-0.353553	-0.353553	2.47487	-0.353553	-0.353553	-0.353553	-0.353553	-0.353553
LNC_003086	-0.353553	-0.353553	2.47487	-0.353553	-0.353553	-0.353553	-0.353553	-0.353553
LNC_007803	-0.353553	-0.353553	2.47487	-0.353553	-0.353553	-0.353553	-0.353553	-0.353553
LNC_007929	-0.353553	-0.353553	2.47487	-0.353553	-0.353553	-0.353553	-0.353553	-0.353553
LNC_006843	-0.353553	-0.353553	2.47487	-0.353553	-0.353553	-0.353553	-0.353553	-0.353553
LNC_005237	-0.353553	-0.353553	2.47487	-0.353553	-0.353553	-0.353553	-0.353553	-0.353553
LNC_005852	-0.353553	-0.353553	2.47487	-0.353553	-0.353553	-0.353553	-0.353553	-0.353553
LNC_002185	-0.423548	-0.423548	2.43137	0.10992	-0.423548	-0.423548	-0.423548	-0.423548
LNC_006455	-0.353553	-0.353553	2.47487	-0.353553	-0.353553	-0.353553	-0.353553	-0.353553
LNC_003554	-0.353553	-0.353553	2.47487	-0.353553	-0.353553	-0.353553	-0.353553	-0.353553
LNC_000462	-0.353553	-0.353553	2.47487	-0.353553	-0.353553	-0.353553	-0.353553	-0.353553
LNC_005372	-0.353553	-0.353553	2.47487	-0.353553	-0.353553	-0.353553	-0.353553	-0.353553
LNC_002748	-0.353553	-0.353553	2.47487	-0.353553	-0.353553	-0.353553	-0.353553	-0.353553
LNC_000732	-0.353553	-0.353553	2.47487	-0.353553	-0.353553	-0.353553	-0.353553	-0.353553
LNC_002561	-0.353553	-0.353553	2.47487	-0.353553	-0.353553	-0.353553	-0.353553	-0.353553
LNC_006106	-0.353553	-0.353553	2.47487	-0.353553	-0.353553	-0.353553	-0.353553	-0.353553
LNC_000835	-0.353553	-0.353553	2.47487	-0.353553	-0.353553	-0.353553	-0.353553	-0.353553
LNC_003555	-0.353553	-0.353553	2.47487	-0.353553	-0.353553	-0.353553	-0.353553	-0.353553
LNC_005175	-0.353553	-0.353553	2.47487	-0.353553	-0.353553	-0.353553	-0.353553	-0.353553
LNC_007880	-0.353553	-0.353553	2.47487	-0.353553	-0.353553	-0.353553	-0.353553	-0.353553
LNC_004214	-0.465477	-0.465477	2.3451	0.447762	-0.465477	-0.465477	-0.465477	-0.465477
LNC_001441	-0.467452	-0.467452	2.3393	0.465412	-0.467452	-0.467452	-0.467452	-0.467452
LNC_005116	-0.353553	-0.353553	2.47487	-0.353553	-0.353553	-0.353553	-0.353553	-0.353553
LNC_003622	-0.353553	-0.353553	2.47487	-0.353553	-0.353553	-0.353553	-0.353553	-0.353553
LNC_002819	-0.353553	-0.353553	2.47487	-0.353553	-0.353553	-0.353553	-0.353553	-0.353553
LNC_001375	-0.437532	-0.437532	2.40931	0.215876	-0.437532	-0.437532	-0.437532	-0.437532
LNC_005845	-0.353553	-0.353553	2.47487	-0.353553	-0.353553	-0.353553	-0.353553	-0.353553
LNC_002474	-0.353553	-0.353553	2.47487	-0.353553	-0.353553	-0.353553	-0.353553	-0.353553
LNC_005042	-0.353553	-0.353553	2.47487	-0.353553	-0.353553	-0.353553	-0.353553	-0.353553
LNC_000467	-0.353553	-0.353553	2.47487	-0.353553	-0.353553	-0.353553	-0.353553	-0.353553
LNC_007063	-0.496403	-0.496403	2.2261	0.752314	-0.496403	-0.496403	-0.496403	-0.496403
LNC_007844	-0.353553	-0.353553	2.47487	-0.353553	-0.353553	-0.353553	-0.353553	-0.353553
LNC_003033	-0.353553	-0.353553	2.47487	-0.353553	-0.353553	-0.353553	-0.353553	-0.353553
LNC_004623	-0.353553	-0.353553	2.47487	-0.353553	-0.353553	-0.353553	-0.353553	-0.353553
LNC_002571	-0.353553	-0.353553	2.47487	-0.353553	-0.353553	-0.353553	-0.353553	-0.353553
LNC_003219	-0.353553	-0.353553	2.47487	-0.353553	-0.353553	-0.353553	-0.353553	-0.353553
LNC_002467	-0.353553	-0.353553	2.47487	-0.353553	-0.353553	-0.353553	-0.353553	-0.353553
LNC_002695	-0.353553	-0.353553	2.47487	-0.353553	-0.353553	-0.353553	-0.353553	-0.353553
LNC_002781	-0.353553	-0.353553	2.47487	-0.353553	-0.353553	-0.353553	-0.353553	-0.353553
LNC_002428	-0.353553	-0.353553	2.47487	-0.353553	-0.353553	-0.353553	-0.353553	-0.353553
LNC_004599	-0.406286	-0.406286	2.45141	-0.0136946	-0.406286	-0.406286	-0.406286	-0.406286
LNC_003144	-0.462171	-0.462171	2.35438	0.418644	-0.462171	-0.462171	-0.462171	-0.462171
LNC_006267	-0.353553	-0.353553	2.47487	-0.353553	-0.353553	-0.353553	-0.353553	-0.353553
LNC_004256	-0.353553	-0.353553	2.47487	-0.353553	-0.353553	-0.353553	-0.353553	-0.353553
LNC_003063	-0.447825	-0.447825	2.38915	0.297803	-0.447825	-0.447825	-0.447825	-0.447825
LNC_006674	-0.353553	-0.353553	2.47487	-0.353553	-0.353553	-0.353553	-0.353553	-0.353553
LNC_006828	-0.467995	-0.467995	2.33767	0.470304	-0.467995	-0.467995	-0.467995	-0.467995
LNC_003654	-0.353553	-0.353553	2.47487	-0.353553	-0.353553	-0.353553	-0.353553	-0.353553
LNC_001903	-0.353553	-0.353553	2.47487	-0.353553	-0.353553	-0.353553	-0.353553	-0.353553
LNC_002143	-0.353553	-0.353553	2.47487	-0.353553	-0.353553	-0.353553	-0.353553	-0.353553
LNC_002157	-0.353553	-0.353553	2.47487	-0.353553	-0.353553	-0.353553	-0.353553	-0.353553
LNC_002611	-0.353553	-0.353553	2.47487	-0.353553	-0.353553	-0.353553	-0.353553	-0.353553
LNC_003563	-0.353553	-0.353553	2.47487	-0.353553	-0.353553	-0.353553	-0.353553	-0.353553
LNC_004358	-0.431107	-0.431107	2.42016	0.166483	-0.431107	-0.431107	-0.431107	-0.431107
LNC_001814	-0.353553	-0.353553	2.47487	-0.353553	-0.353553	-0.353553	-0.353553	-0.353553
LNC_006741	-0.353553	-0.353553	2.47487	-0.353553	-0.353553	-0.353553	-0.353553	-0.353553
LNC_007807	-0.353553	-0.353553	2.47487	-0.353553	-0.353553	-0.353553	-0.353553	-0.353553
LNC_006911	-0.353553	-0.353553	2.47487	-0.353553	-0.353553	-0.353553	-0.353553	-0.353553
LNC_001797	-0.38045	-0.38045	2.46917	-0.186467	-0.38045	-0.38045	-0.38045	-0.38045
LNC_007373	-0.353553	-0.353553	2.47487	-0.353553	-0.353553	-0.353553	-0.353553	-0.353553
LNC_000774	-0.423762	-0.423762	2.43108	0.111495	-0.423762	-0.423762	-0.423762	-0.423762
LNC_004014	-0.353553	-0.353553	2.47487	-0.353553	-0.353553	-0.353553	-0.353553	-0.353553
LNC_001488	-0.353553	-0.353553	2.47487	-0.353553	-0.353553	-0.353553	-0.353553	-0.353553
LNC_006004	-0.353553	-0.353553	2.47487	-0.353553	-0.353553	-0.353553	-0.353553	-0.353553
LNC_004243	-0.353553	-0.353553	2.47487	-0.353553	-0.353553	-0.353553	-0.353553	-0.353553
LNC_000741	-0.421832	-0.421832	2.4337	0.0972923	-0.421832	-0.421832	-0.421832	-0.421832
LNC_001900	-0.353553	-0.353553	2.47487	-0.353553	-0.353553	-0.353553	-0.353553	-0.353553
LNC_002997	-0.353553	-0.353553	2.47487	-0.353553	-0.353553	-0.353553	-0.353553	-0.353553
LNC_003319	-0.489879	-0.489879	2.25718	0.682098	-0.489879	-0.489879	-0.489879	-0.489879
LNC_003160	-0.353553	-0.353553	2.47487	-0.353553	-0.353553	-0.353553	-0.353553	-0.353553
LNC_002879	-0.353553	-0.353553	2.47487	-0.353553	-0.353553	-0.353553	-0.353553	-0.353553
LNC_000079	-0.353553	-0.353553	2.47487	-0.353553	-0.353553	-0.353553	-0.353553	-0.353553
LNC_001919	-0.49837	-0.49837	2.21589	0.774327	-0.49837	-0.49837	-0.49837	-0.49837
LNC_006458	-0.477908	-0.477908	2.30507	0.56238	-0.477908	-0.477908	-0.477908	-0.477908
LNC_006634	-0.353553	-0.353553	2.47487	-0.353553	-0.353553	-0.353553	-0.353553	-0.353553
LNC_005961	-0.353553	-0.353553	2.47487	-0.353553	-0.353553	-0.353553	-0.353553	-0.353553
LNC_004495	-0.353553	-0.353553	2.47487	-0.353553	-0.353553	-0.353553	-0.353553	-0.353553
LNC_001131	-0.353553	-0.353553	2.47487	-0.353553	-0.353553	-0.353553	-0.353553	-0.353553
LNC_006129	-0.353553	-0.353553	2.47487	-0.353553	-0.353553	-0.353553	-0.353553	-0.353553
LNC_005248	-0.353553	-0.353553	2.47487	-0.353553	-0.353553	-0.353553	-0.353553	-0.353553
LNC_005876	-0.353553	-0.353553	2.47487	-0.353553	-0.353553	-0.353553	-0.353553	-0.353553
LNC_006380	-0.353553	-0.353553	2.47487	-0.353553	-0.353553	-0.353553	-0.353553	-0.353553
LNC_004013	-0.353553	-0.353553	2.47487	-0.353553	-0.353553	-0.353553	-0.353553	-0.353553
LNC_001497	-0.353553	-0.353553	2.47487	-0.353553	-0.353553	-0.353553	-0.353553	-0.353553
LNC_001957	-0.353553	-0.353553	2.47487	-0.353553	-0.353553	-0.353553	-0.353553	-0.353553
LNC_001187	-0.353553	-0.353553	2.47487	-0.353553	-0.353553	-0.353553	-0.353553	-0.353553
LNC_000212	-0.383825	-0.383825	2.46758	-0.164631	-0.383825	-0.383825	-0.383825	-0.383825
LNC_007843	-0.353553	-0.353553	2.47487	-0.353553	-0.353553	-0.353553	-0.353553	-0.353553
LNC_002200	-0.353553	-0.353553	2.47487	-0.353553	-0.353553	-0.353553	-0.353553	-0.353553
LNC_007565	-0.353553	-0.353553	2.47487	-0.353553	-0.353553	-0.353553	-0.353553	-0.353553
LNC_007612	-0.353553	-0.353553	2.47487	-0.353553	-0.353553	-0.353553	-0.353553	-0.353553
LNC_003182	-0.353553	-0.353553	2.47487	-0.353553	-0.353553	-0.353553	-0.353553	-0.353553
LNC_004366	-0.353553	-0.353553	2.47487	-0.353553	-0.353553	-0.353553	-0.353553	-0.353553
LNC_005354	-0.353553	-0.353553	2.47487	-0.353553	-0.353553	-0.353553	-0.353553	-0.353553
LNC_005065	-0.353553	-0.353553	2.47487	-0.353553	-0.353553	-0.353553	-0.353553	-0.353553
LNC_000441	-0.353553	-0.353553	2.47487	-0.353553	-0.353553	-0.353553	-0.353553	-0.353553
LNC_004584	-0.353553	-0.353553	2.47487	-0.353553	-0.353553	-0.353553	-0.353553	-0.353553
LNC_001613	-0.353553	-0.353553	2.47487	-0.353553	-0.353553	-0.353553	-0.353553	-0.353553
LNC_000949	-0.353553	-0.353553	2.47487	-0.353553	-0.353553	-0.353553	-0.353553	-0.353553
LNC_005401	-0.353553	-0.353553	2.47487	-0.353553	-0.353553	-0.353553	-0.353553	-0.353553
LNC_006431	-0.353553	-0.353553	2.47487	-0.353553	-0.353553	-0.353553	-0.353553	-0.353553
LNC_001051	-0.353553	-0.353553	2.47487	-0.353553	-0.353553	-0.353553	-0.353553	-0.353553
LNC_006685	-0.353553	-0.353553	2.47487	-0.353553	-0.353553	-0.353553	-0.353553	-0.353553
LNC_006422	-0.353553	-0.353553	2.47487	-0.353553	-0.353553	-0.353553	-0.353553	-0.353553
LNC_002566	-0.353553	-0.353553	2.47487	-0.353553	-0.353553	-0.353553	-0.353553	-0.353553
LNC_003513	-0.431829	-0.431829	2.419	0.171974	-0.431829	-0.431829	-0.431829	-0.431829
LNC_006901	-0.353553	-0.353553	2.47487	-0.353553	-0.353553	-0.353553	-0.353553	-0.353553
LNC_005390	-0.439162	-0.439162	2.40636	0.228616	-0.439162	-0.439162	-0.439162	-0.439162
LNC_002179	-0.353553	-0.353553	2.47487	-0.353553	-0.353553	-0.353553	-0.353553	-0.353553
LNC_007070	-0.353553	-0.353553	2.47487	-0.353553	-0.353553	-0.353553	-0.353553	-0.353553
LNC_004422	-0.353553	-0.353553	2.47487	-0.353553	-0.353553	-0.353553	-0.353553	-0.353553
LNC_001079	-0.353553	-0.353553	2.47487	-0.353553	-0.353553	-0.353553	-0.353553	-0.353553
LNC_001531	-0.353553	-0.353553	2.47487	-0.353553	-0.353553	-0.353553	-0.353553	-0.353553
LNC_007229	-0.353553	-0.353553	2.47487	-0.353553	-0.353553	-0.353553	-0.353553	-0.353553
LNC_002517	-0.353553	-0.353553	2.47487	-0.353553	-0.353553	-0.353553	-0.353553	-0.353553
LNC_004633	-0.353553	-0.353553	2.47487	-0.353553	-0.353553	-0.353553	-0.353553	-0.353553
LNC_004345	-0.353553	-0.353553	2.47487	-0.353553	-0.353553	-0.353553	-0.353553	-0.353553
LNC_002172	-0.353553	-0.353553	2.47487	-0.353553	-0.353553	-0.353553	-0.353553	-0.353553
LNC_003987	-0.418929	-0.418929	2.43746	0.0761203	-0.418929	-0.418929	-0.418929	-0.418929
LNC_003164	-0.399313	-0.399313	2.45754	-0.0616603	-0.399313	-0.399313	-0.399313	-0.399313
LNC_006565	-0.353553	-0.353553	2.47487	-0.353553	-0.353553	-0.353553	-0.353553	-0.353553
LNC_000277	-0.353553	-0.353553	2.47487	-0.353553	-0.353553	-0.353553	-0.353553	-0.353553
LNC_002969	-0.353553	-0.353553	2.47487	-0.353553	-0.353553	-0.353553	-0.353553	-0.353553
LNC_004545	-0.353553	-0.353553	2.47487	-0.353553	-0.353553	-0.353553	-0.353553	-0.353553
LNC_004347	-0.483296	-0.483296	2.28481	0.614964	-0.483296	-0.483296	-0.483296	-0.483296
LNC_006564	-0.353553	-0.353553	2.47487	-0.353553	-0.353553	-0.353553	-0.353553	-0.353553
LNC_006121	-0.353553	-0.353553	2.47487	-0.353553	-0.353553	-0.353553	-0.353553	-0.353553
LNC_001018	-0.462891	-0.462891	2.35241	0.424939	-0.462891	-0.462891	-0.462891	-0.462891
LNC_004559	-0.353553	-0.353553	2.47487	-0.353553	-0.353553	-0.353553	-0.353553	-0.353553
LNC_004446	-0.353553	-0.353553	2.47487	-0.353553	-0.353553	-0.353553	-0.353553	-0.353553
LNC_005043	-0.452731	-0.452731	2.3782	0.338187	-0.452731	-0.452731	-0.452731	-0.452731
LNC_005798	-0.353553	-0.353553	2.47487	-0.353553	-0.353553	-0.353553	-0.353553	-0.353553
LNC_003046	-0.353553	-0.353553	2.47487	-0.353553	-0.353553	-0.353553	-0.353553	-0.353553
LNC_006434	-0.353553	-0.353553	2.47487	-0.353553	-0.353553	-0.353553	-0.353553	-0.353553
LNC_004295	-0.353553	-0.353553	2.47487	-0.353553	-0.353553	-0.353553	-0.353553	-0.353553
LNC_002484	-0.353553	-0.353553	2.47487	-0.353553	-0.353553	-0.353553	-0.353553	-0.353553
LNC_001026	-0.353553	-0.353553	2.47487	-0.353553	-0.353553	-0.353553	-0.353553	-0.353553
LNC_003986	-0.353553	-0.353553	2.47487	-0.353553	-0.353553	-0.353553	-0.353553	-0.353553
LNC_007306	-0.353553	-0.353553	2.47487	-0.353553	-0.353553	-0.353553	-0.353553	-0.353553
LNC_000147	-0.439448	-0.439448	2.40583	0.230858	-0.439448	-0.439448	-0.439448	-0.439448
LNC_001827	-0.353553	-0.353553	2.47487	-0.353553	-0.353553	-0.353553	-0.353553	-0.353553
LNC_003562	-0.353553	-0.353553	2.47487	-0.353553	-0.353553	-0.353553	-0.353553	-0.353553
LNC_000795	-0.353553	-0.353553	2.47487	-0.353553	-0.353553	-0.353553	-0.353553	-0.353553
LNC_004971	-0.353553	-0.353553	2.47487	-0.353553	-0.353553	-0.353553	-0.353553	-0.353553
LNC_001487	-0.353553	-0.353553	2.47487	-0.353553	-0.353553	-0.353553	-0.353553	-0.353553
LNC_001288	-0.353553	-0.353553	2.47487	-0.353553	-0.353553	-0.353553	-0.353553	-0.353553
LNC_004065	-0.353553	-0.353553	2.47487	-0.353553	-0.353553	-0.353553	-0.353553	-0.353553
LNC_001285	-0.353553	-0.353553	2.47487	-0.353553	-0.353553	-0.353553	-0.353553	-0.353553
LNC_004816	-0.353553	-0.353553	2.47487	-0.353553	-0.353553	-0.353553	-0.353553	-0.353553
LNC_000546	-0.353553	-0.353553	2.47487	-0.353553	-0.353553	-0.353553	-0.353553	-0.353553
LNC_000261	-0.353553	-0.353553	2.47487	-0.353553	-0.353553	-0.353553	-0.353553	-0.353553
LNC_005496	-0.472171	-0.472171	2.32462	0.508406	-0.472171	-0.472171	-0.472171	-0.472171
LNC_000360	-0.353553	-0.353553	2.47487	-0.353553	-0.353553	-0.353553	-0.353553	-0.353553
LNC_000460	-0.353553	-0.353553	2.47487	-0.353553	-0.353553	-0.353553	-0.353553	-0.353553
LNC_004595	-0.353553	-0.353553	2.47487	-0.353553	-0.353553	-0.353553	-0.353553	-0.353553
LNC_007106	-0.353553	-0.353553	2.47487	-0.353553	-0.353553	-0.353553	-0.353553	-0.353553
LNC_001393	-0.353553	-0.353553	2.47487	-0.353553	-0.353553	-0.353553	-0.353553	-0.353553
LNC_006059	-0.419607	-0.419607	2.4366	0.0810443	-0.419607	-0.419607	-0.419607	-0.419607
LNC_000276	-0.353553	-0.353553	2.47487	-0.353553	-0.353553	-0.353553	-0.353553	-0.353553
LNC_000664	-0.353553	-0.353553	2.47487	-0.353553	-0.353553	-0.353553	-0.353553	-0.353553
LNC_001598	-0.353553	-0.353553	2.47487	-0.353553	-0.353553	-0.353553	-0.353553	-0.353553
LNC_002671	-0.353553	-0.353553	2.47487	-0.353553	-0.353553	-0.353553	-0.353553	-0.353553
LNC_000942	-0.374854	-0.374854	2.47134	-0.222216	-0.374854	-0.374854	-0.374854	-0.374854
LNC_000265	-0.433143	-0.433143	2.41686	0.182	-0.433143	-0.433143	-0.433143	-0.433143
LNC_006523	-0.353553	-0.353553	2.47487	-0.353553	-0.353553	-0.353553	-0.353553	-0.353553
LNC_006502	-0.353553	-0.353553	2.47487	-0.353553	-0.353553	-0.353553	-0.353553	-0.353553
LNC_002612	-0.353553	-0.353553	2.47487	-0.353553	-0.353553	-0.353553	-0.353553	-0.353553
LNC_007064	-0.353553	-0.353553	2.47487	-0.353553	-0.353553	-0.353553	-0.353553	-0.353553
LNC_005869	-0.353553	-0.353553	2.47487	-0.353553	-0.353553	-0.353553	-0.353553	-0.353553
LNC_007432	-0.353553	-0.353553	2.47487	-0.353553	-0.353553	-0.353553	-0.353553	-0.353553
LNC_005893	-0.353553	-0.353553	2.47487	-0.353553	-0.353553	-0.353553	-0.353553	-0.353553
LNC_007352	-0.353553	-0.353553	2.47487	-0.353553	-0.353553	-0.353553	-0.353553	-0.353553
LNC_000917	-0.390901	-0.390901	2.46358	-0.118169	-0.390901	-0.390901	-0.390901	-0.390901
LNC_003123	-0.353553	-0.353553	2.47487	-0.353553	-0.353553	-0.353553	-0.353553	-0.353553
LNC_000505	-0.353553	-0.353553	2.47487	-0.353553	-0.353553	-0.353553	-0.353553	-0.353553
LNC_000727	-0.353553	-0.353553	2.47487	-0.353553	-0.353553	-0.353553	-0.353553	-0.353553
LNC_006432	-0.353553	-0.353553	2.47487	-0.353553	-0.353553	-0.353553	-0.353553	-0.353553
LNC_001698	-0.353553	-0.353553	2.47487	-0.353553	-0.353553	-0.353553	-0.353553	-0.353553
LNC_001486	-0.353553	-0.353553	2.47487	-0.353553	-0.353553	-0.353553	-0.353553	-0.353553
LNC_006061	-0.353553	-0.353553	2.47487	-0.353553	-0.353553	-0.353553	-0.353553	-0.353553
LNC_000754	-0.353553	-0.353553	2.47487	-0.353553	-0.353553	-0.353553	-0.353553	-0.353553
LNC_005766	-0.353553	-0.353553	2.47487	-0.353553	-0.353553	-0.353553	-0.353553	-0.353553
LNC_007441	-0.353553	-0.353553	2.47487	-0.353553	-0.353553	-0.353553	-0.353553	-0.353553
LNC_006855	-0.353553	-0.353553	2.47487	-0.353553	-0.353553	-0.353553	-0.353553	-0.353553
LNC_004557	-0.353553	-0.353553	2.47487	-0.353553	-0.353553	-0.353553	-0.353553	-0.353553
LNC_004399	-0.353553	-0.353553	2.47487	-0.353553	-0.353553	-0.353553	-0.353553	-0.353553
LNC_007642	-0.48662	-0.48662	2.27128	0.648439	-0.48662	-0.48662	-0.48662	-0.48662
LNC_000471	-0.353553	-0.353553	2.47487	-0.353553	-0.353553	-0.353553	-0.353553	-0.353553
LNC_001747	-0.353553	-0.353553	2.47487	-0.353553	-0.353553	-0.353553	-0.353553	-0.353553
LNC_002214	-0.353553	-0.353553	2.47487	-0.353553	-0.353553	-0.353553	-0.353553	-0.353553
LNC_003886	-0.353553	-0.353553	2.47487	-0.353553	-0.353553	-0.353553	-0.353553	-0.353553
LNC_005947	-0.353553	-0.353553	2.47487	-0.353553	-0.353553	-0.353553	-0.353553	-0.353553
LNC_000203	-0.353553	-0.353553	2.47487	-0.353553	-0.353553	-0.353553	-0.353553	-0.353553
LNC_000183	-0.353553	-0.353553	2.47487	-0.353553	-0.353553	-0.353553	-0.353553	-0.353553
LNC_007840	-0.353553	-0.353553	2.47487	-0.353553	-0.353553	-0.353553	-0.353553	-0.353553
LNC_004825	-0.408956	-0.408956	2.44878	0.00496104	-0.408956	-0.408956	-0.408956	-0.408956
LNC_006158	-0.418665	-0.418665	2.43779	0.0742008	-0.418665	-0.418665	-0.418665	-0.418665
LNC_004317	-0.353553	-0.353553	2.47487	-0.353553	-0.353553	-0.353553	-0.353553	-0.353553
LNC_005518	-0.353553	-0.353553	2.47487	-0.353553	-0.353553	-0.353553	-0.353553	-0.353553
LNC_000178	-0.353553	-0.353553	2.47487	-0.353553	-0.353553	-0.353553	-0.353553	-0.353553
LNC_000525	-0.353553	-0.353553	2.47487	-0.353553	-0.353553	-0.353553	-0.353553	-0.353553
LNC_004046	-0.353553	-0.353553	2.47487	-0.353553	-0.353553	-0.353553	-0.353553	-0.353553
LNC_003756	-0.445868	-0.445868	2.39326	0.281945	-0.445868	-0.445868	-0.445868	-0.445868
LNC_004849	-0.353553	-0.353553	2.47487	-0.353553	-0.353553	-0.353553	-0.353553	-0.353553
LNC_007855	-0.353553	-0.353553	2.47487	-0.353553	-0.353553	-0.353553	-0.353553	-0.353553
LNC_004663	-0.430658	-0.430658	2.42087	0.163077	-0.430658	-0.430658	-0.430658	-0.430658
LNC_002109	-0.353553	-0.353553	2.47487	-0.353553	-0.353553	-0.353553	-0.353553	-0.353553
LNC_002580	-0.353553	-0.353553	2.47487	-0.353553	-0.353553	-0.353553	-0.353553	-0.353553
LNC_006542	-0.353553	-0.353553	2.47487	-0.353553	-0.353553	-0.353553	-0.353553	-0.353553
LNC_004255	-0.353553	-0.353553	2.47487	-0.353553	-0.353553	-0.353553	-0.353553	-0.353553
LNC_002211	-0.389756	-0.389756	2.46429	-0.125755	-0.389756	-0.389756	-0.389756	-0.389756
LNC_002789	-0.353553	-0.353553	2.47487	-0.353553	-0.353553	-0.353553	-0.353553	-0.353553
LNC_003170	-0.353553	-0.353553	2.47487	-0.353553	-0.353553	-0.353553	-0.353553	-0.353553
LNC_003487	-0.439253	-0.439253	2.40619	0.229328	-0.439253	-0.439253	-0.439253	-0.439253
LNC_006375	-0.353553	-0.353553	2.47487	-0.353553	-0.353553	-0.353553	-0.353553	-0.353553
LNC_002290	-0.484432	-0.484432	2.28028	0.626309	-0.484432	-0.484432	-0.484432	-0.484432
LNC_004732	-0.353553	-0.353553	2.47487	-0.353553	-0.353553	-0.353553	-0.353553	-0.353553
LNC_005588	-0.353553	-0.353553	2.47487	-0.353553	-0.353553	-0.353553	-0.353553	-0.353553
LNC_002432	-0.353553	-0.353553	2.47487	-0.353553	-0.353553	-0.353553	-0.353553	-0.353553
LNC_000794	-0.353553	-0.353553	2.47487	-0.353553	-0.353553	-0.353553	-0.353553	-0.353553
LNC_004494	-0.456571	-0.456571	2.36897	0.370452	-0.456571	-0.456571	-0.456571	-0.456571
LNC_004877	-0.390919	-0.390919	2.46357	-0.118054	-0.390919	-0.390919	-0.390919	-0.390919
LNC_005700	-0.415363	-0.415363	2.44178	0.0503954	-0.415363	-0.415363	-0.415363	-0.415363
LNC_004242	-0.458048	-0.458048	2.36526	0.383031	-0.458048	-0.458048	-0.458048	-0.458048
LNC_006581	-0.353553	-0.353553	2.47487	-0.353553	-0.353553	-0.353553	-0.353553	-0.353553
LNC_002723	-0.353553	-0.353553	2.47487	-0.353553	-0.353553	-0.353553	-0.353553	-0.353553
LNC_005998	-0.353553	-0.353553	2.47487	-0.353553	-0.353553	-0.353553	-0.353553	-0.353553
LNC_007491	-0.353553	-0.353553	2.47487	-0.353553	-0.353553	-0.353553	-0.353553	-0.353553
LNC_007502	-0.415996	-0.415996	2.44104	0.0549411	-0.415996	-0.415996	-0.415996	-0.415996
LNC_003007	-0.353553	-0.353553	2.47487	-0.353553	-0.353553	-0.353553	-0.353553	-0.353553
LNC_002508	-0.353553	-0.353553	2.47487	-0.353553	-0.353553	-0.353553	-0.353553	-0.353553
LNC_004237	-0.353553	-0.353553	2.47487	-0.353553	-0.353553	-0.353553	-0.353553	-0.353553
LNC_003326	-0.353553	-0.353553	2.47487	-0.353553	-0.353553	-0.353553	-0.353553	-0.353553
LNC_000731	-0.470953	-0.470953	2.32852	0.497199	-0.470953	-0.470953	-0.470953	-0.470953
LNC_005488	-0.357688	-0.357688	2.47475	-0.328619	-0.357688	-0.357688	-0.357688	-0.357688
LNC_003291	-0.353553	-0.353553	2.47487	-0.353553	-0.353553	-0.353553	-0.353553	-0.353553
LNC_007613	-0.353553	-0.353553	2.47487	-0.353553	-0.353553	-0.353553	-0.353553	-0.353553
LNC_006270	-0.353553	-0.353553	2.47487	-0.353553	-0.353553	-0.353553	-0.353553	-0.353553
LNC_004079	-0.353553	-0.353553	2.47487	-0.353553	-0.353553	-0.353553	-0.353553	-0.353553
LNC_001041	-0.353553	-0.353553	2.47487	-0.353553	-0.353553	-0.353553	-0.353553	-0.353553
LNC_000872	-0.403248	-0.403248	2.45421	-0.0347191	-0.403248	-0.403248	-0.403248	-0.403248
LNC_004119	-0.353553	-0.353553	2.47487	-0.353553	-0.353553	-0.353553	-0.353553	-0.353553
LNC_001634	-0.353553	-0.353553	2.47487	-0.353553	-0.353553	-0.353553	-0.353553	-0.353553
LNC_004496	-0.438796	-0.438796	2.40703	0.225745	-0.438796	-0.438796	-0.438796	-0.438796
LNC_001069	-0.353553	-0.353553	2.47487	-0.353553	-0.353553	-0.353553	-0.353553	-0.353553
LNC_003199	-0.353553	-0.353553	2.47487	-0.353553	-0.353553	-0.353553	-0.353553	-0.353553
LNC_000758	-0.501405	-0.501405	2.19928	0.809148	-0.501405	-0.501405	-0.501405	-0.501405
LNC_003636	-0.492147	-0.492147	2.24683	0.706056	-0.492147	-0.492147	-0.492147	-0.492147
LNC_004671	-0.407038	-0.407038	2.45068	-0.00845606	-0.407038	-0.407038	-0.407038	-0.407038
LNC_001074	-0.353553	-0.353553	2.47487	-0.353553	-0.353553	-0.353553	-0.353553	-0.353553
LNC_000071	-0.353553	-0.353553	2.47487	-0.353553	-0.353553	-0.353553	-0.353553	-0.353553
LNC_006085	-0.353553	-0.353553	2.47487	-0.353553	-0.353553	-0.353553	-0.353553	-0.353553
LNC_004229	-0.353553	-0.353553	2.47487	-0.353553	-0.353553	-0.353553	-0.353553	-0.353553
LNC_006395	-0.353553	-0.353553	2.47487	-0.353553	-0.353553	-0.353553	-0.353553	-0.353553
LNC_003475	-0.353553	-0.353553	2.47487	-0.353553	-0.353553	-0.353553	-0.353553	-0.353553
LNC_004490	-0.354148	-0.349984	2.47487	-0.354148	-0.354148	-0.354148	-0.354148	-0.354148
LNC_006696	-0.411023	-0.362159	2.45414	-0.0368619	-0.411023	-0.411023	-0.411023	-0.411023
LNC_003592	-0.403543	-0.314653	2.46364	-0.131271	-0.403543	-0.403543	-0.403543	-0.403543
LNC_002036	-0.489864	-0.419215	2.30323	0.565305	-0.489864	-0.489864	-0.489864	-0.489864
LNC_003769	-0.410695	0.0171981	2.44697	-0.410695	-0.410695	-0.410695	-0.410695	-0.410695
LNC_002190	-0.371611	-0.242689	2.47235	-0.371611	-0.371611	-0.371611	-0.371611	-0.371611
LNC_006139	-0.39217	-0.243778	2.47005	-0.265419	-0.39217	-0.39217	-0.39217	-0.39217
LNC_000266	-0.40697	-0.309284	2.46217	-0.118036	-0.40697	-0.40697	-0.40697	-0.40697
LNC_007130	-0.440765	0.241223	2.40337	-0.440765	-0.440765	-0.440765	-0.440765	-0.440765
LNC_003065	-0.370143	-0.251897	2.47275	-0.370143	-0.370143	-0.370143	-0.370143	-0.370143
LNC_002907	-0.37922	-0.194368	2.46969	-0.37922	-0.37922	-0.37922	-0.37922	-0.37922
LNC_003900	-0.467577	-0.00290517	2.42881	-0.0880194	-0.467577	-0.467577	-0.467577	-0.467577
LNC_003301	-0.458212	0.38443	2.36484	-0.458212	-0.458212	-0.458212	-0.458212	-0.458212
LNC_006329	-0.39709	-0.0767308	2.45927	-0.39709	-0.39709	-0.39709	-0.39709	-0.39709
LNC_000830	-0.423361	0.108539	2.43163	-0.423361	-0.423361	-0.423361	-0.423361	-0.423361
LNC_000152	-0.527045	-0.0546903	2.34253	0.347382	-0.527045	-0.527045	-0.527045	-0.527045
LNC_000627	-0.370464	-0.249884	2.47267	-0.370464	-0.370464	-0.370464	-0.370464	-0.370464
LNC_003642	-0.477495	0.558427	2.30654	-0.477495	-0.477495	-0.477495	-0.477495	-0.477495
LNC_003463	-0.458192	0.384262	2.36489	-0.458192	-0.458192	-0.458192	-0.458192	-0.458192
LNC_005927	-0.428101	0.143793	2.42481	-0.428101	-0.428101	-0.428101	-0.428101	-0.428101
LNC_002133	-0.466037	0.452751	2.34347	-0.466037	-0.466037	-0.466037	-0.466037	-0.466037
LNC_002478	-0.402026	-0.0431219	2.45528	-0.402026	-0.402026	-0.402026	-0.402026	-0.402026
LNC_003585	-0.442953	0.258572	2.39915	-0.442953	-0.442953	-0.442953	-0.442953	-0.442953
LNC_000215	-0.512439	0.245276	2.37148	-0.0545557	-0.512439	-0.512439	-0.512439	-0.512439
LNC_001264	-0.552104	0.0615151	2.30601	0.392998	-0.552104	-0.552104	-0.552104	-0.552104
LNC_007720	-0.462532	0.421797	2.3534	-0.462532	-0.462532	-0.462532	-0.462532	-0.462532
LNC_003145	-0.45585	0.00944832	2.43585	-0.166042	-0.45585	-0.45585	-0.45585	-0.45585
LNC_000530	-0.475807	0.542384	2.31246	-0.475807	-0.475807	-0.475807	-0.475807	-0.475807
LNC_002431	-0.439372	0.230261	2.40597	-0.439372	-0.439372	-0.439372	-0.439372	-0.439372
LNC_003216	-0.440099	0.235971	2.40462	-0.440099	-0.440099	-0.440099	-0.440099	-0.440099
LNC_003708	-0.410502	0.0158361	2.44718	-0.410502	-0.410502	-0.410502	-0.410502	-0.410502
LNC_002420	-0.450058	0.316066	2.38428	-0.450058	-0.450058	-0.450058	-0.450058	-0.450058
LNC_005603	-0.561212	-0.0478509	2.2487	0.605214	-0.561212	-0.561212	-0.561212	-0.561212
LNC_002934	-0.577923	0.403666	2.26207	0.223877	-0.577923	-0.577923	-0.577923	-0.577923
LNC_002796	-0.430156	-0.161487	2.45526	-0.142996	-0.430156	-0.430156	-0.430156	-0.430156
LNC_003173	-0.480431	0.586761	2.29583	-0.480431	-0.480431	-0.480431	-0.480431	-0.480431
LNC_007808	-0.416656	-0.0807307	2.45751	-0.293492	-0.416656	-0.416656	-0.416656	-0.416656
LNC_003637	-0.481311	0.595357	2.29251	-0.481311	-0.481311	-0.481311	-0.481311	-0.481311
LNC_004516	-0.422987	0.105783	2.43214	-0.422987	-0.422987	-0.422987	-0.422987	-0.422987
LNC_005135	-0.393296	-0.102226	2.462	-0.393296	-0.393296	-0.393296	-0.393296	-0.393296
LNC_002953	-0.458101	-0.0386035	2.43673	-0.10762	-0.458101	-0.458101	-0.458101	-0.458101
LNC_006213	-0.395736	-0.287767	2.46025	-0.108106	-0.417159	-0.417159	-0.417159	-0.417159
LNC_001800	-0.351481	-0.165987	2.39332	0.202507	-0.519591	-0.519591	-0.519591	-0.519591
LNC_004477	-0.432927	0.156683	2.29706	0.341385	-0.59055	-0.59055	-0.59055	-0.59055
LNC_007453	-0.530152	0.248748	2.22998	0.470461	-0.604759	-0.604759	-0.604759	-0.604759
LNC_004287	-0.268798	-0.367433	2.4734	-0.367433	-0.367433	-0.367433	-0.367433	-0.367433
LNC_003980	-0.333121	-0.521632	2.24619	0.695093	-0.521632	-0.521632	-0.521632	-0.521632
LNC_007663	-0.23103	-0.373461	2.4718	-0.373461	-0.373461	-0.373461	-0.373461	-0.373461
LNC_000484	-0.421725	-0.0553899	2.4073	0.0862856	-0.504118	-0.504118	-0.504118	-0.504118
LNC_000346	0.0624315	-0.417037	2.43979	-0.417037	-0.417037	-0.417037	-0.417037	-0.417037
LNC_001870	0.254053	-0.442385	2.40026	-0.442385	-0.442385	-0.442385	-0.442385	-0.442385
LNC_000652	-0.231974	-0.373312	2.47185	-0.373312	-0.373312	-0.373312	-0.373312	-0.373312
LNC_007667	-0.450251	-0.451211	2.26626	0.658803	-0.5059	-0.5059	-0.5059	-0.5059
LNC_002426	-0.336443	-0.384202	2.41201	0.190334	-0.470424	-0.470424	-0.470424	-0.470424
LNC_003804	-0.247594	-0.37083	2.47257	-0.37083	-0.37083	-0.37083	-0.37083	-0.37083
LNC_001101	-0.108942	-0.349813	2.37923	0.227366	-0.536961	-0.536961	-0.536961	-0.536961
LNC_002351	-0.210722	-0.376663	2.4707	-0.376663	-0.376663	-0.376663	-0.376663	-0.376663
LNC_005155	-0.386779	-0.0498859	2.4017	0.102936	-0.516994	-0.516994	-0.516994	-0.516994
LNC_003715	0.422838	-0.462651	2.35307	-0.462651	-0.462651	-0.462651	-0.462651	-0.462651
LNC_002209	-0.215289	-0.542319	2.23797	0.688918	-0.542319	-0.542319	-0.542319	-0.542319
LNC_006724	-0.136201	-0.538713	2.28855	0.54121	-0.538713	-0.538713	-0.538713	-0.538713
LNC_001667	-0.11364	-0.512564	2.36091	0.315548	-0.512564	-0.512564	-0.512564	-0.512564
LNC_002302	-0.232019	-0.439449	2.44547	-0.0162055	-0.439449	-0.439449	-0.439449	-0.439449
LNC_001286	-0.351223	-0.397561	2.46389	-0.124868	-0.397561	-0.397561	-0.397561	-0.397561
LNC_003590	-0.495461	-0.379986	2.26601	0.65509	-0.511414	-0.511414	-0.511414	-0.511414
LNC_002301	-0.289098	-0.144998	2.46331	-0.34966	-0.419889	-0.419889	-0.419889	-0.419889
LNC_003181	-0.4406	0.255935	2.34838	0.0482011	-0.55298	-0.55298	-0.55298	-0.55298
LNC_005384	-0.283247	-0.214387	2.3505	0.35734	-0.552552	-0.552552	-0.552552	-0.552552
LNC_000638	-0.324603	-0.205597	2.45246	-0.103366	-0.454725	-0.454725	-0.454725	-0.454725
LNC_001265	-0.368394	-0.0525735	2.38656	0.167694	-0.533322	-0.533322	-0.533322	-0.533322
LNC_003507	-0.187269	-0.0957433	2.45244	-0.433886	-0.433886	-0.433886	-0.433886	-0.433886
LNC_007369	-0.203484	-0.471522	2.41354	0.14756	-0.471522	-0.471522	-0.471522	-0.471522
LNC_000393	-0.217035	-0.37567	2.47106	-0.37567	-0.37567	-0.37567	-0.37567	-0.37567
LNC_001021	-0.136893	-0.411166	2.46237	-0.269649	-0.411166	-0.411166	-0.411166	-0.411166
LNC_003684	-0.363555	-0.200971	2.44054	-0.0093521	-0.466666	-0.466666	-0.466666	-0.466666
LNC_002287	-0.0602092	-0.399526	2.45737	-0.399526	-0.399526	-0.399526	-0.399526	-0.399526
LNC_005502	0.145214	-0.340205	2.4229	-0.445582	-0.445582	-0.445582	-0.445582	-0.445582
LNC_000867	-0.38438	-0.336322	2.41219	0.189548	-0.470258	-0.470258	-0.470258	-0.470258
LNC_006098	0.362051	-0.198487	2.04274	0.719149	-0.731363	-0.731363	-0.731363	-0.731363
LNC_006697	-0.0466977	-0.307215	2.45105	-0.305698	-0.447861	-0.447861	-0.447861	-0.447861
LNC_000751	-0.439488	-0.249482	2.29079	0.566761	-0.542145	-0.542145	-0.542145	-0.542145
LNC_001116	-0.233868	-0.373012	2.47194	-0.373012	-0.373012	-0.373012	-0.373012	-0.373012
LNC_002613	-0.305931	-0.0781356	2.45064	-0.233284	-0.458323	-0.458323	-0.458323	-0.458323
LNC_000414	-0.0282783	-0.404182	2.45337	-0.404182	-0.404182	-0.404182	-0.404182	-0.404182
LNC_005888	-0.447302	-0.379085	2.31876	0.518419	-0.502697	-0.502697	-0.502697	-0.502697
LNC_003764	0.547333	-0.498121	2.30798	-0.364712	-0.498121	-0.498121	-0.498121	-0.498121
LNC_000898	-0.0371678	-0.402893	2.45452	-0.402893	-0.402893	-0.402893	-0.402893	-0.402893
LNC_001112	0.683145	-0.489979	2.25673	-0.489979	-0.489979	-0.489979	-0.489979	-0.489979
LNC_006790	0.528433	0.201003	2.22216	-0.590318	-0.590318	-0.590318	-0.590318	-0.590318
LNC_002117	-0.288939	-0.367255	2.46518	-0.161697	-0.411822	-0.411822	-0.411822	-0.411822
LNC_003566	-0.108828	-0.119857	2.44731	-0.443725	-0.443725	-0.443725	-0.443725	-0.443725
LNC_002118	-0.41162	-0.284631	2.32708	0.474996	-0.526457	-0.526457	-0.526457	-0.526457
LNC_000255	-0.110308	0.48025	2.22413	0.0908363	-0.671227	-0.671227	-0.671227	-0.671227
LNC_004180	0.40328	-0.542349	2.31659	-0.00812546	-0.542349	-0.542349	-0.542349	-0.542349
LNC_005447	-0.0940799	-0.476584	2.41912	0.0578807	-0.476584	-0.476584	-0.476584	-0.476584
LNC_006165	0.231038	-0.439471	2.40579	-0.439471	-0.439471	-0.439471	-0.439471	-0.439471
LNC_006822	-0.482365	0.448542	2.25161	0.196848	-0.60366	-0.60366	-0.60366	-0.60366
LNC_007845	0.181313	-0.433053	2.41701	-0.433053	-0.433053	-0.433053	-0.433053	-0.433053
LNC_001484	0.14666	0.191544	2.14353	0.448235	-0.732492	-0.732492	-0.732492	-0.732492
LNC_003859	0.206609	-0.12438	2.39128	-0.494701	-0.494701	-0.494701	-0.494701	-0.494701
LNC_007649	0.482532	-0.469347	2.33355	-0.469347	-0.469347	-0.469347	-0.469347	-0.469347
LNC_007074	-0.340173	0.209123	2.39875	-0.238011	-0.507422	-0.507422	-0.507422	-0.507422
LNC_007919	-0.424372	0.218394	2.31151	0.237656	-0.585798	-0.585798	-0.585798	-0.585798
LNC_003157	-0.131124	-0.333493	2.34597	0.350426	-0.557945	-0.557945	-0.557945	-0.557945
LNC_007082	-0.110754	-0.451244	2.36723	0.289228	-0.523615	-0.523615	-0.523615	-0.523615
LNC_002315	0.375838	-0.62041	2.14352	0.58269	-0.62041	-0.62041	-0.62041	-0.62041
LNC_003481	0.552184	0.020216	2.25692	-0.565864	-0.565864	-0.565864	-0.565864	-0.565864
LNC_002576	0.0919013	-0.532303	2.35096	0.218656	-0.532303	-0.532303	-0.532303	-0.532303
LNC_001708	0.0962176	-0.421685	2.43389	-0.421685	-0.421685	-0.421685	-0.421685	-0.421685
LNC_004447	-0.108341	-0.0138374	2.39528	-0.0376993	-0.558852	-0.558852	-0.558852	-0.558852
LNC_005375	0.317305	-0.149115	2.10709	0.603962	-0.719809	-0.719809	-0.719809	-0.719809
LNC_000182	-0.388024	0.421044	2.30904	-0.0271206	-0.578736	-0.578736	-0.578736	-0.578736
LNC_003147	-0.115984	0.103302	2.37112	-0.0323741	-0.581515	-0.581515	-0.581515	-0.581515
LNC_002850	-0.236046	0.300787	2.30849	0.0897829	-0.615754	-0.615754	-0.615754	-0.615754
LNC_001280	0.360755	-0.455424	2.37179	-0.455424	-0.455424	-0.455424	-0.455424	-0.455424
LNC_002797	0.343089	-0.568506	2.28478	0.214659	-0.568506	-0.568506	-0.568506	-0.568506
LNC_003493	0.082047	-0.419745	2.43642	-0.419745	-0.419745	-0.419745	-0.419745	-0.419745
LNC_002442	0.149233	-0.450433	2.42116	-0.318227	-0.450433	-0.450433	-0.450433	-0.450433
LNC_002258	-0.413562	-0.484086	2.32295	0.511039	-0.484086	-0.484086	-0.484086	-0.484086
LNC_002408	-0.150977	-0.315951	2.34674	0.352576	-0.558097	-0.558097	-0.558097	-0.558097
LNC_004458	0.0540523	-0.415873	2.44118	-0.415873	-0.415873	-0.415873	-0.415873	-0.415873
LNC_007436	0.238332	-0.601	2.19264	0.574026	-0.601	-0.601	-0.601	-0.601
LNC_001351	0.656207	-0.111329	2.23791	-0.556557	-0.556557	-0.556557	-0.556557	-0.556557
LNC_006255	-0.0764848	0.124442	2.36134	-0.0420348	-0.591815	-0.591815	-0.591815	-0.591815
LNC_006421	-0.378489	-0.300324	2.43132	0.0885872	-0.460273	-0.460273	-0.460273	-0.460273
LNC_000669	-0.10238	0.0166917	2.31586	0.264634	-0.623701	-0.623701	-0.623701	-0.623701
LNC_001272	-0.368968	-0.28714	2.19025	0.793525	-0.581918	-0.581918	-0.581918	-0.581918
LNC_002300	-0.396726	-0.279394	2.25664	0.652409	-0.558232	-0.558232	-0.558232	-0.558232
LNC_003328	-0.1446	0.420001	2.32084	-0.285449	-0.577697	-0.577697	-0.577697	-0.577697
LNC_007489	-0.0690775	0.0994804	2.22925	0.440062	-0.674929	-0.674929	-0.674929	-0.674929
LNC_005099	0.184037	0.394834	2.24452	-0.187274	-0.65903	-0.65903	-0.65903	-0.65903
LNC_007398	0.370403	-0.0335161	2.25788	0.0586981	-0.663366	-0.663366	-0.663366	-0.663366
LNC_003604	0.111675	0.570805	2.20967	-0.287	-0.651287	-0.651287	-0.651287	-0.651287
LNC_004635	0.0965746	0.218237	2.30576	-0.074204	-0.636593	-0.636593	-0.636593	-0.636593
LNC_003943	0.488966	-0.310239	2.0544	0.629193	-0.71558	-0.71558	-0.71558	-0.71558
LNC_007910	0.549726	0.11141	2.16916	-0.0161373	-0.70354	-0.70354	-0.70354	-0.70354
LNC_006294	0.359963	0.00493085	2.24232	0.100103	-0.676829	-0.676829	-0.676829	-0.676829
LNC_002807	0.432498	-0.178956	2.32147	-0.285957	-0.572263	-0.572263	-0.572263	-0.572263
LNC_001274	-0.0794585	0.532983	2.21894	0.000293712	-0.66819	-0.66819	-0.66819	-0.66819
LNC_002459	-0.443948	-0.183793	2.39852	0.203751	-0.493633	-0.493633	-0.493633	-0.493633
LNC_000790	-0.28225	0.00961889	2.2058	0.636024	-0.642297	-0.642297	-0.642297	-0.642297
LNC_003993	0.383188	-0.458066	2.36521	-0.458066	-0.458066	-0.458066	-0.458066	-0.458066
LNC_003810	-0.353589	-0.284503	2.33162	0.453234	-0.536691	-0.536691	-0.536691	-0.536691
LNC_000219	0.21842	-0.320817	2.23422	0.444826	-0.644161	-0.644161	-0.644161	-0.644161
LNC_004159	-0.152497	0.00455472	2.16027	0.693006	-0.676333	-0.676333	-0.676333	-0.676333
LNC_004513	0.636418	-0.238718	2.26317	-0.532174	-0.532174	-0.532174	-0.532174	-0.532174
LNC_000166	0.262133	-0.071825	2.25411	0.23228	-0.669174	-0.669174	-0.669174	-0.669174
LNC_001758	-0.229772	0.253136	2.38942	-0.395479	-0.504327	-0.504327	-0.504327	-0.504327
LNC_000837	0.33257	-0.213218	2.17745	0.456101	-0.688226	-0.688226	-0.688226	-0.688226
LNC_002638	0.0669896	0.463123	2.26807	-0.321478	-0.619177	-0.619177	-0.619177	-0.619177
LNC_002108	-0.279584	-0.260782	2.45476	-0.1072	-0.451799	-0.451799	-0.451799	-0.451799
LNC_000307	-0.186136	0.0276576	2.13617	0.742573	-0.680066	-0.680066	-0.680066	-0.680066
LNC_006019	0.48268	0.387858	2.15201	-0.24864	-0.693476	-0.693476	-0.693476	-0.693476
LNC_000381	-0.183405	0.094658	2.30058	0.298612	-0.627857	-0.627857	-0.627857	-0.626872
LNC_005089	-0.354319	-0.354319	2.47487	-0.354319	-0.354319	-0.354319	-0.354319	-0.348958
LNC_007376	-0.377533	-0.413146	2.42189	0.153995	-0.454387	-0.454387	-0.454387	-0.422045
LNC_004554	-0.482763	-0.116365	2.3783	0.253398	-0.510109	-0.510109	-0.510109	-0.502243
LNC_003166	-0.109974	-0.06496	2.36972	0.129826	-0.58618	-0.58618	-0.58618	-0.566073
LNC_002288	-0.487215	-0.417314	2.34913	0.431478	-0.487215	-0.487215	-0.487215	-0.414432
LNC_006024	0.0582539	-0.562726	2.3297	0.314286	-0.562726	-0.562726	-0.562726	-0.451333
LNC_000628	-0.378592	-0.413866	2.45319	-0.0285439	-0.413866	-0.413866	-0.413866	-0.390592
LNC_004478	-0.401959	0.174897	2.39645	-0.120269	-0.519838	-0.519838	-0.519838	-0.489605
LNC_004454	0.262921	0.194327	2.18356	0.236165	-0.722882	-0.722882	-0.722882	-0.708327
LNC_001269	-0.287548	-0.252853	2.4614	-0.171418	-0.442005	-0.442005	-0.442005	-0.423565
LNC_002592	0.222854	-0.190901	2.3401	0.0199769	-0.62215	-0.62215	-0.62215	-0.525577
LNC_000186	-0.490378	-0.490378	2.25494	-0.490378	-0.490378	-0.490378	-0.490378	0.687331
LNC_000531	-0.394578	-0.394578	2.46111	-0.394578	-0.394578	-0.394578	-0.394578	-0.0936441
LNC_006000	-0.520794	-0.520794	2.24277	0.704336	-0.520794	-0.520794	-0.520794	-0.34314
LNC_005120	-0.495788	0.616784	2.28325	-0.495788	-0.495788	-0.495788	-0.495788	-0.421095
LNC_001835	-0.523282	-0.119913	2.40764	0.095909	-0.523282	-0.523282	-0.523282	-0.290509
LNC_000750	-0.38033	-0.240506	2.47188	-0.38033	-0.38033	-0.38033	-0.38033	-0.329722
LNC_002582	-0.368845	0.147375	2.1433	0.690588	-0.726942	-0.726942	-0.726942	-0.431587
LNC_002983	-0.281686	-0.261526	2.34953	0.375599	-0.552995	-0.552995	-0.552995	-0.522936
LNC_004074	-0.430248	-0.430248	2.42151	-0.430248	-0.430248	-0.430248	-0.430248	0.159974
LNC_004099	-0.526018	0.179554	2.36143	-0.526018	-0.526018	-0.526018	-0.526018	0.0891055
LNC_004437	-0.594552	-0.307703	2.27317	0.551955	-0.594552	-0.594552	-0.594552	-0.139216
LNC_007664	-0.0455448	-0.198353	2.3366	0.286974	-0.603013	-0.603013	-0.603013	-0.570643
LNC_007861	-0.547988	-0.239647	2.19766	-0.547988	-0.547988	-0.547988	-0.547988	0.781925
LNC_001345	-0.409229	0.160074	2.28751	0.295294	-0.68568	-0.68568	-0.68568	-0.276614
LNC_004772	-0.360939	-0.360939	2.47446	-0.360939	-0.360939	-0.360939	-0.360939	-0.308826
LNC_002033	0.269277	-0.796936	1.98699	0.415183	-0.796936	-0.796936	-0.796936	0.516293
LNC_003788	-0.467643	-0.467643	2.33873	-0.467643	-0.467643	-0.467643	-0.467643	0.467127
LNC_003995	-0.520558	-0.520558	2.05991	-0.520558	-0.520558	-0.520558	-0.520558	1.06344
LNC_003006	0.00867489	-0.408563	2.23042	0.585116	-0.67285	-0.67285	-0.67285	-0.397099
LNC_003696	-0.518505	-0.518505	2.0788	-0.518505	-0.518505	-0.518505	-0.518505	1.03223
LNC_006020	-0.566191	0.210514	2.34587	0.10694	-0.566191	-0.566191	-0.566191	-0.39856
LNC_000569	-0.303273	-0.448153	2.44287	0.0225022	-0.448153	-0.448153	-0.448153	-0.36949
LNC_001183	-0.530859	-0.530859	1.24869	-0.530859	-0.530859	-0.530859	-0.530859	1.93647
LNC_004525	0.0683168	-0.602526	2.12241	-0.602526	-0.602526	-0.602526	-0.602526	0.821904
LNC_004296	-0.164231	-0.424775	1.72968	-0.648882	-0.648882	-0.648882	-0.648882	1.45485
LNC_006920	-0.676977	-0.676977	1.86772	0.572529	-0.676977	-0.676977	-0.676977	0.944639
LNC_000293	-0.440925	-0.334816	2.43718	-0.407054	-0.440925	-0.440925	-0.440925	0.0683836
LNC_002299	-0.625232	-0.625232	2.1316	0.437537	-0.625232	-0.625232	-0.625232	0.557028
LNC_007941	-0.6645	0.165188	2.26286	-0.0575235	-0.6645	-0.6645	-0.6645	0.287477
LNC_007640	-0.526997	-0.526997	1.17197	-0.526997	-0.526997	-0.526997	-0.526997	1.99001
LNC_000833	-0.527641	-0.527641	1.98185	-0.527641	-0.527641	-0.527641	-0.527641	1.18399
LNC_003920	-0.527516	-0.527516	1.98345	-0.527516	-0.527516	-0.527516	-0.527516	1.18164
LNC_006881	-0.353798	-0.353798	2.47487	-0.353798	-0.353798	-0.353798	-0.352087	-0.353798
LNC_004648	0.172589	0.249445	2.31301	-0.324652	-0.604654	-0.604654	-0.596434	-0.604654
LNC_006358	-0.281323	-0.26283	2.4712	-0.343099	-0.397012	-0.397012	-0.39291	-0.397012
LNC_004476	-0.60208	-0.355649	1.94312	-0.446878	-0.60208	-0.60208	-0.55854	1.22419
LNC_005623	0.391386	0.37142	2.12083	0.0849886	-0.748777	-0.748777	-0.722296	-0.748777
LNC_004660	0.0354857	-0.199954	2.24522	0.499863	-0.660956	-0.660956	-0.597746	-0.660956
LNC_004071	-0.5072	-0.5072	2.25176	0.693351	-0.5072	-0.5072	-0.455492	-0.460822
LNC_003276	0.290963	-0.341556	2.33498	0.0304263	-0.601139	-0.601139	-0.511397	-0.601139
LNC_006573	-0.43157	-0.43157	2.44538	-0.43157	-0.43157	-0.43157	-0.297888	0.0103562
LNC_005179	-0.363734	-0.363734	2.47409	-0.363734	-0.363734	-0.363734	-0.291686	-0.363734
LNC_001952	0.390805	-0.0400147	2.20711	0.217329	-0.705546	-0.705546	-0.658588	-0.705546
LNC_007729	-0.0407323	0.249174	2.25813	0.210884	-0.675309	-0.675309	-0.651533	-0.675309
LNC_005481	-0.495471	-0.109559	2.36411	0.299887	-0.532349	-0.532349	-0.461922	-0.532349
LNC_002253	-0.082077	0.476337	2.15382	0.30342	-0.727594	-0.727594	-0.668717	-0.727594
LNC_004645	-0.406506	-0.406506	2.4512	-0.406506	-0.406506	-0.406506	-0.0121638	-0.406506
LNC_004061	-0.145084	-0.149531	2.34759	0.265096	-0.630957	-0.630957	-0.425203	-0.630957
LNC_002013	-0.20474	-0.121512	2.43354	-0.50302	-0.50302	-0.50302	-0.0952108	-0.50302
LNC_005365	-0.0798223	-0.337406	2.37498	0.209648	-0.583569	-0.583569	-0.416693	-0.583569
LNC_004354	-0.450226	-0.450226	2.43362	-0.450226	-0.450226	-0.450226	0.0625403	-0.245033
LNC_002085	0.452621	-0.00775784	2.12494	0.335512	-0.795197	-0.795197	-0.519725	-0.795197
LNC_001838	-0.392812	-0.392812	2.46233	-0.392812	-0.392812	-0.392812	-0.105457	-0.392812
LNC_006509	0.117511	0.303321	2.1019	0.463918	-0.79744	-0.79744	-0.594333	-0.79744
LNC_004996	0.40731	-0.586704	2.27778	0.154155	-0.608983	-0.608983	-0.539176	-0.495396
LNC_002361	0.562137	-0.251557	2.19504	0.158045	-0.683647	-0.683647	-0.612722	-0.683647
LNC_002563	0.353197	-0.652524	2.21256	0.393441	-0.652524	-0.652524	-0.349105	-0.652524
LNC_001918	-0.315547	0.305884	2.30365	0.124718	-0.647478	-0.647478	-0.476268	-0.647478
LNC_007703	-0.450172	-0.450172	2.38403	-0.450172	-0.450172	-0.450172	0.317004	-0.450172
LNC_004517	-0.477398	-0.0879075	2.41859	-0.477398	-0.477398	-0.477398	0.0563131	-0.477398
LNC_007477	-0.491895	-0.219446	2.29325	0.554752	-0.546419	-0.546419	-0.497406	-0.546419
LNC_000445	-0.665673	-0.665673	1.42394	-0.665673	-0.665673	-0.665673	1.63901	0.265422
LNC_007595	-0.673854	-0.673854	1.90172	0.599209	-0.673854	-0.673854	0.868346	-0.673854
LNC_001115	-0.427391	-0.318092	2.33268	-0.493022	-0.699477	-0.699477	0.21022	0.094554
LNC_004299	-0.539494	-0.539494	1.53276	-0.539494	-0.539494	-0.539494	1.70421	-0.539494
LNC_001270	-0.583846	-0.310472	2.33002	-0.0170671	-0.583846	-0.583846	0.332905	-0.583846
LNC_005469	0.505887	-0.682955	1.75538	-0.682955	-0.682955	-0.682955	1.15351	-0.682955
LNC_000392	-0.443441	-0.540982	2.01235	-0.540982	-0.540982	-0.540982	1.136	-0.540982
LNC_003141	-0.536539	-0.536539	1.39628	-0.536539	-0.536539	-0.536539	1.82296	-0.536539
LNC_001481	-0.360725	-0.42234	2.23725	0.705857	-0.586251	-0.586251	-0.413117	-0.57442
LNC_001091	-0.394739	-0.394739	2.461	-0.394739	-0.394739	-0.394705	-0.0926032	-0.394739
LNC_006816	-0.0366613	0.45126	2.19885	0.164834	-0.714511	-0.703175	-0.646081	-0.714511
LNC_003537	-0.452885	-0.452885	2.45351	-0.452885	-0.452885	-0.284493	-0.265389	-0.092092
LNC_004871	-0.851946	-0.327316	2.1491	0.411703	-0.851946	-0.781375	0.0521594	0.19962
LNC_007079	-0.034275	-0.330342	2.37212	0.202575	-0.562698	-0.5515	-0.562698	-0.533184
LNC_000806	-0.313592	0.205964	2.26204	0.371988	-0.669109	-0.631098	-0.557084	-0.669109
LNC_001397	-0.0296444	0.00596929	2.17062	0.612263	-0.717637	-0.606302	-0.717637	-0.717637
LNC_007809	-0.400543	-0.328051	2.4222	0.143736	-0.466931	-0.463345	-0.445228	-0.461836
LNC_006527	0.215242	-0.151515	2.34584	-0.423196	-0.706584	-0.493776	-0.0794281	-0.706584
LNC_005028	-0.378206	-0.189016	2.45229	-0.098793	-0.452692	-0.448431	-0.441139	-0.444009
LNC_002590	0.510326	-0.209999	2.27175	-0.104364	-0.630953	-0.586243	-0.630953	-0.61956
LNC_006499	0.0498413	-0.353929	2.42126	-0.162905	-0.537238	-0.342553	-0.537238	-0.537238
LNC_001297	0.266158	-0.0332811	2.30446	0.00118361	-0.70145	-0.622718	-0.593156	-0.621195
LNC_000457	0.222739	0.442241	2.08055	0.304201	-0.808056	-0.712153	-0.721466	-0.808056
LNC_005167	-0.476443	0.64801	2.26958	-0.525141	-0.525141	-0.428935	-0.525141	-0.436789
LNC_001306	-0.483044	0.00513633	2.44245	-0.483044	-0.483044	-0.360996	-0.340181	-0.297278
LNC_006067	0.41384	-0.132526	2.32343	-0.320363	-0.592781	-0.506034	-0.592781	-0.592781
LNC_006414	-0.0716927	-0.11395	1.73501	0.0554618	-0.95924	-0.862752	-0.95924	1.1764
LNC_000747	-0.371447	0.056666	2.24891	0.52957	-0.644756	-0.583631	-0.644756	-0.59055
LNC_002477	-0.488771	0.503128	2.21475	0.216846	-0.721508	-0.647669	-0.672638	-0.404139
LNC_001729	-0.446297	-0.446297	2.42082	0.15613	-0.446297	-0.345464	-0.446297	-0.446297
LNC_003927	-0.267413	0.338235	2.35138	-0.190052	-0.574728	-0.507967	-0.574728	-0.574728
LNC_006110	-0.222844	-0.388151	2.36806	0.325118	-0.534685	-0.478129	-0.534685	-0.534685
LNC_005091	0.51161	-0.491969	2.32199	-0.491969	-0.491969	-0.38958	-0.491969	-0.476143
LNC_007368	0.28288	-0.227879	2.18918	0.459065	-0.816962	-0.54787	-0.641323	-0.697088
LNC_002999	0.0230611	-0.0826165	2.31359	0.111635	-0.729375	-0.177544	-0.729375	-0.729375
LNC_001960	0.0746036	-0.0197198	2.16008	0.590598	-0.739846	-0.728358	-0.608957	-0.728404
LNC_003019	0.00632151	0.174515	2.18132	0.425493	-0.929423	-0.672664	-0.517867	-0.667695
LNC_006593	-0.510304	0.346382	2.27558	0.239755	-0.599256	-0.553649	-0.599256	-0.599256
LNC_005681	0.353757	-0.078679	2.05262	0.655806	-0.749758	-0.742098	-0.746137	-0.745508
LNC_006882	-0.431091	-0.431091	2.42018	-0.431091	-0.431091	0.166361	-0.431091	-0.431091
LNC_005675	-0.584095	-0.584095	2.24523	-0.584095	-0.584095	-0.337365	-0.226558	0.655073
LNC_003274	-0.695257	0.336145	1.73037	-0.695257	-0.695257	-0.565792	-0.695257	1.2803
LNC_002471	-0.105462	0.368112	2.22179	0.240979	-0.698677	-0.683317	-0.644753	-0.698677
LNC_005199	0.367877	-0.335687	2.12243	0.592865	-0.713659	-0.606509	-0.713659	-0.713659
LNC_001852	-0.348851	-0.478305	2.19786	0.800055	-0.550853	-0.5182	-0.550853	-0.550853
LNC_007100	-0.576736	0.276392	2.38128	-0.333231	-0.576736	-0.396513	-0.288022	-0.486439
LNC_002034	0.0235265	-0.376314	2.14096	0.620814	-0.793276	-0.0291583	-0.793276	-0.793276
LNC_001950	-0.606492	-0.156152	2.34371	0.337587	-0.606492	-0.262848	-0.606492	-0.442821
LNC_003318	-0.619607	-0.619607	2.15254	0.470224	-0.619607	0.475267	-0.619607	-0.619607
LNC_001528	-0.490452	-0.490452	2.25461	-0.490452	-0.490452	0.688108	-0.490452	-0.490452
LNC_004306	-0.447553	0.582382	2.27262	-0.262119	-0.663771	-0.333318	-0.484473	-0.663771
LNC_005988	0.631435	-0.573089	2.19419	0.138868	-0.64445	-0.570197	-0.64445	-0.532306
LNC_002670	-0.398822	-0.173492	2.35209	0.360892	-0.550017	-0.490619	-0.550017	-0.550017
LNC_006081	0.0305746	-0.539586	2.23202	0.487694	-0.701655	-0.10574	-0.701655	-0.701655
LNC_004577	-0.539939	-0.539939	1.57991	-0.539939	-0.539939	1.65973	-0.539939	-0.539939
LNC_005282	-0.45463	-0.45463	2.37371	-0.45463	-0.45463	0.354066	-0.45463	-0.45463
LNC_002115	-0.194607	-0.172545	2.4075	0.0545384	-0.623342	-0.398794	-0.608289	-0.464462
LNC_004452	-0.600717	-0.600717	2.18228	-0.600717	-0.600717	0.191469	-0.600717	0.629834
LNC_001553	-0.489431	-0.489431	2.25917	-0.489431	-0.489431	0.677411	-0.489431	-0.489431
LNC_002985	-0.49681	-0.562089	2.25749	-0.181612	-0.657396	-0.297915	-0.657396	0.595726
LNC_004291	0.0244211	0.365881	2.20144	0.214408	-0.721112	-0.642817	-0.721112	-0.721112
LNC_000922	-0.537844	0.119048	2.22278	0.576951	-0.644875	-0.56985	-0.61711	-0.5491
LNC_004211	-0.401186	-0.401186	2.45599	-0.401186	-0.401186	-0.0488789	-0.401186	-0.401186
LNC_002925	-0.905642	-0.466127	1.55924	-0.653105	-0.905642	0.238574	1.45689	-0.324197
LNC_000527	-0.490533	-0.17775	2.40636	0.168063	-0.490533	-0.456265	-0.478348	-0.480994
LNC_001642	-0.773344	0.15937	2.11133	0.633887	-0.773344	-0.0183842	-0.773344	-0.566173
LNC_001888	0.193261	-0.647378	1.86483	-0.647378	-0.647378	1.1788	-0.647378	-0.647378
LNC_004389	-0.168614	-0.509229	2.41239	-0.509229	-0.509229	-0.319413	0.112553	-0.509229
LNC_006865	-0.129968	0.0574547	2.37221	0.0214871	-0.607894	-0.521647	-0.607894	-0.583752
LNC_003323	-0.193781	0.394943	2.23713	0.210035	-0.711589	-0.664314	-0.622328	-0.650099
LNC_006465	-0.487973	0.502001	2.31895	-0.340569	-0.567267	-0.498508	-0.371795	-0.554835
LNC_000733	-0.814061	0.0341737	2.10095	0.0115336	-0.814061	0.673579	-0.814061	-0.378052
LNC_005791	-0.528599	-0.528599	2.28935	-0.21001	-0.528599	0.563657	-0.528599	-0.528599
LNC_001490	-0.604994	0.270797	2.1845	-0.604994	-0.604994	0.569671	-0.604994	-0.604994
LNC_003092	0.130755	-0.255688	2.28231	-0.628674	-0.628674	0.357323	-0.628674	-0.628674
LNC_002988	-0.125309	-0.265436	1.58929	-0.692517	-0.692517	1.57152	-0.692517	-0.692517
LNC_006639	-0.231298	-0.594881	1.46352	-0.594881	-0.594881	1.74218	-0.594881	-0.594881
LNC_003605	0.144778	-0.69197	1.89456	-0.413228	-0.69197	1.14177	-0.69197	-0.69197
LNC_007817	0.327202	-0.0792655	2.04663	0.467943	-0.929537	-0.0376873	-0.865743	-0.929537
LNC_002472	-0.156466	0.360998	2.24092	0.183292	-0.767649	-0.464621	-0.628828	-0.767649
LNC_002536	-0.223149	-0.118474	2.39118	0.131715	-0.598093	-0.477626	-0.507462	-0.598093
LNC_001398	-0.492937	-0.40036	2.35373	-0.418579	-0.492937	0.415953	-0.482473	-0.482395
LNC_003130	-0.268086	-0.725564	1.6092	-0.725564	-0.725564	1.4927	0.0684436	-0.725564
LNC_007468	0.127377	-0.530829	2.35485	-0.530829	-0.530829	0.171917	-0.530829	-0.530829
LNC_002680	-0.519491	-0.519491	1.04705	-0.519491	-0.519491	2.0699	-0.519491	-0.519491
LNC_005948	-0.524288	-0.524288	2.02172	-0.524288	-0.524288	1.12401	-0.524288	-0.524288
LNC_001313	-0.512611	-1.02501	1.36854	-1.02501	-1.02501	0.851197	0.845607	0.522302
LNC_000130	-0.640541	-0.640541	2.00572	-0.640541	-0.640541	0.921927	0.275055	-0.640541
LNC_007859	-0.566735	0.257778	2.34698	-0.566735	-0.56516	-0.55853	0.039604	-0.387202
LNC_003940	-0.359137	-0.324484	2.4747	-0.359137	-0.354528	-0.359137	-0.359137	-0.359137
LNC_001072	0.38296	-0.0308649	2.15509	0.370676	-0.712859	-0.721667	-0.721667	-0.721667
LNC_004954	-0.396299	-0.396299	2.47112	-0.396299	-0.369003	-0.236711	-0.31202	-0.364491
LNC_002557	-0.715863	-0.4262	1.97672	-0.620013	-0.645704	1.03548	-0.715863	0.111435
LNC_007907	0.0602954	0.0482732	2.3415	-0.353381	-0.766952	-0.0751439	-0.573936	-0.680653
LNC_004604	-0.0945628	-0.13397	2.38925	0.08223	-0.561121	-0.565253	-0.551321	-0.565253
LNC_002958	-0.758936	-0.758936	1.89753	-0.758936	-0.225696	0.921091	-0.758936	0.442818
LNC_002693	-0.374014	-0.400238	2.4395	0.060354	-0.408901	-0.438902	-0.438902	-0.438902
LNC_004540	-0.323267	-0.299604	2.34514	0.405062	-0.556334	-0.550831	-0.444231	-0.575938
LNC_002153	-0.180342	-0.200795	2.38701	0.181523	-0.547139	-0.547004	-0.556472	-0.536784
LNC_005591	-0.535523	-0.535523	1.84861	-0.535523	1.36452	-0.535523	-0.535523	-0.535523
LNC_001302	0.611716	-0.851239	2.15504	-0.128894	-0.497796	0.0606642	-0.476799	-0.872689
LNC_000719	-1.0151	-0.646575	2.12146	0.282254	-0.879967	0.346521	-0.270226	0.0616263
LNC_003296	-0.424723	-0.129944	2.26226	0.595262	-0.515881	-0.595659	-0.595659	-0.595659
LNC_007435	-0.134625	-0.258329	2.45866	-0.328064	-0.358732	-0.459638	-0.459638	-0.459638
LNC_005777	-0.147164	-0.144688	2.29466	0.396924	-0.333444	-0.688764	-0.688764	-0.688764
LNC_007946	-0.204292	-0.2713	2.40573	0.0875408	-0.587356	-0.622356	-0.527981	-0.279984
LNC_003558	0.118373	0.19424	2.24296	0.187317	-0.718476	-0.677617	-0.670987	-0.675808
LNC_007832	-0.479441	-0.479441	2.4152	-0.479441	-0.102076	0.0840778	-0.479441	-0.479441
LNC_002700	-0.242222	-0.398297	2.25773	0.639865	-0.541927	-0.58827	-0.58827	-0.538611
LNC_001768	-0.440163	-0.440163	2.45545	-0.440163	-0.36754	-0.268449	-0.419664	-0.0793038
LNC_007360	-0.488847	-0.109573	2.45622	-0.230523	-0.430581	-0.395682	-0.407552	-0.39346
LNC_001712	-0.439829	0.0376196	2.28927	0.314371	-0.657376	-0.117934	-0.677019	-0.7491
LNC_000854	-0.485463	0.432324	2.34884	-0.390298	-0.472605	-0.465979	-0.473296	-0.493518
LNC_005422	-0.402785	-0.402785	2.45462	-0.402785	-0.037909	-0.402785	-0.402785	-0.402785
LNC_004865	0.134369	-1.21999	1.97522	0.592297	-0.740892	0.307031	-0.680336	-0.367705
LNC_001989	-0.221978	0.127389	2.27237	0.369325	-0.696466	-0.546842	-0.665724	-0.638075
LNC_003505	-0.210411	0.210332	2.31307	0.162915	-0.606024	-0.656619	-0.616957	-0.596311
LNC_004811	-1.24355	-0.734605	1.10179	0.233141	-0.916283	1.52371	-0.473907	0.509702
LNC_006982	-0.074996	0.286183	2.26997	0.153843	-0.645793	-0.66307	-0.66307	-0.66307
LNC_007445	0.565831	-0.156811	2.2005	0.0773608	-0.658893	-0.694185	-0.694185	-0.639622
LNC_000544	-0.502954	-0.387172	2.33215	0.477772	-0.490609	-0.481352	-0.538485	-0.409353
LNC_005960	-0.188764	0.109672	2.23153	0.482429	-0.662178	-0.691108	-0.604948	-0.676629
LNC_006722	-0.311631	-0.821152	1.26863	-1.52735	-0.388078	0.905486	1.12037	-0.246273
LNC_004438	-0.528764	0.313131	2.36326	-0.528764	-0.423935	-0.137397	-0.528764	-0.528764
LNC_007114	0.534018	-0.977503	1.93367	0.674406	-0.511778	-0.58255	-0.977503	-0.092764
LNC_001757	0.00666775	0.262942	2.31031	-0.0623135	-0.609216	-0.585414	-0.646632	-0.67634
LNC_004564	-0.312859	-1.03061	1.52054	0.0906864	-0.169909	0.102222	-1.4154	1.21533
LNC_005146	-0.21743	-0.182534	2.10198	-0.492612	-0.48121	-0.781615	0.867691	-0.814271
LNC_001555	-0.29698	-0.312485	1.40918	-1.05563	-0.662243	1.70516	-0.222931	-0.564073
LNC_005178	-0.80247	0.530441	2.16561	0.0530049	-0.43151	-0.0851116	-1.00319	-0.426776
LNC_000915	-0.259934	-0.227933	2.40652	-0.178328	-0.618963	-0.410179	0.000157267	-0.711336
LNC_004056	-1.1922	-1.1922	1.47677	-0.233182	0.271615	-0.704274	0.547543	1.02592
LNC_004532	-0.437245	0.236206	2.35737	0.00895526	-0.588974	-0.445671	-0.490889	-0.63975
LNC_005033	-0.376305	-0.877284	1.557	-0.218204	1.4196	0.249761	-0.877284	-0.877284
LNC_000829	-1.26501	-0.9637	1.24881	-0.428559	0.174922	1.3378	-0.72374	0.619473
LNC_002707	-0.27025	-0.174247	2.26204	0.58245	-0.610199	-0.611182	-0.596337	-0.582273
LNC_003031	-0.815908	-0.237234	1.72162	-0.637976	-0.25514	1.36737	-0.970927	-0.171809
LNC_002331	-0.625347	-0.676912	2.09645	-0.314957	-0.0905186	0.164839	-1.13347	0.579912
LNC_006714	-0.173044	-0.254048	2.29226	0.39816	-0.649754	-0.219908	-0.856293	-0.537369
LNC_003283	-0.832503	-0.136745	2.09919	-0.832503	-0.77716	-0.0930762	0.740214	-0.167415
LNC_001428	-0.507283	-0.507283	2.1637	-0.507283	0.879997	-0.507283	-0.507283	-0.507283
LNC_002698	-0.788033	0.385299	2.16004	-0.272577	-1.12269	0.229482	-0.26075	-0.330765
LNC_004769	-0.286535	-0.497117	2.34521	-0.497117	0.426909	-0.497117	-0.497117	-0.497117
LNC_006145	-0.759514	-0.0314222	2.21123	-0.668997	-0.0724774	-0.034958	-0.981974	0.338116
LNC_002307	-0.457216	-0.457216	2.45916	-0.457216	-0.22097	-0.160194	-0.38023	-0.326112
LNC_000807	-0.911452	-0.223707	1.89703	-0.210218	-0.995175	0.659464	-0.824806	0.60886
LNC_003579	-0.594719	-0.444645	1.68878	0.166181	-0.639583	1.22407	-1.28377	-0.116309
LNC_005276	0.348138	0.261242	2.20594	-0.0459986	-0.704904	-0.605037	-0.814537	-0.644845
LNC_000948	-0.0905142	-0.213259	2.41526	-0.0706072	-0.560574	-0.592944	-0.288264	-0.5991
LNC_006462	-0.465084	-0.455691	1.79986	-0.163514	0.468872	-0.852156	-1.24053	0.908244
LNC_006236	-0.341671	-0.444119	1.08042	-0.251048	-0.169883	1.92264	-1.13989	-0.656445
LNC_000798	-0.0341682	-0.386111	2.28801	0.463344	-0.420819	-0.57176	-0.681356	-0.657138
LNC_000858	-0.342423	0.533923	2.22237	-0.432437	-0.118493	-0.226111	-1.00138	-0.635455
LNC_002086	-1.2891	-0.082373	1.44187	-1.00998	-0.759248	1.20315	0.0410531	0.454629
LNC_002075	-0.761227	-0.761227	1.70659	-0.761227	-0.0201612	1.32983	-0.761227	0.0286455
LNC_004738	-1.3427	0.510849	2.0327	-0.523788	-0.525623	0.349018	-0.192538	-0.307919
LNC_004822	-0.599878	-0.0670666	2.17398	-0.518949	-0.389426	0.74274	-0.534363	-0.807035
LNC_001046	-1.13921	-0.198626	1.50139	-0.917319	-0.0987284	1.51839	-0.455715	-0.21018
LNC_004975	0.330637	-0.26897	2.22426	0.351861	-0.58342	-0.68479	-0.68479	-0.68479
LNC_003698	-0.82321	-0.25651	1.17156	-0.0634945	0.405832	-1.00508	-1.04536	1.61626
LNC_001113	-0.259147	-0.20201	2.01041	0.113924	0.852801	-0.838659	-0.838659	-0.838659
LNC_007580	-0.525674	-0.525674	2.00598	-0.525674	1.14807	-0.525674	-0.525674	-0.525674
LNC_005870	-0.690866	-0.63153	1.19954	-0.752684	0.60711	1.54679	-1.15888	-0.119484
LNC_006794	-0.269599	-0.242292	2.4673	-0.306102	-0.338449	-0.436953	-0.436953	-0.436953
LNC_006886	-1.12988	-0.366227	1.60153	-0.832366	-0.0377474	1.43522	-0.485956	-0.184578
LNC_001300	-0.427112	-0.530278	2.3634	-0.530278	0.304628	-0.530278	-0.119804	-0.530278
LNC_005076	-0.396758	0.568892	2.18426	-0.164863	-0.370104	-0.485232	-0.190798	-1.1454
LNC_005662	-0.743538	0.665002	2.19735	-0.419966	-0.647239	-0.0950068	-0.23879	-0.71781
LNC_005161	-1.30099	-0.0347385	1.52642	-1.26199	0.57494	0.915521	-0.461632	0.0424666
LNC_004520	-1.2258	-0.549535	1.9577	-0.728416	-0.370638	0.486106	-0.21242	0.642998
LNC_006406	-0.525738	-0.296163	2.4121	-0.525738	-0.360255	-0.348059	0.15877	-0.514914
LNC_004436	-1.82176	-0.192244	1.16045	-0.29044	-0.635295	1.3007	0.279724	0.198866
LNC_002500	-1.54449	0.385703	1.96308	-0.0514888	0.0533755	0.0321068	-0.0626288	-0.775664
LNC_002971	-0.741009	-0.741009	2.25479	-0.741009	-0.036015	-0.34148	0.386125	-0.0403964
LNC_000600	-0.704882	0.223251	2.07186	0.328258	-0.455361	-1.17243	0.317669	-0.608363
LNC_006890	-1.10695	-0.24259	1.74144	-0.0742919	-0.628913	1.28457	-0.768072	-0.205191
LNC_001798	-1.36582	0.0137512	2.07446	-0.591904	-0.299284	0.541206	-0.0662789	-0.306129
LNC_002160	-0.129211	0.334376	1.83265	0.237766	-0.506508	0.609321	-1.19763	-1.18076
LNC_002436	-0.803111	-0.252488	2.34376	-0.122207	-0.422904	0.231397	-0.682079	-0.292372
LNC_001727	-1.63046	-0.0323982	1.37668	-0.713286	-0.487917	0.924089	-0.303958	0.867254
LNC_002607	-1.28644	-0.430283	1.44156	-0.676224	-0.361448	1.56032	-0.243521	-0.00396373
LNC_001477	-1.39037	-0.354923	1.93911	-0.00764386	0.811068	-0.238644	-0.67777	-0.0808366
LNC_004266	-0.642409	-0.128441	1.8182	-0.685901	-0.800033	1.32386	-0.513291	-0.371987
LNC_006484	0.0925439	-0.00393198	2.34515	-0.0371928	-0.441155	-0.533563	-0.701614	-0.720237
LNC_000363	-1.43961	-0.706788	1.23141	-0.27818	-0.00474801	1.65146	-0.27157	-0.181972
LNC_005289	-1.40972	-0.233517	1.21753	-0.48213	-0.516645	1.69363	0.0549017	-0.324051
LNC_003691	-0.634885	0.219506	2.03951	-0.0272779	-0.459158	0.644572	-1.18597	-0.596297
LNC_001177	-0.631693	-0.471246	2.27865	0.500644	-0.450865	-0.0190907	-0.555061	-0.651342
LNC_002171	-1.05634	-0.157387	1.55355	-0.0789536	-0.641868	1.5042	-0.820649	-0.302562

## Sheet: Novel lncRNA_cluster 4
Transcript ID	chr_unt	chr_30min	chr_3h	chr_24h	sol_unt	sol_30min	sol_3h	sol_24h
LNC_005424	-0.501238	-0.501238	0.807208	2.20022	-0.501238	-0.501238	-0.501238	-0.501238
LNC_005962	-0.519793	-0.519793	2.0671	1.05166	-0.519793	-0.519793	-0.519793	-0.519793
LNC_006866	-0.512069	-0.512069	0.941713	2.1307	-0.512069	-0.512069	-0.512069	-0.512069
LNC_002012	-0.536243	-0.536243	1.38665	1.83081	-0.536243	-0.536243	-0.536243	-0.536243
LNC_003508	-0.527279	-0.527279	1.17721	1.98646	-0.527279	-0.527279	-0.527279	-0.527279
LNC_001595	-0.50034	-0.50034	0.796805	2.20523	-0.50034	-0.50034	-0.50034	-0.50034
LNC_002751	-0.539286	-0.539286	1.71808	1.51764	-0.539286	-0.539286	-0.539286	-0.539286
LNC_005979	-0.539736	-0.539736	1.68417	1.55424	-0.539736	-0.539736	-0.539736	-0.539736
LNC_005891	-0.539427	-0.539427	1.70893	1.52763	-0.539427	-0.539427	-0.539427	-0.539427
LNC_005350	-0.507912	-0.507912	0.887885	2.15959	-0.507912	-0.507912	-0.507912	-0.507912
LNC_000738	-0.536472	-0.536472	1.39406	1.82477	-0.536472	-0.536472	-0.536472	-0.536472
LNC_007437	-0.528033	-0.528033	1.19146	1.97674	-0.528033	-0.528033	-0.528033	-0.528033
LNC_002918	-0.50566	-0.50566	2.17401	0.859947	-0.50566	-0.50566	-0.50566	-0.50566
LNC_002815	-0.538512	-0.538512	1.47391	1.75716	-0.538512	-0.538512	-0.538512	-0.538512
LNC_006667	-0.531022	-0.531022	1.2522	1.93393	-0.531022	-0.531022	-0.531022	-0.531022
LNC_001981	-0.539731	-0.539731	1.5537	1.68468	-0.539731	-0.539731	-0.539731	-0.539731
LNC_005993	-0.515042	-0.515042	2.10796	0.982287	-0.515042	-0.515042	-0.515042	-0.515042
LNC_000900	-0.539393	-0.539393	1.71123	1.52513	-0.539393	-0.539393	-0.539393	-0.539393
LNC_000185	-0.532173	-0.532173	1.27792	1.91512	-0.532173	-0.532173	-0.532173	-0.532173
LNC_004641	-0.537186	-0.537186	1.41874	1.80438	-0.537186	-0.537186	-0.537186	-0.537186
LNC_000387	-0.533756	-0.533756	1.88632	1.31622	-0.533756	-0.533756	-0.533756	-0.533756
LNC_004668	-0.536153	-0.536153	1.3838	1.83312	-0.536153	-0.536153	-0.536153	-0.536153
LNC_001845	-0.538651	-0.538651	1.48084	1.75107	-0.538651	-0.538651	-0.538651	-0.538651
LNC_001213	-0.520481	-0.520481	1.06225	2.06064	-0.520481	-0.520481	-0.520481	-0.520481
LNC_001671	-0.530214	-0.530214	1.94627	1.23501	-0.530214	-0.530214	-0.530214	-0.530214
LNC_002963	-0.529939	-0.529939	1.22929	1.95035	-0.529939	-0.529939	-0.529939	-0.529939
LNC_002149	-0.53957	-0.53957	1.69853	1.53889	-0.53957	-0.53957	-0.53957	-0.53957
LNC_004751	-0.511684	-0.511684	0.936588	2.13351	-0.511684	-0.511684	-0.511684	-0.511684
LNC_001034	-0.539846	-0.539846	1.67246	1.56661	-0.539846	-0.539846	-0.539846	-0.539846
LNC_003885	-0.539557	-0.539557	1.6995	1.53784	-0.539557	-0.539557	-0.539557	-0.539557
LNC_006074	-0.517676	-0.517676	2.08608	1.01998	-0.517676	-0.517676	-0.517676	-0.517676
LNC_004474	-0.514958	-0.514958	0.98112	2.10863	-0.514958	-0.514958	-0.514958	-0.514958
LNC_007371	-0.539145	-0.539145	1.7264	1.50847	-0.539145	-0.539145	-0.539145	-0.539145
LNC_007012	-0.525459	-0.525459	2.00848	1.14428	-0.525459	-0.525459	-0.525459	-0.525459
LNC_003163	-0.521811	-0.521811	2.04768	1.08318	-0.521811	-0.521811	-0.521811	-0.521811
LNC_001139	-0.513544	-0.513544	0.961604	2.11966	-0.513544	-0.513544	-0.513544	-0.513544
LNC_001724	-0.532164	-0.532164	1.27771	1.91527	-0.532164	-0.532164	-0.532164	-0.532164
LNC_000875	-0.516854	-0.516854	1.00803	2.09309	-0.516854	-0.516854	-0.516854	-0.516854
LNC_007080	-0.537749	-0.537749	1.7862	1.4403	-0.537749	-0.537749	-0.537749	-0.537749
LNC_000739	-0.539236	-0.539236	1.72114	1.51428	-0.539236	-0.539236	-0.539236	-0.539236
LNC_003972	-0.538201	-0.538201	1.45944	1.76977	-0.538201	-0.538201	-0.538201	-0.538201
LNC_004526	-0.53525	-0.53525	1.35657	1.85493	-0.53525	-0.53525	-0.53525	-0.53525
LNC_002912	-0.532803	-0.532803	1.29271	1.90411	-0.532803	-0.532803	-0.532803	-0.532803
LNC_002350	-0.539837	-0.539837	1.67343	1.56559	-0.539837	-0.539837	-0.539837	-0.539837
LNC_006486	-0.507453	-0.507453	0.882125	2.16259	-0.507453	-0.507453	-0.507453	-0.507453
LNC_001932	-0.537496	-0.537496	1.79462	1.43035	-0.537496	-0.537496	-0.537496	-0.537496
LNC_002159	-0.537647	-0.537647	1.43622	1.78967	-0.537647	-0.537647	-0.537647	-0.537647
LNC_006539	-0.504419	-0.504419	2.18164	0.844876	-0.504419	-0.504419	-0.504419	-0.504419
LNC_000209	-0.50799	-0.50799	2.15907	0.888871	-0.50799	-0.50799	-0.50799	-0.50799
LNC_000668	-0.502355	-0.502355	0.820286	2.19385	-0.502355	-0.502355	-0.502355	-0.502355
LNC_007564	-0.522579	-0.522579	1.09558	2.03989	-0.522579	-0.522579	-0.522579	-0.522579
LNC_000316	-0.519216	-0.519216	2.0724	1.04289	-0.519216	-0.519216	-0.519216	-0.519216
LNC_006613	-0.524972	-0.524972	1.13576	2.01407	-0.524972	-0.524972	-0.524972	-0.524972
LNC_006846	-0.539335	-0.539335	1.52098	1.71503	-0.539335	-0.539335	-0.539335	-0.539335
LNC_001909	-0.538648	-0.538648	1.7512	1.48069	-0.538648	-0.538648	-0.538648	-0.538648
LNC_005195	-0.518922	-0.518922	2.07507	1.03846	-0.518922	-0.518922	-0.518922	-0.518922
LNC_003609	-0.524824	-0.524824	2.01574	1.13321	-0.524824	-0.524824	-0.524824	-0.524824
LNC_005110	-0.527296	-0.527296	1.98625	1.17753	-0.527296	-0.527296	-0.527296	-0.527296
LNC_003983	-0.51763	-0.51763	2.08647	1.01931	-0.51763	-0.51763	-0.51763	-0.51763
LNC_002079	-0.525237	-0.525237	1.14039	2.01104	-0.525237	-0.525237	-0.525237	-0.525237
LNC_001552	-0.539828	-0.539828	1.67455	1.56441	-0.539828	-0.539828	-0.539828	-0.539828
LNC_001025	-0.521494	-0.521494	2.05082	1.07814	-0.521494	-0.521494	-0.521494	-0.521494
LNC_006389	-0.507416	-0.507416	2.16283	0.881658	-0.507416	-0.507416	-0.507416	-0.507416
LNC_001480	-0.52664	-0.52664	1.16543	1.99441	-0.52664	-0.52664	-0.52664	-0.52664
LNC_001094	-0.539545	-0.539545	1.70042	1.53685	-0.539545	-0.539545	-0.539545	-0.539545
LNC_003955	-0.515335	-0.515335	2.10561	0.986405	-0.515335	-0.515335	-0.515335	-0.515335
LNC_002006	-0.530964	-0.530964	1.93484	1.25094	-0.530964	-0.530964	-0.530964	-0.530964
LNC_002458	-0.521309	-0.521309	2.05265	1.0752	-0.521309	-0.521309	-0.521309	-0.521309
LNC_000682	-0.528004	-0.528004	1.97713	1.19089	-0.528004	-0.528004	-0.528004	-0.528004
LNC_002289	-0.535993	-0.535993	1.8372	1.37876	-0.535993	-0.535993	-0.535993	-0.535993
LNC_000341	-0.502586	-0.502586	0.82301	2.19251	-0.502586	-0.502586	-0.502586	-0.502586
LNC_005121	-0.518805	-0.518805	2.07612	1.03671	-0.518805	-0.518805	-0.518805	-0.518805
LNC_004542	-0.594608	-0.183362	1.90771	1.24869	-0.594608	-0.594608	-0.594608	-0.594608
LNC_000991	-0.55559	-0.356602	1.1108	2.02375	-0.55559	-0.55559	-0.55559	-0.55559
LNC_005325	-0.597705	-0.212263	1.44845	1.75234	-0.597705	-0.597705	-0.597705	-0.597705
LNC_006686	-0.57502	-0.356004	1.61744	1.61366	-0.57502	-0.57502	-0.57502	-0.57502
LNC_006097	-0.544165	-0.302713	2.16633	0.857212	-0.544165	-0.544165	-0.544165	-0.544165
LNC_002489	-0.57085	-0.356191	1.81773	1.39271	-0.57085	-0.57085	-0.57085	-0.57085
LNC_004015	-0.58393	-0.291417	1.4401	1.77097	-0.58393	-0.58393	-0.58393	-0.58393
LNC_004308	-0.635442	0.361408	0.742289	2.07351	-0.635442	-0.635442	-0.635442	-0.635442
LNC_001134	-0.581527	-0.223038	1.14177	1.98891	-0.581527	-0.581527	-0.581527	-0.581527
LNC_003293	-0.615269	-0.0556687	1.25027	1.88174	-0.615269	-0.615269	-0.615269	-0.615269
LNC_000852	-0.552278	-0.443065	1.33355	1.8709	-0.552278	-0.552278	-0.552278	-0.552278
LNC_001002	-0.551234	-0.43293	1.27199	1.91712	-0.551234	-0.551234	-0.551234	-0.551234
LNC_006450	-0.619657	0.0771424	2.01581	1.00534	-0.619657	-0.619657	-0.619657	-0.619657
LNC_007446	-0.566345	-0.238231	0.974981	2.09498	-0.566345	-0.566345	-0.566345	-0.566345
LNC_006249	-0.623507	-0.0310755	1.35254	1.79607	-0.623507	-0.623507	-0.623507	-0.623507
LNC_006494	-0.537581	-0.340896	0.861713	2.16709	-0.537581	-0.537581	-0.537581	-0.537581
LNC_004597	-0.696372	0.605891	1.62855	1.24742	-0.696372	-0.696372	-0.696372	-0.696372
LNC_000665	-0.592326	-0.239929	1.42304	1.77852	-0.592326	-0.592326	-0.592326	-0.592326
LNC_001833	-0.59505	-0.222996	1.4182	1.78005	-0.59505	-0.59505	-0.59505	-0.59505
LNC_003185	-0.611523	-0.136256	1.52202	1.67185	-0.611523	-0.611523	-0.611523	-0.611523
LNC_006578	-0.622812	-0.012591	1.26972	1.85692	-0.622812	-0.622812	-0.622812	-0.622812
LNC_000571	-0.647229	0.107627	1.57005	1.55847	-0.647229	-0.647229	-0.647229	-0.647229
LNC_005092	-0.669553	0.295912	1.60969	1.44216	-0.669553	-0.669553	-0.669553	-0.669553
LNC_005485	-0.648684	0.170594	1.80643	1.2664	-0.648684	-0.648684	-0.648684	-0.648684
LNC_007451	-0.620103	0.0995709	2.0318	0.969148	-0.620103	-0.620103	-0.620103	-0.620103
LNC_006605	-0.628634	0.122992	1.98349	1.03669	-0.628634	-0.628634	-0.628634	-0.628634
LNC_003906	-0.59018	-0.207718	1.24252	1.9161	-0.59018	-0.59018	-0.59018	-0.59018
LNC_000972	-0.545591	-0.457258	1.93155	1.25366	-0.545591	-0.545591	-0.545591	-0.545591
LNC_001054	-0.691475	0.573466	1.68892	1.19499	-0.691475	-0.691475	-0.691475	-0.691475
LNC_002674	-0.201907	-0.600127	1.72442	1.47812	-0.600127	-0.600127	-0.600127	-0.600127
LNC_006008	-0.199147	0.187994	1.72071	1.30239	-0.752986	-0.752986	-0.752986	-0.752986
LNC_007407	-0.551427	-0.4032	1.49366	1.73485	-0.568471	-0.568471	-0.568471	-0.568471
LNC_001122	-0.420819	-0.531655	0.961095	2.118	-0.531655	-0.531655	-0.531655	-0.531655
LNC_006229	-0.487639	-0.51869	0.961559	2.11953	-0.51869	-0.51869	-0.51869	-0.51869
LNC_004852	-0.407427	-0.564096	1.74296	1.48495	-0.564096	-0.564096	-0.564096	-0.564096
LNC_003171	0.119394	-0.647918	1.65743	1.46277	-0.647918	-0.647918	-0.647918	-0.647918
LNC_001380	-0.441938	-0.323646	1.21613	1.94564	-0.599048	-0.599048	-0.599048	-0.599048
LNC_003908	-0.332715	-0.410507	2.02347	1.09999	-0.595059	-0.595059	-0.595059	-0.595059
LNC_000599	-0.521382	-0.403604	1.72513	1.50397	-0.57603	-0.57603	-0.57603	-0.57603
LNC_005414	0.429256	-0.679847	1.26775	1.70223	-0.679847	-0.679847	-0.679847	-0.679847
LNC_002586	-0.570046	0.194257	1.89553	1.13338	-0.663278	-0.663278	-0.663278	-0.663278
LNC_003714	-0.56354	0.0952941	2.04816	0.942315	-0.630558	-0.630558	-0.630558	-0.630558
LNC_002710	0.00537531	-0.322547	1.14613	1.92129	-0.687562	-0.687562	-0.687562	-0.687562
LNC_002257	-0.482809	-0.51853	2.1265	0.948961	-0.51853	-0.51853	-0.51853	-0.51853
LNC_003620	-0.526513	-0.268946	1.56108	1.65712	-0.605686	-0.605686	-0.605686	-0.605686
LNC_005299	-0.408502	-0.385393	2.14437	0.903453	-0.563482	-0.563482	-0.563482	-0.563482
LNC_005144	-0.140185	-0.565058	0.780287	2.18519	-0.565058	-0.565058	-0.565058	-0.565058
LNC_001821	-0.136896	-0.606568	1.82779	1.34195	-0.606568	-0.606568	-0.606568	-0.606568
LNC_007668	-0.414587	-0.517889	0.803812	2.20022	-0.517889	-0.517889	-0.517889	-0.517889
LNC_005593	-0.215472	-0.575707	2.05195	1.04206	-0.575707	-0.575707	-0.575707	-0.575707
LNC_005637	-0.406157	-0.286838	1.96508	1.17879	-0.612718	-0.612718	-0.612718	-0.612718
LNC_004382	0.289874	-0.668697	1.62148	1.43213	-0.668697	-0.668697	-0.668697	-0.668697
LNC_007327	-0.561089	0.706186	1.37511	1.44715	-0.74184	-0.74184	-0.74184	-0.74184
LNC_002161	0.00408053	-0.62149	1.19582	1.90755	-0.62149	-0.62149	-0.62149	-0.62149
LNC_004637	0.174481	-0.655768	1.53114	1.57322	-0.655768	-0.655768	-0.655768	-0.655768
LNC_005723	-0.267153	-0.590309	1.55329	1.66541	-0.590309	-0.590309	-0.590309	-0.590309
LNC_002379	-0.229059	0.131749	1.71471	1.34187	-0.739818	-0.739818	-0.739818	-0.739818
LNC_001561	-0.40499	-0.520845	1.1826	1.97901	-0.558944	-0.558944	-0.558944	-0.558944
LNC_002939	-0.315644	-0.550473	0.951369	2.11664	-0.550473	-0.550473	-0.550473	-0.550473
LNC_006618	-0.227931	-0.557706	2.1576	0.858863	-0.557706	-0.557706	-0.557706	-0.557706
LNC_005105	-0.250877	-0.306235	1.42009	1.76187	-0.656211	-0.656211	-0.656211	-0.656211
LNC_002552	-0.360689	-0.559917	1.97301	1.18727	-0.559917	-0.559917	-0.559917	-0.559917
LNC_004640	0.836959	-0.711468	1.54502	1.17536	-0.711468	-0.711468	-0.711468	-0.711468
LNC_000378	-0.302185	-0.357245	1.11416	2.00636	-0.615272	-0.615272	-0.615272	-0.615272
LNC_007002	-0.480969	-0.367773	1.04911	2.06226	-0.565657	-0.565657	-0.565657	-0.565657
LNC_002329	-0.508467	-0.307789	1.53731	1.68433	-0.601344	-0.601344	-0.601344	-0.601344
LNC_003465	-0.213478	0.568227	1.53618	1.3086	-0.799883	-0.799883	-0.799883	-0.799883
LNC_004114	0.484535	-0.689366	1.50855	1.45374	-0.689366	-0.689366	-0.689366	-0.689366
LNC_003812	-0.31243	0.237257	2.02585	0.868746	-0.704857	-0.704857	-0.704857	-0.704857
LNC_000592	-0.262085	-0.555645	2.13897	0.901337	-0.555645	-0.555645	-0.555645	-0.555645
LNC_005611	-0.0103198	0.144686	2.02278	0.819698	-0.744212	-0.744212	-0.744212	-0.744212
LNC_002730	0.076554	-0.607479	2.09917	0.861671	-0.607479	-0.607479	-0.607479	-0.607479
LNC_001102	-0.537271	0.175852	1.21822	1.83852	-0.673831	-0.673831	-0.673831	-0.673831
LNC_006630	-0.360961	-0.425577	1.03321	2.06895	-0.578904	-0.578904	-0.578904	-0.578904
LNC_002427	-0.127649	-0.291461	1.24726	1.87514	-0.675823	-0.675823	-0.675823	-0.675823
LNC_005433	0.338515	0.0797287	1.36463	1.51556	-0.824608	-0.824608	-0.824608	-0.824608
LNC_005017	-0.298198	-0.213122	0.895416	2.12034	-0.626109	-0.626109	-0.626109	-0.626109
LNC_007594	-0.232759	0.43893	1.89358	0.932298	-0.758013	-0.758013	-0.758013	-0.758013
LNC_006612	-0.34332	-0.00657866	1.977	1.07288	-0.674996	-0.674996	-0.674996	-0.674996
LNC_004377	-0.234346	-0.410048	1.93445	1.21222	-0.62557	-0.62557	-0.62557	-0.62557
LNC_001980	-0.222162	0.357997	0.924218	1.93155	-0.747901	-0.747901	-0.747901	-0.747901
LNC_002215	-0.264416	-0.153553	1.58408	1.58342	-0.687383	-0.687383	-0.687383	-0.687383
LNC_007413	0.122375	-0.646836	1.39563	1.71618	-0.646836	-0.646836	-0.646836	-0.646836
LNC_007433	-0.465311	-0.267043	1.90601	1.26294	-0.609151	-0.609151	-0.609151	-0.609151
LNC_007727	0.0572563	0.652452	1.21257	1.48352	-0.85145	-0.85145	-0.85145	-0.85145
LNC_003056	-0.248819	-0.505678	2.0413	1.06454	-0.587837	-0.587837	-0.587837	-0.587837
LNC_001540	-0.41156	-0.443204	1.59679	1.6347	-0.594182	-0.594182	-0.594182	-0.594182
LNC_004775	-0.0475688	-0.324915	1.91519	1.17422	-0.679231	-0.679231	-0.679231	-0.679231
LNC_000883	0.14676	-0.630304	1.99113	1.01363	-0.630304	-0.630304	-0.630304	-0.630304
LNC_006135	-0.0115373	0.328899	0.928523	1.88981	-0.783924	-0.783924	-0.783924	-0.783924
LNC_004752	0.704121	0.448893	1.10382	1.3521	-0.902234	-0.902234	-0.902234	-0.902234
LNC_001405	-0.483177	-0.463271	1.07635	2.05056	-0.545115	-0.545115	-0.545115	-0.545115
LNC_000005	-0.231331	-0.388856	1.27402	1.88649	-0.63508	-0.63508	-0.63508	-0.63508
LNC_001948	-0.283845	-0.283714	2.11806	0.913641	-0.616036	-0.616036	-0.616036	-0.616036
LNC_007058	-0.374384	-0.547644	2.0643	1.0483	-0.547644	-0.547644	-0.547644	-0.547644
LNC_003005	-0.476238	0.218542	1.73123	1.32862	-0.70054	-0.70054	-0.70054	-0.70054
LNC_007636	-0.332779	-0.385169	0.813583	2.1858	-0.57036	-0.57036	-0.57036	-0.57036
LNC_006433	0.184762	-0.0704771	1.59344	1.41085	-0.779642	-0.779642	-0.779642	-0.779642
LNC_003469	-0.0965017	-0.116691	1.85623	1.21841	-0.715362	-0.715362	-0.715362	-0.715362
LNC_003782	-0.0916096	-0.595649	1.03213	2.03773	-0.595649	-0.595649	-0.595649	-0.595649
LNC_001544	-0.218158	-0.473311	1.95489	1.18607	-0.612374	-0.612374	-0.612374	-0.612374
LNC_003709	0.250895	-0.384016	2.07106	0.795346	-0.683322	-0.683322	-0.683322	-0.683322
LNC_005764	-0.128584	-0.0540046	1.51491	1.59484	-0.731791	-0.731791	-0.731791	-0.731791
LNC_000567	0.0989497	-0.60192	0.768766	2.14188	-0.60192	-0.60192	-0.60192	-0.60192
LNC_002193	-0.375817	-0.153551	1.05097	2.02664	-0.63706	-0.63706	-0.63706	-0.63706
LNC_007318	0.197709	0.160797	0.86406	1.92611	-0.78717	-0.78717	-0.78717	-0.78717
LNC_006989	0.30722	0.189462	1.62883	1.20292	-0.832108	-0.832108	-0.832108	-0.832108
LNC_002806	0.690904	-0.528859	1.02371	1.74553	-0.732821	-0.732821	-0.732821	-0.732821
LNC_002147	-0.401872	-0.272117	0.846519	2.16402	-0.584138	-0.584138	-0.584138	-0.584138
LNC_002415	-0.0689076	-0.109701	1.84681	1.21966	-0.721965	-0.721965	-0.721965	-0.721965
LNC_001830	-0.0132304	-0.227884	2.06536	0.905311	-0.682388	-0.682388	-0.682388	-0.682388
LNC_001661	0.510624	0.353258	1.2135	1.43467	-0.878012	-0.878012	-0.878012	-0.878012
LNC_000736	-0.365845	-0.299801	1.69138	1.5165	-0.635559	-0.635559	-0.635559	-0.635559
LNC_004719	-0.0955823	-0.617338	1.69579	1.48648	-0.617338	-0.617338	-0.617338	-0.617338
LNC_002134	0.209239	-0.636226	1.994	0.977888	-0.636226	-0.636226	-0.636226	-0.636226
LNC_000762	0.442436	-0.670109	1.14447	1.79194	-0.677186	-0.677186	-0.677186	-0.677186
LNC_000709	-0.0223202	0.0732491	1.32595	1.69578	-0.768166	-0.768166	-0.768166	-0.768166
LNC_003933	0.0794405	-0.551336	1.0461	1.98839	-0.640647	-0.640647	-0.640647	-0.640647
LNC_005169	-0.0908108	-0.599042	2.00978	1.07624	-0.599042	-0.599042	-0.599042	-0.599042
LNC_006829	-0.126817	0.495225	1.10208	1.72414	-0.798658	-0.798658	-0.798658	-0.798658
LNC_006088	-0.519835	-0.353464	1.46769	1.75303	-0.586856	-0.586856	-0.586856	-0.586856
LNC_002486	-0.0208902	0.193905	2.03286	0.777429	-0.745827	-0.745827	-0.745827	-0.745827
LNC_002506	-0.276508	-0.33323	1.51969	1.68079	-0.647686	-0.647686	-0.647686	-0.647686
LNC_005958	-0.397617	0.29435	1.91094	1.03847	-0.711536	-0.711536	-0.711536	-0.711536
LNC_002067	-0.321282	-0.238145	2.05753	1.01423	-0.628084	-0.628084	-0.628084	-0.628084
LNC_003734	-0.169023	0.307551	1.6863	1.27632	-0.775285	-0.775285	-0.775285	-0.775285
LNC_005024	0.378001	0.745838	1.33864	1.13135	-0.898459	-0.898459	-0.898459	-0.898459
LNC_001828	0.577296	0.157606	1.18803	1.51087	-0.85845	-0.85845	-0.85845	-0.85845
LNC_000220	0.483826	-0.281034	1.38192	1.53238	-0.779272	-0.779272	-0.779272	-0.779272
LNC_002790	-0.215685	-0.0844571	1.20957	1.88071	-0.697535	-0.697535	-0.697535	-0.697535
LNC_005887	-0.403791	-0.402202	1.40034	1.80853	-0.600719	-0.600719	-0.600719	-0.600719
LNC_004973	-0.332151	0.611731	1.59866	1.23784	-0.779021	-0.779021	-0.779021	-0.779021
LNC_002933	0.270031	-0.157069	2.00474	0.837102	-0.7387	-0.7387	-0.7387	-0.7387
LNC_003494	0.907605	-0.716091	1.47831	1.19454	-0.716091	-0.716091	-0.716091	-0.716091
LNC_000737	-0.380998	0.392343	2.01572	0.79991	-0.706743	-0.706743	-0.706743	-0.706743
LNC_002429	-0.204366	0.284159	1.8664	1.06307	-0.752316	-0.752316	-0.752316	-0.752316
LNC_001665	0.0111668	-0.402077	1.39977	1.7322	-0.685264	-0.685264	-0.685264	-0.685264
LNC_006687	0.250375	-0.420561	0.922645	2.00282	-0.688819	-0.688819	-0.688819	-0.688819
LNC_004435	-0.200609	0.265132	1.50278	1.50639	-0.768424	-0.768424	-0.768424	-0.768424
LNC_001906	0.868684	-0.266061	1.42196	1.22796	-0.813135	-0.813135	-0.813135	-0.813135
LNC_001949	0.446457	-0.28658	1.54536	1.39074	-0.773993	-0.773993	-0.773993	-0.773993
LNC_003357	0.210117	-0.660089	1.57831	1.51202	-0.660089	-0.660089	-0.660089	-0.660089
LNC_002762	-0.274947	0.537881	1.37728	1.50501	-0.786307	-0.786307	-0.786307	-0.786307
LNC_000862	0.470041	0.314675	1.41855	1.27908	-0.870588	-0.870588	-0.870588	-0.870588
LNC_000770	0.290623	0.348594	1.56879	1.19739	-0.851349	-0.851349	-0.851349	-0.851349
LNC_002544	-0.0424869	0.63709	1.3219	1.43005	-0.836638	-0.836638	-0.836638	-0.836638
LNC_004380	0.465437	0.170849	1.02564	1.69736	-0.839822	-0.839822	-0.839822	-0.839822
LNC_004842	-0.0421324	0.0712063	1.06442	1.90187	-0.748841	-0.748841	-0.748841	-0.748841
LNC_007513	0.143281	-0.169665	0.83938	2.04899	-0.715498	-0.715498	-0.715498	-0.715498
LNC_000752	-0.21502	-0.224425	1.91777	1.19792	-0.66906	-0.66906	-0.66906	-0.66906
LNC_001301	-0.22888	-0.0792776	0.850726	2.11117	-0.663433	-0.663433	-0.663433	-0.663433
LNC_005202	0.0314715	-0.362899	0.854565	2.10124	-0.656094	-0.656094	-0.656094	-0.656094
LNC_006775	0.644641	0.103062	1.14695	1.52693	-0.855396	-0.855396	-0.855396	-0.855396
LNC_005684	0.026963	-0.0233431	1.88213	1.10477	-0.74763	-0.74763	-0.74763	-0.74763
LNC_001086	0.290201	0.410567	1.75724	0.908681	-0.841671	-0.841671	-0.841671	-0.841671
LNC_000015	0.266243	0.281589	1.51562	1.30804	-0.842874	-0.842874	-0.842874	-0.842874
LNC_001140	0.255094	0.0337662	1.71908	1.19144	-0.799845	-0.799845	-0.799845	-0.799845
LNC_002652	-0.291428	0.0111042	0.832139	2.10983	-0.66635	-0.66635	-0.66635	-0.662598
LNC_004312	-0.511568	-0.511568	2.17221	0.863134	-0.511568	-0.511568	-0.511568	-0.477502
LNC_004120	-0.339468	-0.58151	1.5483	1.67906	-0.58151	-0.58151	-0.58151	-0.561848
LNC_003990	-0.376157	-0.553664	0.950347	2.12093	-0.553664	-0.553664	-0.553664	-0.480462
LNC_003864	-0.618588	-0.0842705	1.55573	1.62818	-0.622368	-0.622368	-0.622368	-0.613955
LNC_006931	-0.415703	0.0288215	0.797414	2.13719	-0.641176	-0.641176	-0.641176	-0.624188
LNC_000634	-0.324755	-0.470352	1.27779	1.90198	-0.606956	-0.606956	-0.606956	-0.563791
LNC_003107	0.630865	0.399518	1.06973	1.45848	-0.910086	-0.910086	-0.910086	-0.828335
LNC_004499	-0.664681	-0.664681	0.764239	1.96232	-0.664681	-0.664681	-0.664681	0.596844
LNC_003784	-0.609783	-0.609783	1.6893	1.50528	-0.609783	-0.609783	-0.609783	-0.145665
LNC_006265	-0.277531	0.0813237	2.08097	0.847818	-0.688934	-0.688934	-0.688934	-0.665776
LNC_001638	-0.759537	-0.0182895	1.85894	1.10837	-0.759537	-0.759537	-0.759537	0.0891328
LNC_006027	-0.458022	-0.373043	1.4084	1.80278	-0.605139	-0.605139	-0.605139	-0.564693
LNC_002390	0.361392	0.00572909	1.08683	1.75671	-0.848346	-0.848346	-0.848346	-0.665626
LNC_004480	-0.582706	-0.0963682	1.11576	1.93827	-0.73494	-0.73494	-0.73494	-0.170133
LNC_006483	-0.233316	-0.344244	1.87334	1.27375	-0.703335	-0.703335	-0.703335	-0.459528
LNC_005522	-0.344456	-0.654964	1.15471	1.95236	-0.654964	-0.654964	-0.654964	-0.142754
LNC_003872	-0.282475	0.210601	2.07349	0.7909	-0.709147	-0.709147	-0.709147	-0.665071
LNC_002811	-0.573372	-0.302409	1.93563	1.23191	-0.587294	-0.587294	-0.587294	-0.529882
LNC_005734	-0.68156	-0.68156	0.422875	1.34469	-0.68156	-0.68156	-0.68156	1.64024
LNC_001902	-0.738484	-0.309188	1.72722	1.29719	-0.738484	-0.738484	-0.738484	0.238717
LNC_004359	0.082509	-0.545125	2.07165	0.897817	-0.674273	-0.674273	-0.674273	-0.484032
LNC_001336	-0.601714	-0.601714	0.800221	2.13154	-0.601714	-0.601714	-0.601714	0.0768099
LNC_000612	-0.833787	-0.144723	1.08239	1.47508	-0.833787	-0.833787	-0.833787	0.922398
LNC_005941	-0.426658	-0.729787	1.91266	0.751059	-0.729787	-0.729787	-0.729787	0.682083
LNC_005393	-0.226072	0.0418069	1.13026	1.90219	-0.756095	-0.756095	-0.756095	-0.579899
LNC_000891	-0.776147	-0.434058	1.39715	0.79062	-0.776147	-0.776147	-0.776147	1.35088
LNC_002367	-0.705781	-0.705781	1.23163	0.728096	-0.705781	-0.705781	-0.705781	1.56918
LNC_002022	-0.70614	-0.70614	1.4466	1.39022	-0.70614	-0.70614	-0.70614	0.693876
LNC_006991	-0.559982	-0.559982	1.20001	1.96447	-0.559982	-0.559982	-0.559982	-0.364575
LNC_003472	-0.704254	-0.704254	1.57891	0.705852	-0.704254	-0.704254	-0.704254	1.2365
LNC_004859	0.0656136	0.608	1.6921	0.97674	-0.871895	-0.871895	-0.871895	-0.72677
LNC_005487	-0.218209	-0.34602	1.0752	1.87812	-0.842615	-0.842615	-0.842615	0.138751
LNC_001453	0.122438	-0.0628354	1.06901	1.87832	-0.816142	-0.816142	-0.816142	-0.558506
LNC_000951	-0.529216	-0.529216	1.11694	2.02611	-0.529216	-0.529216	-0.496968	-0.529216
LNC_007805	-0.550568	-0.147997	1.42693	1.75781	-0.639014	-0.639014	-0.569136	-0.639014
LNC_001110	0.34053	0.436152	1.28823	1.41593	-0.875577	-0.875577	-0.854111	-0.875577
LNC_005756	-0.521235	-0.483731	2.18195	0.843526	-0.521235	-0.521235	-0.478863	-0.499179
LNC_002326	-0.19337	-0.25157	1.57151	1.59343	-0.78122	-0.78122	-0.583538	-0.574029
LNC_005491	-0.651041	-0.651041	0.836039	2.00192	-0.651041	-0.651041	0.417252	-0.651041
LNC_001146	-0.408116	-0.1414	1.5882	1.59682	-0.678784	-0.678784	-0.599153	-0.678784
LNC_004289	-0.34114	-0.591787	1.05226	2.03146	-0.669728	-0.669728	-0.596853	-0.21449
LNC_002758	-0.0557832	0.186372	1.34443	1.64762	-0.799768	-0.799768	-0.782084	-0.741017
LNC_005492	-0.169603	-0.775081	1.75188	1.17552	-0.775081	-0.775081	0.342532	-0.775081
LNC_001435	0.121212	-0.803067	1.93933	0.927228	-0.830462	-0.830462	-0.580577	0.0567935
LNC_002705	-0.220228	-0.213867	1.01336	2.04013	-0.665803	-0.665803	-0.621985	-0.665803
LNC_000394	-0.130488	-0.458303	1.06143	2.01188	-0.6891	-0.6891	-0.417216	-0.6891
LNC_003591	-0.766649	-0.0340237	1.16562	1.87754	-0.766649	-0.766649	-0.578507	-0.130687
LNC_004450	-0.266407	0.27566	0.763889	2.06016	-0.747437	-0.747437	-0.590991	-0.747437
LNC_001143	0.268581	-0.221908	1.79019	1.18149	-0.759804	-0.759804	-0.738936	-0.759804
LNC_007771	0.508039	0.640616	1.42515	1.02649	-0.922839	-0.922839	-0.831783	-0.922839
LNC_003678	-0.0497878	-0.352674	1.66415	1.48606	-0.712465	-0.712465	-0.61036	-0.712465
LNC_005006	-0.498174	-0.198917	2.07584	0.996388	-0.596683	-0.596683	-0.590605	-0.591166
LNC_000443	-0.730947	0.491621	1.50168	1.44841	-0.730947	-0.730947	-0.517924	-0.730947
LNC_004108	0.0350566	0.176981	1.87307	1.01781	-0.812358	-0.812358	-0.665844	-0.812358
LNC_006367	0.491733	0.0895684	1.13174	1.61059	-0.928241	-0.928241	-0.538914	-0.928241
LNC_004667	-0.454023	-0.606518	1.2397	1.92476	-0.606518	-0.606518	-0.284361	-0.606518
LNC_003882	-0.379437	0.25834	1.75874	1.26187	-0.747015	-0.747015	-0.699188	-0.706301
LNC_000168	-0.0473169	-0.412723	2.06369	0.958502	-0.686887	-0.686887	-0.586223	-0.602155
LNC_003012	-0.53452	-0.0578521	1.84519	1.22765	-0.767569	-0.767569	-0.17776	-0.767569
LNC_001421	-0.0205293	0.286476	1.75659	1.09608	-0.909652	-0.909652	-0.393238	-0.906068
LNC_001815	-0.678359	-0.678359	1.06222	0.510047	-0.678359	-0.678359	1.81953	-0.678359
LNC_002197	0.360505	-0.0972885	1.03329	1.82361	-0.840392	-0.840392	-0.622236	-0.817096
LNC_005762	-0.0459332	-0.17379	1.21803	1.64365	-0.954529	-0.954529	0.221627	-0.954529
LNC_007920	0.688	0.205395	1.18715	1.33222	-1.11547	-1.11547	-0.352762	-0.829052
LNC_005293	-0.342073	0.432235	1.62134	1.32256	-0.79599	-0.79599	-0.646096	-0.79599
LNC_002499	0.137987	0.105836	1.97193	0.803064	-0.869464	-0.869464	-0.410423	-0.869464
LNC_002978	-0.0546661	0.906848	1.23179	1.26783	-1.0797	-1.0797	-0.534852	-0.657543
LNC_004225	-0.708662	-0.708662	0.763266	1.53508	-0.708662	-0.708662	1.24496	-0.708662
LNC_002831	0.150589	-0.849299	0.633606	0.934514	-0.849299	-0.849299	1.67849	-0.849299
LNC_002708	0.115309	-0.221051	1.22438	1.81361	-0.734075	-0.73387	-0.731232	-0.733079
LNC_007516	-0.534274	-0.534274	2.0342	1.10338	-0.534274	-0.466205	-0.534274	-0.534274
LNC_007374	-0.0374373	0.0893195	0.862693	2.02236	-0.737356	-0.732696	-0.737356	-0.729528
LNC_004544	0.359792	0.516514	1.4129	1.22961	-0.881121	-0.875454	-0.881121	-0.881121
LNC_007480	0.255228	0.144255	1.27467	1.58989	-0.90758	-0.904023	-0.90758	-0.544855
LNC_006550	-0.453345	-0.161747	0.843222	2.14907	-0.672186	-0.613669	-0.459462	-0.63188
LNC_004493	0.503342	0.0797075	1.19135	1.58225	-0.852113	-0.828547	-0.823879	-0.852113
LNC_005704	-0.0903016	-0.270926	1.77766	1.35464	-0.722195	-0.654323	-0.672355	-0.722195
LNC_001290	0.362499	0.229743	1.03067	1.72008	-0.849821	-0.830791	-0.81256	-0.849821
LNC_005018	-0.553153	-0.0211133	2.06812	0.956584	-0.62253	-0.61719	-0.606819	-0.6039
LNC_005292	-0.475877	-0.454682	1.48766	1.74039	-0.608635	-0.554617	-0.525602	-0.608635
LNC_006064	-0.194849	-0.574159	1.65277	1.54872	-0.692445	-0.640437	-0.48668	-0.612926
LNC_001907	0.327148	-0.172245	1.99897	0.814758	-0.74778	-0.725295	-0.74778	-0.74778
LNC_007632	-0.843345	-0.0382464	1.17294	1.82829	-0.843345	-0.378802	-0.843345	-0.0541449
LNC_003881	-0.442582	-0.330584	1.9757	1.16258	-0.713422	-0.669833	-0.499845	-0.482019
LNC_005759	0.119628	-0.198039	1.8653	1.14615	-0.7485	-0.687539	-0.7485	-0.7485
LNC_001468	-0.110183	-0.230134	1.30826	1.80554	-0.845529	-0.69775	-0.565537	-0.664665
LNC_004351	-0.139237	-0.0868893	1.56273	1.48954	-1.16024	-0.576427	-0.402822	-0.686658
LNC_004221	-0.632499	-0.606986	0.596484	1.51856	-1.12479	0.468574	-1.12479	0.905442
LNC_006233	-0.556209	-0.259585	0.861207	2.15995	-0.556209	-0.536737	-0.556209	-0.556209
LNC_004590	0.01891	-0.496999	0.895075	2.09073	-0.671345	-0.593968	-0.671345	-0.571059
LNC_006356	-0.0653155	0.115506	0.852512	2.02715	-0.737228	-0.718169	-0.737228	-0.737228
LNC_003801	0.107933	-0.0895493	0.802045	2.06225	-0.75156	-0.727715	-0.75156	-0.651849
LNC_003844	0.468436	0.32072	1.25415	1.43897	-0.888116	-0.826684	-0.888116	-0.879359
LNC_001355	-0.796063	0.659365	1.59932	1.18535	-0.796063	-0.259782	-0.796063	-0.796063
LNC_007957	0.878434	-0.408828	1.20106	1.46463	-0.83334	-0.78995	-0.83334	-0.678668
LNC_005087	-0.540964	-0.43884	1.15168	2.00133	-0.567072	-0.51081	-0.567072	-0.528245
LNC_003476	-0.00404929	-0.0933849	1.61147	1.47137	-0.764591	-0.729912	-0.72631	-0.764591
LNC_007372	-0.625776	-0.625776	0.93202	2.09732	-0.625776	-0.380885	-0.625776	-0.145353
LNC_000586	-0.14473	-0.0643768	0.839473	2.08779	-0.798315	-0.498269	-0.623256	-0.798315
LNC_005016	0.368343	-0.341044	1.25113	1.68643	-1.01852	-0.491232	-0.753106	-0.70199
LNC_005136	0.79921	-0.00699444	1.46415	1.14771	-0.867623	-0.801206	-0.867623	-0.867623
LNC_002926	-0.712143	-0.712143	1.50302	1.23877	-0.712143	0.81892	-0.712143	-0.712143
LNC_003272	-0.922189	0.674154	1.23336	1.02515	-0.922189	0.756093	-0.922189	-0.922189
LNC_002224	-0.747263	0.181486	2.00946	0.833239	-0.747263	-0.0351326	-0.747263	-0.747263
LNC_006624	-0.324388	0.137553	1.73673	1.207	-1.08863	-0.488732	-0.213494	-0.966041
LNC_003974	0.00785635	-0.886362	1.64428	1.38024	-0.886362	-0.575989	-0.698541	0.0148791
LNC_002123	-0.466226	-0.257591	2.14463	0.884999	-0.595691	-0.518737	-0.595691	-0.595691
LNC_005157	0.0499483	0.00589227	1.14514	1.83619	-0.802103	-0.692813	-0.802103	-0.740147
LNC_004326	-1.05204	-1.05204	1.03076	1.24285	-1.05204	1.01895	-0.179877	0.0434419
LNC_005031	-0.649041	-0.533736	1.98887	1.03069	-0.649041	0.110337	-0.649041	-0.649041
LNC_007336	-0.0594625	0.139181	0.730666	2.08159	-0.763105	-0.602662	-0.763105	-0.763105
LNC_002757	-0.238631	0.0659304	1.91061	1.11711	-0.746271	-0.69612	-0.729228	-0.683406
LNC_000816	-0.0606146	0.534429	0.787887	1.79705	-1.11512	-0.291011	-1.11512	-0.537507
LNC_000672	-0.163866	-0.424196	0.860622	2.13936	-0.695285	-0.602572	-0.622667	-0.491392
LNC_000556	-0.468761	0.1097	1.55668	1.5195	-0.805256	-0.301342	-0.805256	-0.805256
LNC_006670	0.329466	-0.745594	1.7577	1.07985	-0.988675	-0.107127	-0.988675	-0.336942
LNC_004456	0.0277165	0.0812612	1.80198	0.996465	-0.957662	-0.0344397	-0.957662	-0.957662
LNC_007952	-0.801174	0.109116	0.986257	1.96718	-0.801174	-0.292188	-0.801174	-0.366845
LNC_005636	0.513177	-0.0840679	1.33607	1.50518	-0.83825	-0.755608	-0.83825	-0.83825
LNC_002975	0.17731	0.125767	0.885225	1.93182	-0.796877	-0.729492	-0.796877	-0.796877
LNC_001209	-0.31508	-0.37209	1.7088	0.793733	-1.03022	0.850384	-0.605313	-1.03022
LNC_003786	-0.367907	-0.575715	0.984468	2.07561	-0.635581	-0.20971	-0.635581	-0.635581
LNC_002878	0.245129	0.627334	1.50897	1.09904	-0.981426	-0.801982	-0.93535	-0.76172
LNC_005705	-0.680973	-0.680973	0.422667	1.32381	-0.680973	1.65839	-0.680973	-0.680973
LNC_006561	-0.181949	-0.639056	0.933739	1.89156	-0.837958	0.407417	-0.819534	-0.754218
LNC_002262	-0.776813	-0.776813	1.40423	1.38314	-0.776813	0.730095	-0.776813	-0.410212
LNC_001722	-0.468818	-0.550048	0.208583	0.955038	-0.879607	1.96295	-0.879607	-0.348495
LNC_006796	-0.913422	0.516679	0.513933	1.58518	-0.913422	0.912342	-0.787868	-0.913422
LNC_002764	-0.0761235	-0.345736	1.98547	1.08544	-0.657818	-0.663744	-0.663744	-0.663744
LNC_006832	0.0606311	0.0851929	1.46527	1.53743	-0.781313	-0.789071	-0.789071	-0.789071
LNC_007714	-0.175382	0.359197	0.830096	1.97798	-0.72177	-0.756706	-0.756706	-0.756706
LNC_006007	0.0787972	0.896447	1.11875	1.38376	-0.861284	-0.872157	-0.872157	-0.872157
LNC_007514	0.257145	0.119526	1.14452	1.72491	-0.813224	-0.814061	-0.810186	-0.808638
LNC_005645	0.858132	-0.730613	1.34975	1.37024	-0.727119	-0.663162	-0.718932	-0.738297
LNC_006679	-0.523888	-0.41497	1.47888	1.73745	-0.682064	-0.572102	-0.636949	-0.386365
LNC_003112	0.0434409	-0.188267	0.939907	2.02322	-0.704219	-0.704076	-0.698184	-0.711826
LNC_005903	-0.443535	0.288293	1.56632	1.47697	-0.716017	-0.732051	-0.719317	-0.720666
LNC_002814	-0.415923	-0.189636	1.71934	1.46452	-0.701584	-0.564633	-0.751571	-0.56052
LNC_006833	0.0275443	-0.365588	0.912164	2.06968	-0.617301	-0.6755	-0.6755	-0.6755
LNC_006892	0.525789	0.453614	1.03284	1.52245	-0.900178	-0.910082	-0.924412	-0.800027
LNC_004666	-0.162825	-0.956755	1.44471	1.4237	0.30557	-0.140894	-0.956755	-0.956755
LNC_006591	0.256979	0.191502	1.49961	1.37393	-0.827335	-0.848911	-0.848911	-0.796863
LNC_006460	-0.192321	0.307727	1.99504	0.829034	-0.567039	-0.747566	-0.825858	-0.799014
LNC_003952	0.269048	0.293015	1.85319	0.855684	-0.798202	-0.824244	-0.824244	-0.824244
LNC_004861	-0.740211	-0.740211	0.878102	2.07193	-0.509177	-0.0438349	-0.740211	-0.176391
LNC_002162	0.440036	0.428803	1.64843	0.94436	-0.837561	-0.769427	-0.927319	-0.927319
LNC_005273	-0.149534	-0.692245	1.09994	1.98563	-0.525154	-0.692245	-0.692245	-0.334149
LNC_000514	-0.735899	0.440691	0.695339	2.02683	-0.21926	-0.735899	-0.735899	-0.735899
LNC_001585	-0.428892	0.539846	1.86812	0.92847	-0.655698	-0.856762	-0.830892	-0.564194
LNC_002125	-0.375606	-0.0692533	0.765898	2.09237	-0.945343	-0.22662	-0.915571	-0.325879
LNC_001550	-0.598022	-0.518764	1.47905	1.7376	-0.305801	-0.598022	-0.598022	-0.598022
LNC_004806	-0.426924	-0.313732	1.23883	1.92667	-0.583439	-0.631468	-0.631468	-0.578472
LNC_001709	-0.783856	-0.634052	1.45471	1.71059	-0.691094	-0.446365	-0.502947	-0.106984
LNC_000046	0.704689	-0.714694	1.23332	1.57591	-0.551941	-0.749225	-0.748831	-0.749225
LNC_006072	-0.828015	-0.59197	1.70248	1.08821	-0.21706	0.578284	-0.868896	-0.86303
LNC_001145	0.670497	-0.303443	1.22276	1.42547	-0.669597	-0.187799	-1.32325	-0.834644
LNC_000537	0.185628	0.517744	1.73863	0.91536	-0.78442	-0.759598	-0.920323	-0.893017
LNC_002448	-1.14457	-0.137502	1.69321	0.767709	-0.70556	-0.516709	-0.829458	0.872881
LNC_004097	-1.18066	0.716197	0.619532	1.64205	-0.643506	0.489077	-0.7491	-0.893597
LNC_000941	-1.20613	-0.273925	1.5036	0.8671	-1.10549	0.505514	-0.830038	0.539377
LNC_002114	-0.526047	0.221673	0.828471	1.20342	-1.47323	1.13833	-0.92398	-0.468638
LNC_002533	-1.10147	0.161098	1.25096	0.618504	-0.438692	1.28757	-1.32629	-0.451692
LNC_007733	-1.044	-0.0511913	1.98092	0.806043	-0.634766	-0.0499415	-0.0446209	-0.962439
LNC_006576	0.274954	0.166493	1.0758	1.74528	-0.790134	-0.680455	-0.880332	-0.911605
LNC_003527	-0.357083	0.304192	1.07428	0.760378	-1.1784	1.14849	-1.51056	-0.241297
LNC_006094	-0.815218	0.114217	1.59669	1.22083	-0.878749	-0.0207516	-1.22873	0.0117148
LNC_003989	0.0311008	0.0782851	1.57682	1.43125	-0.817147	-0.70959	-0.691417	-0.899305
LNC_004244	-0.826906	-0.343302	1.33607	1.78678	-0.50968	-0.562041	-0.798952	-0.0819701
LNC_006682	0.129017	0.0693325	1.07016	1.84588	-0.792653	-0.773258	-0.752672	-0.795804
LNC_004388	-0.122236	-0.110398	1.80789	1.2428	-0.847849	-0.932544	-0.647308	-0.390352
LNC_005446	-0.644533	-0.644533	1.84904	1.21621	0.157417	-0.644533	-0.644533	-0.644533
LNC_004886	0.221876	-0.329899	0.728184	0.721365	-0.915605	0.521422	-1.92838	0.981041
LNC_005663	0.517696	-0.873486	1.6343	1.0579	0.194789	-0.784232	-0.873486	-0.873486
LNC_001164	-0.436496	-0.0472964	1.58748	0.969711	-1.14257	0.541	-1.31276	-0.159065
LNC_003512	-1.27371	-0.641264	1.09022	1.45236	-0.588017	-0.462778	0.925403	-0.502208
LNC_001817	-0.038353	0.931697	1.14235	1.33075	-0.513674	-0.723258	-1.05351	-1.076
LNC_004316	-0.726879	-0.726879	0.695394	0.590712	1.98109	-0.726879	-0.726879	-0.359676
LNC_006725	0.215265	-0.267645	1.43113	1.49386	-1.03468	-0.113171	-0.987919	-0.736837
LNC_006370	-0.0482719	0.477912	1.08648	1.63446	-0.657834	-0.846748	-1.27742	-0.368583
LNC_003305	0.223516	0.116233	1.80341	1.03887	-0.560453	-0.873858	-0.873858	-0.873858
LNC_002116	-0.617978	-0.617978	1.75121	1.42025	-0.0815724	-0.617978	-0.617978	-0.617978
LNC_003581	-0.111365	0.168249	2.06468	0.752774	-0.717129	-0.553527	-0.694302	-0.909384
LNC_001840	-1.35687	-1.09237	0.716187	1.54919	-0.562278	0.807185	0.173374	-0.234426
LNC_003538	-0.215315	0.339823	1.48329	1.39253	-0.463944	-0.371829	-1.11935	-1.0452
LNC_001296	-1.24584	-0.718928	1.10013	1.2077	-0.0890116	0.171601	-1.24584	0.820187
LNC_005985	-0.430387	0.321337	0.784413	2.04048	-0.71569	-0.437613	-0.717291	-0.845246
LNC_006567	-0.901485	-0.736821	2.04717	0.96513	-0.320991	-0.374214	-0.495278	-0.183509
LNC_000160	0.0553472	0.36565	1.12516	1.68052	-0.957258	-0.850697	-0.961019	-0.45771
LNC_001212	-0.105419	-0.915471	0.462798	0.937774	-0.34577	-0.119591	1.61123	-1.52555
LNC_002378	0.16297	-0.203286	2.04463	0.837887	-0.63372	-0.685826	-0.857163	-0.665489
LNC_006622	0.485675	0.639469	1.4498	1.01528	-0.902642	-0.895556	-0.893072	-0.898956
LNC_004882	0.0546352	0.543777	1.28042	1.47467	-0.810028	-0.861894	-1.03355	-0.648037
LNC_004364	-0.418234	-0.5135	1.6445	0.584344	1.19927	-0.832127	-0.832127	-0.832127
LNC_001856	-0.674278	-0.34529	1.33476	0.854368	1.3412	-0.777923	-0.798514	-0.93433
LNC_006602	-0.00912519	0.791886	1.42538	1.19082	-0.803931	-0.998891	-0.848924	-0.74721
LNC_001869	-0.86203	-0.251915	1.20679	1.72826	-0.155242	-0.481271	-1.22193	0.0373345
LNC_002218	0.617654	0.29193	1.26685	1.34795	-0.822681	-0.929732	-0.897038	-0.874936
LNC_001066	-1.1564	-1.1564	1.22631	0.909058	0.535534	0.561317	-1.1564	0.236966
LNC_007425	0.225472	0.156896	0.864982	1.77455	-0.130486	-0.865531	-1.33626	-0.689622
LNC_007824	0.171224	0.202868	1.73695	0.967586	-0.730683	-0.151893	-1.0347	-1.16135
LNC_003343	-0.686144	-0.686144	0.752211	0.842769	1.83574	-0.686144	-0.686144	-0.686144
LNC_007647	0.0885954	-0.509551	1.48316	0.605532	1.19646	-0.954734	-0.954734	-0.954734
LNC_006601	0.0140343	0.615324	1.115	1.57558	-0.839262	-0.546964	-1.07256	-0.861157

## Sheet: Novel lncRNA_cluster 5
Transcript ID	chr_unt	chr_30min	chr_3h	chr_24h	sol_unt	sol_30min	sol_3h	sol_24h
LNC_003700	-0.353553	-0.353553	-0.353553	2.47487	-0.353553	-0.353553	-0.353553	-0.353553
LNC_001206	-0.353553	-0.353553	-0.353553	2.47487	-0.353553	-0.353553	-0.353553	-0.353553
LNC_003797	-0.353553	-0.353553	-0.353553	2.47487	-0.353553	-0.353553	-0.353553	-0.353553
LNC_007876	-0.353553	-0.353553	-0.353553	2.47487	-0.353553	-0.353553	-0.353553	-0.353553
LNC_000060	-0.353553	-0.353553	-0.353553	2.47487	-0.353553	-0.353553	-0.353553	-0.353553
LNC_000053	-0.353553	-0.353553	-0.353553	2.47487	-0.353553	-0.353553	-0.353553	-0.353553
LNC_004750	-0.353553	-0.353553	-0.353553	2.47487	-0.353553	-0.353553	-0.353553	-0.353553
LNC_001811	-0.353553	-0.353553	-0.353553	2.47487	-0.353553	-0.353553	-0.353553	-0.353553
LNC_007434	-0.353553	-0.353553	-0.353553	2.47487	-0.353553	-0.353553	-0.353553	-0.353553
LNC_002838	-0.353553	-0.353553	-0.353553	2.47487	-0.353553	-0.353553	-0.353553	-0.353553
LNC_002596	-0.353553	-0.353553	-0.353553	2.47487	-0.353553	-0.353553	-0.353553	-0.353553
LNC_003297	-0.353553	-0.353553	-0.353553	2.47487	-0.353553	-0.353553	-0.353553	-0.353553
LNC_000175	-0.353553	-0.353553	-0.353553	2.47487	-0.353553	-0.353553	-0.353553	-0.353553
LNC_005062	-0.353553	-0.353553	-0.353553	2.47487	-0.353553	-0.353553	-0.353553	-0.353553
LNC_000812	-0.353553	-0.353553	-0.353553	2.47487	-0.353553	-0.353553	-0.353553	-0.353553
LNC_001596	-0.353553	-0.353553	-0.353553	2.47487	-0.353553	-0.353553	-0.353553	-0.353553
LNC_001357	-0.353553	-0.353553	-0.353553	2.47487	-0.353553	-0.353553	-0.353553	-0.353553
LNC_003875	-0.353553	-0.353553	-0.353553	2.47487	-0.353553	-0.353553	-0.353553	-0.353553
LNC_006889	-0.353553	-0.353553	-0.353553	2.47487	-0.353553	-0.353553	-0.353553	-0.353553
LNC_001842	-0.353553	-0.353553	-0.353553	2.47487	-0.353553	-0.353553	-0.353553	-0.353553
LNC_001181	-0.353553	-0.353553	-0.353553	2.47487	-0.353553	-0.353553	-0.353553	-0.353553
LNC_000793	-0.353553	-0.353553	-0.353553	2.47487	-0.353553	-0.353553	-0.353553	-0.353553
LNC_000270	-0.353553	-0.353553	-0.353553	2.47487	-0.353553	-0.353553	-0.353553	-0.353553
LNC_006909	-0.353553	-0.353553	-0.353553	2.47487	-0.353553	-0.353553	-0.353553	-0.353553
LNC_004697	-0.353553	-0.353553	-0.353553	2.47487	-0.353553	-0.353553	-0.353553	-0.353553
LNC_004618	-0.353553	-0.353553	-0.353553	2.47487	-0.353553	-0.353553	-0.353553	-0.353553
LNC_001626	-0.353553	-0.353553	-0.353553	2.47487	-0.353553	-0.353553	-0.353553	-0.353553
LNC_006552	-0.353553	-0.353553	-0.353553	2.47487	-0.353553	-0.353553	-0.353553	-0.353553
LNC_001635	-0.353553	-0.353553	-0.353553	2.47487	-0.353553	-0.353553	-0.353553	-0.353553
LNC_005780	-0.353553	-0.353553	-0.353553	2.47487	-0.353553	-0.353553	-0.353553	-0.353553
LNC_000691	-0.353553	-0.353553	-0.353553	2.47487	-0.353553	-0.353553	-0.353553	-0.353553
LNC_007438	-0.353553	-0.353553	-0.353553	2.47487	-0.353553	-0.353553	-0.353553	-0.353553
LNC_002400	-0.353553	-0.353553	-0.353553	2.47487	-0.353553	-0.353553	-0.353553	-0.353553
LNC_002684	-0.353553	-0.353553	-0.353553	2.47487	-0.353553	-0.353553	-0.353553	-0.353553
LNC_005661	-0.353553	-0.353553	-0.353553	2.47487	-0.353553	-0.353553	-0.353553	-0.353553
LNC_006627	-0.353553	-0.353553	-0.353553	2.47487	-0.353553	-0.353553	-0.353553	-0.353553
LNC_007010	-0.353553	-0.353553	-0.353553	2.47487	-0.353553	-0.353553	-0.353553	-0.353553
LNC_007724	-0.353553	-0.353553	-0.353553	2.47487	-0.353553	-0.353553	-0.353553	-0.353553
LNC_006734	-0.353553	-0.353553	-0.353553	2.47487	-0.353553	-0.353553	-0.353553	-0.353553
LNC_007799	-0.353553	-0.353553	-0.353553	2.47487	-0.353553	-0.353553	-0.353553	-0.353553
LNC_001413	-0.353553	-0.353553	-0.353553	2.47487	-0.353553	-0.353553	-0.353553	-0.353553
LNC_003595	-0.353553	-0.353553	-0.353553	2.47487	-0.353553	-0.353553	-0.353553	-0.353553
LNC_005775	-0.353553	-0.353553	-0.353553	2.47487	-0.353553	-0.353553	-0.353553	-0.353553
LNC_001440	-0.353553	-0.353553	-0.353553	2.47487	-0.353553	-0.353553	-0.353553	-0.353553
LNC_003903	-0.353553	-0.353553	-0.353553	2.47487	-0.353553	-0.353553	-0.353553	-0.353553
LNC_002066	-0.353553	-0.353553	-0.353553	2.47487	-0.353553	-0.353553	-0.353553	-0.353553
LNC_001124	-0.353553	-0.353553	-0.353553	2.47487	-0.353553	-0.353553	-0.353553	-0.353553
LNC_004801	-0.353553	-0.353553	-0.353553	2.47487	-0.353553	-0.353553	-0.353553	-0.353553
LNC_000489	-0.353553	-0.353553	-0.353553	2.47487	-0.353553	-0.353553	-0.353553	-0.353553
LNC_007654	-0.353553	-0.353553	-0.353553	2.47487	-0.353553	-0.353553	-0.353553	-0.353553
LNC_007430	-0.353553	-0.353553	-0.353553	2.47487	-0.353553	-0.353553	-0.353553	-0.353553
LNC_005286	-0.353553	-0.353553	-0.353553	2.47487	-0.353553	-0.353553	-0.353553	-0.353553
LNC_004357	-0.353553	-0.353553	-0.353553	2.47487	-0.353553	-0.353553	-0.353553	-0.353553
LNC_002794	-0.353553	-0.353553	-0.353553	2.47487	-0.353553	-0.353553	-0.353553	-0.353553
LNC_004673	-0.353553	-0.353553	-0.353553	2.47487	-0.353553	-0.353553	-0.353553	-0.353553
LNC_005141	-0.353553	-0.353553	-0.353553	2.47487	-0.353553	-0.353553	-0.353553	-0.353553
LNC_003096	-0.353553	-0.353553	-0.353553	2.47487	-0.353553	-0.353553	-0.353553	-0.353553
LNC_000602	-0.353553	-0.353553	-0.353553	2.47487	-0.353553	-0.353553	-0.353553	-0.353553
LNC_007735	-0.353553	-0.353553	-0.353553	2.47487	-0.353553	-0.353553	-0.353553	-0.353553
LNC_002583	-0.353553	-0.353553	-0.353553	2.47487	-0.353553	-0.353553	-0.353553	-0.353553
LNC_004562	-0.353553	-0.353553	-0.353553	2.47487	-0.353553	-0.353553	-0.353553	-0.353553
LNC_002487	-0.353553	-0.353553	-0.353553	2.47487	-0.353553	-0.353553	-0.353553	-0.353553
LNC_003617	-0.353553	-0.353553	-0.353553	2.47487	-0.353553	-0.353553	-0.353553	-0.353553
LNC_004235	-0.353553	-0.353553	-0.353553	2.47487	-0.353553	-0.353553	-0.353553	-0.353553
LNC_004818	-0.353553	-0.353553	-0.353553	2.47487	-0.353553	-0.353553	-0.353553	-0.353553
LNC_000055	-0.353553	-0.353553	-0.353553	2.47487	-0.353553	-0.353553	-0.353553	-0.353553
LNC_006767	-0.353553	-0.353553	-0.353553	2.47487	-0.353553	-0.353553	-0.353553	-0.353553
LNC_000926	-0.353553	-0.353553	-0.353553	2.47487	-0.353553	-0.353553	-0.353553	-0.353553
LNC_000036	-0.353553	-0.353553	-0.353553	2.47487	-0.353553	-0.353553	-0.353553	-0.353553
LNC_006273	-0.353553	-0.353553	-0.353553	2.47487	-0.353553	-0.353553	-0.353553	-0.353553
LNC_002696	-0.353553	-0.353553	-0.353553	2.47487	-0.353553	-0.353553	-0.353553	-0.353553
LNC_003766	-0.353553	-0.353553	-0.353553	2.47487	-0.353553	-0.353553	-0.353553	-0.353553
LNC_002564	-0.353553	-0.353553	-0.353553	2.47487	-0.353553	-0.353553	-0.353553	-0.353553
LNC_002965	-0.353553	-0.353553	-0.353553	2.47487	-0.353553	-0.353553	-0.353553	-0.353553
LNC_001984	-0.353553	-0.353553	-0.353553	2.47487	-0.353553	-0.353553	-0.353553	-0.353553
LNC_002063	-0.353553	-0.353553	-0.353553	2.47487	-0.353553	-0.353553	-0.353553	-0.353553
LNC_000938	-0.353553	-0.353553	-0.353553	2.47487	-0.353553	-0.353553	-0.353553	-0.353553
LNC_006675	-0.353553	-0.353553	-0.353553	2.47487	-0.353553	-0.353553	-0.353553	-0.353553
LNC_005497	-0.353553	-0.353553	-0.353553	2.47487	-0.353553	-0.353553	-0.353553	-0.353553
LNC_000306	-0.353553	-0.353553	-0.353553	2.47487	-0.353553	-0.353553	-0.353553	-0.353553
LNC_006730	-0.353553	-0.353553	-0.353553	2.47487	-0.353553	-0.353553	-0.353553	-0.353553
LNC_001597	-0.353553	-0.353553	-0.353553	2.47487	-0.353553	-0.353553	-0.353553	-0.353553
LNC_007857	-0.353553	-0.353553	-0.353553	2.47487	-0.353553	-0.353553	-0.353553	-0.353553
LNC_005659	-0.353553	-0.353553	-0.353553	2.47487	-0.353553	-0.353553	-0.353553	-0.353553
LNC_001294	-0.353553	-0.353553	-0.353553	2.47487	-0.353553	-0.353553	-0.353553	-0.353553
LNC_004734	-0.353553	-0.353553	-0.353553	2.47487	-0.353553	-0.353553	-0.353553	-0.353553
LNC_003242	-0.353553	-0.353553	-0.353553	2.47487	-0.353553	-0.353553	-0.353553	-0.353553
LNC_003178	-0.353553	-0.353553	-0.353553	2.47487	-0.353553	-0.353553	-0.353553	-0.353553
LNC_005442	-0.353553	-0.353553	-0.353553	2.47487	-0.353553	-0.353553	-0.353553	-0.353553
LNC_007669	-0.353553	-0.353553	-0.353553	2.47487	-0.353553	-0.353553	-0.353553	-0.353553
LNC_002581	-0.353553	-0.353553	-0.353553	2.47487	-0.353553	-0.353553	-0.353553	-0.353553
LNC_000742	-0.353553	-0.353553	-0.353553	2.47487	-0.353553	-0.353553	-0.353553	-0.353553
LNC_006261	-0.353553	-0.353553	-0.353553	2.47487	-0.353553	-0.353553	-0.353553	-0.353553
LNC_003478	-0.353553	-0.353553	-0.353553	2.47487	-0.353553	-0.353553	-0.353553	-0.353553
LNC_002951	-0.353553	-0.353553	-0.353553	2.47487	-0.353553	-0.353553	-0.353553	-0.353553
LNC_002577	-0.353553	-0.353553	-0.353553	2.47487	-0.353553	-0.353553	-0.353553	-0.353553
LNC_002568	-0.353553	-0.353553	-0.353553	2.47487	-0.353553	-0.353553	-0.353553	-0.353553
LNC_002908	-0.353553	-0.353553	-0.353553	2.47487	-0.353553	-0.353553	-0.353553	-0.353553
LNC_001386	-0.353553	-0.353553	-0.353553	2.47487	-0.353553	-0.353553	-0.353553	-0.353553
LNC_000834	-0.353553	-0.353553	-0.353553	2.47487	-0.353553	-0.353553	-0.353553	-0.353553
LNC_000746	-0.353553	-0.353553	-0.353553	2.47487	-0.353553	-0.353553	-0.353553	-0.353553
LNC_005231	-0.353553	-0.353553	-0.353553	2.47487	-0.353553	-0.353553	-0.353553	-0.353553
LNC_006277	-0.353553	-0.353553	-0.353553	2.47487	-0.353553	-0.353553	-0.353553	-0.353553
LNC_002386	-0.353553	-0.353553	-0.353553	2.47487	-0.353553	-0.353553	-0.353553	-0.353553
LNC_001378	-0.353553	-0.353553	-0.353553	2.47487	-0.353553	-0.353553	-0.353553	-0.353553
LNC_003156	-0.353553	-0.353553	-0.353553	2.47487	-0.353553	-0.353553	-0.353553	-0.353553
LNC_000420	-0.353553	-0.353553	-0.353553	2.47487	-0.353553	-0.353553	-0.353553	-0.353553
LNC_006274	-0.353553	-0.353553	-0.353553	2.47487	-0.353553	-0.353553	-0.353553	-0.353553
LNC_002405	-0.353553	-0.353553	-0.353553	2.47487	-0.353553	-0.353553	-0.353553	-0.353553
LNC_002694	-0.353553	-0.353553	-0.353553	2.47487	-0.353553	-0.353553	-0.353553	-0.353553
LNC_003327	-0.353553	-0.353553	-0.353553	2.47487	-0.353553	-0.353553	-0.353553	-0.353553
LNC_002261	-0.353553	-0.353553	-0.353553	2.47487	-0.353553	-0.353553	-0.353553	-0.353553
LNC_001929	-0.353553	-0.353553	-0.353553	2.47487	-0.353553	-0.353553	-0.353553	-0.353553
LNC_007573	-0.353553	-0.353553	-0.353553	2.47487	-0.353553	-0.353553	-0.353553	-0.353553
LNC_002057	-0.353553	-0.353553	-0.353553	2.47487	-0.353553	-0.353553	-0.353553	-0.353553
LNC_005027	-0.353553	-0.353553	-0.353553	2.47487	-0.353553	-0.353553	-0.353553	-0.353553
LNC_001156	-0.353553	-0.353553	-0.353553	2.47487	-0.353553	-0.353553	-0.353553	-0.353553
LNC_000880	-0.353553	-0.353553	-0.353553	2.47487	-0.353553	-0.353553	-0.353553	-0.353553
LNC_003250	-0.353553	-0.353553	-0.353553	2.47487	-0.353553	-0.353553	-0.353553	-0.353553
LNC_003085	-0.353553	-0.353553	-0.353553	2.47487	-0.353553	-0.353553	-0.353553	-0.353553
LNC_005198	-0.353553	-0.353553	-0.353553	2.47487	-0.353553	-0.353553	-0.353553	-0.353553
LNC_005402	-0.353553	-0.353553	-0.353553	2.47487	-0.353553	-0.353553	-0.353553	-0.353553
LNC_005418	-0.353553	-0.353553	-0.353553	2.47487	-0.353553	-0.353553	-0.353553	-0.353553
LNC_000069	-0.353553	-0.353553	-0.353553	2.47487	-0.353553	-0.353553	-0.353553	-0.353553
LNC_006078	-0.353553	-0.353553	-0.353553	2.47487	-0.353553	-0.353553	-0.353553	-0.353553
LNC_001551	-0.353553	-0.353553	-0.353553	2.47487	-0.353553	-0.353553	-0.353553	-0.353553
LNC_006227	-0.353553	-0.353553	-0.353553	2.47487	-0.353553	-0.353553	-0.353553	-0.353553
LNC_001723	-0.353553	-0.353553	-0.353553	2.47487	-0.353553	-0.353553	-0.353553	-0.353553
LNC_004142	-0.353553	-0.353553	-0.353553	2.47487	-0.353553	-0.353553	-0.353553	-0.353553
LNC_005333	-0.353553	-0.353553	-0.353553	2.47487	-0.353553	-0.353553	-0.353553	-0.353553
LNC_000609	-0.353553	-0.353553	-0.353553	2.47487	-0.353553	-0.353553	-0.353553	-0.353553
LNC_006052	-0.353553	-0.353553	-0.353553	2.47487	-0.353553	-0.353553	-0.353553	-0.353553
LNC_003052	-0.353553	-0.353553	-0.353553	2.47487	-0.353553	-0.353553	-0.353553	-0.353553
LNC_005445	-0.353553	-0.353553	-0.353553	2.47487	-0.353553	-0.353553	-0.353553	-0.353553
LNC_000513	-0.353553	-0.353553	-0.353553	2.47487	-0.353553	-0.353553	-0.353553	-0.353553
LNC_000529	-0.353553	-0.353553	-0.353553	2.47487	-0.353553	-0.353553	-0.353553	-0.353553
LNC_004081	-0.353553	-0.353553	-0.353553	2.47487	-0.353553	-0.353553	-0.353553	-0.353553
LNC_006597	-0.353553	-0.353553	-0.353553	2.47487	-0.353553	-0.353553	-0.353553	-0.353553
LNC_001670	-0.353553	-0.353553	-0.353553	2.47487	-0.353553	-0.353553	-0.353553	-0.353553
LNC_004043	-0.353553	-0.353553	-0.353553	2.47487	-0.353553	-0.353553	-0.353553	-0.353553
LNC_005668	-0.353553	-0.353553	-0.353553	2.47487	-0.353553	-0.353553	-0.353553	-0.353553
LNC_004850	-0.353553	-0.353553	-0.353553	2.47487	-0.353553	-0.353553	-0.353553	-0.353553
LNC_005664	-0.353553	-0.353553	-0.353553	2.47487	-0.353553	-0.353553	-0.353553	-0.353553
LNC_006836	-0.353553	-0.353553	-0.353553	2.47487	-0.353553	-0.353553	-0.353553	-0.353553
LNC_002495	-0.353553	-0.353553	-0.353553	2.47487	-0.353553	-0.353553	-0.353553	-0.353553
LNC_002391	-0.353553	-0.353553	-0.353553	2.47487	-0.353553	-0.353553	-0.353553	-0.353553
LNC_004294	-0.353553	-0.353553	-0.353553	2.47487	-0.353553	-0.353553	-0.353553	-0.353553
LNC_005123	-0.353553	-0.353553	-0.353553	2.47487	-0.353553	-0.353553	-0.353553	-0.353553
LNC_001694	-0.353553	-0.353553	-0.353553	2.47487	-0.353553	-0.353553	-0.353553	-0.353553
LNC_000379	-0.353553	-0.353553	-0.353553	2.47487	-0.353553	-0.353553	-0.353553	-0.353553
LNC_007814	-0.353553	-0.353553	-0.353553	2.47487	-0.353553	-0.353553	-0.353553	-0.353553
LNC_007825	-0.353553	-0.353553	-0.353553	2.47487	-0.353553	-0.353553	-0.353553	-0.353553
LNC_001196	-0.353553	-0.353553	-0.353553	2.47487	-0.353553	-0.353553	-0.353553	-0.353553
LNC_001927	-0.353553	-0.353553	-0.353553	2.47487	-0.353553	-0.353553	-0.353553	-0.353553
LNC_006208	-0.353553	-0.353553	-0.353553	2.47487	-0.353553	-0.353553	-0.353553	-0.353553
LNC_006645	-0.353553	-0.353553	-0.353553	2.47487	-0.353553	-0.353553	-0.353553	-0.353553
LNC_004467	-0.353553	-0.353553	-0.353553	2.47487	-0.353553	-0.353553	-0.353553	-0.353553
LNC_003850	-0.353553	-0.353553	-0.353553	2.47487	-0.353553	-0.353553	-0.353553	-0.353553
LNC_004733	-0.353553	-0.353553	-0.353553	2.47487	-0.353553	-0.353553	-0.353553	-0.353553
LNC_002260	-0.353553	-0.353553	-0.353553	2.47487	-0.353553	-0.353553	-0.353553	-0.353553
LNC_005101	-0.353553	-0.353553	-0.353553	2.47487	-0.353553	-0.353553	-0.353553	-0.353553
LNC_004780	-0.353553	-0.353553	-0.353553	2.47487	-0.353553	-0.353553	-0.353553	-0.353553
LNC_006732	-0.353553	-0.353553	-0.353553	2.47487	-0.353553	-0.353553	-0.353553	-0.353553
LNC_007949	-0.353553	-0.353553	-0.353553	2.47487	-0.353553	-0.353553	-0.353553	-0.353553
LNC_002251	-0.353553	-0.353553	-0.353553	2.47487	-0.353553	-0.353553	-0.353553	-0.353553
LNC_004650	-0.353553	-0.353553	-0.353553	2.47487	-0.353553	-0.353553	-0.353553	-0.353553
LNC_001437	-0.353553	-0.353553	-0.353553	2.47487	-0.353553	-0.353553	-0.353553	-0.353553
LNC_004087	-0.353553	-0.353553	-0.353553	2.47487	-0.353553	-0.353553	-0.353553	-0.353553
LNC_006736	-0.353553	-0.353553	-0.353553	2.47487	-0.353553	-0.353553	-0.353553	-0.353553
LNC_001692	-0.353553	-0.353553	-0.353553	2.47487	-0.353553	-0.353553	-0.353553	-0.353553
LNC_006893	-0.353553	-0.353553	-0.353553	2.47487	-0.353553	-0.353553	-0.353553	-0.353553
LNC_006654	-0.353553	-0.353553	-0.353553	2.47487	-0.353553	-0.353553	-0.353553	-0.353553
LNC_003813	-0.353553	-0.353553	-0.353553	2.47487	-0.353553	-0.353553	-0.353553	-0.353553
LNC_003639	-0.353553	-0.353553	-0.353553	2.47487	-0.353553	-0.353553	-0.353553	-0.353553
LNC_001886	-0.353553	-0.353553	-0.353553	2.47487	-0.353553	-0.353553	-0.353553	-0.353553
LNC_002699	-0.353553	-0.353553	-0.353553	2.47487	-0.353553	-0.353553	-0.353553	-0.353553
LNC_002979	-0.353553	-0.353553	-0.353553	2.47487	-0.353553	-0.353553	-0.353553	-0.353553
LNC_001931	-0.353553	-0.353553	-0.353553	2.47487	-0.353553	-0.353553	-0.353553	-0.353553
LNC_005964	-0.353553	-0.353553	-0.353553	2.47487	-0.353553	-0.353553	-0.353553	-0.353553
LNC_005660	-0.353553	-0.353553	-0.353553	2.47487	-0.353553	-0.353553	-0.353553	-0.353553
LNC_002060	-0.353553	-0.353553	-0.353553	2.47487	-0.353553	-0.353553	-0.353553	-0.353553
LNC_001418	-0.353553	-0.353553	-0.353553	2.47487	-0.353553	-0.353553	-0.353553	-0.353553
LNC_002845	-0.353553	-0.353553	-0.353553	2.47487	-0.353553	-0.353553	-0.353553	-0.353553
LNC_005034	-0.353553	-0.353553	-0.353553	2.47487	-0.353553	-0.353553	-0.353553	-0.353553
LNC_002920	-0.353553	-0.353553	-0.353553	2.47487	-0.353553	-0.353553	-0.353553	-0.353553
LNC_002833	-0.353553	-0.353553	-0.353553	2.47487	-0.353553	-0.353553	-0.353553	-0.353553
LNC_001396	-0.353553	-0.353553	-0.353553	2.47487	-0.353553	-0.353553	-0.353553	-0.353553
LNC_005776	-0.353553	-0.353553	-0.353553	2.47487	-0.353553	-0.353553	-0.353553	-0.353553
LNC_001839	-0.353553	-0.353553	-0.353553	2.47487	-0.353553	-0.353553	-0.353553	-0.353553
LNC_007877	-0.353553	-0.353553	-0.353553	2.47487	-0.353553	-0.353553	-0.353553	-0.353553
LNC_002950	-0.353553	-0.353553	-0.353553	2.47487	-0.353553	-0.353553	-0.353553	-0.353553
LNC_006810	-0.353553	-0.353553	-0.353553	2.47487	-0.353553	-0.353553	-0.353553	-0.353553
LNC_003619	-0.353553	-0.353553	-0.353553	2.47487	-0.353553	-0.353553	-0.353553	-0.353553
LNC_004017	-0.353553	-0.353553	-0.353553	2.47487	-0.353553	-0.353553	-0.353553	-0.353553
LNC_002071	-0.353553	-0.353553	-0.353553	2.47487	-0.353553	-0.353553	-0.353553	-0.353553
LNC_005079	-0.353553	-0.353553	-0.353553	2.47487	-0.353553	-0.353553	-0.353553	-0.353553
LNC_001548	-0.353553	-0.353553	-0.353553	2.47487	-0.353553	-0.353553	-0.353553	-0.353553
LNC_005967	-0.353553	-0.353553	-0.353553	2.47487	-0.353553	-0.353553	-0.353553	-0.353553
LNC_001851	-0.353553	-0.353553	-0.353553	2.47487	-0.353553	-0.353553	-0.353553	-0.353553
LNC_000044	-0.353553	-0.353553	-0.353553	2.47487	-0.353553	-0.353553	-0.353553	-0.353553
LNC_007593	-0.353553	-0.353553	-0.353553	2.47487	-0.353553	-0.353553	-0.353553	-0.353553
LNC_002532	-0.353553	-0.353553	-0.353553	2.47487	-0.353553	-0.353553	-0.353553	-0.353553
LNC_001438	-0.353553	-0.353553	-0.353553	2.47487	-0.353553	-0.353553	-0.353553	-0.353553
LNC_000351	-0.353553	-0.353553	-0.353553	2.47487	-0.353553	-0.353553	-0.353553	-0.353553
LNC_003211	-0.353553	-0.353553	-0.353553	2.47487	-0.353553	-0.353553	-0.353553	-0.353553
LNC_004491	-0.353553	-0.353553	-0.353553	2.47487	-0.353553	-0.353553	-0.353553	-0.353553
LNC_007021	-0.353553	-0.353553	-0.353553	2.47487	-0.353553	-0.353553	-0.353553	-0.353553
LNC_004083	-0.353553	-0.353553	-0.353553	2.47487	-0.353553	-0.353553	-0.353553	-0.353553
LNC_003129	-0.353553	-0.353553	-0.353553	2.47487	-0.353553	-0.353553	-0.353553	-0.353553
LNC_000538	-0.353553	-0.353553	-0.353553	2.47487	-0.353553	-0.353553	-0.353553	-0.353553
LNC_002482	-0.353553	-0.353553	-0.353553	2.47487	-0.353553	-0.353553	-0.353553	-0.353553
LNC_006595	-0.353553	-0.353553	-0.353553	2.47487	-0.353553	-0.353553	-0.353553	-0.353553
LNC_002603	-0.353553	-0.353553	-0.353553	2.47487	-0.353553	-0.353553	-0.353553	-0.353553
LNC_006269	-0.353553	-0.353553	-0.353553	2.47487	-0.353553	-0.353553	-0.353553	-0.353553
LNC_001970	-0.353553	-0.353553	-0.353553	2.47487	-0.353553	-0.353553	-0.353553	-0.353553
LNC_000882	-0.353553	-0.353553	-0.353553	2.47487	-0.353553	-0.353553	-0.353553	-0.353553
LNC_000950	-0.353553	-0.353553	-0.353553	2.47487	-0.353553	-0.353553	-0.353553	-0.353553
LNC_006228	-0.353553	-0.353553	-0.353553	2.47487	-0.353553	-0.353553	-0.353553	-0.353553
LNC_005290	-0.353553	-0.353553	-0.353553	2.47487	-0.353553	-0.353553	-0.353553	-0.353553
LNC_001368	-0.353553	-0.353553	-0.353553	2.47487	-0.353553	-0.353553	-0.353553	-0.353553
LNC_001810	-0.353553	-0.353553	-0.353553	2.47487	-0.353553	-0.353553	-0.353553	-0.353553
LNC_003496	-0.353553	-0.353553	-0.353553	2.47487	-0.353553	-0.353553	-0.353553	-0.353553
LNC_005226	-0.353553	-0.353553	-0.353553	2.47487	-0.353553	-0.353553	-0.353553	-0.353553
LNC_007361	-0.353553	-0.353553	-0.353553	2.47487	-0.353553	-0.353553	-0.353553	-0.353553
LNC_002028	-0.353553	-0.353553	-0.353553	2.47487	-0.353553	-0.353553	-0.353553	-0.353553
LNC_002896	-0.353553	-0.353553	-0.353553	2.47487	-0.353553	-0.353553	-0.353553	-0.353553
LNC_001399	-0.353553	-0.353553	-0.353553	2.47487	-0.353553	-0.353553	-0.353553	-0.353553
LNC_007420	-0.353553	-0.353553	-0.353553	2.47487	-0.353553	-0.353553	-0.353553	-0.353553
LNC_002106	-0.353553	-0.353553	-0.353553	2.47487	-0.353553	-0.353553	-0.353553	-0.353553
LNC_005467	-0.353553	-0.353553	-0.353553	2.47487	-0.353553	-0.353553	-0.353553	-0.353553
LNC_003904	-0.353553	-0.353553	-0.353553	2.47487	-0.353553	-0.353553	-0.353553	-0.353553
LNC_004342	-0.353553	-0.353553	-0.353553	2.47487	-0.353553	-0.353553	-0.353553	-0.353553
LNC_004578	-0.353553	-0.353553	-0.353553	2.47487	-0.353553	-0.353553	-0.353553	-0.353553
LNC_004681	-0.353553	-0.353553	-0.353553	2.47487	-0.353553	-0.353553	-0.353553	-0.353553
LNC_005875	-0.353553	-0.353553	-0.353553	2.47487	-0.353553	-0.353553	-0.353553	-0.353553
LNC_000810	-0.353553	-0.353553	-0.353553	2.47487	-0.353553	-0.353553	-0.353553	-0.353553
LNC_005057	-0.353553	-0.353553	-0.353553	2.47487	-0.353553	-0.353553	-0.353553	-0.353553
LNC_000971	-0.353553	-0.353553	-0.353553	2.47487	-0.353553	-0.353553	-0.353553	-0.353553
LNC_005634	-0.353553	-0.353553	-0.353553	2.47487	-0.353553	-0.353553	-0.353553	-0.353553
LNC_001448	-0.353553	-0.353553	-0.353553	2.47487	-0.353553	-0.353553	-0.353553	-0.353553
LNC_006307	-0.353553	-0.353553	-0.353553	2.47487	-0.353553	-0.353553	-0.353553	-0.353553
LNC_005050	-0.353553	-0.353553	-0.353553	2.47487	-0.353553	-0.353553	-0.353553	-0.353553
LNC_002763	-0.353553	-0.353553	-0.353553	2.47487	-0.353553	-0.353553	-0.353553	-0.353553
LNC_007340	-0.353553	-0.353553	-0.353553	2.47487	-0.353553	-0.353553	-0.353553	-0.353553
LNC_007132	-0.353553	-0.353553	-0.353553	2.47487	-0.353553	-0.353553	-0.353553	-0.353553
LNC_004392	-0.353553	-0.353553	-0.353553	2.47487	-0.353553	-0.353553	-0.353553	-0.353553
LNC_005117	-0.353553	-0.353553	-0.353553	2.47487	-0.353553	-0.353553	-0.353553	-0.353553
LNC_001668	-0.353553	-0.353553	-0.353553	2.47487	-0.353553	-0.353553	-0.353553	-0.353553
LNC_003641	-0.353553	-0.353553	-0.353553	2.47487	-0.353553	-0.353553	-0.353553	-0.353553
LNC_000045	-0.353553	-0.353553	-0.353553	2.47487	-0.353553	-0.353553	-0.353553	-0.353553
LNC_006616	-0.353553	-0.353553	-0.353553	2.47487	-0.353553	-0.353553	-0.353553	-0.353553
LNC_001532	-0.353553	-0.353553	-0.353553	2.47487	-0.353553	-0.353553	-0.353553	-0.353553
LNC_006580	-0.353553	-0.353553	-0.353553	2.47487	-0.353553	-0.353553	-0.353553	-0.353553
LNC_001836	-0.353553	-0.353553	-0.353553	2.47487	-0.353553	-0.353553	-0.353553	-0.353553
LNC_005342	-0.353553	-0.353553	-0.353553	2.47487	-0.353553	-0.353553	-0.353553	-0.353553
LNC_006199	-0.353553	-0.353553	-0.353553	2.47487	-0.353553	-0.353553	-0.353553	-0.353553
LNC_003673	-0.353553	-0.353553	-0.353553	2.47487	-0.353553	-0.353553	-0.353553	-0.353553
LNC_006323	-0.353553	-0.353553	-0.353553	2.47487	-0.353553	-0.353553	-0.353553	-0.353553
LNC_000138	-0.353553	-0.353553	-0.353553	2.47487	-0.353553	-0.353553	-0.353553	-0.353553
LNC_004420	-0.353553	-0.353553	-0.353553	2.47487	-0.353553	-0.353553	-0.353553	-0.353553
LNC_004511	-0.353553	-0.353553	-0.353553	2.47487	-0.353553	-0.353553	-0.353553	-0.353553
LNC_001433	-0.353553	-0.353553	-0.353553	2.47487	-0.353553	-0.353553	-0.353553	-0.353553
LNC_002604	-0.353553	-0.353553	-0.353553	2.47487	-0.353553	-0.353553	-0.353553	-0.353553
LNC_006671	-0.353553	-0.353553	-0.353553	2.47487	-0.353553	-0.353553	-0.353553	-0.353553
LNC_000666	-0.353553	-0.353553	-0.353553	2.47487	-0.353553	-0.353553	-0.353553	-0.353553
LNC_000947	-0.353553	-0.353553	-0.353553	2.47487	-0.353553	-0.353553	-0.353553	-0.353553
LNC_007792	-0.353553	-0.353553	-0.353553	2.47487	-0.353553	-0.353553	-0.353553	-0.353553
LNC_003262	-0.353553	-0.353553	-0.353553	2.47487	-0.353553	-0.353553	-0.353553	-0.353553
LNC_003260	-0.353553	-0.353553	-0.353553	2.47487	-0.353553	-0.353553	-0.353553	-0.353553
LNC_000135	-0.353553	-0.353553	-0.353553	2.47487	-0.353553	-0.353553	-0.353553	-0.353553
LNC_007456	-0.353553	-0.353553	-0.353553	2.47487	-0.353553	-0.353553	-0.353553	-0.353553
LNC_000499	-0.353553	-0.353553	-0.353553	2.47487	-0.353553	-0.353553	-0.353553	-0.353553
LNC_006382	-0.353553	-0.353553	-0.353553	2.47487	-0.353553	-0.353553	-0.353553	-0.353553
LNC_000023	-0.353553	-0.353553	-0.353553	2.47487	-0.353553	-0.353553	-0.353553	-0.353553
LNC_004807	-0.353553	-0.353553	-0.353553	2.47487	-0.353553	-0.353553	-0.353553	-0.353553
LNC_004245	-0.353553	-0.353553	-0.353553	2.47487	-0.353553	-0.353553	-0.353553	-0.353553
LNC_003823	-0.353553	-0.353553	-0.353553	2.47487	-0.353553	-0.353553	-0.353553	-0.353553
LNC_007562	-0.353553	-0.353553	-0.353553	2.47487	-0.353553	-0.353553	-0.353553	-0.353553
LNC_000577	-0.353553	-0.353553	-0.353553	2.47487	-0.353553	-0.353553	-0.353553	-0.353553
LNC_006701	-0.353553	-0.353553	-0.353553	2.47487	-0.353553	-0.353553	-0.353553	-0.353553
LNC_003962	-0.353553	-0.353553	-0.353553	2.47487	-0.353553	-0.353553	-0.353553	-0.353553
LNC_006031	-0.353553	-0.353553	-0.353553	2.47487	-0.353553	-0.353553	-0.353553	-0.353553
LNC_007891	-0.353553	-0.353553	-0.353553	2.47487	-0.353553	-0.353553	-0.353553	-0.353553
LNC_002355	-0.353553	-0.353553	-0.353553	2.47487	-0.353553	-0.353553	-0.353553	-0.353553
LNC_002627	-0.353553	-0.353553	-0.353553	2.47487	-0.353553	-0.353553	-0.353553	-0.353553
LNC_003122	-0.353553	-0.353553	-0.353553	2.47487	-0.353553	-0.353553	-0.353553	-0.353553
LNC_005667	-0.353553	-0.353553	-0.353553	2.47487	-0.353553	-0.353553	-0.353553	-0.353553
LNC_005602	-0.353553	-0.353553	-0.353553	2.47487	-0.353553	-0.353553	-0.353553	-0.353553
LNC_002395	-0.353553	-0.353553	-0.353553	2.47487	-0.353553	-0.353553	-0.353553	-0.353553
LNC_006084	-0.353553	-0.353553	-0.353553	2.47487	-0.353553	-0.353553	-0.353553	-0.353553
LNC_003243	-0.353553	-0.353553	-0.353553	2.47487	-0.353553	-0.353553	-0.353553	-0.353553
LNC_005750	-0.353553	-0.353553	-0.353553	2.47487	-0.353553	-0.353553	-0.353553	-0.353553
LNC_005362	-0.353553	-0.353553	-0.353553	2.47487	-0.353553	-0.353553	-0.353553	-0.353553
LNC_005047	-0.353553	-0.353553	-0.353553	2.47487	-0.353553	-0.353553	-0.353553	-0.353553
LNC_002817	-0.353553	-0.353553	-0.353553	2.47487	-0.353553	-0.353553	-0.353553	-0.353553
LNC_007053	-0.353553	-0.353553	-0.353553	2.47487	-0.353553	-0.353553	-0.353553	-0.353553
LNC_005075	-0.353553	-0.353553	-0.353553	2.47487	-0.353553	-0.353553	-0.353553	-0.353553
LNC_004375	-0.353553	-0.353553	-0.353553	2.47487	-0.353553	-0.353553	-0.353553	-0.353553
LNC_002501	-0.353553	-0.353553	-0.353553	2.47487	-0.353553	-0.353553	-0.353553	-0.353553
LNC_003098	-0.353553	-0.353553	-0.353553	2.47487	-0.353553	-0.353553	-0.353553	-0.353553
LNC_003468	-0.353553	-0.353553	-0.353553	2.47487	-0.353553	-0.353553	-0.353553	-0.353553
LNC_007448	-0.353553	-0.353553	-0.353553	2.47487	-0.353553	-0.353553	-0.353553	-0.353553
LNC_006083	-0.353553	-0.353553	-0.353553	2.47487	-0.353553	-0.353553	-0.353553	-0.353553
LNC_003497	-0.353553	-0.353553	-0.353553	2.47487	-0.353553	-0.353553	-0.353553	-0.353553
LNC_003918	-0.353553	-0.353553	-0.353553	2.47487	-0.353553	-0.353553	-0.353553	-0.353553
LNC_004804	-0.353664	-0.353664	-0.352892	2.47487	-0.353664	-0.353664	-0.353664	-0.353664
LNC_000342	-0.354322	-0.354322	-0.34894	2.47487	-0.354322	-0.354322	-0.354322	-0.354322
LNC_002127	-0.48131	-0.48131	0.59535	2.29251	-0.48131	-0.48131	-0.48131	-0.48131
LNC_002910	-0.386825	-0.386825	-0.145053	2.466	-0.386825	-0.386825	-0.386825	-0.386825
LNC_006571	-0.405652	-0.405652	-0.0180968	2.45201	-0.405652	-0.405652	-0.405652	-0.405652
LNC_004153	-0.441984	-0.441984	0.250868	2.40103	-0.441984	-0.441984	-0.441984	-0.441984
LNC_004530	-0.399613	-0.399613	-0.0596153	2.4573	-0.399613	-0.399613	-0.399613	-0.399613
LNC_002847	-0.498551	-0.498551	0.776369	2.21493	-0.498551	-0.498551	-0.498551	-0.498551
LNC_007006	-0.389131	-0.389131	-0.129882	2.46467	-0.389131	-0.389131	-0.389131	-0.389131
LNC_007359	-0.427351	-0.427351	0.138179	2.42593	-0.427351	-0.427351	-0.427351	-0.427351
LNC_000964	-0.374745	-0.374745	-0.222907	2.47138	-0.374745	-0.374745	-0.374745	-0.374745
LNC_007572	-0.395941	-0.395941	-0.0844866	2.46013	-0.395941	-0.395941	-0.395941	-0.395941
LNC_001180	-0.375067	-0.375067	-0.220869	2.47127	-0.375067	-0.375067	-0.375067	-0.375067
LNC_000572	-0.400389	-0.400389	-0.0543251	2.45666	-0.400389	-0.400389	-0.400389	-0.400389
LNC_003349	-0.493923	-0.493923	0.725148	2.23839	-0.493923	-0.493923	-0.493923	-0.493923
LNC_004449	-0.376763	-0.376763	-0.210081	2.47066	-0.376763	-0.376763	-0.376763	-0.376763
LNC_003363	-0.411024	-0.411024	0.01952	2.44662	-0.411024	-0.411024	-0.411024	-0.411024
LNC_005735	-0.413865	-0.413865	0.0396853	2.44351	-0.413865	-0.413865	-0.413865	-0.413865
LNC_005066	-0.475338	-0.475338	0.537957	2.31407	-0.475338	-0.475338	-0.475338	-0.475338
LNC_004627	-0.368525	-0.368525	-0.262003	2.47315	-0.368525	-0.368525	-0.368525	-0.368525
LNC_005965	-0.412892	-0.412892	0.0327548	2.4446	-0.412892	-0.412892	-0.412892	-0.412892
LNC_002359	-0.464013	-0.464013	0.434798	2.34928	-0.464013	-0.464013	-0.464013	-0.464013
LNC_006668	-0.396698	-0.396698	-0.0793808	2.45957	-0.396698	-0.396698	-0.396698	-0.396698
LNC_001850	-0.379303	-0.379303	-0.193838	2.46966	-0.379303	-0.379303	-0.379303	-0.379303
LNC_001755	-0.475465	-0.475465	0.539156	2.31364	-0.475465	-0.475465	-0.475465	-0.475465
LNC_001214	-0.491856	-0.491856	0.702959	2.24818	-0.491856	-0.491856	-0.491856	-0.491856
LNC_004288	-0.395927	-0.395927	-0.0845801	2.46014	-0.395927	-0.395927	-0.395927	-0.395927
LNC_003196	-0.396624	-0.396624	-0.0798778	2.45962	-0.396624	-0.396624	-0.396624	-0.396624
LNC_005417	-0.486008	-0.486008	0.642208	2.27384	-0.486008	-0.486008	-0.486008	-0.486008
LNC_006366	-0.425728	-0.425728	0.126071	2.4283	-0.425728	-0.425728	-0.425728	-0.425728
LNC_000176	-0.430892	-0.430892	0.164852	2.4205	-0.430892	-0.430892	-0.430892	-0.430892
LNC_002605	-0.367037	-0.367037	-0.271262	2.47348	-0.367037	-0.367037	-0.367037	-0.367037
LNC_004839	-0.421864	-0.421864	0.0975269	2.43365	-0.421864	-0.421864	-0.421864	-0.421864
LNC_001154	-0.452758	-0.452758	0.33841	2.37814	-0.452758	-0.452758	-0.452758	-0.452758
LNC_003879	-0.430486	-0.430486	0.161774	2.42114	-0.430486	-0.430486	-0.430486	-0.430486
LNC_006748	-0.405643	-0.405643	-0.0181569	2.45202	-0.405643	-0.405643	-0.405643	-0.405643
LNC_004569	-0.485223	-0.485223	0.634261	2.27707	-0.485223	-0.485223	-0.485223	-0.485223
LNC_005966	-0.402987	-0.402987	-0.0365212	2.45444	-0.402987	-0.402987	-0.402987	-0.402987
LNC_002938	-0.468347	-0.468347	0.473474	2.33661	-0.468347	-0.468347	-0.468347	-0.468347
LNC_003635	-0.390723	-0.390723	-0.119352	2.46369	-0.390723	-0.390723	-0.390723	-0.390723
LNC_000710	-0.394039	-0.394039	-0.0972573	2.46149	-0.394039	-0.394039	-0.394039	-0.394039
LNC_006490	-0.475515	-0.475515	0.539624	2.31346	-0.475515	-0.475515	-0.475515	-0.475515
LNC_006952	-0.424703	-0.424703	0.118455	2.42976	-0.424703	-0.424703	-0.424703	-0.424703
LNC_000587	-0.429531	-0.429531	0.154557	2.42263	-0.429531	-0.429531	-0.429531	-0.429531
LNC_000679	-0.438621	-0.438621	0.224379	2.40735	-0.438621	-0.438621	-0.438621	-0.438621
LNC_002424	-0.491728	-0.491728	0.701591	2.24878	-0.491728	-0.491728	-0.491728	-0.491728
LNC_006435	-0.404202	-0.404202	-0.0281373	2.45335	-0.404202	-0.404202	-0.404202	-0.404202
LNC_006553	-0.405717	-0.405717	-0.0176441	2.45195	-0.405717	-0.405717	-0.405717	-0.405717
LNC_006619	-0.433895	-0.433895	0.187764	2.41561	-0.433895	-0.433895	-0.433895	-0.433895
LNC_000748	-0.452036	-0.452036	0.33241	2.37981	-0.452036	-0.452036	-0.452036	-0.452036
LNC_004292	-0.472027	-0.472027	0.507078	2.32508	-0.472027	-0.472027	-0.472027	-0.472027
LNC_001159	-0.49417	-0.49417	0.72782	2.2372	-0.49417	-0.49417	-0.49417	-0.49417
LNC_003852	-0.475597	-0.475597	0.540401	2.31318	-0.475597	-0.475597	-0.475597	-0.475597
LNC_004939	-0.458489	-0.458489	0.386801	2.36413	-0.458489	-0.458489	-0.458489	-0.458489
LNC_005348	-0.495007	-0.495007	0.736951	2.23309	-0.495007	-0.495007	-0.495007	-0.495007
LNC_004274	-0.416075	-0.416075	0.0555049	2.44094	-0.416075	-0.416075	-0.416075	-0.416075
LNC_006899	-0.456888	-0.456888	0.373147	2.36818	-0.456888	-0.456888	-0.456888	-0.456888
LNC_007789	-0.48983	-0.48983	0.681584	2.2574	-0.48983	-0.48983	-0.48983	-0.48983
LNC_007769	-0.428404	-0.428404	0.146071	2.42435	-0.428404	-0.428404	-0.428404	-0.428404
LNC_000641	-0.481703	-0.481703	0.599213	2.29101	-0.481703	-0.481703	-0.481703	-0.481703
LNC_000722	-0.493601	-0.493601	0.721658	2.23995	-0.493601	-0.493601	-0.493601	-0.493601
LNC_005048	-0.477389	-0.477389	0.557409	2.30692	-0.477389	-0.477389	-0.477389	-0.477389
LNC_001373	-0.498493	-0.498493	0.775712	2.21524	-0.498493	-0.498493	-0.498493	-0.498493
LNC_003557	-0.460385	-0.460385	0.403121	2.35919	-0.460385	-0.460385	-0.460385	-0.460385
LNC_000877	-0.393544	-0.393544	-0.10057	2.46183	-0.393544	-0.393544	-0.393544	-0.393544
LNC_001179	-0.456447	-0.456447	0.369403	2.36928	-0.456447	-0.456447	-0.456447	-0.456447
LNC_001571	-0.466636	-0.466636	0.458093	2.34172	-0.466636	-0.466636	-0.466636	-0.466636
LNC_006609	-0.475615	-0.475615	0.54057	2.31312	-0.475615	-0.475615	-0.475615	-0.475615
LNC_006029	-0.411322	-0.411322	0.0216276	2.44631	-0.411322	-0.411322	-0.411322	-0.411322
LNC_001157	-0.449502	-0.449502	0.311503	2.38551	-0.449502	-0.449502	-0.449502	-0.449502
LNC_004275	-0.436086	-0.436086	0.204654	2.41186	-0.436086	-0.436086	-0.436086	-0.436086
LNC_005030	-0.494109	-0.494109	0.727159	2.23749	-0.494109	-0.494109	-0.494109	-0.494109
LNC_003292	-0.434289	-0.434289	0.190788	2.41495	-0.434289	-0.434289	-0.434289	-0.434289
LNC_006089	-0.450288	-0.450288	0.317961	2.38377	-0.450288	-0.450288	-0.450288	-0.450288
LNC_002425	-0.426576	0.132385	-0.426576	2.42707	-0.426576	-0.426576	-0.426576	-0.426576
LNC_000370	-0.442294	-0.266687	0.0390514	2.43911	-0.442294	-0.442294	-0.442294	-0.442294
LNC_000180	-0.423501	0.109568	-0.423501	2.43144	-0.423501	-0.423501	-0.423501	-0.423501
LNC_006188	-0.378332	-0.298039	-0.283212	2.47291	-0.378332	-0.378332	-0.378332	-0.378332
LNC_001816	-0.372329	-0.287094	-0.324895	2.47364	-0.372329	-0.372329	-0.372329	-0.372329
LNC_006254	-0.421112	-0.106415	-0.245971	2.45795	-0.421112	-0.421112	-0.421112	-0.421112
LNC_003322	-0.388448	-0.134388	-0.388448	2.46507	-0.388448	-0.388448	-0.388448	-0.388448
LNC_001947	-0.489921	-0.00896093	0.0508227	2.40774	-0.489921	-0.489921	-0.489921	-0.489921
LNC_007348	-0.426228	-0.261405	-0.0609453	2.45349	-0.426228	-0.426228	-0.426228	-0.426228
LNC_006964	-0.428044	0.143369	-0.428044	2.42489	-0.428044	-0.428044	-0.428044	-0.428044
LNC_000321	-0.378017	-0.202079	-0.378017	2.47018	-0.378017	-0.378017	-0.378017	-0.378017
LNC_004210	-0.381174	-0.181798	-0.381174	2.46884	-0.381174	-0.381174	-0.381174	-0.381174
LNC_006021	-0.527993	-0.186071	0.52469	2.30135	-0.527993	-0.527993	-0.527993	-0.527993
LNC_004239	-0.540472	0.574598	-0.14971	2.27747	-0.540472	-0.540472	-0.540472	-0.540472
LNC_004111	-0.370352	-0.25059	-0.370352	2.4727	-0.370352	-0.370352	-0.370352	-0.370352
LNC_003168	-0.386533	-0.146965	-0.386533	2.46616	-0.386533	-0.386533	-0.386533	-0.386533
LNC_000671	-0.497007	0.074215	0.0109694	2.39985	-0.497007	-0.497007	-0.497007	-0.497007
LNC_004082	-0.425684	-0.176784	-0.152335	2.45754	-0.425684	-0.425684	-0.425684	-0.425684
LNC_000016	-0.39525	-0.328083	-0.162419	2.46675	-0.39525	-0.39525	-0.39525	-0.39525
LNC_001152	-0.496246	0.750576	-0.496246	2.2269	-0.496246	-0.496246	-0.496246	-0.496246
LNC_006493	-0.394053	-0.0971651	-0.394053	2.46148	-0.394053	-0.394053	-0.394053	-0.394053
LNC_004867	-0.535679	-0.0709079	0.431023	2.31828	-0.535679	-0.535679	-0.535679	-0.535679
LNC_004962	-0.487158	0.218433	-0.177274	2.39463	-0.487158	-0.487158	-0.487158	-0.487158
LNC_004591	-0.593149	0.0954616	0.689322	2.18096	-0.593149	-0.593149	-0.593149	-0.593149
LNC_000226	-0.478989	0.572767	-0.478989	2.30116	-0.478989	-0.478989	-0.478989	-0.478989
LNC_006764	-0.420313	0.0861862	-0.420313	2.43569	-0.420313	-0.420313	-0.420313	-0.420313
LNC_005046	-0.455161	-0.291617	0.147208	2.42021	-0.455161	-0.455161	-0.455161	-0.455161
LNC_001969	-0.438349	0.222254	-0.438349	2.40784	-0.438349	-0.438349	-0.438349	-0.438349
LNC_003312	-0.424491	0.116891	-0.424491	2.43006	-0.424491	-0.424491	-0.424491	-0.424491
LNC_003348	-0.426576	0.132385	-0.426576	2.42707	-0.426576	-0.426576	-0.426576	-0.426576
LNC_004789	-0.56041	-0.0231559	0.564584	2.26062	-0.56041	-0.56041	-0.56041	-0.56041
LNC_007401	-0.651257	0.662028	0.563655	2.0306	-0.651257	-0.651257	-0.651257	-0.651257
LNC_001155	-0.538877	-0.0489393	0.427536	2.31579	-0.538877	-0.538877	-0.538877	-0.538877
LNC_002966	-0.601148	0.197844	0.625546	2.18235	-0.601148	-0.601148	-0.601148	-0.601148
LNC_003179	-0.517082	0.660039	-0.336152	2.26152	-0.517082	-0.517082	-0.517082	-0.517082
LNC_006508	-0.419427	0.0797309	-0.419427	2.43683	-0.419427	-0.419427	-0.419427	-0.419427
LNC_001287	-0.59611	0.207472	0.569461	2.20362	-0.59611	-0.59611	-0.59611	-0.59611
LNC_007567	-0.501646	0.811963	-0.501646	2.19791	-0.501646	-0.501646	-0.501646	-0.501646
LNC_001640	-0.504233	0.842632	-0.504233	2.18277	-0.504233	-0.504233	-0.504233	-0.504233
LNC_004566	-0.597721	0.323584	0.449966	2.21506	-0.597721	-0.597721	-0.597721	-0.597721
LNC_000789	-0.480424	0.586688	-0.480424	2.29586	-0.480424	-0.480424	-0.480424	-0.480424
LNC_001447	-0.553062	0.345232	0.109349	2.31073	-0.553062	-0.553062	-0.553062	-0.553062
LNC_000088	-0.469895	0.487519	-0.469895	2.33185	-0.469895	-0.469895	-0.469895	-0.469895
LNC_001998	-0.390392	-0.121543	-0.390392	2.4639	-0.390392	-0.390392	-0.390392	-0.390392
LNC_005158	-0.506747	-0.157815	0.328691	2.36286	-0.506747	-0.506747	-0.506747	-0.506747
LNC_001808	-0.460638	0.405312	-0.460638	2.35852	-0.460638	-0.460638	-0.460638	-0.460638
LNC_003643	-0.571035	0.4987	0.0955511	2.26092	-0.571035	-0.571035	-0.571035	-0.571035
LNC_002682	-0.595399	0.679852	0.117342	2.1798	-0.595399	-0.595399	-0.595399	-0.595399
LNC_004408	-0.480329	0.585759	-0.480329	2.29621	-0.480329	-0.480329	-0.480329	-0.480329
LNC_004717	-0.353508	-0.353561	-0.353561	2.47487	-0.353561	-0.353561	-0.353561	-0.353561
LNC_002521	-0.295169	-0.363167	-0.363167	2.47417	-0.363167	-0.363167	-0.363167	-0.363167
LNC_002128	-0.340944	-0.355649	-0.355649	2.47484	-0.355649	-0.355649	-0.355649	-0.355649
LNC_003308	-0.149027	-0.386218	-0.386218	2.46633	-0.386218	-0.386218	-0.386218	-0.386218
LNC_007770	-0.201321	-0.378135	-0.378135	2.47013	-0.378135	-0.378135	-0.378135	-0.378135
LNC_002256	0.106297	-0.423057	-0.423057	2.43204	-0.423057	-0.423057	-0.423057	-0.423057
LNC_006647	-0.304423	-0.361659	-0.361659	2.47438	-0.361659	-0.361659	-0.361659	-0.361659
LNC_006105	-0.062337	-0.50221	0.185813	2.38757	-0.50221	-0.50221	-0.50221	-0.50221
LNC_001922	-0.31554	-0.491765	0.42731	2.34706	-0.491765	-0.491765	-0.491765	-0.491765
LNC_003787	-0.398138	-0.00969931	-0.222253	2.44336	-0.453318	-0.453318	-0.453318	-0.453318
LNC_004644	-0.325745	-0.469906	0.286139	2.38913	-0.469906	-0.469906	-0.469906	-0.469906
LNC_000836	0.179795	-0.494855	-0.0999444	2.39443	-0.494855	-0.494855	-0.494855	-0.494855
LNC_003509	-0.309074	-0.242661	0.327842	2.36479	-0.535225	-0.535225	-0.535225	-0.535225
LNC_001691	-0.389913	-0.405543	-0.0368138	2.45444	-0.405543	-0.405543	-0.405543	-0.405543
LNC_005879	-0.366101	-0.362154	0.0588792	2.43895	-0.442395	-0.442395	-0.442395	-0.442395
LNC_002053	0.10838	-0.42334	-0.42334	2.43166	-0.42334	-0.42334	-0.42334	-0.42334
LNC_001599	-0.426347	-0.472917	0.445378	2.34555	-0.472917	-0.472917	-0.472917	-0.472917
LNC_001818	-0.244244	-0.371363	-0.371363	2.47242	-0.371363	-0.371363	-0.371363	-0.371363
LNC_001560	0.197341	-0.109563	0.144565	2.30595	-0.634574	-0.634574	-0.634574	-0.634574
LNC_006099	-0.334664	-0.175083	-0.322015	2.46684	-0.408769	-0.408769	-0.408769	-0.408769
LNC_006839	-0.396679	-0.510367	0.701792	2.24672	-0.510367	-0.510367	-0.510367	-0.510367
LNC_000925	-0.295708	-0.375379	-0.300764	2.47337	-0.375379	-0.375379	-0.375379	-0.375379
LNC_004018	-0.155147	-0.385281	-0.385281	2.46684	-0.385281	-0.385281	-0.385281	-0.385281
LNC_005332	0.109298	-0.423464	-0.423464	2.43149	-0.423464	-0.423464	-0.423464	-0.423464
LNC_005749	-0.359985	-0.374653	-0.238898	2.47215	-0.374653	-0.374653	-0.374653	-0.374653
LNC_006429	-0.279516	-0.365705	-0.365705	2.47375	-0.365705	-0.365705	-0.365705	-0.365705
LNC_003126	-0.280278	0.596581	-0.519938	2.28339	-0.519938	-0.519938	-0.519938	-0.519938
LNC_005503	-0.23594	-0.540808	0.708338	2.23164	-0.540808	-0.540808	-0.540808	-0.540808
LNC_000459	-0.263217	-0.465765	0.705312	2.23475	-0.55277	-0.55277	-0.55277	-0.55277
LNC_003712	-0.296131	-0.332059	-0.0545478	2.45272	-0.442496	-0.442496	-0.442496	-0.442496
LNC_000946	-0.205719	-0.321861	-0.388434	2.46975	-0.388434	-0.388434	-0.388434	-0.388434
LNC_004757	0.0910259	-0.420976	-0.420976	2.43483	-0.420976	-0.420976	-0.420976	-0.420976
LNC_003099	-0.321566	-0.35885	-0.35885	2.47466	-0.35885	-0.35885	-0.35885	-0.35885
LNC_004397	0.405811	-0.528481	-0.0172243	2.3174	-0.544377	-0.544377	-0.544377	-0.544377
LNC_005007	0.418752	-0.548568	0.0176415	2.30645	-0.548568	-0.548568	-0.548568	-0.548568
LNC_000524	-0.372559	0.435718	-0.134274	2.32114	-0.562505	-0.562505	-0.562505	-0.562505
LNC_007589	0.10822	-0.284145	0.420783	2.26939	-0.628562	-0.628562	-0.628562	-0.628562
LNC_002339	-0.336128	-0.471573	0.311066	2.38293	-0.471573	-0.471573	-0.471573	-0.471573
LNC_007124	-0.102376	-0.183851	-0.433338	2.45292	-0.433338	-0.433338	-0.433338	-0.433338
LNC_001644	-0.235799	-0.453482	0.071953	2.43125	-0.453482	-0.453482	-0.453482	-0.453482
LNC_007839	-0.0658904	-0.398691	-0.398691	2.45803	-0.398691	-0.398691	-0.398691	-0.398691
LNC_001877	-0.306835	-0.394407	-0.18937	2.46824	-0.394407	-0.394407	-0.394407	-0.394407
LNC_007609	-0.0111437	-0.433365	-0.269151	2.44712	-0.433365	-0.433365	-0.433365	-0.433365
LNC_004402	-0.189495	-0.379979	-0.379979	2.46937	-0.379979	-0.379979	-0.379979	-0.379979
LNC_002993	-0.203544	0.0726598	0.717734	2.13993	-0.681696	-0.681696	-0.681696	-0.681696
LNC_004400	-0.23283	-0.373176	-0.373176	2.47189	-0.373176	-0.373176	-0.373176	-0.373176
LNC_001261	-0.106316	-0.392683	-0.392683	2.46242	-0.392683	-0.392683	-0.392683	-0.392683
LNC_004336	-0.10565	-0.0853777	-0.450361	2.44283	-0.450361	-0.450361	-0.450361	-0.450361
LNC_002403	-0.352058	0.242897	0.206779	2.30812	-0.601434	-0.601434	-0.601434	-0.601434
LNC_004252	-0.256432	-0.369418	-0.369418	2.47294	-0.369418	-0.369418	-0.369418	-0.369418
LNC_004404	-0.173807	-0.401842	-0.283196	2.46621	-0.401842	-0.401842	-0.401842	-0.401842
LNC_002720	-0.0807227	-0.396499	-0.396499	2.45972	-0.396499	-0.396499	-0.396499	-0.396499
LNC_006091	-0.0538219	-0.400463	-0.400463	2.4566	-0.400463	-0.400463	-0.400463	-0.400463
LNC_006549	-0.276398	-0.295443	-0.312111	2.47159	-0.39691	-0.39691	-0.39691	-0.39691
LNC_007356	-0.196831	-0.421338	-0.156009	2.45953	-0.421338	-0.421338	-0.421338	-0.421338
LNC_003611	-0.134065	0.725477	-0.11128	2.16622	-0.661589	-0.661589	-0.661589	-0.661589
LNC_004198	-0.212652	-0.317409	-0.199263	2.4624	-0.43327	-0.43327	-0.43327	-0.43327
LNC_007878	0.492585	-0.56392	0.0544898	2.27252	-0.56392	-0.56392	-0.56392	-0.56392
LNC_004199	-0.336989	0.222477	0.195671	2.31569	-0.599213	-0.599213	-0.599213	-0.599213
LNC_003342	-0.181676	-0.381193	-0.381193	2.46883	-0.381193	-0.381193	-0.381193	-0.381193
LNC_002318	-0.136281	-0.479969	0.124905	2.41122	-0.479969	-0.479969	-0.479969	-0.479969
LNC_001924	-0.411424	-0.472965	0.424154	2.35209	-0.472965	-0.472965	-0.472965	-0.472965
LNC_004711	0.0108194	-0.40979	-0.40979	2.44792	-0.40979	-0.40979	-0.40979	-0.40979
LNC_006824	-0.104559	-0.392947	-0.392947	2.46224	-0.392947	-0.392947	-0.392947	-0.392947
LNC_001524	0.00353919	-0.408753	-0.408753	2.44898	-0.408753	-0.408753	-0.408753	-0.408753
LNC_004523	0.118886	-0.575397	0.50529	2.25281	-0.575397	-0.575397	-0.575397	-0.575397
LNC_003034	-0.21054	-0.172467	-0.307109	2.45946	-0.442337	-0.442337	-0.442337	-0.442337
LNC_007031	-0.120572	-0.405181	-0.169799	2.45353	-0.439496	-0.439496	-0.439496	-0.439496
LNC_003457	0.48449	-0.469562	-0.469562	2.33288	-0.469562	-0.469562	-0.469562	-0.469562
LNC_004403	-0.151959	-0.38577	-0.38577	2.46658	-0.38577	-0.38577	-0.38577	-0.38577
LNC_002836	0.306334	-0.448871	-0.448871	2.38689	-0.448871	-0.448871	-0.448871	-0.448871
LNC_000373	0.308791	-0.479853	-0.290484	2.38096	-0.479853	-0.479853	-0.479853	-0.479853
LNC_002651	-0.265203	-0.372172	0.173141	2.41113	-0.486725	-0.486725	-0.486725	-0.486725
LNC_001400	-0.365842	-0.0281259	0.61282	2.23311	-0.612991	-0.612991	-0.612991	-0.612991
LNC_000796	-0.33003	-0.441881	0.457399	2.33743	-0.505728	-0.505728	-0.505728	-0.505728
LNC_004193	-0.107063	-0.402804	-0.340845	2.46193	-0.402804	-0.402804	-0.402804	-0.402804
LNC_003167	-0.169412	-0.531715	0.531117	2.29687	-0.531715	-0.531715	-0.531715	-0.531715
LNC_007605	0.199572	-0.435429	-0.435429	2.413	-0.435429	-0.435429	-0.435429	-0.435429
LNC_004080	0.183022	-0.433276	-0.433276	2.41664	-0.433276	-0.433276	-0.433276	-0.433276
LNC_000386	-0.162618	-0.410295	-0.249558	2.46365	-0.410295	-0.410295	-0.410295	-0.410295
LNC_001904	-0.238388	0.247387	-0.0736383	2.35826	-0.573404	-0.573404	-0.573404	-0.573404
LNC_007576	-0.18924	0.477344	-0.521392	2.31885	-0.521392	-0.521392	-0.521392	-0.521392
LNC_004194	-0.0613622	-0.412559	-0.332409	2.45657	-0.412559	-0.412559	-0.412559	-0.412559
LNC_000885	-0.0209554	-0.286909	0.298405	2.3391	-0.58241	-0.58241	-0.58241	-0.58241
LNC_001748	0.110462	-0.423622	-0.423622	2.43127	-0.423622	-0.423622	-0.423622	-0.423622
LNC_004616	0.33996	-0.452944	-0.452944	2.3777	-0.452944	-0.452944	-0.452944	-0.452944
LNC_000714	-0.34854	0.0781945	-0.0487903	2.40471	-0.521393	-0.521393	-0.521393	-0.521393
LNC_002909	0.117459	-0.479855	-0.130222	2.41204	-0.479855	-0.479855	-0.479855	-0.479855
LNC_003883	-0.139509	0.603364	-0.10593	2.22269	-0.645155	-0.645155	-0.645155	-0.645155
LNC_006680	0.300945	-0.537815	0.0513404	2.33679	-0.537815	-0.537815	-0.537815	-0.537815
LNC_006082	-0.0846197	-0.395921	-0.395921	2.46015	-0.395921	-0.395921	-0.395921	-0.395921
LNC_005326	0.391674	-0.0068968	-0.54099	2.32017	-0.54099	-0.54099	-0.54099	-0.54099
LNC_005111	-0.0760027	-0.457888	-0.0719208	2.43736	-0.457888	-0.457888	-0.457888	-0.457888
LNC_004197	-0.10138	-0.325821	-0.315001	2.45914	-0.429234	-0.429234	-0.429234	-0.429234
LNC_000098	0.394733	-0.583172	0.269173	2.25195	-0.583172	-0.583172	-0.583172	-0.583172
LNC_001963	-0.00207772	0.616168	-0.232531	2.21055	-0.648026	-0.648026	-0.648026	-0.648026
LNC_003570	0.0403881	-0.0865584	-0.035833	2.38085	-0.57471	-0.57471	-0.57471	-0.57471
LNC_000238	0.407831	-0.460929	-0.460929	2.35774	-0.460929	-0.460929	-0.460929	-0.460929
LNC_007760	0.448429	-0.526513	-0.138301	2.32244	-0.526513	-0.526513	-0.526513	-0.526513
LNC_001636	0.0602738	0.285149	-0.418582	2.33649	-0.565833	-0.565833	-0.565833	-0.565833
LNC_006967	-0.00538338	-0.407478	-0.407478	2.45025	-0.407478	-0.407478	-0.407478	-0.407478
LNC_004401	0.0882233	-0.420592	-0.420592	2.43533	-0.420592	-0.420592	-0.420592	-0.420592
LNC_000712	-0.228371	0.0887204	-0.457583	2.42756	-0.457583	-0.457583	-0.457583	-0.457583
LNC_006291	0.151141	-0.467683	-0.22762	2.41489	-0.467683	-0.467683	-0.467683	-0.467683
LNC_000734	0.133046	-0.264941	-0.45792	2.4215	-0.45792	-0.45792	-0.45792	-0.45792
LNC_004838	0.0903191	0.554997	-0.204515	2.21021	-0.662753	-0.662753	-0.662753	-0.662753
LNC_004776	0.510617	-0.201474	-0.523497	2.30834	-0.523497	-0.523497	-0.523497	-0.523497
LNC_006293	0.215505	0.015115	0.215676	2.25458	-0.675219	-0.675219	-0.675219	-0.675219
LNC_006363	0.0354062	-0.535102	0.299757	2.34035	-0.535102	-0.535102	-0.535102	-0.535102
LNC_005746	0.156238	-0.429754	-0.429754	2.42228	-0.429754	-0.429754	-0.429754	-0.429754
LNC_006700	-0.133564	-0.328234	-0.170011	2.45285	-0.45526	-0.45526	-0.45526	-0.45526
LNC_006275	0.245175	-0.491162	-0.177302	2.38794	-0.491162	-0.491162	-0.491162	-0.491162
LNC_000177	0.303823	-0.206211	-0.494584	2.37531	-0.494584	-0.494584	-0.494584	-0.494584
LNC_000241	0.250934	-0.353503	0.244944	2.29497	-0.609337	-0.609337	-0.609337	-0.609337
LNC_003268	-0.35906	0.753705	-0.523196	2.22134	-0.523196	-0.523196	-0.523196	-0.523196
LNC_002647	0.201212	0.521834	-0.589552	2.22471	-0.589552	-0.589552	-0.589552	-0.589552
LNC_000761	0.342031	-0.489124	-0.266208	2.3698	-0.489124	-0.489124	-0.489124	-0.489124
LNC_000805	0.0975382	-0.421865	-0.421865	2.43365	-0.421865	-0.421865	-0.421865	-0.421865
LNC_000043	-0.273831	-0.268073	-0.270251	2.46863	-0.414119	-0.414119	-0.414119	-0.414119
LNC_005484	-0.0346408	0.035564	0.638752	2.15377	-0.69836	-0.69836	-0.69836	-0.69836
LNC_005077	-0.0206648	0.360239	0.52505	2.09769	-0.740578	-0.740578	-0.740578	-0.740578
LNC_002832	0.179037	0.31416	0.0172568	2.23318	-0.685908	-0.685908	-0.685908	-0.685908
LNC_005601	-0.146882	0.416319	0.0109508	2.27446	-0.638712	-0.638712	-0.638712	-0.638712
LNC_001679	0.281556	-0.44582	-0.44582	2.39336	-0.44582	-0.44582	-0.44582	-0.44582
LNC_002664	0.179002	0.0939505	-0.526696	2.36053	-0.526696	-0.526696	-0.526696	-0.526696
LNC_004195	0.118267	0.0259728	-0.37336	2.38427	-0.538789	-0.538789	-0.538789	-0.538789
LNC_002545	-0.248865	-0.386076	0.610059	2.27067	-0.561447	-0.561447	-0.561447	-0.561447
LNC_006505	0.0683646	-0.567916	0.507298	2.26392	-0.567916	-0.567916	-0.567916	-0.567916
LNC_005785	0.0479179	-0.415017	-0.415017	2.44219	-0.415017	-0.415017	-0.415017	-0.415017
LNC_007942	0.0128267	-0.344104	-0.158065	2.43172	-0.485593	-0.485593	-0.485593	-0.485593
LNC_000137	0.108826	-0.4234	-0.4234	2.43157	-0.4234	-0.4234	-0.4234	-0.4234
LNC_002531	0.259066	-0.120819	0.186125	2.27822	-0.650648	-0.650648	-0.650648	-0.650648
LNC_005754	0.332102	-0.598633	0.44813	2.21293	-0.598633	-0.598633	-0.598633	-0.598633
LNC_002821	0.351381	-0.031232	-0.531496	2.33733	-0.531496	-0.531496	-0.531496	-0.531496
LNC_006821	0.351742	0.054949	-0.062155	2.27129	-0.653957	-0.653957	-0.653957	-0.653957
LNC_003856	-0.134658	-0.344613	0.463924	2.30921	-0.573465	-0.573465	-0.573465	-0.573465
LNC_004943	-0.157189	-0.46132	0.0327117	2.43108	-0.46132	-0.46132	-0.46132	-0.46132
LNC_002856	0.25515	-0.417528	-0.34848	2.39772	-0.471716	-0.471716	-0.471716	-0.471716
LNC_000272	-0.277499	0.041234	-0.116783	2.41714	-0.516022	-0.516022	-0.516022	-0.516022
LNC_004035	0.532408	-0.29575	-0.509185	2.30927	-0.509185	-0.509185	-0.509185	-0.509185
LNC_002854	0.0561592	-0.353697	0.515072	2.25379	-0.617832	-0.617832	-0.617832	-0.617832
LNC_005515	0.114525	-0.380298	-0.432866	2.4301	-0.432866	-0.432866	-0.432866	-0.432866
LNC_007057	-0.225331	0.382437	0.353646	2.20015	-0.677725	-0.677725	-0.677725	-0.677725
LNC_001151	-0.149414	-0.32972	0.17142	2.39746	-0.522436	-0.522436	-0.522436	-0.522436
LNC_005122	-0.0785857	-0.396816	-0.396816	2.45948	-0.396816	-0.396816	-0.396816	-0.396816
LNC_003358	-0.0501009	-0.561584	0.611557	2.24646	-0.561584	-0.561584	-0.561584	-0.561584
LNC_005709	0.134052	0.325045	0.0104887	2.24397	-0.67839	-0.67839	-0.67839	-0.67839
LNC_000146	0.255369	0.0901893	-0.00546742	2.28204	-0.655534	-0.655534	-0.655534	-0.655534
LNC_000616	-0.0106616	0.240808	0.187435	2.26116	-0.669686	-0.669686	-0.669686	-0.669686
LNC_000383	0.0225551	-0.324355	0.00979744	2.40397	-0.527992	-0.527992	-0.527992	-0.527992
LNC_005610	0.253771	-0.329297	-0.464424	2.39765	-0.464424	-0.464424	-0.464424	-0.464424
LNC_006080	-0.166319	-0.335977	-0.194436	2.45875	-0.440505	-0.440505	-0.440505	-0.440505
LNC_000863	0.294437	-0.265373	0.431557	2.20817	-0.667198	-0.667198	-0.667198	-0.667198
LNC_006563	0.39401	-0.364206	0.15558	2.27481	-0.615049	-0.615049	-0.615049	-0.615049
LNC_000348	0.0853079	0.501337	0.0251017	2.18692	-0.699667	-0.699667	-0.699667	-0.699667
LNC_004942	-0.0169812	-0.464427	-0.0924898	2.4316	-0.464427	-0.464427	-0.464427	-0.464427
LNC_007018	-0.0560333	0.398283	-0.302516	2.31522	-0.588739	-0.588739	-0.588739	-0.588739
LNC_000368	0.145511	-0.104644	0.268529	2.28361	-0.648251	-0.648251	-0.648251	-0.648251
LNC_003807	0.18004	-0.264489	0.425157	2.24593	-0.646659	-0.646659	-0.646659	-0.646659
LNC_004464	0.316553	0.0965452	-0.172562	2.29268	-0.633305	-0.633305	-0.633305	-0.633305
LNC_000070	0.422651	0.16884	-0.57238	2.27041	-0.57238	-0.57238	-0.57238	-0.57238
LNC_001150	-0.221388	-0.214834	0.198008	2.38931	-0.539522	-0.539522	-0.539522	-0.532527
LNC_000615	-0.333481	-0.364409	-0.210102	2.47016	-0.392768	-0.392768	-0.392768	-0.383866
LNC_005944	-0.024213	0.0533377	-0.0334113	2.36634	-0.600017	-0.600017	-0.600017	-0.561998
LNC_000253	-0.384612	-0.384612	-0.201877	2.46994	-0.384612	-0.384612	-0.384612	-0.345
LNC_005760	-0.3916	-0.3916	-0.200358	2.46912	-0.3916	-0.3916	-0.3916	-0.31076
LNC_002205	0.0696508	0.257874	-0.459221	2.34319	-0.572332	-0.572332	-0.572332	-0.494498
LNC_000620	-0.390687	0.0993647	-0.357414	2.43188	-0.453944	-0.453944	-0.453944	-0.421314
LNC_002579	-0.332063	-0.227904	-0.428286	2.46331	-0.428286	-0.428286	-0.428286	-0.1902
LNC_000728	-0.163477	-0.581136	0.648093	2.24467	-0.581136	-0.581136	-0.581136	-0.404745
LNC_001020	-0.319553	0.29166	0.288592	2.26117	-0.67765	-0.67765	-0.67765	-0.488913
LNC_004434	-0.429272	-0.429272	-0.0181505	2.44896	-0.429272	-0.429272	-0.429272	-0.284448
LNC_006264	0.0177254	-0.444068	-0.345714	2.44451	-0.444068	-0.444068	-0.444068	-0.340246
LNC_005715	0.274626	-0.296387	-0.394732	2.38873	-0.507314	-0.507314	-0.507314	-0.4503
LNC_005000	0.0848787	0.211282	-0.601333	2.33471	-0.601333	-0.601333	-0.601333	-0.22554
LNC_004730	-0.357942	-0.357942	-0.357942	2.47473	-0.357942	-0.357942	-0.357942	-0.327076
LNC_002082	-0.268874	0.0620736	0.137553	2.35437	-0.63986	-0.63986	-0.63986	-0.365542
LNC_004876	-0.00995921	-0.187717	0.0162174	2.39553	-0.558575	-0.558575	-0.558575	-0.538345
LNC_004179	-0.417791	-0.417791	-0.417791	2.43887	-0.417791	-0.417791	-0.417791	0.0678745
LNC_004279	-0.402475	-0.402475	-0.342632	2.46196	-0.402475	-0.402475	-0.402475	-0.106949
LNC_003029	-0.470799	0.201901	-0.345726	2.4097	-0.470799	-0.470799	-0.470799	-0.38268
LNC_000967	-0.41617	-0.41617	-0.121043	2.46021	-0.41617	-0.41617	-0.41617	-0.258315
LNC_001533	-0.421973	-0.421973	-0.421973	2.43351	-0.421973	-0.421973	-0.421973	0.0983261
LNC_000675	-0.407985	-0.0950554	-0.367279	2.46087	-0.407985	-0.407985	-0.407985	-0.366592
LNC_000554	-0.370955	-0.341193	-0.370955	2.47356	-0.370955	-0.370955	-0.370955	-0.277592
LNC_006924	-0.400584	-0.400584	-0.204243	2.46743	-0.400584	-0.400584	-0.400584	-0.260266
LNC_004999	0.228056	-0.464113	-0.375963	2.40509	-0.464113	-0.464113	-0.464113	-0.40073
LNC_000977	-0.309788	-0.531155	-0.0773512	2.39936	-0.531155	-0.531155	-0.531155	0.112403
LNC_002073	-0.573912	0.571723	-0.180034	2.27687	-0.573912	-0.573912	-0.573912	-0.372916
LNC_006077	-0.210936	-0.434848	-0.434848	2.45066	-0.434848	-0.434848	-0.434848	-0.0654865
LNC_001404	-0.429319	-0.448934	0.451507	2.34289	-0.495431	-0.495431	-0.495431	-0.429855
LNC_000878	-0.533969	-0.533969	-0.533969	1.88212	-0.533969	-0.533969	-0.533969	1.32169
LNC_000845	0.195008	-0.223077	-0.686768	2.15402	-0.686768	-0.686768	-0.686768	0.621118
LNC_007004	-0.368565	-0.408661	-0.220902	2.46742	-0.408661	-0.408661	-0.408661	-0.243306
LNC_000583	-0.368208	-0.368208	-0.320944	2.47419	-0.368208	-0.368208	-0.368208	-0.312208
LNC_003672	-0.0466751	0.139913	0.670521	2.10948	-0.753529	-0.753529	-0.753529	-0.612649
LNC_006383	-0.349441	-0.449162	-0.0997159	2.45315	-0.449162	-0.449162	-0.449162	-0.207352
LNC_004265	-0.512858	-0.512858	0.627987	2.27503	-0.512858	-0.512858	-0.512858	-0.338732
LNC_003074	-0.396568	-0.396568	-0.396568	2.45967	-0.396568	-0.396568	-0.396568	-0.0802611
LNC_000491	-0.529092	-0.529092	-0.529092	1.21212	-0.529092	-0.529092	-0.529092	1.96243
LNC_001052	0.179322	0.605322	-0.220362	2.16524	-0.695466	-0.695466	-0.695466	-0.643119
LNC_000468	-0.41211	-0.41211	-0.41211	2.44545	-0.41211	-0.41211	-0.41211	0.0272077
LNC_000013	-0.381328	-0.381328	-0.381328	2.46877	-0.381328	-0.381328	-0.381328	-0.180805
LNC_000188	-0.611612	0.723567	0.202687	2.12404	-0.682116	-0.682116	-0.682116	-0.392331
LNC_000965	-0.148466	-0.601765	-0.601765	1.88123	-0.601765	-0.601765	-0.601765	1.27606
LNC_002843	-0.404618	-0.448198	0.0951108	2.43207	-0.448198	-0.448198	-0.448198	-0.329769
LNC_003783	-0.466312	-0.466312	-0.466312	2.34267	-0.466312	-0.466312	-0.466312	0.455203
LNC_007570	-0.40404	-0.452967	0.066674	2.43513	-0.452967	-0.452967	-0.452967	-0.285894
LNC_004756	-0.467798	-0.290938	-0.467798	2.40191	-0.467798	-0.467798	-0.467798	0.228016
LNC_005004	-0.410695	-0.306383	-0.116293	2.46104	-0.4271	-0.4271	-0.4271	-0.34637
LNC_004307	-0.506064	-0.506064	-0.506064	2.17148	-0.506064	-0.506064	-0.506064	0.864899
LNC_002199	-0.071537	0.239264	-0.654904	2.2786	-0.654904	-0.654904	-0.654904	0.17329
LNC_004113	-0.282999	0.0820679	-0.392543	2.42519	-0.514731	-0.514731	-0.514731	-0.287527
LNC_007412	0.333859	-0.221637	-0.432358	2.36351	-0.554126	-0.554126	-0.554126	-0.380992
LNC_000851	-0.72402	0.367429	0.0917822	2.16463	-0.72402	-0.72402	-0.72402	0.272235
LNC_007568	-0.609898	0.147389	-0.609898	2.12459	-0.609898	-0.609898	-0.609898	0.777515
LNC_002096	-0.0626227	0.0354284	-0.0924866	2.36553	-0.665381	-0.665381	-0.665381	-0.249706
LNC_007638	0.0260114	0.00827831	-0.291894	2.39055	-0.605082	-0.605082	-0.605082	-0.317704
LNC_004723	-0.521895	-0.331323	-0.521895	2.24635	-0.521895	-0.521895	-0.521895	0.694451
LNC_005315	-0.348661	-0.485278	-0.485278	2.34943	-0.485278	-0.485278	-0.485278	0.425622
LNC_001076	-0.669974	0.491409	-0.669974	1.89226	-0.669974	-0.669974	-0.669974	0.966202
LNC_004906	-0.650039	0.209633	-0.650039	1.85254	-0.650039	-0.650039	-0.650039	1.18802
LNC_003191	-0.421183	-0.421183	-0.421183	2.43456	-0.421183	-0.421183	-0.421183	0.0925421
LNC_004679	-0.53698	-0.53698	-0.53698	1.81053	-0.53698	-0.53698	-0.53698	1.41135
LNC_004440	-0.495743	-0.457992	0.148247	2.40273	-0.495743	-0.495743	-0.495743	-0.110014
LNC_000578	-0.613923	-0.613923	-0.0163484	1.12248	-0.613923	-0.613923	-0.613923	1.96348
LNC_000427	-0.362596	-0.422626	-0.398951	2.44845	-0.422626	-0.422626	-0.422626	0.00360499
LNC_004258	-0.363364	0.0612527	-0.576943	2.33621	-0.576943	-0.576943	-0.576943	0.273676
LNC_002512	-0.44471	-0.604031	-0.040581	2.20306	-0.604031	-0.604031	-0.604031	0.698358
LNC_002820	-0.440642	-0.440642	-0.310191	2.43449	-0.440642	-0.440642	-0.440642	0.0789108
LNC_007090	0.118593	-0.30039	0.526023	2.22724	-0.663881	-0.663881	-0.663881	-0.579823
LNC_003109	-0.458526	-0.458526	-0.458526	2.36404	-0.458526	-0.458526	-0.458526	0.38712
LNC_002959	-0.538407	-0.538407	-0.538407	1.4689	-0.538407	-0.538407	-0.538407	1.76154
LNC_000129	-0.539922	-0.539922	-0.539922	1.57717	-0.539922	-0.539922	-0.539922	1.66236
LNC_004800	-0.534613	-0.534613	-0.534613	1.86891	-0.534613	-0.534613	-0.534613	1.33877
LNC_003341	-0.566577	-0.566577	-0.390643	1.7647	-0.566577	-0.566577	-0.566577	1.45883
LNC_002126	-0.387023	0.393479	0.0390498	2.3048	-0.595509	-0.595509	-0.563781	-0.595509
LNC_001703	-0.123963	-0.0651517	0.643609	2.19369	-0.669328	-0.669328	-0.640203	-0.669328
LNC_005385	-0.384342	-0.384342	-0.384342	2.46732	-0.384342	-0.384342	-0.161269	-0.384342
LNC_003474	-0.393417	-0.393417	-0.12575	2.46422	-0.393417	-0.393417	-0.371386	-0.393417
LNC_000909	-0.356392	-0.191864	-0.258327	2.46467	-0.439541	-0.439541	-0.339465	-0.439541
LNC_005389	-0.368736	-0.04585	0.403062	2.31425	-0.614491	-0.614491	-0.459255	-0.614491
LNC_007706	-0.360525	-0.360525	-0.360525	2.47451	-0.360525	-0.360525	-0.311359	-0.360525
LNC_002347	-0.513673	0.372889	-0.513673	2.34906	-0.513673	-0.513673	-0.153582	-0.513673
LNC_004651	-0.0306215	-0.14286	-0.399501	2.43791	-0.488923	-0.488923	-0.398154	-0.488923
LNC_004192	-0.0595597	-0.44347	-0.216611	2.45007	-0.44347	-0.44347	-0.400021	-0.44347
LNC_001938	-0.459898	-0.459898	-0.459898	2.36047	-0.459898	-0.459898	0.398919	-0.459898
LNC_005376	0.179826	0.117352	-0.619279	2.32362	-0.619279	-0.619279	-0.143686	-0.619279
LNC_000730	-0.863193	-0.863193	0.385287	1.70408	-0.863193	-0.863193	0.819224	0.544183
LNC_002597	-0.570798	-0.570798	0.674941	2.21675	-0.570798	-0.570798	-0.0377041	-0.570798
LNC_000103	0.123823	-0.20492	-0.356517	2.41383	-0.53971	-0.53971	-0.401943	-0.49485
LNC_006818	-0.433677	0.0777446	-0.432711	2.43607	-0.433677	-0.433677	-0.346391	-0.433677
LNC_004606	0.199148	0.40114	-0.514845	2.24695	-0.685399	-0.685399	-0.276193	-0.685399
LNC_004381	0.192874	0.117229	0.29083	2.20953	-0.730028	-0.730028	-0.626432	-0.723978
LNC_001846	-0.416271	-0.416271	-0.416271	2.44071	-0.416271	-0.416271	0.0569118	-0.416271
LNC_000237	0.130851	-0.279643	0.260122	2.30423	-0.735009	-0.735009	-0.477763	-0.467778
LNC_007440	-0.489725	-0.489725	-0.489725	2.29376	-0.489725	-0.489725	0.591007	-0.436141
LNC_001831	0.0311357	0.116677	0.548129	2.15165	-0.79552	-0.79552	-0.638824	-0.617725
LNC_003022	-0.575056	-0.575056	0.357092	2.31376	-0.575056	-0.575056	0.0672165	-0.437846
LNC_002037	-0.598816	-0.163505	-0.307464	2.25066	-0.598816	-0.598816	0.615569	-0.598816
LNC_000309	0.0897173	0.471964	-0.750497	2.09727	-0.750497	-0.750497	0.343037	-0.750497
LNC_006768	-0.539911	-0.539911	-0.539911	1.66392	-0.539911	-0.539911	1.57555	-0.539911
LNC_004004	0.1489	-0.45817	-0.506179	2.40663	-0.545136	-0.545136	-0.246366	-0.254541
LNC_001978	-0.502577	-0.502577	-0.502577	2.19256	-0.502577	-0.502577	0.822897	-0.502577
LNC_000217	-0.342941	-0.1043	-0.119313	2.38295	-0.62585	-0.62585	0.0611506	-0.62585
LNC_006198	-0.682371	-0.682371	-0.682371	1.36243	-0.682371	-0.682371	0.42656	1.62286
LNC_003897	-0.532197	-0.532197	-0.532197	1.27848	-0.532197	-0.532197	1.9147	-0.532197
LNC_007606	-0.396209	-0.648141	-0.7914	1.3596	-0.7914	-0.7914	0.49289	1.56606
LNC_002088	-0.589015	-0.589015	-0.20848	1.22365	-0.589015	-0.589015	1.9299	-0.589015
LNC_003649	-0.357865	-0.357865	-0.343776	2.47483	-0.357865	-0.357865	-0.344172	-0.355418
LNC_003638	-0.315874	-0.122559	-0.0120078	2.29267	-0.715555	-0.715555	0.30444	-0.715555
LNC_002416	-0.447834	-0.545711	-0.545711	1.22369	-0.545711	-0.545711	1.95269	-0.545711
LNC_005884	-0.412923	0.0244701	-0.412923	2.44587	-0.412923	-0.405723	-0.412923	-0.412923
LNC_001149	-0.315329	-0.402033	-0.150447	2.46539	-0.402033	-0.391485	-0.402033	-0.402033
LNC_004626	0.0226465	-0.271207	0.309795	2.32469	-0.623825	-0.620201	-0.56808	-0.573816
LNC_006426	-0.45948	-0.45948	0.234069	2.40297	-0.45948	-0.339635	-0.45948	-0.45948
LNC_004196	-0.112201	-0.368119	-0.38916	2.4628	-0.408377	-0.388474	-0.408377	-0.388091
LNC_004212	-0.632054	0.471911	0.328066	2.20385	-0.632054	-0.573316	-0.534354	-0.632054
LNC_006788	-0.463553	-0.463553	-0.185317	2.42596	-0.463553	0.0771174	-0.463553	-0.463553
LNC_001733	-0.305445	-0.0745959	0.3676	2.32838	-0.596646	-0.526004	-0.596646	-0.596646
LNC_007644	-0.731908	0.0491434	0.301299	2.16101	-0.731908	-0.696342	-0.731908	0.380609
LNC_000413	-0.321442	0.386675	-0.493947	2.30324	-0.645632	-0.603471	-0.645632	0.0202104
LNC_004875	-0.477023	-0.477023	0.179378	2.40622	-0.477023	-0.200477	-0.477023	-0.477023
LNC_007022	-0.248135	-0.439454	-0.223543	2.46209	-0.439454	-0.232594	-0.439454	-0.439454
LNC_000008	0.221053	-0.710971	-0.29343	2.10913	-0.710971	-0.621079	0.717241	-0.710971
LNC_003002	0.0303363	-0.07366	-0.226054	2.40216	-0.625403	-0.418824	-0.625403	-0.463151
LNC_007515	-0.52306	-0.52306	-0.52306	2.20746	-0.52306	-0.377456	-0.52306	0.785296
LNC_002782	-0.363507	-0.363507	-0.363507	2.47453	-0.363507	-0.318183	-0.363507	-0.338806
LNC_004740	-0.367361	0.549765	0.600234	2.04882	-0.724132	-0.693036	-0.699694	-0.714591
LNC_006673	-0.0296062	-0.532819	-0.532819	2.43392	-0.532819	-0.33276	-0.257185	-0.215907
LNC_004181	0.106494	-0.0291012	-0.404131	2.38124	-0.68676	-0.603668	-0.496578	-0.267494
LNC_004426	-0.453428	-0.288369	-0.594968	2.0467	-0.638235	-0.489098	-0.638235	1.05563
LNC_005897	-0.405099	-0.405099	-0.405099	2.45253	-0.405099	-0.0219304	-0.405099	-0.405099
LNC_002706	-0.339388	-0.458747	0.164092	2.41856	-0.458747	-0.40827	-0.458747	-0.458747
LNC_005159	-0.341163	-0.458701	-0.458701	2.46301	-0.458701	-0.231587	-0.248242	-0.265915
LNC_005183	0.365659	0.325265	-0.590423	2.24287	-0.612623	-0.505499	-0.612623	-0.612623
LNC_000128	-0.212146	-0.449954	-0.236554	2.46252	-0.449954	-0.392208	-0.449954	-0.271746
LNC_005686	-0.347887	-0.231134	-0.329828	2.4677	-0.45369	-0.284752	-0.45369	-0.366716
LNC_000846	-0.268475	-0.382678	-0.382678	2.47214	-0.382678	-0.290271	-0.382678	-0.382678
LNC_000258	-0.00903723	-0.435067	-0.435067	2.44639	-0.435067	-0.262024	-0.435067	-0.435067
LNC_004191	-0.346899	-0.195008	-0.0350549	2.44078	-0.526104	-0.412481	-0.526104	-0.399126
LNC_000632	-0.230868	-0.22887	-0.574266	2.32053	-0.574266	0.436272	-0.574266	-0.574266
LNC_002812	-0.445082	-0.0577948	0.529361	2.26943	-0.684602	-0.488408	-0.684602	-0.438305
LNC_006703	-0.0911889	-0.494618	0.137761	2.39896	-0.530084	-0.360663	-0.530084	-0.530084
LNC_002240	0.201533	-0.211131	-0.479586	2.39927	-0.535363	-0.382105	-0.535363	-0.457254
LNC_002551	-0.405657	-0.600613	0.7056	2.20978	-0.600613	-0.10727	-0.600613	-0.600613
LNC_003521	-0.153865	0.317288	-0.481749	2.36373	-0.561966	-0.450912	-0.561966	-0.470558
LNC_003828	-0.16277	-0.387934	-0.214045	2.45786	-0.463571	-0.302393	-0.463571	-0.463571
LNC_002248	-0.548296	0.153077	-0.548296	2.32462	-0.548296	0.263784	-0.548296	-0.548296
LNC_005109	-0.13677	0.401439	-0.108305	2.3016	-0.627417	-0.600228	-0.627417	-0.602898
LNC_001824	-0.33057	-0.0837039	0.154314	2.33315	-0.687059	-0.0120178	-0.687059	-0.687059
LNC_004713	-0.249139	-0.226537	-0.181863	2.45796	-0.467841	-0.42003	-0.467841	-0.444713
LNC_004320	-0.792563	-0.792563	-0.792563	1.1167	-0.792563	0.967583	-0.382887	1.46885
LNC_004615	0.0701522	0.0819876	0.424347	2.20605	-0.745376	-0.679625	-0.715405	-0.642134
LNC_006044	-0.47002	-0.471863	-0.471863	2.3266	-0.471863	0.502735	-0.471863	-0.471863
LNC_003361	-0.775086	0.522625	-0.775086	1.99315	-0.775086	-0.00798704	-0.775086	0.592554
LNC_002360	-0.494018	-0.872311	-0.120599	1.54508	-0.872311	0.27347	-0.872311	1.413
LNC_002679	0.129409	-0.633816	0.53279	2.23568	-0.633816	-0.524873	-0.627798	-0.477571
LNC_003688	-0.413425	-0.413425	-0.413425	2.444	-0.413425	0.0365468	-0.413425	-0.413425
LNC_000417	-0.501734	-0.501734	-0.501734	2.19741	-0.501734	0.812993	-0.501734	-0.501734
LNC_004820	-0.532339	-0.532339	-0.532339	1.91226	-0.532339	1.28177	-0.532339	-0.532339
LNC_003340	-0.290444	-0.38358	-0.322146	2.45039	-0.544758	-0.194168	-0.544758	-0.170538
LNC_006845	-0.327087	0.136389	-0.767176	2.06132	-0.767176	0.834669	-0.767176	-0.403761
LNC_006023	-0.525546	-0.375549	-0.0360614	2.43388	-0.583022	-0.414798	-0.14629	-0.352611
LNC_001087	-0.665698	0.186248	-0.866568	1.04803	-0.866568	0.271169	-0.866568	1.75995
LNC_007337	0.157553	-0.485838	-0.485838	2.41757	-0.485838	-0.319077	-0.369355	-0.429176
LNC_003067	-0.532064	-0.532064	-0.532064	1.91697	-0.532064	1.27542	-0.532064	-0.532064
LNC_004232	-0.761421	-0.0541306	-0.521607	1.85707	-0.761421	-0.362422	-0.647521	1.25146
LNC_005644	-0.539727	-0.539727	-0.539727	1.55337	-0.539727	1.68499	-0.539727	-0.539727
LNC_006480	-0.690416	0.609928	-0.690416	1.74178	-0.690416	1.10037	-0.690416	-0.690416
LNC_002974	-0.617414	-0.617414	-0.617414	2.01563	-0.617414	0.0575723	-0.617414	1.01387
LNC_002092	-0.732051	0.00122993	-0.0790907	1.91042	-0.732051	1.09564	-0.732051	-0.732051
LNC_006954	-0.691393	-0.691393	-0.691393	1.07	-0.691393	0.638423	-0.691393	1.74854
LNC_005328	-0.488058	-0.488058	-0.308161	2.45561	-0.488058	-0.182685	-0.220696	-0.279893
LNC_001064	-0.705771	-0.636203	-0.705771	1.40269	-0.705771	1.53842	-0.705771	0.518172
LNC_004161	-0.0618131	0.132453	-0.669108	2.24966	-0.669108	0.356131	-0.669108	-0.669108
LNC_006092	-0.757591	-0.757591	0.459992	1.78598	-0.757591	1.09763	-0.757591	-0.31324
LNC_003902	-0.751378	-0.193609	0.0143555	2.11587	-1.04955	0.338068	0.307521	-0.781284
LNC_001637	-0.905679	0.630691	-0.346182	1.97584	-0.905679	0.310144	-0.905679	0.14654
LNC_002937	-0.252878	-0.779365	0.248457	2.04917	-0.779365	0.783053	-0.779365	-0.489708
LNC_003470	-0.569809	0.435412	-0.569809	2.28448	-0.569809	0.0925327	-0.569809	-0.533186
LNC_006344	-0.317139	-0.554227	-0.554227	2.08951	-0.554227	0.998758	-0.554227	-0.554227
LNC_000282	0.307756	-0.36558	-0.613397	2.28357	-0.613397	0.227839	-0.613397	-0.613397
LNC_006290	-0.656415	0.261343	-0.656415	1.83815	-0.656415	1.18258	-0.656415	-0.656415
LNC_004428	-0.140794	-0.421726	-0.161128	1.01534	-0.921903	1.96793	-0.921903	-0.415813
LNC_003855	0.160641	0.252712	-0.287851	2.28744	-0.711061	-0.279758	-0.711061	-0.711061
LNC_005032	-0.678301	-0.390015	-0.678301	1.23947	-0.678301	1.86312	-0.678301	0.000623785
LNC_004843	-0.265253	-0.481803	-0.368966	2.41749	-0.481803	0.143941	-0.481803	-0.481803
LNC_003571	0.0304496	-0.105152	-0.396778	1.9867	-0.996062	0.917193	-0.814816	-0.621533
LNC_003647	-0.427011	0.226141	-0.967039	1.73949	-0.967039	0.622075	-0.967039	0.740423
LNC_004888	0.376141	-0.558098	-0.558098	2.29956	-0.558098	0.114793	-0.558098	-0.558098
LNC_002413	-0.429325	-0.374402	0.616152	2.22605	-0.838577	-0.183925	-0.717055	-0.298918
LNC_002728	-0.364324	-0.573314	-0.573314	1.66284	-0.573314	1.56806	-0.573314	-0.573314
LNC_002225	-0.731753	-0.605522	-0.0189415	1.56515	-0.731753	1.59315	-0.562057	-0.50827
LNC_001333	-0.653629	-0.0404261	-0.0555845	1.3873	-1.00609	1.60224	-1.00609	-0.227707
LNC_000025	-0.394608	-0.32315	-0.393428	2.46733	-0.385074	-0.399444	-0.400162	-0.171463
LNC_001848	0.0444199	-0.391083	-0.187254	2.42955	-0.488549	-0.39388	-0.516166	-0.497037
LNC_001865	-0.393662	-0.414587	-0.0757202	2.45899	-0.395686	-0.376985	-0.391018	-0.411335
LNC_003114	-0.565189	-0.106907	0.693203	2.22081	-0.562435	-0.563294	-0.561926	-0.554262
LNC_007007	-0.426751	-0.426751	-0.426751	2.45608	-0.211868	-0.426751	-0.426751	-0.110457
LNC_002239	0.131213	-0.0101681	-0.41016	2.38967	-0.511018	-0.539521	-0.539521	-0.510499
LNC_006492	-0.497027	-0.497027	0.028925	2.41186	-0.440242	-0.0124305	-0.497027	-0.497027
LNC_005500	-0.796328	-0.272045	-0.0172984	2.0293	-0.8846	-0.0933384	-0.814013	0.848325
LNC_000933	-0.246708	0.308258	0.473071	2.18237	-0.691345	-0.586222	-0.719632	-0.71979
LNC_004398	-0.0615319	-0.212737	-0.247635	2.44252	-0.446441	-0.491393	-0.491393	-0.491393
LNC_006316	-0.398827	-0.398827	-0.398827	2.46896	-0.204357	-0.398827	-0.300973	-0.368316
LNC_004880	0.373088	0.0828519	-0.85046	1.98297	-0.554332	-0.85046	0.666798	-0.85046
LNC_000136	0.0744422	-0.442831	-0.385296	2.43642	-0.354238	-0.442831	-0.442831	-0.442831
LNC_006702	-0.399332	-0.371102	0.563001	2.29982	-0.500254	-0.553164	-0.500965	-0.538008
LNC_001089	0.000528805	-0.206114	0.579708	2.22171	-0.662228	-0.644729	-0.662033	-0.626845
LNC_001088	-0.321483	-0.281666	0.101223	2.42529	-0.483185	-0.468566	-0.487566	-0.484045
LNC_006979	-0.475384	-0.353182	0.0977309	2.42996	-0.413153	-0.335199	-0.475384	-0.475384
LNC_000707	-0.122436	0.46524	0.296684	2.16883	-0.64046	-0.722619	-0.722619	-0.722619
LNC_006464	-0.567325	0.105291	-0.358045	2.3896	-0.521295	-0.135946	-0.703464	-0.208812
LNC_000380	-0.432467	-0.432467	-0.372413	2.45593	-0.274529	-0.432467	-0.432467	-0.0791143
LNC_005635	0.0717891	-0.0697174	-0.304195	2.40346	-0.553351	-0.570356	-0.564543	-0.413083
LNC_006482	-0.404683	-0.444799	0.0595964	2.43782	-0.313541	-0.444799	-0.444799	-0.444799
LNC_001955	0.0878389	-0.452929	-0.0157882	2.38034	-0.546614	-0.333604	-0.354161	-0.765085
LNC_004189	0.00447598	-0.25374	-0.309146	2.43908	-0.471302	-0.524372	-0.409041	-0.475951
LNC_006206	-0.389555	-0.389555	-0.389555	2.46441	-0.127084	-0.389555	-0.389555	-0.389555
LNC_007909	0.146313	0.117197	-0.443594	2.30504	-0.597688	-0.300994	-0.970322	-0.255955
LNC_003754	-0.0024939	-0.469143	-0.332313	2.44062	-0.229241	-0.469143	-0.469143	-0.469143
LNC_006090	-0.386206	-0.381671	-0.371078	2.47378	-0.344518	-0.30678	-0.36917	-0.314353
LNC_004941	0.151639	-0.0377606	-0.365268	2.38765	-0.517205	-0.540387	-0.538282	-0.540387
LNC_001205	-0.677739	0.0192792	-0.426015	2.32469	-0.493281	0.325147	-0.660304	-0.411779
LNC_001994	-0.71571	0.19248	0.277908	2.15723	-0.864542	0.147638	-0.941454	-0.253547
LNC_000179	-0.463283	0.772724	0.099397	2.13355	-0.653368	-0.553377	-0.692704	-0.642944
LNC_004658	-0.635115	-0.328041	0.30813	2.36182	-0.221544	-0.457042	-0.635115	-0.393095
LNC_002394	-0.108176	0.268627	0.137908	2.19037	-0.687664	-0.645124	-1.09866	-0.0572794
LNC_000560	-0.0640001	-0.0837449	-0.153102	1.93035	-0.426912	-1.54371	0.725415	-0.384288
LNC_006071	0.468092	-0.348998	-0.190374	2.31554	-0.52338	-0.576193	-0.576193	-0.568497
LNC_000685	-0.409917	0.461775	0.0730226	2.26547	-0.657389	-0.596794	-0.721821	-0.414349
LNC_002998	-1.08433	-0.65687	0.210013	1.08588	-0.284001	1.852	-0.681215	-0.441479
LNC_003931	-0.593355	-0.593355	-0.593355	2.20977	0.565623	0.191377	-0.593355	-0.593355
LNC_002229	-0.256876	0.376158	-0.549114	2.14533	-0.669517	0.488642	-0.87685	-0.657773
LNC_004290	0.209841	0.11871	0.248571	2.1783	-0.637617	-0.958109	-0.842642	-0.317055
LNC_004190	-0.378981	-0.378981	-0.378981	2.47088	-0.214676	-0.378981	-0.361299	-0.378981
LNC_004879	0.319986	-0.666164	-0.790401	1.88899	-0.771664	0.931416	-0.0191664	-0.892996
LNC_006013	-0.731271	0.333262	0.471006	2.12791	-0.00709813	-0.731271	-0.731271	-0.731271
LNC_005100	-1.13066	-1.13066	-1.13066	1.15763	0.140092	0.940624	0.219795	0.933831
LNC_001657	-0.0147579	0.180185	0.350424	2.22015	-0.525836	-0.714737	-0.818272	-0.677155
LNC_001525	-0.859294	0.135466	-0.103171	2.11298	-1.09688	0.516074	-0.510379	-0.194796
LNC_006238	-0.283058	0.334851	0.111652	2.25515	-0.256057	-0.767371	-0.899946	-0.495225
LNC_003976	-0.457012	-0.220693	0.473557	2.31643	-0.452425	-0.597609	-0.645842	-0.416404
LNC_005341	-0.3209	-0.257588	-0.463279	2.46901	-0.375789	-0.34897	-0.279548	-0.422939
LNC_003190	-0.477126	0.162292	-0.222556	2.40605	-0.437129	-0.446904	-0.618537	-0.366089
LNC_007069	-0.449311	-0.507701	-0.492608	2.37637	0.0661407	-0.60272	0.12648	-0.51665
LNC_003781	-0.690487	-0.211214	-0.350012	1.90621	-0.263479	-0.547074	-1.004	1.16007
LNC_005001	0.080738	-0.231972	-0.358641	2.42496	-0.426747	-0.53714	-0.53714	-0.414063
LNC_007508	-0.0284244	-0.655263	-0.655263	2.26915	0.016455	0.363869	-0.655263	-0.655263
LNC_003919	-0.351995	-0.356137	-0.352555	2.47486	-0.34761	-0.356137	-0.356137	-0.354293
LNC_006280	-0.882057	0.19959	-0.129527	2.24658	-0.488271	-0.0223704	-0.937638	0.0136972
LNC_000201	-0.742956	-0.374998	0.0862434	2.31378	-0.620107	-0.0169031	-0.742956	0.097898
LNC_001649	-0.469111	-0.284775	0.298207	2.34449	-0.774337	-0.543096	-0.119118	-0.452259
LNC_000910	-0.540556	-0.540556	0.249446	2.34813	0.0656203	-0.540556	-0.540556	-0.500969
LNC_003254	0.357811	-0.631515	-1.57551	1.22732	0.488152	0.357003	-1.13485	0.91159
LNC_004632	-0.721725	-0.0617075	-0.801439	1.08171	-0.7606	1.54474	-1.05117	0.770194
LNC_004222	-0.679613	-0.786738	-0.786738	2.08892	0.419486	0.249963	-0.786738	0.281455
LNC_005670	-0.364778	-0.955411	0.0257225	1.6888	-0.0557334	1.24474	-1.17601	-0.407338
LNC_006420	-0.4111	0.541094	-0.150704	1.81995	-0.606051	0.652431	-1.51745	-0.32817
LNC_002077	-0.124234	0.0978025	-0.153681	2.3498	-0.528315	-0.635387	-0.850128	-0.155854
LNC_007616	-0.177531	0.220953	-0.0909436	2.30202	-0.05761	-0.732297	-0.732297	-0.732297
LNC_002274	-0.0634416	0.54872	0.372955	2.08835	-0.721093	-0.851657	-0.634149	-0.739686
LNC_006880	0.294502	-0.717548	0.479006	2.19727	-0.402161	-0.695287	-0.695954	-0.459828
LNC_001887	-0.209328	0.559988	-0.749888	2.20238	-0.767364	0.0627286	-0.678943	-0.419573
LNC_004441	-0.460783	-0.580592	0.421644	2.33561	-0.194497	-0.580592	-0.482387	-0.458402
LNC_003572	-0.132876	-0.38475	-0.557085	1.64733	0.330689	1.19146	-1.25632	-0.838448
LNC_004451	-0.164303	-0.276021	-0.419872	1.35656	-0.29264	0.977481	-1.84391	0.662706
LNC_001291	-0.800886	-0.73026	-1.44699	1.56193	-0.343295	0.836656	0.61671	0.306128
LNC_007503	-0.507864	-0.507864	-0.507864	2.33325	0.453103	-0.507864	-0.507864	-0.247031
LNC_006001	-1.27753	-0.533597	-0.346657	1.28418	0.830029	0.905717	-1.27753	0.415383
LNC_007646	-0.648266	0.169836	-0.863372	2.09677	-0.229962	0.69525	-0.863372	-0.356888
LNC_006053	-0.0794315	0.544418	-0.886578	1.91029	-0.686934	0.757738	-0.777994	-0.781507
LNC_007332	-0.0795139	0.540754	-0.6108	2.13226	0.273181	-0.667442	-0.794218	-0.794218
LNC_007569	-0.660095	-0.398986	0.037028	2.40239	-0.401527	-0.0165418	-0.543439	-0.418827
LNC_004112	-0.251922	-0.573386	-0.409543	2.3279	0.452252	-0.573386	-0.573386	-0.398533
LNC_005070	-0.291086	-0.527331	0.165183	2.13467	-0.379467	0.61059	-0.669364	-1.04319
LNC_002206	-0.99041	-0.738548	0.55521	1.78012	0.914249	-0.1251	-0.99041	-0.405116
LNC_001710	-0.745859	-0.355624	-0.0828161	2.25375	-0.313521	0.350178	-0.999316	-0.106796
LNC_006369	-0.632768	-0.632768	-0.632768	1.05102	0.144987	-0.632768	-0.632768	1.96783
LNC_005379	-1.03388	-1.00968	-0.0991358	1.25466	0.944629	0.734293	-1.28522	0.494323
LNC_003938	-0.491853	-0.753542	-0.236077	1.07636	-0.00864886	1.93265	-0.550592	-0.9683
LNC_006010	-0.638803	-0.638803	0.179982	2.00792	0.969822	-0.602513	-0.638803	-0.638803
LNC_000865	-0.636604	-0.290642	-0.833753	1.84041	1.26568	-0.833753	-0.265862	-0.245469
LNC_000776	-0.764402	-0.764402	0.331963	2.06712	0.152153	0.506371	-0.764402	-0.764402
LNC_002672	0.123018	-0.317519	-0.062422	2.18179	-0.0617782	-0.314732	-1.41386	-0.134499
LNC_002381	0.0187984	-0.167303	-0.991263	1.75633	0.738741	0.627218	-0.991263	-0.991263
LNC_002724	-0.687538	-0.279003	-0.980358	1.32853	0.25779	0.906055	-1.43187	0.886401
LNC_007032	0.211756	0.0630816	-0.371961	2.34901	-0.528538	-0.700548	-0.481596	-0.541208
LNC_003542	-0.447525	-0.281782	-0.155132	2.29577	0.480901	-0.642907	-0.642907	-0.606423
LNC_002322	-0.0311084	0.191565	-0.490623	2.22938	-0.109617	-0.161302	-1.25449	-0.373801
LNC_007635	-0.739569	0.149826	-0.527359	1.86326	0.908941	-0.213194	-1.34127	-0.100639
LNC_002306	-0.499297	-0.492233	0.457684	2.3406	-0.401455	-0.449643	-0.461206	-0.494447
LNC_002243	-0.651075	0.17358	-0.651075	1.31546	1.76634	-0.651075	-0.651075	-0.651075
LNC_006186	-0.777138	0.0319134	-0.722308	2.30532	0.210942	-0.625207	-0.341682	-0.0818372
LNC_004677	-0.478256	-0.455293	-1.16243	1.15582	1.38188	-0.527355	-0.875182	0.960814
LNC_005005	-0.913895	-0.574061	0.00333779	2.24573	-0.481515	0.48652	-0.505358	-0.260757
LNC_000617	-0.0953915	-0.60454	0.463499	2.26529	-0.655264	-0.129847	-0.794206	-0.449538

## Sheet: Novel lncRNA_cluster 6
Transcript ID	chr_unt	chr_30min	chr_3h	chr_24h	sol_unt	sol_30min	sol_3h	sol_24h
LNC_003105	2.47487	-0.353553	-0.353553	-0.353553	-0.353553	-0.353553	-0.353553	-0.353553
LNC_003433	2.47487	-0.353553	-0.353553	-0.353553	-0.353553	-0.353553	-0.353553	-0.353553
LNC_007541	2.47487	-0.353553	-0.353553	-0.353553	-0.353553	-0.353553	-0.353553	-0.353553
LNC_007309	2.47487	-0.353553	-0.353553	-0.353553	-0.353553	-0.353553	-0.353553	-0.353553
LNC_003207	2.47487	-0.353553	-0.353553	-0.353553	-0.353553	-0.353553	-0.353553	-0.353553
LNC_006849	2.47487	-0.353553	-0.353553	-0.353553	-0.353553	-0.353553	-0.353553	-0.353553
LNC_003455	2.47487	-0.353553	-0.353553	-0.353553	-0.353553	-0.353553	-0.353553	-0.353553
LNC_004509	2.47487	-0.353553	-0.353553	-0.353553	-0.353553	-0.353553	-0.353553	-0.353553
LNC_002519	2.47487	-0.353553	-0.353553	-0.353553	-0.353553	-0.353553	-0.353553	-0.353553
LNC_000374	2.47487	-0.353553	-0.353553	-0.353553	-0.353553	-0.353553	-0.353553	-0.353553
LNC_007303	2.47487	-0.353553	-0.353553	-0.353553	-0.353553	-0.353553	-0.353553	-0.353553
LNC_002043	2.47487	-0.353553	-0.353553	-0.353553	-0.353553	-0.353553	-0.353553	-0.353553
LNC_002636	2.47487	-0.353553	-0.353553	-0.353553	-0.353553	-0.353553	-0.353553	-0.353553
LNC_003525	2.47487	-0.353553	-0.353553	-0.353553	-0.353553	-0.353553	-0.353553	-0.353553
LNC_005465	2.47487	-0.353553	-0.353553	-0.353553	-0.353553	-0.353553	-0.353553	-0.353553
LNC_006298	2.47487	-0.353553	-0.353553	-0.353553	-0.353553	-0.353553	-0.353553	-0.353553
LNC_004500	2.47487	-0.353553	-0.353553	-0.353553	-0.353553	-0.353553	-0.353553	-0.353553
LNC_000388	2.47487	-0.353553	-0.353553	-0.353553	-0.353553	-0.353553	-0.353553	-0.353553
LNC_006771	2.47487	-0.353553	-0.353553	-0.353553	-0.353553	-0.353553	-0.353553	-0.353553
LNC_005263	2.47487	-0.353553	-0.353553	-0.353553	-0.353553	-0.353553	-0.353553	-0.353553
LNC_005409	2.47487	-0.353553	-0.353553	-0.353553	-0.353553	-0.353553	-0.353553	-0.353553
LNC_002917	2.47487	-0.353553	-0.353553	-0.353553	-0.353553	-0.353553	-0.353553	-0.353553
LNC_007930	2.47487	-0.353553	-0.353553	-0.353553	-0.353553	-0.353553	-0.353553	-0.353553
LNC_005257	2.47487	-0.353553	-0.353553	-0.353553	-0.353553	-0.353553	-0.353553	-0.353553
LNC_004964	2.47487	-0.353553	-0.353553	-0.353553	-0.353553	-0.353553	-0.353553	-0.353553
LNC_000756	2.47487	-0.353553	-0.353553	-0.353553	-0.353553	-0.353553	-0.353553	-0.353553
LNC_003236	2.47487	-0.353553	-0.353553	-0.353553	-0.353553	-0.353553	-0.353553	-0.353553
LNC_004774	2.47487	-0.353553	-0.353553	-0.353553	-0.353553	-0.353553	-0.353553	-0.353553
LNC_001104	2.47487	-0.353553	-0.353553	-0.353553	-0.353553	-0.353553	-0.353553	-0.353553
LNC_005260	2.47487	-0.353553	-0.353553	-0.353553	-0.353553	-0.353553	-0.353553	-0.353553
LNC_002371	2.47487	-0.353553	-0.353553	-0.353553	-0.353553	-0.353553	-0.353553	-0.353553
LNC_007278	2.47487	-0.353553	-0.353553	-0.353553	-0.353553	-0.353553	-0.353553	-0.353553
LNC_002222	2.47487	-0.353553	-0.353553	-0.353553	-0.353553	-0.353553	-0.353553	-0.353553
LNC_004938	2.47487	-0.353553	-0.353553	-0.353553	-0.353553	-0.353553	-0.353553	-0.353553
LNC_000407	2.21071	-0.597614	0.277099	0.500261	-0.597614	-0.597614	-0.597614	-0.597614
LNC_005687	2.47487	-0.353553	-0.353553	-0.353553	-0.353553	-0.353553	-0.353553	-0.353553
LNC_002242	2.47487	-0.353553	-0.353553	-0.353553	-0.353553	-0.353553	-0.353553	-0.353553
LNC_002556	2.47487	-0.353553	-0.353553	-0.353553	-0.353553	-0.353553	-0.353553	-0.353553
LNC_000784	2.47487	-0.353553	-0.353553	-0.353553	-0.353553	-0.353553	-0.353553	-0.353553
LNC_006348	2.47487	-0.353553	-0.353553	-0.353553	-0.353553	-0.353553	-0.353553	-0.353553
LNC_000041	2.19268	-0.502557	0.822666	-0.502557	-0.502557	-0.502557	-0.502557	-0.502557
LNC_003653	2.369	-0.45656	-0.45656	0.370365	-0.45656	-0.45656	-0.45656	-0.45656
LNC_002742	2.47487	-0.353553	-0.353553	-0.353553	-0.353553	-0.353553	-0.353553	-0.353553
LNC_001502	2.47487	-0.353553	-0.353553	-0.353553	-0.353553	-0.353553	-0.353553	-0.353553
LNC_001688	2.47487	-0.353553	-0.353553	-0.353553	-0.353553	-0.353553	-0.353553	-0.353553
LNC_004686	2.47487	-0.353553	-0.353553	-0.353553	-0.353553	-0.353553	-0.353553	-0.353553
LNC_000566	2.47487	-0.353553	-0.353553	-0.353553	-0.353553	-0.353553	-0.353553	-0.353553
LNC_002591	2.47487	-0.353553	-0.353553	-0.353553	-0.353553	-0.353553	-0.353553	-0.353553
LNC_000574	2.47487	-0.353553	-0.353553	-0.353553	-0.353553	-0.353553	-0.353553	-0.353553
LNC_005939	2.47487	-0.353553	-0.353553	-0.353553	-0.353553	-0.353553	-0.353553	-0.353553
LNC_002017	2.47487	-0.353553	-0.353553	-0.353553	-0.353553	-0.353553	-0.353553	-0.353553
LNC_005517	2.29296	-0.481191	0.594185	-0.481191	-0.481191	-0.481191	-0.481191	-0.481191
LNC_001218	2.47487	-0.353553	-0.353553	-0.353553	-0.353553	-0.353553	-0.353553	-0.353553
LNC_003599	2.43642	0.0820471	-0.419745	-0.419745	-0.419745	-0.419745	-0.419745	-0.419745
LNC_001049	2.47487	-0.353553	-0.353553	-0.353553	-0.353553	-0.353553	-0.353553	-0.353553
LNC_001586	2.37375	0.174618	-0.516458	0.0339193	-0.516458	-0.516458	-0.516458	-0.516458
LNC_005252	2.30857	0.196282	0.281486	-0.557268	-0.557268	-0.557268	-0.557268	-0.557268
LNC_003618	2.47487	-0.353553	-0.353553	-0.353553	-0.353553	-0.353553	-0.353553	-0.353553
LNC_005180	2.47487	-0.353553	-0.353553	-0.353553	-0.353553	-0.353553	-0.353553	-0.353553
LNC_007399	2.47487	-0.353553	-0.353553	-0.353553	-0.353553	-0.353553	-0.353553	-0.353553
LNC_004672	2.3322	-0.469781	0.486481	-0.469781	-0.469781	-0.469781	-0.469781	-0.469781
LNC_002739	2.47487	-0.353553	-0.353553	-0.353553	-0.353553	-0.353553	-0.353553	-0.353553
LNC_001589	2.47487	-0.353553	-0.353553	-0.353553	-0.353553	-0.353553	-0.353553	-0.353553
LNC_006438	2.21792	0.0876099	0.610418	-0.583189	-0.583189	-0.583189	-0.583189	-0.583189
LNC_002278	2.47487	-0.353553	-0.353553	-0.353553	-0.353553	-0.353553	-0.353553	-0.353553
LNC_002259	2.47487	-0.353553	-0.353553	-0.353553	-0.353553	-0.353553	-0.353553	-0.353553
LNC_006856	2.47487	-0.353553	-0.353553	-0.353553	-0.353553	-0.353553	-0.353553	-0.353553
LNC_007418	2.47487	-0.353553	-0.353553	-0.353553	-0.353553	-0.353553	-0.353553	-0.353553
LNC_003106	2.47487	-0.353553	-0.353553	-0.353553	-0.353553	-0.353553	-0.353553	-0.353553
LNC_000822	2.47487	-0.353553	-0.353553	-0.353553	-0.353553	-0.353553	-0.353553	-0.353553
LNC_002741	2.47487	-0.353553	-0.353553	-0.353553	-0.353553	-0.353553	-0.353553	-0.353553
LNC_002777	2.47487	-0.353553	-0.353553	-0.353553	-0.353553	-0.353553	-0.353553	-0.353553
LNC_006376	2.47487	-0.353553	-0.353553	-0.353553	-0.353553	-0.353553	-0.353553	-0.353553
LNC_003616	2.47487	-0.353553	-0.353553	-0.353553	-0.353553	-0.353553	-0.353553	-0.353553
LNC_005255	2.47487	-0.353553	-0.353553	-0.353553	-0.353553	-0.353553	-0.353553	-0.353553
LNC_004588	2.47487	-0.353553	-0.353553	-0.353553	-0.353553	-0.353553	-0.353553	-0.353553
LNC_007791	2.47487	-0.353553	-0.353553	-0.353553	-0.353553	-0.353553	-0.353553	-0.353553
LNC_005506	2.47487	-0.353553	-0.353553	-0.353553	-0.353553	-0.353553	-0.353553	-0.353553
LNC_000280	2.47487	-0.353553	-0.353553	-0.353553	-0.353553	-0.353553	-0.353553	-0.353553
LNC_001899	2.47487	-0.353553	-0.353553	-0.353553	-0.353553	-0.353553	-0.353553	-0.353553
LNC_000745	2.47487	-0.353553	-0.353553	-0.353553	-0.353553	-0.353553	-0.353553	-0.353553
LNC_001617	2.47487	-0.353553	-0.353553	-0.353553	-0.353553	-0.353553	-0.353553	-0.353553
LNC_001992	2.47487	-0.353553	-0.353553	-0.353553	-0.353553	-0.353553	-0.353553	-0.353553
LNC_004160	2.15804	0.548973	-0.00962029	0.145352	-0.710685	-0.710685	-0.710685	-0.710685
LNC_003948	2.31222	0.0559601	-0.549163	0.377636	-0.549163	-0.549163	-0.549163	-0.549163
LNC_001563	2.47487	-0.353553	-0.353553	-0.353553	-0.353553	-0.353553	-0.353553	-0.353553
LNC_002062	2.44073	-0.416255	-0.416255	0.056798	-0.416255	-0.416255	-0.416255	-0.416255
LNC_006908	2.42646	-0.426994	0.135505	-0.426994	-0.426994	-0.426994	-0.426994	-0.426994
LNC_003429	2.47487	-0.353553	-0.353553	-0.353553	-0.353553	-0.353553	-0.353553	-0.353553
LNC_005261	2.43399	-0.173395	0.0252274	-0.457164	-0.457164	-0.457164	-0.457164	-0.457164
LNC_006514	2.28871	-0.482299	-0.482299	0.605082	-0.482299	-0.482299	-0.482299	-0.482299
LNC_001695	2.47487	-0.353553	-0.353553	-0.353553	-0.353553	-0.353553	-0.353553	-0.353553
LNC_002064	2.4519	-0.405772	-0.0172642	-0.405772	-0.405772	-0.405772	-0.405772	-0.405772
LNC_001656	2.47487	-0.353553	-0.353553	-0.353553	-0.353553	-0.353553	-0.353553	-0.353553
LNC_007552	2.47487	-0.353553	-0.353553	-0.353553	-0.353553	-0.353553	-0.353553	-0.353553
LNC_002009	2.47487	-0.353553	-0.353553	-0.353553	-0.353553	-0.353553	-0.353553	-0.353553
LNC_002875	2.44558	-0.411996	-0.411996	0.0263989	-0.411996	-0.411996	-0.411996	-0.411996
LNC_005468	2.46688	-0.155695	-0.385197	-0.385197	-0.385197	-0.385197	-0.385197	-0.385197
LNC_001036	2.47487	-0.353553	-0.353553	-0.353553	-0.353553	-0.353553	-0.353553	-0.353553
LNC_004656	2.47487	-0.353553	-0.353553	-0.353553	-0.353553	-0.353553	-0.353553	-0.353553
LNC_001526	2.47487	-0.353553	-0.353553	-0.353553	-0.353553	-0.353553	-0.353553	-0.353553
LNC_005258	2.17032	0.469257	0.430084	-0.613931	-0.613931	-0.613931	-0.613931	-0.613931
LNC_005213	2.47487	-0.353553	-0.353553	-0.353553	-0.353553	-0.353553	-0.353553	-0.353553
LNC_002954	2.28221	-0.546313	-0.0901874	0.539549	-0.546313	-0.546313	-0.546313	-0.546313
LNC_005254	2.3681	-0.236603	0.339329	-0.494164	-0.494164	-0.494164	-0.494164	-0.494164
LNC_005377	2.47487	-0.353553	-0.353553	-0.353553	-0.353553	-0.353553	-0.353553	-0.353553
LNC_001387	2.47487	-0.353553	-0.353553	-0.353553	-0.353553	-0.353553	-0.353553	-0.353553
LNC_004560	2.47487	-0.353553	-0.353553	-0.353553	-0.353553	-0.353553	-0.353553	-0.353553
LNC_000093	2.47487	-0.353553	-0.353553	-0.353553	-0.353553	-0.353553	-0.353553	-0.353553
LNC_003760	2.47487	-0.353553	-0.353553	-0.353553	-0.353553	-0.353553	-0.353553	-0.353553
LNC_001651	2.47487	-0.353553	-0.353553	-0.353553	-0.353553	-0.353553	-0.353553	-0.353553
LNC_000421	2.47487	-0.353553	-0.353553	-0.353553	-0.353553	-0.353553	-0.353553	-0.353553
LNC_000983	2.47487	-0.353553	-0.353553	-0.353553	-0.353553	-0.353553	-0.353553	-0.353553
LNC_005877	2.47487	-0.353553	-0.353553	-0.353553	-0.353553	-0.353553	-0.353553	-0.353553
LNC_005125	2.47487	-0.353553	-0.353553	-0.353553	-0.353553	-0.353553	-0.353553	-0.353553
LNC_005959	2.2427	0.715446	-0.493024	-0.493024	-0.493024	-0.493024	-0.493024	-0.493024
LNC_001162	2.37045	-0.455971	0.365372	-0.455971	-0.455971	-0.455971	-0.455971	-0.455971
LNC_006073	2.47487	-0.353553	-0.353553	-0.353553	-0.353553	-0.353553	-0.353553	-0.353553
LNC_001611	2.47487	-0.353553	-0.353553	-0.353553	-0.353553	-0.353553	-0.353553	-0.353553
LNC_007483	2.47487	-0.353553	-0.353553	-0.353553	-0.353553	-0.353553	-0.353553	-0.353553
LNC_007964	2.47487	-0.353553	-0.353553	-0.353553	-0.353553	-0.353553	-0.353553	-0.353553
LNC_000924	2.47487	-0.353553	-0.353553	-0.353553	-0.353553	-0.353553	-0.353553	-0.353553
LNC_004700	2.32556	-0.0234709	0.155917	0.0439563	-0.625492	-0.625492	-0.625492	-0.625492
LNC_005363	2.47487	-0.353553	-0.353553	-0.353553	-0.353553	-0.353553	-0.353553	-0.353553
LNC_002513	2.30096	-0.561073	0.298907	0.205497	-0.561073	-0.561073	-0.561073	-0.561073
LNC_003711	2.38822	0.301307	-0.448255	-0.448255	-0.448255	-0.448255	-0.448255	-0.448255
LNC_004913	2.47487	-0.353553	-0.353553	-0.353553	-0.353553	-0.353553	-0.353553	-0.353553
LNC_003057	2.47487	-0.353553	-0.353553	-0.353553	-0.353553	-0.353553	-0.353553	-0.353553
LNC_002824	2.47487	-0.353553	-0.353553	-0.353553	-0.353553	-0.353553	-0.353553	-0.353553
LNC_005351	2.47487	-0.353553	-0.353553	-0.353553	-0.353553	-0.353553	-0.353553	-0.353553
LNC_006759	2.47487	-0.353553	-0.353553	-0.353553	-0.353553	-0.353553	-0.353553	-0.353553
LNC_005337	2.47487	-0.353553	-0.353553	-0.353553	-0.353553	-0.353553	-0.353553	-0.353553
LNC_002530	2.47487	-0.353553	-0.353553	-0.353553	-0.353553	-0.353553	-0.353553	-0.353553
LNC_007471	2.47487	-0.353553	-0.353553	-0.353553	-0.353553	-0.353553	-0.353553	-0.353553
LNC_005425	2.47487	-0.353553	-0.353553	-0.353553	-0.353553	-0.353553	-0.353553	-0.353553
LNC_003100	2.47487	-0.353553	-0.353553	-0.353553	-0.353553	-0.353553	-0.353553	-0.353553
LNC_006925	2.47487	-0.353553	-0.353553	-0.353553	-0.353553	-0.353553	-0.353553	-0.353553
LNC_004817	2.47487	-0.353553	-0.353553	-0.353553	-0.353553	-0.353553	-0.353553	-0.353553
LNC_006459	2.2509	0.696708	-0.491267	-0.491267	-0.491267	-0.491267	-0.491267	-0.491267
LNC_007363	2.47487	-0.353553	-0.353553	-0.353553	-0.353553	-0.353553	-0.353553	-0.353553
LNC_001879	2.41335	-0.435224	-0.435224	0.197988	-0.435224	-0.435224	-0.435224	-0.435224
LNC_002054	2.28468	-0.192022	-0.422481	0.563503	-0.55842	-0.55842	-0.55842	-0.55842
LNC_000823	2.47487	-0.353553	-0.353553	-0.353553	-0.353553	-0.353553	-0.353553	-0.353553
LNC_001392	2.47487	-0.353553	-0.353553	-0.353553	-0.353553	-0.353553	-0.353553	-0.353553
LNC_001961	2.47487	-0.353553	-0.353553	-0.353553	-0.353553	-0.353553	-0.353553	-0.353553
LNC_001959	2.36681	-0.457436	0.377809	-0.457436	-0.457436	-0.457436	-0.457436	-0.457436
LNC_006940	2.47487	-0.353553	-0.353553	-0.353553	-0.353553	-0.353553	-0.353553	-0.353553
LNC_007404	2.47487	-0.353553	-0.353553	-0.353553	-0.353553	-0.353553	-0.353553	-0.353553
LNC_003091	2.47487	-0.353553	-0.353553	-0.353553	-0.353553	-0.353553	-0.353553	-0.353553
LNC_006858	2.47487	-0.353553	-0.353553	-0.353553	-0.353553	-0.353553	-0.353553	-0.353553
LNC_003183	2.47487	-0.353553	-0.353553	-0.353553	-0.353553	-0.353553	-0.353553	-0.353553
LNC_001860	2.47487	-0.353553	-0.353553	-0.353553	-0.353553	-0.353553	-0.353553	-0.353553
LNC_003337	2.11533	-0.617898	0.753428	0.22073	-0.617898	-0.617898	-0.617898	-0.617898
LNC_005489	2.26451	-0.48821	0.664752	-0.48821	-0.48821	-0.48821	-0.48821	-0.48821
LNC_002872	2.11751	0.175383	0.746874	-0.355704	-0.671015	-0.671015	-0.671015	-0.671015
LNC_007447	2.47487	-0.353553	-0.353553	-0.353553	-0.353553	-0.353553	-0.353553	-0.353553
LNC_004636	2.47487	-0.353553	-0.353553	-0.353553	-0.353553	-0.353553	-0.353553	-0.353553
LNC_003299	2.47487	-0.353553	-0.353553	-0.353553	-0.353553	-0.353553	-0.353553	-0.353553
LNC_000429	2.4656	-0.387529	-0.387529	-0.140428	-0.387529	-0.387529	-0.387529	-0.387529
LNC_006226	2.47487	-0.353553	-0.353553	-0.353553	-0.353553	-0.353553	-0.353553	-0.353553
LNC_001103	2.47487	-0.353553	-0.353553	-0.353553	-0.353553	-0.353553	-0.353553	-0.353553
LNC_000528	2.47487	-0.353553	-0.353553	-0.353553	-0.353553	-0.353553	-0.353553	-0.353553
LNC_004786	2.47487	-0.353553	-0.353553	-0.353553	-0.353553	-0.353553	-0.353553	-0.353553
LNC_001353	2.47487	-0.353553	-0.353553	-0.353553	-0.353553	-0.353553	-0.353553	-0.353553
LNC_003614	2.47487	-0.353553	-0.353553	-0.353553	-0.353553	-0.353553	-0.353553	-0.353553
LNC_006485	2.47487	-0.353553	-0.353553	-0.353553	-0.353553	-0.353553	-0.353553	-0.353553
LNC_007087	2.47487	-0.353553	-0.353553	-0.353553	-0.353553	-0.353553	-0.353553	-0.353553
LNC_002250	2.47487	-0.353553	-0.353553	-0.353553	-0.353553	-0.353553	-0.353553	-0.353553
LNC_002573	2.47487	-0.353553	-0.353553	-0.353553	-0.353553	-0.353553	-0.353553	-0.353553
LNC_000384	2.47487	-0.353553	-0.353553	-0.353553	-0.353553	-0.353553	-0.353553	-0.353553
LNC_001645	2.34693	0.34344	-0.0746212	-0.523149	-0.523149	-0.523149	-0.523149	-0.523149
LNC_007758	2.3457	-0.221067	-0.506474	0.407737	-0.506474	-0.506474	-0.506474	-0.506474
LNC_005022	2.47487	-0.353553	-0.353553	-0.353553	-0.353553	-0.353553	-0.353553	-0.353553
LNC_000945	2.33617	0.474772	-0.46849	-0.46849	-0.46849	-0.46849	-0.46849	-0.46849
LNC_000541	2.47487	-0.353553	-0.353553	-0.353553	-0.353553	-0.353553	-0.353553	-0.353553
LNC_005228	2.47487	-0.353553	-0.353553	-0.353553	-0.353553	-0.353553	-0.353553	-0.353553
LNC_005275	2.28908	-0.537363	-0.145524	0.543253	-0.537363	-0.537363	-0.537363	-0.537363
LNC_007931	2.47487	-0.353553	-0.353553	-0.353553	-0.353553	-0.353553	-0.353553	-0.353553
LNC_007052	2.47487	-0.353553	-0.353553	-0.353553	-0.353553	-0.353553	-0.353553	-0.353553
LNC_005114	2.47487	-0.353553	-0.353553	-0.353553	-0.353553	-0.353553	-0.353553	-0.353553
LNC_000104	2.47487	-0.353553	-0.353553	-0.353553	-0.353553	-0.353553	-0.353553	-0.353553
LNC_000487	2.47487	-0.353553	-0.353553	-0.353553	-0.353553	-0.353553	-0.353553	-0.353553
LNC_005251	2.42681	0.0814758	-0.312993	-0.255532	-0.484941	-0.484941	-0.484941	-0.484941
LNC_006038	2.47487	-0.353553	-0.353553	-0.353553	-0.353553	-0.353553	-0.353553	-0.353553
LNC_004028	2.36036	-0.459941	0.399287	-0.459941	-0.459941	-0.459941	-0.459941	-0.459941
LNC_003230	2.47487	-0.353553	-0.353553	-0.353553	-0.353553	-0.353553	-0.353553	-0.353553
LNC_001659	2.47487	-0.353553	-0.353553	-0.353553	-0.353553	-0.353553	-0.353553	-0.353553
LNC_003060	2.47487	-0.353553	-0.353553	-0.353553	-0.353553	-0.353553	-0.353553	-0.353553
LNC_001363	2.47487	-0.353553	-0.353553	-0.353553	-0.353553	-0.353553	-0.353553	-0.353553
LNC_003456	2.47487	-0.353553	-0.353553	-0.353553	-0.353553	-0.353553	-0.353553	-0.353553
LNC_007691	2.47487	-0.353553	-0.353553	-0.353553	-0.353553	-0.353553	-0.353553	-0.353553
LNC_000134	2.47487	-0.353553	-0.353553	-0.353553	-0.353553	-0.353553	-0.353553	-0.353553
LNC_007362	2.47487	-0.353553	-0.353553	-0.353553	-0.353553	-0.353553	-0.353553	-0.353553
LNC_005334	2.47487	-0.353553	-0.353553	-0.353553	-0.353553	-0.353553	-0.353553	-0.353553
LNC_007819	2.47487	-0.353553	-0.353553	-0.353553	-0.353553	-0.353553	-0.353553	-0.353553
LNC_006144	2.42049	0.164915	-0.4309	-0.4309	-0.4309	-0.4309	-0.4309	-0.4309
LNC_001680	2.45944	-0.0810428	-0.404139	-0.357699	-0.404139	-0.404139	-0.404139	-0.404139
LNC_001174	2.47487	-0.353553	-0.353553	-0.353553	-0.353553	-0.353553	-0.353553	-0.353553
LNC_003738	2.22334	-0.496943	0.758321	-0.496943	-0.496943	-0.496943	-0.496943	-0.496943
LNC_006322	2.47487	-0.353553	-0.353553	-0.353553	-0.353553	-0.353553	-0.353553	-0.353553
LNC_004024	2.47487	-0.353553	-0.353553	-0.353553	-0.353553	-0.353553	-0.353553	-0.353553
LNC_007128	2.47487	-0.353553	-0.353553	-0.353553	-0.353553	-0.353553	-0.353553	-0.353553
LNC_004068	2.47487	-0.353553	-0.353553	-0.353553	-0.353553	-0.353553	-0.353553	-0.353553
LNC_000254	2.45547	-0.401809	-0.401809	-0.0446137	-0.401809	-0.401809	-0.401809	-0.401809
LNC_007762	2.47487	-0.353553	-0.353553	-0.353553	-0.353553	-0.353553	-0.353553	-0.353553
LNC_004032	2.47487	-0.353553	-0.353553	-0.353553	-0.353553	-0.353553	-0.353553	-0.353553
LNC_005454	2.33063	0.491088	-0.470286	-0.470286	-0.470286	-0.470286	-0.470286	-0.470286
LNC_007403	2.42487	-0.159438	-0.344609	0.0520836	-0.493228	-0.493228	-0.493228	-0.493228
LNC_004027	2.41927	-0.431665	0.170725	-0.431665	-0.431665	-0.431665	-0.431665	-0.431665
LNC_002327	2.47487	-0.353553	-0.353553	-0.353553	-0.353553	-0.353553	-0.353553	-0.353553
LNC_001210	2.47487	-0.353553	-0.353553	-0.353553	-0.353553	-0.353553	-0.353553	-0.353553
LNC_006867	2.28655	0.255597	-0.568521	0.300456	-0.568521	-0.568521	-0.568521	-0.568521
LNC_006063	2.47487	-0.353553	-0.353553	-0.353553	-0.353553	-0.353553	-0.353553	-0.353553
LNC_005014	2.33116	0.410313	-0.109605	-0.526373	-0.526373	-0.526373	-0.526373	-0.526373
LNC_004992	2.47487	-0.353553	-0.353553	-0.353553	-0.353553	-0.353553	-0.353553	-0.353553
LNC_007061	2.47487	-0.353553	-0.353553	-0.353553	-0.353553	-0.353553	-0.353553	-0.353553
LNC_004049	2.45205	-0.0184233	-0.405605	-0.405605	-0.405605	-0.405605	-0.405605	-0.405605
LNC_001044	2.47487	-0.353553	-0.353553	-0.353553	-0.353553	-0.353553	-0.353553	-0.353553
LNC_005268	2.40949	-0.437431	-0.437431	0.215094	-0.437431	-0.437431	-0.437431	-0.437431
LNC_004459	2.4545	-0.406062	-0.386801	-0.0373856	-0.406062	-0.406062	-0.406062	-0.406062
LNC_006116	2.38354	0.173795	-0.0836893	-0.279756	-0.548472	-0.548472	-0.548472	-0.548472
LNC_007788	2.41089	-0.151132	-0.47888	0.13464	-0.47888	-0.47888	-0.47888	-0.47888
LNC_005093	2.4742	-0.296147	-0.363008	-0.363008	-0.363008	-0.363008	-0.363008	-0.363008
LNC_000855	2.28514	0.614144	-0.483214	-0.483214	-0.483214	-0.483214	-0.483214	-0.483214
LNC_002297	2.47487	-0.353553	-0.353553	-0.353553	-0.353553	-0.353553	-0.353553	-0.353553
LNC_004086	2.47487	-0.353553	-0.353553	-0.353553	-0.353553	-0.353553	-0.353553	-0.353553
LNC_000488	2.42676	-0.426789	-0.426789	0.133973	-0.426789	-0.426789	-0.426789	-0.426789
LNC_002989	2.47487	-0.353553	-0.353553	-0.353553	-0.353553	-0.353553	-0.353553	-0.353553
LNC_000771	2.47487	-0.353553	-0.353553	-0.353553	-0.353553	-0.353553	-0.353553	-0.353553
LNC_005923	2.47487	-0.353553	-0.353553	-0.353553	-0.353553	-0.353553	-0.353553	-0.353553
LNC_004048	2.47487	-0.353553	-0.353553	-0.353553	-0.353553	-0.353553	-0.353553	-0.353553
LNC_004691	2.43483	0.0489065	-0.45094	-0.229039	-0.45094	-0.45094	-0.45094	-0.45094
LNC_007615	2.47487	-0.353553	-0.353553	-0.353553	-0.353553	-0.353553	-0.353553	-0.353553
LNC_007765	2.47487	-0.353553	-0.353553	-0.353553	-0.353553	-0.353553	-0.353553	-0.353553
LNC_005246	2.47487	-0.353553	-0.353553	-0.353553	-0.353553	-0.353553	-0.353553	-0.353553
LNC_000116	2.47487	-0.353553	-0.353553	-0.353553	-0.353553	-0.353553	-0.353553	-0.353553
LNC_000982	2.30419	0.00482778	-0.54835	0.432732	-0.54835	-0.54835	-0.54835	-0.54835
LNC_002690	2.47487	-0.353553	-0.353553	-0.353553	-0.353553	-0.353553	-0.353553	-0.353553
LNC_000622	2.3687	0.345113	-0.490028	-0.263675	-0.490028	-0.490028	-0.490028	-0.490028
LNC_003064	2.21883	-0.592008	0.528263	0.212941	-0.592008	-0.592008	-0.592008	-0.592008
LNC_005211	2.25498	-0.252582	0.659156	-0.532311	-0.532311	-0.532311	-0.532311	-0.532311
LNC_002718	2.28983	-0.482009	0.602226	-0.482009	-0.482009	-0.482009	-0.482009	-0.482009
LNC_001339	2.36594	0.0581315	-0.444451	0.182081	-0.540426	-0.540426	-0.540426	-0.540426
LNC_001352	2.37953	0.294457	-0.490172	-0.223125	-0.490172	-0.490172	-0.490172	-0.490172
LNC_006311	2.47487	-0.353553	-0.353553	-0.353553	-0.353553	-0.353553	-0.353553	-0.353553
LNC_006365	2.17878	-0.241239	0.428464	0.371328	-0.684334	-0.684334	-0.684334	-0.684334
LNC_006491	2.47487	-0.353553	-0.353553	-0.353553	-0.353553	-0.353553	-0.353553	-0.353553
LNC_002451	2.47487	-0.353553	-0.353553	-0.353553	-0.353553	-0.353553	-0.353553	-0.353553
LNC_006166	2.47487	-0.353553	-0.353553	-0.353553	-0.353553	-0.353553	-0.353553	-0.353553
LNC_005716	2.39071	-0.447093	-0.447093	0.291851	-0.447093	-0.447093	-0.447093	-0.447093
LNC_005113	2.47487	-0.353553	-0.353553	-0.353553	-0.353553	-0.353553	-0.353553	-0.353553
LNC_000502	2.44005	-0.139449	-0.32634	-0.0593671	-0.478723	-0.478723	-0.478723	-0.478723
LNC_006058	2.33263	-0.192562	0.382676	-0.218276	-0.576118	-0.576118	-0.576118	-0.576118
LNC_002039	2.40493	0.234677	-0.439934	-0.439934	-0.439934	-0.439934	-0.439934	-0.439934
LNC_006720	2.47487	-0.353553	-0.353553	-0.353553	-0.353553	-0.353553	-0.353553	-0.353553
LNC_007076	2.47487	-0.353553	-0.353553	-0.353553	-0.353553	-0.353553	-0.353553	-0.353553
LNC_005344	2.09279	0.0639032	0.629533	0.173349	-0.739894	-0.739894	-0.739894	-0.739894
LNC_003874	2.47487	-0.353553	-0.353553	-0.353553	-0.353553	-0.353553	-0.353553	-0.353553
LNC_001431	2.47487	-0.353553	-0.353553	-0.353553	-0.353553	-0.353553	-0.353553	-0.353553
LNC_001523	2.47487	-0.353553	-0.353553	-0.353553	-0.353553	-0.353553	-0.353553	-0.353553
LNC_003329	2.21562	-0.591098	0.182376	0.557497	-0.591098	-0.591098	-0.591098	-0.591098
LNC_006897	2.47487	-0.353553	-0.353553	-0.353553	-0.353553	-0.353553	-0.353553	-0.353553
LNC_004746	2.47487	-0.353553	-0.353553	-0.353553	-0.353553	-0.353553	-0.353553	-0.353553
LNC_007389	2.47487	-0.353553	-0.353553	-0.353553	-0.353553	-0.353553	-0.353553	-0.353553
LNC_005358	2.47487	-0.353553	-0.353553	-0.353553	-0.353553	-0.353553	-0.353553	-0.353553
LNC_001898	2.47487	-0.353553	-0.353553	-0.353553	-0.353553	-0.353553	-0.353553	-0.353553
LNC_005215	2.47487	-0.353553	-0.353553	-0.353553	-0.353553	-0.353553	-0.353553	-0.353553
LNC_000051	2.47487	-0.353553	-0.353553	-0.353553	-0.353553	-0.353553	-0.353553	-0.353553
LNC_006456	2.46504	-0.388508	-0.133988	-0.388508	-0.388508	-0.388508	-0.388508	-0.388508
LNC_002924	2.47487	-0.353553	-0.353553	-0.353553	-0.353553	-0.353553	-0.353553	-0.353553
LNC_007694	2.36452	0.322643	-0.157046	-0.506023	-0.506023	-0.506023	-0.506023	-0.506023
LNC_006756	2.47487	-0.353553	-0.353553	-0.353553	-0.353553	-0.353553	-0.353553	-0.353553
LNC_003444	2.47487	-0.353553	-0.353553	-0.353553	-0.353553	-0.353553	-0.353553	-0.353553
LNC_001184	2.47487	-0.353553	-0.353553	-0.353553	-0.353553	-0.353553	-0.353553	-0.353553
LNC_001749	2.47487	-0.353553	-0.353553	-0.353553	-0.353553	-0.353553	-0.353553	-0.353553
LNC_002594	2.37745	0.0779128	-0.515192	0.120598	-0.515192	-0.515192	-0.515192	-0.515192
LNC_004213	2.47487	-0.353553	-0.353553	-0.353553	-0.353553	-0.353553	-0.353553	-0.353553
LNC_002352	2.44624	-0.411383	0.0220592	-0.411383	-0.411383	-0.411383	-0.411383	-0.411383
LNC_002504	2.20467	0.223231	0.55588	-0.596756	-0.596756	-0.596756	-0.596756	-0.596756
LNC_005945	2.47487	-0.353553	-0.353553	-0.353553	-0.353553	-0.353553	-0.353553	-0.353553
LNC_003949	2.46776	-0.166917	-0.383473	-0.383473	-0.383473	-0.383473	-0.383473	-0.383473
LNC_005249	2.38944	-0.400497	0.294919	-0.456772	-0.456772	-0.456772	-0.456772	-0.456772
LNC_000893	2.44819	-0.409526	-0.409526	0.00896082	-0.409526	-0.409526	-0.409526	-0.409526
LNC_006522	2.42655	-0.426932	0.135042	-0.426932	-0.426932	-0.426932	-0.426932	-0.426932
LNC_002661	2.47487	-0.353553	-0.353553	-0.353553	-0.353553	-0.353553	-0.353553	-0.353553
LNC_003477	2.13792	0.00666684	0.622258	0.085985	-0.713207	-0.713207	-0.713207	-0.713207
LNC_001513	2.28415	-0.191815	-0.0529917	0.445964	-0.621326	-0.621326	-0.621326	-0.621326
LNC_004815	2.47487	-0.353553	-0.353553	-0.353553	-0.353553	-0.353553	-0.353553	-0.353553
LNC_006134	2.30427	0.564526	-0.478132	-0.478132	-0.478132	-0.478132	-0.478132	-0.478132
LNC_001721	2.19002	-0.606103	0.337212	0.503286	-0.606103	-0.606103	-0.606103	-0.606103
LNC_003133	2.47487	-0.353553	-0.353553	-0.353553	-0.353553	-0.353553	-0.353553	-0.353553
LNC_001403	2.32359	0.511329	-0.472487	-0.472487	-0.472487	-0.472487	-0.472487	-0.472487
LNC_006690	2.31384	0.51682	-0.281179	-0.509897	-0.509897	-0.509897	-0.509897	-0.509897
LNC_001203	2.37444	0.351528	-0.454327	-0.454327	-0.454327	-0.454327	-0.454327	-0.454327
LNC_006281	2.13318	0.207642	0.546774	0.0156448	-0.725811	-0.725811	-0.725811	-0.725811
LNC_005867	2.40048	-0.222008	-0.478178	0.212414	-0.478178	-0.478178	-0.478178	-0.478178
LNC_006688	2.3032	0.567358	-0.478427	-0.478427	-0.478427	-0.478427	-0.478427	-0.478427
LNC_002346	2.47487	-0.353553	-0.353553	-0.353553	-0.353553	-0.353553	-0.353553	-0.353553
LNC_006312	2.47487	-0.353553	-0.353553	-0.353553	-0.353553	-0.353553	-0.353553	-0.353553
LNC_005222	2.47487	-0.353553	-0.353553	-0.353553	-0.353553	-0.353553	-0.353553	-0.353553
LNC_000772	2.37405	-0.45449	0.35289	-0.45449	-0.45449	-0.45449	-0.45449	-0.45449
LNC_004829	2.27984	0.31492	0.197348	-0.268544	-0.630891	-0.630891	-0.630891	-0.630891
LNC_003448	2.47487	-0.353553	-0.353553	-0.353553	-0.353553	-0.353553	-0.353553	-0.353553
LNC_000418	2.40864	-0.486325	0.0998355	-0.0768519	-0.486325	-0.486325	-0.486325	-0.486325
LNC_000412	2.27495	0.234783	-0.0291681	0.15993	-0.660124	-0.660124	-0.660124	-0.660124
LNC_006525	2.13675	0.0766554	0.784102	-0.484337	-0.628293	-0.628293	-0.628293	-0.628293
LNC_006467	2.28457	0.0508398	-0.559442	0.461796	-0.559442	-0.559442	-0.559442	-0.559442
LNC_000809	2.46441	-0.127105	-0.389552	-0.389552	-0.389552	-0.389552	-0.389552	-0.389552
LNC_007417	2.47487	-0.353553	-0.353553	-0.353553	-0.353553	-0.353553	-0.353553	-0.353553
LNC_002065	2.47487	-0.353553	-0.353553	-0.353553	-0.353553	-0.353553	-0.353553	-0.353553
LNC_006519	2.28583	-0.230025	-0.308363	0.552182	-0.574907	-0.574907	-0.574907	-0.574907
LNC_000931	2.16018	0.284348	0.615981	-0.612102	-0.612102	-0.612102	-0.612102	-0.612102
LNC_005250	2.25773	0.548537	0.0232639	-0.565905	-0.565905	-0.565905	-0.565905	-0.565905
LNC_005851	2.42403	-0.396569	0.146629	-0.434817	-0.434817	-0.434817	-0.434817	-0.434817
LNC_000565	2.31485	-0.47511	-0.47511	0.53581	-0.47511	-0.47511	-0.47511	-0.47511
LNC_002614	2.03963	-0.645976	0.745344	0.444905	-0.645976	-0.645976	-0.645976	-0.645976
LNC_006150	2.29648	0.531366	-0.371423	-0.209758	-0.561666	-0.561666	-0.561666	-0.561666
LNC_003149	2.47487	-0.353553	-0.353553	-0.353553	-0.353553	-0.353553	-0.353553	-0.353553
LNC_003835	2.41073	0.209669	-0.436733	-0.436733	-0.436733	-0.436733	-0.436733	-0.436733
LNC_002384	2.25707	0.42305	0.217572	-0.579539	-0.579539	-0.579539	-0.579539	-0.579539
LNC_003331	2.47487	-0.353553	-0.353553	-0.353553	-0.353553	-0.353553	-0.353553	-0.353553
LNC_001414	2.47487	-0.353553	-0.353553	-0.353553	-0.353553	-0.353553	-0.353553	-0.353553
LNC_006442	2.26917	0.650696	-0.41299	-0.501376	-0.501376	-0.501376	-0.501376	-0.501376
LNC_004936	2.34822	-0.23653	-0.0565657	0.27134	-0.581615	-0.581615	-0.581615	-0.581615
LNC_000151	2.47487	-0.353553	-0.353553	-0.353553	-0.353553	-0.353553	-0.353553	-0.353553
LNC_002599	2.44707	-0.410605	-0.410605	0.0165622	-0.410605	-0.410605	-0.410605	-0.410605
LNC_003227	2.47487	-0.353553	-0.353553	-0.353553	-0.353553	-0.353553	-0.353553	-0.353553
LNC_002264	2.47168	-0.373835	-0.373835	-0.228671	-0.373835	-0.373835	-0.373835	-0.373835
LNC_002122	2.35388	-0.166684	-0.187246	0.290766	-0.57268	-0.57268	-0.57268	-0.57268
LNC_000504	2.15149	0.382345	0.395646	-0.0552564	-0.718557	-0.718557	-0.718557	-0.718557
LNC_005997	2.2904	0.0265475	-0.00423105	0.276972	-0.647423	-0.647423	-0.647423	-0.647423
LNC_006133	2.46773	-0.398459	-0.279334	-0.196094	-0.398459	-0.398459	-0.398459	-0.398459
LNC_007895	2.33993	-0.494014	-0.319651	0.449794	-0.494014	-0.494014	-0.494014	-0.494014
LNC_006342	2.4242	0.115899	-0.253932	-0.457234	-0.457234	-0.457234	-0.457234	-0.457234
LNC_005578	2.47487	-0.353553	-0.353553	-0.353553	-0.353553	-0.353553	-0.353553	-0.353553
LNC_004538	2.18818	0.574593	-0.0609699	0.0379263	-0.684933	-0.684933	-0.684933	-0.684933
LNC_001040	2.19489	0.663846	-0.58896	0.0860647	-0.58896	-0.58896	-0.58896	-0.58896
LNC_000974	2.47172	-0.229568	-0.373693	-0.373693	-0.373693	-0.373693	-0.373693	-0.373693
LNC_003846	2.25396	-0.478937	0.359611	0.293968	-0.607151	-0.607151	-0.607151	-0.607151
LNC_006325	2.30483	0.295298	-0.333611	0.154524	-0.605261	-0.605261	-0.605261	-0.605261
LNC_007054	2.37966	0.267638	-0.498249	-0.156047	-0.498249	-0.498249	-0.498249	-0.498249
LNC_004383	2.29657	-0.0470747	0.199498	0.13261	-0.645401	-0.645401	-0.645401	-0.645401
LNC_001402	2.41935	-0.219177	0.113389	-0.351937	-0.490406	-0.490406	-0.490406	-0.490406
LNC_003038	2.25608	0.148657	-0.534114	0.475766	-0.586597	-0.586597	-0.586597	-0.586597
LNC_007827	2.27199	0.339936	0.26317	-0.57502	-0.57502	-0.57502	-0.57502	-0.57502
LNC_001417	2.47487	-0.353553	-0.353553	-0.353553	-0.353553	-0.353553	-0.353553	-0.353553
LNC_003775	2.47487	-0.353553	-0.353553	-0.353553	-0.353553	-0.353553	-0.353553	-0.353553
LNC_006649	2.47487	-0.353553	-0.353553	-0.353553	-0.353553	-0.353553	-0.353553	-0.353553
LNC_006691	2.27076	0.325829	0.27709	-0.489422	-0.596064	-0.596064	-0.596064	-0.596064
LNC_003333	2.39243	-0.175022	0.226365	-0.488755	-0.488755	-0.488755	-0.488755	-0.488755
LNC_004096	2.47487	-0.353553	-0.353553	-0.353553	-0.353553	-0.353553	-0.353553	-0.353553
LNC_005745	2.42804	-0.20745	-0.459499	0.0769076	-0.459499	-0.459499	-0.459499	-0.459499
LNC_001713	2.25035	0.150019	-0.0863042	0.354494	-0.66714	-0.66714	-0.66714	-0.66714
LNC_004092	2.21249	0.505703	-0.113982	0.098678	-0.675723	-0.675723	-0.675723	-0.675723
LNC_006196	2.24609	0.707742	-0.492305	-0.492305	-0.492305	-0.492305	-0.492305	-0.492305
LNC_005864	2.45762	-0.399211	-0.0623541	-0.399211	-0.399211	-0.399211	-0.399211	-0.399211
LNC_001390	2.32339	0.431601	-0.530017	-0.104904	-0.530017	-0.530017	-0.530017	-0.530017
LNC_000039	2.32731	-0.256528	0.11761	0.223346	-0.602934	-0.602934	-0.602934	-0.602934
LNC_005508	2.11954	-0.209353	0.92514	-0.567066	-0.567066	-0.567066	-0.567066	-0.567066
LNC_004692	2.32028	0.42877	-0.534093	-0.0785879	-0.534093	-0.534093	-0.534093	-0.534093
LNC_002461	2.25251	-0.490915	-0.490915	0.692981	-0.490915	-0.490915	-0.490915	-0.490915
LNC_003209	2.34358	0.242059	0.0972592	-0.536579	-0.536579	-0.536579	-0.536579	-0.536579
LNC_004794	2.30203	0.465601	-0.0765654	-0.384277	-0.576698	-0.576698	-0.576698	-0.576698
LNC_004972	2.2217	0.621844	-0.374229	0.0103553	-0.619918	-0.619918	-0.619918	-0.619918
LNC_001388	2.33831	0.272554	0.0204713	-0.284955	-0.586596	-0.586596	-0.586596	-0.586596
LNC_000657	2.45656	-0.239451	-0.128531	-0.294412	-0.448543	-0.448543	-0.448543	-0.448543
LNC_007495	2.30128	0.398821	-0.0547912	-0.191375	-0.613483	-0.613483	-0.613483	-0.613483
LNC_004322	2.2244	-0.198354	0.587024	-0.0306975	-0.645593	-0.645593	-0.645593	-0.645593
LNC_004809	2.41067	-0.42256	0.206801	-0.383905	-0.452753	-0.452753	-0.452753	-0.452753
LNC_000157	2.25477	-0.143484	0.0326157	0.454451	-0.649587	-0.649587	-0.649587	-0.649587
LNC_006162	2.27739	0.276236	0.287964	-0.390913	-0.612669	-0.612669	-0.612669	-0.612669
LNC_003564	2.27864	0.0360872	-0.447407	0.479279	-0.586649	-0.586649	-0.586649	-0.586649
LNC_002399	2.20878	0.177419	0.420023	-0.0409447	-0.691321	-0.691321	-0.691321	-0.691321
LNC_003817	2.37617	0.110334	-0.380884	0.0767325	-0.545589	-0.545589	-0.545589	-0.545589
LNC_001591	2.35857	0.214765	-0.489316	0.0589947	-0.535753	-0.535753	-0.535753	-0.535753
LNC_000659	2.33438	0.383705	-0.276368	-0.160087	-0.570406	-0.570406	-0.570406	-0.570406
LNC_001195	2.37775	0.0253179	-0.246171	0.101235	-0.564534	-0.564534	-0.564534	-0.564534
LNC_001669	2.16715	-0.0240242	0.368695	0.348567	-0.715097	-0.715097	-0.715097	-0.715097
LNC_001121	2.42861	0.0934433	-0.453512	-0.254491	-0.453512	-0.453512	-0.453512	-0.453512
LNC_006535	2.17944	0.137371	0.481692	0.0287443	-0.706811	-0.706811	-0.706811	-0.706811
LNC_003251	2.28326	-0.0380199	-0.375245	0.495528	-0.591381	-0.591381	-0.591381	-0.591381
LNC_000312	2.42324	-0.07617	-0.0770615	-0.192385	-0.519407	-0.519407	-0.519407	-0.519407
LNC_003220	2.45065	-0.407071	-0.00822717	-0.407071	-0.407071	-0.407071	-0.407071	-0.407071
LNC_000117	2.45347	-0.0391005	-0.365948	-0.341532	-0.426723	-0.426723	-0.426723	-0.426723
LNC_002176	2.45116	-0.0118719	-0.406548	-0.406548	-0.406548	-0.406548	-0.406548	-0.406548
LNC_004460	2.47487	-0.353553	-0.353553	-0.353553	-0.353553	-0.353553	-0.353553	-0.353553
LNC_006948	2.17771	-0.505063	0.852669	-0.505063	-0.505063	-0.505063	-0.505063	-0.505063
LNC_003205	2.47487	-0.353553	-0.353553	-0.353553	-0.353553	-0.353553	-0.353553	-0.353553
LNC_002000	2.22276	-0.497056	0.759583	-0.497056	-0.497056	-0.497056	-0.497056	-0.497056
LNC_007118	2.36289	0.0759442	0.179579	-0.446133	-0.54307	-0.54307	-0.54307	-0.54307
LNC_004417	2.34617	-0.465107	0.444474	-0.465107	-0.465107	-0.465107	-0.465107	-0.465107
LNC_004808	2.45778	-0.157613	-0.202006	-0.316766	-0.445348	-0.445348	-0.445348	-0.445348
LNC_004407	2.46397	-0.371694	-0.123069	-0.393841	-0.393841	-0.393841	-0.393841	-0.393841
LNC_001308	2.47487	-0.353553	-0.353553	-0.353553	-0.353553	-0.353553	-0.353553	-0.353553
LNC_000108	2.41378	-0.0268831	-0.222379	-0.0467029	-0.529455	-0.529455	-0.529455	-0.529455
LNC_001997	2.47254	-0.246804	-0.370955	-0.370955	-0.370955	-0.370955	-0.370955	-0.370955
LNC_005524	2.23508	0.138981	-0.0565926	0.388613	-0.679973	-0.679973	-0.679973	-0.666166
LNC_003686	2.46247	-0.109886	-0.399631	-0.399631	-0.399631	-0.399631	-0.399631	-0.354433
LNC_003259	2.37347	-0.484396	0.33431	-0.484396	-0.484396	-0.484396	-0.484396	-0.285801
LNC_003596	2.46452	-0.389375	-0.389375	-0.389375	-0.389375	-0.389375	-0.389375	-0.128272
LNC_004507	2.23111	-0.00497357	0.179241	0.334552	-0.695165	-0.695165	-0.695165	-0.654437
LNC_007896	2.47313	-0.368624	-0.368624	-0.368624	-0.368624	-0.368624	-0.368624	-0.261385
LNC_007912	2.318	0.399374	-0.107072	-0.310447	-0.630636	-0.630636	-0.630636	-0.407948
LNC_005382	2.31506	-0.28581	-0.366457	0.500116	-0.560864	-0.560864	-0.560864	-0.480316
LNC_004333	2.32035	0.166227	0.17347	-0.19389	-0.620363	-0.620363	-0.620363	-0.605068
LNC_001331	2.23117	-0.617067	0.489592	0.210823	-0.617067	-0.617067	-0.617067	-0.463315
LNC_004051	2.27335	0.159468	0.122719	0.0486095	-0.739381	-0.739381	-0.739381	-0.385997
LNC_002656	2.26555	0.296006	-0.149942	0.205618	-0.668546	-0.668546	-0.668546	-0.611593
LNC_006224	2.32721	0.31893	-0.188287	-0.0611268	-0.623506	-0.623506	-0.623506	-0.526209
LNC_003687	2.31552	0.301921	0.130881	-0.578241	-0.581694	-0.581694	-0.581694	-0.424996
LNC_002715	2.04153	-0.522419	-0.522419	-0.522419	-0.522419	-0.522419	-0.522419	1.09298
LNC_005150	2.06918	0.522222	-0.642182	-0.642182	-0.642182	-0.642182	-0.642182	0.619505
LNC_004330	2.17371	0.471608	0.175256	0.0220066	-0.720992	-0.720992	-0.720992	-0.679609
LNC_004894	2.40625	-0.439223	-0.439223	-0.439223	-0.439223	-0.439223	-0.439223	0.229091
LNC_006557	2.04632	-0.643461	0.417033	-0.643461	-0.643461	-0.643461	-0.643461	0.753947
LNC_002767	2.30996	-0.55345	-0.55345	0.110313	-0.55345	-0.55345	-0.55345	0.346981
LNC_000815	2.30316	-0.609556	-0.162018	-0.114936	-0.609556	-0.609556	-0.609556	0.412016
LNC_007873	1.74822	-0.602604	-0.602604	-0.182528	-0.602604	-0.602604	-0.602604	1.44733
LNC_001117	2.12497	0.264849	0.538946	-0.139651	-0.812598	-0.812598	-0.812598	-0.351323
LNC_006997	1.64236	0.274571	-0.767608	-0.199489	-0.767608	-0.767608	-0.767608	1.35299
LNC_003252	2.22292	-0.579571	-0.039671	0.0422069	-0.706166	-0.706166	-0.706166	0.472617
LNC_001444	2.17808	-0.604454	0.231289	-0.604454	-0.604454	-0.604454	-0.604454	0.612903
LNC_000735	2.27106	-0.486673	-0.486673	-0.486673	-0.486673	-0.486673	-0.486673	0.648973
LNC_004690	2.44683	0.0165699	-0.417248	-0.417248	-0.417248	-0.417248	-0.377165	-0.417248
LNC_001189	2.32073	0.315292	-0.142428	-0.0508063	-0.614037	-0.614037	-0.600678	-0.614037
LNC_007846	2.32471	0.230968	-0.49386	0.119986	-0.661991	-0.661991	-0.569776	-0.288046
LNC_000040	2.31222	-0.000650547	0.188023	0.0425686	-0.64385	-0.64385	-0.61061	-0.64385
LNC_004784	2.21476	-0.498583	-0.498583	-0.498583	-0.498583	-0.498583	0.776733	-0.498583
LNC_002452	2.27665	0.632209	-0.500038	-0.500038	-0.500038	-0.500038	-0.408662	-0.500038
LNC_004432	2.46853	-0.381856	-0.381856	-0.381856	-0.381856	-0.381856	-0.177393	-0.381856
LNC_005952	2.47278	-0.370261	-0.370261	-0.370261	-0.370261	-0.370261	-0.252601	-0.368879
LNC_006012	2.18422	-0.362568	0.830242	-0.54019	-0.54019	-0.54019	-0.491131	-0.54019
LNC_000820	2.4678	-0.383391	-0.383391	-0.383391	-0.383391	-0.383391	-0.167451	-0.383391
LNC_004310	2.17132	0.745705	-0.644075	-0.644075	-0.644075	-0.644075	-0.247549	-0.0931734
LNC_005316	2.27498	0.397191	0.143452	-0.350988	-0.648871	-0.648871	-0.588961	-0.577929
LNC_001643	2.47159	-0.374121	-0.374121	-0.374121	-0.374121	-0.374121	-0.226862	-0.374121
LNC_001934	2.22547	0.573238	0.0211782	-0.245473	-0.653056	-0.653056	-0.615246	-0.653056
LNC_007591	2.21639	-0.389783	0.627065	-0.000414979	-0.669478	-0.669478	-0.444822	-0.669478
LNC_003736	2.44766	-0.410046	-0.410046	-0.410046	-0.410046	-0.410046	0.0126181	-0.410046
LNC_000089	2.34218	0.200527	0.0433831	-0.191653	-0.61171	-0.61171	-0.559302	-0.61171
LNC_005774	2.35246	-0.0158067	0.240376	-0.341482	-0.617958	-0.617958	-0.381672	-0.617958
LNC_002601	2.02903	0.330177	0.690662	-0.757735	-0.757735	-0.757735	-0.0189313	-0.757735
LNC_005605	2.28719	-0.456295	-0.326206	-0.00715388	-0.647248	-0.647248	0.444215	-0.647248
LNC_006754	2.4742	-0.363646	-0.363646	-0.359555	-0.363646	-0.363646	-0.296413	-0.363646
LNC_002283	2.26788	-0.577179	0.302383	-0.577179	-0.577179	-0.577179	0.315633	-0.577179
LNC_002131	2.20415	-0.552677	-0.198967	-0.552677	-0.552677	-0.552677	0.7582	-0.552677
LNC_005881	2.20617	-0.500171	-0.500171	-0.500171	-0.500171	-0.500171	0.794863	-0.500171
LNC_003535	1.74285	-0.803124	0.425643	-0.0508394	-0.803124	-0.803124	1.09484	-0.803124
LNC_000788	2.30626	0.0314487	-0.0446257	-0.34888	-0.711788	-0.711788	0.191162	-0.711788
LNC_004130	2.37884	-0.541952	0.019723	-0.490672	-0.541952	-0.541952	0.158213	-0.440247
LNC_003703	2.27177	-0.536636	-0.536636	-0.190881	-0.536636	-0.536636	0.602293	-0.536636
LNC_001027	1.13778	-0.525088	-0.525088	-0.525088	-0.525088	-0.525088	2.01275	-0.525088
LNC_001884	1.91614	-0.64447	0.206664	-0.64447	-0.64447	-0.64447	1.09955	-0.64447
LNC_006498	2.31216	-0.172585	-0.421978	-0.550405	-0.550405	-0.550405	0.484019	-0.550405
LNC_001792	1.99953	0.0827395	-0.757014	0.115475	-0.757014	-0.757014	0.830307	-0.757014
LNC_007370	1.83819	0.207675	-0.650834	-0.650834	-0.650834	-0.650834	1.20831	-0.650834
LNC_005462	1.09497	-0.522541	-0.522541	-0.522541	-0.522541	-0.522541	2.04028	-0.522541
LNC_003140	1.9543	0.169273	-0.636799	-0.636799	-0.636799	-0.636799	1.06043	-0.636799
LNC_000232	2.08208	0.090696	0.756353	-0.0749437	-0.773032	-0.773032	-0.535083	-0.773032
LNC_006399	2.08498	-0.517802	-0.517802	-0.517802	-0.517802	-0.517802	1.02183	-0.517802
LNC_004093	2.42181	-0.46669	0.108251	-0.458005	-0.46669	-0.46669	-0.205299	-0.46669
LNC_007768	1.47217	-0.755097	-0.284127	0.286665	-0.755097	-0.755097	1.54568	-0.755097
LNC_004555	2.29106	0.0345652	-0.312011	0.417773	-0.609558	-0.602718	-0.609558	-0.609558
LNC_004227	2.22143	0.659601	-0.146565	-0.622142	-0.622142	-0.245894	-0.622142	-0.622142
LNC_007710	2.29078	0.335889	0.103067	-0.217299	-0.652025	-0.629355	-0.652025	-0.579036
LNC_005689	2.24312	0.354715	0.120091	-0.0161945	-0.700775	-0.666023	-0.634159	-0.700775
LNC_003780	2.13888	-0.564875	0.90037	-0.259171	-0.564875	-0.520581	-0.564875	-0.564875
LNC_006232	2.15173	0.284132	0.370762	0.117717	-0.734781	-0.723328	-0.734781	-0.731446
LNC_005429	2.20681	-0.651479	0.216047	0.520985	-0.651479	-0.337927	-0.651479	-0.651479
LNC_005913	2.3768	-0.453331	-0.453331	-0.453331	-0.453331	0.343188	-0.453331	-0.453331
LNC_003690	2.20527	0.627959	-0.346828	0.0517949	-0.661757	-0.552923	-0.661757	-0.661757
LNC_006347	2.20633	-0.626373	0.344267	-0.626373	-0.626373	-0.493299	0.448193	-0.626373
LNC_003021	2.16978	0.451914	-0.195708	0.166182	-0.839485	-0.76924	-0.143954	-0.839485
LNC_007117	2.18132	-0.0263341	0.743911	-0.52702	-0.617109	-0.593315	-0.617109	-0.544348
LNC_002061	2.37795	-0.554197	-0.158536	-0.215415	-0.554197	0.212789	-0.554197	-0.554197
LNC_003743	2.18572	-0.183805	-0.687632	0.467247	-0.687632	0.281362	-0.687632	-0.687632
LNC_005137	2.27708	0.265817	-0.538775	0.280235	-0.690908	-0.533183	-0.690908	-0.369362
LNC_005223	1.59074	-0.539996	-0.539996	-0.539996	-0.539996	1.64924	-0.539996	-0.539996
LNC_001546	2.15699	0.478215	0.207221	0.0379136	-0.724643	-0.706409	-0.724643	-0.724643
LNC_006164	2.38409	-0.00635614	0.15926	-0.528372	-0.528372	-0.466989	-0.528372	-0.484887
LNC_002049	2.22198	-0.579266	0.0294965	0.631796	-0.579266	-0.566207	-0.579266	-0.579266
LNC_007325	2.42644	-0.128956	0.0196413	-0.466179	-0.5291	-0.35215	-0.440599	-0.5291
LNC_005247	2.23261	-0.52921	0.585068	0.0188755	-0.648582	-0.361598	-0.648582	-0.648582
LNC_000670	2.45889	-0.141521	-0.407726	-0.425647	-0.425647	-0.207058	-0.425647	-0.425647
LNC_005009	2.45111	-0.437521	-0.437521	-0.142087	-0.437521	-0.121421	-0.437521	-0.437521
LNC_000164	2.27662	0.147665	-0.182068	0.327962	-0.658371	-0.595072	-0.658371	-0.658371
LNC_006330	2.32973	0.0899299	0.229829	-0.341076	-0.761782	-0.549598	-0.40991	-0.587124
LNC_005405	2.07738	0.360779	0.728631	-0.663116	-0.663116	-0.514328	-0.663116	-0.663116
LNC_005270	2.4436	-0.183698	-0.531135	-0.243119	-0.531135	-0.208788	-0.531135	-0.214592
LNC_003606	2.23903	0.553333	-0.553505	-0.351181	-0.70948	-0.493506	0.0247929	-0.70948
LNC_007490	2.23117	0.472099	0.22434	-0.427823	-0.641753	-0.574532	-0.641753	-0.641753
LNC_006545	2.1898	0.465356	-0.170755	0.262584	-0.716813	-0.661321	-0.716813	-0.652033
LNC_006447	2.01688	0.479403	-0.582048	-0.668394	-0.668394	0.759345	-0.668394	-0.668394
LNC_003831	2.28835	0.0279552	-0.313014	0.428479	-0.634717	-0.564955	-0.621089	-0.611005
LNC_004487	2.18084	0.564326	-0.485578	0.273615	-0.702352	-0.631622	-0.557623	-0.641602
LNC_004488	2.20925	0.295511	-0.0141235	0.289589	-0.748515	-0.597101	-0.686098	-0.748515
LNC_005406	2.37429	-0.0298142	-0.00725662	-0.00775826	-0.603048	-0.520321	-0.603048	-0.603048
LNC_006351	1.09316	-0.52243	-0.52243	-0.52243	-0.52243	2.04142	-0.52243	-0.52243
LNC_004631	1.38677	-0.822604	-0.822604	0.204008	-0.822604	0.184933	1.51471	-0.822604
LNC_005459	2.36021	-0.103046	-0.575126	0.239354	-0.575126	-0.196014	-0.575126	-0.575126
LNC_006834	2.39457	0.0942606	-0.0850897	-0.240707	-0.58385	-0.411485	-0.58385	-0.58385
LNC_004907	2.40482	-0.0947063	-0.566543	-0.472113	-0.566543	0.00989922	-0.148267	-0.566543
LNC_001443	1.94924	-0.247916	-0.378755	-0.740407	-0.740407	-0.238847	1.1375	-0.740407
LNC_004634	2.44137	-0.415711	-0.415711	-0.415711	-0.415711	0.0528947	-0.415711	-0.415711
LNC_004710	2.07732	-0.402297	0.74735	0.310274	-0.693421	-0.652382	-0.693421	-0.693421
LNC_004572	1.50463	-0.647909	-0.647909	-0.647909	-0.647909	0.115066	1.61985	-0.647909
LNC_006394	2.28588	0.33299	-0.569871	0.221625	-0.583718	-0.555507	-0.583718	-0.547681
LNC_000444	2.26593	0.231666	0.306078	-0.244067	-0.69677	-0.516781	-0.664381	-0.681676
LNC_000508	1.34155	-0.781517	-0.781517	-0.0759989	-0.781517	0.215892	-0.781517	1.64462
LNC_000111	2.45761	-0.208549	-0.327494	-0.14633	-0.447159	-0.433758	-0.447159	-0.447159
LNC_001445	1.06382	-0.772879	-0.271257	-0.772879	-0.772879	0.531918	-0.772879	1.76703
LNC_005932	2.39269	-0.446146	-0.446146	-0.446146	-0.446146	0.284185	-0.446146	-0.446146
LNC_004384	2.15435	-0.601096	0.117355	-0.601096	-0.601096	0.733777	-0.601096	-0.601096
LNC_000107	2.35531	0.0409551	-0.531532	0.242058	-0.531532	-0.521312	-0.522414	-0.531532
LNC_003540	2.24539	0.483581	0.0510798	-0.196002	-0.732829	-0.570941	-0.620168	-0.660108
LNC_006513	2.16208	0.133764	0.515751	-0.0653236	-0.980767	-0.645149	-0.434568	-0.685784
LNC_003198	2.35496	0.347299	-0.542256	-0.179398	-0.542256	-0.353834	-0.542256	-0.542256
LNC_000767	2.33079	0.270479	0.00286369	-0.603884	-0.603884	-0.188593	-0.603884	-0.603884
LNC_007043	2.21925	0.410858	0.00807105	0.0910017	-0.802504	-0.691403	-0.697553	-0.537722
LNC_001281	2.39821	-0.162919	-0.0098888	-0.320681	-0.701143	-0.320773	-0.701143	-0.181664
LNC_004131	2.31744	0.228166	-0.500575	0.0789925	-0.657733	-0.150824	-0.657733	-0.657733
LNC_007712	2.33437	0.0351454	0.295843	-0.411087	-0.62241	-0.438879	-0.62241	-0.570573
LNC_006403	2.15522	0.496614	0.417841	-0.501787	-0.711788	-0.485795	-0.669596	-0.700715
LNC_003102	2.09399	-0.380438	0.00961577	-0.834166	-0.845633	0.294978	0.507285	-0.845633
LNC_007048	2.00907	0.404543	-0.89453	-0.404199	-0.89453	0.403444	-0.89453	0.270736
LNC_002655	2.17382	0.106002	0.28063	0.321927	-0.738531	-0.666783	-0.738531	-0.738531
LNC_001340	1.38697	0.222534	-0.140632	-1.07423	-1.07423	0.936897	-1.07423	0.816909
LNC_000364	2.44014	-0.443186	-0.185385	-0.227758	-0.502388	-0.0766481	-0.502388	-0.502388
LNC_001389	2.05242	0.358102	0.223518	-0.0541444	-0.925223	0.195773	-0.925223	-0.925223
LNC_001549	0.982267	-0.878248	0.288578	-0.878248	-0.878248	1.54119	0.70096	-0.878248
LNC_007065	2.43485	-0.492746	-0.492746	-0.492746	-0.492746	-0.0213427	-0.190062	-0.252462
LNC_003035	2.12453	0.167009	0.265501	-0.125084	-0.880896	0.210729	-0.880896	-0.880896
LNC_000935	2.29222	0.10123	-0.564281	0.407516	-0.543841	-0.564281	-0.564281	-0.564281
LNC_001936	2.10036	0.161066	0.648878	0.016264	-0.728521	-0.732684	-0.732684	-0.732684
LNC_006398	2.43827	-0.0625903	-0.103656	-0.481055	-0.475671	-0.473183	-0.3762	-0.465914
LNC_006315	2.27365	0.600773	-0.212277	-0.459254	-0.558815	-0.542018	-0.539596	-0.562469
LNC_000623	2.31033	0.111782	0.157679	-0.0311256	-0.628424	-0.640082	-0.640082	-0.640082
LNC_006396	2.37765	0.0391945	0.0882879	-0.247275	-0.569073	-0.528364	-0.578107	-0.582313
LNC_004793	2.33607	0.278191	0.0754447	-0.438029	-0.566177	-0.547813	-0.568844	-0.568844
LNC_007380	2.30124	0.355132	-0.0321184	-0.125304	-0.625688	-0.611502	-0.632274	-0.629486
LNC_005460	2.3072	-0.0629103	-0.0318516	0.301081	-0.637383	-0.641996	-0.592142	-0.641996
LNC_000311	2.21786	-0.031329	0.403371	0.15871	-0.699141	-0.706671	-0.706671	-0.636128
LNC_001014	2.34267	0.138141	-0.551985	0.209002	-0.499083	-0.551985	-0.534777	-0.551985
LNC_002964	2.19491	0.149789	0.321442	0.17948	-0.711253	-0.713855	-0.709798	-0.710715
LNC_003061	1.83839	0.335672	-0.821917	-0.821917	-0.704984	-0.278681	1.08669	-0.63325
LNC_007524	2.15072	-0.19289	0.844931	-0.611627	-0.356258	-0.611627	-0.611627	-0.611627
LNC_002213	2.42734	-0.403237	0.0106963	-0.105405	-0.43061	-0.499594	-0.499594	-0.499594
LNC_006235	2.36542	0.360311	-0.298919	-0.407397	-0.506548	-0.496731	-0.504934	-0.511206
LNC_007382	2.17516	0.547819	0.293671	-0.397665	-0.665214	-0.690573	-0.690573	-0.572625
LNC_001316	2.31608	0.489915	-0.382276	-0.241173	-0.550275	-0.525654	-0.559148	-0.547465
LNC_003820	2.33735	-0.352619	-0.119413	0.374277	-0.507658	-0.586782	-0.586782	-0.558371
LNC_001843	2.29275	0.294274	0.184031	-0.290275	-0.615293	-0.621828	-0.621828	-0.621828
LNC_001324	2.17977	0.446338	0.257289	-0.0751831	-0.670491	-0.723607	-0.754631	-0.659481
LNC_004059	2.36898	0.0607286	-0.293455	0.0591037	-0.558436	-0.301255	-0.667836	-0.667836
LNC_004133	2.33081	-0.0479866	-0.349137	0.35515	-0.580398	-0.554283	-0.635638	-0.518518
LNC_007055	2.40875	-0.246625	-0.40438	0.180927	-0.45422	-0.494817	-0.494817	-0.494817
LNC_001017	2.38834	0.217992	-0.472189	-0.136816	-0.415861	-0.527156	-0.527156	-0.527156
LNC_003136	2.41407	0.0268089	-0.375854	-0.120884	-0.556687	-0.308352	-0.658838	-0.420264
LNC_004952	2.4347	-0.220588	-0.0133513	-0.594398	-0.290565	-0.513788	-0.406173	-0.395841
LNC_001537	2.24617	-0.156172	0.638187	-0.50189	-0.505078	-0.435879	-0.64267	-0.64267
LNC_006320	1.99984	0.321857	-0.691597	-0.691597	-0.442847	-0.691597	-0.691597	0.887541
LNC_006168	2.37639	-0.560151	0.182982	-0.560151	-0.44897	-0.419897	-0.0100507	-0.560151
LNC_005174	2.32518	-0.496249	-0.361781	0.498931	-0.463248	-0.500946	-0.500946	-0.500946
LNC_005640	2.33507	0.279865	-0.304973	0.035087	-0.59218	-0.58406	-0.585144	-0.583669
LNC_006104	2.45145	-0.406247	-0.406247	-0.406247	-0.0139644	-0.406247	-0.406247	-0.406247
LNC_000290	2.16576	-0.462788	-0.877736	-0.405683	-0.699988	0.546693	0.276764	-0.543018
LNC_004926	2.21573	0.3549	0.394584	-0.643232	-0.392289	-0.643232	-0.643232	-0.643232
LNC_003829	2.43866	-0.0126481	-0.164817	-0.47902	-0.415944	-0.47902	-0.437156	-0.45006
LNC_007523	2.45153	-0.0549182	-0.318545	-0.314194	-0.362453	-0.475175	-0.481031	-0.445219
LNC_007313	2.33273	0.339941	-0.0858801	-0.248186	-0.518902	-0.618309	-0.583082	-0.618309
LNC_004979	2.29891	0.289219	-0.156997	0.052323	-0.61322	-0.725097	-0.420036	-0.725097
LNC_006980	2.29415	0.37036	0.0941389	-0.348645	-0.488647	-0.640451	-0.640451	-0.640451
LNC_003836	1.53229	-0.756682	-0.756682	-0.525173	-0.318429	-0.0176639	1.59902	-0.756682
LNC_004935	2.30069	-0.127269	-0.0781953	0.369162	-0.510777	-0.729804	-0.666173	-0.557631
LNC_005085	2.29416	0.133787	0.227301	-0.143195	-0.400235	-0.703939	-0.703939	-0.703939
LNC_006555	2.19434	0.411177	0.326293	-0.231843	-0.555768	-0.617446	-0.763375	-0.763375
LNC_005711	2.35054	-0.529595	0.267802	-0.529595	0.0296323	-0.529595	-0.529595	-0.529595
LNC_006820	2.19134	0.465024	0.375579	-0.626842	-0.577087	-0.58618	-0.626842	-0.614994
LNC_004042	2.3577	0.263888	-0.0878186	-0.524052	-0.417313	-0.314994	-0.638706	-0.638706
LNC_005784	2.46574	-0.183781	-0.267484	-0.370588	-0.373528	-0.425807	-0.425807	-0.418741
LNC_001329	2.4341	-0.491455	-0.491455	-0.250543	-0.00263853	-0.215099	-0.491455	-0.491455
LNC_000766	2.30108	0.473643	-0.43301	-0.0779204	-0.505928	-0.608104	-0.560885	-0.588875
LNC_002398	2.25856	-0.00222417	0.369258	-0.00065489	-0.488521	-0.719531	-0.673941	-0.742947
LNC_001416	2.22908	-0.423386	-1.07595	0.307098	-0.611812	0.0760306	-0.0333281	-0.467732
LNC_003362	2.30152	0.0478427	0.303981	-0.301914	-0.511341	-0.363924	-0.867903	-0.608264
LNC_007322	2.06644	-0.575173	-0.206895	-0.575173	1.01632	-0.575173	-0.575173	-0.575173
LNC_001535	2.27049	-0.109694	-0.412184	0.554641	-0.495942	-0.696527	-0.615742	-0.495043
LNC_007777	2.36867	-0.361096	0.173937	-0.613527	-0.490187	0.0249917	-0.592326	-0.510465
LNC_001420	1.62285	-0.747952	-0.748761	-0.748761	0.253741	1.40618	-0.748761	-0.288543
LNC_006304	2.31603	-0.590488	0.45631	-0.590488	-0.195795	-0.500889	-0.590488	-0.304192
LNC_000110	2.41804	-0.236002	0.0845094	-0.22943	-0.506244	-0.514881	-0.514881	-0.501112
LNC_006119	2.24419	-0.648474	-0.508672	0.668813	-0.249098	-0.395245	-0.532851	-0.57866
LNC_006303	2.37768	0.195099	-0.225744	-0.522261	-0.225685	-0.44784	-0.763577	-0.387677
LNC_004352	2.35908	-0.408866	-0.423265	0.386439	-0.344988	-0.528534	-0.524495	-0.515374
LNC_005239	2.37342	0.303489	-0.499751	-0.499751	-0.187338	-0.490572	-0.499751	-0.499751
LNC_000112	2.4668	-0.418456	-0.418456	-0.418456	-0.280013	-0.418456	-0.304002	-0.208959
LNC_002313	2.23394	0.43284	0.0392034	-0.0258333	-0.535432	-0.714906	-0.714906	-0.714906
LNC_002463	2.39102	-0.187025	0.140301	-0.148091	-0.550768	-0.538133	-0.538685	-0.568616
LNC_006131	2.34648	-0.110366	-0.597983	-0.592136	-0.141514	-0.421723	0.237792	-0.720555
LNC_005783	2.16967	0.571562	-0.427516	0.146707	-0.266923	-0.678699	-0.960323	-0.554479
LNC_000299	1.85498	-0.642231	-0.642231	-0.642231	1.21527	-0.642231	0.140902	-0.642231
LNC_004346	2.01885	0.218289	-0.249224	-0.150251	-0.618807	0.475311	-1.45862	-0.235552
LNC_004958	2.23815	0.639548	-0.286661	-0.178626	-0.518318	-0.674452	-0.598606	-0.621041
LNC_005978	2.27617	-0.485443	-0.485443	-0.485443	0.636486	-0.485443	-0.485443	-0.485443
LNC_000004	1.79539	0.0491911	-0.782654	-1.71265	0.303633	0.344013	0.0961947	-0.0931178
LNC_001791	2.31557	0.293942	-0.780431	-0.202824	0.0117918	-0.509152	-0.514827	-0.614073
LNC_006402	2.17404	0.1602	-0.126407	0.385305	-0.787221	-1.07881	-0.496848	-0.230261
LNC_006412	2.32563	-0.698072	0.282026	-0.698072	-0.466408	-0.000965177	-0.225634	-0.518504
LNC_001857	2.37575	0.0415363	-0.0621246	-0.0480169	-0.468773	-0.615367	-0.63995	-0.583056
LNC_002135	2.26548	0.13976	-0.597275	0.413064	-0.347205	-0.694881	-0.483789	-0.695154
LNC_004057	2.21952	0.621704	-0.682683	0.0113507	-0.389917	-0.57015	-0.52714	-0.682683
LNC_001474	2.2811	-0.0674331	0.153243	0.224496	-0.534904	-0.792873	-0.681918	-0.581709
LNC_001136	1.1297	-0.816498	-0.816498	-0.816498	1.34352	1.08116	-0.816498	-0.288384
LNC_005970	2.06269	0.173706	-0.623169	-0.623169	0.879443	-0.623169	-0.623169	-0.623169
LNC_000549	2.32854	0.205199	0.0684898	-0.152611	-0.624892	-0.538012	-0.646841	-0.639877
LNC_006916	2.1573	-0.0864177	-0.798808	-0.806194	-0.332142	0.613619	0.00344736	-0.750801
LNC_006132	1.92274	0.167926	-0.771908	-0.534412	1.08731	-0.476944	-0.771908	-0.6228
LNC_004911	2.29238	0.321627	-0.103131	-0.17451	-0.187729	-0.585078	-0.797868	-0.765696
LNC_007856	2.06187	-0.499227	-0.389218	-0.326959	0.134504	-1.17041	0.740939	-0.551491
LNC_001436	1.81565	0.162158	-0.880683	-0.525909	1.02257	-0.880683	0.167582	-0.880683
LNC_007105	1.21748	-0.837515	-0.837515	-0.837515	1.29956	-0.620542	1.06623	-0.450184
LNC_001892	1.38694	-0.37464	-0.701045	-0.701045	1.79338	-0.236632	-0.58651	-0.580447
LNC_002320	2.47243	-0.351034	-0.366505	-0.365695	-0.300841	-0.441402	-0.299247	-0.347709
LNC_001391	2.3272	0.232486	-0.0696215	-0.187236	-0.588399	-0.290663	-0.863431	-0.560335
LNC_007112	2.30437	0.303913	0.128702	-0.292128	-0.580549	-0.617632	-0.620794	-0.62588
LNC_007111	2.08518	0.430046	0.576209	-0.606485	-0.228593	-0.654544	-0.75799	-0.843819
LNC_006898	1.4564	-1.16201	0.12675	0.103409	-0.422287	-1.15471	-0.321245	1.37368
LNC_007103	1.9001	-0.650026	-0.650026	-0.650026	1.20909	-0.486915	-0.650026	-0.0221709
LNC_001662	2.14635	-0.637727	0.188762	0.437685	-0.573672	0.0275911	-0.505564	-1.08343
LNC_006220	1.09511	-0.546968	-0.546968	-0.396791	2.03652	-0.546968	-0.546968	-0.546968
LNC_005119	2.20288	0.411192	-0.0910916	-0.753274	0.164135	-0.655564	-0.385368	-0.892913
LNC_000629	1.58828	0.118351	-0.020011	-0.0787019	1.28852	-0.965481	-0.965481	-0.965481
LNC_006200	1.68347	0.217905	-0.55002	-0.743726	1.25338	-0.0217945	-0.919608	-0.919608
LNC_002962	2.35669	-0.347455	0.151955	-0.111116	-0.853344	-0.180008	-0.58708	-0.429641
LNC_004329	2.25524	-0.536541	0.371517	-0.209874	0.177994	-0.686113	-0.686113	-0.686113
LNC_003631	1.17353	-0.0920505	-0.467047	-0.700105	1.93723	-0.700105	-0.585273	-0.566171
LNC_002311	2.35623	-0.405417	-0.0851348	-0.0713508	-0.574105	-0.509847	0.108297	-0.81867
LNC_007044	1.88713	-1.1846	-0.691741	-0.361118	0.392376	0.847686	-0.163593	-0.726132
LNC_007119	1.46908	0.191589	-0.439732	-0.283679	1.56395	-0.833734	-0.833734	-0.833734
LNC_000654	1.78933	0.103438	0.305576	-1.21706	0.608627	-0.568409	0.195557	-1.21706
LNC_004328	2.28081	0.231489	0.134292	-0.375543	-0.0967241	-0.724775	-0.724775	-0.724775
LNC_006173	1.75609	0.186282	-0.478765	-1.04027	1.08054	-0.316684	-0.0470271	-1.14017
LNC_004175	1.41691	-0.95936	-0.607866	-0.0886593	1.36478	0.581706	-0.719881	-0.987626
LNC_001315	1.46987	-0.367085	-0.638177	-0.800085	1.56035	0.280933	-0.823601	-0.682202
LNC_007494	0.982204	-0.150571	-0.852697	-0.852697	1.90681	-0.389451	-0.852697	0.209095
LNC_007395	1.67038	-0.209505	-0.244033	-0.305646	1.46155	-0.796633	-0.796633	-0.77948

## Sheet: Novel lncRNA_cluster 7
Transcript ID	chr_unt	chr_30min	chr_3h	chr_24h	sol_unt	sol_30min	sol_3h	sol_24h
LNC_000221	1.22832	1.95103	-0.529892	-0.529892	-0.529892	-0.529892	-0.529892	-0.529892
LNC_006615	1.56504	1.67395	-0.539833	-0.539833	-0.539833	-0.539833	-0.539833	-0.539833
LNC_002518	2.17595	0.856141	-0.505349	-0.505349	-0.505349	-0.505349	-0.505349	-0.505349
LNC_002059	1.50187	1.73234	-0.539036	-0.539036	-0.539036	-0.539036	-0.539036	-0.539036
LNC_001573	1.29399	1.90315	-0.532856	-0.532856	-0.532856	-0.532856	-0.532856	-0.532856
LNC_006181	1.42836	1.7963	-0.537444	-0.537444	-0.537444	-0.537444	-0.537444	-0.537444
LNC_001199	1.82537	1.15456	0.347449	-0.665476	-0.665476	-0.665476	-0.665476	-0.665476
LNC_005262	1.83754	1.2201	0.183584	-0.648245	-0.648245	-0.648245	-0.648245	-0.648245
LNC_001574	0.913842	1.88779	0.534243	-0.398674	-0.7343	-0.7343	-0.7343	-0.7343
LNC_004548	1.71132	1.52503	-0.539392	-0.539392	-0.539392	-0.539392	-0.539392	-0.539392
LNC_002392	1.78511	1.44158	-0.537781	-0.537781	-0.537781	-0.537781	-0.537781	-0.537781
LNC_004501	1.21185	1.78851	-0.666623	0.332761	-0.666623	-0.666623	-0.666623	-0.666623
LNC_006093	1.09816	2.03826	-0.522737	-0.522737	-0.522737	-0.522737	-0.522737	-0.522737
LNC_003958	1.77168	1.43194	-0.245018	-0.591721	-0.591721	-0.591721	-0.591721	-0.591721
LNC_006266	1.33603	1.17027	0.213107	0.818771	-0.884546	-0.884546	-0.884546	-0.884546
LNC_002633	2.03906	1.0969	-0.52266	-0.52266	-0.52266	-0.52266	-0.52266	-0.52266
LNC_003502	1.27957	1.86966	-0.609359	-0.102429	-0.609359	-0.609359	-0.609359	-0.609359
LNC_007757	1.09986	2.03719	-0.522841	-0.522841	-0.522841	-0.522841	-0.522841	-0.522841
LNC_000874	0.845059	1.87831	0.625683	-0.355969	-0.748271	-0.748271	-0.748271	-0.748271
LNC_006782	1.37433	1.58925	-0.259617	0.378249	-0.770554	-0.770554	-0.770554	-0.770554
LNC_003862	1.37298	1.40848	-0.226396	0.680362	-0.808855	-0.808855	-0.808855	-0.808855
LNC_007525	1.99807	0.626878	0.66794	-0.658577	-0.658577	-0.658577	-0.658577	-0.658577
LNC_000899	0.878532	1.96774	0.367856	-0.291005	-0.730782	-0.730782	-0.730782	-0.730782
LNC_003150	2.12921	0.860732	-0.0552042	-0.586948	-0.586948	-0.586948	-0.586948	-0.586948
LNC_000449	1.2582	1.22288	0.773428	0.330912	-0.896355	-0.896355	-0.896355	-0.896355
LNC_005374	2.15038	0.865489	-0.563439	-0.198677	-0.563439	-0.563439	-0.563439	-0.563439
LNC_006808	1.8319	1.38531	-0.536201	-0.536201	-0.536201	-0.536201	-0.536201	-0.536201
LNC_000475	1.73961	1.49376	-0.538895	-0.538895	-0.538895	-0.538895	-0.538895	-0.538895
LNC_000325	1.36315	1.68006	0.213404	-0.301989	-0.738658	-0.738658	-0.738658	-0.738658
LNC_004900	1.04899	2.06872	-0.519618	-0.519618	-0.519618	-0.519618	-0.519618	-0.519618
LNC_000224	1.61128	1.62905	-0.540056	-0.540056	-0.540056	-0.540056	-0.540056	-0.540056
LNC_002849	1.625	1.12467	0.734922	-0.379542	-0.776262	-0.776262	-0.776262	-0.776262
LNC_007759	1.3513	1.46471	0.442667	0.101299	-0.839996	-0.839996	-0.839996	-0.839996
LNC_000604	0.919924	1.56749	0.734996	0.2849	-0.876829	-0.876829	-0.876829	-0.876829
LNC_003771	1.91114	1.21744	-0.163467	-0.33955	-0.656389	-0.656389	-0.656389	-0.656389
LNC_003237	1.64048	1.25873	0.567005	-0.693243	-0.693243	-0.693243	-0.693243	-0.693243
LNC_006746	1.74251	1.45518	-0.351129	-0.28333	-0.640808	-0.640808	-0.640808	-0.640808
LNC_006963	2.19569	0.693317	0.0244615	-0.582694	-0.582694	-0.582694	-0.582694	-0.582694
LNC_005212	1.77989	1.09867	-0.272249	0.45535	-0.765416	-0.765416	-0.765416	-0.765416
LNC_000989	2.1307	0.789074	-0.161541	-0.0701344	-0.672025	-0.672025	-0.672025	-0.672025
LNC_002221	1.729	1.50559	-0.539098	-0.539098	-0.539098	-0.539098	-0.539098	-0.539098
LNC_003910	1.6118	1.37974	0.368567	-0.382857	-0.744312	-0.744312	-0.744312	-0.744312
LNC_005981	2.13858	0.927289	-0.510979	-0.510979	-0.510979	-0.510979	-0.510979	-0.510979
LNC_003020	1.49157	1.74156	-0.538855	-0.538855	-0.538855	-0.538855	-0.538855	-0.538855
LNC_003082	1.58781	1.5743	-0.0916743	-0.322141	-0.687072	-0.687072	-0.687072	-0.687072
LNC_004813	1.17189	1.99006	-0.526992	-0.526992	-0.526992	-0.526992	-0.526992	-0.526992
LNC_005266	1.92239	1.09451	-0.0987089	-0.0225118	-0.723919	-0.723919	-0.723919	-0.723919
LNC_005256	1.39106	1.68465	-0.659842	0.223497	-0.659842	-0.659842	-0.659842	-0.659842
LNC_005399	1.51448	1.72095	-0.539239	-0.539239	-0.539239	-0.539239	-0.539239	-0.539239
LNC_005324	1.08754	2.04495	-0.522083	-0.522083	-0.522083	-0.522083	-0.522083	-0.522083
LNC_000824	1.66771	1.21046	0.288955	0.0953539	-0.815619	-0.815619	-0.815619	-0.815619
LNC_004167	1.9672	1.098	-0.0359277	-0.340588	-0.67217	-0.67217	-0.67217	-0.67217
LNC_006781	1.84908	1.33164	-0.379459	-0.285662	-0.628899	-0.628899	-0.628899	-0.628899
LNC_000640	1.37534	1.69348	0.196571	-0.417561	-0.711959	-0.711959	-0.711959	-0.711959
LNC_000603	1.35189	1.22895	0.90639	-0.125864	-0.840341	-0.840341	-0.840341	-0.840341
LNC_005164	1.7029	1.45561	-0.0792745	-0.364873	-0.678589	-0.678589	-0.678589	-0.678589
LNC_003770	1.51988	1.14706	0.759168	-0.0850753	-0.835259	-0.835259	-0.835259	-0.835259
LNC_006762	1.61249	1.00996	0.515313	0.3296	-0.866842	-0.866842	-0.866842	-0.866842
LNC_006423	1.4742	1.75691	-0.538518	-0.538518	-0.538518	-0.538518	-0.538518	-0.538518
LNC_001471	1.83464	1.38192	-0.536094	-0.536094	-0.536094	-0.536094	-0.536094	-0.536094
LNC_001999	1.15517	1.86158	0.251811	-0.653712	-0.653712	-0.653712	-0.653712	-0.653712
LNC_001678	1.85058	1.22717	-0.340234	0.0557116	-0.698308	-0.698308	-0.698308	-0.698308
LNC_000446	1.84105	1.32415	-0.132336	-0.606573	-0.606573	-0.606573	-0.606573	-0.606573
LNC_004303	1.53944	1.47521	-0.679379	0.382251	-0.679379	-0.679379	-0.679379	-0.679379
LNC_005394	1.89238	0.698572	0.774213	-0.442141	-0.730755	-0.730755	-0.730755	-0.730755
LNC_004524	1.2368	1.72757	-0.174007	0.289655	-0.770006	-0.770006	-0.770006	-0.770006
LNC_007590	1.88787	0.989852	0.271126	-0.0643955	-0.771114	-0.771114	-0.771114	-0.771114
LNC_005011	1.69536	1.5423	-0.53961	-0.53961	-0.53961	-0.53961	-0.53961	-0.53961
LNC_004737	1.66997	1.36298	0.321319	-0.670854	-0.670854	-0.670854	-0.670854	-0.670854
LNC_001407	0.856441	1.9864	0.427004	-0.65397	-0.65397	-0.65397	-0.65397	-0.65397
LNC_000408	1.22169	1.79566	0.00291656	0.00169798	-0.755491	-0.755491	-0.755491	-0.755491
LNC_004215	2.01032	1.14148	-0.5253	-0.5253	-0.5253	-0.5253	-0.5253	-0.5253
LNC_001746	2.0791	0.77299	-0.167133	0.161633	-0.711648	-0.711648	-0.711648	-0.711648
LNC_004728	1.34909	1.86083	-0.534987	-0.534987	-0.534987	-0.534987	-0.534987	-0.534987
LNC_006715	1.73308	1.36748	0.144185	-0.648948	-0.648948	-0.648948	-0.648948	-0.648948
LNC_005656	2.19333	0.779413	-0.194106	-0.555727	-0.555727	-0.555727	-0.555727	-0.555727
LNC_000869	2.06791	0.804363	-0.0728754	0.075176	-0.718643	-0.718643	-0.718643	-0.718643
LNC_001279	1.23403	1.76111	0.357404	-0.670509	-0.670509	-0.670509	-0.670509	-0.670509
LNC_005720	2.07247	0.977616	-0.315707	-0.195791	-0.634648	-0.634648	-0.634648	-0.634648
LNC_001781	1.51208	1.18837	0.850738	-0.499585	-0.7629	-0.7629	-0.7629	-0.7629
LNC_004164	1.56828	1.43014	0.178648	-0.0390766	-0.784498	-0.784498	-0.784498	-0.784498
LNC_006587	1.09613	1.4728	1.0237	-0.718526	-0.718526	-0.718526	-0.718526	-0.718526
LNC_007875	1.77412	1.4544	-0.538087	-0.538087	-0.538087	-0.538087	-0.538087	-0.538087
LNC_005872	1.93255	0.894066	-0.396165	0.463656	-0.723527	-0.723527	-0.723527	-0.723527
LNC_005143	1.96893	0.848056	0.479875	-0.659371	-0.659371	-0.659371	-0.659371	-0.659371
LNC_002192	1.83303	1.12559	-0.667665	0.379711	-0.667665	-0.667665	-0.667665	-0.667665
LNC_001730	1.37737	1.76129	-0.508728	0.00960712	-0.659886	-0.659886	-0.659886	-0.659886
LNC_003909	2.22843	0.727809	-0.293081	-0.532632	-0.532632	-0.532632	-0.532632	-0.532632
LNC_006328	1.75965	1.13255	0.529091	-0.684257	-0.684257	-0.684257	-0.684257	-0.684257
LNC_004899	0.947118	1.91522	-0.0260426	0.245284	-0.770396	-0.770396	-0.770396	-0.770396
LNC_005404	1.85154	1.32174	-0.448689	-0.211696	-0.628224	-0.628224	-0.628224	-0.628224
LNC_005788	1.37826	1.58062	0.162629	0.0838408	-0.801337	-0.801337	-0.801337	-0.801337
LNC_007629	1.66208	1.4042	0.112576	-0.204944	-0.743478	-0.743478	-0.743478	-0.743478
LNC_003624	2.18462	0.838917	-0.503924	-0.503924	-0.503924	-0.503924	-0.503924	-0.503924
LNC_005415	2.08345	0.871592	0.0701011	-0.378088	-0.661763	-0.661763	-0.661763	-0.661763
LNC_006534	1.06564	1.6762	0.498572	0.103515	-0.835982	-0.835982	-0.835982	-0.835982
LNC_001858	2.0307	0.825988	0.166958	-0.0850133	-0.734658	-0.734658	-0.734658	-0.734658
LNC_003608	1.44892	1.45264	-0.286167	0.512487	-0.781971	-0.781971	-0.781971	-0.781971
LNC_005906	1.87958	0.884809	0.389707	0.0281224	-0.795555	-0.795555	-0.795555	-0.795555
LNC_006231	2.1728	0.602257	0.062779	-0.0763362	-0.690374	-0.690374	-0.690374	-0.690374
LNC_001171	1.2869	1.58414	-0.699155	0.624731	-0.699155	-0.699155	-0.699155	-0.699155
LNC_005933	1.28172	1.2489	1.04799	-0.383668	-0.798738	-0.798738	-0.798738	-0.798738
LNC_005416	1.92766	0.874103	0.497818	-0.38454	-0.728761	-0.728761	-0.728761	-0.728761
LNC_006066	1.75282	1.35476	0.116338	-0.644783	-0.644783	-0.644783	-0.644783	-0.644783
LNC_007702	1.4141	1.39597	0.557732	-0.0590067	-0.827199	-0.827199	-0.827199	-0.827199
LNC_001367	2.03349	0.924815	-0.628578	0.184583	-0.628578	-0.628578	-0.628578	-0.628578
LNC_001582	0.92659	1.49379	0.789262	0.348717	-0.88959	-0.88959	-0.88959	-0.88959
LNC_006586	2.05067	1.04662	-0.537289	-0.229206	-0.582697	-0.582697	-0.582697	-0.582697
LNC_001356	1.75907	0.779122	0.497105	0.376364	-0.852916	-0.852916	-0.852916	-0.852916
LNC_007695	2.20031	0.797566	-0.442361	-0.382471	-0.543262	-0.543262	-0.543262	-0.543262
LNC_006242	1.99744	0.918267	0.169233	-0.183391	-0.725387	-0.725387	-0.725387	-0.725387
LNC_003682	1.95892	0.762069	0.36223	0.046335	-0.782388	-0.782388	-0.782388	-0.782388
LNC_000262	1.91839	1.06761	0.129452	-0.201628	-0.728455	-0.728455	-0.728455	-0.728455
LNC_004534	2.06744	0.656227	0.293095	-0.0455079	-0.742813	-0.742813	-0.742813	-0.742813
LNC_007385	2.09249	0.647741	0.373218	-0.30782	-0.701407	-0.701407	-0.701407	-0.701407
LNC_002366	2.14813	0.829935	-0.581702	-0.0695602	-0.581702	-0.581702	-0.581702	-0.581702
LNC_001745	2.00377	0.696607	0.288583	0.111914	-0.775218	-0.775218	-0.775218	-0.775218
LNC_007810	1.78231	1.13234	-0.21574	0.371396	-0.767577	-0.767577	-0.767577	-0.767577
LNC_001366	1.61599	1.57214	-0.248586	-0.269229	-0.66758	-0.66758	-0.66758	-0.66758
LNC_005106	2.03925	0.742398	-0.00740701	0.220248	-0.748622	-0.748622	-0.748622	-0.748622
LNC_005607	1.33846	1.84093	-0.194799	-0.596918	-0.596918	-0.596918	-0.596918	-0.596918
LNC_005371	1.76672	1.11853	-0.614146	0.533228	-0.701084	-0.701084	-0.701084	-0.701084
LNC_006373	1.47639	1.25547	0.584893	0.0859486	-0.850675	-0.850675	-0.850675	-0.850675
LNC_003039	1.92134	0.708991	0.483646	0.0885508	-0.800631	-0.800631	-0.800631	-0.800631
LNC_001964	1.27152	1.64924	-0.273109	0.444793	-0.773112	-0.773112	-0.773112	-0.773112
LNC_007084	1.61649	0.893323	0.974916	-0.28727	-0.799365	-0.799365	-0.799365	-0.799365
LNC_001527	2.08469	0.979471	-0.318759	-0.287304	-0.614524	-0.614524	-0.614524	-0.614524
LNC_000465	1.52916	1.60847	-0.643176	0.0782496	-0.643176	-0.643176	-0.643176	-0.643176
LNC_001507	1.83304	0.671728	0.813996	-0.155184	-0.790896	-0.790896	-0.790896	-0.790896
LNC_007711	2.15935	0.82126	-0.125711	-0.454966	-0.599984	-0.599984	-0.599984	-0.599984
LNC_006151	2.01807	1.08917	-0.584194	-0.186272	-0.584194	-0.584194	-0.584194	-0.584194
LNC_003351	2.17288	0.731531	-0.59014	0.0462932	-0.59014	-0.59014	-0.59014	-0.59014
LNC_006115	2.1371	0.627271	0.325943	-0.482227	-0.652023	-0.652023	-0.652023	-0.652023
LNC_003137	1.5242	1.2903	-0.605002	0.713783	-0.730822	-0.730822	-0.730822	-0.730822
LNC_004628	1.59418	0.937712	0.950582	-0.249139	-0.808334	-0.808334	-0.808334	-0.808334
LNC_005322	1.54137	1.52811	-0.392085	0.213728	-0.722781	-0.722781	-0.722781	-0.722781
LNC_002494	1.22593	1.67694	0.387443	-0.1143	-0.794005	-0.794005	-0.794005	-0.794005
LNC_001716	1.79801	1.41685	-0.571004	-0.359833	-0.571004	-0.571004	-0.571004	-0.571004
LNC_004103	1.17635	1.14588	0.545945	0.80036	-0.917133	-0.917133	-0.917133	-0.917133
LNC_006243	2.11404	0.88065	-0.59232	-0.0330881	-0.59232	-0.59232	-0.59232	-0.59232
LNC_004550	0.89252	1.82661	0.638377	-0.266729	-0.772695	-0.772695	-0.772695	-0.772695
LNC_005669	1.5674	1.13956	0.689999	-0.0722982	-0.831165	-0.831165	-0.831165	-0.831165
LNC_006057	1.5207	1.0878	0.600894	0.288954	-0.874586	-0.874586	-0.874586	-0.874586
LNC_002196	1.99835	0.677318	0.354521	0.0784948	-0.777171	-0.777171	-0.777171	-0.777171
LNC_004869	1.32498	1.02898	0.809548	0.473188	-0.909172	-0.909172	-0.909172	-0.909172
LNC_000986	2.1805	0.582749	0.0867412	-0.101949	-0.687009	-0.687009	-0.687009	-0.687009
LNC_002068	1.4244	1.67721	0.0876403	-0.333053	-0.714048	-0.714048	-0.714048	-0.714048
LNC_006317	1.9621	0.878658	0.414701	-0.387964	-0.716874	-0.716874	-0.716874	-0.716874
LNC_004091	1.98071	1.03386	0.138741	-0.630662	-0.630662	-0.630662	-0.630662	-0.630662
LNC_006978	1.18642	1.87351	-0.02201	-0.172976	-0.716235	-0.716235	-0.716235	-0.716235
LNC_006716	2.06143	0.975535	-0.599552	-0.0392044	-0.599552	-0.599552	-0.599552	-0.599552
LNC_005055	1.91521	0.802738	0.129451	0.346731	-0.798532	-0.798532	-0.798532	-0.798532
LNC_005731	1.94504	0.764483	0.0692729	0.375145	-0.788486	-0.788486	-0.788486	-0.788486
LNC_005657	2.05987	0.563869	0.558298	-0.350469	-0.707893	-0.707893	-0.707893	-0.707893
LNC_000115	1.13119	1.92177	-0.634496	0.119519	-0.634496	-0.634496	-0.634496	-0.634496
LNC_007621	1.33066	1.13616	1.11201	-0.38069	-0.799533	-0.799533	-0.799533	-0.799533
LNC_003842	2.09774	0.522067	0.556262	-0.635215	-0.635215	-0.635215	-0.635215	-0.635215
LNC_005160	1.97414	1.09648	-0.526002	0.00395243	-0.637143	-0.637143	-0.637143	-0.637143
LNC_000840	1.40801	1.04041	1.03389	-0.102616	-0.844924	-0.844924	-0.844924	-0.844924
LNC_006689	2.19942	0.678186	-0.30517	-0.0361586	-0.634069	-0.634069	-0.634069	-0.634069
LNC_003808	2.17564	0.613005	0.105672	-0.174656	-0.679915	-0.679915	-0.679915	-0.679915
LNC_001983	1.97779	0.954107	0.208569	-0.268086	-0.718096	-0.718096	-0.718096	-0.718096
LNC_007088	1.09373	1.99427	-0.394307	-0.119261	-0.643609	-0.643609	-0.643609	-0.643609
LNC_007689	1.80432	1.16557	0.361082	-0.495542	-0.708859	-0.708859	-0.708859	-0.708859
LNC_004410	1.68139	1.36446	-0.133322	0.108486	-0.755253	-0.755253	-0.755253	-0.755253
LNC_001933	1.80556	0.741525	0.68785	0.0595565	-0.823622	-0.823622	-0.823622	-0.823622
LNC_002234	1.66676	1.24624	0.261615	0.0490343	-0.805911	-0.805911	-0.805911	-0.805911
LNC_007918	1.97201	0.528504	0.55885	0.107912	-0.791819	-0.791819	-0.791819	-0.791819
LNC_007137	2.17414	0.611954	0.0987395	-0.153246	-0.682897	-0.682897	-0.682897	-0.682897
LNC_004413	1.56928	1.55389	0.123102	-0.649253	-0.649253	-0.649253	-0.649253	-0.649253
LNC_003896	1.70861	1.12184	-0.00901372	0.427669	-0.812275	-0.812275	-0.812275	-0.812275
LNC_005521	1.9384	1.0343	-0.383377	0.222354	-0.702921	-0.702921	-0.702921	-0.702921
LNC_006684	1.75051	1.17757	-0.337464	0.416939	-0.751887	-0.751887	-0.751887	-0.751887
LNC_005343	1.61482	1.12892	0.115219	0.512599	-0.84289	-0.84289	-0.84289	-0.84289
LNC_007890	2.02303	0.981922	0.0731455	-0.430351	-0.661936	-0.661936	-0.661936	-0.661936
LNC_001508	2.13142	0.736873	0.095182	-0.247942	-0.678883	-0.678883	-0.678883	-0.678883
LNC_003551	1.1882	1.2426	0.88	0.266256	-0.894264	-0.894264	-0.894264	-0.894264
LNC_001409	1.99864	0.833364	0.0432396	0.149203	-0.756111	-0.756111	-0.756111	-0.756111
LNC_003706	2.10828	0.675541	-0.173168	0.229241	-0.709974	-0.709974	-0.709974	-0.709974
LNC_006318	2.06642	0.763881	0.327072	-0.440446	-0.679232	-0.679232	-0.679232	-0.679232
LNC_004058	2.00704	0.723296	0.393034	-0.100799	-0.755643	-0.755643	-0.755643	-0.755643
LNC_001411	1.94568	0.823382	0.319144	0.0317291	-0.779984	-0.779984	-0.779984	-0.779984
LNC_004414	2.0851	0.933996	-0.48199	-0.0510592	-0.621511	-0.621511	-0.621511	-0.621511
LNC_006051	2.04815	0.864262	-0.364915	0.198725	-0.6883	-0.6883	-0.6883	-0.681324
LNC_004949	1.53133	1.56543	-0.308185	0.106486	-0.738963	-0.738963	-0.738963	-0.678179
LNC_001410	1.55173	1.23786	0.468597	0.105715	-0.843912	-0.843912	-0.843912	-0.832169
LNC_004332	2.10422	0.539172	0.43747	-0.224434	-0.715407	-0.715407	-0.715407	-0.710204
LNC_003037	1.9047	1.11163	-0.137623	0.0302043	-0.736704	-0.736704	-0.736704	-0.698805
LNC_006203	1.00033	1.60687	0.558666	0.304219	-0.881317	-0.881317	-0.881317	-0.826132
LNC_003802	0.866739	2.04863	0.212098	-0.427219	-0.686485	-0.686485	-0.686485	-0.640788
LNC_007558	1.92988	1.03151	0.160141	-0.189376	-0.740278	-0.740278	-0.740278	-0.711326
LNC_005683	1.45233	1.36398	0.347855	0.218572	-0.85386	-0.85386	-0.85386	-0.821155
LNC_001529	2.17689	0.647584	0.157925	-0.424146	-0.647626	-0.647626	-0.647626	-0.615376
LNC_005244	1.16425	1.17601	1.12415	-0.00464321	-0.885907	-0.885907	-0.885907	-0.802051
LNC_007484	1.90978	1.02804	-0.128714	0.186959	-0.753362	-0.753362	-0.753362	-0.735983
LNC_002437	1.91466	0.999846	0.0767411	0.0580632	-0.76906	-0.76906	-0.76906	-0.742131
LNC_003826	2.06201	0.945831	-0.0449051	-0.340635	-0.692479	-0.692479	-0.692479	-0.544867
LNC_005595	0.728673	1.59337	0.830655	-0.51721	-0.979842	-0.979842	-0.979842	0.304034
LNC_004064	1.20802	1.8352	0.0646942	-0.207484	-0.768305	-0.768305	-0.768305	-0.59551
LNC_000934	1.11796	1.72883	0.274218	0.0834887	-0.897713	-0.897713	-0.897713	-0.511359
LNC_007317	1.19653	1.60456	-0.748597	0.11874	-0.864348	-0.864348	-0.864348	0.421816
LNC_005650	1.60713	1.42841	-0.356631	0.260116	-0.778038	-0.778038	-0.778038	-0.604907
LNC_003131	1.68459	1.471	-0.0380759	-0.446317	-0.701795	-0.701795	-0.701795	-0.565807
LNC_005197	1.10912	1.54424	0.33358	-0.214893	-1.02299	-1.02299	-1.02299	0.296933
LNC_003877	1.01412	1.68463	0.379621	0.309141	-0.892599	-0.892599	-0.892599	-0.709719
LNC_006160	0.982716	1.73529	-0.223817	0.657295	-0.857356	-0.857356	-0.857356	-0.579418
LNC_001377	1.3163	1.02601	0.593651	0.690663	-0.996622	-0.996622	-0.996622	-0.636758
LNC_004696	1.76215	1.46813	-0.541495	-0.541495	-0.541495	-0.541495	-0.522808	-0.541495
LNC_005437	1.84546	0.830218	0.681192	-0.285214	-0.77638	-0.77638	-0.742521	-0.77638
LNC_003547	1.73664	1.03861	0.1125	0.412335	-0.827598	-0.827598	-0.817284	-0.827598
LNC_007426	1.38147	1.14213	0.40546	0.649238	-0.897497	-0.897497	-0.885809	-0.897497
LNC_001348	2.03291	0.630621	0.206648	0.215396	-0.776267	-0.776267	-0.756777	-0.776267
LNC_002657	2.15831	0.597145	-0.066018	0.11577	-0.7036	-0.7036	-0.694406	-0.7036
LNC_006474	0.988648	1.66865	0.761931	-0.180197	-0.8238	-0.8238	-0.767627	-0.8238
LNC_006179	1.96831	1.05162	0.0259436	-0.252099	-0.725537	-0.725537	-0.645156	-0.69755
LNC_005849	1.90386	1.03887	0.240353	-0.225457	-0.746321	-0.746321	-0.718665	-0.746321
LNC_004763	1.95056	1.16608	-0.116579	-0.484811	-0.649844	-0.649844	-0.56572	-0.649844
LNC_002182	1.58304	1.29445	-0.638941	0.608932	-0.743857	-0.743857	-0.615915	-0.743857
LNC_000987	1.70732	1.10445	0.139345	0.342916	-0.859559	-0.859559	-0.715351	-0.859559
LNC_006752	1.4076	1.78659	-0.230251	-0.478878	-0.627772	-0.627772	-0.601752	-0.627772
LNC_006253	1.43552	1.43352	0.457222	-0.058149	-0.828975	-0.828975	-0.781192	-0.828975
LNC_004045	1.83916	1.36979	-0.419069	-0.506046	-0.592286	-0.592286	-0.506985	-0.592286
LNC_001976	0.819579	1.91689	0.137213	0.298601	-0.843073	-0.843073	-0.64306	-0.843073
LNC_007965	0.855953	2.04223	0.146333	-0.188265	-0.718307	-0.718307	-0.701334	-0.718307
LNC_006331	1.98781	1.0292	-0.156664	-0.0724919	-0.734102	-0.734102	-0.585541	-0.734102
LNC_006878	2.12467	0.613814	0.23182	-0.14699	-0.764199	-0.764199	-0.530718	-0.764199
LNC_006812	1.76464	0.718235	0.764802	0.0830183	-0.853059	-0.853059	-0.771517	-0.853059
LNC_003707	1.95224	1.1112	-0.0311701	-0.321589	-0.733387	-0.733387	-0.633403	-0.610497
LNC_006626	1.83031	1.21197	0.0850575	-0.213667	-0.750529	-0.750529	-0.662075	-0.750529
LNC_001182	1.89336	1.17804	0.0614188	-0.681678	-0.681678	-0.681678	-0.406103	-0.681678
LNC_004047	1.72669	1.31254	0.234612	-0.724453	-0.724453	-0.724453	-0.376034	-0.724453
LNC_000389	1.24944	1.36809	-0.190329	0.253408	-1.04325	-1.04325	0.449129	-1.04325
LNC_007023	2.09053	0.576974	0.139625	0.184892	-0.768523	-0.768523	-0.686454	-0.768523
LNC_006779	1.65187	1.39812	-0.210471	0.0160248	-0.853378	-0.853378	-0.295412	-0.853378
LNC_007316	1.64527	1.29209	-0.782412	-0.782412	-0.782412	-0.782412	0.375799	-0.183514
LNC_005435	1.92496	0.806735	0.0275536	-0.788519	-0.788519	-0.788519	0.394822	-0.788519
LNC_001408	1.83758	1.10306	0.179464	-0.0540337	-0.808557	-0.808557	-0.640404	-0.808557
LNC_006765	1.14658	1.28017	0.649645	0.549695	-0.960677	-0.960677	-0.744058	-0.960677
LNC_003774	0.875008	1.51552	0.628286	0.562954	-0.934867	-0.934867	-0.777163	-0.934867
LNC_006271	0.884952	1.04103	0.601913	0.473293	-1.42636	-1.42636	-0.557329	0.408862
LNC_007889	2.02632	0.955916	0.133751	-0.638599	-0.660372	-0.660372	-0.496271	-0.660372
LNC_006934	1.25277	1.67077	0.401932	-0.278025	-0.842757	-0.842757	-0.519175	-0.842757
LNC_000145	1.08681	1.83317	-0.67261	-0.67261	-0.67261	-0.67261	0.443066	-0.67261
LNC_004411	2.00951	1.13329	-0.362903	-0.559625	-0.559625	-0.559625	-0.541398	-0.559625
LNC_007488	1.34922	1.26474	-0.720922	-0.720922	-0.720922	-0.720922	0.990654	-0.720922
LNC_003752	1.39434	1.29307	-0.854534	0.0523987	-0.854534	-0.854534	0.678323	-0.854534
LNC_003773	1.4961	1.01396	0.452353	0.156648	-1.24349	-1.24349	-0.641685	0.00961412
LNC_000724	1.97749	0.523386	0.376134	-0.724118	-0.979529	-0.979529	-0.422514	0.228678
LNC_005084	1.75163	1.13946	0.159002	0.159938	-0.825731	-0.825731	-0.732841	-0.825731
LNC_006314	1.8237	1.25952	-0.0620559	-0.257338	-0.785821	-0.785821	-0.406356	-0.785821
LNC_006400	2.08694	0.778123	0.234246	-0.542779	-0.7073	-0.7073	-0.434631	-0.7073
LNC_003821	1.22451	1.07923	-0.246763	0.704755	-1.08535	-1.08535	0.494305	-1.08535
LNC_000896	2.00735	0.51489	0.333447	-0.458342	-0.880309	-0.880309	0.24358	-0.880309
LNC_003146	1.88305	0.900318	-0.17623	0.195503	-0.926228	-0.926228	-0.0239572	-0.926228
LNC_001321	1.97508	1.11459	-0.0464918	-0.605772	-0.625825	-0.625606	-0.567135	-0.618835
LNC_002440	1.76202	1.12949	0.00934334	0.285372	-0.797519	-0.793665	-0.797519	-0.797519
LNC_006945	1.22572	1.72498	0.0862591	0.124461	-0.802013	-0.799881	-0.781461	-0.77807
LNC_006789	2.00316	0.690635	0.582021	-0.690824	-0.690824	-0.512518	-0.690824	-0.690824
LNC_005067	1.86531	1.02995	0.355288	-0.230323	-0.762567	-0.755671	-0.755814	-0.746165
LNC_005732	1.65038	1.34627	0.252099	-0.168885	-0.775344	-0.753829	-0.775344	-0.775344
LNC_000479	1.74381	0.819551	0.849434	-0.248097	-0.797965	-0.770801	-0.797965	-0.797965
LNC_006124	2.01269	0.742461	0.18804	0.120434	-0.777209	-0.731996	-0.777209	-0.777209
LNC_005151	1.05147	1.81692	0.49871	-0.42642	-0.74931	-0.719785	-0.74931	-0.722267
LNC_000091	1.26749	1.3223	0.232772	0.698392	-0.897969	-0.827049	-0.897969	-0.897969
LNC_003789	2.07552	0.862831	0.161035	-0.628486	-0.628486	-0.619301	-0.599288	-0.623821
LNC_006784	1.61274	1.17856	0.412695	0.123464	-0.900484	-0.626008	-0.900484	-0.900484
LNC_006625	1.69501	1.22978	0.428887	-0.290368	-0.774929	-0.759293	-0.774929	-0.754161
LNC_006479	1.15613	1.5784	-0.874837	0.680501	-0.874837	-0.786371	-0.144911	-0.734078
LNC_004758	2.03488	0.625657	0.340854	-0.0722525	-0.874399	-0.835804	-0.344537	-0.874399
LNC_000154	1.89978	1.0993	-0.421673	0.214551	-0.726513	-0.612425	-0.726513	-0.726513
LNC_006780	1.67725	1.20694	0.507524	-0.309591	-0.782925	-0.733344	-0.782925	-0.782925
LNC_006252	2.05583	0.63033	0.208947	0.144982	-0.769304	-0.732176	-0.769304	-0.769304
LNC_006305	2.02612	0.821757	-0.468659	0.347678	-0.747859	-0.718393	-0.563151	-0.697496
LNC_003793	1.33274	0.89964	-0.717696	-0.717696	-0.717696	1.3561	-0.717696	-0.717696
LNC_005242	2.19456	0.673758	-0.0316432	-0.258785	-0.651493	-0.623414	-0.651493	-0.651493
LNC_006125	1.53071	1.22286	0.197608	0.452266	-0.893748	-0.722204	-0.893748	-0.893748
LNC_004077	1.61753	1.11917	0.120783	0.517828	-0.847386	-0.833149	-0.847386	-0.847386
LNC_004760	2.10425	0.783795	0.15427	-0.353553	-0.700819	-0.671932	-0.672506	-0.643504
LNC_004853	1.88171	0.942383	0.072739	0.25999	-0.835483	-0.797006	-0.722465	-0.801867
LNC_002439	1.80016	1.08296	0.516727	-0.609061	-0.726828	-0.696582	-0.671187	-0.696184
LNC_006590	1.49535	1.57339	0.151302	-0.253772	-0.752341	-0.709247	-0.752341	-0.752341
LNC_004041	1.88336	1.2271	-0.00233666	-0.543311	-0.709864	-0.638939	-0.623718	-0.592291
LNC_007335	1.57043	1.31185	0.18365	0.234401	-0.840522	-0.801385	-0.8179	-0.840522
LNC_001194	1.9137	0.883036	0.341141	-0.0137275	-0.791653	-0.749192	-0.791653	-0.791653
LNC_005631	1.62521	1.28178	0.283462	0.044241	-0.846965	-0.693803	-0.846965	-0.846965
LNC_004050	1.76225	1.2043	0.395589	-0.575338	-0.732174	-0.590272	-0.732174	-0.732174
LNC_002025	2.0766	0.517094	0.591069	-0.716882	-0.716882	-0.653941	-0.631445	-0.465611
LNC_004090	1.94589	0.838884	0.457943	-0.252864	-0.76569	-0.729555	-0.76569	-0.728918
LNC_004019	0.841473	1.55694	0.780237	0.351852	-0.955042	-0.900625	-0.768376	-0.906457
LNC_006112	1.29494	1.1584	1.14679	-0.591787	-0.818775	-0.552019	-0.818775	-0.818775
LNC_006995	1.81465	1.16141	-0.283729	0.266674	-0.778082	-0.62476	-0.778082	-0.778082
LNC_002919	2.01408	1.11696	-0.41082	-0.592628	-0.592628	-0.349703	-0.592628	-0.592628
LNC_003778	1.66776	1.03324	0.745336	-0.330824	-0.856016	-0.568329	-0.835154	-0.856016
LNC_000087	1.28939	1.16091	1.1621	-0.760801	-0.760801	-0.569205	-0.760801	-0.760801
LNC_004331	1.96171	0.81852	0.330996	-0.0316126	-0.778471	-0.766809	-0.771528	-0.76281
LNC_007631	1.49047	1.1303	0.19253	0.662952	-0.885577	-0.819519	-0.885577	-0.885577
LNC_001175	1.06913	0.506074	-0.977436	-0.977436	-0.977436	-0.577986	0.453565	1.48152
LNC_001778	2.12797	0.945831	-0.521297	-0.521297	-0.521297	-0.467316	-0.521297	-0.521297
LNC_003705	1.64351	1.1741	0.301804	0.21307	-0.869048	-0.762833	-0.869048	-0.831553
LNC_005398	1.67574	1.38355	-0.160198	0.0495102	-0.816722	-0.498443	-0.816722	-0.816722
LNC_004005	2.03798	0.533078	0.67322	-0.672182	-0.672182	-0.621352	-0.672182	-0.606376
LNC_000773	1.91823	0.694495	0.545409	-0.000322064	-0.852465	-0.60042	-0.852465	-0.852465
LNC_004100	1.14105	1.5501	0.18371	0.556012	-0.908262	-0.786447	-0.897594	-0.838565
LNC_005632	1.46228	1.35618	0.6259	-0.802457	-0.802457	-0.234537	-0.802457	-0.802457
LNC_004830	0.766197	1.92598	0.105734	0.292694	-0.996451	-0.644689	-0.45302	-0.996451
LNC_002830	1.31644	0.827812	-0.969537	-0.969537	-0.969537	-0.488932	1.23381	0.0194884
LNC_005177	1.36141	1.57463	-0.0682071	0.324656	-0.825638	-0.715568	-0.825638	-0.825638
LNC_006826	2.09142	0.639278	-0.106689	0.287818	-0.756715	-0.693406	-0.756715	-0.704993
LNC_005909	1.28956	1.73817	0.192989	-0.745122	-0.745122	-0.240236	-0.745122	-0.745122
LNC_005288	1.65099	1.02874	0.424754	-0.0356469	-1.1051	-0.763322	-1.1051	-0.0953198
LNC_007603	1.33198	1.60104	0.238525	0.0429393	-0.845023	-0.679406	-0.845023	-0.845023
LNC_003041	1.74883	1.09014	0.40357	-0.142671	-0.893164	-0.420381	-0.893164	-0.893164
LNC_000323	1.88573	1.23079	-0.300074	-0.180876	-0.735191	-0.429997	-0.735191	-0.735191
LNC_004608	1.31872	1.56055	0.555791	-0.775564	-0.775564	-0.332806	-0.775564	-0.775564
LNC_002019	2.04511	0.885692	0.1323	-0.401948	-0.74874	-0.414934	-0.74874	-0.74874
LNC_000114	2.0754	0.532559	0.490132	-0.173672	-0.738354	-0.709359	-0.738354	-0.738354
LNC_000755	1.16688	1.42286	-0.0278639	0.832532	-0.971118	-0.693951	-0.866745	-0.862599
LNC_001317	1.93924	1.11439	0.0226186	-0.367155	-0.725043	-0.533962	-0.725043	-0.725043
LNC_003335	1.23199	1.63917	-0.632461	-0.296948	-1.03443	0.345482	-0.218372	-1.03443
LNC_002658	1.8635	0.77357	0.614426	-0.084505	-0.88075	-0.753592	-0.651895	-0.88075
LNC_002084	1.35318	1.72394	-0.656476	-0.656476	-0.656476	0.205258	-0.656476	-0.656476
LNC_007487	0.974442	2.00815	-0.108786	-0.607348	-0.738103	-0.0521458	-0.738103	-0.738103
LNC_000868	1.9455	1.0472	-0.519671	0.00121566	-0.972909	-0.683102	-0.185047	-0.633187
LNC_001309	1.40161	1.27605	0.679297	0.0714911	-0.877984	-0.824058	-0.877984	-0.848428
LNC_006530	1.14396	0.582556	-0.690045	-0.690045	-0.690045	1.72371	-0.690045	-0.690045
LNC_006572	0.884367	1.67558	0.654611	-1.04961	-1.04961	-0.0885944	-0.164451	-0.862293
LNC_001427	1.16418	1.58652	0.448579	0.119602	-0.944598	-0.485089	-0.944598	-0.944598
LNC_005688	1.65196	1.52927	-0.620696	-0.620696	-0.620696	-0.0777492	-0.620696	-0.620696
LNC_004202	1.00154	1.67602	0.107275	0.55658	-0.914572	-0.597702	-0.914572	-0.914572
LNC_005428	0.477813	0.958382	0.214936	-0.843147	-0.843147	1.72146	-0.843147	-0.843147
LNC_006753	1.0128	0.722543	-0.930158	-1.12644	-1.25004	0.00631992	0.267269	1.29771
LNC_006211	1.20194	0.19457	0.0987048	-0.802064	-0.802064	1.71305	-0.802064	-0.802064
LNC_004533	1.68301	1.27643	-0.0819089	-0.674155	-0.870301	0.24562	-0.708395	-0.870301
LNC_004355	2.18829	0.586146	0.144306	-0.253377	-0.698192	-0.597623	-0.698192	-0.671353
LNC_004172	1.66307	1.15532	0.542417	-0.457966	-0.880862	-0.260254	-0.880862	-0.880862
LNC_001347	1.35084	1.00414	0.653137	0.624735	-1.01439	-0.854827	-0.749246	-1.01439
LNC_001853	0.678238	0.842445	-0.67947	-0.67947	-0.67947	1.87667	-0.67947	-0.67947
LNC_001726	1.53456	1.10898	0.78934	-0.312946	-1.13514	-0.44888	-0.656801	-0.879125
LNC_006857	0.890642	1.27793	-0.403197	-0.115301	-1.23776	1.11735	-1.23776	-0.291907
LNC_007617	1.63657	1.18418	-0.340221	0.187845	-0.954071	0.193842	-0.954071	-0.954071
LNC_005744	1.90149	0.921572	0.175729	0.151211	-0.791477	-0.796541	-0.796541	-0.765443
LNC_002069	1.17809	1.8949	-0.0220102	-0.26124	-0.712845	-0.725903	-0.625084	-0.725903
LNC_005850	1.79279	1.10325	0.482143	-0.468497	-0.714596	-0.731697	-0.731697	-0.731697
LNC_007496	2.09509	0.483859	0.278431	0.158335	-0.761731	-0.754207	-0.741286	-0.758492
LNC_006260	1.85729	0.919537	-0.253665	0.541144	-0.752483	-0.770608	-0.770608	-0.770608
LNC_006352	1.84351	0.954343	0.36752	0.0283016	-0.838676	-0.784409	-0.822492	-0.748099
LNC_004067	1.9554	0.991578	0.125128	-0.139337	-0.747561	-0.763914	-0.657378	-0.763914
LNC_003891	1.60655	1.54476	-0.0432989	-0.346427	-0.696599	-0.636299	-0.706419	-0.722268
LNC_002305	2.08215	0.970581	-0.450002	-0.15844	-0.628415	-0.617368	-0.618527	-0.579982
LNC_007378	1.42941	1.3474	0.712793	-0.306971	-0.822876	-0.725021	-0.815992	-0.818751
LNC_004682	2.1575	0.620481	0.248684	-0.396734	-0.734428	-0.682914	-0.607213	-0.605378
LNC_001510	1.45712	1.62245	-0.210654	0.0814001	-0.776135	-0.625473	-0.791931	-0.756775
LNC_000476	1.94656	0.838936	0.51212	-0.423659	-0.70014	-0.724605	-0.724605	-0.724605
LNC_001319	2.04349	0.905299	0.144407	-0.381787	-0.679871	-0.675298	-0.677063	-0.679181
LNC_001855	0.945356	1.75595	0.496893	0.123943	-0.831121	-0.798261	-0.846377	-0.846377
LNC_000521	1.9227	1.053	0.0702924	-0.0949853	-0.774996	-0.757114	-0.70851	-0.710382
LNC_004833	1.96506	0.908183	0.288978	-0.205882	-0.694948	-0.739898	-0.760744	-0.760744
LNC_003941	1.64598	1.48683	-0.489083	0.0652187	-0.63815	-0.690265	-0.690265	-0.690265
LNC_004969	1.4765	0.889048	0.70512	0.520788	-0.992962	-0.909375	-0.948534	-0.740586
LNC_000310	2.08607	0.583166	0.220641	0.0884412	-0.842303	-0.656791	-0.647965	-0.831262
LNC_003076	1.90546	0.720093	0.668453	-0.226815	-0.752728	-0.762791	-0.782772	-0.768905
LNC_005773	1.90492	0.728401	0.414451	0.154124	-0.904247	-0.597569	-0.737525	-0.962551
LNC_002372	1.30014	1.24509	0.448943	0.588288	-0.912618	-0.889709	-0.928046	-0.852082
LNC_004716	1.63502	0.942681	0.630546	0.244611	-0.870334	-0.860533	-0.862067	-0.859926
LNC_001534	2.02413	0.936321	-0.199745	0.0524807	-0.650835	-0.735993	-0.735993	-0.690364
LNC_001454	1.09906	1.52489	0.0252745	0.750501	-0.749923	-0.883269	-0.883269	-0.883269
LNC_005768	1.85387	1.13955	0.182882	-0.255532	-0.572531	-0.782745	-0.782745	-0.782745
LNC_006713	1.5502	1.28933	-0.0399389	0.485187	-0.824018	-0.817254	-0.82224	-0.821275
LNC_003777	1.59359	0.976208	0.968437	-0.481543	-0.735589	-0.785168	-0.785168	-0.75077
LNC_006950	2.14813	0.619364	-0.111834	0.146399	-0.638773	-0.721097	-0.721097	-0.721097
LNC_004759	1.32319	1.83249	-0.629968	-0.0887154	-0.579509	-0.628108	-0.601012	-0.628369
LNC_006335	1.96159	1.21248	-0.538879	-0.538879	-0.479679	-0.538879	-0.538879	-0.538879
LNC_000406	2.05571	0.736364	-0.203244	0.3057	-0.682007	-0.727238	-0.742645	-0.742645
LNC_006942	1.14639	1.46899	-0.011056	0.792059	-0.848291	-0.908955	-0.744729	-0.894407
LNC_005241	1.1206	1.48343	0.665097	0.224219	-0.861379	-0.877323	-0.877323	-0.877323
LNC_001318	2.0912	0.946722	-0.166831	-0.382372	-0.552736	-0.611692	-0.662146	-0.662146
LNC_005196	2.04871	0.773389	-0.248575	0.292627	-0.665271	-0.733628	-0.733628	-0.733628
LNC_000936	1.92782	1.25593	-0.554285	-0.554285	-0.412319	-0.554285	-0.554285	-0.554285
LNC_004928	1.32037	1.65184	-0.0882004	0.1641	-0.404335	-0.881258	-0.881258	-0.881258
LNC_004832	1.74428	0.960513	0.71581	-0.304776	-0.777648	-0.788836	-0.739869	-0.80947
LNC_004889	1.08731	1.70778	0.00602114	0.468247	-0.852766	-0.737835	-0.864107	-0.814652
LNC_002129	1.71439	1.29418	-0.222498	0.227862	-0.712275	-0.787272	-0.68402	-0.83037
LNC_004762	1.91479	1.04521	0.209641	-0.253859	-0.655145	-0.753547	-0.753547	-0.753547
LNC_006171	1.25387	1.84833	0.0399597	-0.622949	-0.67693	-0.606938	-0.4908	-0.74454
LNC_006161	2.15316	0.609967	0.284219	-0.404477	-0.630072	-0.670934	-0.670934	-0.670934
LNC_004638	1.72865	0.821569	0.910479	-0.422545	-0.647323	-0.845927	-0.797654	-0.747255
LNC_007094	1.50568	1.03417	0.738212	0.101359	-0.900739	-0.418868	-1.02991	-1.02991
LNC_002466	1.42475	1.09672	0.547944	0.511196	-0.902316	-0.898648	-0.904253	-0.875392
LNC_001119	0.693985	1.80865	0.685741	0.133342	-0.826298	-0.811057	-0.842184	-0.842184
LNC_004845	0.912873	1.8078	0.588483	-0.124351	-0.76897	-0.801633	-0.8071	-0.8071
LNC_000953	1.92317	1.09409	0.140405	-0.363062	-0.6863	-0.710907	-0.704956	-0.692447
LNC_002228	1.68896	1.25718	-0.372439	0.422548	-0.686349	-0.765412	-0.772245	-0.772245
LNC_006830	1.31015	1.20427	0.199584	0.819301	-0.856921	-0.881476	-0.897454	-0.897454
LNC_005894	1.54428	1.31775	0.478288	-0.089578	-0.808652	-0.810719	-0.822329	-0.809039
LNC_007469	1.45722	0.944975	0.578658	0.627395	-0.907585	-0.905741	-0.889461	-0.905458
LNC_005653	1.84606	1.35218	-0.577344	-0.577344	-0.311518	-0.577344	-0.577344	-0.577344
LNC_002421	1.14546	1.23693	0.84035	0.336773	-1.22073	-0.650937	-0.840883	-0.846959
LNC_000478	2.08462	0.87175	-0.0161237	-0.419473	-0.703648	-0.321491	-0.772773	-0.722864
LNC_004895	2.05339	0.852206	-0.340973	0.192476	-0.667434	-0.683785	-0.739902	-0.66598
LNC_003594	1.09739	1.22827	-1.18176	-0.78692	0.375145	-1.18176	0.787361	-0.33773
LNC_006282	1.68926	1.05103	0.673293	-0.847608	-0.298061	-0.829774	-0.890053	-0.548091
LNC_001311	2.1937	0.687753	-0.0363062	-0.296472	-0.608621	-0.634731	-0.663053	-0.642272
LNC_003704	1.98679	1.03934	0.0757492	-0.445959	-0.608615	-0.689117	-0.689117	-0.669067
LNC_002653	1.78132	1.12771	0.270186	-0.0306346	-0.798329	-0.772826	-0.753221	-0.824202
LNC_003742	1.75467	0.66582	0.702333	0.276732	-0.761948	-0.953127	-0.832548	-0.851937
LNC_000480	2.00432	1.08801	-0.1612	-0.520483	-0.410512	-0.666712	-0.666712	-0.666712
LNC_002454	1.4705	1.66009	-0.581147	-0.0599794	-0.597048	-0.274688	-0.808859	-0.808859
LNC_006906	1.77247	1.38679	-0.426629	-0.110587	-0.681236	-0.740337	-0.536325	-0.664146
LNC_005971	2.03716	1.03737	-0.630629	-0.152112	-0.399907	-0.630629	-0.630629	-0.630629
LNC_005789	1.79105	0.893817	0.095908	0.516195	-0.829421	-0.826381	-0.82428	-0.816886
LNC_001564	1.40578	1.72321	-0.286541	-0.0407669	-0.622082	-0.726535	-0.726535	-0.726535
LNC_003545	1.47463	1.28823	0.458108	0.192235	-0.863756	-0.83242	-0.803454	-0.913564
LNC_003626	1.21173	1.14742	0.503625	0.79018	-0.891715	-0.936796	-0.90606	-0.918384
LNC_005976	1.87806	0.744216	0.678586	-0.187641	-0.776838	-0.779557	-0.791183	-0.76564
LNC_002992	1.86295	1.00199	-0.302696	0.418359	-0.667604	-0.633101	-0.864843	-0.815055
LNC_004946	1.34437	1.50676	-0.0895826	0.43105	-0.666627	-1.00445	-0.518155	-1.00336
LNC_006524	1.63194	1.21079	0.62906	-0.491174	-0.718126	-0.770455	-0.670512	-0.821522
LNC_006965	1.47586	1.31958	0.722125	-0.51705	-0.591444	-0.813274	-0.858093	-0.7377
LNC_002626	1.968	0.910871	0.261908	-0.17971	-0.683495	-0.754928	-0.768257	-0.754389
LNC_000300	1.88835	0.593785	0.802009	-0.214101	-0.615105	-0.795256	-0.782697	-0.876984
LNC_000649	1.66259	1.52316	-0.136669	-0.701728	-0.594796	-0.71162	-0.557337	-0.4836
LNC_000296	1.40651	1.04508	0.660882	0.49177	-0.925589	-0.933245	-0.87701	-0.868401
LNC_002175	1.17731	1.50435	0.880423	-0.539164	-0.746638	-0.748579	-0.752021	-0.775676
LNC_001188	1.61162	1.07317	0.806116	-0.349744	-0.724749	-0.840184	-0.840184	-0.736045
LNC_003998	2.00282	1.00306	-0.276932	-0.0742423	-0.548164	-0.509281	-0.978769	-0.618492
LNC_004795	1.70299	1.16953	0.388364	-0.0599719	-0.745452	-0.88846	-0.832365	-0.734641
LNC_007687	1.92799	0.949596	0.278206	-0.134998	-0.72897	-0.752733	-0.730092	-0.808995
LNC_001750	0.878763	1.50519	1.05984	-0.753356	-0.8657	-0.793223	-0.0910589	-0.940452
LNC_000596	1.23663	1.57526	-1.09251	0.432081	-0.458414	-1.09251	-0.188436	-0.412091
LNC_007083	2.16708	0.778404	-0.171351	-0.272698	-0.605442	-0.77174	-0.566346	-0.557902
LNC_007709	1.77807	0.762637	0.831069	-0.324639	-0.43833	-0.869604	-0.869604	-0.869604
LNC_001593	1.00225	1.57091	-0.430567	-0.479585	-0.876646	0.346657	-1.45584	0.322818
LNC_004893	1.46932	1.57529	0.25094	-0.563995	-0.487594	-0.758809	-0.566358	-0.918797
LNC_006180	1.83086	0.88924	0.336199	0.209299	-0.66445	-0.872213	-0.906312	-0.822625
LNC_005310	1.74993	0.917773	0.393606	0.18222	-0.934608	-0.829224	-1.09444	-0.385253
LNC_006070	1.41411	1.29368	-0.557234	0.803115	-0.539446	-0.826336	-0.532537	-1.05535
LNC_001298	1.58869	1.0741	0.868774	-0.771641	-0.464778	-0.771641	-0.751863	-0.771641
LNC_000289	1.33884	1.59056	-0.0411515	-0.0535483	-0.877245	-0.0479314	-0.757222	-1.15231
LNC_000396	1.62342	1.51572	-0.528039	-0.190389	-0.14116	-0.75985	-0.75985	-0.75985
LNC_007334	1.35372	0.724792	-0.321831	-0.207878	-0.869551	1.16112	-1.51074	-0.32963
LNC_002650	1.51255	0.73177	0.363874	0.450152	0.273597	-0.900604	-1.21567	-1.21567
LNC_000993	1.50538	1.23093	0.441035	0.123747	-0.380704	-0.879136	-1.0825	-0.958747
LNC_000148	2.10968	0.62369	0.26468	-0.132246	-0.642911	-0.7027	-0.689081	-0.831114
LNC_006415	1.70534	1.22411	-0.715615	0.478985	-0.674187	-0.782621	-0.720364	-0.515648
LNC_002629	1.56348	1.34158	-0.00386688	0.272559	-0.496806	-0.979755	-0.979755	-0.717442
LNC_005677	1.89501	0.811957	-0.118146	-0.76187	0.504532	-0.891889	-0.905575	-0.534019
LNC_001190	1.44727	1.22755	-0.936879	-0.936879	0.329538	0.467912	-0.936879	-0.661636
LNC_004284	1.36303	1.76345	-0.637015	-0.637015	0.0585881	-0.637015	-0.637015	-0.637015
LNC_007041	2.08285	0.767965	-0.681607	0.257645	-0.678901	-0.725441	-0.635868	-0.386644
LNC_001557	1.88617	0.777567	0.116995	0.424848	-0.864654	-0.85885	-0.914338	-0.567733
LNC_007863	0.916299	0.710881	0.332418	-0.187206	-1.2668	1.19137	-1.5715	-0.125463
LNC_006949	1.98223	0.615988	-0.149264	0.208464	-0.314604	-1.30139	-0.90198	-0.139441
LNC_006876	2.19333	0.670813	-0.2638	-0.186418	-0.399354	-0.385533	-0.814516	-0.814516
LNC_007095	0.636669	1.26939	-0.69968	-0.69968	1.59234	-0.69968	-0.69968	-0.69968
LNC_007522	1.37391	1.05536	0.568897	0.621867	-0.867793	-1.00005	-0.876298	-0.875891
LNC_006504	1.79959	1.17571	0.214231	-0.156859	-0.76381	-0.734855	-0.832734	-0.701282
LNC_006015	0.987334	0.438796	0.385891	-1.11633	1.11205	0.555158	-0.956691	-1.40621
LNC_001012	1.87893	0.982061	-0.0839956	-0.0342511	-0.0274535	-0.744713	-0.98529	-0.98529
LNC_005649	1.18998	0.400606	-0.856449	0.125306	1.00232	-1.26792	0.674074	-1.26792
LNC_005068	1.73071	1.17439	0.467813	-0.869618	-0.471674	-0.49574	-0.804598	-0.731279
LNC_007780	1.61687	1.51268	-0.725655	0.0848041	-0.533129	-0.629281	-0.618171	-0.708112
LNC_006973	1.68857	0.875045	0.54381	0.336009	-0.811376	-0.818918	-0.935786	-0.877352
LNC_001365	2.17181	0.737606	-0.240624	-0.342422	-0.192583	-0.789152	-0.680957	-0.663678
LNC_003027	1.34726	1.07452	0.623942	-1.43915	-0.235467	-0.308052	-1.18515	0.122096
LNC_004883	1.03887	1.50176	0.238337	0.713496	-0.742993	-1.01396	-0.785776	-0.949734
LNC_000802	1.79479	1.1207	0.0888211	-0.789236	0.152635	-0.789236	-0.789236	-0.789236
LNC_007779	1.09028	1.30001	0.453155	0.77872	-0.890947	-0.950951	-1.00574	-0.774529
LNC_002867	0.935474	1.29721	-1.12063	0.218459	0.129582	0.78116	-1.12063	-1.12063
LNC_001632	1.35454	1.30706	-0.816521	-0.64153	-0.145924	0.0589745	-1.48845	0.371854
LNC_006417	1.65462	0.97884	0.335507	0.474943	-0.845381	-0.88181	-0.867695	-0.849019
LNC_004186	1.12866	1.68685	-0.728813	-0.562912	0.662649	-0.728813	-0.728813	-0.728813
LNC_007421	1.53022	1.30349	0.309538	0.168616	-0.857372	-0.863157	-0.584972	-1.00636
LNC_004983	1.9168	1.11224	-0.283618	-0.157922	-0.240823	-0.904547	-0.904547	-0.537589
LNC_005975	2.15784	0.827998	-0.231441	-0.376015	-0.436597	-0.742347	-0.566886	-0.632555
LNC_001580	0.48924	0.568241	0.380724	-1.32045	0.6365	-0.775242	1.34144	-1.32045
LNC_001305	1.64969	1.16969	0.419704	-0.0239172	-0.8391	-0.505812	-1.04644	-0.823809
LNC_005082	1.79806	1.13767	-0.190746	0.268543	-0.644285	-0.877014	-0.563655	-0.928568
LNC_003819	1.08461	2.00996	-0.49928	-0.43386	-0.174744	-0.662228	-0.662228	-0.662228
LNC_006929	1.55909	1.26123	0.165556	0.331703	-0.661157	-0.700176	-0.989583	-0.966666
LNC_006332	1.8502	0.516295	0.0139763	-0.055164	0.382447	-1.49278	-0.295852	-0.919115
LNC_001883	1.07152	1.37497	0.471962	0.030098	0.345963	-1.09817	-1.09817	-1.09817
LNC_000886	1.70672	1.10334	-1.39331	-0.878138	-0.210869	0.0739863	-0.316339	-0.0853854
LNC_004657	1.21509	1.09612	-0.0881844	-1.40548	0.544594	-0.280574	-1.37107	0.289499
LNC_005507	1.40255	1.18917	-0.0191736	-0.455201	0.045069	0.317816	-0.89926	-1.58097
LNC_001193	2.05259	0.713541	0.291693	-0.125596	-0.593689	-0.795136	-0.795136	-0.748271
LNC_004337	1.12889	1.84699	-0.560701	-0.802658	-0.345607	0.0917106	-1.06969	-0.288939
LNC_006717	1.06345	1.54787	-0.786533	0.276444	0.123578	0.0378302	-1.44886	-0.81378
LNC_006926	1.31768	1.10733	0.949708	0.137741	-0.793224	-0.901542	-1.01528	-0.802412
LNC_002654	1.92814	1.02747	0.26461	-0.387102	-0.70539	-0.706506	-0.706671	-0.714555
LNC_005874	1.24421	0.705038	-1.28779	0.246474	-1.11453	1.18786	-0.265826	-0.715437
LNC_005977	2.03478	0.606119	0.467998	-0.10025	-0.755202	-0.747211	-0.743578	-0.762658
LNC_006806	1.6245	0.877352	0.819241	-0.0613396	-0.829176	-0.399152	-1.07108	-0.960348
LNC_003120	1.2262	1.34405	0.536052	0.460727	-0.826735	-0.867158	-0.919255	-0.953875
LNC_000105	1.78712	1.00099	0.432352	0.0143976	-0.785316	-0.807706	-0.811913	-0.829924
LNC_007326	2.10149	0.807271	-0.724825	-0.178757	-0.270701	-0.299874	-0.415228	-1.01937
LNC_001192	1.50543	0.693364	-0.873535	0.222398	1.07295	-0.873535	-0.873535	-0.873535
LNC_003866	0.889292	0.515886	-0.983418	-1.02922	1.69756	0.244614	-0.872704	-0.46201
LNC_003269	0.909342	1.78524	0.00362244	0.532093	-0.773754	-0.58586	-1.01019	-0.860499
LNC_007751	0.941207	1.02955	0.131122	-1.12064	0.0334053	-0.940855	1.16561	-1.23941
LNC_006404	1.5336	1.45779	0.213477	-0.797607	-0.927166	-0.497875	-0.136659	-0.845561
LNC_003871	1.16024	0.423336	-1.42994	0.0319649	1.55429	-0.603943	-0.528441	-0.607501
LNC_001874	2.0275	0.79747	0.165389	-0.0257366	-0.6743	-0.642279	-0.819078	-0.828964
LNC_007387	1.35257	1.66511	-0.03941	-0.0766173	-0.318047	-1.06673	-0.780797	-0.736088
LNC_007047	1.68719	1.02603	0.150738	0.499512	-0.834772	-0.837854	-0.838542	-0.852303
LNC_004612	1.65333	1.44463	-0.137857	-0.345031	-0.823261	-0.806039	-0.155141	-0.830635
LNC_006659	0.862403	1.41462	0.162145	-0.360438	0.0629378	0.420779	-0.71783	-1.84462
LNC_006473	0.608164	0.885591	-0.29362	-0.657253	1.77856	-1.02147	-1.02147	-0.278497
LNC_002443	0.944195	1.6322	0.278874	-0.824329	0.300628	-0.0581241	-1.20416	-1.06929

## Sheet: Novel lncRNA_cluster 8
Transcript ID	chr_unt	chr_30min	chr_3h	chr_24h	sol_unt	sol_30min	sol_3h	sol_24h
LNC_003533	1.63597	0.935329	-0.708242	0.969909	-0.708242	-0.708242	-0.708242	-0.708242
LNC_003726	1.93203	-0.603913	-0.109046	1.19658	-0.603913	-0.603913	-0.603913	-0.603913
LNC_006661	1.99769	-0.526371	-0.526371	1.16054	-0.526371	-0.526371	-0.526371	-0.526371
LNC_002219	1.76246	-0.148486	0.467011	1.07712	-0.789526	-0.789526	-0.789526	-0.789526
LNC_007763	1.67958	0.555767	-0.690747	1.21839	-0.690747	-0.690747	-0.690747	-0.690747
LNC_002422	1.54002	-0.307441	0.844762	1.12261	-0.799989	-0.799989	-0.799989	-0.799989
LNC_006885	1.73569	-0.538972	-0.538972	1.49815	-0.538972	-0.538972	-0.538972	-0.538972
LNC_003011	1.94263	-0.530457	-0.530457	1.24011	-0.530457	-0.530457	-0.530457	-0.530457
LNC_001570	1.46434	0.414801	0.561965	1.10577	-0.886721	-0.886721	-0.886721	-0.886721
LNC_001506	1.80694	-0.688602	0.704595	0.931473	-0.688602	-0.688602	-0.688602	-0.688602
LNC_005345	1.85075	-0.662872	0.340238	1.12337	-0.662872	-0.662872	-0.662872	-0.662872
LNC_005210	1.29551	0.614804	0.039291	1.43916	-0.847192	-0.847192	-0.847192	-0.847192
LNC_004976	1.85845	0.483606	0.660566	0.325893	-0.832128	-0.832128	-0.832128	-0.832128
LNC_002181	1.82985	-0.250911	0.164687	1.18842	-0.733012	-0.733012	-0.733012	-0.733012
LNC_003979	1.24193	0.700916	0.863487	0.893549	-0.924971	-0.924971	-0.924971	-0.924971
LNC_003964	1.66176	0.257239	-0.664247	1.40223	-0.664247	-0.664247	-0.664247	-0.664247
LNC_004571	1.76045	-0.0470067	0.0357057	1.27138	-0.755134	-0.755134	-0.755134	-0.755134
LNC_003440	1.86587	-0.534756	-0.534756	1.34266	-0.534756	-0.534756	-0.534756	-0.534756
LNC_002497	2.14349	-0.510284	-0.510284	0.918218	-0.510284	-0.510284	-0.510284	-0.510284
LNC_002957	2.24335	-0.492886	-0.492886	0.713966	-0.492886	-0.492886	-0.492886	-0.492886
LNC_003310	2.09529	-0.516593	-0.516593	1.00427	-0.516593	-0.516593	-0.516593	-0.516593
LNC_002267	1.81166	-0.536941	-0.536941	1.40998	-0.536941	-0.536941	-0.536941	-0.536941
LNC_002716	2.10426	-0.515502	-0.515502	0.988749	-0.515502	-0.515502	-0.515502	-0.515502
LNC_007419	1.31067	0.815939	0.353482	1.11923	-0.899829	-0.899829	-0.899829	-0.899829
LNC_007682	1.90347	-0.532838	-0.532838	1.29356	-0.532838	-0.532838	-0.532838	-0.532838
LNC_003265	1.62423	-0.528348	0.430849	1.35138	-0.719527	-0.719527	-0.719527	-0.719527
LNC_001773	2.05235	-0.0964926	-0.244145	0.963933	-0.668912	-0.668912	-0.668912	-0.668912
LNC_007904	1.78905	0.866516	-0.592561	0.802677	-0.71642	-0.71642	-0.71642	-0.71642
LNC_006143	2.20437	-0.500496	-0.500496	0.798606	-0.500496	-0.500496	-0.500496	-0.500496
LNC_004687	2.22655	-0.517128	-0.386538	0.745626	-0.517128	-0.517128	-0.517128	-0.517128
LNC_006022	2.17563	-0.124976	-0.56909	0.794796	-0.56909	-0.56909	-0.56909	-0.56909
LNC_002202	2.17523	0.291765	-0.608556	0.575784	-0.608556	-0.608556	-0.608556	-0.608556
LNC_007324	1.57221	-0.126908	0.587725	1.22801	-0.815261	-0.815261	-0.815261	-0.815261
LNC_003134	1.23842	0.27157	0.969076	1.11025	-0.897329	-0.897329	-0.897329	-0.897329
LNC_006742	1.93636	-0.530866	-0.530866	1.24883	-0.530866	-0.530866	-0.530866	-0.530866
LNC_005200	1.86135	0.00202137	-0.624498	1.25912	-0.624498	-0.624498	-0.624498	-0.624498
LNC_006933	2.06336	0.114372	-0.0995388	0.802808	-0.720251	-0.720251	-0.720251	-0.720251
LNC_001673	1.94218	-0.530487	-0.530487	1.24074	-0.530487	-0.530487	-0.530487	-0.530487
LNC_007623	1.66829	0.0193203	-0.634433	1.48456	-0.634433	-0.634433	-0.634433	-0.634433
LNC_004395	1.18148	0.971713	-0.467836	1.42314	-0.777124	-0.777124	-0.777124	-0.777124
LNC_001714	1.2387	0.516752	0.854165	1.05465	-0.916066	-0.916066	-0.916066	-0.916066
LNC_003607	1.90996	0.709048	-0.0408275	0.586456	-0.791158	-0.791158	-0.791158	-0.791158
LNC_001771	1.68806	-0.539695	-0.539695	1.55011	-0.539695	-0.539695	-0.539695	-0.539695
LNC_005323	1.64902	0.194259	-0.0625142	1.34205	-0.780704	-0.780704	-0.780704	-0.780704
LNC_004356	1.97827	0.436322	0.0118418	0.687208	-0.77841	-0.77841	-0.77841	-0.77841
LNC_003089	2.16026	-0.507809	-0.507809	0.886597	-0.507809	-0.507809	-0.507809	-0.507809
LNC_003334	1.74496	0.52093	0.59309	0.593447	-0.863107	-0.863107	-0.863107	-0.863107
LNC_005281	2.24555	-0.0342349	-0.0928695	0.492881	-0.652833	-0.652833	-0.652833	-0.652833
LNC_004970	1.7854	-0.537772	-0.537772	1.44123	-0.537772	-0.537772	-0.537772	-0.537772
LNC_006600	2.00819	-0.357415	0.580749	0.651411	-0.720733	-0.720733	-0.720733	-0.720733
LNC_003036	1.70652	0.0544428	0.227801	1.21269	-0.800363	-0.800363	-0.800363	-0.800363
LNC_000711	2.22353	-0.496906	-0.496906	0.757905	-0.496906	-0.496906	-0.496906	-0.496906
LNC_005748	1.85391	-0.6803	0.613377	0.934213	-0.6803	-0.6803	-0.6803	-0.6803
LNC_003339	2.19607	-0.274452	-0.54287	0.792737	-0.54287	-0.54287	-0.54287	-0.54287
LNC_004955	1.88929	-0.672942	0.540361	0.935053	-0.672942	-0.672942	-0.672942	-0.672942
LNC_002510	1.45388	0.378994	-0.0175632	1.4443	-0.814904	-0.814904	-0.814904	-0.814904
LNC_002095	1.69653	-0.589134	-0.271595	1.52074	-0.589134	-0.589134	-0.589134	-0.589134
LNC_007862	1.99678	-0.286509	0.502108	0.72362	-0.734001	-0.734001	-0.734001	-0.734001
LNC_005525	1.77883	0.500988	-0.209837	1.05127	-0.780314	-0.780314	-0.780314	-0.780314
LNC_002873	1.72406	0.69011	0.610171	0.434252	-0.864649	-0.864649	-0.864649	-0.864649
LNC_002275	1.80829	0.0147211	0.333019	1.03556	-0.797899	-0.797899	-0.797899	-0.797899
LNC_000939	2.15332	0.443241	-0.155913	0.384151	-0.7062	-0.7062	-0.7062	-0.7062
LNC_003746	2.15395	-0.0441442	-0.0133368	0.66858	-0.691262	-0.691262	-0.691262	-0.691262
LNC_004981	1.86717	0.812622	-0.482193	0.711098	-0.727175	-0.727175	-0.727175	-0.727175
LNC_006589	2.21571	-0.564303	-0.0939173	0.699718	-0.564303	-0.564303	-0.564303	-0.564303
LNC_006461	1.71236	-0.165124	-0.207083	1.43807	-0.694556	-0.694556	-0.694556	-0.694556
LNC_006496	2.10837	0.113754	-0.609719	0.826475	-0.609719	-0.609719	-0.609719	-0.609719
LNC_007081	1.79487	0.0237999	-0.493804	1.33076	-0.663908	-0.663908	-0.663908	-0.663908
LNC_002208	1.92418	-0.522809	0.478287	0.916767	-0.699106	-0.699106	-0.699106	-0.699106
LNC_006034	1.17874	1.10383	-0.56298	1.32551	-0.761278	-0.761278	-0.761278	-0.761278
LNC_004781	1.91607	-0.255582	0.678593	0.701316	-0.7601	-0.7601	-0.7601	-0.7601
LNC_001201	1.70307	0.620796	0.0481403	0.964094	-0.834024	-0.834024	-0.834024	-0.834024
LNC_000448	1.50429	0.941683	0.440913	0.684093	-0.892744	-0.892744	-0.892744	-0.892744
LNC_004216	1.93673	0.328753	-0.6536	1.00251	-0.6536	-0.6536	-0.6536	-0.6536
LNC_007772	1.42222	0.384971	0.353323	1.30472	-0.866308	-0.866308	-0.866308	-0.866308
LNC_006985	2.2174	-0.211151	-0.369344	0.718082	-0.588747	-0.588747	-0.588747	-0.588747
LNC_006987	2.11317	0.323209	0.0447639	0.482272	-0.740854	-0.740854	-0.740854	-0.740854
LNC_002665	1.77835	0.159999	-0.0029411	1.17821	-0.778406	-0.778406	-0.778406	-0.778406
LNC_006309	2.15884	-0.407808	0.284595	0.598206	-0.658458	-0.658458	-0.658458	-0.658458
LNC_006745	1.83185	0.00141685	0.104028	1.13119	-0.767122	-0.767122	-0.767122	-0.767122
LNC_005003	1.46069	0.84018	-0.00824937	1.11861	-0.852808	-0.852808	-0.852808	-0.852808
LNC_007526	2.14997	0.214558	0.105713	0.444032	-0.728569	-0.728569	-0.728569	-0.728569
LNC_004573	1.65784	0.885488	0.281574	0.632412	-0.864328	-0.864328	-0.864328	-0.864328
LNC_005203	1.92051	-0.122108	0.65866	0.659402	-0.779116	-0.779116	-0.779116	-0.779116
LNC_003834	1.74671	0.854918	-0.302865	0.826951	-0.78143	-0.78143	-0.78143	-0.78143
LNC_004529	2.11148	-0.349532	-0.022288	0.856626	-0.649071	-0.649071	-0.649071	-0.649071
LNC_007125	1.65436	0.861556	-0.491847	0.99791	-0.755494	-0.755494	-0.755494	-0.755494
LNC_000385	2.23749	-0.49411	-0.49411	0.727169	-0.49411	-0.49411	-0.49411	-0.49411
LNC_002207	2.09076	0.174167	-0.424215	0.811952	-0.663166	-0.663166	-0.663166	-0.663166
LNC_005457	1.45173	0.998315	-0.0924629	1.01863	-0.844052	-0.844052	-0.844052	-0.844052
LNC_005206	2.01128	-0.096378	-0.0899996	0.982998	-0.701975	-0.701975	-0.701975	-0.701975
LNC_002703	1.81303	0.482865	0.320504	0.74413	-0.840133	-0.840133	-0.840133	-0.840133
LNC_007600	1.29473	1.31464	-0.459568	0.972848	-0.780664	-0.780664	-0.780664	-0.780664
LNC_007602	1.6398	0.0122572	0.388519	1.22337	-0.815986	-0.815986	-0.815986	-0.815986
LNC_000251	1.94022	-0.668376	0.799813	0.601853	-0.668376	-0.668376	-0.668376	-0.668376
LNC_004897	1.66261	0.231714	-0.0567139	1.30663	-0.786059	-0.786059	-0.786059	-0.786059
LNC_004537	1.80482	-0.220625	-0.59447	1.38815	-0.59447	-0.59447	-0.59447	-0.59447
LNC_001467	1.83091	0.764818	0.223344	0.503333	-0.830601	-0.830601	-0.830601	-0.830601
LNC_005691	1.48847	0.280979	-0.219354	1.51795	-0.767011	-0.767011	-0.767011	-0.767011
LNC_006108	2.10475	0.0725747	0.213352	0.57112	-0.740449	-0.740449	-0.740449	-0.740449
LNC_007321	2.18853	-0.146815	-0.367342	0.758068	-0.608109	-0.608109	-0.608109	-0.608109
LNC_007315	1.91872	0.406795	0.394608	0.557796	-0.819479	-0.819479	-0.819479	-0.819479
LNC_000729	1.70136	-0.030107	0.415635	1.14741	-0.808574	-0.808574	-0.808574	-0.808574
LNC_002828	1.38258	0.85318	0.405643	0.968543	-0.902487	-0.902487	-0.902487	-0.902487
LNC_003321	1.69273	0.423891	0.0867488	1.10243	-0.826452	-0.826452	-0.826452	-0.826452
LNC_007624	1.87159	0.602338	-0.0172694	0.750282	-0.801735	-0.801735	-0.801735	-0.801735
LNC_000650	2.1786	0.0812975	0.0254911	0.523466	-0.702214	-0.702214	-0.702214	-0.702214
LNC_002967	1.17729	0.584412	0.719049	1.18304	-0.915947	-0.915947	-0.915947	-0.915947
LNC_000223	2.0696	-0.241693	0.585527	0.476713	-0.722537	-0.722537	-0.722537	-0.722537
LNC_005338	2.16714	0.215811	0.188252	0.333942	-0.726287	-0.726287	-0.726287	-0.726287
LNC_007386	1.61279	0.800818	0.335906	0.756336	-0.876461	-0.876461	-0.876461	-0.876461
LNC_003576	1.77554	0.566391	-0.276545	1.02832	-0.773426	-0.773426	-0.773426	-0.773426
LNC_007319	2.02551	0.17898	0.18878	0.682073	-0.768835	-0.768835	-0.768835	-0.768835
LNC_001349	1.77949	0.472936	0.082554	0.950747	-0.821432	-0.821432	-0.821432	-0.821432
LNC_000109	1.89297	-0.533409	-0.533409	1.30748	-0.533409	-0.533409	-0.533409	-0.533409
LNC_006984	2.1853	0.385555	-0.217536	0.387634	-0.685239	-0.685239	-0.685239	-0.685239
LNC_003263	1.68659	0.203322	0.333939	1.1079	-0.832936	-0.832936	-0.832936	-0.832936
LNC_002505	1.75655	-0.185062	0.710336	0.910197	-0.798005	-0.798005	-0.798005	-0.798005
LNC_002091	1.94155	0.523579	-0.294186	0.80746	-0.7446	-0.7446	-0.7446	-0.7446
LNC_002800	1.92853	-0.0957909	0.443925	0.821499	-0.774541	-0.774541	-0.774541	-0.774541
LNC_007472	1.9935	0.064299	-0.394201	1.02754	-0.672786	-0.672786	-0.672786	-0.672786
LNC_006641	1.5327	-0.0505026	0.206153	1.45915	-0.786874	-0.786874	-0.786874	-0.786874
LNC_007680	2.21931	0.0648253	-0.445832	0.610422	-0.612182	-0.612182	-0.612182	-0.612182
LNC_001344	1.60594	-0.0964464	-0.484669	1.57642	-0.650313	-0.650313	-0.650313	-0.650313
LNC_006130	1.95907	0.0251941	0.147904	0.90933	-0.760373	-0.760373	-0.760373	-0.760373
LNC_000956	1.38024	0.605487	-0.485427	1.49828	-0.749643	-0.749643	-0.749643	-0.749643
LNC_003264	2.16478	0.130633	-0.464651	0.696085	-0.631711	-0.631711	-0.631711	-0.631711
LNC_004362	1.82987	-0.132008	-0.218719	1.2913	-0.692612	-0.692612	-0.692612	-0.692612
LNC_002829	1.87643	0.489389	0.611148	0.339934	-0.829225	-0.829225	-0.829225	-0.829225
LNC_003681	1.31827	0.454924	0.303956	1.39563	-0.868194	-0.868194	-0.868194	-0.868194
LNC_005694	1.9943	0.198893	-0.21131	0.916028	-0.724477	-0.724477	-0.724477	-0.724477
LNC_000002	1.2654	0.808336	-0.250235	1.42811	-0.812903	-0.812903	-0.812903	-0.812903
LNC_006497	1.99213	-0.109045	0.229182	0.865849	-0.74453	-0.74453	-0.74453	-0.74453
LNC_004138	1.71833	-0.0622883	-0.366307	1.43359	-0.68083	-0.68083	-0.68083	-0.68083
LNC_006518	2.066	0.0862999	-0.118535	0.820565	-0.713583	-0.713583	-0.713583	-0.713583
LNC_001725	1.63442	0.487011	0.47855	0.897178	-0.874291	-0.874291	-0.874291	-0.874291
LNC_000149	2.04758	0.141018	-0.219232	0.85954	-0.707226	-0.707226	-0.707226	-0.707226
LNC_007559	1.96766	0.476472	-0.330649	0.809734	-0.730804	-0.730804	-0.730804	-0.730804
LNC_000003	1.61748	-0.201607	-0.282468	1.56361	-0.674253	-0.674253	-0.674253	-0.674253
LNC_004653	2.0869	-0.0536327	-0.183096	0.870557	-0.680182	-0.680182	-0.680182	-0.680182
LNC_002186	1.92963	0.252634	0.190899	0.805959	-0.79478	-0.79478	-0.79478	-0.79478
LNC_003832	2.03181	0.545892	0.0487649	0.451121	-0.769396	-0.769396	-0.769396	-0.769396
LNC_007527	2.08205	0.311434	0.25453	0.40886	-0.764219	-0.764219	-0.764219	-0.764219
LNC_004642	1.72096	0.883188	-0.118206	0.770358	-0.814074	-0.814074	-0.814074	-0.814074
LNC_006814	1.89822	0.582793	-0.122112	0.77058	-0.78237	-0.78237	-0.78237	-0.78237
LNC_004592	1.96122	0.460204	-0.515619	0.8677	-0.693375	-0.693375	-0.693375	-0.693375
LNC_006628	1.68134	0.632229	-0.0876045	1.0447	-0.817666	-0.817666	-0.817666	-0.817666
LNC_005319	1.77698	0.925676	-0.099169	0.617718	-0.805302	-0.805302	-0.805302	-0.805302
LNC_007671	1.74811	0.301672	0.417259	0.909939	-0.844246	-0.844246	-0.844246	-0.844246
LNC_007459	1.81195	0.237588	0.249073	0.966223	-0.816208	-0.816208	-0.816208	-0.816208
LNC_001503	1.95768	0.045047	0.534722	0.620982	-0.789607	-0.789607	-0.789607	-0.789607
LNC_005074	1.60019	0.780068	0.0845781	0.951652	-0.854122	-0.854122	-0.854122	-0.854122
LNC_007097	1.76803	-0.218253	0.363237	1.15689	-0.767477	-0.767477	-0.767477	-0.767477
LNC_006041	2.06316	0.191162	-0.333352	0.834877	-0.688962	-0.688962	-0.688962	-0.688962
LNC_000453	2.11663	0.000947259	0.126336	0.645521	-0.722359	-0.722359	-0.722359	-0.722359
LNC_006054	1.68892	0.183952	0.0566185	1.25505	-0.796137	-0.796137	-0.796137	-0.796137
LNC_007599	1.98643	0.377369	-0.265551	0.832747	-0.73275	-0.73275	-0.73275	-0.73275
LNC_002857	1.84196	0.0637631	-0.276376	1.22224	-0.712895	-0.712895	-0.712895	-0.712895
LNC_000150	1.62582	0.0662106	-0.122319	1.43981	-0.752381	-0.752381	-0.752381	-0.752381
LNC_004206	1.24456	0.972007	-0.399656	1.3539	-0.792702	-0.792702	-0.792702	-0.792702
LNC_002947	2.07075	0.225932	0.273323	0.492092	-0.765523	-0.765523	-0.765523	-0.765523
LNC_006079	1.70887	0.206927	0.323507	1.083	-0.830575	-0.830575	-0.830575	-0.830575
LNC_006517	1.59524	0.0156924	-0.177515	1.50497	-0.734596	-0.734596	-0.734596	-0.734596
LNC_002615	1.80381	-0.504446	0.593623	1.01359	-0.726644	-0.726644	-0.726644	-0.726644
LNC_002547	1.51934	0.162836	-0.263477	1.54779	-0.741622	-0.741622	-0.741622	-0.741622
LNC_005697	1.78978	0.0473665	-0.0851847	1.24292	-0.748721	-0.748721	-0.748721	-0.748721
LNC_006733	1.86638	-0.270461	-0.0310202	1.2239	-0.70166	-0.70166	-0.70166	-0.683818
LNC_006825	1.81527	0.142157	0.458997	0.874888	-0.82762	-0.82762	-0.82762	-0.808457
LNC_002048	2.0987	-0.0574163	-0.0983355	0.820526	-0.692228	-0.692228	-0.692228	-0.686792
LNC_001346	1.84492	0.180732	0.602701	0.680298	-0.83503	-0.83503	-0.83503	-0.803565
LNC_004802	1.27449	0.505857	0.579513	1.24133	-0.909043	-0.909043	-0.909043	-0.874059
LNC_006986	1.65643	0.498114	-0.352077	1.24786	-0.77122	-0.77122	-0.77122	-0.736665
LNC_001278	1.37861	0.724978	0.0653201	1.26991	-0.866244	-0.866244	-0.866244	-0.840091
LNC_007115	1.73515	0.396486	0.0182431	1.09509	-0.811915	-0.811915	-0.811915	-0.809232
LNC_007892	1.53944	0.847645	-0.188134	1.08565	-0.827176	-0.827176	-0.827176	-0.803074
LNC_007607	1.71603	-0.340146	-0.450329	1.50208	-0.631371	-0.631371	-0.631371	-0.533515
LNC_005029	1.96417	0.736525	-0.20543	0.525404	-0.75928	-0.75928	-0.75928	-0.74283
LNC_002455	2.10699	0.159633	-0.0201126	0.653028	-0.748019	-0.748019	-0.748019	-0.655484
LNC_002324	1.67385	0.61241	-0.581896	1.17614	-0.767514	-0.767514	-0.767514	-0.577962
LNC_004008	1.94408	-0.0739366	0.177118	0.952656	-0.796805	-0.796805	-0.796805	-0.609499
LNC_001038	1.58103	0.108015	-0.465621	1.53757	-0.703003	-0.703003	-0.703003	-0.651992
LNC_002923	1.98958	-0.614633	0.74077	0.563973	-0.682204	-0.682204	-0.682204	-0.633076
LNC_000660	1.29329	0.776171	0.717719	0.897348	-0.950961	-0.950961	-0.950961	-0.831642
LNC_001672	1.51992	0.766704	-0.468777	1.23168	-0.82035	-0.82035	-0.82035	-0.588473
LNC_002595	1.93783	-0.186035	-0.449186	1.17237	-0.7112	-0.7112	-0.7112	-0.341386
LNC_006699	1.86277	0.540547	-0.498898	0.947283	-0.782815	-0.782815	-0.782815	-0.503254
LNC_003584	2.00569	-0.208742	-0.202331	1.03545	-0.744705	-0.744705	-0.744705	-0.395951
LNC_002233	1.49283	-0.0199531	0.450161	1.36529	-0.831737	-0.831737	-0.831737	-0.793118
LNC_000787	1.54492	0.176464	-0.130428	1.48149	-0.797363	-0.797363	-0.797363	-0.680359
LNC_000205	2.01068	-0.633781	-0.633781	0.951956	-0.633781	-0.633781	-0.633781	0.206265
LNC_004078	1.98353	0.21339	-0.274633	0.941802	-0.74002	-0.74002	-0.74002	-0.64403
LNC_006095	1.74404	0.890762	-0.226663	0.762188	-0.833232	-0.833232	-0.833232	-0.670629
LNC_007925	1.9378	-0.626855	0.0654926	1.13006	-0.626855	-0.626855	-0.625939	-0.626855
LNC_007679	1.5204	0.201462	0.497432	1.20909	-0.858405	-0.858405	-0.853165	-0.858405
LNC_005438	2.00396	0.547172	0.220049	0.384015	-0.790175	-0.790175	-0.784674	-0.790175
LNC_007761	2.18257	0.163049	-0.00113995	0.473649	-0.705895	-0.705895	-0.700439	-0.705895
LNC_004335	1.57019	0.739135	-0.19773	1.14072	-0.838431	-0.838431	-0.808799	-0.766654
LNC_002083	1.71924	0.169478	-0.112686	1.28706	-0.773242	-0.773242	-0.743359	-0.773242
LNC_000590	1.24317	0.909993	0.708528	0.837695	-0.93546	-0.93546	-0.893002	-0.93546
LNC_004257	1.97826	0.182842	0.4713	0.54802	-0.807522	-0.807522	-0.757853	-0.807522
LNC_007014	2.03361	0.0466268	0.184286	0.747579	-0.765685	-0.765685	-0.757408	-0.723326
LNC_004502	1.72289	-0.456924	0.52744	1.08354	-0.87772	-0.87772	-0.243788	-0.87772
LNC_004956	1.31494	0.10259	0.947553	1.13283	-0.938451	-0.938451	-0.855356	-0.765657
LNC_002784	1.79419	0.47071	-0.1777	1.04031	-0.788134	-0.788134	-0.776859	-0.774381
LNC_005304	1.34504	1.08798	0.0908915	0.969644	-0.909121	-0.909121	-0.872121	-0.803188
LNC_006827	1.41597	0.662637	0.506297	1.02261	-0.907382	-0.907382	-0.885362	-0.907382
LNC_002823	1.49789	0.584937	-0.56961	1.39771	-0.766171	-0.766171	-0.612418	-0.766171
LNC_005274	1.51777	1.02924	-0.278607	0.968689	-0.819953	-0.819953	-0.777232	-0.819953
LNC_001129	1.65048	-0.769261	0.824763	1.02463	-0.769261	-0.769261	-0.422825	-0.769261
LNC_002008	1.64287	0.598104	0.467972	0.797654	-0.910715	-0.910715	-0.774459	-0.910715
LNC_000308	2.14063	-0.56692	-0.56692	0.880801	-0.56692	-0.56692	-0.186831	-0.56692
LNC_002058	1.88945	-0.110513	-0.274949	1.21903	-0.701334	-0.701334	-0.679392	-0.640955
LNC_002203	1.86747	0.352177	-0.614234	1.04674	-0.859436	-0.859436	-0.504285	-0.428991
LNC_007713	1.74295	0.917416	-0.0677779	0.668009	-0.8465	-0.8465	-0.721092	-0.8465
LNC_005608	1.75306	-0.505844	-0.672499	1.36212	-0.672499	-0.672499	0.0806619	-0.672499
LNC_001475	2.05912	0.270114	0.328885	0.427384	-0.808072	-0.808072	-0.661287	-0.808072
LNC_002121	1.57175	0.341545	-0.240081	1.36325	-0.885557	-0.885557	-0.379788	-0.885557
LNC_000548	1.6207	0.00277685	0.235525	1.27565	-0.923326	-0.923326	-0.364672	-0.923326
LNC_000428	1.53414	0.362953	0.101067	1.29351	-0.992593	-0.992593	-0.713939	-0.592545
LNC_001701	2.07262	-0.0896902	0.162323	0.752244	-0.759808	-0.759808	-0.68248	-0.695402
LNC_006546	1.69713	0.16571	0.516181	0.937848	-0.956986	-0.956986	-0.445908	-0.956986
LNC_006334	1.75315	0.386637	0.014746	1.02302	-0.925404	-0.925404	-0.401342	-0.925404
LNC_001106	2.04569	-0.424304	0.579996	0.55462	-0.776662	-0.776662	-0.426021	-0.776662
LNC_003870	2.25669	-0.336252	-0.377611	0.656219	-0.581568	-0.581568	-0.454339	-0.581568
LNC_004007	1.87017	0.147294	-0.0736143	1.06759	-0.854995	-0.854995	-0.535296	-0.766161
LNC_004334	1.51228	-0.898561	-0.898561	0.843744	-0.898561	-0.898561	0.668471	0.569753
LNC_000415	1.10473	-0.706285	-0.706285	0.800453	-0.706285	-0.706285	1.62624	-0.706285
LNC_007961	1.84844	-0.611791	0.292567	1.00929	-0.837467	-0.837467	-0.0260992	-0.837467
LNC_006272	1.64673	0.227969	-0.336874	1.35995	-0.844901	-0.844901	-0.363063	-0.844901
LNC_002358	1.97161	0.503476	0.0115097	0.641968	-0.783655	-0.777599	-0.783655	-0.783655
LNC_001885	1.31152	1.01045	0.500226	0.825629	-0.919237	-0.913314	-0.896037	-0.919237
LNC_007017	1.5023	0.419819	-0.138416	1.41216	-0.803163	-0.802048	-0.798795	-0.791863
LNC_000663	2.03973	0.547505	-0.135112	0.536568	-0.758432	-0.738372	-0.758432	-0.733454
LNC_006533	1.5367	0.790034	0.510716	0.741899	-0.899261	-0.881564	-0.899261	-0.899261
LNC_007828	1.8217	0.749013	-0.176005	0.767494	-0.798875	-0.791965	-0.77249	-0.798875
LNC_001973	1.72762	0.599092	-0.405927	1.10006	-0.758922	-0.744071	-0.758922	-0.758922
LNC_003744	1.45899	0.796204	-0.052501	1.17545	-0.846961	-0.842596	-0.846961	-0.841622
LNC_001498	1.33122	0.539707	0.0518734	1.44724	-0.844526	-0.836469	-0.844526	-0.844526
LNC_004773	1.56767	0.176816	-0.0523529	1.43577	-0.792846	-0.787622	-0.754591	-0.792846
LNC_003290	1.33723	0.894374	0.272287	0.982046	-1.06063	-0.992412	-0.372258	-1.06063
LNC_007353	1.76103	-0.336847	-0.459623	1.45251	-0.634715	-0.574607	-0.634715	-0.573034
LNC_007586	1.66977	0.373221	-0.0934108	1.23463	-0.83034	-0.762424	-0.83034	-0.761114
LNC_004323	1.2966	0.874369	-0.382346	1.37724	-0.816592	-0.806142	-0.72653	-0.816592
LNC_006470	1.35083	0.961653	0.0963186	1.08803	-0.883475	-0.872158	-0.85772	-0.883475
LNC_006392	2.08989	-0.190717	-0.402048	0.961065	-0.615418	-0.612325	-0.615034	-0.615418
LNC_003868	1.5874	0.818588	0.31187	0.793639	-0.890372	-0.865163	-0.879403	-0.876553
LNC_002457	2.18105	0.113197	0.0210746	0.495931	-0.728724	-0.625075	-0.728724	-0.728724
LNC_000208	1.72385	0.356599	0.0609754	1.11581	-0.816573	-0.80751	-0.816573	-0.816573
LNC_007493	1.68145	0.6403	0.739939	0.42236	-0.884565	-0.830353	-0.884565	-0.884565
LNC_003544	1.58197	0.994745	-0.609508	0.977314	-0.803637	-0.784724	-0.679558	-0.676601
LNC_002522	1.48547	1.04893	0.140748	0.792525	-0.923945	-0.695838	-0.923945	-0.923945
LNC_006544	1.98926	0.621138	0.0321274	0.474967	-0.792666	-0.761976	-0.770181	-0.792666
LNC_003266	1.66268	0.554405	-0.567085	1.23457	-0.73469	-0.680499	-0.73469	-0.73469
LNC_006755	1.62851	0.646065	0.19472	0.96423	-0.916992	-0.830487	-0.916992	-0.769053
LNC_004486	2.1381	-0.600671	-0.149629	0.872948	-0.600671	-0.513616	-0.600671	-0.54579
LNC_006096	1.94817	0.192528	-0.181594	0.980231	-0.777442	-0.749487	-0.777442	-0.634962
LNC_002946	1.72621	0.197057	0.0565575	1.20256	-0.798778	-0.78605	-0.798778	-0.798778
LNC_001711	1.92012	0.508009	-0.241258	0.839976	-0.765199	-0.731247	-0.765199	-0.765199
LNC_001975	2.09144	-0.574825	-0.574825	0.969033	-0.574825	-0.18635	-0.574825	-0.574825
LNC_005458	1.79394	0.119922	-0.433105	1.26995	-0.792344	-0.708742	-0.792344	-0.457278
LNC_007897	1.58293	0.682566	0.114659	1.04196	-0.868042	-0.817991	-0.868042	-0.868042
LNC_003546	2.24146	-0.153541	-0.353598	0.642941	-0.621944	-0.586858	-0.588352	-0.580103
LNC_007460	2.14214	0.248938	0.128441	0.417544	-0.746643	-0.697134	-0.746643	-0.746643
LNC_005797	2.17647	0.244262	-0.197617	0.523955	-0.729835	-0.681666	-0.651232	-0.684335
LNC_000006	1.66519	0.0842594	-0.117224	1.38772	-0.763603	-0.757388	-0.735347	-0.763603
LNC_000775	1.83819	0.408002	-0.00671821	0.952088	-0.817425	-0.780464	-0.776252	-0.817425
LNC_003837	1.40962	0.494136	0.477423	1.00421	-1.08215	-0.138947	-1.08215	-1.08215
LNC_000943	1.562	0.110636	0.204277	1.36692	-0.835266	-0.738037	-0.835266	-0.835266
LNC_007470	1.93441	0.560243	-0.406104	0.811476	-0.763977	-0.608097	-0.763977	-0.763977
LNC_006014	2.1151	0.337403	-0.102037	0.542642	-0.758777	-0.616775	-0.758777	-0.758777
LNC_005071	1.66238	0.348172	0.51092	0.584091	-1.30032	-0.296894	-1.30032	-0.208027
LNC_001866	2.18111	0.105044	-0.233007	0.621887	-0.680715	-0.632893	-0.680715	-0.680715
LNC_004506	1.99081	0.391072	0.494513	0.311479	-0.808246	-0.76314	-0.808246	-0.808246
LNC_003541	1.78341	0.523007	0.532162	0.580481	-0.882029	-0.83913	-0.815876	-0.882029
LNC_007887	2.11448	0.330929	-0.594041	0.504569	-0.815715	-0.692978	-0.0315279	-0.815715
LNC_005287	1.90852	0.184676	0.026499	0.965038	-0.853062	-0.743775	-0.701367	-0.786527
LNC_004034	1.41604	0.685077	0.72502	0.818635	-0.937976	-0.830841	-0.937976	-0.937976
LNC_003172	1.34629	0.90833	-0.113148	1.22489	-0.87834	-0.731335	-0.87834	-0.87834
LNC_000608	2.10295	0.553364	-0.169705	0.350164	-0.804135	-0.424367	-0.804135	-0.804135
LNC_004587	1.3307	0.555511	0.149627	1.39282	-0.897351	-0.736605	-0.897351	-0.897351
LNC_002050	1.84331	0.0561986	0.481363	0.860461	-0.825294	-0.798504	-0.809548	-0.80799
LNC_001567	1.75004	0.799735	-0.760309	0.678245	-0.879416	0.126026	-0.879416	-0.834907
LNC_002943	1.51225	0.38846	0.20775	1.28236	-0.857296	-0.84274	-0.850331	-0.840453
LNC_005889	1.57945	0.39703	0.778153	0.777702	-0.953513	-0.901029	-0.905326	-0.772467
LNC_002761	1.81709	0.434748	-0.276477	1.06112	-0.772374	-0.72329	-0.76844	-0.772374
LNC_005383	1.31969	0.945816	0.0169561	1.12882	-0.975337	-0.485269	-0.975337	-0.975337
LNC_000430	1.87117	-0.28986	-0.149514	1.0434	-1.30261	-0.216196	-0.251528	-0.704865
LNC_005041	1.45372	0.191111	0.582531	1.20916	-0.948733	-0.590322	-0.948733	-0.948733
LNC_002335	1.80545	0.196797	0.126719	1.06163	-0.83871	-0.698317	-0.83871	-0.814859
LNC_007592	1.27204	0.711062	-0.831513	1.44894	-0.831513	-0.105984	-0.831513	-0.831513
LNC_006883	1.50218	0.562836	-0.80577	1.3403	-0.80577	-0.182236	-0.80577	-0.80577
LNC_000473	1.92547	-0.118224	-0.213526	1.15742	-0.697689	-0.658074	-0.697689	-0.697689
LNC_000848	1.19266	0.809782	0.609972	1.07111	-0.975092	-0.926445	-0.837891	-0.944093
LNC_000236	1.66381	0.653783	0.0606371	0.578095	-1.06587	0.241287	-1.06587	-1.06587
LNC_007091	1.89711	0.411784	-0.136685	0.895451	-0.878709	-0.719495	-0.590743	-0.878709
LNC_003549	1.35583	0.870009	0.587129	0.840932	-1.00459	-0.832775	-0.920718	-0.895811
LNC_007521	1.75217	0.871793	-0.240096	0.73858	-0.955267	-0.666339	-0.955267	-0.545573
LNC_005792	1.88743	0.636483	0.0633832	0.644467	-0.82114	-0.768338	-0.82114	-0.82114
LNC_001514	1.62161	0.584971	-0.427264	1.23992	-0.837391	-0.640718	-0.837391	-0.703741
LNC_002860	1.57794	0.416924	0.541264	0.953909	-0.958277	-0.615209	-0.958277	-0.958277
LNC_002660	1.42284	0.467641	0.00431633	1.41828	-0.843827	-0.802202	-0.843827	-0.823219
LNC_005796	1.78179	-0.193637	-0.45268	1.27429	-0.808045	0.014378	-0.808045	-0.808045
LNC_004771	1.74551	0.301691	-0.656083	1.28006	-0.695745	-0.583944	-0.695745	-0.695745
LNC_005740	1.73613	0.814605	0.208826	0.629995	-0.875536	-0.762947	-0.875536	-0.875536
LNC_002310	1.12119	0.553168	0.76811	1.14681	-1.28966	-0.960654	-0.826438	-0.512522
LNC_003697	2.08965	0.239252	-0.0863181	0.666079	-0.800637	-0.669356	-0.696018	-0.742649
LNC_007781	1.51579	1.07629	-0.283133	0.853722	-0.963627	-0.378225	-0.857189	-0.963627
LNC_001006	1.16031	0.867594	0.561306	1.08516	-1.04651	-0.804845	-0.954344	-0.868673
LNC_004984	1.57249	0.337936	0.350899	1.14399	-0.98289	-0.615951	-0.948563	-0.857906
LNC_002303	1.86655	0.081571	0.116186	0.857939	-1.02945	-0.0659171	-0.797429	-1.02945
LNC_007686	0.905394	0.146335	-0.424677	0.101544	-0.879494	1.90988	-0.879494	-0.879494
LNC_006631	1.86132	0.445287	0.252395	0.521452	-1.23534	-0.13853	-0.860991	-0.845597
LNC_007036	2.02346	0.722754	-0.423399	0.483952	-0.706314	-0.706239	-0.706361	-0.687856
LNC_005380	1.71974	-0.606345	-0.239332	1.48406	-0.69818	-0.475042	-0.588305	-0.596591
LNC_007333	1.99963	0.812719	-0.493215	0.440308	-0.689366	-0.695971	-0.678134	-0.695971
LNC_003575	1.79674	-0.671497	0.293059	1.22152	-0.668999	-0.671497	-0.659926	-0.639404
LNC_007093	2.1108	0.0512286	-0.39978	0.834468	-0.646973	-0.649914	-0.649914	-0.649914
LNC_003127	2.10728	0.146771	0.399322	0.349319	-0.761532	-0.708922	-0.766116	-0.766116
LNC_005081	2.17533	0.382253	-0.187421	0.365043	-0.817157	-0.47397	-0.817838	-0.626242
LNC_000454	1.8208	-0.147646	-0.347435	1.33248	-0.670055	-0.671525	-0.660255	-0.656365
LNC_005627	1.94475	0.396132	-0.262023	0.88886	-0.744272	-0.724082	-0.749684	-0.749684
LNC_006854	1.22883	0.805571	0.510064	1.1096	-0.93852	-0.820448	-0.947549	-0.947549
LNC_002369	1.22591	1.13082	0.172589	1.01546	-0.912396	-0.927727	-0.927727	-0.776931
LNC_002456	1.79269	0.327073	-0.00881945	1.07124	-0.787543	-0.798214	-0.798214	-0.798214
LNC_005673	1.3939	0.479437	0.738462	1.00477	-0.915506	-0.861742	-0.92236	-0.916955
LNC_006183	1.47715	0.604633	-0.604511	1.41202	-0.747445	-0.653943	-0.744786	-0.743111
LNC_000646	1.40598	0.266152	0.328998	1.39818	-0.852827	-0.856599	-0.856599	-0.833293
LNC_006374	1.9988	0.30045	-0.0792793	0.796181	-0.756436	-0.755055	-0.756862	-0.747798
LNC_000486	1.86852	-0.00909686	0.646242	0.71031	-0.81746	-0.810073	-0.780956	-0.807487
LNC_000452	1.94863	0.250252	0.232216	0.747992	-0.79887	-0.78506	-0.793894	-0.801265
LNC_002308	1.98994	-0.0264226	0.126697	0.893319	-0.744124	-0.746955	-0.745498	-0.746955
LNC_002252	1.84927	0.619574	0.490897	0.387032	-0.864946	-0.79972	-0.801487	-0.88062
LNC_007465	1.95546	0.279982	0.38959	0.594279	-0.813762	-0.767802	-0.818873	-0.818873
LNC_007482	1.56915	0.252627	-0.287258	1.46407	-0.749778	-0.749474	-0.743636	-0.755695
LNC_006919	2.09516	0.500471	-0.0692553	0.423598	-0.733226	-0.739195	-0.738356	-0.739195
LNC_007582	2.03621	0.417852	-0.11101	0.651724	-0.744045	-0.750242	-0.750242	-0.750242
LNC_007330	1.38392	0.68853	0.463385	1.06993	-0.882823	-0.891609	-0.915664	-0.915664
LNC_003869	1.52559	0.0217044	0.336577	1.37283	-0.88691	-0.830327	-0.688575	-0.85088
LNC_003899	2.11796	0.206248	0.340614	0.331517	-0.718092	-0.759415	-0.759415	-0.759415
LNC_004109	1.11426	0.877784	0.508912	1.16785	-0.92003	-0.919393	-0.913759	-0.915622
LNC_003878	1.80442	0.583188	-0.137853	0.927754	-0.791077	-0.793302	-0.790402	-0.802726
LNC_004791	1.67657	0.803738	0.459826	0.543211	-0.882694	-0.822313	-0.88917	-0.88917
LNC_007893	1.48043	0.758295	0.465355	0.887667	-0.885368	-0.909277	-0.857497	-0.939602
LNC_001013	2.14994	0.550787	-0.537824	0.388948	-0.58367	-0.620048	-0.674066	-0.674066
LNC_004416	1.61356	0.232918	-0.268282	1.42137	-0.730076	-0.756499	-0.756499	-0.756499
LNC_005916	1.38378	0.605931	0.162484	1.30133	-0.842256	-0.767781	-0.921748	-0.921748
LNC_007898	2.19731	0.369437	-0.437984	0.439856	-0.657954	-0.643985	-0.623683	-0.642996
LNC_000464	1.59939	0.909534	-0.380887	1.00589	-0.777632	-0.747876	-0.792248	-0.816168
LNC_003750	1.97067	0.321933	-0.820583	0.783138	-0.832879	-0.170247	-0.957437	-0.294597
LNC_006946	1.20067	1.06254	-0.0416201	1.21468	-0.861589	-0.859287	-0.86866	-0.84673
LNC_007704	1.41935	0.737474	0.344689	1.06672	-0.902061	-0.856273	-0.910904	-0.899
LNC_000818	1.65538	0.569513	0.0442016	1.07026	-0.831579	-0.833208	-0.84526	-0.829306
LNC_006357	1.99102	0.398243	-0.302974	0.818792	-0.664102	-0.746993	-0.746993	-0.746993
LNC_002945	1.96403	0.112858	-0.630755	1.05289	-0.828715	-0.494371	-0.608757	-0.567174
LNC_003583	1.95561	0.499977	-0.0470389	0.702761	-0.822477	-0.776937	-0.812903	-0.698996
LNC_005320	1.93059	0.378369	0.076774	0.783097	-0.785211	-0.787009	-0.798305	-0.798305
LNC_004693	1.3182	0.592119	0.0839328	1.41402	-0.836061	-0.870907	-0.866948	-0.83436
LNC_006397	1.91763	0.715235	-0.608385	0.733935	-0.69548	-0.681574	-0.692024	-0.689342
LNC_003485	1.74792	0.481699	0.0740273	0.994135	-0.81435	-0.827809	-0.827809	-0.827809
LNC_002902	1.61705	0.510542	0.355876	0.97229	-0.639871	-0.938628	-0.938628	-0.938628
LNC_006650	2.17749	-0.076885	0.0259675	0.612653	-0.668772	-0.698323	-0.673811	-0.698323
LNC_004321	1.74595	0.267328	-0.0466324	1.18254	-0.778421	-0.795479	-0.795479	-0.779808
LNC_001015	1.8869	0.0173468	-0.471255	1.21001	-0.622628	-0.701801	-0.701801	-0.616768
LNC_004361	1.66929	-0.0120256	-0.349522	1.47029	-0.688679	-0.696483	-0.696483	-0.696386
LNC_004715	1.21687	0.791593	0.650155	1.03191	-0.928486	-0.920432	-0.920918	-0.920698
LNC_005674	1.32836	-0.153607	0.923581	1.19345	-0.412774	-0.987908	-0.949427	-0.941682
LNC_004002	1.57698	0.103859	-0.366512	1.52451	-0.703366	-0.78144	-0.78144	-0.572593
LNC_000358	1.14717	0.684879	0.617143	1.14659	-1.00659	-0.443692	-1.13481	-1.0107
LNC_001715	1.89892	0.223912	0.530059	0.600851	-0.798453	-0.91415	-0.91415	-0.626988
LNC_000607	1.69952	0.0993054	-0.267317	1.36834	-0.658615	-0.838184	-0.564867	-0.838184
LNC_004107	1.56913	0.000528967	0.4296	1.27949	-0.777537	-0.948579	-0.83316	-0.719476
LNC_003966	1.71658	-0.759328	-0.127745	1.37468	-0.707277	-0.421037	-0.934452	-0.14142
LNC_000501	1.98881	0.449284	-0.170836	0.740824	-0.707812	-0.766758	-0.766758	-0.766758
LNC_007775	1.66105	0.912545	0.133385	0.699181	-0.82364	-0.860841	-0.860841	-0.860841
LNC_001016	1.4022	1.04333	-0.162763	1.05505	-0.858619	-0.712731	-0.894676	-0.87179
LNC_007485	1.80922	0.390338	0.264907	0.860461	-0.831825	-0.83046	-0.831252	-0.83139
LNC_003271	1.75403	0.180583	0.253567	1.06812	-0.766423	-0.685172	-0.913819	-0.890883
LNC_001364	1.55722	0.539215	0.804829	0.669264	-0.872495	-0.906263	-0.916456	-0.875319
LNC_003569	1.81522	0.27688	-0.284847	1.15867	-0.745509	-0.67999	-0.769484	-0.770948
LNC_001891	1.63119	0.218125	-0.224117	1.31726	-0.934641	-1.08983	-0.567642	-0.350342
LNC_006350	1.16387	0.950112	0.0891716	1.29403	-0.829903	-0.891353	-0.884574	-0.891353
LNC_002007	2.16453	-0.0918416	-0.233544	0.754782	-0.644181	-0.650424	-0.648414	-0.650907
LNC_002020	1.97161	-0.620207	-0.620207	1.17561	-0.455956	-0.298183	-0.564311	-0.588347
LNC_004325	1.7652	0.327914	-0.0929217	1.14079	-0.783799	-0.788341	-0.779487	-0.789356
LNC_000595	1.63684	1.04829	-0.0725079	0.69192	-0.844825	-0.786332	-0.783422	-0.889963
LNC_007764	1.83786	0.906319	-0.138856	0.544935	-0.749141	-0.807502	-0.824672	-0.768942
LNC_002183	1.43218	0.569806	0.0448234	1.32522	-0.715317	-0.852997	-0.901857	-0.901857
LNC_003830	2.02734	0.188981	-0.421535	0.906199	-0.521576	-0.726468	-0.726468	-0.726468
LNC_006299	1.94765	0.545222	-0.0564036	0.681514	-0.73162	-0.72151	-0.827392	-0.837458
LNC_002343	1.63451	0.746447	0.596414	0.541174	-0.735764	-0.927592	-0.927592	-0.927592
LNC_003281	1.65068	0.373643	0.584507	0.329019	-0.611974	-1.27662	-1.27662	0.227371
LNC_000970	1.50134	0.0150211	0.219678	1.46	-0.883175	-0.739459	-0.760966	-0.812433
LNC_007046	2.13466	0.503881	-0.180514	0.368949	-0.750946	-0.762314	-0.736335	-0.577386
LNC_002282	1.88933	0.0254912	-0.097905	1.05785	-0.298804	-0.858654	-0.858654	-0.858654
LNC_001939	1.78308	-0.0149544	-0.122744	1.27688	-0.683991	-0.590297	-0.804701	-0.843265
LNC_004847	1.42521	0.634114	-0.253511	1.38655	-0.647176	-0.814472	-0.865357	-0.865357
LNC_003825	1.72354	0.485844	-0.297177	1.14255	-0.704739	-0.579913	-0.879964	-0.890138
LNC_000503	1.85838	0.745291	-0.865438	0.701746	-0.362888	-0.865438	-0.346217	-0.865438
LNC_004950	1.62779	0.767886	0.222969	0.628095	-0.0969584	-1.04993	-1.04993	-1.04993
LNC_004904	2.05979	0.685889	-0.446607	0.442894	-0.619756	-0.738572	-0.738572	-0.645071
LNC_004104	1.51511	0.924301	0.322903	0.733937	-0.537282	-0.986324	-0.986324	-0.986324
LNC_003125	1.99482	0.637394	0.0751595	0.396335	-0.877585	-0.876336	-0.638954	-0.710839
LNC_007497	1.6425	0.226367	0.254139	1.19504	-0.763336	-0.844684	-0.85501	-0.85501
LNC_003839	1.40977	0.598165	-0.299307	1.43944	-0.699679	-0.816697	-0.867995	-0.763693
LNC_001166	1.89432	0.602031	-0.186529	0.769231	-0.612324	-0.895583	-0.710252	-0.860892
LNC_004683	1.78662	0.764828	-0.377915	0.869509	-0.67853	-0.780009	-0.792253	-0.792253
LNC_001956	1.32002	0.996005	0.248751	1.0069	-0.887638	-0.900244	-0.907623	-0.876171
LNC_003559	1.185	1.04964	-0.383685	1.33995	-0.751815	-0.775306	-0.85338	-0.810406
LNC_003018	1.48239	0.94324	-0.138595	1.03861	-0.648874	-0.870411	-0.951942	-0.854423
LNC_005628	2.08594	-0.0940248	-0.472258	0.688995	-0.55275	-0.339926	-1.2304	-0.0855705
LNC_003138	1.96702	0.699627	-0.765894	0.527264	-0.130331	-0.765894	-0.765894	-0.765894
LNC_002792	1.43138	0.130399	0.614178	1.26415	-0.849516	-0.856472	-0.863675	-0.87045
LNC_000545	1.61468	0.339068	0.221978	1.18224	-0.786805	-0.799617	-0.926044	-0.8455
LNC_001259	1.38832	0.550423	0.131616	1.35101	-0.847625	-0.839653	-0.871211	-0.862878
LNC_001954	1.73259	0.659341	-0.398552	1.04618	-0.765343	-0.748135	-0.771892	-0.754189
LNC_002139	2.21064	0.203471	-0.143204	0.414096	-0.66731	-0.577526	-0.541465	-0.898701
LNC_002438	1.53052	0.647179	-0.956756	1.24145	-0.225748	-0.5406	-0.830664	-0.865379
LNC_000831	1.48679	0.113936	0.917711	0.956259	-0.837515	-0.884504	-0.868173	-0.884504
LNC_001425	1.40801	-0.425814	0.573763	1.16416	0.221002	-0.59785	-1.17163	-1.17163
LNC_001030	1.65465	-0.690529	0.683584	0.985665	0.0195933	-0.884323	-0.884323	-0.884323
LNC_004339	1.86586	0.58605	-0.11961	0.820316	-0.743443	-0.785179	-0.811997	-0.811997
LNC_001505	1.90597	-0.368075	-0.524859	1.27458	-0.528498	-0.471054	-0.621618	-0.666448
LNC_000912	1.33904	0.776157	-0.0942972	1.23201	-0.522764	-1.09998	-0.450505	-1.17966
LNC_007868	1.19804	0.877229	0.174662	1.27747	-0.763769	-0.953009	-0.87406	-0.93657
LNC_003016	2.18405	0.350215	-0.459589	0.447135	-0.369743	-0.617451	-0.749614	-0.785006
LNC_003524	1.37613	0.409918	-0.0390615	1.39518	-0.159915	-0.994084	-0.994084	-0.994084
LNC_006872	1.6899	0.405316	-0.278372	1.24699	-0.754325	-0.774614	-0.751716	-0.783179
LNC_001732	1.80767	0.138915	0.672342	0.643308	-0.750146	-0.850713	-1.13122	-0.530156
LNC_000297	1.39496	0.578599	0.303353	1.23941	-0.879994	-0.880458	-0.878604	-0.877268
LNC_000962	2.21591	-0.0451628	0.0281784	0.506372	-0.681245	-0.680974	-0.652008	-0.691068
LNC_004814	1.46504	0.175333	0.704438	1.12781	-0.909416	-0.695891	-0.937244	-0.930063
LNC_004991	1.66847	0.556215	0.268875	0.628774	-0.623174	-1.2349	-1.2349	-0.0293619
LNC_007366	1.30443	0.521982	0.392941	1.31925	-0.885716	-0.862644	-0.893024	-0.897226
LNC_003014	1.09071	1.10519	0.624531	0.876893	-0.830016	-0.973982	-0.946904	-0.946425
LNC_001699	1.60134	0.151243	-0.600355	1.48578	-0.686871	-0.663996	-0.871427	-0.415709
LNC_002333	1.93766	0.501405	-0.139168	0.772924	-0.696093	-0.801017	-0.857387	-0.718327
LNC_001320	1.54463	0.995415	-0.678561	1.03291	-0.722766	-0.712511	-0.755356	-0.703765
LNC_003648	1.31469	0.562073	0.172692	1.39794	-0.872178	-0.866371	-0.844057	-0.864793
LNC_003629	1.64846	-0.615134	-0.629488	1.46892	-0.113027	-0.152714	-0.91044	-0.696576
LNC_006683	1.53702	0.185944	0.455999	1.22438	-0.848609	-0.863214	-0.850521	-0.841001
LNC_006938	1.90539	0.238182	0.0868397	0.905437	-0.64822	-0.849335	-0.788962	-0.849335
LNC_002940	1.32464	0.330171	0.696318	1.21073	-0.848618	-0.883297	-0.841294	-0.988654
LNC_001893	1.76397	-0.0492623	-0.616736	1.37147	-0.36212	-0.608285	-0.753074	-0.745955
LNC_004753	1.97587	-0.155833	-0.508596	1.10784	-0.579689	-0.697343	-0.335527	-0.806716
LNC_004878	2.02847	0.44811	-0.351095	0.721935	-0.663039	-0.75524	-0.648265	-0.780881
LNC_002813	1.14218	0.714326	0.686014	1.13093	-0.725421	-1.05458	-0.994677	-0.898767
LNC_007708	1.40462	0.870398	0.258775	0.606096	0.224114	-1.1674	-1.0292	-1.1674
LNC_004649	2.03302	-0.165862	-0.232328	0.998246	-0.592387	-0.547043	-0.639205	-0.854444
LNC_004010	1.49795	0.450552	0.283199	1.22039	-0.879314	-0.806806	-0.874175	-0.891792
LNC_004009	1.86809	0.116647	-0.33921	1.17807	-0.699449	-0.690663	-0.713572	-0.719918
LNC_005147	0.880086	-0.845619	-0.847276	0.55072	0.73503	1.4472	-1.03451	-0.885635
LNC_002628	1.18821	1.20491	-0.654229	0.986163	0.130827	-0.951961	-0.951961	-0.951961
LNC_006501	1.2925	0.00780209	0.907364	1.20631	-0.600311	-0.798495	-0.901642	-1.11353
LNC_007756	1.46926	0.445636	0.651042	0.969367	-0.557287	-0.90184	-1.03809	-1.03809
LNC_006472	1.66982	0.129115	0.720464	0.864198	-0.846501	-0.879044	-1.00968	-0.648372
LNC_006718	1.96832	-0.161356	-0.166252	1.06106	-0.541958	-0.769418	-0.911844	-0.478554
LNC_001630	1.93263	-0.287814	-0.216055	1.06121	-0.334978	-0.26253	-0.809469	-1.08299
LNC_004782	1.8041	-0.703105	-0.703105	1.34563	-0.132719	-0.331828	-0.64947	-0.629499
LNC_005898	1.11634	0.608844	0.146687	1.11397	0.21189	-1.2135	-0.428838	-1.5554
LNC_007458	0.669694	0.316617	-0.0235786	0.712571	1.56384	-1.07971	-1.07971	-1.07971
LNC_007678	1.77907	0.384361	0.198622	0.946372	-0.740978	-0.881734	-0.794029	-0.891688
LNC_006418	1.78979	0.362266	0.207157	0.943011	-0.753665	-0.852809	-0.857041	-0.838707
LNC_007013	1.15579	1.0413	-0.33454	1.27545	-0.320259	-0.691576	-1.06309	-1.06309
LNC_002921	1.58287	0.316503	0.529212	1.04364	-0.858185	-0.787554	-0.926368	-0.90012
LNC_001547	1.84037	-0.027128	0.483699	0.87988	-0.684976	-0.822204	-1.01523	-0.654414
LNC_007473	1.35467	-0.208041	-0.695498	0.561594	-0.229924	1.38227	-0.995305	-1.16976
LNC_005056	1.68362	0.80585	-0.704993	0.882771	-0.116949	-0.653355	-0.94847	-0.94847
LNC_001700	1.0812	0.176775	-0.545126	0.601496	1.53516	-0.72296	-1.07534	-1.05121
LNC_002047	1.91745	-0.426875	-0.336484	1.22823	-0.385955	-0.750356	-0.747726	-0.498287
LNC_000509	1.67736	-0.0393106	0.0204822	1.34221	-0.468561	-0.899758	-0.919781	-0.712642
LNC_002368	0.646364	0.51634	0.418826	0.717646	1.22179	-1.17366	-1.17366	-1.17366
LNC_001058	1.81032	-0.358826	-0.394913	1.38198	-0.451275	-0.59407	-0.719843	-0.67337
LNC_006411	2.12541	-0.63836	-0.63836	0.899271	-0.422135	-0.502679	-0.200295	-0.622849
LNC_003534	1.56943	0.71353	0.454077	0.814589	-0.857861	-0.945015	-0.87329	-0.875456
LNC_006560	1.38763	1.15963	-0.091312	0.925981	-0.842367	-0.791391	-0.876674	-0.871501

## Sheet: Novel lncRNA_cluster 9
Transcript ID	chr_unt	chr_30min	chr_3h	chr_24h	sol_unt	sol_30min	sol_3h	sol_24h
LNC_000142	1.14363	-0.525422	-0.525422	2.00891	-0.525422	-0.525422	-0.525422	-0.525422
LNC_005902	0.920472	-0.0633534	-0.591045	2.09811	-0.591045	-0.591045	-0.591045	-0.591045
LNC_001743	0.767242	-0.497741	-0.497741	2.2192	-0.497741	-0.497741	-0.497741	-0.497741
LNC_005795	0.649418	-0.626899	0.369199	2.11588	-0.626899	-0.626899	-0.626899	-0.626899
LNC_006516	1.13249	0.791664	-0.706856	1.61013	-0.706856	-0.706856	-0.706856	-0.706856
LNC_001802	1.33829	-0.534596	-0.534596	1.86928	-0.534596	-0.534596	-0.534596	-0.534596
LNC_005115	1.33726	-0.629599	0.0136291	1.7971	-0.629599	-0.629599	-0.629599	-0.629599
LNC_000721	0.560737	-0.661821	0.774697	1.97367	-0.661821	-0.661821	-0.661821	-0.661821
LNC_004862	0.786301	-0.630106	0.287194	2.07704	-0.630106	-0.630106	-0.630106	-0.630106
LNC_007121	0.67133	-0.488846	-0.488846	2.26175	-0.488846	-0.488846	-0.488846	-0.488846
LNC_004205	1.21136	-0.529053	-0.529053	1.96296	-0.529053	-0.529053	-0.529053	-0.529053
LNC_005329	1.18992	-0.498628	0.764774	1.56923	-0.756324	-0.756324	-0.756324	-0.756324
LNC_003158	1.29013	-0.532695	-0.532695	1.90604	-0.532695	-0.532695	-0.532695	-0.532695
LNC_002029	0.307762	-0.438118	0.674845	2.11796	-0.665612	-0.665612	-0.665612	-0.665612
LNC_004589	0.99086	-0.374482	0.474337	1.86321	-0.738481	-0.738481	-0.738481	-0.738481
LNC_000062	1.08387	-0.521854	-0.521854	2.04725	-0.521854	-0.521854	-0.521854	-0.521854
LNC_001677	0.607919	0.580467	-0.647439	2.04881	-0.647439	-0.647439	-0.647439	-0.647439
LNC_004836	1.18328	-0.672809	0.398059	1.7827	-0.672809	-0.672809	-0.672809	-0.672809
LNC_004386	0.493754	-0.648683	0.714553	2.03511	-0.648683	-0.648683	-0.648683	-0.648683
LNC_001132	0.849939	-0.504838	-0.504838	2.17909	-0.504838	-0.504838	-0.504838	-0.504838
LNC_005769	0.423159	0.308801	-0.592322	2.22965	-0.592322	-0.592322	-0.592322	-0.592322
LNC_004735	1.18685	0.716646	-0.703424	1.61362	-0.703424	-0.703424	-0.703424	-0.703424
LNC_003936	1.16523	-0.366481	-0.313052	1.97414	-0.614959	-0.614959	-0.614959	-0.614959
LNC_001536	0.459557	-0.609606	0.405242	2.18323	-0.609606	-0.609606	-0.609606	-0.609606
LNC_004966	0.74189	-0.195336	-0.551587	2.21138	-0.551587	-0.551587	-0.551587	-0.551587
LNC_000065	1.62544	-0.54006	-0.54006	1.61492	-0.54006	-0.54006	-0.54006	-0.54006
LNC_003695	0.825023	-0.502757	-0.502757	2.19152	-0.502757	-0.502757	-0.502757	-0.502757
LNC_003356	1.61721	-0.540061	-0.540061	1.62316	-0.540061	-0.540061	-0.540061	-0.540061
LNC_007821	0.824528	-0.575281	0.701171	1.87232	-0.705685	-0.705685	-0.705685	-0.705685
LNC_004311	1.11382	-0.189481	0.949958	1.4403	-0.828648	-0.828648	-0.828648	-0.828648
LNC_000001	1.20308	-0.528634	-0.528634	1.96873	-0.528634	-0.528634	-0.528634	-0.528634
LNC_001449	0.767251	-0.497742	-0.497742	2.2192	-0.497742	-0.497742	-0.497742	-0.497742
LNC_007414	0.737935	-0.495097	-0.495097	2.23265	-0.495097	-0.495097	-0.495097	-0.495097
LNC_006424	1.01098	-0.559058	-0.28983	2.07966	-0.560439	-0.560439	-0.560439	-0.560439
LNC_004980	0.547955	0.159393	-0.586611	2.22571	-0.586611	-0.586611	-0.586611	-0.586611
LNC_002606	0.435453	-0.384789	0.625898	2.08802	-0.691146	-0.691146	-0.691146	-0.691146
LNC_005692	0.688192	-0.49046	-0.49046	2.25457	-0.49046	-0.49046	-0.49046	-0.49046
LNC_004385	1.19282	0.506411	-0.684847	1.72501	-0.684847	-0.684847	-0.684847	-0.684847
LNC_002534	1.1607	0.896058	-0.714492	1.5157	-0.714492	-0.714492	-0.714492	-0.714492
[truncated: 419 more rows]

## Sheet: Novel lncRNA_cluster 10
Transcript ID	chr_unt	chr_30min	chr_3h	chr_24h	sol_unt	sol_30min	sol_3h	sol_24h
[truncated: 334 more rows]

[truncated: 2 more sheets: Novel lncRNA_cluster 11, Novel lncRNA_cluster 12]
