# Supplementary material for: Cellular fractionation reveals transcriptome responses of human fibroblasts to UV-C irradiation
Source: Cell Death Dis. 2022 Feb 24;13(2):177. doi: 10.1038/s41419-022-04634-x (PMC8873393; doi:10.1038/s41419-022-04634-x)
Supplement: Supplementary file 15 — Dataset 9 [file 41419_2022_4634_MOESM15_ESM.xlsx]

## Sheet: TUCP_cluster 1
Transcript ID	chr_unt	chr_30min	chr_3h	chr_24h	sol_unt	sol_30min	sol_3h	sol_24h
TUCP_010301	-0.353553	2.47487	-0.353553	-0.353553	-0.353553	-0.353553	-0.353553	-0.353553
TUCP_009281	-0.353553	2.47487	-0.353553	-0.353553	-0.353553	-0.353553	-0.353553	-0.353553
TUCP_002062	-0.353553	2.47487	-0.353553	-0.353553	-0.353553	-0.353553	-0.353553	-0.353553
TUCP_004250	-0.353553	2.47487	-0.353553	-0.353553	-0.353553	-0.353553	-0.353553	-0.353553
TUCP_012830	-0.353553	2.47487	-0.353553	-0.353553	-0.353553	-0.353553	-0.353553	-0.353553
TUCP_012459	-0.353553	2.47487	-0.353553	-0.353553	-0.353553	-0.353553	-0.353553	-0.353553
TUCP_012055	-0.353553	2.47487	-0.353553	-0.353553	-0.353553	-0.353553	-0.353553	-0.353553
TUCP_011630	-0.353553	2.47487	-0.353553	-0.353553	-0.353553	-0.353553	-0.353553	-0.353553
TUCP_001800	-0.353553	2.47487	-0.353553	-0.353553	-0.353553	-0.353553	-0.353553	-0.353553
TUCP_000827	-0.469535	2.33297	-0.469535	0.484243	-0.469535	-0.469535	-0.469535	-0.469535
TUCP_004681	-0.353553	2.47487	-0.353553	-0.353553	-0.353553	-0.353553	-0.353553	-0.353553
TUCP_012481	-0.353553	2.47487	-0.353553	-0.353553	-0.353553	-0.353553	-0.353553	-0.353553
TUCP_012442	-0.353553	2.47487	-0.353553	-0.353553	-0.353553	-0.353553	-0.353553	-0.353553
TUCP_005459	-0.425675	2.42838	-0.425675	0.125673	-0.425675	-0.425675	-0.425675	-0.425675
TUCP_006441	-0.353553	2.47487	-0.353553	-0.353553	-0.353553	-0.353553	-0.353553	-0.353553
TUCP_005641	-0.363656	2.4741	-0.29216	-0.363656	-0.363656	-0.363656	-0.363656	-0.363656
TUCP_011767	-0.353553	2.47487	-0.353553	-0.353553	-0.353553	-0.353553	-0.353553	-0.353553
TUCP_005613	-0.353553	2.47487	-0.353553	-0.353553	-0.353553	-0.353553	-0.353553	-0.353553
TUCP_012449	-0.353553	2.47487	-0.353553	-0.353553	-0.353553	-0.353553	-0.353553	-0.353553
TUCP_003966	-0.353553	2.47487	-0.353553	-0.353553	-0.353553	-0.353553	-0.353553	-0.353553
TUCP_004398	-0.353553	2.47487	-0.353553	-0.353553	-0.353553	-0.353553	-0.353553	-0.353553
TUCP_008186	-0.353553	2.47487	-0.353553	-0.353553	-0.353553	-0.353553	-0.353553	-0.353553
TUCP_006447	-0.353553	2.47487	-0.353553	-0.353553	-0.353553	-0.353553	-0.353553	-0.353553
TUCP_013008	-0.353553	2.47487	-0.353553	-0.353553	-0.353553	-0.353553	-0.353553	-0.353553
TUCP_006959	-0.527517	1.98344	-0.527517	1.18166	-0.527517	-0.527517	-0.527517	-0.527517
TUCP_002644	-0.353553	2.47487	-0.353553	-0.353553	-0.353553	-0.353553	-0.353553	-0.353553
TUCP_001600	-0.353553	2.47487	-0.353553	-0.353553	-0.353553	-0.353553	-0.353553	-0.353553
TUCP_006398	-0.540023	1.59754	-0.540023	1.64259	-0.540023	-0.540023	-0.540023	-0.540023
TUCP_012464	-0.529031	1.96327	-0.529031	1.21091	-0.529031	-0.529031	-0.529031	-0.529031
TUCP_012489	-0.499335	2.21073	-0.499335	0.785279	-0.499335	-0.499335	-0.499335	-0.499335
TUCP_004387	-0.353553	2.47487	-0.353553	-0.353553	-0.353553	-0.353553	-0.353553	-0.353553
TUCP_000137	-0.353553	2.47487	-0.353553	-0.353553	-0.353553	-0.353553	-0.353553	-0.353553
TUCP_002525	-0.353553	2.47487	-0.353553	-0.353553	-0.353553	-0.353553	-0.353553	-0.353553
TUCP_012829	-0.353553	2.47487	-0.353553	-0.353553	-0.353553	-0.353553	-0.353553	-0.353553
TUCP_007806	-0.353553	2.47487	-0.353553	-0.353553	-0.353553	-0.353553	-0.353553	-0.353553
TUCP_011982	-0.353553	2.47487	-0.353553	-0.353553	-0.353553	-0.353553	-0.353553	-0.353553
TUCP_001294	-0.353553	2.47487	-0.353553	-0.353553	-0.353553	-0.353553	-0.353553	-0.353553
TUCP_002429	-0.540023	1.59755	-0.540023	1.64258	-0.540023	-0.540023	-0.540023	-0.540023
TUCP_011819	-0.353553	2.47487	-0.353553	-0.353553	-0.353553	-0.353553	-0.353553	-0.353553
TUCP_012071	-0.353553	2.47487	-0.353553	-0.353553	-0.353553	-0.353553	-0.353553	-0.353553
TUCP_009710	-0.654504	1.89751	0.292378	1.08264	-0.654504	-0.654504	-0.654504	-0.654504
TUCP_010774	-0.353553	2.47487	-0.353553	-0.353553	-0.353553	-0.353553	-0.353553	-0.353553
TUCP_012469	-0.353553	2.47487	-0.353553	-0.353553	-0.353553	-0.353553	-0.353553	-0.353553
TUCP_011997	-0.353553	2.47487	-0.353553	-0.353553	-0.353553	-0.353553	-0.353553	-0.353553
TUCP_009380	-0.353553	2.47487	-0.353553	-0.353553	-0.353553	-0.353553	-0.353553	-0.353553
TUCP_012073	-0.353553	2.47487	-0.353553	-0.353553	-0.353553	-0.353553	-0.353553	-0.353553
TUCP_008517	-0.353553	2.47487	-0.353553	-0.353553	-0.353553	-0.353553	-0.353553	-0.353553
TUCP_000139	-0.391273	2.46334	-0.391273	-0.115705	-0.391273	-0.391273	-0.391273	-0.391273
TUCP_000133	-0.353553	2.47487	-0.353553	-0.353553	-0.353553	-0.353553	-0.353553	-0.353553
TUCP_001117	-0.63698	2.0894	0.600794	0.494704	-0.63698	-0.63698	-0.63698	-0.63698
TUCP_012444	-0.353553	2.47487	-0.353553	-0.353553	-0.353553	-0.353553	-0.353553	-0.353553
TUCP_012733	-0.353553	2.47487	-0.353553	-0.353553	-0.353553	-0.353553	-0.353553	-0.353553
TUCP_012066	-0.353553	2.47487	-0.353553	-0.353553	-0.353553	-0.353553	-0.353553	-0.353553
TUCP_004102	-0.599941	1.83367	-0.177964	1.344	-0.599941	-0.599941	-0.599941	-0.599941
TUCP_003805	-0.512809	2.12521	-0.512809	0.951642	-0.512809	-0.512809	-0.512809	-0.512809
TUCP_012453	-0.353553	2.47487	-0.353553	-0.353553	-0.353553	-0.353553	-0.353553	-0.353553
TUCP_007589	-0.353553	2.47487	-0.353553	-0.353553	-0.353553	-0.353553	-0.353553	-0.353553
TUCP_011792	-0.353553	2.47487	-0.353553	-0.353553	-0.353553	-0.353553	-0.353553	-0.353553
TUCP_004665	-0.353553	2.47487	-0.353553	-0.353553	-0.353553	-0.353553	-0.353553	-0.353553
TUCP_009187	-0.353553	2.47487	-0.353553	-0.353553	-0.353553	-0.353553	-0.353553	-0.353553
TUCP_004748	-0.537174	1.80474	-0.537174	1.4183	-0.537174	-0.537174	-0.537174	-0.537174
TUCP_004870	-0.51004	2.14519	-0.51004	0.915056	-0.51004	-0.51004	-0.51004	-0.51004
TUCP_000543	-0.353553	2.47487	-0.353553	-0.353553	-0.353553	-0.353553	-0.353553	-0.353553
TUCP_012538	-0.353553	2.47487	-0.353553	-0.353553	-0.353553	-0.353553	-0.353553	-0.353553
TUCP_006514	-0.353553	2.47487	-0.353553	-0.353553	-0.353553	-0.353553	-0.353553	-0.353553
TUCP_000092	-0.353553	2.47487	-0.353553	-0.353553	-0.353553	-0.353553	-0.353553	-0.353553
TUCP_008443	-0.469052	2.33445	-0.469052	0.479857	-0.469052	-0.469052	-0.469052	-0.469052
TUCP_011250	-0.353553	2.47487	-0.353553	-0.353553	-0.353553	-0.353553	-0.353553	-0.353553
TUCP_008711	-0.595381	1.98041	1.13428	-0.137788	-0.595381	-0.595381	-0.595381	-0.595381
TUCP_004352	-0.575828	1.83973	-0.322113	1.36152	-0.575828	-0.575828	-0.575828	-0.575828
TUCP_004063	-0.496562	2.37233	0.313175	-0.202696	-0.496562	-0.496562	-0.496562	-0.496562
TUCP_012447	-0.353553	2.47487	-0.353553	-0.353553	-0.353553	-0.353553	-0.353553	-0.353553
TUCP_005360	-0.485131	2.27745	-0.485131	0.633339	-0.485131	-0.485131	-0.485131	-0.485131
TUCP_008598	-0.353553	2.47487	-0.353553	-0.353553	-0.353553	-0.353553	-0.353553	-0.353553
TUCP_008747	-0.672463	1.92229	0.778896	0.661126	-0.672463	-0.672463	-0.672463	-0.672463
TUCP_010155	-0.353553	2.47487	-0.353553	-0.353553	-0.353553	-0.353553	-0.353553	-0.353553
TUCP_000612	-0.679683	1.47778	0.385039	1.5356	-0.679683	-0.679683	-0.679683	-0.679683
TUCP_004105	-0.528282	1.97346	1.19623	-0.528282	-0.528282	-0.528282	-0.528282	-0.528282
TUCP_005058	-0.486898	2.27012	-0.486898	0.651272	-0.486898	-0.486898	-0.486898	-0.486898
TUCP_012876	-0.532026	1.9176	-0.532026	1.27456	-0.532026	-0.532026	-0.532026	-0.532026
TUCP_012427	-0.353553	2.47487	-0.353553	-0.353553	-0.353553	-0.353553	-0.353553	-0.353553
TUCP_003694	-0.527552	1.98299	-0.527552	1.18232	-0.527552	-0.527552	-0.527552	-0.527552
TUCP_000655	-0.353553	2.47487	-0.353553	-0.353553	-0.353553	-0.353553	-0.353553	-0.353553
TUCP_008873	-0.353553	2.47487	-0.353553	-0.353553	-0.353553	-0.353553	-0.353553	-0.353553
TUCP_001059	-0.537262	2.2246	-0.269804	0.731518	-0.537262	-0.537262	-0.537262	-0.537262
TUCP_012854	-0.353553	2.47487	-0.353553	-0.353553	-0.353553	-0.353553	-0.353553	-0.353553
TUCP_002398	-0.533797	1.88551	1.31727	-0.533797	-0.533797	-0.533797	-0.533797	-0.533797
TUCP_010299	-0.353553	2.47487	-0.353553	-0.353553	-0.353553	-0.353553	-0.353553	-0.353553
TUCP_003680	-0.459275	2.4159	-0.285167	0.165644	-0.459275	-0.459275	-0.459275	-0.459275
TUCP_012665	-0.353553	2.47487	-0.353553	-0.353553	-0.353553	-0.353553	-0.353553	-0.353553
TUCP_009379	-0.353553	2.47487	-0.353553	-0.353553	-0.353553	-0.353553	-0.353553	-0.353553
TUCP_009424	-0.353553	2.47487	-0.353553	-0.353553	-0.353553	-0.353553	-0.353553	-0.353553
TUCP_001808	-0.533616	1.88902	-0.533616	1.31268	-0.533616	-0.533616	-0.533616	-0.533616
TUCP_000131	-0.511493	2.1349	-0.511493	0.934059	-0.511493	-0.511493	-0.511493	-0.511493
TUCP_011517	-0.445017	2.39501	-0.445017	0.275089	-0.445017	-0.445017	-0.445017	-0.445017
TUCP_010714	-0.476937	2.30852	0.553098	-0.476937	-0.476937	-0.476937	-0.476937	-0.476937
TUCP_000832	-0.353553	2.47487	-0.353553	-0.353553	-0.353553	-0.353553	-0.353553	-0.353553
TUCP_008995	-0.353553	2.47487	-0.353553	-0.353553	-0.353553	-0.353553	-0.353553	-0.353553
TUCP_001661	-0.353553	2.47487	-0.353553	-0.353553	-0.353553	-0.353553	-0.353553	-0.353553
TUCP_010709	-0.523336	2.03199	1.10802	-0.523336	-0.523336	-0.523336	-0.523336	-0.523336
TUCP_009761	-0.353553	2.47487	-0.353553	-0.353553	-0.353553	-0.353553	-0.353553	-0.353553
TUCP_010830	-0.53784	1.78305	-0.53784	1.44398	-0.53784	-0.53784	-0.53784	-0.53784
TUCP_005054	-0.353553	2.47487	-0.353553	-0.353553	-0.353553	-0.353553	-0.353553	-0.353553
TUCP_003107	-0.353553	2.47487	-0.353553	-0.353553	-0.353553	-0.353553	-0.353553	-0.353553
TUCP_005691	-0.654312	1.78805	0.211732	1.27178	-0.654312	-0.654312	-0.654312	-0.654312
TUCP_010879	-0.353553	2.47487	-0.353553	-0.353553	-0.353553	-0.353553	-0.353553	-0.353553
TUCP_007771	-0.353553	2.47487	-0.353553	-0.353553	-0.353553	-0.353553	-0.353553	-0.353553
TUCP_004332	-0.353553	2.47487	-0.353553	-0.353553	-0.353553	-0.353553	-0.353553	-0.353553
TUCP_004546	-0.380852	2.46899	-0.380852	-0.183874	-0.380852	-0.380852	-0.380852	-0.380852
TUCP_008858	-0.353553	2.47487	-0.353553	-0.353553	-0.353553	-0.353553	-0.353553	-0.353553
TUCP_006128	-0.518191	2.35083	0.346049	-0.10593	-0.518191	-0.518191	-0.518191	-0.518191
TUCP_013054	-0.53908	1.72998	-0.53908	1.50451	-0.53908	-0.53908	-0.53908	-0.53908
TUCP_012183	-0.353553	2.47487	-0.353553	-0.353553	-0.353553	-0.353553	-0.353553	-0.353553
TUCP_005407	-0.353553	2.47487	-0.353553	-0.353553	-0.353553	-0.353553	-0.353553	-0.353553
TUCP_000505	-0.553638	2.26665	0.570104	-0.0685642	-0.553638	-0.553638	-0.553638	-0.553638
TUCP_005617	-0.353553	2.47487	-0.353553	-0.353553	-0.353553	-0.353553	-0.353553	-0.353553
TUCP_003584	-0.353553	2.47487	-0.353553	-0.353553	-0.353553	-0.353553	-0.353553	-0.353553
TUCP_013133	-0.353553	2.47487	-0.353553	-0.353553	-0.353553	-0.353553	-0.353553	-0.353553
TUCP_002747	-0.40041	2.45664	-0.40041	-0.0541818	-0.40041	-0.40041	-0.40041	-0.40041
TUCP_003012	-0.353553	2.47487	-0.353553	-0.353553	-0.353553	-0.353553	-0.353553	-0.353553
TUCP_005646	-0.538834	1.74258	-0.538834	1.49042	-0.538834	-0.538834	-0.538834	-0.538834
TUCP_002837	-0.353553	2.47487	-0.353553	-0.353553	-0.353553	-0.353553	-0.353553	-0.353553
TUCP_009941	-0.353553	2.47487	-0.353553	-0.353553	-0.353553	-0.353553	-0.353553	-0.353553
TUCP_006709	-0.353553	2.47487	-0.353553	-0.353553	-0.353553	-0.353553	-0.353553	-0.353553
TUCP_000532	-0.49009	2.25623	0.684306	-0.49009	-0.49009	-0.49009	-0.49009	-0.49009
TUCP_012877	-0.353553	2.47487	-0.353553	-0.353553	-0.353553	-0.353553	-0.353553	-0.353553
TUCP_006611	-0.353553	2.47487	-0.353553	-0.353553	-0.353553	-0.353553	-0.353553	-0.353553
TUCP_006752	-0.625811	1.52162	-0.0432041	1.65064	-0.625811	-0.625811	-0.625811	-0.625811
TUCP_006796	-0.353553	2.47487	-0.353553	-0.353553	-0.353553	-0.353553	-0.353553	-0.353553
TUCP_011293	-0.680084	1.51434	0.388268	1.49782	-0.680084	-0.680084	-0.680084	-0.680084
TUCP_013113	-0.381235	2.46882	-0.381235	-0.181409	-0.381235	-0.381235	-0.381235	-0.381235
TUCP_008583	-0.353553	2.47487	-0.353553	-0.353553	-0.353553	-0.353553	-0.353553	-0.353553
TUCP_013083	-0.353553	2.47487	-0.353553	-0.353553	-0.353553	-0.353553	-0.353553	-0.353553
TUCP_000176	-0.547548	1.87959	-0.465317	1.32347	-0.547548	-0.547548	-0.547548	-0.547548
TUCP_010663	-0.353553	2.47487	-0.353553	-0.353553	-0.353553	-0.353553	-0.353553	-0.353553
TUCP_007592	-0.353553	2.47487	-0.353553	-0.353553	-0.353553	-0.353553	-0.353553	-0.353553
TUCP_005381	-0.479132	2.30064	0.574147	-0.479132	-0.479132	-0.479132	-0.479132	-0.479132
TUCP_006273	-0.353553	2.47487	-0.353553	-0.353553	-0.353553	-0.353553	-0.353553	-0.353553
TUCP_000531	-0.48376	2.28297	-0.48376	0.619587	-0.48376	-0.48376	-0.48376	-0.48376
TUCP_001340	-0.353553	2.47487	-0.353553	-0.353553	-0.353553	-0.353553	-0.353553	-0.353553
TUCP_004107	-0.353553	2.47487	-0.353553	-0.353553	-0.353553	-0.353553	-0.353553	-0.353553
TUCP_005922	-0.500392	2.36476	0.339296	-0.202095	-0.500392	-0.500392	-0.500392	-0.500392
TUCP_003230	-0.353553	2.47487	-0.353553	-0.353553	-0.353553	-0.353553	-0.353553	-0.353553
TUCP_012957	-0.353553	2.47487	-0.353553	-0.353553	-0.353553	-0.353553	-0.353553	-0.353553
TUCP_004174	-0.353553	2.47487	-0.353553	-0.353553	-0.353553	-0.353553	-0.353553	-0.353553
TUCP_008058	-0.353553	2.47487	-0.353553	-0.353553	-0.353553	-0.353553	-0.353553	-0.353553
TUCP_004053	-0.353553	2.47487	-0.353553	-0.353553	-0.353553	-0.353553	-0.353553	-0.353553
TUCP_010637	-0.622415	2.12202	0.308052	0.682	-0.622415	-0.622415	-0.622415	-0.622415
TUCP_000170	-0.353553	2.47487	-0.353553	-0.353553	-0.353553	-0.353553	-0.353553	-0.353553
TUCP_012960	-0.353553	2.47487	-0.353553	-0.353553	-0.353553	-0.353553	-0.353553	-0.353553
TUCP_003348	-0.353553	2.47487	-0.353553	-0.353553	-0.353553	-0.353553	-0.353553	-0.353553
TUCP_008202	-0.353553	2.47487	-0.353553	-0.353553	-0.353553	-0.353553	-0.353553	-0.353553
TUCP_000005	-0.369919	2.47281	-0.369919	-0.253297	-0.369919	-0.369919	-0.369919	-0.369919
TUCP_007397	-0.353553	2.47487	-0.353553	-0.353553	-0.353553	-0.353553	-0.353553	-0.353553
TUCP_008996	-0.353553	2.47487	-0.353553	-0.353553	-0.353553	-0.353553	-0.353553	-0.353553
TUCP_010633	-0.353553	2.47487	-0.353553	-0.353553	-0.353553	-0.353553	-0.353553	-0.353553
TUCP_008756	-0.353553	2.47487	-0.353553	-0.353553	-0.353553	-0.353553	-0.353553	-0.353553
TUCP_008362	-0.353553	2.47487	-0.353553	-0.353553	-0.353553	-0.353553	-0.353553	-0.353553
TUCP_000592	-0.353553	2.47487	-0.353553	-0.353553	-0.353553	-0.353553	-0.353553	-0.353553
TUCP_005794	-0.353553	2.47487	-0.353553	-0.353553	-0.353553	-0.353553	-0.353553	-0.353553
TUCP_000061	-0.353553	2.47487	-0.353553	-0.353553	-0.353553	-0.353553	-0.353553	-0.353553
TUCP_002158	-0.353553	2.47487	-0.353553	-0.353553	-0.353553	-0.353553	-0.353553	-0.353553
TUCP_003722	-0.711992	1.55484	0.86554	1.13958	-0.711992	-0.711992	-0.711992	-0.711992
TUCP_000676	-0.364864	2.47437	-0.308081	-0.341971	-0.364864	-0.364864	-0.364864	-0.364864
TUCP_005374	-0.504928	2.17854	-0.504928	0.851027	-0.504928	-0.504928	-0.504928	-0.504928
TUCP_009563	-0.353553	2.47487	-0.353553	-0.353553	-0.353553	-0.353553	-0.353553	-0.353553
TUCP_005239	-0.353758	2.47487	-0.352324	-0.353758	-0.353758	-0.353758	-0.353758	-0.353758
TUCP_006993	-0.353553	2.47487	-0.353553	-0.353553	-0.353553	-0.353553	-0.353553	-0.353553
TUCP_002284	-0.353553	2.47487	-0.353553	-0.353553	-0.353553	-0.353553	-0.353553	-0.353553
TUCP_006023	-0.353553	2.47487	-0.353553	-0.353553	-0.353553	-0.353553	-0.353553	-0.353553
TUCP_000063	-0.530145	1.9473	1.23357	-0.530145	-0.530145	-0.530145	-0.530145	-0.530145
TUCP_005213	-0.353553	2.47487	-0.353553	-0.353553	-0.353553	-0.353553	-0.353553	-0.353553
TUCP_000022	-0.635328	2.09722	0.518562	0.560864	-0.635328	-0.635328	-0.635328	-0.635328
TUCP_005391	-0.353553	2.47487	-0.353553	-0.353553	-0.353553	-0.353553	-0.353553	-0.353553
TUCP_010393	-0.353553	2.47487	-0.353553	-0.353553	-0.353553	-0.353553	-0.353553	-0.353553
TUCP_005172	-0.353553	2.47487	-0.353553	-0.353553	-0.353553	-0.353553	-0.353553	-0.353553
TUCP_009011	-0.353553	2.47487	-0.353553	-0.353553	-0.353553	-0.353553	-0.353553	-0.353553
TUCP_008095	-0.664644	1.76753	0.299826	1.25587	-0.664644	-0.664644	-0.664644	-0.664644
TUCP_006769	-0.353553	2.47487	-0.353553	-0.353553	-0.353553	-0.353553	-0.353553	-0.353553
TUCP_000773	-0.353553	2.47487	-0.353553	-0.353553	-0.353553	-0.353553	-0.353553	-0.353553
TUCP_008701	-0.476454	2.30891	-0.476901	0.552051	-0.476901	-0.476901	-0.476901	-0.476901
TUCP_000071	0.153922	1.97149	0.586902	0.467	-0.794828	-0.794828	-0.794828	-0.794828
TUCP_006481	-0.567199	2.26338	0.44686	0.162773	-0.576454	-0.576454	-0.576454	-0.576454
TUCP_008070	-0.340041	2.47484	-0.355799	-0.355799	-0.355799	-0.355799	-0.355799	-0.355799
TUCP_007633	-0.0199021	2.45225	-0.405392	-0.405392	-0.405392	-0.405392	-0.405392	-0.405392
TUCP_004788	-0.383956	2.30429	0.148921	0.315129	-0.596097	-0.596097	-0.596097	-0.596097
TUCP_012494	0.208145	2.41108	-0.436537	-0.436537	-0.436537	-0.436537	-0.436537	-0.436537
TUCP_007386	-0.474053	2.34378	0.438213	-0.32128	-0.496666	-0.496666	-0.496666	-0.496666
TUCP_003250	0.715857	2.16548	-0.597778	0.107558	-0.597778	-0.597778	-0.597778	-0.597778
TUCP_004763	0.997875	1.94973	0.301791	-0.649879	-0.649879	-0.649879	-0.649879	-0.649879
TUCP_012456	-0.189687	2.46128	-0.417793	-0.182629	-0.417793	-0.417793	-0.417793	-0.417793
TUCP_011338	-0.364466	2.2522	0.357031	0.277416	-0.630544	-0.630544	-0.630544	-0.630544
TUCP_004586	-0.428913	1.90181	0.130824	1.14012	-0.68596	-0.68596	-0.68596	-0.68596
TUCP_005863	0.383755	2.32252	-0.540107	-0.00574487	-0.540107	-0.540107	-0.540107	-0.540107
TUCP_001105	-0.509644	2.27444	-0.195123	0.596594	-0.541567	-0.541567	-0.541567	-0.541567
TUCP_004264	1.44305	1.6636	-0.652124	0.153964	-0.652124	-0.652124	-0.652124	-0.652124
TUCP_001150	-0.490345	2.30817	0.0286452	0.404882	-0.562839	-0.562839	-0.562839	-0.562839
TUCP_004072	-0.128554	2.44812	-0.44241	-0.107512	-0.44241	-0.44241	-0.44241	-0.44241
TUCP_005614	-0.224212	2.47145	-0.374539	-0.374539	-0.374539	-0.374539	-0.374539	-0.374539
TUCP_012502	0.263743	1.8773	0.185457	0.888004	-0.803625	-0.803625	-0.803625	-0.803625
TUCP_009049	0.788213	2.20934	-0.499592	-0.499592	-0.499592	-0.499592	-0.499592	-0.499592
TUCP_000251	0.686175	2.25543	-0.490268	-0.490268	-0.490268	-0.490268	-0.490268	-0.490268
TUCP_006855	-0.201958	2.46759	-0.282106	-0.341728	-0.410448	-0.410448	-0.410448	-0.410448
TUCP_000280	1.20986	1.82173	0.119079	-0.212527	-0.734536	-0.734536	-0.734536	-0.734536
TUCP_012933	-0.0369813	2.45436	-0.37737	-0.408002	-0.408002	-0.408002	-0.408002	-0.408002
TUCP_000150	1.30967	1.89131	-0.533497	-0.533497	-0.533497	-0.533497	-0.533497	-0.533497
TUCP_012477	0.0348089	2.44427	-0.413181	-0.413181	-0.413181	-0.413181	-0.413181	-0.413181
TUCP_011356	0.569479	2.04136	0.610766	-0.425625	-0.698994	-0.698994	-0.698994	-0.698994
TUCP_004339	0.475021	2.1305	0.332099	-0.0224836	-0.728785	-0.728785	-0.728785	-0.728785
TUCP_012461	0.867091	2.13365	-0.580734	-0.097071	-0.580734	-0.580734	-0.580734	-0.580734
TUCP_004590	1.02264	2.0845	-0.517857	-0.517857	-0.517857	-0.517857	-0.517857	-0.517857
TUCP_011313	-0.567695	1.89606	1.25321	-0.137629	-0.610986	-0.610986	-0.610986	-0.610986
TUCP_002263	-0.36399	2.26433	0.652147	-0.412603	-0.534971	-0.534971	-0.534971	-0.534971
TUCP_012927	-0.43506	1.9463	0.991567	0.29273	-0.698884	-0.698884	-0.698884	-0.698884
TUCP_008314	-0.170853	2.42384	-0.466748	0.0807501	-0.466748	-0.466748	-0.466748	-0.466748
TUCP_007810	0.0454934	2.01903	0.0523024	0.848654	-0.741369	-0.741369	-0.741369	-0.741369
TUCP_009560	-0.408142	2.13701	0.925815	-0.530937	-0.530937	-0.530937	-0.530937	-0.530937
TUCP_012268	0.771619	1.62729	-0.705181	1.127	-0.705181	-0.705181	-0.705181	-0.705181
TUCP_008163	0.0107242	2.44693	-0.353885	-0.380508	-0.430815	-0.430815	-0.430815	-0.430815
TUCP_005583	0.139534	2.42566	-0.427532	-0.427532	-0.427532	-0.427532	-0.427532	-0.427532
TUCP_002148	0.75791	2.22353	-0.496906	-0.496906	-0.496906	-0.496906	-0.496906	-0.496906
TUCP_008856	-0.0501921	2.44561	-0.175379	-0.444008	-0.444008	-0.444008	-0.444008	-0.444008
TUCP_003171	0.665792	1.75785	0.502134	0.51121	-0.859246	-0.859246	-0.859246	-0.859246
TUCP_000146	0.500615	2.32734	-0.471325	-0.471325	-0.471325	-0.471325	-0.471325	-0.471325
TUCP_012994	-0.139742	2.06286	-0.585642	1.00509	-0.585642	-0.585642	-0.585642	-0.585642
TUCP_009889	0.378667	1.56552	-0.678798	1.4498	-0.678798	-0.678798	-0.678798	-0.678798
TUCP_007539	0.22705	2.36434	-0.52118	0.0145087	-0.52118	-0.52118	-0.52118	-0.52118
TUCP_007696	-0.168571	1.67991	-0.273219	1.48864	-0.681689	-0.681689	-0.681689	-0.681689
TUCP_000080	-0.30065	2.4743	-0.362275	-0.362275	-0.362275	-0.362275	-0.362275	-0.362275
TUCP_009439	-0.274629	2.00348	0.556148	0.659093	-0.736024	-0.736024	-0.736024	-0.736024
TUCP_012267	1.25989	1.62402	0.59525	-0.695832	-0.695832	-0.695832	-0.695832	-0.695832
TUCP_005223	0.121723	1.68268	0.605586	0.967253	-0.844311	-0.844311	-0.844311	-0.844311
TUCP_010048	-0.397742	1.81334	0.22206	1.21335	-0.712752	-0.712752	-0.712752	-0.712752
TUCP_003201	-0.127754	2.19876	0.709948	-0.275635	-0.626329	-0.626329	-0.626329	-0.626329
TUCP_009109	0.37384	2.03947	-0.0626088	0.658294	-0.75225	-0.75225	-0.75225	-0.75225
TUCP_000178	-0.0836455	2.45753	-0.286355	-0.417506	-0.417506	-0.417506	-0.417506	-0.417506
TUCP_010297	0.731418	2.23559	-0.494501	-0.494501	-0.494501	-0.494501	-0.494501	-0.494501
TUCP_005645	0.813699	2.19707	-0.501794	-0.501794	-0.501794	-0.501794	-0.501794	-0.501794
TUCP_001810	-0.165816	1.65145	-0.101378	1.47853	-0.715697	-0.715697	-0.715697	-0.715697
TUCP_007173	0.0497286	2.33839	-0.205699	0.217476	-0.599973	-0.599973	-0.599973	-0.599973
TUCP_008473	-0.322422	2.39794	-0.443109	0.250825	-0.47081	-0.47081	-0.47081	-0.47081
TUCP_006588	0.207413	1.54805	-0.659861	1.54383	-0.659861	-0.659861	-0.659861	-0.659861
TUCP_008777	-0.018547	1.65684	0.170059	1.32868	-0.784257	-0.784257	-0.784257	-0.784257
TUCP_006681	1.22965	1.50047	0.41088	0.30754	-0.862137	-0.862137	-0.862137	-0.862137
TUCP_011520	0.483683	2.31437	-0.525474	-0.170679	-0.525474	-0.525474	-0.525474	-0.525474
TUCP_002678	0.695945	1.80387	0.593573	0.273771	-0.84179	-0.84179	-0.84179	-0.84179
TUCP_004983	-0.164572	1.71618	-0.264175	1.44578	-0.683301	-0.683301	-0.683301	-0.683301
TUCP_002313	0.139326	1.70651	-0.426102	1.38548	-0.701303	-0.701303	-0.701303	-0.701303
TUCP_009288	0.0999947	2.3501	0.215163	-0.533052	-0.533052	-0.533052	-0.533052	-0.533052
TUCP_011446	0.435681	1.63757	0.214606	1.1008	-0.847163	-0.847163	-0.847163	-0.847163
TUCP_004750	0.579529	1.66172	0.504086	0.759778	-0.876279	-0.876279	-0.876279	-0.876279
TUCP_003065	1.01937	1.54049	0.388807	0.575654	-0.881081	-0.881081	-0.881081	-0.881081
TUCP_007618	0.326822	2.11971	0.614301	-0.26699	-0.69846	-0.69846	-0.69846	-0.69846
TUCP_006613	-0.116672	2.18909	0.601962	0.0318498	-0.676557	-0.676557	-0.676557	-0.676557
TUCP_004639	0.904145	2.15101	-0.509193	-0.509193	-0.509193	-0.509193	-0.509193	-0.509193
TUCP_004979	0.639227	1.93754	-0.397466	0.740392	-0.729924	-0.729924	-0.729924	-0.729924
TUCP_008090	1.35405	1.77955	-0.632295	0.027877	-0.632295	-0.632295	-0.632295	-0.632295
TUCP_000706	0.158512	2.01003	0.221246	0.703059	-0.773211	-0.773211	-0.773211	-0.773211
TUCP_008959	0.0999161	2.14091	-0.234812	0.711118	-0.679283	-0.679283	-0.679283	-0.679283
TUCP_000996	1.0914	1.73647	-0.451411	0.605536	-0.745499	-0.745499	-0.745499	-0.745499
TUCP_003500	1.08387	1.54674	0.0196983	0.743545	-0.848464	-0.848464	-0.848464	-0.848464
TUCP_012139	0.200037	2.3255	0.131743	-0.218499	-0.609696	-0.609696	-0.609696	-0.609696
TUCP_004967	0.176007	1.75942	0.889088	0.525943	-0.837613	-0.837613	-0.837613	-0.837613
TUCP_013097	0.472223	2.02806	0.258292	0.375786	-0.78359	-0.78359	-0.78359	-0.78359
TUCP_007083	0.113259	1.4298	-0.0470635	1.59669	-0.773173	-0.773173	-0.773173	-0.773173
TUCP_000582	0.712517	2.23263	-0.412482	-0.297387	-0.558819	-0.558819	-0.558819	-0.558819
TUCP_011477	1.28255	1.7317	0.329636	-0.573667	-0.692555	-0.692555	-0.692555	-0.692555
TUCP_008854	0.897701	2.03182	-0.476897	0.222419	-0.66876	-0.66876	-0.66876	-0.66876
TUCP_001931	0.13278	2.10421	0.552392	0.186933	-0.744078	-0.744078	-0.744078	-0.744078
TUCP_003926	0.378269	2.14882	0.342319	0.0429655	-0.728092	-0.728092	-0.728092	-0.728092
TUCP_008929	0.40354	1.88696	0.828265	0.0946732	-0.80336	-0.80336	-0.80336	-0.80336
TUCP_013152	0.981572	2.10837	-0.51499	-0.51499	-0.51499	-0.51499	-0.51499	-0.51499
TUCP_006300	0.600033	2.06715	0.547617	-0.642959	-0.642959	-0.642959	-0.642959	-0.642959
TUCP_011593	0.288056	2.28759	0.155274	-0.17931	-0.637903	-0.637903	-0.637903	-0.637903
TUCP_008853	0.07749	1.88348	-0.0721576	1.09947	-0.747071	-0.747071	-0.747071	-0.747071
TUCP_000166	0.188738	2.20537	-0.579687	0.577871	-0.598072	-0.598072	-0.598072	-0.598072
TUCP_011196	0.154933	1.4692	-0.210322	1.58773	-0.750386	-0.750386	-0.750386	-0.750386
TUCP_006999	0.317666	2.28432	0.24493	-0.569383	-0.569383	-0.569383	-0.569383	-0.569383
TUCP_009547	0.837861	1.87833	-0.30058	0.616863	-0.75812	-0.75812	-0.75812	-0.75812
TUCP_008431	1.39175	1.69156	0.0301039	-0.164776	-0.737158	-0.737158	-0.737158	-0.737158
TUCP_010338	0.559973	2.13469	0.221303	-0.0318579	-0.721028	-0.721028	-0.721028	-0.721028
TUCP_006239	-0.162972	2.43904	-0.283345	-0.0520738	-0.485162	-0.485162	-0.485162	-0.485162
TUCP_013011	0.565491	2.18882	-0.60338	0.262592	-0.60338	-0.60338	-0.60338	-0.60338
TUCP_009234	0.277425	1.78468	-0.52705	1.23931	-0.693591	-0.693591	-0.693591	-0.693591
TUCP_010639	0.652337	1.83113	0.536452	0.338198	-0.83953	-0.83953	-0.83953	-0.83953
TUCP_013107	0.268583	2.39267	-0.470997	-0.306267	-0.470997	-0.470997	-0.470997	-0.470997
TUCP_006254	0.507752	1.88156	0.820461	-0.0299159	-0.794964	-0.794964	-0.794964	-0.794964
TUCP_009025	0.779472	1.93638	-0.669709	0.63269	-0.669709	-0.669709	-0.669709	-0.669709
TUCP_009083	0.453197	1.54499	0.435076	1.07133	-0.87615	-0.87615	-0.87615	-0.87615
TUCP_007614	0.29361	1.82187	0.547471	0.692679	-0.838907	-0.838907	-0.838907	-0.838907
TUCP_007056	0.72577	1.87746	0.797303	-0.680106	-0.680106	-0.680106	-0.680106	-0.680106
TUCP_006231	-0.0159717	2.08577	0.181415	0.682111	-0.733332	-0.733332	-0.733332	-0.733332
TUCP_003237	0.557239	1.90303	0.127578	0.652832	-0.810169	-0.810169	-0.810169	-0.810169
TUCP_004266	1.27129	1.72656	0.368774	-0.673324	-0.673324	-0.673324	-0.673324	-0.673324
TUCP_004966	0.483984	1.60589	0.525914	0.902837	-0.879656	-0.879656	-0.879656	-0.879656
TUCP_006940	0.773527	2.05132	-0.601568	0.3767	-0.649994	-0.649994	-0.649994	-0.649994
TUCP_001924	0.34152	2.18719	0.312618	-0.0117205	-0.707403	-0.707403	-0.707403	-0.707403
TUCP_003471	0.475824	2.17963	0.275605	-0.158541	-0.693129	-0.693129	-0.693129	-0.693129
TUCP_003085	0.357925	2.18912	0.487627	-0.606935	-0.606935	-0.606935	-0.606935	-0.606935
TUCP_006199	0.929059	1.69072	-0.0454524	0.734397	-0.827181	-0.827181	-0.827181	-0.827181
TUCP_003861	0.738277	1.59955	-0.187877	1.10275	-0.813176	-0.813176	-0.813176	-0.813176
TUCP_005731	0.14515	1.78261	-0.268401	1.26275	-0.730526	-0.730526	-0.730526	-0.730526
TUCP_004112	0.554341	1.95354	-0.206798	0.731293	-0.758094	-0.758094	-0.758094	-0.758094
TUCP_002868	0.874859	1.85929	0.0134675	0.457487	-0.801277	-0.801277	-0.801277	-0.801277
TUCP_008197	0.99412	1.94363	-0.0475204	0.0919451	-0.745542	-0.745542	-0.745542	-0.745542
TUCP_000444	1.207	1.64554	-0.111798	0.479673	-0.805104	-0.805104	-0.805104	-0.805104
TUCP_004621	0.878116	1.95281	0.111272	0.144642	-0.77171	-0.77171	-0.77171	-0.77171
TUCP_008551	1.04657	1.95752	-0.409865	0.149786	-0.686002	-0.686002	-0.686002	-0.686002
TUCP_010228	1.35246	1.85818	-0.535106	-0.535106	-0.535106	-0.535106	-0.535106	-0.535106
TUCP_004309	1.17943	1.54208	0.375607	0.348643	-0.861439	-0.861439	-0.861439	-0.861439
TUCP_007835	1.24556	1.61104	-0.183824	0.520183	-0.79824	-0.79824	-0.79824	-0.79824
TUCP_005708	1.32343	1.59683	-0.215259	0.434273	-0.784817	-0.784817	-0.784817	-0.784817
TUCP_005336	1.25452	1.60116	0.332541	0.120741	-0.82724	-0.82724	-0.82724	-0.82724
TUCP_007017	1.11066	1.56794	0.540363	0.225089	-0.861011	-0.861011	-0.861011	-0.861011
TUCP_011618	0.992573	2.08399	-0.23254	-0.568805	-0.568805	-0.568805	-0.568805	-0.568805
TUCP_005057	0.566576	2.15813	-0.615787	0.354225	-0.615787	-0.615787	-0.615787	-0.615787
TUCP_010780	0.957259	1.74125	0.643066	-0.0991574	-0.810605	-0.810605	-0.810605	-0.810605
TUCP_009818	0.573126	1.73043	-0.435329	1.12022	-0.747113	-0.747113	-0.747113	-0.747113
TUCP_012638	1.20418	1.8549	0.0773219	-0.297536	-0.709717	-0.709717	-0.709717	-0.709717
TUCP_002829	1.34217	1.78752	-0.266115	-0.0889939	-0.693648	-0.693648	-0.693648	-0.693648
TUCP_008585	1.2792	1.91219	-0.44207	-0.549864	-0.549864	-0.549864	-0.549864	-0.549864
TUCP_007469	0.936581	1.96402	0.364706	-0.653061	-0.653061	-0.653061	-0.653061	-0.653061
TUCP_011209	0.782522	2.03653	0.378643	-0.436004	-0.690423	-0.690423	-0.690423	-0.690423
TUCP_008806	0.674718	1.83727	0.90972	-0.684341	-0.684341	-0.684341	-0.684341	-0.684341
TUCP_006169	0.420136	2.04372	0.465625	0.169623	-0.774776	-0.774776	-0.774776	-0.774776
TUCP_004828	0.340102	1.892	0.683467	0.370795	-0.821591	-0.821591	-0.821591	-0.821591
TUCP_002833	0.424064	1.7099	0.298071	0.962628	-0.848665	-0.848665	-0.848665	-0.848665
TUCP_005186	0.690942	1.61565	-0.293446	1.15059	-0.790934	-0.790934	-0.790934	-0.790934
TUCP_002064	0.723411	1.88989	0.418777	0.237825	-0.817475	-0.817475	-0.817475	-0.817475
TUCP_010661	0.73252	1.8429	-0.0169767	0.674132	-0.808144	-0.808144	-0.808144	-0.808144
TUCP_010006	1.27399	1.73247	0.175215	-0.130254	-0.762857	-0.762857	-0.762857	-0.762857
TUCP_009752	0.20871	2.19193	0.59629	-0.599386	-0.599386	-0.599386	-0.599386	-0.599386
TUCP_006832	0.729094	1.85304	-0.417499	0.807477	-0.743027	-0.743027	-0.743027	-0.743027
TUCP_004047	0.729087	2.06114	-0.0623342	0.217546	-0.73636	-0.73636	-0.73636	-0.73636
TUCP_011424	0.866028	1.79515	0.125944	0.52256	-0.827421	-0.827421	-0.827421	-0.827421
TUCP_005600	1.00744	1.6614	-0.705428	0.858297	-0.705428	-0.705428	-0.705428	-0.705428
TUCP_000029	1.01274	1.56563	0.24963	0.654677	-0.870668	-0.870668	-0.870668	-0.870668
TUCP_002302	0.917465	1.75446	-0.3675	0.766465	-0.767723	-0.767723	-0.767723	-0.767723
TUCP_003756	0.952724	1.76207	0.116686	0.480734	-0.828054	-0.828054	-0.828054	-0.828054
TUCP_011391	1.31303	1.56399	-0.699378	0.619867	-0.699378	-0.699378	-0.699378	-0.699378
TUCP_008707	0.320798	2.38203	-0.382986	-0.463969	-0.463969	-0.463969	-0.463969	-0.463969
TUCP_010382	0.874657	1.81262	-0.41045	0.725862	-0.750672	-0.750672	-0.750672	-0.750672
TUCP_002677	-0.353661	2.47487	-0.353661	-0.353661	-0.353661	-0.353661	-0.353661	-0.35291
TUCP_008884	0.749198	2.21579	-0.263735	-0.541844	-0.541844	-0.541844	-0.541844	-0.533878
TUCP_010702	0.801635	1.85813	0.201276	0.418573	-0.822123	-0.822123	-0.822123	-0.813245
TUCP_005280	-0.203906	1.48669	0.610813	1.33188	-0.81119	-0.81119	-0.81119	-0.791903
TUCP_010773	-0.566425	1.53476	-0.566425	1.69719	-0.566425	-0.566425	-0.566425	-0.399828
TUCP_005471	0.226674	1.84568	0.45676	0.775876	-0.833946	-0.833946	-0.833946	-0.803156
TUCP_000045	-0.385555	2.46669	-0.385555	-0.385555	-0.385555	-0.385555	-0.385555	-0.153363
TUCP_000548	1.08933	1.63957	0.266559	0.404675	-0.853402	-0.853402	-0.853402	-0.839927
TUCP_005120	-0.511674	2.20418	0.798329	-0.467176	-0.511674	-0.511674	-0.511674	-0.488638
TUCP_002952	0.557753	1.56298	0.359102	1.02376	-0.880095	-0.880095	-0.880095	-0.863301
TUCP_010698	0.489134	2.00763	0.0769103	0.543327	-0.78242	-0.78242	-0.78242	-0.769741
TUCP_010505	0.913718	1.84297	0.249692	0.245459	-0.827022	-0.827022	-0.827022	-0.770774
TUCP_008122	0.642969	2.00683	0.377094	0.0753407	-0.796754	-0.796754	-0.796754	-0.711972
TUCP_002793	-0.410416	2.44835	0.00786665	-0.410416	-0.410416	-0.410416	-0.410416	-0.404136
TUCP_008523	0.051932	2.21828	0.434449	-0.108762	-0.775231	-0.775231	-0.775231	-0.270206
TUCP_011118	0.961008	2.11443	-0.358257	-0.549291	-0.549291	-0.549291	-0.549291	-0.520018
TUCP_011261	-0.559612	2.20527	-0.559612	0.740957	-0.559612	-0.559612	-0.559612	-0.148166
TUCP_007956	-0.353649	2.45341	-0.035917	-0.424011	-0.424011	-0.424011	-0.424011	-0.367799
TUCP_008917	0.413174	1.99442	0.357371	0.419317	-0.829148	-0.829148	-0.829148	-0.696837
TUCP_008538	-0.535767	1.37184	-0.535767	-0.535767	-0.535767	-0.535767	-0.535767	1.84276
TUCP_006019	-0.359706	2.47459	-0.359706	-0.359706	-0.359706	-0.359706	-0.359706	-0.316355
TUCP_012128	-0.405913	2.4617	-0.109169	-0.405913	-0.405913	-0.405913	-0.405913	-0.322961
TUCP_010701	1.29482	1.89113	-0.573949	-0.573949	-0.573949	-0.573949	-0.573949	-0.316202
TUCP_013055	-0.68315	1.48536	0.172591	1.61429	-0.68315	-0.68315	-0.68315	-0.539639
TUCP_001743	-0.524323	2.33351	0.407363	-0.524323	-0.524323	-0.524323	-0.524323	-0.119257
TUCP_011401	1.36271	1.81534	-0.645261	-0.254169	-0.645261	-0.645261	-0.645261	-0.342831
TUCP_007514	-0.548653	1.65829	-0.548653	1.58085	-0.548653	-0.548653	-0.548653	-0.495872
TUCP_004032	-0.527249	2.39774	0.168354	-0.173518	-0.527249	-0.527249	-0.527249	-0.283579
TUCP_006158	0.208844	1.65889	0.507077	1.01989	-0.895362	-0.895362	-0.895362	-0.70862
TUCP_003091	-0.385496	2.46861	-0.385496	-0.361496	-0.385496	-0.385496	-0.385496	-0.179628
TUCP_004599	-0.464384	2.34823	-0.464384	-0.464384	-0.464384	-0.464384	-0.464384	0.438073
TUCP_001703	-0.616791	1.54292	-0.616791	-0.104085	-0.616791	-0.616791	-0.616791	1.64511
TUCP_007784	-0.465799	2.34417	-0.465799	-0.465799	-0.465799	-0.465799	-0.465799	0.450627
TUCP_004017	0.299515	1.9064	-0.566258	0.671974	-0.889866	-0.889866	-0.889866	0.357966
TUCP_005853	-0.240456	1.52637	0.432646	0.581151	-1.05497	-1.05497	-1.05497	0.865201
TUCP_001872	-0.448809	2.38703	-0.448809	-0.448809	-0.448809	-0.448809	-0.448809	0.305831
TUCP_010240	-0.644767	1.31031	-0.644767	0.128008	-0.644767	-0.644767	-0.644767	1.78552
TUCP_002218	-0.650213	0.921785	-0.650213	0.351115	-0.650213	-0.650213	-0.650213	1.97817
TUCP_006483	-0.30537	2.36477	-0.179767	0.302703	-0.545604	-0.545604	-0.54559	-0.545542
TUCP_001199	0.282919	1.97443	0.921641	-0.288282	-0.723508	-0.723508	-0.720183	-0.723508
TUCP_006450	0.856812	1.59761	0.353735	0.701565	-0.914667	-0.914667	-0.765726	-0.914667
TUCP_011088	-0.470855	1.56888	-0.459786	1.66657	-0.57701	-0.57701	-0.573782	-0.57701
TUCP_011589	-0.315673	1.83262	0.113573	1.22215	-0.722959	-0.722959	-0.719094	-0.687656
TUCP_009154	-0.652126	1.63603	0.119447	1.48582	-0.652126	-0.652126	-0.632788	-0.652126
TUCP_005147	0.134826	2.42304	-0.296955	-0.455716	-0.455716	-0.455716	-0.45237	-0.441397
TUCP_011051	-0.391009	2.46351	-0.391009	-0.391009	-0.391009	-0.391009	-0.117453	-0.391009
TUCP_006712	-0.359512	2.47461	-0.359512	-0.359512	-0.359512	-0.359512	-0.317536	-0.359512
TUCP_009838	-0.0820526	2.40654	0.113606	-0.489744	-0.489744	-0.489744	-0.479114	-0.489744
TUCP_001882	0.99825	1.5984	-0.0828539	0.816103	-0.849953	-0.849953	-0.780041	-0.849953
TUCP_010022	-0.514729	2.13865	0.927019	-0.514729	-0.514729	-0.514729	-0.492022	-0.514729
TUCP_000107	1.18303	1.76113	0.152967	0.0478692	-0.791942	-0.791942	-0.769178	-0.791942
TUCP_005079	0.0328213	1.95455	0.820032	0.294229	-0.8241	-0.8241	-0.777263	-0.67617
TUCP_003650	1.15883	1.90374	-0.0372177	-0.237325	-0.748584	-0.748584	-0.542273	-0.748584
TUCP_009645	-0.702763	1.91262	0.713211	0.743487	-0.702763	-0.702763	-0.673559	-0.587473
TUCP_005823	-0.2882	1.80991	-0.598474	1.39216	-0.598474	-0.598474	-0.519973	-0.598474
TUCP_006251	0.491528	2.32761	-0.500165	-0.500165	-0.500165	-0.500165	-0.459208	-0.359277
TUCP_010331	-0.0626919	2.08655	0.93521	-0.47926	-0.632646	-0.632646	-0.613158	-0.601356
TUCP_012972	0.538847	1.57129	0.296194	0.902124	-1.05121	-1.05121	-0.154819	-1.05121
TUCP_012234	-0.365884	2.47371	-0.365884	-0.365884	-0.365884	-0.365884	-0.27841	-0.365884
TUCP_010244	-0.364046	2.47404	-0.364046	-0.364046	-0.364046	-0.364046	-0.289762	-0.364046
TUCP_010795	0.571029	1.54167	-0.696271	-0.696271	-0.696271	-0.696271	1.36865	-0.696271
TUCP_001629	-0.179035	2.11603	-0.230786	0.876316	-0.657987	-0.657987	-0.60856	-0.657987
TUCP_012414	1.1531	1.63397	-0.27452	0.645369	-0.847929	-0.847929	-0.761369	-0.700696
TUCP_013072	0.569982	2.2674	-0.579093	-0.0911645	-0.58301	-0.58301	-0.431827	-0.569278
TUCP_007755	-0.245623	1.64685	-0.162363	1.50862	-0.743183	-0.743183	-0.517943	-0.743183
TUCP_004977	0.929057	1.78789	0.238121	0.36121	-0.846628	-0.846628	-0.776396	-0.846628
TUCP_009891	0.0638756	1.9347	-0.0535507	1.02186	-0.774214	-0.774214	-0.731085	-0.687373
TUCP_003477	1.30596	1.89312	-0.553095	-0.553095	-0.553095	-0.553095	-0.486333	-0.500373
TUCP_005424	-0.376846	2.47174	-0.230318	-0.376846	-0.376846	-0.376846	-0.365678	-0.368359
TUCP_007649	-0.397934	2.44125	0.0138892	-0.260806	-0.47322	-0.47322	-0.376736	-0.47322
TUCP_008150	0.541095	1.14383	-0.152099	0.439916	-1.48219	-1.48219	0.881034	0.110598
TUCP_009768	0.629528	1.63896	0.29831	0.898854	-0.905029	-0.905029	-0.750566	-0.905029
TUCP_007795	0.585371	1.58004	-0.247321	1.24937	-0.842278	-0.842278	-0.640633	-0.842278
TUCP_008737	1.31751	1.62504	0.264484	-0.0305651	-0.844132	-0.844132	-0.644076	-0.844132
TUCP_007118	-0.446789	2.39134	-0.446789	-0.446789	-0.446789	-0.446789	0.289392	-0.446789
TUCP_006035	0.0288319	2.40274	-0.494816	-0.494816	-0.494816	-0.494816	0.0425079	-0.494816
TUCP_001329	-0.632286	2.14935	0.804206	-0.0995551	-0.641969	-0.641969	-0.295803	-0.641969
TUCP_010945	-0.44482	2.39541	-0.44482	-0.44482	-0.44482	-0.44482	0.273504	-0.44482
TUCP_000397	-0.706913	1.63129	-0.237696	1.50925	-0.706913	-0.706913	-0.0751923	-0.706913
TUCP_004706	0.506508	2.07151	-0.0447128	0.421075	-0.825625	-0.825625	-0.477507	-0.825625
TUCP_012766	-0.565691	1.98667	-0.487886	1.17042	-0.565691	-0.565691	-0.406442	-0.565691
TUCP_000033	0.873671	2.1627	-0.406191	-0.54936	-0.54936	-0.54936	-0.432739	-0.54936
TUCP_005346	-0.449681	1.99257	-0.569293	0.967639	-0.713518	-0.713518	0.199322	-0.713518
TUCP_008553	-0.10169	1.12243	-0.636136	-0.452622	-0.636136	-0.636136	1.97643	-0.636136
TUCP_006317	-0.0510087	1.83205	0.120339	-0.761292	-0.761292	-0.761292	1.14378	-0.761292
TUCP_000632	-0.143991	1.4715	-0.719551	-0.332191	-0.721442	-0.721442	1.69347	-0.526352
TUCP_008977	-0.11617	1.42463	-0.342404	-0.0311098	-0.854233	-0.854233	1.62775	-0.854233
TUCP_000062	-0.353556	2.47487	-0.353556	-0.353556	-0.353556	-0.35354	-0.353556	-0.353556
TUCP_010902	-0.408444	1.67004	-0.56736	1.56427	-0.56783	-0.555008	-0.56783	-0.56783
TUCP_005307	0.401005	1.90446	0.356523	0.622684	-0.824475	-0.811245	-0.824475	-0.824475
TUCP_012847	-0.897252	1.58535	0.209228	0.646599	-1.03696	-1.0287	0.950121	-0.42838
TUCP_003150	0.333875	2.295	-0.0826018	-0.0194742	-0.70946	-0.680559	-0.53967	-0.597114
TUCP_009545	-0.0543833	1.96321	0.734255	0.453012	-0.787099	-0.734796	-0.787099	-0.787099
TUCP_002097	-0.178575	2.18033	-0.0638022	0.499761	-0.851088	-0.715056	-0.851088	-0.0204848
TUCP_003308	0.355586	1.5427	0.166809	1.28694	-0.848554	-0.834296	-0.820635	-0.848554
TUCP_000491	0.14576	2.19911	-0.603168	0.619696	-0.603168	-0.590282	-0.600636	-0.567308
TUCP_012255	0.483665	2.16545	-0.4513	0.402546	-0.691617	-0.525513	-0.691617	-0.691617
TUCP_005308	0.72376	1.6193	0.628395	0.496087	-1.01612	-0.960551	-0.474745	-1.01612
TUCP_003336	0.569974	1.84761	-0.235277	0.906112	-0.778569	-0.75271	-0.778569	-0.778569
TUCP_010682	-0.425195	2.28886	0.535095	-0.141385	-0.569593	-0.556633	-0.565654	-0.565492
TUCP_008212	1.02194	1.61943	-0.151029	0.788721	-0.822814	-0.810625	-0.822814	-0.822814
TUCP_000615	0.120428	1.62176	0.0432186	1.36657	-0.801814	-0.74653	-0.801814	-0.801814
TUCP_004779	0.264329	1.55822	-0.015536	1.39111	-0.839383	-0.800103	-0.839383	-0.719261
TUCP_003450	1.12774	1.48552	0.404935	0.504533	-0.891828	-0.87138	-0.867692	-0.891828
TUCP_001785	0.637847	1.55058	0.326314	0.998331	-0.883216	-0.863424	-0.883216	-0.883216
TUCP_011215	1.32113	1.84788	-0.178553	-0.487304	-0.659258	-0.629826	-0.572808	-0.641256
TUCP_009662	1.29234	1.76435	0.0203308	-0.107391	-0.747211	-0.728003	-0.747211	-0.747211
TUCP_001623	-0.541667	1.86554	-0.541667	1.3427	-0.541667	-0.499904	-0.541667	-0.541667
TUCP_010142	0.993491	1.58321	0.397632	0.526539	-0.913388	-0.812251	-0.913388	-0.86184
TUCP_006190	1.23783	1.69169	0.136768	0.138611	-0.807958	-0.794691	-0.807958	-0.794297
TUCP_006528	1.16649	1.542	0.308105	0.329534	-1.04315	-0.420021	-0.839807	-1.04315
TUCP_012679	0.0902129	2.14747	-0.0202654	0.612996	-0.725411	-0.691191	-0.688396	-0.725411
TUCP_001696	-0.140641	1.59817	-0.214953	1.55599	-0.707588	-0.675806	-0.707588	-0.707588
TUCP_011604	1.11788	1.73415	0.156125	0.238403	-0.901205	-0.84178	-0.678426	-0.825139
TUCP_013139	-0.384803	2.47109	-0.384803	-0.384803	-0.384803	-0.316554	-0.384803	-0.230524
TUCP_002383	1.28375	1.82202	-0.681225	0.065352	-0.681225	-0.573433	-0.554016	-0.681225
TUCP_003671	0.92296	1.99701	0.175243	-0.207872	-0.744225	-0.698971	-0.699919	-0.744225
TUCP_008418	0.362987	1.91902	0.810013	0.082329	-0.810809	-0.741925	-0.810809	-0.810809
TUCP_010808	0.344383	2.1365	-0.642219	0.619813	-0.642219	-0.531815	-0.642219	-0.642219
TUCP_011728	-0.399647	2.09179	0.536761	0.525576	-0.724588	-0.704686	-0.681094	-0.644108
TUCP_010500	-0.445894	2.39321	-0.445894	-0.445894	-0.445894	0.282154	-0.445894	-0.445894
TUCP_000526	-0.621783	2.3145	-0.182874	0.176774	-0.621783	0.178734	-0.621783	-0.621783
TUCP_010827	0.608008	2.02078	-0.422208	0.61468	-0.716349	-0.681173	-0.716349	-0.707385
TUCP_002281	0.419836	2.35359	-0.476177	-0.476177	-0.476177	-0.438435	-0.476097	-0.430367
TUCP_012754	-0.365631	2.47442	-0.365631	-0.365631	-0.365631	-0.322822	-0.323439	-0.365631
TUCP_003972	0.307083	2.25568	-0.0299145	0.146409	-0.6829	-0.658232	-0.655223	-0.6829
TUCP_011163	-0.231446	2.06516	0.933088	-0.090469	-0.700737	-0.574122	-0.700737	-0.700737
TUCP_011673	0.596725	2.01549	-0.375821	0.625987	-0.720526	-0.700807	-0.720526	-0.720526
TUCP_011246	1.32874	1.86911	-0.567859	-0.567859	-0.567859	-0.358554	-0.567859	-0.567859
TUCP_012402	0.500555	1.62696	0.307933	1.0145	-0.877954	-0.816089	-0.877954	-0.877954
TUCP_011521	-0.292227	1.08867	0.395174	0.948775	-1.0773	1.09149	-1.0773	-1.0773
TUCP_008802	1.01006	2.07396	-0.440362	-0.280381	-0.619195	-0.505693	-0.619195	-0.619195
TUCP_008457	0.771341	2.17438	-0.0647373	-0.60157	-0.60157	-0.474707	-0.60157	-0.60157
TUCP_011396	0.303493	2.2895	-0.531805	0.240624	-0.59489	-0.582312	-0.559726	-0.564884
TUCP_000579	0.767306	2.17669	-0.262663	-0.172368	-0.635536	-0.602358	-0.635536	-0.635536
TUCP_004499	0.320751	1.40767	0.415972	1.31879	-0.900204	-0.842146	-0.820622	-0.900204
TUCP_008733	-0.394531	2.47237	-0.298007	-0.360127	-0.394531	-0.276314	-0.394531	-0.354335
TUCP_007044	0.820729	2.14243	-0.598247	-0.0174691	-0.598247	-0.571723	-0.598247	-0.579229
TUCP_004478	-0.110811	2.30645	-0.20122	0.283212	-0.853214	-0.767376	-0.413965	-0.243079
TUCP_003665	0.130848	1.54752	-0.000960882	1.45842	-0.799007	-0.738805	-0.799007	-0.799007
TUCP_001375	-0.604164	2.12261	-0.604164	-0.047803	-0.604164	-0.542803	0.869367	-0.588875
TUCP_001458	-0.295913	2.18573	0.817672	-0.545443	-0.545443	-0.52572	-0.545443	-0.545443
TUCP_007456	-0.684166	1.51872	-0.0300676	1.63433	-0.684166	-0.386312	-0.684166	-0.684166
TUCP_011193	-0.687731	1.81162	0.525944	1.06228	-0.687731	-0.648915	-0.687731	-0.687731
TUCP_013201	0.551473	1.90737	0.151736	0.633508	-0.825252	-0.768332	-0.825252	-0.825252
TUCP_004333	0.072052	2.30205	0.39643	-0.568726	-0.568726	-0.505382	-0.558974	-0.568726
TUCP_002910	0.160622	1.85574	0.184365	0.953358	-1.00086	-0.641437	-0.881633	-0.630153
TUCP_009537	-0.936628	1.37183	-0.894428	0.901948	-1.17837	-0.589596	0.743145	0.582105
TUCP_000234	-0.544782	1.74526	0.345937	1.24689	-0.752727	-0.542899	-0.752727	-0.74495
TUCP_000879	1.08376	1.43957	-0.89368	0.472174	-0.89368	0.579213	-0.89368	-0.89368
TUCP_001887	0.677017	2.06377	0.0943801	0.0120888	-0.897254	-0.760039	-0.292706	-0.897254
TUCP_005557	0.90729	1.76424	0.801732	-0.715633	-0.715633	-0.61073	-0.715633	-0.715633
TUCP_004344	0.127937	1.63354	0.771498	0.886749	-0.912055	-0.830249	-0.891812	-0.785604
TUCP_007888	1.05872	1.60418	0.494515	0.285086	-0.918704	-0.845682	-0.918704	-0.759406
TUCP_007351	1.20801	1.91029	-0.640736	-0.0530726	-0.640736	-0.527754	-0.640736	-0.615263
TUCP_005127	0.616967	2.06308	0.185688	0.162215	-0.786031	-0.669859	-0.786031	-0.786031
TUCP_012521	0.704079	2.24321	-0.536405	-0.536405	-0.536405	-0.395912	-0.536405	-0.405752
TUCP_005911	0.409709	2.08073	-0.66226	0.685835	-0.66226	-0.527236	-0.66226	-0.66226
TUCP_010469	-0.316931	1.75319	0.52154	1.10151	-0.775426	-0.742468	-0.773158	-0.76826
TUCP_003977	-0.026295	1.41764	-0.181933	1.6892	-0.747955	-0.682318	-0.740693	-0.72765
TUCP_001348	-0.856521	2.24329	0.0577158	0.0881903	-0.936318	-0.543498	-0.18367	0.130814
TUCP_010730	1.27243	1.78432	-0.687588	0.215916	-0.687588	-0.594364	-0.615543	-0.687588
TUCP_009305	1.03237	1.72611	0.459061	0.0904343	-0.831132	-0.814572	-0.831132	-0.831132
TUCP_013123	-0.404959	2.46482	-0.157169	-0.404959	-0.404959	-0.282854	-0.404959	-0.404959
TUCP_011271	0.796401	1.8485	0.773578	-0.636521	-0.730147	-0.608068	-0.713599	-0.730147
TUCP_002117	-0.483553	2.35542	0.340827	-0.171932	-0.605406	-0.404481	-0.58957	-0.441301
TUCP_010543	-0.736652	1.92232	1.17726	-0.736652	-0.736652	-0.43035	-0.23628	-0.223
TUCP_001708	-0.660877	1.94951	0.0748978	1.10363	-0.660877	-0.503533	-0.660877	-0.64187
TUCP_011603	0.619157	1.69052	-0.74048	1.15783	-0.740742	-0.600599	-0.707558	-0.678125
TUCP_008713	1.03121	1.7882	-0.131545	-0.79023	-0.79023	0.473052	-0.79023	-0.79023
TUCP_000791	0.166507	1.8512	-0.151624	1.12087	-0.81609	-0.587204	-0.767573	-0.81609
TUCP_009117	-0.386845	2.46599	-0.386845	-0.386845	-0.386845	-0.144922	-0.386845	-0.386845
TUCP_006593	0.618051	1.55129	-0.0827186	1.1994	-0.896003	-0.598018	-0.896003	-0.896003
TUCP_006122	-0.200036	1.56303	-0.0424656	-0.133034	-1.10651	1.38536	-1.10651	-0.359831
TUCP_005154	-0.317926	2.47398	-0.370274	-0.370274	-0.370274	-0.304684	-0.370274	-0.370274
TUCP_007596	-0.287514	2.12396	0.445913	0.496011	-0.745788	-0.541003	-0.745788	-0.745788
TUCP_004940	-0.538231	1.46077	-0.538231	-0.538231	-0.538231	1.76861	-0.538231	-0.538231
TUCP_006278	-0.538184	1.77043	-0.538184	-0.538184	-0.538184	1.45868	-0.538184	-0.538184
TUCP_007207	0.308348	1.90293	0.181376	0.814835	-0.837119	-0.696136	-0.837119	-0.837119
TUCP_007439	0.901266	1.81383	0.386254	0.189073	-0.845101	-0.755121	-0.845101	-0.845101
TUCP_003856	-0.703117	1.49726	-0.703117	0.655948	-0.703117	1.36238	-0.703117	-0.703117
TUCP_005088	-0.407898	2.46903	-0.407898	-0.407898	-0.407898	-0.227053	-0.289132	-0.321255
TUCP_006490	0.773348	2.0636	0.0594537	-0.00381182	-0.845346	-0.576739	-0.659389	-0.811116
TUCP_000439	0.126098	1.59879	0.552156	0.836896	-1.27799	-0.295322	-1.27799	-0.262642
TUCP_001299	-0.228449	1.51523	0.244157	1.27596	-1.16402	0.0248455	-1.16402	-0.503712
TUCP_001989	0.622032	1.70065	0.245506	0.823168	-0.983234	-0.581385	-0.983234	-0.843501
TUCP_005769	1.11236	1.57835	-0.128482	0.733502	-0.842035	-0.796757	-0.842035	-0.814904
TUCP_001545	0.607316	2.07806	-0.888783	-0.327076	-0.965689	-0.339917	0.339001	-0.502908
TUCP_000920	0.634289	1.53205	0.371793	0.992968	-0.919707	-0.802961	-0.919707	-0.888721
TUCP_000869	0.231662	2.34598	-0.59059	0.00271693	-0.59059	-0.217996	-0.59059	-0.59059
TUCP_001905	-0.621151	1.91054	1.19192	-0.621151	-0.621151	0.00329217	-0.621151	-0.621151
TUCP_008047	1.10915	1.72765	-0.818695	0.155561	-0.818695	0.282421	-0.818695	-0.818695
TUCP_000507	0.456396	1.90247	-0.271558	0.902625	-0.811326	-0.555957	-0.811326	-0.811326
TUCP_003914	0.0755042	1.99199	-0.0438611	0.871988	-0.894115	-0.392542	-0.894115	-0.714851
TUCP_000514	-0.697142	1.8382	-0.353688	1.20143	-0.877215	-0.119715	-0.877215	-0.114653
TUCP_001314	0.298861	2.08843	-0.188821	0.625001	-0.826325	-0.395902	-0.826325	-0.774918
TUCP_003724	-0.520538	2.0601	-0.520538	-0.520538	-0.520538	1.06313	-0.520538	-0.520538
TUCP_005356	0.322087	2.24087	0.0198125	0.0121566	-0.888198	-0.303168	-0.766631	-0.636932
TUCP_003123	0.27614	2.24297	0.0857769	-0.183812	-0.784688	-0.0670091	-0.784688	-0.784688
TUCP_009182	-0.420184	2.43586	-0.420184	-0.420184	-0.420184	0.0852483	-0.420184	-0.420184
TUCP_005189	-0.2802	2.10689	-0.767469	0.717723	-0.767469	-0.413479	0.171475	-0.767469
TUCP_000584	-0.18235	2.06472	-0.579129	-0.579129	-0.579129	1.01328	-0.579129	-0.579129
TUCP_000622	-0.419258	2.21828	0.277851	0.439949	-0.764333	-0.510101	-0.71209	-0.5303
TUCP_009297	0.0847436	2.39796	-0.473921	-0.00769363	-0.537734	-0.387891	-0.537734	-0.537734
TUCP_001367	-0.791975	1.87586	0.826233	0.679053	-0.791975	-0.585348	-0.551187	-0.660663
TUCP_009628	0.127181	0.799179	-0.549718	0.274596	-0.861708	1.93389	-0.861708	-0.861708
TUCP_011568	0.194897	2.22038	0.530474	-0.495676	-0.633862	-0.557533	-0.633862	-0.624822
TUCP_009899	-0.278079	1.38419	-0.561241	-0.413183	-1.38243	1.57922	-0.340305	0.0118318
TUCP_001993	-0.149499	1.58903	0.241544	0.288812	-1.02011	1.09043	-1.02011	-1.02011
TUCP_009774	-0.905695	1.48001	-0.168534	-0.052174	-0.905695	1.52105	-0.905695	-0.063268
TUCP_001350	-0.0019452	1.65422	0.0792197	0.334181	-1.39359	0.384548	-1.39359	0.336951
TUCP_011461	0.303933	1.84677	-0.879616	0.7642	-0.879616	0.388175	-0.879616	-0.664233
TUCP_012723	1.35853	1.76646	-0.183846	-0.766577	-0.766577	-0.19507	-0.766577	-0.446347
TUCP_012774	-0.521192	1.07336	-0.521192	-0.521192	-0.521192	2.05379	-0.521192	-0.521192
TUCP_001248	-0.395964	2.46528	-0.395964	-0.395964	-0.395964	-0.141209	-0.344252	-0.395964
TUCP_000396	-0.700885	1.78691	-0.112828	-0.207094	-0.700885	1.33656	-0.700885	-0.700885
TUCP_004255	-0.730004	1.76033	0.0547943	0.903809	-1.22819	0.349328	-0.166533	-0.943537
TUCP_000687	-0.65405	0.985616	-0.65405	0.342359	-0.65405	1.94228	-0.65405	-0.65405
TUCP_006180	-0.466024	1.2439	-0.597477	1.38569	-1.08885	0.753121	-1.08885	-0.141499
TUCP_006728	-0.190566	1.43975	-0.391162	1.64204	-1.02823	-0.363748	-0.209066	-0.899012
TUCP_012880	-0.531327	1.92909	-0.531327	-0.531327	-0.531327	1.25887	-0.531327	-0.531327
TUCP_004655	-0.750563	1.86274	-0.47224	0.179138	-0.9088	1.13978	-0.658088	-0.391974
TUCP_004029	-0.813456	1.07909	0.24485	-0.813456	-0.813456	1.76073	-0.813456	0.169159
TUCP_011059	-0.391832	2.47206	-0.340214	-0.260476	-0.413096	-0.318757	-0.371456	-0.37623
TUCP_001876	-0.564805	1.62783	0.468065	0.43904	-1.20848	0.828973	-1.11676	-0.47387
TUCP_006717	-0.52406	1.55796	-0.890741	-0.659327	-1.12184	1.29236	0.374713	-0.0290634
TUCP_010128	-0.675352	1.774	-0.675352	1.18085	-0.675352	0.421905	-0.675352	-0.675352
TUCP_000560	-0.609163	1.81731	-0.609163	1.38645	-0.609163	-0.317661	-0.510963	-0.547648
TUCP_001834	-0.51994	2.34201	-0.51994	-0.470021	-0.51994	0.41302	-0.51994	-0.205252
TUCP_008674	-0.647359	2.22999	-0.652365	-0.61663	-0.652365	0.534956	-0.286871	0.0906457
TUCP_007606	-0.660769	1.84158	-0.660769	0.0107616	-0.660769	1.27553	-0.484795	-0.660769
TUCP_008893	-0.587804	2.14375	0.906341	-0.36749	-0.580776	-0.523462	-0.480761	-0.509794
TUCP_011410	-0.377416	2.46814	-0.174376	-0.390514	-0.389386	-0.390514	-0.390514	-0.355417
TUCP_003976	-0.0670131	2.37081	-0.356977	0.236185	-0.551926	-0.548318	-0.549067	-0.533689
TUCP_011385	1.17599	1.54847	0.319286	0.394156	-0.892793	-0.78705	-0.874777	-0.883291
TUCP_005699	0.871917	2.05406	-0.532318	0.208741	-0.663025	-0.632773	-0.649113	-0.657493
TUCP_009927	0.737111	1.96033	0.270426	0.19585	-0.788889	-0.791609	-0.791609	-0.791609
TUCP_011686	-0.40449	2.46796	-0.25205	-0.218787	-0.400453	-0.39289	-0.401043	-0.398249
TUCP_002920	0.674362	1.52387	0.294794	1.02273	-0.877251	-0.882699	-0.878956	-0.876854
TUCP_001520	0.96645	1.51957	0.273011	0.762006	-0.91117	-0.848222	-0.868427	-0.893213
TUCP_009631	-0.789973	1.94157	-0.789973	0.734879	-0.725807	0.52854	-0.109262	-0.789973
TUCP_003294	1.1875	1.48816	0.107959	-0.216816	-0.976674	-1.03334	0.476541	-1.03334
TUCP_008889	-0.712121	1.88296	1.24314	-0.0571368	-0.587862	-0.66667	-0.527878	-0.574438
TUCP_012744	0.278369	2.13481	0.675789	-0.619846	-0.60958	-0.619846	-0.619846	-0.619846
TUCP_005395	-0.333278	1.48246	-0.411159	1.73136	-0.619274	-0.621199	-0.61003	-0.618889
TUCP_007270	0.000707825	2.05259	0.946615	-0.630704	-0.712216	-0.343869	-0.604708	-0.708412
TUCP_012869	-0.484518	2.35564	0.413115	-0.484518	-0.46687	-0.432271	-0.464739	-0.435842
TUCP_011273	-0.0348481	2.35551	-0.354247	-0.146489	-0.680439	0.135776	-0.704124	-0.571136
TUCP_009292	-0.0660431	2.40817	0.0167895	-0.213935	-0.531933	-0.540724	-0.534209	-0.53812
TUCP_003212	0.548666	2.19567	-0.249162	0.176626	-0.670601	-0.667541	-0.660486	-0.673171
TUCP_001646	0.65191	1.86201	0.533682	0.264159	-0.81317	-0.87593	-0.746727	-0.87593
TUCP_011225	-0.727533	2.07676	0.940114	-0.727533	-0.699314	-0.350999	-0.227339	-0.284151
TUCP_006924	0.124207	1.81247	0.895678	0.422479	-0.916564	-0.588884	-0.845251	-0.904138
TUCP_002716	-0.598975	2.16823	-0.274578	0.842682	-0.522262	-0.450094	-0.598975	-0.566028
TUCP_008017	-0.0706852	2.0477	0.628626	0.266322	-0.970372	-0.293209	-0.890151	-0.718232
TUCP_013115	-0.376801	2.35114	0.402781	-0.303711	-0.543694	-0.511983	-0.50211	-0.515618
TUCP_013194	-0.404229	2.4606	-0.0916411	-0.404229	-0.358232	-0.404229	-0.393816	-0.404229
TUCP_001309	-0.485496	1.37248	0.670255	1.45183	-0.822306	-0.541995	-0.844308	-0.80046
TUCP_012269	-0.579259	2.26986	0.497603	0.0567134	-0.535163	-0.551241	-0.579259	-0.579259
TUCP_006906	-0.652106	1.86569	1.15579	-0.652106	0.239055	-0.652106	-0.652106	-0.652106
TUCP_009828	-0.522781	2.40691	-0.109428	0.115923	-0.46955	-0.522781	-0.375508	-0.522781
TUCP_012644	-0.820004	1.70341	-0.87774	0.566332	-0.838969	0.892791	-0.87774	0.251923
TUCP_010316	-0.548078	2.03139	0.780473	0.328605	-0.99339	-0.638234	-0.490952	-0.469818
TUCP_004278	-0.0178445	1.54527	-0.00165453	1.3529	-1.15901	-0.113448	-1.06325	-0.542963
TUCP_001759	0.760426	1.58754	-0.0718482	1.05628	-0.829084	-0.780798	-0.86126	-0.86126
TUCP_011010	-1.02908	1.90972	-0.0856786	0.45645	-0.69441	0.807208	-0.598626	-0.765587
TUCP_009141	-0.695511	1.91031	0.712663	-0.0510616	-0.939866	0.483298	-1.0502	-0.369634
TUCP_000506	-0.0607304	2.31105	-0.364866	0.428269	-0.559239	-0.584828	-0.584828	-0.584828
TUCP_004869	-0.682567	1.83994	1.35627	-0.59543	-0.458665	-0.60297	-0.344948	-0.511634
TUCP_000553	0.483972	2.15086	0.400124	-0.325506	-0.768288	-0.731988	-0.514033	-0.69514
TUCP_005032	0.590242	2.22119	-0.0684137	-0.650689	-0.14026	-0.650689	-0.650689	-0.650689
TUCP_005122	-0.335432	2.15099	-0.381611	0.880454	-0.554573	-0.587958	-0.587958	-0.583914
TUCP_009663	-0.525603	2.06748	-0.525603	1.05087	-0.500332	-0.5156	-0.525603	-0.525603
TUCP_009081	1.29978	1.61012	-0.156746	0.41621	-0.821264	-0.711768	-0.8038	-0.832531
TUCP_001493	1.27126	1.68834	0.0408191	0.16445	-0.783524	-0.775977	-0.800386	-0.804989
TUCP_004420	-0.367928	2.47329	-0.367928	-0.367928	-0.26572	-0.367928	-0.367928	-0.367928
TUCP_012149	-0.855534	2.23795	0.394793	-0.855534	-0.100881	-0.403205	0.0277408	-0.44533
TUCP_005689	-0.624086	2.28415	0.526264	-0.624086	-0.144652	-0.369259	-0.424244	-0.624086
TUCP_003547	1.09688	1.88228	-0.133855	0.132508	-0.753232	-0.729452	-0.722859	-0.772273
TUCP_004962	-0.646413	2.20987	0.591128	0.0826912	-0.298035	-0.646413	-0.646413	-0.646413
TUCP_013023	-0.854463	1.51467	1.1856	-0.751158	-0.81665	0.838421	-0.478445	-0.637974
TUCP_000856	0.271252	2.30899	-0.4816	0.200426	-0.572088	-0.552051	-0.604606	-0.570326
TUCP_003173	0.145683	1.79019	0.49779	0.88193	-0.828494	-0.819818	-0.832429	-0.834849
TUCP_011060	-0.320069	2.42624	-0.290242	0.0991026	-0.472958	-0.480565	-0.480087	-0.481418
TUCP_006307	0.274526	1.89118	0.644996	0.469641	-0.825988	-0.936556	-0.769758	-0.748042
TUCP_003893	0.272716	2.01495	0.129501	0.673038	-0.692736	-0.799157	-0.799157	-0.799157
TUCP_008429	0.310572	1.99835	-0.222234	0.834592	-0.836808	-0.753695	-0.593268	-0.737513
TUCP_005558	0.167385	1.76911	0.0245467	1.16195	-0.893482	-0.873117	-0.604089	-0.752298
TUCP_000611	0.0630318	1.50528	-0.815127	1.59225	-0.790072	-0.284745	-0.540649	-0.729973
TUCP_010012	0.888785	1.96744	0.426553	-0.677005	-0.648928	-0.677005	-0.624074	-0.655768
TUCP_010900	-0.0198433	2.4479	-0.462808	-0.462808	-0.308461	-0.416801	-0.324778	-0.452398
TUCP_008093	-0.370177	2.47444	-0.373458	-0.373458	-0.335646	-0.326256	-0.336295	-0.359148
TUCP_012773	-0.233077	2.39423	0.195045	-0.270167	-0.5728	-0.544805	-0.549285	-0.419141
TUCP_000084	-0.371575	2.47375	-0.371575	-0.371575	-0.350321	-0.371575	-0.354774	-0.282351
TUCP_003508	-0.311853	2.44408	-0.102517	-0.323189	-0.524785	-0.199723	-0.399388	-0.582626
TUCP_002675	0.260529	2.13231	-0.293078	0.614491	-0.769094	-0.741622	-0.43421	-0.769322
TUCP_010893	1.26548	1.70952	-0.172974	0.274446	-0.740285	-0.729921	-0.803134	-0.803134
TUCP_011444	0.48516	2.07716	0.631605	-0.612137	-0.671286	-0.56308	-0.652153	-0.69527
TUCP_011666	0.956545	1.71322	-0.0749214	0.679167	-0.815904	-0.772991	-0.842569	-0.842546
TUCP_003377	-0.674137	2.02276	0.396051	0.484244	-0.826895	0.215655	-0.918243	-0.699432
TUCP_002316	-0.633643	2.34403	0.362431	-0.633643	-0.327157	-0.24241	-0.318102	-0.551509
TUCP_000355	0.0672912	1.85783	0.981077	0.253501	-0.817168	-0.664737	-0.834012	-0.843779
TUCP_006283	1.04358	1.71014	0.715313	-0.548521	-0.649013	-0.680719	-0.685988	-0.90479
TUCP_009905	0.371947	1.802	-0.0197462	1.03389	-0.851238	-0.791877	-0.77058	-0.77439
TUCP_008542	0.0792792	1.94914	-0.173203	1.03534	-0.735123	-0.67703	-0.761919	-0.716483
TUCP_001262	1.34692	1.63126	-0.455568	0.316375	-0.440071	-0.932071	-0.932071	-0.534776
TUCP_008839	0.258207	1.74395	0.146546	1.10425	-0.847144	-0.751166	-0.840246	-0.814388
TUCP_006022	0.228291	1.17869	-0.107376	-0.692483	-0.76024	-0.813226	1.77957	-0.813226
TUCP_002481	-0.315184	1.99499	-0.70725	-0.687706	-0.664786	0.0884	-0.70725	0.998784
TUCP_008038	-0.111197	1.3957	0.102298	1.62594	-0.985932	-0.567955	-0.613812	-0.845045
TUCP_012230	0.00787996	2.21407	0.162002	0.387241	-0.718478	-0.671639	-0.672891	-0.708187
TUCP_007745	1.33057	1.72693	-0.723073	-0.499532	-0.614903	0.226153	-0.723073	-0.723073
TUCP_011122	0.63479	2.17407	0.0184839	-0.817791	-0.661402	-0.179625	-0.740631	-0.427893
TUCP_006090	0.628336	1.66413	0.306158	0.768296	-0.353493	-1.00447	-1.00447	-1.00447
TUCP_000634	0.0148929	1.71561	0.549142	1.0113	-0.694919	-0.826879	-0.867686	-0.901467
TUCP_012566	0.0310741	1.06681	-1.09306	-1.09306	-0.832799	1.65567	0.159145	0.106217
TUCP_006886	-0.384686	2.46904	-0.380751	-0.386255	-0.353812	-0.388333	-0.186868	-0.388333
TUCP_008666	0.426821	1.70239	0.466284	0.853473	-0.862343	-0.862325	-0.865535	-0.858763
TUCP_007210	0.666227	2.10433	0.0786856	-0.049426	-0.728027	-0.366619	-0.829319	-0.875849
TUCP_006804	-0.620532	2.04703	1.02684	-0.127971	-0.57193	-0.550494	-0.609814	-0.593128
TUCP_004523	0.74202	1.80994	0.239693	0.549068	-0.912554	-0.714243	-0.818544	-0.895376
TUCP_010083	-0.202565	2.06851	0.18855	0.783997	-0.806773	-0.710018	-0.632602	-0.689095
TUCP_009153	-0.601334	1.65925	-0.601334	1.57599	-0.465691	-0.479907	-0.511798	-0.575175
TUCP_008023	0.470686	1.66911	0.506806	0.837048	-0.89154	-0.854566	-0.854966	-0.882575
TUCP_011289	1.46764	1.7578	-0.598303	-0.598303	-0.468585	-0.485117	-0.476828	-0.598303
TUCP_003408	-0.615625	2.22783	0.591214	-0.615625	-0.462475	-0.57614	-0.615625	0.066441
TUCP_013134	-1.08463	1.27675	-0.646005	-0.319042	-0.248851	1.38302	-1.08463	0.723385
TUCP_012576	0.989373	1.71121	-0.173832	0.687623	-0.75534	-0.769922	-0.844555	-0.844555
TUCP_007865	1.23583	1.75269	-0.567467	0.337862	-0.638312	-0.80536	-0.509884	-0.80536
TUCP_005387	-0.0177196	2.36455	-0.368461	0.229488	-0.546151	-0.577122	-0.524281	-0.560304
TUCP_008642	0.698017	1.65122	0.476382	0.686905	-0.913325	-0.857757	-0.845543	-0.895896
TUCP_007315	0.032609	2.15003	-0.45542	0.565058	-0.922679	0.0311295	-0.790545	-0.610186
TUCP_006371	0.990345	1.93119	-0.71397	0.35662	-0.614676	-0.586716	-0.648822	-0.71397
TUCP_001363	0.833687	1.73488	0.725534	0.0156829	-0.838617	-0.683082	-0.894043	-0.894043
TUCP_003367	-0.354708	2.43005	-0.183377	0.0247875	-0.515511	-0.368836	-0.509615	-0.522787
TUCP_002096	0.453644	2.28745	-0.301973	-0.022852	-0.515492	-0.633594	-0.633594	-0.633594
TUCP_009015	-0.263857	1.77088	0.382451	1.15417	-0.7553	-0.762781	-0.762781	-0.762781
TUCP_010245	0.495788	1.84076	0.476647	0.543068	-0.817072	-0.712402	-0.913392	-0.913392
TUCP_003957	-0.640518	1.85958	1.16654	-0.404195	-0.6737	0.187726	-0.736202	-0.759224
TUCP_007116	-0.0627107	1.38878	-0.115553	1.69538	-0.762308	-0.505851	-0.846931	-0.790812
TUCP_011565	1.06439	2.0001	-0.429332	-0.806832	-0.344617	-0.465994	-0.806832	-0.210883
TUCP_006912	0.531621	2.125	-0.0830049	0.310088	-0.785292	-0.615747	-0.784674	-0.697987
TUCP_006036	0.831837	2.1878	-0.525898	-0.525898	-0.502023	-0.493418	-0.494861	-0.477542
TUCP_003606	0.0912899	2.20194	0.424118	0.00800656	-0.722573	-0.40424	-0.79927	-0.79927
TUCP_005194	0.211425	2.39807	-0.198963	-0.510652	-0.486289	-0.437898	-0.488003	-0.487689
TUCP_009607	-0.763397	2.01414	0.99025	-0.0739631	-0.364337	-0.275898	-0.763397	-0.763397
TUCP_000888	1.08477	1.57116	0.160479	0.614961	-0.904121	-0.880126	-0.790159	-0.856965
TUCP_001031	0.662253	1.85741	-0.538545	0.843261	-0.829146	-0.430028	-0.863138	-0.702069
TUCP_001071	-0.357092	0.876657	0.266479	0.792197	-1.02591	1.49021	-1.17322	-0.869323
TUCP_008240	1.21596	1.94726	-0.555753	-0.647398	-0.525051	-0.486691	-0.333706	-0.614614
TUCP_006943	-0.424962	2.46889	-0.424962	-0.424962	-0.32555	-0.348878	-0.267593	-0.251984
TUCP_012161	0.383713	1.87228	-0.682718	1.05665	-0.726967	-0.516787	-0.758044	-0.628127
TUCP_009855	-0.220435	1.60938	-0.643824	1.60177	-0.603387	-0.535398	-0.62247	-0.585627
TUCP_006870	-0.771893	2.24973	-0.771893	-0.244354	-0.398551	0.568395	-0.371035	-0.260396
TUCP_010376	-0.360646	1.71151	0.162822	1.35952	-0.7352	-0.679972	-0.724685	-0.733351
TUCP_002507	-0.469985	2.21063	-0.377577	-0.261656	-0.836933	0.579889	-0.801647	-0.0427229
TUCP_001443	-0.589164	2.28485	-0.159443	0.550026	-0.520864	-0.419304	-0.589164	-0.556934
TUCP_007192	0.991492	1.74752	-0.663688	0.734769	-0.69795	-0.662914	-0.779489	-0.669742
TUCP_000635	-0.667617	1.64223	0.146962	-0.667617	1.46784	-0.586567	-0.667617	-0.667617
TUCP_011125	0.460362	1.88529	-0.0595578	-0.0657304	-0.810961	0.634148	-0.824218	-1.21933
TUCP_007098	1.46699	1.72827	-0.526104	-0.188447	-0.532765	-0.652583	-0.642776	-0.652583
TUCP_000524	1.38406	1.68609	0.0278772	-0.147804	-0.743924	-0.585583	-0.877907	-0.742818
TUCP_008732	-0.0753944	2.05604	0.0766351	0.824337	-0.771187	-0.734015	-0.667898	-0.70852
TUCP_007347	0.307943	2.27529	-0.215271	0.187786	-0.584979	-0.697312	-0.697312	-0.576144
TUCP_006934	0.766476	1.92478	0.383207	0.107844	-0.852862	-0.692605	-0.854126	-0.782717
TUCP_002298	-0.572831	2.28073	0.411096	0.143984	-0.556945	-0.569178	-0.56427	-0.572585
TUCP_005379	1.05359	1.70556	0.175763	0.40075	-0.884209	-0.839933	-0.762796	-0.848729
TUCP_013040	0.390916	1.86267	-0.783838	1.06578	-0.676832	-0.512259	-0.687699	-0.658732
TUCP_004796	-0.648455	2.26996	-0.0881323	-0.207931	-0.732302	0.40505	-0.796824	-0.201361
TUCP_011307	-0.0419713	1.82389	0.973598	0.0764492	-1.3477	-0.478907	-0.213787	-0.791566
TUCP_001659	1.3443	1.74904	-0.244746	0.0190996	-0.73666	-0.612758	-0.796372	-0.721894
TUCP_012703	-0.125952	2.17795	0.337244	0.391117	-0.610283	-0.796146	-0.577781	-0.796146
TUCP_008199	-1.01901	1.46817	0.448649	1.00723	0.568817	-1.01901	-0.435836	-1.01901
TUCP_006627	0.808907	2.19795	-0.53731	-0.53731	-0.465267	-0.537291	-0.465351	-0.464324
TUCP_011358	-0.587065	1.56903	-0.155495	-0.347319	-0.779657	1.51679	-1.05563	-0.160649
TUCP_003138	1.284	1.77252	-0.290498	0.124806	-0.777667	-0.78988	-0.610088	-0.713199
TUCP_008052	0.827163	1.6401	0.179752	0.786703	-0.921789	-0.73222	-0.940599	-0.839107
TUCP_010225	0.477836	2.2319	-0.334713	-0.0996312	-0.614886	-0.0611996	-0.73804	-0.86127
TUCP_011362	0.100271	1.98076	0.669416	0.315496	-0.840033	-0.432484	-0.991553	-0.801874
TUCP_003909	-0.0496678	2.19131	-0.530831	0.732376	-0.564917	-0.61957	-0.61957	-0.539133
TUCP_000243	0.742886	1.57276	-0.0574169	1.08351	-0.836237	-0.80636	-0.803615	-0.895523
TUCP_012771	-0.499121	2.21188	-0.499121	-0.499121	0.782842	-0.499121	-0.499121	-0.499121
TUCP_002314	-0.848628	1.68903	0.184981	0.533667	-0.59126	0.946276	-1.08184	-0.832219
TUCP_010805	-0.72145	1.83032	1.13457	-0.387604	-0.776533	0.323513	-0.688068	-0.714743
TUCP_001194	0.324521	1.71216	-0.0180118	1.13131	-0.908766	-0.412191	-0.999956	-0.829062
TUCP_003331	-0.495251	1.45003	0.591547	1.31204	-0.816025	-0.200492	-1.21962	-0.622231
TUCP_007133	-0.613633	2.17567	-0.468925	0.0967399	-0.565708	-1.07418	0.431807	0.0182246
TUCP_009323	0.683035	1.64801	-0.145307	1.07026	-0.797443	-0.80809	-0.822885	-0.82758
TUCP_010729	1.23144	1.58664	0.654874	-0.863237	-0.791328	-0.756939	-0.409051	-0.652396
TUCP_012286	0.348181	1.67674	-0.0109095	1.00686	-1.00118	0.00471123	-1.04313	-0.981272
TUCP_001618	-0.407761	2.1891	0.246817	0.506488	-0.653577	-0.361443	-0.83625	-0.683376
TUCP_010616	1.10177	1.83318	0.154755	-0.156192	-0.755573	-0.526289	-1.11338	-0.538264
TUCP_002339	-0.775744	1.0267	0.701602	-0.695781	-0.731105	1.66748	-1.00946	-0.183689
TUCP_004667	-0.382022	2.46845	-0.382022	-0.382022	-0.176324	-0.382022	-0.382022	-0.382022
TUCP_005836	5.77e-05	1.92505	0.94733	0.196441	-0.814732	-0.730759	-0.760246	-0.763142
TUCP_004008	-0.991959	1.73692	0.838636	-0.629691	-0.812817	0.85776	-0.454497	-0.544351
TUCP_007384	-0.436676	2.41083	-0.436676	-0.436676	0.209223	-0.436676	-0.436676	-0.436676
TUCP_003549	-0.0215434	2.3378	0.321253	-0.380451	-0.511894	-0.561094	-0.527239	-0.656833
TUCP_002679	-0.0649646	1.56588	-0.015317	1.50012	-0.667468	-0.581908	-0.896496	-0.839852
TUCP_013198	-0.752444	2.13169	0.0466365	0.701423	-0.432822	-0.542532	-0.222162	-0.929792
TUCP_011260	-0.558739	2.3509	0.0554561	-0.138399	-0.538454	0.114663	-0.573359	-0.712066
TUCP_000818	1.29838	1.65572	0.196595	0.0262203	-0.74371	-0.797365	-0.760643	-0.875201
TUCP_001730	-0.539614	1.69499	-0.539614	-0.539614	1.54269	-0.539614	-0.539614	-0.539614
TUCP_008495	-0.55408	1.99054	1.16966	-0.54969	-0.546445	-0.535906	-0.475168	-0.49891
TUCP_006014	1.18412	1.93912	-0.608379	-0.124098	-0.586598	-0.477498	-0.660411	-0.666258
TUCP_012595	1.21784	1.74077	0.425251	-0.576165	-0.678743	-0.72417	-0.671212	-0.733573
TUCP_008762	-0.876736	1.30921	-0.705987	-0.203287	-0.383014	1.74157	-0.89311	0.011349
TUCP_008416	-0.226818	2.3713	0.304522	-0.370592	-0.475952	-0.573949	-0.586988	-0.441518
TUCP_006136	0.32432	2.30715	-0.399194	-0.180629	-0.418494	-0.133278	-0.573624	-0.926252
TUCP_004311	0.871262	1.76572	0.530205	0.142973	-0.604487	-0.818519	-0.996023	-0.891135
TUCP_009462	0.407497	1.7709	0.796651	0.411944	-0.813629	-0.802931	-0.984194	-0.78624
TUCP_010938	0.804957	1.62239	-0.556536	0.477735	-0.918749	0.568658	-1.09288	-0.905574
TUCP_010482	0.745533	1.75124	0.676945	0.214778	-0.82546	-0.878009	-0.865055	-0.819971
TUCP_004585	0.83101	1.8288	0.109727	0.511047	-0.790887	-0.829899	-0.829899	-0.829899
TUCP_007446	-0.550565	1.48529	0.0195319	1.22527	-0.91009	0.612178	-1.02982	-0.851793
TUCP_009640	-0.719209	1.87536	1.17937	0.108763	-0.396602	-0.609264	-0.719209	-0.719209
TUCP_005393	0.799408	1.64015	-0.614031	-0.429508	-0.717943	0.995167	-1.15573	-0.51751
TUCP_000043	-0.054752	2.35614	0.191288	-0.146146	-0.614691	-0.496519	-0.605384	-0.629931
TUCP_002960	-0.182139	2.22363	-0.812233	0.45738	-0.614858	0.072597	-0.812233	-0.332147
TUCP_012652	0.883164	1.75093	0.0204557	0.64978	-0.792762	-0.84567	-0.81885	-0.847047
TUCP_001999	-0.145474	2.11463	0.494031	0.320664	-1.03178	-0.689927	-0.69786	-0.36428
TUCP_003042	0.377716	2.20113	0.384138	-0.347981	-0.571116	-0.554293	-0.76526	-0.724336
TUCP_012504	-0.714282	2.03348	1.00415	-0.0173501	-0.659437	-0.501922	-0.526322	-0.618323
TUCP_002641	-0.0972032	2.18542	-0.265208	0.719248	-0.644394	-0.640704	-0.554872	-0.702287
TUCP_011429	0.707545	2.1275	0.233788	-0.580572	-0.510241	-0.554018	-0.722414	-0.70159
TUCP_010296	-0.696644	1.00475	-0.696644	-0.278552	0.0686671	1.99171	-0.696644	-0.696644
TUCP_008318	0.119444	2.4215	-0.468299	-0.468299	-0.229261	-0.468299	-0.43849	-0.468299
TUCP_006617	0.0620147	2.24594	0.0468246	0.325644	-0.739802	-0.481551	-0.731494	-0.72758
TUCP_004149	0.106697	2.29089	-0.0781246	-0.00892731	-0.627755	-0.0485069	-0.851743	-0.782532
TUCP_002748	0.313947	1.85198	-0.340356	0.667631	-0.656919	0.183642	-1.45981	-0.56011
TUCP_003429	-0.445972	1.28297	0.412563	1.41787	-0.871247	0.252181	-0.859875	-1.18848
TUCP_006072	-0.233526	1.39448	0.474771	1.47993	-0.867725	-0.532798	-1.05456	-0.660577
TUCP_004168	0.341105	1.85562	-0.0905834	-0.90729	-0.42054	0.959184	-0.904958	-0.832535
TUCP_009069	-0.943128	1.80829	0.719246	-0.564405	-0.692018	0.881223	-0.509278	-0.699935
TUCP_012374	0.119626	1.73971	0.481892	0.981492	-0.856018	-0.806695	-0.796771	-0.863237
TUCP_003464	-0.884811	1.10363	-0.931064	1.14648	1.2529	-0.159634	-0.596425	-0.931064
TUCP_007189	-0.750848	2.01375	1.08568	-0.750848	-0.386322	-0.412592	-0.402361	-0.396462
TUCP_004288	1.11832	1.53908	0.143575	0.572108	-0.889083	-0.477851	-0.97541	-1.03074
TUCP_001154	0.232736	2.08102	-0.202576	-0.602592	-0.646128	-0.79503	-0.79503	0.727596
TUCP_008723	0.187495	2.38057	-0.548061	-0.548061	-0.0747462	-0.548061	-0.548061	-0.301079
TUCP_012523	1.35908	1.77609	-0.422246	-0.0189855	-0.66387	-0.732324	-0.667537	-0.630199
TUCP_007208	0.798967	1.59869	0.0125673	0.970311	-0.820983	-0.788716	-0.876722	-0.894117
TUCP_004171	-0.214663	1.77277	1.05964	0.229648	-1.03187	-0.169401	-0.517014	-1.12911
TUCP_006087	-0.164232	1.73431	0.531483	1.06354	-0.859877	-0.682507	-0.933469	-0.689242
TUCP_002037	-0.313472	2.42749	-0.600551	-0.136215	-0.084534	-0.45135	-0.240371	-0.600994
TUCP_010385	-0.488031	2.28352	-0.494386	0.617195	-0.504431	-0.450972	-0.464275	-0.498623
TUCP_003258	-0.150797	1.62376	-0.255035	1.53344	-0.696255	-0.540471	-0.767866	-0.746778
TUCP_011389	1.03604	1.69805	0.272517	0.360324	-0.8156	-0.855796	-0.802265	-0.893269
TUCP_007957	-0.864575	1.85174	0.793834	0.611324	-0.630386	-0.0801062	-0.869115	-0.812718
TUCP_008382	0.459306	1.2977	-1.03547	0.835686	0.470785	-0.207836	-1.75065	-0.0695261
TUCP_009525	-0.456484	2.12448	-0.595841	0.267096	-0.728519	0.592935	-0.951932	-0.251731
TUCP_003660	-0.389514	1.54109	-0.517715	1.64007	-0.670539	-0.189811	-0.8307	-0.582881
TUCP_001464	-0.707014	1.79893	-0.947636	0.706231	-0.918788	0.782601	-0.0784005	-0.635929
TUCP_005741	-0.455285	0.899933	-0.514952	0.211165	-0.828902	1.99396	-0.933486	-0.372436
TUCP_009666	0.822205	1.81392	0.143444	0.385822	-0.86048	-1.24554	-0.454397	-0.604974
TUCP_008349	0.114257	2.26268	-0.470223	0.407817	-0.397861	-0.414758	-0.854898	-0.647016
TUCP_000575	-0.783567	2.26029	0.554906	-0.444782	-0.333348	-0.127882	-0.634915	-0.490699
TUCP_003551	-0.447448	2.40564	-0.447448	-0.447448	0.230161	-0.447448	-0.398564	-0.447448
TUCP_006783	-0.485539	1.54555	0.386062	0.367759	-0.956072	1.10742	-1.08209	-0.883093
TUCP_001611	-0.0939047	1.67816	0.0983817	1.11807	-0.609641	0.0530144	-1.22876	-1.01532
TUCP_000817	-0.847295	1.09216	-0.0764112	0.112004	-0.77809	1.79268	-0.192992	-1.10206
TUCP_012322	-0.662311	1.96732	0.477907	0.83647	-0.757853	-0.592139	-0.507656	-0.761737
TUCP_010280	-0.233734	1.49935	0.593316	1.26829	-0.948778	-0.314208	-0.923095	-0.941136
TUCP_008301	-0.451439	1.34258	0.61014	0.951464	-1.04334	0.385939	-0.239258	-1.55608
TUCP_002401	-0.879311	1.60167	1.00046	0.811631	-0.766361	-0.0913958	-0.853769	-0.822927
TUCP_000863	-0.341446	1.71256	-0.937539	-0.304316	-0.461841	1.44299	-0.738121	-0.372293
TUCP_006650	0.0922109	1.82486	0.949307	0.343997	-0.713965	-0.644991	-0.958934	-0.89249
TUCP_001450	-0.945424	1.55373	1.20731	-0.916678	0.569518	-0.349077	-0.960611	-0.158771
TUCP_003423	-0.405903	1.70644	0.95729	-0.925944	0.647025	-0.127024	-0.925944	-0.925944
TUCP_004616	0.566174	2.08431	0.147202	0.0754013	-0.844377	-0.291478	-0.848113	-0.889116
TUCP_002278	-0.488389	2.25356	0.475468	0.145498	-0.501495	-0.634838	-0.634838	-0.614964
TUCP_007668	-0.046937	2.32904	-0.390983	0.357652	-0.467724	-0.646001	-0.489049	-0.646001
TUCP_003941	-0.574773	1.88396	-0.702295	-0.205368	0.629974	0.761723	-0.896613	-0.896613
TUCP_001230	-0.827181	1.918	-0.349358	1.10453	-0.587866	-0.397947	-0.888956	0.0287833
TUCP_012712	-0.242798	1.83752	0.948253	0.538378	-0.764279	-0.77625	-0.740662	-0.800164
TUCP_011023	0.791271	1.73149	0.0764484	0.64965	-0.530769	-0.537652	-1.09022	-1.09022
TUCP_010358	-0.80023	2.13354	-0.80023	-0.80023	0.405299	0.138827	-0.529015	0.252042
TUCP_012769	0.386286	1.13632	-0.286838	0.24993	-0.948787	1.48403	-1.37802	-0.64292
TUCP_001002	-0.687284	1.61702	0.668549	1.20964	-0.657611	-0.608063	-0.846084	-0.696168
TUCP_003717	0.138613	2.1794	0.0529803	0.332931	-0.245581	-0.802751	-0.972985	-0.682603
TUCP_005332	-0.0947997	1.37804	-0.472665	1.36194	-0.985958	0.564836	-1.18302	-0.568372
TUCP_010603	-0.621472	1.9233	1.17029	-0.621472	0.0137671	-0.621472	-0.621472	-0.621472
TUCP_005597	0.581814	2.03465	-0.440397	-0.214244	-0.517038	0.441516	-0.800781	-1.08552
TUCP_010454	0.535469	1.76463	0.662252	-0.411551	-0.712895	0.317763	-1.24925	-0.906412
TUCP_001548	0.786975	1.95999	-0.502661	0.0772998	-0.637053	0.0810335	-1.27614	-0.48944
TUCP_013105	-0.872929	1.64743	1.08668	-0.721894	-0.947313	0.523931	-0.80168	0.0857698
TUCP_003074	-1.07988	1.49803	0.496481	-0.758121	-0.604876	1.23798	-0.923143	0.133525
TUCP_001485	0.750561	1.7474	0.10863	0.741544	-0.891478	-0.719247	-0.879059	-0.858351
TUCP_007870	-0.623683	2.07319	0.992126	-0.649858	-0.225271	-0.36609	-0.577889	-0.622527
TUCP_005174	-0.0755148	2.27819	0.152591	0.231598	-0.704951	-0.447829	-0.690459	-0.743625
TUCP_000391	-1.07302	1.494	0.833455	-0.00784523	0.122104	-1.07302	-1.07302	0.777339
TUCP_001198	-0.878788	2.09806	-0.0918124	-0.878788	0.567399	0.164901	-0.818274	-0.162697
TUCP_009437	0.318593	1.86373	0.632828	0.434056	-0.852174	-0.464184	-1.08153	-0.85132
TUCP_007926	-0.860387	1.07972	-0.529583	0.3239	-0.63726	1.87299	-0.707967	-0.54142
TUCP_005357	-0.550679	2.31436	0.466935	-0.404536	-0.667996	-0.232764	-0.585783	-0.339534
TUCP_008720	-0.0189992	2.12441	0.547373	0.234051	-0.757515	-0.538103	-0.832661	-0.758558
TUCP_004138	0.379257	2.05133	0.429959	0.239815	-0.774038	-0.735879	-0.809722	-0.780722
TUCP_006708	-0.766021	2.08168	-0.241941	0.370259	-1.05966	0.413818	-0.76755	-0.03058
TUCP_000547	0.425799	2.06677	-0.41029	0.647175	-0.679792	-0.43942	-0.869651	-0.740593
TUCP_004356	-0.643816	1.60813	0.00833755	1.19479	-0.690205	0.440374	-0.781449	-1.13616
TUCP_003427	-0.141733	2.08228	0.379797	-0.231184	-0.296454	0.326527	-1.11564	-1.00359
TUCP_012579	-0.672743	2.01519	0.823627	-0.149228	-0.882967	-0.97531	-0.224814	0.0662436
TUCP_010815	0.84503	1.98551	-0.999105	-0.0485095	-0.198822	-0.0334141	-0.551586	-0.999105
TUCP_001334	-0.707578	2.07071	-0.265919	0.995628	-0.566666	-0.328571	-0.558183	-0.639422
TUCP_001165	0.650624	1.62928	0.437065	0.351178	-0.893994	0.0258303	-1.5404	-0.659579
TUCP_004058	-0.697557	2.02577	0.949944	0.146052	-0.595431	-0.506024	-0.676997	-0.645761
TUCP_011570	-0.431958	2.06783	-0.523562	1.04747	-0.538586	-0.537768	-0.539816	-0.543609
TUCP_006476	-0.90175	1.99417	-0.90175	0.793445	0.243612	-0.0396991	-0.614107	-0.573918
TUCP_004911	-1.1035	1.93892	-0.135413	1.00214	-0.611815	-0.158849	-0.754612	-0.17686
TUCP_003400	0.0096076	1.73569	-0.902037	-0.806882	-0.380356	1.36306	-0.491077	-0.528008
TUCP_004007	-0.508152	1.9562	0.411494	0.242568	-0.115905	-1.06488	-1.20734	0.286016
TUCP_004194	-0.198132	2.32857	0.0958424	-0.0729863	-0.218556	-0.342511	-1.00977	-0.582458
TUCP_012760	-0.220415	1.93294	-0.199814	0.757039	-0.531913	0.320399	-1.25093	-0.807303
TUCP_011291	0.357456	1.19945	-0.513505	-0.223031	-0.628506	1.70345	-1.06433	-0.830984
TUCP_009837	-0.416298	2.40673	0.0182273	-0.0860461	-0.491447	-0.234471	-0.682201	-0.514496
TUCP_002495	-0.38678	1.80695	0.702202	-0.368853	-0.795346	0.840317	-0.889114	-0.909376
TUCP_006248	-0.268126	2.40921	-0.120234	0.0743557	-0.478771	-0.501808	-0.585409	-0.529221
TUCP_011554	-0.46258	2.24713	0.698547	-0.494667	-0.449769	-0.422317	-0.557948	-0.558397
TUCP_005259	0.22157	1.39286	-1.56405	0.0673216	-0.372507	-0.512122	-0.582186	1.34911
TUCP_005195	-0.758686	2.03178	-0.0308463	0.61591	-0.337582	0.316547	-0.833969	-1.00315
TUCP_001521	0.543655	1.69482	0.455017	0.0813355	-0.256217	-0.0903365	-1.76016	-0.66812
TUCP_005121	-0.847476	1.62528	-0.738491	1.46399	0.0137563	-0.411503	-0.260384	-0.845167
TUCP_001616	-0.633745	1.56991	-0.109875	-0.672716	-0.458861	1.60216	-0.807702	-0.489169
TUCP_007368	-0.954915	1.11753	-0.278202	0.776983	-0.322174	1.52313	-0.943361	-0.918984
TUCP_010513	0.929285	1.99069	-0.804166	-0.833498	-0.519111	0.136419	-0.713849	-0.185771
TUCP_003668	0.45035	0.819764	-0.83292	-0.0377456	0.815851	1.27703	-1.3639	-1.12842
TUCP_000310	0.0661952	1.60433	0.424027	0.996582	-0.894397	-0.00350634	-0.948846	-1.24439
TUCP_009044	-0.184213	2.19153	-0.235198	-0.346108	-0.590804	0.684334	-0.84994	-0.669606
TUCP_000388	-1.07334	1.18731	-1.20131	0.375699	-0.450727	1.5965	-0.279289	-0.154848
TUCP_006767	-0.675165	1.97593	-0.570832	-0.00946707	-0.233809	-0.784973	1.04318	-0.74487
TUCP_003672	0.573761	1.50406	0.271438	0.523461	0.483395	-1.33212	-0.964878	-1.05911
TUCP_000555	0.190979	1.88978	-0.405733	-0.955343	1.04554	-0.911368	-0.542388	-0.311472
TUCP_002604	-0.107493	2.34095	-0.735165	0.0485104	-0.382801	0.0181463	-0.836008	-0.346138
TUCP_011041	-0.354408	2.3306	-0.403522	0.47183	-0.458533	-0.558911	-0.453635	-0.573424
TUCP_008353	-0.512128	1.48507	0.223858	-0.441275	-0.391848	1.50647	-1.17562	-0.694526
TUCP_003068	0.312304	1.08538	-2.19414	0.85009	-0.0811651	0.345951	-0.231837	-0.0865758
TUCP_008970	-0.535389	1.43042	-0.273258	0.440511	-0.258854	1.38628	-1.17352	-1.01618
TUCP_011045	-0.349142	1.25281	-0.592175	-0.863771	-0.187623	1.85018	-0.293388	-0.816899
TUCP_004507	-1.10691	1.43704	-1.18657	-0.454096	0.736053	1.0732	-0.621937	0.123209
TUCP_012144	-1.47846	1.47914	0.96241	0.828449	-0.129093	-0.343759	-0.590559	-0.728127
TUCP_010325	0.168539	2.04024	0.836117	-0.31031	-0.466432	-0.525888	-0.841414	-0.900853
TUCP_010259	1.11234	1.53676	0.307387	-0.87044	0.525273	-0.87044	-0.87044	-0.87044
TUCP_010037	-0.953624	2.05931	-0.0595514	-0.318808	-0.620743	0.868936	-0.741201	-0.234319
TUCP_006778	-0.759821	1.83927	0.516215	-1.19599	0.405003	0.515437	-0.51547	-0.804646
TUCP_007659	-0.203634	2.23814	0.0664656	0.34809	-0.325012	-0.406131	-0.662171	-1.05575
TUCP_008526	-0.723267	1.35805	-0.723267	-0.723267	-0.289794	1.75981	-0.0218966	-0.636369
TUCP_012362	0.558632	2.08225	0.253467	-0.0800687	-0.745591	-0.243076	-0.906556	-0.919057
TUCP_000807	-0.243985	1.70674	-0.54491	-0.650829	-0.332019	1.47225	-0.84344	-0.563802
TUCP_002402	-0.309646	2.00951	0.526694	0.676118	-0.722118	-0.597661	-0.794539	-0.788356
TUCP_003588	-0.710565	1.94396	-0.710565	-0.710565	0.924412	-0.710565	-0.429315	0.403208
TUCP_007876	-0.541191	2.40973	-0.541191	-0.114666	-0.0651097	-0.541191	-0.0651943	-0.541191
TUCP_008573	-0.420673	1.22948	-0.810123	-0.810123	1.81064	-0.246593	-0.810123	0.0575199
TUCP_012578	-0.313102	1.8713	1.00215	-0.871368	0.268339	-0.214583	-0.871368	-0.871368
TUCP_010110	0.190983	2.25203	-0.321841	0.353563	-0.402055	-0.592625	-0.573947	-0.906108
TUCP_000843	-0.631061	1.32325	-0.720392	-0.534807	0.127822	1.442	-1.35289	0.346074
TUCP_006967	0.287582	1.77335	-0.275738	1.09098	-0.318549	-0.473948	-1.11008	-0.973599
TUCP_005441	-0.325772	1.41603	-0.870815	-1.52348	-0.678804	0.816591	0.55338	0.612871
TUCP_003973	0.0720003	1.9899	-0.18215	0.167273	-0.311042	0.52331	-1.28955	-0.969744
TUCP_003888	-0.502549	1.76219	-0.0721256	-0.500415	0.0721511	1.1392	-1.32436	-0.574091
TUCP_001612	-0.625253	1.35204	0.777595	0.821608	-0.794147	0.669139	-1.12013	-1.08085
TUCP_003113	0.768512	2.00973	0.356883	-0.84357	-0.307541	-0.479239	-0.945993	-0.558783
TUCP_012620	-0.059162	1.00845	-0.25756	0.431249	0.188592	1.39427	-1.56133	-1.14451
TUCP_000912	-0.685804	1.82994	1.03503	0.131851	-0.71634	0.137145	-1.04021	-0.691609
TUCP_010100	0.320612	1.07029	-0.923001	0.669772	1.04901	-0.922165	0.289922	-1.55444
TUCP_012722	0.0208153	2.22536	-0.803106	-0.270362	-0.403777	0.537595	-0.762186	-0.544337
TUCP_006170	0.110002	1.85977	0.992439	0.186157	-0.745397	-0.672915	-0.912876	-0.817182
TUCP_008048	-1.35917	1.12789	-0.56249	0.347434	0.947233	0.835654	-1.35917	0.0226182
TUCP_012618	-0.343629	1.67488	-0.159121	1.3781	-0.197807	-0.988745	-0.361163	-1.00251
TUCP_009289	-0.4739	1.3059	-0.759692	-0.357309	0.654325	1.48485	-0.845517	-1.00866
TUCP_009729	-0.686683	2.19444	0.742927	-0.295765	-0.306286	-0.433737	-0.443776	-0.771117
TUCP_002053	-0.37	2.01002	0.0965477	0.733559	-0.326156	-0.256358	-1.34497	-0.542637
TUCP_011556	0.865734	2.12594	-0.184731	-0.558427	-0.273969	-0.575902	-0.706305	-0.692339
TUCP_011428	-1.17062	1.17268	-0.495882	0.775425	-0.323527	1.49713	-0.693062	-0.762151
TUCP_001025	-0.781137	1.30713	-0.781137	-0.781137	1.10741	-0.473335	1.18335	-0.781137
TUCP_002634	0.260682	1.90424	0.680252	0.230364	-0.719115	-0.26073	-0.980561	-1.11513
TUCP_002389	0.175726	1.17754	-0.628086	0.55959	-0.131188	0.795703	-2.05276	0.103476
TUCP_011650	-0.996713	1.2819	1.06724	-0.910351	-0.560736	1.18183	-0.775777	-0.287389
TUCP_009586	-0.558462	1.8669	0.337149	0.674072	-0.803747	-0.223752	-1.389	0.0968429
TUCP_007881	-1.53508	1.41573	-0.700686	0.820758	0.711708	0.377807	-0.885009	-0.205233
TUCP_007735	-0.775428	1.98099	0.0424417	-0.520837	-0.531746	1.057	-0.533945	-0.71848
TUCP_011563	1.22519	1.65026	-0.0778133	-0.0943336	-0.613939	0.056405	-0.874967	-1.2708
TUCP_009516	-0.914922	1.0788	0.229673	-0.302415	-0.408433	1.86158	-0.895038	-0.649245
TUCP_012150	-0.18693	2.108	-0.81109	-0.81109	-0.135891	0.723614	-0.81109	-0.0755239
TUCP_006768	0.236398	1.95048	0.96625	-0.797155	-0.267037	-0.767412	-0.797155	-0.524368
TUCP_007305	0.0176125	1.76686	0.765243	0.553175	-0.831291	-0.163529	-1.20653	-0.90155
TUCP_010820	-0.373634	1.01979	-0.376829	-0.243189	-0.478475	2.03019	-0.898214	-0.679636
TUCP_010303	-0.400831	2.2942	-0.908375	0.00476673	-0.39654	0.323623	-0.643527	-0.273317
TUCP_001347	-0.539969	1.65456	-0.539969	-0.539969	1.58526	-0.539969	-0.539969	-0.539969
TUCP_012545	-1.20556	1.58812	0.578523	-0.567985	1.18106	-0.422637	-0.831366	-0.320152
TUCP_010121	-0.581903	1.24079	-0.702568	-0.553535	0.212348	1.78873	-0.487749	-0.916116
TUCP_004427	-0.027723	1.91861	0.807141	0.265859	-0.894724	-0.456201	-1.18498	-0.427986
TUCP_012899	-0.791295	1.99077	1.06671	-0.273288	-0.605488	-0.124479	-0.535213	-0.727717
TUCP_004921	-0.651185	1.51054	0.00713454	-0.0288769	-0.433558	1.45976	-1.27657	-0.587237
TUCP_007217	-0.661027	2.05344	-0.65257	-0.662427	0.000597257	0.952585	-0.368169	-0.662427
TUCP_009722	-0.202079	2.07714	0.0511555	0.706271	-0.560107	-0.201817	-1.07544	-0.795115
TUCP_001477	0.438457	1.88715	-0.00152827	0.846405	-0.727362	-0.727727	-0.851624	-0.863773
TUCP_003956	-0.17841	2.36577	-0.274231	-0.184143	0.163998	-0.795911	-0.55364	-0.54343
TUCP_002593	-0.913697	1.35518	-0.239766	-0.645182	0.841294	1.30285	-0.892414	-0.808267
TUCP_001475	-0.0228374	1.607	-0.211989	1.35421	-0.75053	0.00431335	-1.07481	-0.905358
TUCP_007428	0.0479575	2.03101	0.663218	0.295955	-0.779194	-0.595642	-0.828965	-0.834341
TUCP_001832	-1.07111	1.37996	0.607075	0.688036	-1.26335	0.510327	-1.09179	0.240855
TUCP_010561	-0.184972	1.23658	0.202345	0.607791	-1.37638	1.1923	-0.449593	-1.22807
TUCP_005974	0.167858	1.81789	0.8494	0.418269	-0.908667	-0.518663	-0.979021	-0.847063
TUCP_005443	0.55371	1.33091	0.210225	-1.19058	1.18808	-0.13967	-0.728451	-1.22422
TUCP_001923	-0.901937	1.06782	0.697649	-0.944243	-0.340205	1.66546	-0.577411	-0.667134
TUCP_011665	0.795255	1.41231	-1.09901	-0.432586	0.563161	0.780226	-1.09092	-0.928433
TUCP_008225	0.230766	1.54744	-0.320911	0.374276	-0.128393	0.902804	-1.50545	-1.10053

## Sheet: TUCP_cluster 2
Transcript ID	chr_unt	chr_30min	chr_3h	chr_24h	sol_unt	sol_30min	sol_3h	sol_24h
TUCP_007175	-0.353553	-0.353553	2.47487	-0.353553	-0.353553	-0.353553	-0.353553	-0.353553
TUCP_007635	-0.353553	-0.353553	2.47487	-0.353553	-0.353553	-0.353553	-0.353553	-0.353553
TUCP_011887	-0.353553	-0.353553	2.47487	-0.353553	-0.353553	-0.353553	-0.353553	-0.353553
TUCP_011546	-0.353553	-0.353553	2.47487	-0.353553	-0.353553	-0.353553	-0.353553	-0.353553
TUCP_012935	-0.353553	-0.353553	2.47487	-0.353553	-0.353553	-0.353553	-0.353553	-0.353553
TUCP_003185	-0.353553	-0.353553	2.47487	-0.353553	-0.353553	-0.353553	-0.353553	-0.353553
TUCP_008124	-0.353553	-0.353553	2.47487	-0.353553	-0.353553	-0.353553	-0.353553	-0.353553
TUCP_012497	-0.353553	-0.353553	2.47487	-0.353553	-0.353553	-0.353553	-0.353553	-0.353553
TUCP_013012	-0.353553	-0.353553	2.47487	-0.353553	-0.353553	-0.353553	-0.353553	-0.353553
TUCP_013182	-0.353553	-0.353553	2.47487	-0.353553	-0.353553	-0.353553	-0.353553	-0.353553
TUCP_008509	-0.353553	-0.353553	2.47487	-0.353553	-0.353553	-0.353553	-0.353553	-0.353553
TUCP_008931	-0.353553	-0.353553	2.47487	-0.353553	-0.353553	-0.353553	-0.353553	-0.353553
TUCP_012028	-0.353553	-0.353553	2.47487	-0.353553	-0.353553	-0.353553	-0.353553	-0.353553
TUCP_005455	-0.353553	-0.353553	2.47487	-0.353553	-0.353553	-0.353553	-0.353553	-0.353553
TUCP_003491	-0.353553	-0.353553	2.47487	-0.353553	-0.353553	-0.353553	-0.353553	-0.353553
TUCP_007309	-0.508058	-0.508058	2.15862	0.889732	-0.508058	-0.508058	-0.508058	-0.508058
TUCP_008071	-0.497676	-0.497676	2.21954	0.766518	-0.497676	-0.497676	-0.497676	-0.497676
TUCP_011925	-0.353553	-0.353553	2.47487	-0.353553	-0.353553	-0.353553	-0.353553	-0.353553
TUCP_003963	-0.353553	-0.353553	2.47487	-0.353553	-0.353553	-0.353553	-0.353553	-0.353553
TUCP_005607	-0.353553	-0.353553	2.47487	-0.353553	-0.353553	-0.353553	-0.353553	-0.353553
TUCP_008104	-0.496395	-0.496395	2.22614	0.752229	-0.496395	-0.496395	-0.496395	-0.496395
TUCP_000073	-0.353553	-0.353553	2.47487	-0.353553	-0.353553	-0.353553	-0.353553	-0.353553
TUCP_008191	-0.353553	-0.353553	2.47487	-0.353553	-0.353553	-0.353553	-0.353553	-0.353553
TUCP_010156	-0.353553	-0.353553	2.47487	-0.353553	-0.353553	-0.353553	-0.353553	-0.353553
TUCP_003115	-0.412795	-0.412795	2.4447	0.0320641	-0.412795	-0.412795	-0.412795	-0.412795
TUCP_006459	-0.353553	-0.353553	2.47487	-0.353553	-0.353553	-0.353553	-0.353553	-0.353553
TUCP_002586	-0.353553	-0.353553	2.47487	-0.353553	-0.353553	-0.353553	-0.353553	-0.353553
TUCP_000830	-0.353553	-0.353553	2.47487	-0.353553	-0.353553	-0.353553	-0.353553	-0.353553
TUCP_008863	-0.353553	-0.353553	2.47487	-0.353553	-0.353553	-0.353553	-0.353553	-0.353553
TUCP_005633	-0.353553	-0.353553	2.47487	-0.353553	-0.353553	-0.353553	-0.353553	-0.353553
TUCP_012272	-0.353553	-0.353553	2.47487	-0.353553	-0.353553	-0.353553	-0.353553	-0.353553
TUCP_002060	-0.353553	-0.353553	2.47487	-0.353553	-0.353553	-0.353553	-0.353553	-0.353553
TUCP_009207	-0.353553	-0.353553	2.47487	-0.353553	-0.353553	-0.353553	-0.353553	-0.353553
TUCP_002474	-0.495643	-0.495643	2.22993	0.743924	-0.495643	-0.495643	-0.495643	-0.495643
TUCP_010659	-0.353553	-0.353553	2.47487	-0.353553	-0.353553	-0.353553	-0.353553	-0.353553
TUCP_011129	-0.353553	-0.353553	2.47487	-0.353553	-0.353553	-0.353553	-0.353553	-0.353553
TUCP_007590	-0.353553	-0.353553	2.47487	-0.353553	-0.353553	-0.353553	-0.353553	-0.353553
TUCP_005413	-0.498815	-0.498815	2.21352	0.779369	-0.498815	-0.498815	-0.498815	-0.498815
TUCP_012622	-0.353553	-0.353553	2.47487	-0.353553	-0.353553	-0.353553	-0.353553	-0.353553
TUCP_005827	-0.353553	-0.353553	2.47487	-0.353553	-0.353553	-0.353553	-0.353553	-0.353553
TUCP_000060	-0.353553	-0.353553	2.47487	-0.353553	-0.353553	-0.353553	-0.353553	-0.353553
TUCP_012276	-0.353553	-0.353553	2.47487	-0.353553	-0.353553	-0.353553	-0.353553	-0.353553
TUCP_007616	-0.486145	-0.486145	2.27327	0.643596	-0.486145	-0.486145	-0.486145	-0.486145
TUCP_004903	-0.353553	-0.353553	2.47487	-0.353553	-0.353553	-0.353553	-0.353553	-0.353553
TUCP_005833	-0.353553	-0.353553	2.47487	-0.353553	-0.353553	-0.353553	-0.353553	-0.353553
TUCP_003787	-0.353553	-0.353553	2.47487	-0.353553	-0.353553	-0.353553	-0.353553	-0.353553
TUCP_013175	-0.353553	-0.353553	2.47487	-0.353553	-0.353553	-0.353553	-0.353553	-0.353553
TUCP_012492	-0.353553	-0.353553	2.47487	-0.353553	-0.353553	-0.353553	-0.353553	-0.353553
TUCP_001898	-0.353553	-0.353553	2.47487	-0.353553	-0.353553	-0.353553	-0.353553	-0.353553
TUCP_003028	-0.353553	-0.353553	2.47487	-0.353553	-0.353553	-0.353553	-0.353553	-0.353553
TUCP_010182	-0.353553	-0.353553	2.47487	-0.353553	-0.353553	-0.353553	-0.353553	-0.353553
TUCP_008622	-0.353553	-0.353553	2.47487	-0.353553	-0.353553	-0.353553	-0.353553	-0.353553
TUCP_000336	-0.447601	-0.447601	2.38963	0.295976	-0.447601	-0.447601	-0.447601	-0.447601
TUCP_006043	-0.503884	-0.503884	2.18486	0.838437	-0.503884	-0.503884	-0.503884	-0.503884
TUCP_003487	-0.353553	-0.353553	2.47487	-0.353553	-0.353553	-0.353553	-0.353553	-0.353553
TUCP_009263	-0.353553	-0.353553	2.47487	-0.353553	-0.353553	-0.353553	-0.353553	-0.353553
TUCP_012095	-0.353553	-0.353553	2.47487	-0.353553	-0.353553	-0.353553	-0.353553	-0.353553
TUCP_007107	-0.353553	-0.353553	2.47487	-0.353553	-0.353553	-0.353553	-0.353553	-0.353553
TUCP_006319	-0.353553	-0.353553	2.47487	-0.353553	-0.353553	-0.353553	-0.353553	-0.353553
TUCP_010723	-0.353553	-0.353553	2.47487	-0.353553	-0.353553	-0.353553	-0.353553	-0.353553
TUCP_001049	-0.353553	-0.353553	2.47487	-0.353553	-0.353553	-0.353553	-0.353553	-0.353553
TUCP_009312	-0.446023	-0.446023	2.39295	0.28319	-0.446023	-0.446023	-0.446023	-0.446023
TUCP_003375	-0.353553	-0.353553	2.47487	-0.353553	-0.353553	-0.353553	-0.353553	-0.353553
TUCP_010438	-0.512277	-0.512277	2.12917	0.944489	-0.512277	-0.512277	-0.512277	-0.512277
TUCP_001574	-0.410799	-0.410799	2.44686	0.0179294	-0.410799	-0.410799	-0.410799	-0.410799
TUCP_011913	-0.353553	-0.353553	2.47487	-0.353553	-0.353553	-0.353553	-0.353553	-0.353553
TUCP_003518	-0.504894	-0.504894	2.17875	0.850619	-0.504894	-0.504894	-0.504894	-0.504894
TUCP_011742	-0.353553	-0.353553	2.47487	-0.353553	-0.353553	-0.353553	-0.353553	-0.353553
TUCP_009261	-0.353553	-0.353553	2.47487	-0.353553	-0.353553	-0.353553	-0.353553	-0.353553
TUCP_009668	-0.353553	-0.353553	2.47487	-0.353553	-0.353553	-0.353553	-0.353553	-0.353553
TUCP_005302	-0.353553	-0.353553	2.47487	-0.353553	-0.353553	-0.353553	-0.353553	-0.353553
TUCP_004272	-0.353553	-0.353553	2.47487	-0.353553	-0.353553	-0.353553	-0.353553	-0.353553
TUCP_011624	-0.486237	-0.486237	2.27289	0.64453	-0.486237	-0.486237	-0.486237	-0.486237
TUCP_009104	-0.449074	-0.449074	2.38645	0.307998	-0.449074	-0.449074	-0.449074	-0.449074
TUCP_010809	-0.353553	-0.353553	2.47487	-0.353553	-0.353553	-0.353553	-0.353553	-0.353553
TUCP_004508	-0.353553	-0.353553	2.47487	-0.353553	-0.353553	-0.353553	-0.353553	-0.353553
TUCP_006700	-0.353553	-0.353553	2.47487	-0.353553	-0.353553	-0.353553	-0.353553	-0.353553
TUCP_011460	-0.353553	-0.353553	2.47487	-0.353553	-0.353553	-0.353553	-0.353553	-0.353553
TUCP_004986	-0.353553	-0.353553	2.47487	-0.353553	-0.353553	-0.353553	-0.353553	-0.353553
TUCP_005489	-0.353553	-0.353553	2.47487	-0.353553	-0.353553	-0.353553	-0.353553	-0.353553
TUCP_001601	-0.353553	-0.353553	2.47487	-0.353553	-0.353553	-0.353553	-0.353553	-0.353553
TUCP_009067	-0.353553	-0.353553	2.47487	-0.353553	-0.353553	-0.353553	-0.353553	-0.353553
TUCP_004567	-0.353553	-0.353553	2.47487	-0.353553	-0.353553	-0.353553	-0.353553	-0.353553
TUCP_005905	-0.353553	-0.353553	2.47487	-0.353553	-0.353553	-0.353553	-0.353553	-0.353553
TUCP_003067	-0.353553	-0.353553	2.47487	-0.353553	-0.353553	-0.353553	-0.353553	-0.353553
TUCP_005969	-0.511658	-0.511658	2.1337	0.936249	-0.511658	-0.511658	-0.511658	-0.511658
TUCP_006284	-0.353553	-0.353553	2.47487	-0.353553	-0.353553	-0.353553	-0.353553	-0.353553
TUCP_001401	-0.353553	-0.353553	2.47487	-0.353553	-0.353553	-0.353553	-0.353553	-0.353553
TUCP_008712	-0.353553	-0.353553	2.47487	-0.353553	-0.353553	-0.353553	-0.353553	-0.353553
TUCP_008366	-0.353553	-0.353553	2.47487	-0.353553	-0.353553	-0.353553	-0.353553	-0.353553
TUCP_004489	-0.353553	-0.353553	2.47487	-0.353553	-0.353553	-0.353553	-0.353553	-0.353553
TUCP_003027	-0.504894	-0.504894	2.17875	0.850609	-0.504894	-0.504894	-0.504894	-0.504894
TUCP_006654	-0.462189	-0.462189	2.35434	0.418797	-0.462189	-0.462189	-0.462189	-0.462189
TUCP_002472	-0.353553	-0.353553	2.47487	-0.353553	-0.353553	-0.353553	-0.353553	-0.353553
TUCP_005473	-0.353553	-0.353553	2.47487	-0.353553	-0.353553	-0.353553	-0.353553	-0.353553
TUCP_009384	-0.353553	-0.353553	2.47487	-0.353553	-0.353553	-0.353553	-0.353553	-0.353553
TUCP_006154	-0.440612	-0.440612	2.40365	0.240019	-0.440612	-0.440612	-0.440612	-0.440612
TUCP_001073	-0.353553	-0.353553	2.47487	-0.353553	-0.353553	-0.353553	-0.353553	-0.353553
TUCP_008866	-0.353553	-0.353553	2.47487	-0.353553	-0.353553	-0.353553	-0.353553	-0.353553
TUCP_012011	-0.353553	-0.353553	2.47487	-0.353553	-0.353553	-0.353553	-0.353553	-0.353553
TUCP_009914	-0.353553	-0.353553	2.47487	-0.353553	-0.353553	-0.353553	-0.353553	-0.353553
TUCP_008604	-0.353553	-0.353553	2.47487	-0.353553	-0.353553	-0.353553	-0.353553	-0.353553
TUCP_007216	-0.353553	-0.353553	2.47487	-0.353553	-0.353553	-0.353553	-0.353553	-0.353553
TUCP_003710	-0.501626	-0.501626	2.19803	0.811733	-0.501626	-0.501626	-0.501626	-0.501626
TUCP_000046	-0.353553	-0.353553	2.47487	-0.353553	-0.353553	-0.353553	-0.353553	-0.353553
TUCP_004564	-0.353553	-0.353553	2.47487	-0.353553	-0.353553	-0.353553	-0.353553	-0.353553
TUCP_012501	-0.480923	-0.480923	2.29398	0.591561	-0.480923	-0.480923	-0.480923	-0.480923
TUCP_007950	-0.353553	-0.353553	2.47487	-0.353553	-0.353553	-0.353553	-0.353553	-0.353553
TUCP_004725	-0.353553	-0.353553	2.47487	-0.353553	-0.353553	-0.353553	-0.353553	-0.353553
TUCP_012364	-0.353553	-0.353553	2.47487	-0.353553	-0.353553	-0.353553	-0.353553	-0.353553
TUCP_006238	-0.353553	-0.353553	2.47487	-0.353553	-0.353553	-0.353553	-0.353553	-0.353553
TUCP_010336	-0.353553	-0.353553	2.47487	-0.353553	-0.353553	-0.353553	-0.353553	-0.353553
TUCP_009165	-0.441845	-0.441845	2.4013	0.249764	-0.441845	-0.441845	-0.441845	-0.441845
TUCP_012852	-0.353553	-0.353553	2.47487	-0.353553	-0.353553	-0.353553	-0.353553	-0.353553
TUCP_005004	-0.353553	-0.353553	2.47487	-0.353553	-0.353553	-0.353553	-0.353553	-0.353553
TUCP_000508	-0.353553	-0.353553	2.47487	-0.353553	-0.353553	-0.353553	-0.353553	-0.353553
TUCP_004438	-0.491303	-0.491303	2.25073	0.697081	-0.491303	-0.491303	-0.491303	-0.491303
TUCP_004650	-0.353553	-0.353553	2.47487	-0.353553	-0.353553	-0.353553	-0.353553	-0.353553
TUCP_003664	-0.487741	-0.487741	2.26653	0.659919	-0.487741	-0.487741	-0.487741	-0.487741
TUCP_005527	-0.442104	-0.442104	2.4008	0.251823	-0.442104	-0.442104	-0.442104	-0.442104
TUCP_012783	-0.429221	-0.429221	2.42311	0.152217	-0.429221	-0.429221	-0.429221	-0.429221
TUCP_001057	-0.353553	-0.353553	2.47487	-0.353553	-0.353553	-0.353553	-0.353553	-0.353553
TUCP_003019	-0.353553	-0.353553	2.47487	-0.353553	-0.353553	-0.353553	-0.353553	-0.353553
TUCP_013181	-0.353553	-0.353553	2.47487	-0.353553	-0.353553	-0.353553	-0.353553	-0.353553
TUCP_007551	-0.353553	-0.353553	2.47487	-0.353553	-0.353553	-0.353553	-0.353553	-0.353553
TUCP_007531	-0.472662	-0.472662	2.32302	0.512949	-0.472662	-0.472662	-0.472662	-0.472662
TUCP_010733	-0.353553	-0.353553	2.47487	-0.353553	-0.353553	-0.353553	-0.353553	-0.353553
TUCP_011201	-0.353553	-0.353553	2.47487	-0.353553	-0.353553	-0.353553	-0.353553	-0.353553
TUCP_000319	-0.434516	-0.434516	2.41456	0.192537	-0.434516	-0.434516	-0.434516	-0.434516
TUCP_006082	-0.353553	-0.353553	2.47487	-0.353553	-0.353553	-0.353553	-0.353553	-0.353553
TUCP_001050	-0.396343	-0.396343	2.45983	-0.0817783	-0.396343	-0.396343	-0.396343	-0.396343
TUCP_001452	-0.353553	-0.353553	2.47487	-0.353553	-0.353553	-0.353553	-0.353553	-0.353553
TUCP_013128	-0.498232	-0.498232	2.21662	0.772768	-0.498232	-0.498232	-0.498232	-0.498232
TUCP_010419	-0.471019	-0.471019	2.32831	0.497803	-0.471019	-0.471019	-0.471019	-0.471019
TUCP_008669	-0.443506	-0.443506	2.39805	0.262987	-0.443506	-0.443506	-0.443506	-0.443506
TUCP_004338	-0.37502	-0.37502	2.47128	-0.221167	-0.37502	-0.37502	-0.37502	-0.37502
TUCP_004377	-0.470517	-0.470517	2.3299	0.493204	-0.470517	-0.470517	-0.470517	-0.470517
TUCP_002327	-0.353553	-0.353553	2.47487	-0.353553	-0.353553	-0.353553	-0.353553	-0.353553
TUCP_012710	-0.353553	-0.353553	2.47487	-0.353553	-0.353553	-0.353553	-0.353553	-0.353553
TUCP_003374	-0.427015	-0.427015	2.42643	0.135667	-0.427015	-0.427015	-0.427015	-0.427015
TUCP_005338	-0.488123	-0.488123	2.26489	0.66385	-0.488123	-0.488123	-0.488123	-0.488123
TUCP_005830	-0.353553	-0.353553	2.47487	-0.353553	-0.353553	-0.353553	-0.353553	-0.353553
TUCP_010105	-0.353553	-0.353553	2.47487	-0.353553	-0.353553	-0.353553	-0.353553	-0.353553
TUCP_007225	-0.353553	-0.353553	2.47487	-0.353553	-0.353553	-0.353553	-0.353553	-0.353553
TUCP_005700	-0.353553	-0.353553	2.47487	-0.353553	-0.353553	-0.353553	-0.353553	-0.353553
TUCP_007937	-0.353553	-0.353553	2.47487	-0.353553	-0.353553	-0.353553	-0.353553	-0.353553
TUCP_000184	-0.41291	-0.41291	2.44458	0.0328846	-0.41291	-0.41291	-0.41291	-0.41291
TUCP_003502	-0.353553	-0.353553	2.47487	-0.353553	-0.353553	-0.353553	-0.353553	-0.353553
TUCP_005903	-0.353553	-0.353553	2.47487	-0.353553	-0.353553	-0.353553	-0.353553	-0.353553
TUCP_001689	-0.476358	-0.476358	2.31055	0.547599	-0.476358	-0.476358	-0.476358	-0.476358
TUCP_003163	-0.422398	-0.422398	2.43294	0.101449	-0.422398	-0.422398	-0.422398	-0.422398
TUCP_010219	-0.400856	-0.400856	2.45627	-0.0511356	-0.400856	-0.400856	-0.400856	-0.400856
TUCP_000779	-0.466194	-0.466194	2.34302	0.454148	-0.466194	-0.466194	-0.466194	-0.466194
TUCP_001114	-0.468129	-0.468129	2.33726	0.471511	-0.468129	-0.468129	-0.468129	-0.468129
TUCP_000151	-0.353553	-0.353553	2.47487	-0.353553	-0.353553	-0.353553	-0.353553	-0.353553
TUCP_011324	-0.353553	-0.353553	2.47487	-0.353553	-0.353553	-0.353553	-0.353553	-0.353553
TUCP_006539	-0.353553	-0.353553	2.47487	-0.353553	-0.353553	-0.353553	-0.353553	-0.353553
TUCP_012658	-0.512167	-0.512167	2.12998	0.943027	-0.512167	-0.512167	-0.512167	-0.512167
TUCP_007422	-0.353553	-0.353553	2.47487	-0.353553	-0.353553	-0.353553	-0.353553	-0.353553
TUCP_001278	-0.353553	-0.353553	2.47487	-0.353553	-0.353553	-0.353553	-0.353553	-0.353553
TUCP_012742	-0.353553	-0.353553	2.47487	-0.353553	-0.353553	-0.353553	-0.353553	-0.353553
TUCP_011346	-0.353553	-0.353553	2.47487	-0.353553	-0.353553	-0.353553	-0.353553	-0.353553
TUCP_003060	-0.394646	-0.394646	2.46107	-0.0931892	-0.394646	-0.394646	-0.394646	-0.394646
TUCP_010141	-0.429664	-0.429664	2.42242	0.155561	-0.429664	-0.429664	-0.429664	-0.429664
TUCP_003001	-0.353553	-0.353553	2.47487	-0.353553	-0.353553	-0.353553	-0.353553	-0.353553
TUCP_009174	-0.353553	-0.353553	2.47487	-0.353553	-0.353553	-0.353553	-0.353553	-0.353553
TUCP_006207	-0.377471	-0.377471	2.47039	-0.205568	-0.377471	-0.377471	-0.377471	-0.377471
TUCP_004572	-0.353553	-0.353553	2.47487	-0.353553	-0.353553	-0.353553	-0.353553	-0.353553
TUCP_007213	-0.509764	-0.509764	2.1471	0.91148	-0.509764	-0.509764	-0.509764	-0.509764
TUCP_002852	-0.482159	-0.482159	2.28925	0.603702	-0.482159	-0.482159	-0.482159	-0.482159
TUCP_002017	-0.44767	-0.44767	2.38948	0.296541	-0.44767	-0.44767	-0.44767	-0.44767
TUCP_005491	-0.353553	-0.353553	2.47487	-0.353553	-0.353553	-0.353553	-0.353553	-0.353553
TUCP_012800	-0.356278	-0.356278	2.47482	-0.337149	-0.356278	-0.356278	-0.356278	-0.356278
TUCP_004996	-0.353553	-0.353553	2.47487	-0.353553	-0.353553	-0.353553	-0.353553	-0.353553
TUCP_005245	-0.373276	-0.373276	2.47186	-0.232203	-0.373276	-0.373276	-0.373276	-0.373276
TUCP_001446	-0.353553	-0.353553	2.47487	-0.353553	-0.353553	-0.353553	-0.353553	-0.353553
TUCP_007981	-0.353553	-0.353553	2.47487	-0.353553	-0.353553	-0.353553	-0.353553	-0.353553
TUCP_007203	-0.353553	-0.353553	2.47487	-0.353553	-0.353553	-0.353553	-0.353553	-0.353553
TUCP_000800	-0.353553	-0.353553	2.47487	-0.353553	-0.353553	-0.353553	-0.353553	-0.353553
TUCP_001737	-0.353553	-0.353553	2.47487	-0.353553	-0.353553	-0.353553	-0.353553	-0.353553
TUCP_009976	-0.482592	-0.482592	2.28758	0.607974	-0.482592	-0.482592	-0.482592	-0.482592
TUCP_008566	-0.353553	-0.353553	2.47487	-0.353553	-0.353553	-0.353553	-0.353553	-0.353553
TUCP_001930	-0.353553	-0.353553	2.47487	-0.353553	-0.353553	-0.353553	-0.353553	-0.353553
TUCP_007902	-0.353553	-0.353553	2.47487	-0.353553	-0.353553	-0.353553	-0.353553	-0.353553
TUCP_010059	-0.353553	-0.353553	2.47487	-0.353553	-0.353553	-0.353553	-0.353553	-0.353553
TUCP_010909	-0.472355	-0.472355	2.32402	0.510112	-0.472355	-0.472355	-0.472355	-0.472355
TUCP_003286	-0.353553	-0.353553	2.47487	-0.353553	-0.353553	-0.353553	-0.353553	-0.353553
TUCP_012677	-0.353553	-0.353553	2.47487	-0.353553	-0.353553	-0.353553	-0.353553	-0.353553
TUCP_000871	-0.353553	-0.353553	2.47487	-0.353553	-0.353553	-0.353553	-0.353553	-0.353553
TUCP_009056	-0.353553	-0.353553	2.47487	-0.353553	-0.353553	-0.353553	-0.353553	-0.353553
TUCP_010216	-0.353553	-0.353553	2.47487	-0.353553	-0.353553	-0.353553	-0.353553	-0.353553
TUCP_006025	-0.353553	-0.353553	2.47487	-0.353553	-0.353553	-0.353553	-0.353553	-0.353553
TUCP_013086	-0.470483	-0.470483	2.33001	0.492894	-0.470483	-0.470483	-0.470483	-0.470483
TUCP_004659	-0.353553	-0.353553	2.47487	-0.353553	-0.353553	-0.353553	-0.353553	-0.353553
TUCP_003742	-0.353553	-0.353553	2.47487	-0.353553	-0.353553	-0.353553	-0.353553	-0.353553
TUCP_004141	-0.430089	-0.430089	2.42176	0.158774	-0.430089	-0.430089	-0.430089	-0.430089
TUCP_008477	-0.353553	-0.353553	2.47487	-0.353553	-0.353553	-0.353553	-0.353553	-0.353553
TUCP_010582	-0.353553	-0.353553	2.47487	-0.353553	-0.353553	-0.353553	-0.353553	-0.353553
TUCP_002861	-0.353553	-0.353553	2.47487	-0.353553	-0.353553	-0.353553	-0.353553	-0.353553
TUCP_011238	-0.454946	-0.454946	2.37295	0.356723	-0.454946	-0.454946	-0.454946	-0.454946
TUCP_000154	-0.353553	-0.353553	2.47487	-0.353553	-0.353553	-0.353553	-0.353553	-0.353553
TUCP_007766	-0.353553	-0.353553	2.47487	-0.353553	-0.353553	-0.353553	-0.353553	-0.353553
TUCP_013036	-0.353553	-0.353553	2.47487	-0.353553	-0.353553	-0.353553	-0.353553	-0.353553
TUCP_000900	-0.379543	-0.379543	2.46956	-0.192301	-0.379543	-0.379543	-0.379543	-0.379543
TUCP_009020	-0.353553	-0.353553	2.47487	-0.353553	-0.353553	-0.353553	-0.353553	-0.353553
TUCP_008939	-0.353553	-0.353553	2.47487	-0.353553	-0.353553	-0.353553	-0.353553	-0.353553
TUCP_007202	-0.499639	-0.499639	2.20908	0.788757	-0.499639	-0.499639	-0.499639	-0.499639
TUCP_010831	-0.453985	-0.453985	2.37525	0.348659	-0.453985	-0.453985	-0.453985	-0.453985
TUCP_009274	-0.353553	-0.353553	2.47487	-0.353553	-0.353553	-0.353553	-0.353553	-0.353553
TUCP_009278	-0.353553	-0.353553	2.47487	-0.353553	-0.353553	-0.353553	-0.353553	-0.353553
TUCP_005694	-0.353553	-0.353553	2.47487	-0.353553	-0.353553	-0.353553	-0.353553	-0.353553
TUCP_012815	-0.353553	-0.353553	2.47487	-0.353553	-0.353553	-0.353553	-0.353553	-0.353553
TUCP_001102	-0.39082	-0.39082	2.46363	-0.118711	-0.39082	-0.39082	-0.39082	-0.39082
TUCP_009636	-0.376706	-0.376706	2.47068	-0.210448	-0.376706	-0.376706	-0.376706	-0.376706
TUCP_010461	-0.353553	-0.353553	2.47487	-0.353553	-0.353553	-0.353553	-0.353553	-0.353553
TUCP_005817	-0.413329	-0.413329	2.44411	0.0358651	-0.413329	-0.413329	-0.413329	-0.413329
TUCP_013219	-0.353553	-0.353553	2.47487	-0.353553	-0.353553	-0.353553	-0.353553	-0.353553
TUCP_007780	-0.353553	-0.353553	2.47487	-0.353553	-0.353553	-0.353553	-0.353553	-0.353553
TUCP_012313	-0.353553	-0.353553	2.47487	-0.353553	-0.353553	-0.353553	-0.353553	-0.353553
TUCP_008660	-0.459244	-0.459244	2.36218	0.393279	-0.459244	-0.459244	-0.459244	-0.459244
TUCP_002307	-0.353553	-0.353553	2.47487	-0.353553	-0.353553	-0.353553	-0.353553	-0.353553
TUCP_011608	-0.353553	-0.353553	2.47487	-0.353553	-0.353553	-0.353553	-0.353553	-0.353553
TUCP_000567	-0.353553	-0.353553	2.47487	-0.353553	-0.353553	-0.353553	-0.353553	-0.353553
TUCP_009199	-0.407888	-0.407888	2.44985	-0.00251754	-0.407888	-0.407888	-0.407888	-0.407888
TUCP_010760	-0.414698	-0.414698	2.44255	0.045634	-0.414698	-0.414698	-0.414698	-0.414698
TUCP_008456	-0.393379	-0.393379	2.46195	-0.101671	-0.393379	-0.393379	-0.393379	-0.393379
TUCP_002627	-0.353553	-0.353553	2.47487	-0.353553	-0.353553	-0.353553	-0.353553	-0.353553
TUCP_009172	-0.353553	-0.353553	2.47487	-0.353553	-0.353553	-0.353553	-0.353553	-0.353553
TUCP_006990	-0.353553	-0.353553	2.47487	-0.353553	-0.353553	-0.353553	-0.353553	-0.353553
TUCP_004125	-0.353553	-0.353553	2.47487	-0.353553	-0.353553	-0.353553	-0.353553	-0.353553
TUCP_010988	-0.353553	-0.353553	2.47487	-0.353553	-0.353553	-0.353553	-0.353553	-0.353553
TUCP_011638	-0.353553	-0.353553	2.47487	-0.353553	-0.353553	-0.353553	-0.353553	-0.353553
TUCP_007569	-0.353553	-0.353553	2.47487	-0.353553	-0.353553	-0.353553	-0.353553	-0.353553
TUCP_002905	-0.353553	-0.353553	2.47487	-0.353553	-0.353553	-0.353553	-0.353553	-0.353553
TUCP_006935	-0.466488	-0.466488	2.34216	0.45677	-0.466488	-0.466488	-0.466488	-0.466488
TUCP_005701	-0.353553	-0.353553	2.47487	-0.353553	-0.353553	-0.353553	-0.353553	-0.353553
TUCP_010776	-0.353553	-0.353553	2.47487	-0.353553	-0.353553	-0.353553	-0.353553	-0.353553
TUCP_007770	-0.353553	-0.353553	2.47487	-0.353553	-0.353553	-0.353553	-0.353553	-0.353553
TUCP_006021	-0.353553	-0.353553	2.47487	-0.353553	-0.353553	-0.353553	-0.353553	-0.353553
TUCP_005565	-0.419067	-0.419067	2.43728	0.0771164	-0.419067	-0.419067	-0.419067	-0.419067
TUCP_006687	-0.492721	-0.492721	2.24413	0.712192	-0.492721	-0.492721	-0.492721	-0.492721
TUCP_005987	-0.353553	-0.353553	2.47487	-0.353553	-0.353553	-0.353553	-0.353553	-0.353553
TUCP_000140	-0.353553	-0.353553	2.47487	-0.353553	-0.353553	-0.353553	-0.353553	-0.353553
TUCP_010082	-0.353553	-0.353553	2.47487	-0.353553	-0.353553	-0.353553	-0.353553	-0.353553
TUCP_009164	-0.353553	-0.353553	2.47487	-0.353553	-0.353553	-0.353553	-0.353553	-0.353553
TUCP_003338	-0.353553	-0.353553	2.47487	-0.353553	-0.353553	-0.353553	-0.353553	-0.353553
TUCP_000604	-0.353553	-0.353553	2.47487	-0.353553	-0.353553	-0.353553	-0.353553	-0.353553
TUCP_009331	-0.353553	-0.353553	2.47487	-0.353553	-0.353553	-0.353553	-0.353553	-0.353553
TUCP_010278	-0.353553	-0.353553	2.47487	-0.353553	-0.353553	-0.353553	-0.353553	-0.353553
TUCP_004878	-0.403226	-0.403226	2.45423	-0.0348704	-0.403226	-0.403226	-0.403226	-0.403226
TUCP_007236	-0.487208	-0.487208	2.2688	0.654446	-0.487208	-0.487208	-0.487208	-0.487208
TUCP_004178	-0.437016	-0.437016	2.41023	0.211862	-0.437016	-0.437016	-0.437016	-0.437016
TUCP_007821	-0.353553	-0.353553	2.47487	-0.353553	-0.353553	-0.353553	-0.353553	-0.353553
TUCP_000379	-0.353553	-0.353553	2.47487	-0.353553	-0.353553	-0.353553	-0.353553	-0.353553
TUCP_009085	-0.353553	-0.353553	2.47487	-0.353553	-0.353553	-0.353553	-0.353553	-0.353553
TUCP_001672	-0.488959	-0.488959	2.26125	0.672503	-0.488959	-0.488959	-0.488959	-0.488959
TUCP_006662	-0.353553	-0.353553	2.47487	-0.353553	-0.353553	-0.353553	-0.353553	-0.353553
TUCP_009032	-0.353553	-0.353553	2.47487	-0.353553	-0.353553	-0.353553	-0.353553	-0.353553
TUCP_007896	-0.353553	-0.353553	2.47487	-0.353553	-0.353553	-0.353553	-0.353553	-0.353553
TUCP_000909	-0.353553	-0.353553	2.47487	-0.353553	-0.353553	-0.353553	-0.353553	-0.353553
TUCP_006633	-0.353553	-0.353553	2.47487	-0.353553	-0.353553	-0.353553	-0.353553	-0.353553
TUCP_002430	-0.485934	-0.485934	2.27415	0.64146	-0.485934	-0.485934	-0.485934	-0.485934
TUCP_008287	-0.353553	-0.353553	2.47487	-0.353553	-0.353553	-0.353553	-0.353553	-0.353553
TUCP_011425	-0.477206	-0.477206	2.30757	0.555661	-0.477206	-0.477206	-0.477206	-0.477206
TUCP_002557	-0.353553	-0.353553	2.47487	-0.353553	-0.353553	-0.353553	-0.353553	-0.353553
TUCP_002025	-0.353553	-0.353553	2.47487	-0.353553	-0.353553	-0.353553	-0.353553	-0.353553
TUCP_004170	-0.353553	-0.353553	2.47487	-0.353553	-0.353553	-0.353553	-0.353553	-0.353553
TUCP_007298	-0.353553	-0.353553	2.47487	-0.353553	-0.353553	-0.353553	-0.353553	-0.353553
TUCP_007777	-0.44613	-0.44613	2.39272	0.28406	-0.44613	-0.44613	-0.44613	-0.44613
TUCP_012309	-0.353553	-0.353553	2.47487	-0.353553	-0.353553	-0.353553	-0.353553	-0.353553
TUCP_010711	-0.495815	-0.495815	2.22907	0.745818	-0.495815	-0.495815	-0.495815	-0.495815
TUCP_001218	-0.353553	-0.353553	2.47487	-0.353553	-0.353553	-0.353553	-0.353553	-0.353553
TUCP_008161	-0.353553	-0.353553	2.47487	-0.353553	-0.353553	-0.353553	-0.353553	-0.353553
TUCP_000313	-0.353553	-0.353553	2.47487	-0.353553	-0.353553	-0.353553	-0.353553	-0.353553
TUCP_007769	-0.353553	-0.353553	2.47487	-0.353553	-0.353553	-0.353553	-0.353553	-0.353553
TUCP_002408	-0.353553	-0.353553	2.47487	-0.353553	-0.353553	-0.353553	-0.353553	-0.353553
TUCP_000631	-0.353553	-0.353553	2.47487	-0.353553	-0.353553	-0.353553	-0.353553	-0.353553
TUCP_012321	-0.353553	-0.353553	2.47487	-0.353553	-0.353553	-0.353553	-0.353553	-0.353553
TUCP_007206	-0.353553	-0.353553	2.47487	-0.353553	-0.353553	-0.353553	-0.353553	-0.353553
TUCP_012134	-0.353553	-0.353553	2.47487	-0.353553	-0.353553	-0.353553	-0.353553	-0.353553
TUCP_012569	-0.353553	-0.353553	2.47487	-0.353553	-0.353553	-0.353553	-0.353553	-0.353553
TUCP_013039	-0.353553	-0.353553	2.47487	-0.353553	-0.353553	-0.353553	-0.353553	-0.353553
TUCP_000896	-0.353553	-0.353553	2.47487	-0.353553	-0.353553	-0.353553	-0.353553	-0.353553
TUCP_001929	-0.353553	-0.353553	2.47487	-0.353553	-0.353553	-0.353553	-0.353553	-0.353553
TUCP_007441	-0.353553	-0.353553	2.47487	-0.353553	-0.353553	-0.353553	-0.353553	-0.353553
TUCP_007478	-0.353553	-0.353553	2.47487	-0.353553	-0.353553	-0.353553	-0.353553	-0.353553
TUCP_012837	-0.353553	-0.353553	2.47487	-0.353553	-0.353553	-0.353553	-0.353553	-0.353553
TUCP_009747	-0.353553	-0.353553	2.47487	-0.353553	-0.353553	-0.353553	-0.353553	-0.353553
TUCP_000416	-0.353553	-0.353553	2.47487	-0.353553	-0.353553	-0.353553	-0.353553	-0.353553
TUCP_002018	-0.353553	-0.353553	2.47487	-0.353553	-0.353553	-0.353553	-0.353553	-0.353553
TUCP_005420	-0.353553	-0.353553	2.47487	-0.353553	-0.353553	-0.353553	-0.353553	-0.353553
TUCP_002820	-0.353553	-0.353553	2.47487	-0.353553	-0.353553	-0.353553	-0.353553	-0.353553
TUCP_010972	-0.353553	-0.353553	2.47487	-0.353553	-0.353553	-0.353553	-0.353553	-0.353553
TUCP_010804	-0.353553	-0.353553	2.47487	-0.353553	-0.353553	-0.353553	-0.353553	-0.353553
TUCP_001209	-0.353553	-0.353553	2.47487	-0.353553	-0.353553	-0.353553	-0.353553	-0.353553
TUCP_002224	-0.353553	-0.353553	2.47487	-0.353553	-0.353553	-0.353553	-0.353553	-0.353553
TUCP_005157	-0.353553	-0.353553	2.47487	-0.353553	-0.353553	-0.353553	-0.353553	-0.353553
TUCP_006241	-0.353553	-0.353553	2.47487	-0.353553	-0.353553	-0.353553	-0.353553	-0.353553
TUCP_005361	-0.431167	-0.431167	2.42006	0.166939	-0.431167	-0.431167	-0.431167	-0.431167
TUCP_001466	-0.353553	-0.353553	2.47487	-0.353553	-0.353553	-0.353553	-0.353553	-0.353553
TUCP_008285	-0.353553	-0.353553	2.47487	-0.353553	-0.353553	-0.353553	-0.353553	-0.353553
TUCP_012270	-0.353553	-0.353553	2.47487	-0.353553	-0.353553	-0.353553	-0.353553	-0.353553
TUCP_003025	-0.422134	-0.422134	2.43329	0.0995101	-0.422134	-0.422134	-0.422134	-0.422134
TUCP_003124	-0.353553	-0.353553	2.47487	-0.353553	-0.353553	-0.353553	-0.353553	-0.353553
TUCP_009090	-0.383274	-0.383274	2.46786	-0.168215	-0.383274	-0.383274	-0.383274	-0.383274
TUCP_009033	-0.374957	-0.374957	2.47131	-0.221564	-0.374957	-0.374957	-0.374957	-0.374957
TUCP_003595	-0.353553	-0.353553	2.47487	-0.353553	-0.353553	-0.353553	-0.353553	-0.353553
TUCP_001219	-0.388538	-0.388538	2.46502	-0.133791	-0.388538	-0.388538	-0.388538	-0.388538
TUCP_010516	-0.434543	-0.434543	2.41452	0.192743	-0.434543	-0.434543	-0.434543	-0.434543
TUCP_010304	-0.353553	-0.353553	2.47487	-0.353553	-0.353553	-0.353553	-0.353553	-0.353553
TUCP_003318	-0.353553	-0.353553	2.47487	-0.353553	-0.353553	-0.353553	-0.353553	-0.353553
TUCP_000032	-0.353553	-0.353553	2.47487	-0.353553	-0.353553	-0.353553	-0.353553	-0.353553
TUCP_005166	-0.353553	-0.353553	2.47487	-0.353553	-0.353553	-0.353553	-0.353553	-0.353553
TUCP_000267	-0.353553	-0.353553	2.47487	-0.353553	-0.353553	-0.353553	-0.353553	-0.353553
TUCP_006773	-0.353553	-0.353553	2.47487	-0.353553	-0.353553	-0.353553	-0.353553	-0.353553
TUCP_000864	-0.353554	-0.353548	2.47487	-0.353554	-0.353554	-0.353554	-0.353554	-0.353554
TUCP_008844	-0.487653	-0.467801	2.28054	0.625525	-0.487653	-0.487653	-0.487653	-0.487653
TUCP_004096	-0.355649	-0.340949	2.47484	-0.355649	-0.355649	-0.355649	-0.355649	-0.355649
TUCP_000257	-0.356342	-0.336761	2.47482	-0.356342	-0.356342	-0.356342	-0.356342	-0.356342
TUCP_003801	-0.35728	-0.331087	2.47477	-0.35728	-0.35728	-0.35728	-0.35728	-0.35728
TUCP_000048	-0.356079	-0.349926	2.47485	-0.344532	-0.356079	-0.356079	-0.356079	-0.356079
TUCP_001987	-0.522511	-0.427856	2.16433	0.876081	-0.522511	-0.522511	-0.522511	-0.522511
TUCP_007764	-0.42201	-0.322964	2.4505	-0.0174809	-0.42201	-0.42201	-0.42201	-0.42201
TUCP_007929	-0.467869	-0.295874	2.40061	0.234611	-0.467869	-0.467869	-0.467869	-0.467869
TUCP_002170	-0.576566	-0.109306	2.14778	0.844354	-0.576566	-0.576566	-0.576566	-0.576566
TUCP_010894	-0.378153	-0.291971	2.47296	-0.290222	-0.378153	-0.378153	-0.378153	-0.378153
TUCP_010288	-0.478785	-0.376464	2.35333	0.417056	-0.478785	-0.478785	-0.478785	-0.478785
TUCP_003103	-0.537286	-0.294613	2.20694	0.774103	-0.537286	-0.537286	-0.537286	-0.537286
TUCP_007419	-0.410577	0.0163637	2.4471	-0.410577	-0.410577	-0.410577	-0.410577	-0.410577
TUCP_001129	-0.435029	0.196484	2.41369	-0.435029	-0.435029	-0.435029	-0.435029	-0.435029
TUCP_005847	-0.436896	-0.284237	2.44215	0.0265625	-0.436896	-0.436896	-0.436896	-0.436896
TUCP_007222	-0.460125	-0.420614	2.37598	0.345257	-0.460125	-0.460125	-0.460125	-0.460125
TUCP_003661	-0.395849	-0.188265	2.46796	-0.300448	-0.395849	-0.395849	-0.395849	-0.395849
TUCP_008908	-0.470973	0.497383	2.32846	-0.470973	-0.470973	-0.470973	-0.470973	-0.470973
TUCP_009383	-0.509745	-0.224231	2.33671	0.436246	-0.509745	-0.509745	-0.509745	-0.509745
TUCP_010737	-0.387947	-0.137681	2.46537	-0.387947	-0.387947	-0.387947	-0.387947	-0.387947
TUCP_009091	-0.433857	-0.355735	2.43393	0.0910941	-0.433857	-0.433857	-0.433857	-0.433857
TUCP_007819	-0.420772	-0.225941	2.45906	-0.129262	-0.420772	-0.420772	-0.420772	-0.420772
TUCP_000587	-0.466701	-0.106516	2.42888	0.0111379	-0.466701	-0.466701	-0.466701	-0.466701
TUCP_010447	-0.407157	-0.217008	2.46552	-0.212725	-0.407157	-0.407157	-0.407157	-0.407157
TUCP_012928	-0.51843	1.0311	2.07947	-0.51843	-0.51843	-0.51843	-0.51843	-0.51843
TUCP_008230	-0.456179	-0.148074	2.4367	-0.00773432	-0.456179	-0.456179	-0.456179	-0.456179
TUCP_013142	-0.393036	-0.103967	2.46218	-0.393036	-0.393036	-0.393036	-0.393036	-0.393036
TUCP_000327	-0.372968	-0.234147	2.47195	-0.372968	-0.372968	-0.372968	-0.372968	-0.372968
TUCP_004628	-0.388474	-0.134217	2.46506	-0.388474	-0.388474	-0.388474	-0.388474	-0.388474
TUCP_006517	-0.498112	0.108943	2.39735	-0.0157368	-0.498112	-0.498112	-0.498112	-0.498112
TUCP_010753	-0.527354	-0.279969	2.25756	0.659174	-0.527354	-0.527354	-0.527354	-0.527354
TUCP_013108	-0.414293	-0.303305	2.45822	-0.083451	-0.414293	-0.414293	-0.414293	-0.414293
TUCP_000759	-0.461221	0.0687373	2.42802	-0.190657	-0.461221	-0.461221	-0.461221	-0.461221
TUCP_005866	-0.42382	0.111926	2.43099	-0.42382	-0.42382	-0.42382	-0.42382	-0.42382
TUCP_004165	-0.377036	-0.208339	2.47056	-0.377036	-0.377036	-0.377036	-0.377036	-0.377036
TUCP_003430	-0.473668	0.522307	2.3197	-0.473668	-0.473668	-0.473668	-0.473668	-0.473668
TUCP_008385	-0.456394	-0.081193	2.43849	-0.07533	-0.456394	-0.456394	-0.456394	-0.456394
TUCP_001090	-0.554823	-0.0954133	2.25166	0.617865	-0.554823	-0.554823	-0.554823	-0.554823
TUCP_011714	-0.561792	-0.0110626	2.26018	0.559843	-0.561792	-0.561792	-0.561792	-0.561792
TUCP_010467	-0.553984	-0.288586	2.12297	0.935533	-0.553984	-0.553984	-0.553984	-0.553984
TUCP_007147	-0.487765	-0.353677	2.34132	0.451185	-0.487765	-0.487765	-0.487765	-0.487765
TUCP_010450	-0.633196	0.336781	2.07781	0.751386	-0.633196	-0.633196	-0.633196	-0.633196
TUCP_004353	-0.425736	0.126128	2.42829	-0.425736	-0.425736	-0.425736	-0.425736	-0.425736
TUCP_011080	-0.504871	0.850332	2.17889	-0.504871	-0.504871	-0.504871	-0.504871	-0.504871
TUCP_005952	-0.589417	0.708185	2.18131	0.0575927	-0.589417	-0.589417	-0.589417	-0.589417
TUCP_009801	-0.428782	0.148913	2.42378	-0.428782	-0.428782	-0.428782	-0.428782	-0.428782
TUCP_006214	-0.571365	0.302447	2.28064	0.273742	-0.571365	-0.571365	-0.571365	-0.571365
TUCP_005266	-0.530633	0.165316	2.35526	0.13259	-0.530633	-0.530633	-0.530633	-0.530633
TUCP_005791	-0.522598	-0.136875	2.33275	0.417109	-0.522598	-0.522598	-0.522598	-0.522598
TUCP_007135	-0.474861	0.0635446	2.42003	-0.109272	-0.474861	-0.474861	-0.474861	-0.474861
TUCP_003844	-0.586651	0.334152	2.24556	0.353537	-0.586651	-0.586651	-0.586651	-0.586651
TUCP_001690	-0.463361	0.429062	2.3511	-0.463361	-0.463361	-0.463361	-0.463361	-0.463361
TUCP_004516	-0.460526	0.404339	2.35881	-0.460526	-0.460526	-0.460526	-0.460526	-0.460526
TUCP_006790	-0.438986	0.227232	2.40668	-0.438986	-0.438986	-0.438986	-0.438986	-0.438986
TUCP_009874	-0.411877	0.0255499	2.44571	-0.411877	-0.411877	-0.411877	-0.411877	-0.411877
TUCP_010446	-0.482284	0.408491	2.35503	-0.352104	-0.482284	-0.482284	-0.482284	-0.482284
TUCP_003946	-0.408834	0.00410536	2.4489	-0.408834	-0.408834	-0.408834	-0.408834	-0.408834
TUCP_012312	-0.561732	0.416886	2.28864	0.103141	-0.561732	-0.561732	-0.561732	-0.561732
TUCP_009180	-0.619382	0.168858	2.08313	0.844923	-0.619382	-0.619382	-0.619382	-0.619382
TUCP_012572	-0.415768	-0.0298598	2.45283	-0.344127	-0.415768	-0.415768	-0.415768	-0.415768
TUCP_000636	-0.50031	0.796458	2.2054	-0.50031	-0.50031	-0.50031	-0.50031	-0.50031
TUCP_006264	-0.52142	0.55612	2.29594	-0.244958	-0.52142	-0.52142	-0.52142	-0.52142
TUCP_012795	-0.416117	0.0558105	2.44089	-0.416117	-0.416117	-0.416117	-0.416117	-0.416117
TUCP_002087	-0.585516	0.712658	2.18566	0.0292627	-0.585516	-0.585516	-0.585516	-0.585516
TUCP_012331	-0.542093	0.40123	2.31725	-0.00801198	-0.542093	-0.542093	-0.542093	-0.542093
TUCP_007701	-0.503406	0.832728	2.18771	-0.503406	-0.503406	-0.503406	-0.503406	-0.503406
TUCP_008360	-0.430075	0.158664	2.42178	-0.430075	-0.430075	-0.430075	-0.430075	-0.430075
TUCP_007864	-0.505593	0.859127	2.17443	-0.505593	-0.505593	-0.505593	-0.505593	-0.505593
TUCP_005973	-0.445955	-0.181587	2.44369	-0.0323263	-0.445955	-0.445955	-0.445955	-0.445955
TUCP_002341	-0.550661	0.0422621	2.3061	0.404945	-0.550661	-0.550661	-0.550661	-0.550661
TUCP_000160	-0.431269	0.167716	2.4199	-0.431269	-0.431269	-0.431269	-0.431269	-0.431269
TUCP_012687	-0.464242	0.436823	2.34863	-0.464242	-0.464242	-0.464242	-0.464242	-0.464242
TUCP_013109	-0.609597	0.984075	2.04282	0.0210929	-0.609597	-0.609597	-0.609597	-0.609597
TUCP_000209	-0.437778	0.217798	2.40887	-0.437778	-0.437778	-0.437778	-0.437778	-0.437778
TUCP_000906	-0.509576	0.909055	2.1484	-0.509576	-0.509576	-0.509576	-0.509576	-0.509576
TUCP_012332	-0.516576	1.00403	2.09543	-0.516576	-0.516576	-0.516576	-0.516576	-0.516576
TUCP_009748	-0.461105	0.134445	2.42009	-0.249009	-0.461105	-0.461105	-0.461105	-0.461105
TUCP_000813	-0.477883	0.562137	2.30516	-0.477883	-0.477883	-0.477883	-0.477883	-0.477883
TUCP_009416	-0.497959	0.769688	2.21806	-0.497959	-0.497959	-0.497959	-0.497959	-0.497959
TUCP_002555	-0.417627	0.0677387	2.4389	-0.417798	-0.417802	-0.417802	-0.417802	-0.417802
TUCP_012731	-0.352742	-0.353689	2.47487	-0.353689	-0.353689	-0.353689	-0.353689	-0.353689
TUCP_001814	-0.466495	-0.49932	2.23845	0.72464	-0.49932	-0.49932	-0.49932	-0.49932
TUCP_002054	-0.378329	-0.368259	2.14874	0.88952	-0.572917	-0.572917	-0.572917	-0.572917
TUCP_003808	-0.470732	-0.377506	2.35231	0.420359	-0.481107	-0.481107	-0.481107	-0.481107
TUCP_000753	0.0686268	-0.543001	2.32802	0.318355	-0.543001	-0.543001	-0.543001	-0.543001
TUCP_003197	-0.352115	-0.342956	2.47456	-0.319746	-0.364936	-0.364936	-0.364936	-0.364936
TUCP_004328	-0.132374	-0.388753	2.46489	-0.388753	-0.388753	-0.388753	-0.388753	-0.388753
TUCP_000734	-0.386898	-0.12673	2.32888	0.41234	-0.556898	-0.556898	-0.556898	-0.556898
TUCP_003249	1.26219	-0.531477	1.92667	-0.531477	-0.531477	-0.531477	-0.531477	-0.531477
TUCP_010529	-0.454351	-0.488759	2.28559	0.612556	-0.488759	-0.488759	-0.488759	-0.488759
TUCP_001462	-0.422252	-0.526339	2.14876	0.905181	-0.526339	-0.526339	-0.526339	-0.526339
TUCP_007923	-0.470264	0.119944	2.38775	0.0241749	-0.5154	-0.5154	-0.5154	-0.5154
TUCP_007775	-0.327397	-0.372925	2.45595	-0.0604799	-0.423787	-0.423787	-0.423787	-0.423787
TUCP_011104	-0.505264	-0.322229	2.24529	0.695231	-0.528256	-0.528256	-0.528256	-0.528256
TUCP_004224	-0.422354	-0.362854	2.38529	0.304987	-0.476268	-0.476268	-0.476268	-0.476268
TUCP_010036	-0.481901	-0.0859035	2.13741	0.851972	-0.605395	-0.605395	-0.605395	-0.605395
TUCP_000904	-0.431909	-0.236565	2.43159	0.0698632	-0.458246	-0.458246	-0.458246	-0.458246
TUCP_008810	-0.404016	-0.117673	2.45643	-0.207582	-0.43179	-0.43179	-0.43179	-0.43179
TUCP_005384	-0.427119	-0.179585	2.4321	0.0387114	-0.466026	-0.466026	-0.466026	-0.466026
TUCP_001775	-0.278957	-0.450252	2.42863	0.10159	-0.450252	-0.450252	-0.450252	-0.450252
TUCP_008785	-0.2171	-0.408963	2.46484	-0.202923	-0.408963	-0.408963	-0.408963	-0.408963
TUCP_003047	-0.395054	-0.1966	2.25297	0.638256	-0.574894	-0.574894	-0.574894	-0.574894
TUCP_011264	-0.430182	-0.0647218	2.22704	0.653961	-0.596525	-0.596525	-0.596525	-0.596525
TUCP_000600	-0.446183	-0.469922	2.34356	0.45223	-0.469922	-0.469922	-0.469922	-0.469922
TUCP_008589	-0.370477	-0.36971	2.46855	-0.178628	-0.387433	-0.387433	-0.387433	-0.387433
TUCP_006651	-0.051792	-0.40076	2.45635	-0.40076	-0.40076	-0.40076	-0.40076	-0.40076
TUCP_000754	-0.383526	-0.472649	2.36423	0.382538	-0.472649	-0.472649	-0.472649	-0.472649
TUCP_007238	-0.26655	-0.367795	2.47332	-0.367795	-0.367795	-0.367795	-0.367795	-0.367795
TUCP_009804	-0.368216	-0.179345	2.46175	-0.205752	-0.42711	-0.42711	-0.42711	-0.42711
TUCP_012827	0.979625	-0.514851	2.10948	-0.514851	-0.514851	-0.514851	-0.514851	-0.514851
TUCP_006707	-0.337005	-0.36713	2.44661	0.00762165	-0.437523	-0.437523	-0.437523	-0.437523
TUCP_002098	1.44062	-0.537757	1.78592	-0.537757	-0.537757	-0.537757	-0.537757	-0.537757
TUCP_000724	-0.263695	-0.438758	2.30672	0.528745	-0.533253	-0.533253	-0.533253	-0.533253
TUCP_000992	-0.25833	-0.0149637	2.43909	-0.241866	-0.480983	-0.480983	-0.480983	-0.480983
TUCP_007340	-0.3018	-0.468896	2.39743	0.248849	-0.468896	-0.468896	-0.468896	-0.468896
TUCP_010891	-0.391846	-0.527553	2.17269	0.856922	-0.527553	-0.527553	-0.527553	-0.527553
TUCP_012775	-0.35557	0.221485	2.40659	-0.4545	-0.4545	-0.4545	-0.4545	-0.4545
TUCP_011206	0.131326	0.139959	2.36153	-0.526563	-0.526563	-0.526563	-0.526563	-0.526563
TUCP_008051	-0.325811	-0.0222495	2.43467	-0.141682	-0.486231	-0.486231	-0.486231	-0.486231
TUCP_005007	-0.433186	-0.285124	2.39079	0.269328	-0.485451	-0.485451	-0.485451	-0.485451
TUCP_003203	-0.264379	-0.368144	2.47324	-0.368144	-0.368144	-0.368144	-0.368144	-0.368144
TUCP_012647	-0.344308	-0.336618	2.35553	0.391024	-0.516408	-0.516408	-0.516408	-0.516408
TUCP_006652	-0.407294	-0.373199	2.36262	0.383439	-0.49139	-0.49139	-0.49139	-0.49139
TUCP_003350	-0.325291	-0.370471	2.45824	-0.0801375	-0.420585	-0.420585	-0.420585	-0.420585
TUCP_000958	0.685524	-0.490206	2.25571	-0.490206	-0.490206	-0.490206	-0.490206	-0.490206
TUCP_009457	-0.460461	-0.193361	2.38652	0.256557	-0.497314	-0.497314	-0.497314	-0.497314
TUCP_003281	-0.472283	-0.517947	2.14241	0.919603	-0.517947	-0.517947	-0.517947	-0.517947
TUCP_005353	-0.331292	-0.413178	2.45625	-0.0590707	-0.413178	-0.413178	-0.413178	-0.413178
TUCP_012495	-0.479321	-0.0626925	2.18024	0.759043	-0.599318	-0.599318	-0.599318	-0.599318
TUCP_006373	-0.255629	0.146848	2.38642	-0.0754723	-0.550542	-0.550542	-0.550542	-0.550542
TUCP_008700	-0.0719659	0.0954429	2.40883	-0.486462	-0.486462	-0.486462	-0.486462	-0.486462
TUCP_007800	-0.371006	0.412741	2.35449	-0.479245	-0.479245	-0.479245	-0.479245	-0.479245
TUCP_001996	0.436805	-0.46424	2.34864	-0.46424	-0.46424	-0.46424	-0.46424	-0.46424
TUCP_011182	0.363126	0.412873	2.2154	-0.598279	-0.598279	-0.598279	-0.598279	-0.598279
TUCP_010420	-0.510647	-0.0937368	2.21977	0.689326	-0.576177	-0.576177	-0.576177	-0.576177
TUCP_008190	-0.316864	-0.300427	2.47386	-0.371313	-0.371313	-0.371313	-0.371313	-0.371313
TUCP_002332	-0.459038	0.166	2.26076	0.443752	-0.602867	-0.602867	-0.602867	-0.602867
TUCP_003206	-0.110278	-0.0654803	2.37237	0.119525	-0.579034	-0.579034	-0.579034	-0.579034
TUCP_004164	-0.154491	0.302357	2.16616	0.484404	-0.699608	-0.699608	-0.699608	-0.699608
TUCP_000240	0.155682	-0.498645	2.39361	-0.0560709	-0.498645	-0.498645	-0.498645	-0.498645
TUCP_009783	-0.308156	0.074581	2.40372	-0.0548891	-0.528815	-0.528815	-0.528815	-0.528815
TUCP_004685	-0.410422	-0.399433	2.30138	0.564574	-0.514026	-0.514026	-0.514026	-0.514026
TUCP_005524	0.772861	-0.49824	2.21658	-0.49824	-0.49824	-0.49824	-0.49824	-0.49824
TUCP_003384	-0.234765	-0.347965	2.42828	0.0745399	-0.480023	-0.480023	-0.480023	-0.480023
TUCP_012615	-0.341717	-0.323309	2.4745	-0.338313	-0.367791	-0.367791	-0.367791	-0.367791
TUCP_010716	-0.42121	-0.516992	2.19866	0.807508	-0.516992	-0.516992	-0.516992	-0.516992
TUCP_007156	-0.101758	-0.523941	2.33897	0.382492	-0.523941	-0.523941	-0.523941	-0.523941
TUCP_002077	-0.246985	-0.219571	2.45707	-0.176865	-0.453412	-0.453412	-0.453412	-0.453412
TUCP_001566	-0.351511	-0.174357	2.24502	0.64199	-0.590287	-0.590287	-0.590287	-0.590287
TUCP_004934	-0.194525	-0.347733	2.46468	-0.236212	-0.421551	-0.421551	-0.421551	-0.421551
TUCP_003492	-0.376043	0.204061	2.36674	0.0101251	-0.551221	-0.551221	-0.551221	-0.551221
TUCP_009554	-0.419978	-0.526251	2.15168	0.89955	-0.526251	-0.526251	-0.526251	-0.526251
TUCP_001467	-0.253615	-0.477963	2.21239	0.752266	-0.558269	-0.558269	-0.558269	-0.558269
TUCP_006757	-0.335599	0.0995942	2.43171	-0.439142	-0.439142	-0.439142	-0.439142	-0.439142
TUCP_012558	-0.247519	-0.261311	2.41896	0.0990939	-0.502307	-0.502307	-0.502307	-0.502307
TUCP_011181	1.36965	-0.333577	1.83437	-0.574088	-0.574088	-0.574088	-0.574088	-0.574088
TUCP_009053	-0.421261	-0.437633	2.23972	0.717155	-0.524494	-0.524494	-0.524494	-0.524494
TUCP_008631	0.351185	-0.454287	2.37453	-0.454287	-0.454287	-0.454287	-0.454287	-0.454287
TUCP_006159	-0.105642	-0.48969	2.24479	0.635858	-0.571328	-0.571328	-0.571328	-0.571328
TUCP_009490	-0.263118	-0.283488	2.45074	-0.0720826	-0.458012	-0.458012	-0.458012	-0.458012
TUCP_007181	-0.0173073	-0.0495205	2.41987	-0.30536	-0.51192	-0.51192	-0.51192	-0.51192
TUCP_003989	0.0616883	-0.236417	2.43315	-0.451684	-0.451684	-0.451684	-0.451684	-0.451684
TUCP_005343	-0.27845	-0.420179	2.45638	-0.0770316	-0.420179	-0.420179	-0.420179	-0.420179
TUCP_009590	-0.456532	0.0419452	2.12091	0.828102	-0.633605	-0.633605	-0.633605	-0.633605
TUCP_003358	-0.34501	-0.373124	2.40322	0.2275	-0.478148	-0.478148	-0.478148	-0.478148
TUCP_009403	-0.134906	-0.20494	2.44743	-0.199679	-0.476976	-0.476976	-0.476976	-0.476976
TUCP_000264	-0.402331	-0.344163	2.30405	0.549099	-0.526665	-0.526665	-0.526665	-0.526665
TUCP_007024	0.463924	-0.110027	2.06599	0.548767	-0.742163	-0.742163	-0.742163	-0.742163
TUCP_005636	-0.00214555	-0.0350164	2.42117	-0.476802	-0.476802	-0.476802	-0.476802	-0.476802
TUCP_013018	-0.10096	-0.179774	2.44702	-0.275724	-0.472641	-0.472641	-0.472641	-0.472641
TUCP_005050	-0.190878	0.201362	2.17898	0.54854	-0.684501	-0.684501	-0.684501	-0.684501
TUCP_009919	-0.139919	-0.55948	2.21075	0.726568	-0.55948	-0.55948	-0.55948	-0.55948
TUCP_011488	-0.387174	-0.410883	2.37936	0.328592	-0.477475	-0.477475	-0.477475	-0.477475
TUCP_007816	-0.230049	-0.499256	2.35925	0.367082	-0.499256	-0.499256	-0.499256	-0.499256
TUCP_005734	-0.312154	-0.428912	2.21085	0.763847	-0.558408	-0.558408	-0.558408	-0.558408
TUCP_005801	0.970297	-0.656246	1.94128	0.369649	-0.656246	-0.656246	-0.656246	-0.656246
TUCP_009953	-0.189656	-0.288398	2.46763	-0.397914	-0.397914	-0.397914	-0.397914	-0.397914
TUCP_010007	-0.192207	-0.379557	2.46955	-0.379557	-0.379557	-0.379557	-0.379557	-0.379557
TUCP_010185	-0.0457517	-0.472957	2.42472	-0.0141833	-0.472957	-0.472957	-0.472957	-0.472957
TUCP_004679	-0.011817	-0.330247	2.30594	0.408268	-0.593035	-0.593035	-0.593035	-0.593035
TUCP_011310	-0.480212	-0.0163373	2.11348	0.869747	-0.621669	-0.621669	-0.621669	-0.621669
TUCP_010064	-0.427237	0.42881	2.15013	0.501132	-0.663209	-0.663209	-0.663209	-0.663209
TUCP_013031	-0.236693	0.623797	2.08297	0.39854	-0.717154	-0.717154	-0.717154	-0.717154
TUCP_002347	-0.227463	-0.563016	2.12741	0.915134	-0.563016	-0.563016	-0.563016	-0.563016
TUCP_003426	0.0143341	0.04321	2.37787	-0.132192	-0.575805	-0.575805	-0.575805	-0.575805
TUCP_005277	-0.103567	-0.393095	2.46214	-0.393095	-0.393095	-0.393095	-0.393095	-0.393095
TUCP_005569	-0.371914	0.651414	2.15965	0.195317	-0.658616	-0.658616	-0.658616	-0.658616
TUCP_004471	-0.143056	-0.319686	2.4058	0.128586	-0.517911	-0.517911	-0.517911	-0.517911
TUCP_010930	-0.271207	-0.550681	2.15886	0.865753	-0.550681	-0.550681	-0.550681	-0.550681
TUCP_000378	-0.310159	-0.283342	2.46579	-0.190456	-0.420458	-0.420458	-0.420458	-0.420458
TUCP_000986	1.46159	-0.538249	1.76791	-0.538249	-0.538249	-0.538249	-0.538249	-0.538249
TUCP_002625	1.46744	-0.538376	1.76282	-0.538376	-0.538376	-0.538376	-0.538376	-0.538376
TUCP_008850	1.03793	-0.518886	2.07539	-0.518886	-0.518886	-0.518886	-0.518886	-0.518886
TUCP_012599	-0.313419	0.00071784	2.30444	0.400615	-0.598088	-0.598088	-0.598088	-0.598088
TUCP_004443	-0.329939	-0.465759	2.39521	0.26352	-0.465759	-0.465759	-0.465759	-0.465759
TUCP_012790	-0.455022	-0.520746	2.14545	0.913303	-0.520746	-0.520746	-0.520746	-0.520746
TUCP_007787	-0.313542	-0.418843	2.45406	-0.0463029	-0.418843	-0.418843	-0.418843	-0.418843
TUCP_011257	-0.195275	0.521952	2.22322	0.0875634	-0.659365	-0.659365	-0.659365	-0.659365
TUCP_004208	-0.289011	0.102343	2.33699	0.214739	-0.591265	-0.591265	-0.591265	-0.591265
TUCP_001463	-0.325824	-0.26129	2.43948	0.0176213	-0.467496	-0.467496	-0.467496	-0.467496
TUCP_005501	-0.147492	0.557657	2.21479	0.0291896	-0.663536	-0.663536	-0.663536	-0.663536
TUCP_003524	-0.417679	-0.367936	2.416	0.181069	-0.452863	-0.452863	-0.452863	-0.452863
TUCP_007823	-0.296819	0.752253	2.19332	-0.204586	-0.611043	-0.611043	-0.611043	-0.611043
TUCP_009404	-0.39203	-0.272167	2.1679	0.837766	-0.585366	-0.585366	-0.585366	-0.585366
TUCP_002071	-0.28228	-0.135959	2.4475	-0.140537	-0.472181	-0.472181	-0.472181	-0.472181
TUCP_009613	1.44613	-0.537892	1.78122	-0.537892	-0.537892	-0.537892	-0.537892	-0.537892
TUCP_005008	-0.379625	-0.178428	2.44564	-0.0546273	-0.458239	-0.458239	-0.458239	-0.458239
TUCP_004580	0.436106	-0.545056	2.30739	-0.0182149	-0.545056	-0.545056	-0.545056	-0.545056
TUCP_003999	-0.224653	-0.540928	2.23799	0.691302	-0.540928	-0.540928	-0.540928	-0.540928
TUCP_011265	-0.334364	-0.504425	2.30466	0.551831	-0.504425	-0.504425	-0.504425	-0.504425
TUCP_006527	0.118999	-0.441412	2.42816	-0.340096	-0.441412	-0.441412	-0.441412	-0.441412
TUCP_012363	0.0703766	0.0319399	2.38447	-0.25816	-0.557156	-0.557156	-0.557156	-0.557156
TUCP_001628	-0.440071	0.20181	2.30627	0.27422	-0.585558	-0.585558	-0.585558	-0.585558
TUCP_007688	0.446774	-0.286641	2.28066	0.0219789	-0.615694	-0.615694	-0.615694	-0.615694
TUCP_007953	-0.22213	0.297355	2.22538	0.365167	-0.666443	-0.666443	-0.666443	-0.666443
TUCP_011133	0.0397393	-0.413873	2.4435	-0.413873	-0.413873	-0.413873	-0.413873	-0.413873
TUCP_009852	0.0772453	-0.419084	2.43726	-0.419084	-0.419084	-0.419084	-0.419084	-0.419084
TUCP_011100	-0.289002	-0.184143	2.44516	-0.0769279	-0.473772	-0.473772	-0.473772	-0.473772
TUCP_003875	-0.391494	-0.112617	2.2482	0.619186	-0.590818	-0.590818	-0.590818	-0.590818
TUCP_005462	-0.337443	0.747141	2.14517	0.0691614	-0.656007	-0.656007	-0.656007	-0.656007
TUCP_004397	0.862816	-0.505894	2.17255	-0.505894	-0.505894	-0.505894	-0.505894	-0.505894
TUCP_007258	-0.188732	0.413056	2.24774	0.150087	-0.655537	-0.655537	-0.655537	-0.655537
TUCP_010146	0.426575	-0.463078	2.35189	-0.463078	-0.463078	-0.463078	-0.463078	-0.463078
TUCP_003200	-0.213209	-0.166024	2.32007	0.407248	-0.587022	-0.587022	-0.587022	-0.587022
TUCP_010256	0.00539975	0.724417	2.1688	-0.309762	-0.647214	-0.647214	-0.647214	-0.647214
TUCP_008635	0.267134	-0.0632169	2.35803	-0.309213	-0.563185	-0.563185	-0.563185	-0.563185
TUCP_008639	-0.160461	-0.293523	2.45986	-0.240057	-0.441456	-0.441456	-0.441456	-0.441456
TUCP_000688	-0.0814287	-0.12874	2.31353	0.348512	-0.612968	-0.612968	-0.612968	-0.612968
TUCP_000341	1.06438	-0.0223331	2.00303	-0.609014	-0.609014	-0.609014	-0.609014	-0.609014
TUCP_003261	-0.219435	-0.375293	2.47119	-0.375293	-0.375293	-0.375293	-0.375293	-0.375293
TUCP_002002	-0.0160926	-0.0451623	2.39459	-0.092749	-0.560146	-0.560146	-0.560146	-0.560146
TUCP_009105	-0.404014	0.216504	2.13947	0.686846	-0.659701	-0.659701	-0.659701	-0.659701
TUCP_006813	-0.101101	-0.434106	2.13566	0.85566	-0.614029	-0.614029	-0.614029	-0.614029
TUCP_008118	0.0419177	-0.180625	2.28474	0.382948	-0.632245	-0.632245	-0.632245	-0.632245
TUCP_012412	-0.117532	-0.316577	2.46236	-0.40565	-0.40565	-0.40565	-0.40565	-0.40565
TUCP_013022	-0.376413	-0.404075	2.39905	0.252915	-0.46787	-0.46787	-0.46787	-0.46787
TUCP_004468	0.153298	-0.302351	2.28813	0.338699	-0.619444	-0.619444	-0.619444	-0.619444
TUCP_007564	-0.391479	-0.229293	2.37777	0.295429	-0.513106	-0.513106	-0.513106	-0.513106
TUCP_004734	-0.29343	-0.251329	2.45192	-0.0829224	-0.456059	-0.456059	-0.456059	-0.456059
TUCP_008746	0.0654205	-0.313353	2.19618	0.636092	-0.646085	-0.646085	-0.646085	-0.646085
TUCP_001166	0.00294273	-0.155867	2.43585	-0.456584	-0.456584	-0.456584	-0.456584	-0.456584
TUCP_007756	0.374986	-0.457104	2.36764	-0.457104	-0.457104	-0.457104	-0.457104	-0.457104
TUCP_007572	1.15175	-0.614209	1.94589	-0.0265946	-0.614209	-0.614209	-0.614209	-0.614209
TUCP_005562	0.164392	-0.048251	2.17287	0.522559	-0.702892	-0.702892	-0.702892	-0.702892
TUCP_000504	-0.222241	-0.478042	2.40065	0.211799	-0.478042	-0.478042	-0.478042	-0.478042
TUCP_012611	-0.486032	0.163558	2.30439	0.319844	-0.575439	-0.575439	-0.575439	-0.575439
TUCP_007629	-0.382567	-0.117736	2.29081	0.514048	-0.576138	-0.576138	-0.576138	-0.576138
TUCP_008782	0.271951	-0.479918	2.33667	0.0876001	-0.554077	-0.554077	-0.554077	-0.554077
TUCP_000859	-0.417929	-0.204197	2.38545	0.261442	-0.506191	-0.506191	-0.506191	-0.506191
TUCP_008792	1.44514	-0.537868	1.78207	-0.537868	-0.537868	-0.537868	-0.537868	-0.537868
TUCP_000297	-0.344943	0.633274	2.24107	-0.128489	-0.600227	-0.600227	-0.600227	-0.600227
TUCP_002322	-0.278659	-0.0948287	2.3707	0.230082	-0.556823	-0.556823	-0.556823	-0.556823
TUCP_003610	-0.387395	-0.327237	2.44132	0.0409551	-0.44191	-0.44191	-0.44191	-0.44191
TUCP_011449	-0.316923	-0.469842	2.35874	0.390408	-0.490596	-0.490596	-0.490596	-0.490596
TUCP_006518	0.372437	-0.331363	2.18253	0.449332	-0.668234	-0.668234	-0.668234	-0.668234
TUCP_011008	0.256374	-0.442677	2.39969	-0.442677	-0.442677	-0.442677	-0.442677	-0.442677
TUCP_003709	-0.0748896	-0.454718	2.29831	0.485173	-0.563469	-0.563469	-0.563469	-0.563469
TUCP_008417	0.487427	-0.469885	2.33188	-0.469885	-0.469885	-0.469885	-0.469885	-0.469885
TUCP_001837	-0.313727	0.0784616	2.27752	0.427801	-0.617515	-0.617515	-0.617515	-0.617515
TUCP_011187	-0.38511	-0.395427	2.43632	0.0800492	-0.433957	-0.433957	-0.433957	-0.433957
TUCP_006220	-0.316841	0.565877	2.09633	0.462443	-0.701952	-0.701952	-0.701952	-0.701952
TUCP_013095	-0.482376	-0.274827	2.29224	0.572141	-0.526796	-0.526796	-0.526796	-0.526796
TUCP_007127	-0.175495	-0.374743	2.24476	0.647217	-0.585435	-0.585435	-0.585435	-0.585435
TUCP_002431	-0.449538	-0.0482595	2.23482	0.631469	-0.592122	-0.592122	-0.592122	-0.592122
TUCP_002756	-0.117147	0.468714	2.22756	0.100086	-0.669803	-0.669803	-0.669803	-0.669803
TUCP_008543	-0.0180227	-0.172394	2.36545	0.150438	-0.581368	-0.581368	-0.581368	-0.581368
TUCP_009398	-0.414846	-0.382219	2.18695	0.822094	-0.552995	-0.552995	-0.552995	-0.552995
TUCP_010517	-0.358498	-0.264574	2.3319	0.448025	-0.539213	-0.539213	-0.539213	-0.539213
TUCP_000169	-0.308856	-0.546273	2.14903	0.891192	-0.546273	-0.546273	-0.546273	-0.546273
TUCP_000374	-0.25078	-0.348616	2.47153	-0.304314	-0.391955	-0.391955	-0.391955	-0.391955
TUCP_004609	-0.171841	-0.433706	2.23939	0.666661	-0.575125	-0.575125	-0.575125	-0.575125
TUCP_002079	-0.391118	0.459019	2.27962	0.0501187	-0.599409	-0.599409	-0.599409	-0.599409
TUCP_004905	-0.374266	-0.378689	2.37337	0.344338	-0.491188	-0.491188	-0.491188	-0.491188
TUCP_007828	0.0453666	-0.496513	2.40083	0.036367	-0.496513	-0.496513	-0.496513	-0.496513
TUCP_003570	0.0425754	-0.371324	2.29356	0.420826	-0.596408	-0.596408	-0.596408	-0.596408
TUCP_004987	0.156124	0.199958	2.34109	-0.539434	-0.539434	-0.539434	-0.539434	-0.539434
TUCP_001564	-0.499538	-0.259054	2.1863	0.808368	-0.559018	-0.559018	-0.559018	-0.559018
TUCP_006623	-0.190833	-0.451752	2.43784	0.0117563	-0.451752	-0.451752	-0.451752	-0.451752
TUCP_004971	-0.272367	0.301655	2.11911	0.636554	-0.696238	-0.696238	-0.696238	-0.696238
TUCP_007626	0.519506	-0.145574	2.16108	0.269339	-0.701088	-0.701088	-0.701088	-0.701088
TUCP_006918	-0.296163	0.468676	2.07317	0.603855	-0.712384	-0.712384	-0.712384	-0.712384
TUCP_001066	-0.316606	0.57498	2.12455	0.381222	-0.691036	-0.691036	-0.691036	-0.691036
TUCP_007767	-0.223607	-0.44437	2.4039	0.197694	-0.483404	-0.483404	-0.483404	-0.483404
TUCP_008620	-0.271368	-0.278929	2.20451	0.742997	-0.599302	-0.599302	-0.599302	-0.599302
TUCP_002872	-0.0927619	-0.39471	2.46102	-0.39471	-0.39471	-0.39471	-0.39471	-0.39471
TUCP_003037	-0.113718	-0.312964	2.46037	-0.324181	-0.427377	-0.427377	-0.427377	-0.427377
TUCP_001957	-0.0635325	-0.0427501	2.43161	-0.465065	-0.465065	-0.465065	-0.465065	-0.465065
TUCP_001636	0.126758	-0.425821	2.42817	-0.425821	-0.425821	-0.425821	-0.425821	-0.425821
TUCP_004466	-0.124644	-0.386681	2.22584	0.674023	-0.597134	-0.597134	-0.597134	-0.597134
TUCP_002396	0.171674	-0.333964	2.28044	0.356771	-0.61873	-0.61873	-0.61873	-0.61873
TUCP_000870	-0.265685	0.323761	2.04996	0.756008	-0.716012	-0.716012	-0.716012	-0.716012
TUCP_008784	-0.22365	0.163191	2.11637	0.719828	-0.693934	-0.693934	-0.693934	-0.693934
TUCP_005829	-0.325217	0.0152774	2.33204	0.309897	-0.582999	-0.582999	-0.582999	-0.582999
TUCP_002199	-0.236333	-0.165267	2.4631	-0.412301	-0.412301	-0.412301	-0.412301	-0.412301
TUCP_005003	-0.245746	-0.16121	2.42825	-0.00413482	-0.504289	-0.504289	-0.504289	-0.504289
TUCP_000578	-0.099513	-0.360072	2.35374	0.315591	-0.552437	-0.552437	-0.552437	-0.552437
TUCP_000965	-0.0360869	-0.103139	2.32511	0.270665	-0.614138	-0.614138	-0.614138	-0.614138
TUCP_004554	-0.233616	0.146518	2.33556	0.155606	-0.601018	-0.601018	-0.601018	-0.601018
TUCP_005696	-0.0635953	0.00995315	2.40908	-0.21403	-0.535351	-0.535351	-0.535351	-0.535351
TUCP_008621	-0.373783	-0.212229	2.34251	0.402807	-0.539826	-0.539826	-0.539826	-0.539826
TUCP_010796	-0.179991	-0.430893	2.42851	0.059339	-0.469241	-0.469241	-0.469241	-0.469241
TUCP_004623	-0.257502	-0.335158	2.47274	-0.376015	-0.376015	-0.376015	-0.376015	-0.376015
TUCP_007641	-0.327956	-0.112174	2.40623	0.110209	-0.519078	-0.519078	-0.519078	-0.519078
TUCP_008640	-0.256335	-0.0314728	2.43316	-0.156979	-0.497093	-0.497093	-0.497093	-0.497093
TUCP_002897	-0.324169	-0.360151	2.34058	0.437267	-0.523381	-0.523381	-0.523381	-0.523381
TUCP_004305	0.10178	-0.262072	2.25361	0.460334	-0.638414	-0.638414	-0.638414	-0.638414
TUCP_005729	0.316598	0.315408	2.1658	0.100165	-0.724493	-0.724493	-0.724493	-0.724493
TUCP_006916	-0.361888	0.448633	2.32126	-0.171977	-0.559006	-0.559006	-0.559006	-0.559006
TUCP_000211	-0.39407	0.635002	2.16204	0.219224	-0.65555	-0.65555	-0.65555	-0.65555
TUCP_006692	0.728739	-0.442669	2.2169	-0.210258	-0.573178	-0.573178	-0.573178	-0.573178
TUCP_010910	-0.0849989	0.104705	2.37894	-0.109049	-0.572399	-0.572399	-0.572399	-0.572399
TUCP_002825	0.0204131	0.0314234	2.28754	0.264902	-0.65107	-0.65107	-0.65107	-0.65107
TUCP_004597	-0.219898	-0.187709	2.41189	0.0855585	-0.522461	-0.522461	-0.522461	-0.522461
TUCP_001430	0.696086	-0.452904	2.14629	0.192534	-0.645503	-0.645503	-0.645503	-0.645503
TUCP_005248	-0.14478	-0.37446	2.20363	0.72723	-0.602905	-0.602905	-0.602905	-0.602905
TUCP_010670	-0.155784	-0.0753697	2.28947	0.427881	-0.621549	-0.621549	-0.621549	-0.621549
TUCP_008134	0.588776	-0.638118	2.08597	0.515839	-0.638118	-0.638118	-0.638118	-0.638118
TUCP_007604	-0.226889	-0.24496	2.12953	0.869813	-0.631873	-0.631873	-0.631873	-0.631873
TUCP_003631	0.399564	-0.191465	2.22749	0.237066	-0.668164	-0.668164	-0.668164	-0.668164
TUCP_008421	-0.214991	-0.550983	2.20109	0.768815	-0.550983	-0.550983	-0.550983	-0.550983
TUCP_003901	0.552484	-0.0202545	2.22641	-0.136607	-0.655509	-0.655509	-0.655509	-0.655509
TUCP_002538	-0.200657	-0.158977	2.23964	0.608517	-0.622131	-0.622131	-0.622131	-0.622131
TUCP_004687	0.239341	-0.439098	2.37843	-0.0967453	-0.520483	-0.520483	-0.520483	-0.520483
TUCP_010515	-0.359672	-0.259042	2.31548	0.493118	-0.547472	-0.547472	-0.547472	-0.547472
TUCP_002171	0.686326	-0.490283	2.25537	-0.490283	-0.490283	-0.490283	-0.490283	-0.490283
TUCP_004835	-0.245505	0.342495	2.36598	-0.397543	-0.516358	-0.516358	-0.516358	-0.516358
TUCP_004237	-0.182215	-0.0715795	2.34267	0.275546	-0.591106	-0.591106	-0.591106	-0.591106
TUCP_003170	-0.283297	-0.266131	2.14031	0.869019	-0.614976	-0.614976	-0.614976	-0.614976
TUCP_008149	-0.0348566	-0.153181	2.22216	0.576969	-0.652772	-0.652772	-0.652772	-0.652772
TUCP_007749	-0.0530758	-0.388455	2.25781	0.570046	-0.596581	-0.596581	-0.596581	-0.596581
TUCP_010556	-0.233583	-0.0802539	2.42687	-0.0689647	-0.511017	-0.511017	-0.511017	-0.511017
TUCP_003169	-0.263871	0.177884	2.27628	0.340547	-0.632711	-0.632711	-0.632711	-0.632711
TUCP_009047	0.44304	0.377046	2.19953	-0.603923	-0.603923	-0.603923	-0.603923	-0.603923
TUCP_012565	-0.227751	-0.143796	2.44015	-0.10739	-0.490303	-0.490303	-0.490303	-0.490303
TUCP_011400	-0.0620813	0.257049	2.36954	-0.512902	-0.512902	-0.512902	-0.512902	-0.512902
TUCP_005790	0.00285119	0.154703	2.38326	-0.445067	-0.523937	-0.523937	-0.523937	-0.523937
TUCP_012866	0.871867	-0.48903	1.93191	0.515543	-0.707572	-0.707572	-0.707572	-0.707572
TUCP_001019	0.28559	-0.44632	2.39233	-0.44632	-0.44632	-0.44632	-0.44632	-0.44632
TUCP_008035	-0.198849	-0.0153669	2.21441	0.602532	-0.650682	-0.650682	-0.650682	-0.650682
TUCP_002321	0.433314	-0.176692	2.0529	0.633487	-0.735752	-0.735752	-0.735752	-0.735752
TUCP_002917	0.043004	-0.0285674	2.33292	0.13238	-0.619935	-0.619935	-0.619935	-0.619935
TUCP_005091	-0.307599	0.0479924	2.16744	0.705568	-0.65335	-0.65335	-0.65335	-0.65335
TUCP_006165	0.0276163	-0.337373	2.40995	-0.0246656	-0.518882	-0.518882	-0.518882	-0.518882
TUCP_011485	-0.227881	0.227113	2.39743	-0.479333	-0.479333	-0.479333	-0.479333	-0.479333
TUCP_006516	0.56009	-0.0793979	2.04706	0.47898	-0.751683	-0.751683	-0.751683	-0.751683
TUCP_004464	-0.219947	-0.392247	2.20624	0.747812	-0.585463	-0.585463	-0.585463	-0.585463
TUCP_001092	0.0274957	0.239714	2.18075	0.399284	-0.71181	-0.71181	-0.71181	-0.71181
TUCP_000027	0.0260072	-0.415952	2.44555	-0.3918	-0.415952	-0.415952	-0.415952	-0.415952
TUCP_009371	0.360163	-0.341958	2.17568	0.480849	-0.668683	-0.668683	-0.668683	-0.668683
TUCP_000299	0.203884	-0.531418	2.35295	0.100262	-0.531418	-0.531418	-0.531418	-0.531418
TUCP_007518	-0.149598	0.198442	2.23153	0.401119	-0.670374	-0.670374	-0.670374	-0.670374
TUCP_006549	-0.3093	-0.113191	2.37425	0.237415	-0.547292	-0.547292	-0.547292	-0.547292
TUCP_001060	-0.0924759	-0.394752	2.46099	-0.394752	-0.394752	-0.394752	-0.394752	-0.394752
TUCP_008504	0.0310138	-0.230902	2.42395	-0.190417	-0.508411	-0.508411	-0.508411	-0.508411
TUCP_000858	-0.406506	0.0579555	2.37856	0.122886	-0.538224	-0.538224	-0.538224	-0.538224
TUCP_008395	-0.222985	-0.0246382	2.12067	0.808871	-0.670479	-0.670479	-0.670479	-0.670479
TUCP_002974	-0.43831	-0.0930843	2.27095	0.562825	-0.575595	-0.575595	-0.575595	-0.575595
TUCP_007362	0.392386	-0.128881	2.33968	-0.520637	-0.520637	-0.520637	-0.520637	-0.520637
TUCP_009062	-0.175853	-0.382095	2.46842	-0.382095	-0.382095	-0.382095	-0.382095	-0.382095
TUCP_006061	0.360823	-0.168859	2.1437	0.494021	-0.707422	-0.707422	-0.707422	-0.707422
TUCP_004565	-0.182982	0.127276	2.38021	-0.0606877	-0.565955	-0.565955	-0.565955	-0.565955
TUCP_002646	0.190006	0.0317035	2.36613	-0.376288	-0.552887	-0.552887	-0.552887	-0.552887
TUCP_000849	-0.230952	0.0392706	2.32255	0.290899	-0.605443	-0.605443	-0.605443	-0.605443
TUCP_010748	-0.311375	0.0410474	2.34047	0.259137	-0.582321	-0.582321	-0.582321	-0.582321
TUCP_007903	0.123934	0.0274149	2.3812	-0.348921	-0.545906	-0.545906	-0.545906	-0.545906
TUCP_001949	0.555538	-0.037464	2.16143	0.146583	-0.706522	-0.706522	-0.706522	-0.706522
TUCP_012614	-0.0180239	-0.197908	2.41636	-0.0898235	-0.52765	-0.52765	-0.52765	-0.52765
TUCP_005942	0.565807	0.101587	2.13219	0.106866	-0.726614	-0.726614	-0.726614	-0.726614
TUCP_000760	-0.334785	-0.0816974	2.23564	0.624623	-0.610945	-0.610945	-0.610945	-0.610945
TUCP_003763	-0.243198	-0.0449482	2.41607	-0.0297903	-0.524534	-0.524534	-0.524534	-0.524534
TUCP_000842	-0.0155676	-0.0642333	2.29808	0.320709	-0.634747	-0.634747	-0.634747	-0.634747
TUCP_006355	0.263997	-0.352767	2.33995	0.0533167	-0.576123	-0.576123	-0.576123	-0.576123
TUCP_004976	0.262869	-0.443492	2.39808	-0.443492	-0.443492	-0.443492	-0.443492	-0.443492
TUCP_001535	-0.00350046	0.492489	2.2672	-0.271337	-0.621213	-0.621213	-0.621213	-0.621213
TUCP_011514	-0.288871	0.486964	2.09346	0.540324	-0.70797	-0.70797	-0.70797	-0.70797
TUCP_002981	0.0512956	-0.328141	2.25352	0.51237	-0.62226	-0.62226	-0.62226	-0.62226
TUCP_005465	-0.165	0.252819	2.21862	0.397839	-0.676071	-0.676071	-0.676071	-0.676071
TUCP_008564	-0.286881	-0.425204	2.32465	0.483872	-0.52411	-0.52411	-0.52411	-0.52411
TUCP_003552	0.185576	0.125431	2.11873	0.526015	-0.738938	-0.738938	-0.738938	-0.738938
TUCP_008758	0.819342	0.0462276	2.12908	-0.598929	-0.598929	-0.598929	-0.598929	-0.598929
TUCP_001403	-0.0768716	-0.418308	2.2142	0.685931	-0.601237	-0.601237	-0.601237	-0.601237
TUCP_001143	0.154104	0.0629028	2.07519	0.67824	-0.742609	-0.742609	-0.742609	-0.742609
TUCP_005978	-0.100045	-0.355747	2.41833	0.0500247	-0.503141	-0.503141	-0.503141	-0.503141
TUCP_012140	0.156504	0.0745659	2.32238	-0.0437961	-0.627413	-0.627413	-0.627413	-0.627413
TUCP_008025	0.198592	-0.106676	2.19139	0.483261	-0.691641	-0.691641	-0.691641	-0.691641
TUCP_011162	0.546059	0.00802343	2.24733	-0.304666	-0.624187	-0.624187	-0.624187	-0.624187
TUCP_006262	-0.354848	-0.270628	2.26066	0.634408	-0.567399	-0.567399	-0.567399	-0.567399
TUCP_007817	0.394055	0.108781	2.1758	0.19298	-0.717904	-0.717904	-0.717904	-0.717904
TUCP_006091	0.339448	-0.131368	2.04055	0.713848	-0.740621	-0.740621	-0.740621	-0.740621
TUCP_012958	1.24524	-0.632481	1.8562	0.060958	-0.632481	-0.632481	-0.632481	-0.632481
TUCP_009814	0.132028	0.243381	2.18758	0.299336	-0.715581	-0.715581	-0.715581	-0.715581
TUCP_005293	-0.00307632	-0.352955	2.17981	0.715462	-0.634811	-0.634811	-0.634811	-0.634811
TUCP_009559	1.24654	-0.530759	1.93802	-0.530759	-0.530759	-0.530759	-0.530759	-0.530759
TUCP_004752	0.459673	-0.466812	2.3412	-0.466812	-0.466812	-0.466812	-0.466812	-0.466812
TUCP_008461	-0.235831	0.258577	2.05914	0.773788	-0.713918	-0.713918	-0.713918	-0.713918
TUCP_005865	0.301557	0.00034868	2.31635	-0.152118	-0.616534	-0.616534	-0.616534	-0.616534
TUCP_004100	0.409278	-0.215327	2.31626	-0.143352	-0.591715	-0.591715	-0.591715	-0.591715
TUCP_012708	-0.160881	-0.484116	2.40211	0.179354	-0.484116	-0.484116	-0.484116	-0.484116
TUCP_008045	0.716956	-0.22732	2.04869	0.363441	-0.725442	-0.725442	-0.725442	-0.725442
TUCP_003314	0.0416861	0.149905	2.07686	0.689386	-0.739459	-0.739459	-0.739459	-0.739459
TUCP_009858	0.1903	-0.0840236	2.26035	0.289484	-0.664028	-0.664028	-0.664028	-0.664028
TUCP_004775	-0.107335	-0.1281	2.16803	0.717917	-0.662628	-0.662628	-0.662628	-0.662628
TUCP_006609	0.0795727	0.105128	2.23203	0.332768	-0.687374	-0.687374	-0.687374	-0.687374
TUCP_002022	0.189234	0.144372	2.29554	-0.0430375	-0.646527	-0.646527	-0.646527	-0.646527
TUCP_004603	1.24622	-0.629845	1.86054	0.0424666	-0.629845	-0.629845	-0.629845	-0.629845
TUCP_010223	0.394081	-0.137555	2.3211	-0.219603	-0.589505	-0.589505	-0.589505	-0.589505
TUCP_005506	0.0378853	0.0314558	2.34909	0.0139898	-0.608105	-0.608105	-0.608105	-0.608105
TUCP_009796	0.630528	-0.125407	2.17681	0.0361028	-0.679507	-0.679507	-0.679507	-0.679507
TUCP_006084	0.782745	-0.063528	2.00772	0.286531	-0.753366	-0.753366	-0.753366	-0.753366
TUCP_008715	0.707517	0.0209036	2.09568	0.0751908	-0.724822	-0.724822	-0.724822	-0.724822
TUCP_010994	0.33439	0.156526	2.14682	0.303507	-0.735311	-0.735311	-0.735311	-0.735311
TUCP_008361	0.466881	-0.395118	2.33769	-0.481891	-0.481891	-0.481891	-0.481891	-0.481891
TUCP_010643	0.180931	0.296954	2.29771	-0.338219	-0.609345	-0.609345	-0.609345	-0.609345
TUCP_004563	0.327149	-0.550369	2.31663	0.108066	-0.550369	-0.550369	-0.550369	-0.550369
TUCP_010866	0.605536	0.155769	2.11278	0.0532975	-0.731845	-0.731845	-0.731845	-0.731845
TUCP_002294	1.11454	-0.650645	1.89218	0.246503	-0.650645	-0.650645	-0.650645	-0.650645
TUCP_005505	-0.159033	0.0189281	2.31186	0.306652	-0.619601	-0.619601	-0.619601	-0.619601
TUCP_008266	0.235513	0.183949	2.32477	-0.548846	-0.548846	-0.548846	-0.548846	-0.548846
TUCP_001781	-0.166917	-0.217464	2.3567	0.294174	-0.566624	-0.566624	-0.566624	-0.566624
TUCP_007803	0.523	-0.0999133	2.19319	0.132455	-0.687182	-0.687182	-0.687182	-0.687182
TUCP_003275	0.0105595	-0.0725492	2.29936	0.304287	-0.635413	-0.635413	-0.635413	-0.635413
TUCP_009718	0.141802	0.30815	2.1066	0.44367	-0.750055	-0.750055	-0.750055	-0.750055
TUCP_002570	0.0164632	-0.433073	2.44432	-0.295417	-0.433073	-0.433073	-0.433073	-0.433073
TUCP_002061	0.165569	-0.131474	2.21697	0.456167	-0.676807	-0.676807	-0.676807	-0.676807
TUCP_000293	-0.0843587	-0.315501	2.28777	0.492652	-0.59514	-0.59514	-0.59514	-0.59514
TUCP_000793	-0.0439666	0.0341111	2.24684	0.423361	-0.665087	-0.665087	-0.665087	-0.665087
TUCP_010181	0.67988	0.0210161	2.20257	-0.580693	-0.580693	-0.580693	-0.580693	-0.580693
TUCP_007935	-0.135088	-0.356386	2.31902	0.438926	-0.566618	-0.566618	-0.566618	-0.566618
TUCP_013159	-0.0716343	-0.0118672	2.40002	-0.103978	-0.553135	-0.553135	-0.553135	-0.553135
TUCP_003386	0.740634	0.020839	2.04786	0.175062	-0.746099	-0.746099	-0.746099	-0.746099
TUCP_011601	0.689123	-0.242163	1.996	0.526823	-0.742446	-0.742446	-0.742446	-0.742446
TUCP_009492	1.28342	-0.34418	1.90245	-0.568339	-0.568339	-0.568339	-0.568339	-0.568339
TUCP_003036	0.184202	0.131588	2.29532	-0.0188667	-0.64806	-0.64806	-0.64806	-0.64806
TUCP_001036	-0.0551274	-0.392846	2.23547	0.62486	-0.603089	-0.603089	-0.603089	-0.603089
TUCP_000775	-0.0571803	0.390022	2.2048	0.23842	-0.694015	-0.694015	-0.694015	-0.694015
TUCP_002559	0.287051	-0.397563	2.34718	-0.000319222	-0.559086	-0.559086	-0.559086	-0.559086
TUCP_010405	0.405572	-0.0914893	2.1994	0.259553	-0.693258	-0.693258	-0.693258	-0.693258
TUCP_003399	0.282691	0.0517495	2.23252	0.188275	-0.688808	-0.688808	-0.688808	-0.688808
TUCP_005615	1.51776	-0.539288	1.71797	-0.539288	-0.539288	-0.539288	-0.539288	-0.539288
TUCP_002558	0.526627	-0.474131	2.31816	-0.474131	-0.474131	-0.474131	-0.474131	-0.474131
TUCP_012337	0.378974	-0.11226	2.05319	0.65021	-0.742529	-0.742529	-0.742529	-0.742529
TUCP_003865	0.211834	-0.220305	2.06347	0.790363	-0.71134	-0.71134	-0.71134	-0.71134
TUCP_009785	0.321811	0.0530656	2.19487	0.263464	-0.708302	-0.708302	-0.708302	-0.708302
TUCP_003129	0.0156007	-0.197523	2.39111	0.020544	-0.557432	-0.557432	-0.557432	-0.557432
TUCP_001034	0.688007	-0.451183	2.08517	0.382618	-0.676154	-0.676154	-0.676154	-0.676154
TUCP_008744	-0.276967	0.34474	2.29901	0.0913946	-0.614544	-0.614544	-0.614544	-0.614544
TUCP_010390	0.726179	-0.167029	2.18479	-0.184805	-0.639784	-0.639784	-0.639784	-0.639784
TUCP_013165	0.144693	0.0821354	2.30096	0.0601055	-0.646973	-0.646973	-0.646973	-0.646973
TUCP_003899	0.226331	-0.376425	2.4	-0.283432	-0.491647	-0.491647	-0.491647	-0.491532
TUCP_007460	-0.355722	-0.355722	2.47484	-0.355722	-0.355722	-0.355722	-0.355722	-0.340508
TUCP_000085	-0.354863	-0.347637	2.47487	-0.354863	-0.354863	-0.354863	-0.354863	-0.352912
TUCP_002799	-0.356177	-0.356177	2.47482	-0.356177	-0.356177	-0.356177	-0.356177	-0.337761
TUCP_004281	-0.354021	-0.354021	2.47487	-0.354021	-0.354021	-0.354021	-0.354021	-0.350743
TUCP_009756	-0.406215	-0.154757	2.35649	0.341303	-0.535469	-0.535469	-0.535469	-0.530411
TUCP_005150	-0.356269	-0.356269	2.47482	-0.356269	-0.356269	-0.356269	-0.356269	-0.337205
TUCP_000802	0.0474529	-0.0289021	2.11186	0.715524	-0.714769	-0.714769	-0.714769	-0.701631
TUCP_009442	0.771313	-0.501807	2.21723	-0.501807	-0.501807	-0.501807	-0.501807	-0.479506
TUCP_005161	-0.429187	-0.429187	2.42731	0.130965	-0.429187	-0.429187	-0.429187	-0.412339
TUCP_011138	-0.480003	-0.480003	2.30917	0.551199	-0.480003	-0.480003	-0.480003	-0.460351
TUCP_011606	-0.0366948	-0.21708	2.40935	-0.0144114	-0.539629	-0.539629	-0.539629	-0.522272
TUCP_010176	-0.247436	0.23323	2.09197	0.73145	-0.705392	-0.705392	-0.705392	-0.693035
TUCP_010126	0.182943	-0.00454491	2.35955	-0.210467	-0.587785	-0.587785	-0.587785	-0.564131
TUCP_000704	-0.295392	0.251205	2.19616	0.50772	-0.6697	-0.6697	-0.6697	-0.650589
TUCP_000262	-0.416316	-0.416316	2.44066	-0.416316	-0.416316	-0.416316	-0.416316	0.0572368
TUCP_001572	-0.433278	0.259461	2.33792	0.0905602	-0.565138	-0.565138	-0.565138	-0.559245
TUCP_006844	0.545274	-0.32188	2.11	0.453309	-0.698296	-0.698296	-0.698296	-0.691817
TUCP_006277	-0.339073	-0.423091	2.45736	-0.072126	-0.423091	-0.423091	-0.423091	-0.353797
TUCP_007684	-0.381666	-0.381666	2.46862	-0.381666	-0.381666	-0.381666	-0.381666	-0.178623
TUCP_007675	-0.564392	-0.564392	1.75071	-0.40473	-0.564392	-0.564392	-0.564392	1.47598
TUCP_011379	-0.150026	0.528572	2.16593	0.244348	-0.712392	-0.712392	-0.712392	-0.651647
TUCP_000392	-0.425798	0.0806488	2.43646	-0.425798	-0.425798	-0.425798	-0.425798	-0.388121
TUCP_012588	-0.500112	-0.500112	2.20649	-0.500112	-0.500112	-0.500112	-0.500112	0.79418
TUCP_003454	-0.453508	-0.331474	2.32948	0.480342	-0.519901	-0.519901	-0.519901	-0.465138
TUCP_007475	0.170715	0.177708	2.33306	-0.325221	-0.602983	-0.602983	-0.602983	-0.547316
TUCP_006107	-0.228592	0.190333	2.17797	0.570734	-0.699262	-0.699262	-0.699262	-0.612655
TUCP_007314	-0.311997	-0.191539	2.46798	-0.348776	-0.41218	-0.41218	-0.41218	-0.379127
TUCP_012181	-0.387129	-0.384704	2.18283	0.827185	-0.567517	-0.567517	-0.567517	-0.535636
TUCP_003335	-0.426388	-0.426388	2.45679	-0.127786	-0.426388	-0.426388	-0.426388	-0.19706
TUCP_007300	-0.389584	0.0267764	2.43508	-0.19734	-0.471988	-0.471988	-0.471988	-0.458965
TUCP_001400	-0.501451	-0.283975	2.38502	0.284557	-0.501451	-0.501451	-0.501451	-0.379799
TUCP_008685	0.476905	-0.191423	2.30682	-0.290059	-0.596541	-0.596541	-0.596541	-0.51262
TUCP_004334	0.347336	-0.114879	2.16929	0.416883	-0.710273	-0.710273	-0.710273	-0.687812
TUCP_006057	-0.204731	-0.153406	2.45972	-0.427408	-0.427408	-0.427408	-0.427408	-0.391952
TUCP_011367	-0.450581	-0.461532	2.23664	0.726912	-0.521644	-0.521644	-0.521644	-0.486505
TUCP_010690	-0.367902	-0.367902	2.4733	-0.367902	-0.367902	-0.367902	-0.367902	-0.265882
TUCP_007464	-0.431858	-0.411148	2.42802	0.127115	-0.431858	-0.431858	-0.431858	-0.416554
TUCP_001749	-0.248332	-0.313244	2.43277	0.0466609	-0.482235	-0.482235	-0.482235	-0.471154
TUCP_009952	-0.33715	-0.398228	2.40142	0.236078	-0.483104	-0.483104	-0.483104	-0.452807
TUCP_011314	0.0952569	0.000558562	2.33444	0.0506342	-0.622387	-0.622387	-0.622387	-0.613729
TUCP_004073	-0.237363	-0.511475	2.20023	0.774599	-0.570225	-0.570225	-0.570225	-0.515317
TUCP_010033	-0.478192	-0.400752	2.3069	0.553716	-0.502339	-0.502339	-0.502339	-0.474656
TUCP_010629	-0.600463	0.527031	2.25302	0.0682014	-0.600463	-0.600463	-0.600463	-0.446398
TUCP_007025	0.146562	-0.150899	2.23326	0.429516	-0.702224	-0.702224	-0.702224	-0.55177
TUCP_007774	0.404851	-0.630756	2.18971	0.437133	-0.630756	-0.630756	-0.630756	-0.508673
TUCP_003211	-0.165765	-0.142513	2.45545	-0.40545	-0.439087	-0.439087	-0.439087	-0.424467
TUCP_010934	-0.379852	-0.299897	2.43021	0.0644123	-0.505558	-0.505558	-0.505558	-0.298201
TUCP_000711	-0.461449	-0.461449	2.42947	0.0518519	-0.461449	-0.461449	-0.461449	-0.17408
TUCP_000446	-0.333615	0.431606	2.02395	0.743041	-0.728903	-0.728903	-0.728903	-0.678269
TUCP_009206	-0.297374	-0.134399	2.45205	-0.335099	-0.491255	-0.491255	-0.491255	-0.211407
TUCP_000418	-0.519996	-0.519996	2.136	0.931228	-0.519996	-0.519996	-0.519996	-0.467252
TUCP_012797	0.189395	-0.363736	2.21836	0.518014	-0.651236	-0.651236	-0.651236	-0.608321
TUCP_003104	-0.0868007	0.0162653	2.13176	0.709904	-0.737534	-0.737534	-0.737534	-0.55853
TUCP_012642	-0.694597	0.704906	1.74435	-0.694597	-0.694597	-0.694597	-0.694597	1.02372
TUCP_009058	-0.454214	-0.454214	2.43671	0.00988905	-0.454214	-0.454214	-0.454214	-0.175525
TUCP_003572	-0.124599	-0.426385	2.4567	-0.426385	-0.426385	-0.426385	-0.426385	-0.200176
TUCP_012155	0.0185329	0.478508	2.13608	0.283363	-0.738581	-0.738581	-0.738581	-0.700744
TUCP_001037	0.475006	-0.240629	2.18691	0.29611	-0.682573	-0.682573	-0.682573	-0.669683
TUCP_006968	0.264919	-0.202211	2.36112	-0.158282	-0.588415	-0.588415	-0.588415	-0.500301
TUCP_004893	-0.152127	0.627717	2.2	-0.0403818	-0.67942	-0.67942	-0.67942	-0.596953
TUCP_001075	-0.362793	-0.362793	2.47423	-0.362793	-0.362793	-0.362793	-0.362793	-0.297467
TUCP_008691	-0.683741	-0.683741	1.35904	0.4406	-0.683741	-0.683741	-0.683741	1.61906
TUCP_012390	0.342724	-0.372884	2.21118	0.411587	-0.667192	-0.667192	-0.667192	-0.591034
TUCP_009857	-0.359487	-0.359487	2.47461	-0.359487	-0.359487	-0.359487	-0.359487	-0.317687
TUCP_010086	-0.35623	-0.386772	2.40238	0.234283	-0.481026	-0.481026	-0.481026	-0.450584
TUCP_006148	-0.200149	0.253302	2.30449	0.134534	-0.657499	-0.657499	-0.657499	-0.519684
TUCP_006721	0.169354	-0.0133199	2.16431	0.517993	-0.729023	-0.729023	-0.729023	-0.65127
TUCP_000438	-0.287383	0.066464	2.29845	0.365133	-0.63133	-0.63133	-0.63133	-0.548677
TUCP_012655	-0.178622	-0.0417181	2.35248	0.217995	-0.605493	-0.605493	-0.605493	-0.533657
TUCP_008145	-0.678437	-0.678437	1.88897	0.734617	-0.678437	-0.678437	-0.678437	0.7686
TUCP_008947	-0.386695	-0.386695	2.46607	-0.386695	-0.386695	-0.386695	-0.386695	-0.145904
TUCP_010453	-0.0236318	0.347895	2.2289	0.178608	-0.71567	-0.71567	-0.71567	-0.584765
TUCP_002198	-0.356262	-0.356262	2.47482	-0.356262	-0.356262	-0.356262	-0.356262	-0.33725
TUCP_002023	-0.0941159	0.162898	2.28332	0.232675	-0.693332	-0.693332	-0.693332	-0.504779
TUCP_002867	0.0634693	-0.205528	2.36828	0.0858731	-0.587917	-0.587917	-0.587917	-0.548341
TUCP_012791	-0.432933	-0.432933	2.45311	-0.186103	-0.432933	-0.432933	-0.432933	-0.102339
TUCP_007804	-0.214008	-0.231696	2.44611	-0.122579	-0.510765	-0.510765	-0.510765	-0.345532
TUCP_000057	-0.525777	-0.0930009	2.39603	0.149705	-0.525777	-0.525777	-0.525777	-0.349623
TUCP_003555	-0.200317	-0.384287	2.42141	0.0965361	-0.504204	-0.504204	-0.504204	-0.420726
TUCP_013185	-0.539425	-0.539425	1.70907	-0.539425	-0.539425	-0.539425	-0.539425	1.52748
TUCP_001436	-0.407641	-0.407641	2.45009	-0.407641	-0.407641	-0.407641	-0.407641	-0.00424871
TUCP_009052	-0.473095	0.0888387	2.41923	-0.473095	-0.473095	-0.473095	-0.473095	-0.142594
TUCP_004039	-0.223269	-0.0874923	2.39423	0.0999852	-0.572183	-0.572183	-0.572183	-0.466903
TUCP_002640	-0.362967	-0.362967	2.4742	-0.362967	-0.362967	-0.362967	-0.362967	-0.296403
TUCP_013064	-0.526842	-0.526842	1.99192	-0.526842	-0.526842	-0.526842	-0.526842	1.16913
TUCP_004704	-0.58134	-0.143403	2.08989	-0.58134	-0.58134	-0.58134	-0.58134	0.960206
TUCP_010963	-0.537087	0.814445	2.1893	-0.537087	-0.537087	-0.537087	-0.537087	-0.318311
TUCP_005422	-0.380268	-0.380268	2.46924	-0.380268	-0.380268	-0.380268	-0.380268	-0.187637
TUCP_010102	-0.395783	-0.395783	2.46025	-0.395783	-0.395783	-0.395783	-0.395783	-0.0855463
TUCP_012919	0.264905	0.0167894	2.2273	0.235499	-0.736252	-0.736252	-0.736252	-0.535739
TUCP_007762	-0.494485	-0.494485	2.39902	-0.0619039	-0.494485	-0.494485	-0.494485	0.135309
TUCP_012955	0.572958	-0.673035	2.20036	0.0458401	-0.673035	-0.673035	-0.673035	-0.127017
TUCP_006874	-0.207493	-0.347224	2.45188	-0.451831	-0.451831	-0.451831	-0.451831	-0.0898363
TUCP_001352	-0.761965	-0.343698	1.68605	0.490564	-0.761965	-0.761965	-0.761965	1.21495
TUCP_000899	-0.182705	-0.372672	2.15719	0.728162	-0.737106	-0.737106	-0.737106	-0.118657
TUCP_011075	-0.433195	-0.568965	2.33359	0.16192	-0.568965	-0.568965	-0.568965	0.213544
TUCP_006970	0.903729	-0.678891	1.86864	-0.678891	-0.678891	-0.678891	-0.678891	0.622086
TUCP_003442	-0.531487	-0.531487	1.26241	-0.531487	-0.531487	-0.531487	-0.531487	1.92651
TUCP_007149	-0.448986	-0.448986	2.38664	-0.448986	-0.448986	-0.448986	-0.448986	0.307279
TUCP_006045	-0.13964	-0.0876599	2.2877	0.0872948	-0.756487	-0.756487	-0.756487	0.121771
TUCP_010285	-0.366072	-0.467738	2.41413	-0.359827	-0.467738	-0.467738	-0.467738	0.182724
TUCP_010523	0.575214	-0.505479	1.92916	0.634762	-0.873475	-0.873475	-0.873475	-0.0132276
TUCP_003053	-0.572758	-0.572758	2.13318	-0.155463	-0.572758	-0.572758	-0.572758	0.886072
TUCP_000857	-0.398096	-0.292015	2.35477	0.153947	-0.628037	-0.628037	-0.628037	0.0654998
TUCP_005774	-0.507017	-0.351395	2.12904	0.873284	-0.660743	-0.660743	-0.648576	-0.173844
TUCP_002441	-0.368036	-0.368036	2.47342	-0.368036	-0.368036	-0.368036	-0.363717	-0.269525
TUCP_009166	-0.290247	-0.17961	2.45352	-0.14904	-0.4612	-0.4612	-0.45102	-0.4612
TUCP_000718	-0.0516576	-0.0212051	2.32239	0.237831	-0.624532	-0.624532	-0.613763	-0.624532
TUCP_012637	-0.180315	0.487183	2.05868	0.574859	-0.735635	-0.735635	-0.734402	-0.734737
TUCP_004322	0.10502	-0.211299	2.24038	0.473798	-0.656286	-0.656286	-0.639047	-0.656286
TUCP_008063	0.830479	-0.505599	2.18879	-0.505599	-0.505599	-0.505599	-0.491273	-0.505599
TUCP_008164	-0.0536184	0.454807	2.26617	-0.103066	-0.645569	-0.645569	-0.627584	-0.645569
TUCP_009325	-0.329464	-0.0402558	2.45162	-0.316416	-0.443159	-0.443159	-0.436008	-0.443159
TUCP_008783	-0.311728	-0.303711	2.44161	0.0159903	-0.466678	-0.466678	-0.442131	-0.466678
TUCP_003920	-0.253236	0.290953	2.18829	0.478577	-0.698922	-0.698922	-0.690795	-0.615945
TUCP_010507	-0.491458	-0.458843	2.28708	0.608847	-0.491458	-0.491458	-0.486545	-0.476162
TUCP_011343	-0.513232	-0.513232	2.31043	0.535439	-0.513232	-0.513232	-0.456593	-0.336346
TUCP_009893	-0.42749	-0.42749	2.43756	0.073016	-0.42749	-0.42749	-0.37313	-0.42749
TUCP_001359	-0.513783	0.232436	2.38052	-0.0950422	-0.513783	-0.513783	-0.462785	-0.513783
TUCP_001728	-0.357019	-0.357019	2.47478	-0.357019	-0.357019	-0.357019	-0.332668	-0.357019
TUCP_001144	-0.521475	-0.521475	2.16341	0.879663	-0.521475	-0.521475	-0.480534	-0.476638
TUCP_007385	-0.388479	-0.169382	2.46779	-0.388479	-0.388479	-0.388479	-0.356011	-0.388479
TUCP_002936	-0.210264	-0.267208	2.4018	0.162759	-0.5263	-0.5263	-0.508193	-0.5263
TUCP_010967	-0.148734	-0.312546	2.27805	0.544248	-0.598881	-0.598881	-0.564372	-0.598881
TUCP_001044	-0.0547626	0.15495	2.31258	0.104498	-0.689782	-0.689782	-0.656231	-0.481469
TUCP_008838	-0.361059	-0.361059	2.47458	-0.361059	-0.361059	-0.361059	-0.352566	-0.316724
TUCP_001813	-0.101041	-0.430026	2.12851	0.868396	-0.619656	-0.619656	-0.606867	-0.619656
TUCP_004470	-0.156779	0.0837964	2.29705	0.304901	-0.635167	-0.635167	-0.623463	-0.635167
TUCP_006605	0.120024	-0.561782	2.16814	0.702669	-0.612483	-0.612483	-0.591606	-0.612483
TUCP_005925	-0.532159	-0.532159	2.22649	0.733132	-0.532159	-0.532159	-0.298826	-0.532159
TUCP_010771	-0.175388	-0.397236	2.27048	0.589243	-0.582777	-0.582777	-0.538768	-0.582777
TUCP_009614	-0.539827	-0.539827	1.67458	-0.539827	-0.539827	-0.539827	1.56438	-0.539827
TUCP_012736	-0.384612	-0.194273	2.45544	-0.121503	-0.443935	-0.443935	-0.42325	-0.443935
TUCP_004154	-0.431161	-0.435474	2.40203	0.246522	-0.451661	-0.451661	-0.437068	-0.441522
TUCP_011266	-0.3587	0.544457	2.23724	0.0769285	-0.640143	-0.640143	-0.595212	-0.624426
TUCP_005158	-0.418858	-0.418858	2.44282	-0.391865	-0.418858	-0.418858	0.0433376	-0.418858
TUCP_007824	-0.35596	-0.35596	2.47483	-0.35596	-0.35596	-0.35596	-0.33907	-0.35596
TUCP_004299	-0.235986	-0.216824	2.38014	0.228344	-0.606097	-0.606097	-0.459485	-0.483996
TUCP_004596	-0.262345	-0.40005	2.18992	0.792973	-0.585961	-0.585961	-0.562613	-0.585961
TUCP_004541	-0.429927	-0.102813	2.27335	0.559755	-0.579172	-0.579172	-0.562855	-0.579172
TUCP_002753	-0.509419	0.86386	2.17195	-0.509419	-0.509419	-0.509419	-0.488714	-0.509419
TUCP_003752	-0.0638088	-0.425173	2.36216	0.276237	-0.555732	-0.555732	-0.48222	-0.555732
TUCP_013027	-0.348754	-0.392762	2.27287	0.626987	-0.549941	-0.549941	-0.528053	-0.530409
TUCP_002758	-0.147016	0.290686	2.25796	0.233988	-0.689532	-0.689532	-0.614529	-0.642026
TUCP_006526	0.124946	-0.170049	2.30879	0.239262	-0.643615	-0.643615	-0.596995	-0.618726
TUCP_002994	-0.162132	0.173426	2.37223	-0.0993966	-0.583898	-0.583898	-0.532431	-0.583898
TUCP_001153	-0.0102392	0.379761	2.1028	0.489372	-0.751566	-0.751566	-0.707	-0.751566
TUCP_008414	0.493833	0.162606	2.11261	0.211823	-0.753356	-0.753356	-0.74182	-0.732338
TUCP_008938	-0.421405	-0.241379	2.40626	0.192372	-0.488103	-0.488103	-0.471535	-0.488103
TUCP_002523	-0.319217	0.610326	2.14235	0.288697	-0.682928	-0.682928	-0.67337	-0.682928
TUCP_008144	-0.00757109	0.273888	2.00932	0.761867	-0.770455	-0.770455	-0.750996	-0.745598
TUCP_004875	0.209159	0.0511171	2.24766	0.216001	-0.684893	-0.684893	-0.674628	-0.679518
TUCP_007074	-0.403321	-0.288652	2.2751	0.611311	-0.55541	-0.55541	-0.533497	-0.550125
TUCP_000716	0.233995	-0.139929	2.32333	0.0509863	-0.629873	-0.629873	-0.578765	-0.629873
TUCP_011102	-0.435992	-0.358457	2.40265	0.237437	-0.472245	-0.472245	-0.438867	-0.462278
TUCP_002639	-0.503308	-0.13795	2.43462	-0.503308	-0.503308	-0.503308	-0.149753	-0.133688
TUCP_006513	-0.0211268	-0.246578	2.31132	0.371421	-0.615107	-0.615107	-0.589926	-0.594891
TUCP_001842	-0.369619	-0.28368	2.47376	-0.369619	-0.369619	-0.369619	-0.341981	-0.369619
TUCP_003441	-0.0809867	-0.168036	2.18956	0.676895	-0.658196	-0.658196	-0.645361	-0.655678
TUCP_002231	0.0998288	-0.0139977	2.31687	0.130886	-0.635118	-0.635118	-0.628236	-0.635118
TUCP_012330	-0.276659	0.677013	2.23471	-0.270346	-0.595239	-0.595239	-0.58153	-0.592708
TUCP_008764	-0.15474	0.0336306	2.17303	0.64551	-0.73252	-0.73252	-0.658655	-0.573737
TUCP_009974	-0.459954	-0.372494	2.37698	0.335041	-0.48864	-0.48864	-0.413651	-0.48864
TUCP_004691	-0.329295	-0.208129	2.40923	0.147522	-0.528523	-0.528523	-0.466216	-0.496062
TUCP_012709	-0.134681	-0.147994	2.41763	-0.0298481	-0.549171	-0.549171	-0.457589	-0.549171
TUCP_004297	-0.521281	0.148778	2.39341	-0.521281	-0.521281	-0.521281	-0.398911	-0.058153
TUCP_008275	0.697549	0.167234	2.11281	-0.706933	-0.706933	-0.706933	-0.149866	-0.706933
TUCP_006094	0.334022	-0.234809	2.02113	0.791822	-0.737819	-0.737819	-0.698711	-0.737819
TUCP_007148	-0.445509	-0.501204	2.25454	0.681385	-0.531274	-0.531274	-0.395389	-0.531274
TUCP_000417	-0.402635	-0.0384859	2.25049	0.583171	-0.605054	-0.605054	-0.577373	-0.605054
TUCP_010918	-0.0510203	-0.0318081	2.23375	0.499641	-0.670577	-0.670577	-0.638829	-0.670577
TUCP_006427	-0.487358	-0.487358	2.26817	-0.487358	-0.487358	-0.487358	0.655979	-0.487358
TUCP_007715	-0.428824	-0.323751	2.42361	0.135511	-0.46787	-0.46787	-0.402933	-0.46787
TUCP_005187	-0.453523	-0.453523	2.43819	-0.00695416	-0.453523	-0.453523	-0.163619	-0.453523
TUCP_012967	0.00354383	0.460648	2.25513	-0.12917	-0.673752	-0.673752	-0.5689	-0.673752
TUCP_004233	-0.12839	0.452349	2.04964	0.60013	-0.767503	-0.767503	-0.671221	-0.767503
TUCP_002475	-0.0992383	0.391524	2.26599	0.0281366	-0.695729	-0.695729	-0.499229	-0.695729
TUCP_001434	-0.537619	-0.537619	2.40288	-0.0550261	-0.537619	-0.537619	-0.252805	0.0554243
TUCP_002937	-0.282902	-0.227805	2.38166	0.254945	-0.541089	-0.541089	-0.505487	-0.538234
TUCP_004809	-0.389222	-0.389222	2.46461	-0.389222	-0.389222	-0.389222	-0.12928	-0.389222
TUCP_010069	-0.0757325	-0.0169154	2.21998	0.537427	-0.685589	-0.685589	-0.653805	-0.639776
TUCP_007687	-0.428213	-0.3475	2.41534	0.179797	-0.468122	-0.468122	-0.415057	-0.468122
TUCP_013205	-0.469677	0.0916975	2.36486	0.12715	-0.589747	-0.589747	-0.344784	-0.589747
TUCP_003357	-0.199368	-0.300783	2.34685	0.354157	-0.596478	-0.596478	-0.411425	-0.596478
TUCP_012278	-0.0316399	0.0395585	2.06914	0.801009	-0.739914	-0.739914	-0.667726	-0.730518
TUCP_002267	0.0364215	-0.259712	2.31921	0.314981	-0.606274	-0.606274	-0.592081	-0.606274
TUCP_008946	0.246988	0.0288306	2.19315	0.356045	-0.745109	-0.745109	-0.655169	-0.679623
TUCP_004139	-0.229391	-0.00927149	2.40312	-0.000127399	-0.551305	-0.551305	-0.51041	-0.551305
TUCP_010191	-0.744863	0.799366	1.90947	0.61439	-0.744863	-0.744863	-0.343774	-0.744863
TUCP_002491	-0.551219	-0.551219	2.12431	0.935771	-0.551219	-0.551219	-0.30399	-0.551219
TUCP_006932	-0.520854	-0.520854	1.06805	-0.520854	-0.520854	-0.520854	2.05707	-0.520854
TUCP_009833	-0.554196	-0.554196	2.1983	0.77	-0.554196	-0.554196	-0.197315	-0.554196
TUCP_000237	-0.110224	-0.117238	2.41911	-0.103454	-0.56407	-0.56407	-0.395979	-0.56407
TUCP_011390	-0.410408	-0.410408	2.46344	-0.410408	-0.410408	-0.410408	-0.25405	-0.157348
TUCP_012729	-0.500972	0.417188	2.34612	-0.500972	-0.500972	-0.500972	-0.25845	-0.500972
TUCP_009327	-0.403502	-0.308237	2.46957	-0.324542	-0.403502	-0.403502	-0.222781	-0.403502
TUCP_008933	-0.540126	-0.0772229	2.39671	0.107879	-0.540126	-0.540126	-0.266865	-0.540126
TUCP_007070	-0.551379	0.191542	2.27372	0.394489	-0.589023	-0.589023	-0.541307	-0.589023
TUCP_007045	-0.368659	-0.368594	2.47312	-0.368659	-0.368659	-0.368659	-0.261235	-0.368659
TUCP_000623	-0.538216	-0.538216	1.46013	-0.538216	-0.538216	-0.538216	1.76917	-0.538216
TUCP_010396	-0.404476	-0.198078	2.34985	0.379673	-0.536341	-0.536341	-0.51975	-0.534543
TUCP_000309	-0.422189	-0.422189	2.45907	-0.422189	-0.422189	-0.422189	-0.198378	-0.149744
TUCP_008346	0.817339	0.198132	2.08293	-0.521725	-0.6871	-0.6871	-0.515372	-0.6871
TUCP_000937	0.254427	-0.0629971	2.32707	-0.614935	-0.614935	-0.614935	-0.0587639	-0.614935
TUCP_005070	-0.0131338	-0.253854	2.35136	0.237108	-0.603861	-0.603861	-0.537524	-0.576235
TUCP_012645	0.663184	-0.584125	2.20254	-0.584125	-0.584125	-0.584125	0.0549057	-0.584125
TUCP_003866	-0.367138	-0.533774	2.38758	0.153358	-0.533774	-0.533774	-0.0387052	-0.533774
TUCP_010555	0.130713	-0.4354	2.42726	-0.425359	-0.4354	-0.4354	-0.40392	-0.422499
TUCP_001074	-0.429642	-0.429642	2.42246	-0.429642	-0.429642	-0.429642	0.155392	-0.429642
TUCP_011439	-0.493263	-0.139269	2.31981	0.455444	-0.542495	-0.542495	-0.515233	-0.542495
TUCP_009346	-0.447917	0.722428	2.16335	-0.630529	-0.630529	-0.630529	0.084251	-0.630529
TUCP_000744	0.118672	-0.287948	2.12759	0.741829	-0.701365	-0.701365	-0.66603	-0.63138
TUCP_011611	-0.170949	-0.375573	2.30427	0.468344	-0.628314	-0.628314	-0.341148	-0.628314
TUCP_002939	-0.726812	-0.726812	2.11571	0.572426	-0.726812	-0.726812	-0.0623303	0.281445
TUCP_002955	-0.157684	0.487827	2.12236	0.408408	-0.755781	-0.755781	-0.593571	-0.755781
TUCP_000064	-0.543165	0.936761	2.12743	-0.543165	-0.543165	-0.543165	-0.34837	-0.543165
TUCP_012975	-0.668792	-0.668792	1.6771	0.303468	-0.668792	-0.668792	1.36339	-0.668792
TUCP_010916	-0.529011	-0.529011	2.24551	0.688956	-0.529011	-0.529011	-0.289411	-0.529011
TUCP_007785	-0.162794	-0.317628	2.38411	0.221202	-0.566896	-0.566896	-0.441632	-0.549469
TUCP_006040	-0.04098	-0.219922	2.22521	0.594336	-0.666308	-0.666308	-0.559717	-0.666308
TUCP_000102	-0.578471	-0.0933324	2.24164	0.639057	-0.578471	-0.578471	-0.545637	-0.506314
TUCP_000393	-0.440211	-0.440211	2.44865	-0.440211	-0.440211	-0.440211	-0.0760639	-0.171526
TUCP_006602	0.0874773	0.165563	2.33957	-0.195871	-0.653174	-0.653174	-0.494179	-0.596218
TUCP_002227	-0.653831	-0.653831	2.12789	0.597698	-0.653831	-0.653831	0.391396	-0.501662
TUCP_011185	-0.466213	-0.466213	2.42956	-0.102131	-0.466213	-0.466213	0.00363174	-0.466213
TUCP_012691	-0.47383	-0.47383	2.31917	-0.47383	-0.47383	-0.47383	0.52381	-0.47383
TUCP_000036	-0.37783	-0.37783	2.47025	-0.37783	-0.37783	-0.37783	-0.203272	-0.37783
TUCP_011438	-0.384584	-0.352522	2.41693	0.171253	-0.468083	-0.468083	-0.446827	-0.468083
TUCP_002416	-0.487748	-0.0937082	2.37024	0.2707	-0.531232	-0.531232	-0.482043	-0.51498
TUCP_002522	-0.1691	0.193412	2.3713	-0.171462	-0.61714	-0.61714	-0.372733	-0.61714
TUCP_009328	-0.477131	-0.477131	2.30784	-0.477131	-0.477131	-0.477131	0.55495	-0.477131
TUCP_010222	-0.560069	-0.537084	2.33689	0.369018	-0.560069	-0.560069	-0.080117	-0.408498
TUCP_009307	-0.232408	0.739427	2.21054	-0.492226	-0.608325	-0.608325	-0.400356	-0.608325
TUCP_002508	-0.394697	-0.394697	2.46103	-0.394697	-0.394697	-0.394697	-0.0928455	-0.394697
TUCP_005076	-0.531226	-0.531226	1.9307	-0.531226	-0.531226	-0.531226	1.25665	-0.531226
TUCP_002308	-0.245232	-0.221559	2.39954	-0.525453	-0.525453	-0.525453	0.169064	-0.525453
TUCP_012527	-0.888817	0.538104	2.05859	0.26678	-0.888817	-0.888817	-0.0208277	-0.176197
TUCP_000100	-0.476658	-0.476658	2.4091	0.19787	-0.476658	-0.476658	-0.311074	-0.389259
TUCP_007345	-0.354105	-0.354105	2.47487	-0.354105	-0.354105	-0.350242	-0.354105	-0.354105
TUCP_005078	-0.435033	-0.435033	2.4145	-0.435033	-0.435033	-0.432149	0.192818	-0.435033
TUCP_009746	-0.341715	-0.422936	2.30747	0.541304	-0.537955	-0.536456	-0.504623	-0.505088
TUCP_002369	-0.357427	-0.357427	2.47479	-0.333775	-0.357427	-0.353879	-0.357427	-0.357427
TUCP_003167	-0.202887	-0.285892	2.28286	0.544542	-0.601131	-0.596933	-0.59291	-0.547644
TUCP_002798	-0.425228	-0.425228	2.45912	-0.173794	-0.425228	-0.411576	-0.425228	-0.172836
TUCP_004927	-0.29938	-0.211088	2.15324	0.833031	-0.64412	-0.636801	-0.573217	-0.621661
TUCP_001415	-0.337824	0.656787	2.24259	-0.213203	-0.599551	-0.597956	-0.558252	-0.592595
TUCP_002617	-0.163881	-0.32976	2.33613	0.392393	-0.585208	-0.558942	-0.585208	-0.505528
TUCP_001862	0.0230329	0.0267301	2.38096	-0.142073	-0.578696	-0.575081	-0.569648	-0.565227
TUCP_001200	-0.412503	0.015189	2.44725	-0.412503	-0.412503	-0.399926	-0.412503	-0.412503
TUCP_006265	-0.369964	-0.147846	2.1865	0.763001	-0.611117	-0.606808	-0.602647	-0.611117
TUCP_005523	-0.34935	-0.111987	2.45565	-0.461663	-0.461663	-0.375858	-0.461663	-0.233472
TUCP_001580	-0.389957	0.320582	2.20246	0.460724	-0.651279	-0.639974	-0.651279	-0.651279
TUCP_002070	-0.247188	-0.32493	2.41433	0.141913	-0.497502	-0.491614	-0.497502	-0.497502
TUCP_004627	-0.405352	-0.359201	2.45132	-0.0187348	-0.433672	-0.418396	-0.382292	-0.433672
TUCP_005320	-0.409945	-0.129535	2.46244	-0.286596	-0.409945	-0.406527	-0.409945	-0.409945
TUCP_005890	0.0977162	0.480952	2.19598	-0.0318979	-0.84379	-0.753375	-0.578245	-0.56734
TUCP_008721	-0.230634	-0.27411	2.4549	-0.130243	-0.458308	-0.444991	-0.458308	-0.458308
TUCP_005331	-0.394191	-0.388132	2.3523	0.416472	-0.510151	-0.483332	-0.510151	-0.48281
TUCP_007176	-0.38038	-0.38038	2.47187	-0.38038	-0.38038	-0.32967	-0.38038	-0.240295
TUCP_008342	-0.345442	-0.358893	2.16724	0.847695	-0.589329	-0.542613	-0.589329	-0.589329
TUCP_007388	-0.487815	0.577578	2.29896	-0.487815	-0.487815	-0.437463	-0.487815	-0.487815
TUCP_012201	-0.120871	-0.233225	2.33812	0.339002	-0.584316	-0.57008	-0.584316	-0.584316
TUCP_005060	0.534026	-0.247413	2.06528	0.542265	-0.726717	-0.714009	-0.726717	-0.726717
TUCP_006725	-0.0921255	0.261651	2.27644	0.170489	-0.660528	-0.656913	-0.638488	-0.660528
TUCP_013206	0.20805	0.263699	2.17145	0.258461	-0.733765	-0.71911	-0.733765	-0.715019
TUCP_003783	-0.384514	-0.339062	2.42726	0.119448	-0.465475	-0.445888	-0.446296	-0.465475
TUCP_000110	0.0442929	0.0849304	2.39161	-0.506609	-0.506609	-0.494393	-0.506609	-0.506609
TUCP_011347	-0.188403	-0.203691	2.29952	0.470273	-0.6116	-0.602455	-0.58309	-0.580559
TUCP_011383	-0.60964	0.905714	2.12201	-0.60964	-0.60964	-0.385552	-0.203611	-0.60964
TUCP_009790	0.166757	0.193689	2.29098	-0.0571909	-0.65378	-0.632891	-0.65378	-0.65378
TUCP_009740	-0.41635	-0.250989	2.32182	0.481649	-0.53923	-0.533316	-0.530442	-0.533145
TUCP_005888	-0.4893	-0.373536	2.30625	0.548451	-0.537694	-0.498534	-0.537694	-0.417947
TUCP_002899	-0.344215	-0.447848	2.35314	0.412181	-0.498518	-0.477709	-0.498518	-0.498518
TUCP_005548	0.0602966	0.121112	2.07012	0.70688	-0.780068	-0.730812	-0.780068	-0.667465
TUCP_000261	-0.273727	0.368622	2.22719	0.307162	-0.680082	-0.589004	-0.680082	-0.680082
TUCP_007685	-0.339345	-0.286215	2.47325	-0.329608	-0.396575	-0.394503	-0.355319	-0.371688
TUCP_006089	0.0186298	0.434181	2.07796	0.478532	-0.761721	-0.755308	-0.752304	-0.739969
TUCP_005467	0.0402245	0.0331982	2.28469	0.257749	-0.660734	-0.655764	-0.638633	-0.660734
TUCP_002752	-0.230786	-0.392166	2.45894	-0.1279	-0.435153	-0.402631	-0.435153	-0.435153
TUCP_012648	-0.416	0.0552058	2.20232	0.648703	-0.645462	-0.614492	-0.584816	-0.645462
TUCP_001337	-0.493446	-0.459741	2.39527	0.236643	-0.493446	-0.45894	-0.232891	-0.493446
TUCP_010772	-0.222531	-0.120363	2.31785	0.384609	-0.646261	-0.607813	-0.646261	-0.459231
TUCP_007850	-0.532054	-0.532054	1.91714	-0.532054	-0.532054	1.27518	-0.532054	-0.532054
TUCP_006086	-0.404703	-0.121336	2.35894	0.317083	-0.549731	-0.533625	-0.549731	-0.516898
TUCP_006586	-0.357212	-0.357212	2.47477	-0.357212	-0.357212	-0.331501	-0.357212	-0.357212
TUCP_001597	-0.591605	-0.196865	2.12502	0.908163	-0.591605	-0.469894	-0.591605	-0.591605
TUCP_011228	0.0475175	0.0739628	2.31965	0.0909678	-0.63835	-0.617047	-0.63835	-0.63835
TUCP_013092	0.534198	-0.316202	2.25165	-0.0152862	-0.686457	-0.633613	-0.447836	-0.686457
TUCP_002167	-0.208355	-0.467576	2.38827	0.254175	-0.506665	-0.446522	-0.506665	-0.506665
TUCP_010769	-0.531584	-0.740703	2.16115	0.358952	-0.740703	-0.23307	-0.740703	0.466665
TUCP_009028	-0.414568	-0.148463	2.38063	0.254557	-0.533512	-0.512905	-0.520188	-0.505552
TUCP_004501	-0.217692	0.585265	2.15783	0.231465	-0.69399	-0.676653	-0.69399	-0.692229
TUCP_006866	-0.145168	-0.0466316	2.22536	0.572024	-0.654487	-0.64534	-0.654487	-0.651269
TUCP_007302	-0.19909	0.131484	2.35659	0.0638277	-0.606344	-0.580796	-0.606344	-0.55933
TUCP_001750	-0.342152	-0.460479	2.38513	0.302263	-0.504406	-0.486827	-0.451219	-0.442314
TUCP_002863	-0.440799	0.40697	2.35084	-0.285043	-0.511837	-0.496453	-0.511837	-0.511837
TUCP_005178	-0.483638	-0.439278	2.24824	0.701082	-0.514736	-0.488839	-0.514736	-0.508093
TUCP_010290	0.0891626	0.103537	2.30703	0.0714382	-0.657046	-0.640446	-0.616634	-0.657046
TUCP_010305	-0.151743	-0.318629	2.38816	0.20193	-0.581678	-0.567327	-0.484168	-0.486547
TUCP_007268	-0.598068	-0.280142	2.2234	0.722738	-0.598068	-0.471823	-0.598068	-0.399972
TUCP_007698	-0.245999	-0.253959	2.44829	-0.0780457	-0.472199	-0.453694	-0.472199	-0.472199
TUCP_006500	-0.128399	0.233541	2.24666	0.317087	-0.67124	-0.65517	-0.67124	-0.67124
TUCP_006139	-0.551591	0.0503796	2.33247	0.315612	-0.551591	-0.518628	-0.551591	-0.525062
TUCP_002647	0.026126	0.151021	2.34509	-0.0998401	-0.610433	-0.597775	-0.610433	-0.603753
TUCP_003647	-0.052053	0.339028	2.31643	-0.450543	-0.722596	-0.450866	-0.722596	-0.256803
TUCP_012598	-0.40055	-0.125911	2.39752	0.171628	-0.526475	-0.463263	-0.526475	-0.526475
TUCP_002948	0.445193	0.152787	2.04364	0.453987	-0.784241	-0.766786	-0.776487	-0.768093
TUCP_011671	-0.605692	0.728048	2.18717	-0.017484	-0.607721	-0.559937	-0.607521	-0.516859
TUCP_005341	0.493994	-0.143398	2.30536	-0.578111	-0.578111	-0.532551	-0.505426	-0.46176
TUCP_004573	-0.313936	-0.49868	2.36389	0.370623	-0.49868	-0.425863	-0.49868	-0.49868
TUCP_010984	-0.34328	0.773069	2.12624	0.0907855	-0.67987	-0.607208	-0.67987	-0.67987
TUCP_011435	-0.157528	-0.307342	2.29392	0.504368	-0.62468	-0.590354	-0.551134	-0.567251
TUCP_007212	-0.257773	0.0710153	2.28808	0.384732	-0.623688	-0.614993	-0.623688	-0.623688
TUCP_010375	-0.364559	0.0652533	2.4387	-0.425161	-0.433943	-0.42881	-0.433943	-0.417536
TUCP_002977	-0.228389	-0.222275	2.33129	0.400336	-0.594625	-0.555113	-0.536599	-0.594625
TUCP_001513	-0.0994907	-0.532611	2.42001	0.0346393	-0.532611	-0.482268	-0.347417	-0.460249
TUCP_003691	0.317515	-0.513303	2.17384	0.552593	-0.650262	-0.57986	-0.650262	-0.650262
TUCP_003032	-0.609432	-0.609432	1.65672	-0.609432	-0.609432	-0.150823	1.54126	-0.609432
TUCP_010286	-0.314565	0.622479	2.12177	0.328741	-0.704856	-0.689343	-0.659366	-0.704856
TUCP_011679	-0.435121	-0.435121	2.42069	-0.435121	-0.435121	-0.408545	0.163467	-0.435121
TUCP_002821	-0.0879623	0.776004	2.17861	-0.576345	-0.576345	-0.561277	-0.576345	-0.576345
TUCP_002986	-0.0395238	0.348644	2.28872	-0.0396066	-0.654328	-0.619153	-0.654328	-0.630425
TUCP_010002	-0.36172	-0.36172	2.47437	-0.36172	-0.36172	-0.30405	-0.36172	-0.36172
TUCP_004300	-0.435281	-0.144665	2.33401	0.410732	-0.560738	-0.531032	-0.560738	-0.512291
TUCP_001567	0.292925	-0.0489088	2.11268	0.562649	-0.74464	-0.702927	-0.727137	-0.74464
TUCP_006821	-0.296968	0.161403	2.32598	0.203874	-0.613954	-0.606657	-0.57449	-0.599183
TUCP_007445	-0.323554	0.197663	2.36116	-0.0851663	-0.683735	-0.586424	-0.2458	-0.634138
TUCP_007035	-0.197095	-0.427915	2.20095	0.756814	-0.595713	-0.565987	-0.595713	-0.57534
TUCP_012511	-0.352442	0.0987587	2.29839	0.363376	-0.613766	-0.566789	-0.613766	-0.613766
TUCP_013093	0.514794	0.129499	2.06271	0.351722	-0.778712	-0.750935	-0.778712	-0.750366
TUCP_007983	0.0741061	-0.368153	2.11082	0.742992	-0.865687	-0.48292	-0.865687	-0.345467
TUCP_012564	0.624831	-0.0626727	2.19009	-0.0673409	-0.685459	-0.628533	-0.685459	-0.685459
TUCP_002572	-0.274619	-0.375679	2.40172	-0.102108	-0.606728	-0.512492	-0.606728	0.0766337
TUCP_009649	-0.392771	-0.328377	2.33139	0.469588	-0.537769	-0.510349	-0.508132	-0.523584
TUCP_006221	-0.314301	0.398538	2.32632	-0.115597	-0.588139	-0.556451	-0.572704	-0.577671
TUCP_000998	-0.398278	0.219959	2.25751	0.399247	-0.631006	-0.585422	-0.631006	-0.631006
TUCP_004961	-0.0662747	-0.00581264	2.37309	0.0273122	-0.623163	-0.566182	-0.623163	-0.515804
TUCP_009038	-0.878411	0.154296	2.03402	0.650187	-0.878411	-0.302548	-0.878411	0.0992788
TUCP_010864	-0.49393	-0.49393	2.29358	0.590117	-0.49393	-0.414046	-0.49393	-0.49393
TUCP_000662	-0.371067	-0.371067	2.47251	-0.371067	-0.371067	-0.246106	-0.371067	-0.371067
TUCP_000752	-0.20907	0.00926363	2.32282	0.30057	-0.643182	-0.599671	-0.591361	-0.589371
TUCP_000980	-0.357438	-0.357438	2.47476	-0.357438	-0.357438	-0.330131	-0.357438	-0.357438
TUCP_009039	-0.372588	-0.183898	2.37357	0.283339	-0.59839	-0.476588	-0.479203	-0.546246
TUCP_005386	-0.174957	-0.274114	1.33052	-0.674716	-0.674716	1.81742	-0.674716	-0.674716
TUCP_010289	0.598755	0.0985051	2.15253	-0.0233356	-0.719056	-0.696933	-0.691413	-0.719056
TUCP_000326	-0.0355087	-0.114969	2.21304	0.581287	-0.684918	-0.649099	-0.624916	-0.684918
TUCP_005972	0.905115	-0.211641	1.98869	0.23408	-0.733087	-0.716978	-0.733087	-0.733087
TUCP_003556	-0.250299	-0.118001	2.16957	0.758871	-0.65268	-0.602102	-0.65268	-0.65268
TUCP_005135	-0.250605	0.0302215	2.3773	0.099932	-0.579335	-0.56463	-0.533547	-0.579335
TUCP_005930	-0.555031	-0.325087	2.25043	0.673791	-0.555031	-0.379011	-0.555031	-0.555031
TUCP_009198	0.403757	-0.627418	2.15367	0.534747	-0.627418	-0.602046	-0.620799	-0.614487
TUCP_011437	-0.459557	-0.422442	2.33384	0.480067	-0.485094	-0.481717	-0.485094	-0.480001
TUCP_003579	1.03031	-0.5333	1.90759	0.34023	-0.722617	-0.576971	-0.722617	-0.722617
TUCP_013033	-0.397015	-0.238921	2.39901	0.215505	-0.527086	-0.443817	-0.527086	-0.480594
TUCP_013076	-0.49637	-0.49637	2.29225	0.594448	-0.49637	-0.433594	-0.49637	-0.467626
TUCP_010557	-0.158124	-0.0885836	2.30285	0.397808	-0.618411	-0.598721	-0.618411	-0.618411
TUCP_011247	-0.539834	0.649964	2.26244	-0.539834	-0.539834	-0.446056	-0.307012	-0.539834
TUCP_002001	-0.251624	0.629881	2.22072	-0.0681889	-0.654386	-0.593528	-0.654386	-0.628484
TUCP_008647	0.0598392	0.313637	2.06039	0.596928	-0.763128	-0.753571	-0.763128	-0.750962
TUCP_005202	-0.198672	-0.302667	2.4277	0.0435455	-0.508749	-0.443657	-0.508749	-0.508749
TUCP_012409	-0.366679	-0.366679	2.47356	-0.366679	-0.366679	-0.273481	-0.366679	-0.366679
TUCP_004916	-0.23186	-0.222253	2.44906	-0.112473	-0.475986	-0.454522	-0.475986	-0.475986
TUCP_005240	-0.677749	-0.677749	1.70907	-0.677749	-0.677749	0.408731	-0.677749	1.27095
TUCP_001831	-0.0643172	0.117016	2.33119	0.0949658	-0.634172	-0.576342	-0.634172	-0.634172
TUCP_003061	-0.271005	-0.123769	2.44369	-0.127315	-0.48511	-0.466271	-0.48511	-0.48511
TUCP_012920	-0.0953347	0.116216	2.3959	-0.252528	-0.558184	-0.500454	-0.558184	-0.547435
TUCP_009859	0.244698	-0.0243163	2.08538	0.643872	-0.746909	-0.708902	-0.746909	-0.746909
TUCP_007122	0.736039	-0.684114	2.11985	0.146827	-0.684114	-0.266258	-0.684114	-0.684114
TUCP_000525	-0.773689	0.350818	2.02282	0.616239	-0.773689	0.104877	-0.773689	-0.773689
TUCP_008152	-0.136424	0.122628	2.38583	-0.129577	-0.571035	-0.552315	-0.556026	-0.563084
TUCP_008886	-0.147826	-0.452321	2.44013	-0.452321	-0.452321	-0.0307013	-0.452321	-0.452321
TUCP_001152	-0.439088	0.0889291	2.43442	-0.439088	-0.439088	-0.396844	-0.370155	-0.439088
TUCP_002533	0.0268119	0.0879474	2.36762	-0.152038	-0.60336	-0.520262	-0.60336	-0.60336
TUCP_011275	0.0542234	-0.576774	1.49622	-0.737056	-0.737056	-0.388788	1.62629	-0.737056
TUCP_003364	0.196106	-0.191823	2.08044	0.757643	-0.732649	-0.667086	-0.729926	-0.712701
TUCP_007545	1.10498	-0.287611	1.91355	0.0906068	-0.794543	-0.662996	-0.794543	-0.569441
TUCP_004206	-0.364077	-0.238378	2.31881	0.367594	-0.81988	-0.445199	-0.193868	-0.625001
TUCP_001496	-0.0515993	-0.42125	2.37613	0.211265	-0.601742	-0.520949	-0.539982	-0.451873
TUCP_006817	-0.450036	0.308366	2.33762	-0.183922	-0.752855	-0.68125	-0.233322	-0.344602
TUCP_013204	0.274931	0.228792	2.1523	0.282609	-0.74576	-0.708879	-0.74576	-0.738232
TUCP_008595	0.879736	-0.128989	2.13185	-0.588269	-0.588269	-0.529524	-0.588269	-0.588269
TUCP_007519	-0.506912	0.0328991	2.38771	-0.506912	-0.506912	0.113954	-0.506912	-0.506912
TUCP_004419	-0.357101	-0.321938	2.1475	0.880528	-0.621875	-0.592479	-0.57948	-0.555154
TUCP_005857	0.0384605	0.14944	2.04577	0.749838	-0.767616	-0.696194	-0.752077	-0.767616
TUCP_005237	-0.498695	0.445652	2.32671	-0.203048	-0.564213	-0.377982	-0.564213	-0.564213
TUCP_003295	-0.0343949	-0.140441	2.11875	0.785734	-0.711111	-0.596314	-0.711111	-0.711111
TUCP_007924	-0.275307	0.0550085	2.29367	0.347826	-0.792325	-0.506629	-0.449116	-0.673131
TUCP_001012	0.196239	-0.13146	2.06985	0.755711	-0.727497	-0.707853	-0.727497	-0.727497
TUCP_008344	0.581198	0.0478939	1.92576	0.0742254	-1.20343	-7.26e-05	-1.20343	-0.222148
TUCP_006477	0.628608	-0.59112	2.01147	0.625183	-0.802044	-0.586574	-0.593016	-0.692504
TUCP_000908	-0.469571	-0.469844	2.42747	-0.469844	-0.469844	-0.0593541	-0.469844	-0.019167
TUCP_006745	-0.365139	-0.365139	2.47432	-0.365139	-0.365139	-0.30444	-0.363495	-0.345835
TUCP_006332	-0.537592	-0.537592	1.7915	-0.537592	-0.537592	1.43405	-0.537592	-0.537592
TUCP_005814	-0.555992	0.469982	2.1436	0.495243	-0.649157	-0.625501	-0.649157	-0.629014
TUCP_006133	-0.702843	0.655803	1.97945	0.494338	-0.885401	-0.0727072	-0.885401	-0.583242
TUCP_012778	-0.175282	-0.122006	2.43314	-0.115214	-0.509507	-0.492113	-0.509507	-0.509507
TUCP_012777	-0.424902	0.158245	2.40479	-0.372028	-0.57668	-0.184396	-0.475993	-0.529034
TUCP_007085	0.0760337	-0.231111	2.38299	-0.0467533	-0.622008	-0.315131	-0.622008	-0.622008
TUCP_008359	0.367039	-0.427417	2.07044	0.723283	-0.715162	-0.624326	-0.702162	-0.6917
TUCP_000757	-0.641874	-0.360322	2.16561	0.841842	-0.697676	-0.426775	-0.477827	-0.402979
TUCP_005045	-0.557785	-0.248401	2.32115	0.478943	-0.557785	-0.40686	-0.557785	-0.471472
TUCP_009733	-0.668255	0.249758	2.32489	-0.668255	-0.668255	-0.170833	0.0054038	-0.404458
TUCP_001734	-0.472111	-0.472111	2.39713	-0.472111	-0.472111	0.244989	-0.281567	-0.472111
TUCP_001427	-0.0284073	0.115046	2.27391	0.276108	-0.676818	-0.6343	-0.65598	-0.669562
TUCP_006172	0.130669	0.154478	2.2397	0.22348	-0.706513	-0.628788	-0.706513	-0.706513
TUCP_001967	-0.252707	-0.179199	2.43098	-0.00496049	-0.502838	-0.485598	-0.502838	-0.502838
TUCP_008369	-0.304175	0.42327	2.14293	0.484154	-0.760385	-0.591825	-0.667394	-0.726574
TUCP_003740	-0.0268377	0.0191398	2.33995	0.108853	-0.726994	-0.593152	-0.521461	-0.599502
TUCP_005044	-0.271704	-0.440428	2.1822	0.473587	-0.910673	-0.260883	-0.910673	0.138574
TUCP_003174	-0.317391	0.540726	2.06011	-0.713593	-0.713593	0.570922	-0.713593	-0.713593
TUCP_000308	-0.668687	-0.668687	2.1265	0.796977	-0.668687	-0.0163455	-0.232379	-0.668687
TUCP_008354	-0.301919	0.663844	2.2395	-0.337394	-0.635244	-0.358295	-0.635244	-0.635244
TUCP_002792	-0.545729	-0.545729	2.42335	-0.0778821	-0.545729	-0.378017	-0.28847	-0.0417907
TUCP_006060	-0.552982	-0.538689	2.14159	0.917383	-0.552982	-0.475835	-0.51072	-0.427765
TUCP_001217	0.613096	-0.515176	2.28366	-0.487468	-0.517718	-0.393517	-0.496424	-0.486456
TUCP_004220	0.00280008	0.0262774	2.2255	0.452932	-0.703759	-0.596229	-0.703759	-0.703759
TUCP_008283	-0.264114	0.0628991	2.3822	0.0454715	-0.585554	-0.469797	-0.585554	-0.585554
TUCP_007802	-0.205373	0.626887	2.22299	-0.154176	-0.791839	-0.649338	-0.538277	-0.510873
TUCP_010654	0.192013	-0.342981	2.22753	0.435574	-0.763462	-0.34626	-0.638948	-0.763462
TUCP_011562	-0.475332	-0.335432	2.44993	-0.141564	-0.475332	-0.411087	-0.135855	-0.475332
TUCP_011168	-0.469549	0.14267	2.41853	-0.4696	-0.469892	-0.254465	-0.427801	-0.469892
TUCP_011319	-0.355252	0.433445	2.26402	-0.716584	-0.716584	-0.0724397	-0.716584	-0.120023
TUCP_005219	-0.311455	-0.0706108	2.39758	0.0628992	-0.593612	-0.297575	-0.593612	-0.593612
TUCP_008300	-0.308863	-0.27986	2.41566	0.130755	-0.538937	-0.385995	-0.538937	-0.493827
TUCP_003873	-0.0353694	-0.289228	2.2289	0.605154	-0.693716	-0.620282	-0.610373	-0.585089
TUCP_005808	-1.03982	0.327012	2.04279	-0.342017	-1.03982	0.209412	-0.51717	0.359625
TUCP_001610	0.415073	0.113752	2.01143	0.565914	-0.831774	-0.610845	-0.831774	-0.831774
TUCP_011202	-0.537446	-0.537446	1.42843	-0.537446	-0.537446	1.79625	-0.537446	-0.537446
TUCP_010511	-0.724194	-0.345484	2.14512	0.546729	-0.811838	0.263016	-0.811838	-0.261512
TUCP_010452	0.514349	-0.0551805	1.98539	0.637596	-0.798201	-0.687551	-0.798201	-0.798201
TUCP_002403	-0.316019	0.182053	2.30491	0.238897	-0.700192	-0.444424	-0.565032	-0.700192
TUCP_011487	0.143198	0.280346	2.1656	-0.064751	-1.2624	-0.2687	-0.651087	-0.342207
TUCP_013135	-0.133016	0.454808	2.26076	-0.202521	-0.726431	-0.200741	-0.726431	-0.726431
TUCP_013006	-0.520011	-0.119726	2.34351	-0.520011	-0.520011	0.376271	-0.520011	-0.520011
TUCP_004177	-0.343723	0.50818	2.11193	0.487688	-0.733051	-0.583975	-0.733051	-0.713993
TUCP_001444	-0.681811	-0.681811	1.30936	-0.681811	-0.681811	0.105783	1.78612	-0.474019
TUCP_007279	-0.601489	-0.601489	2.20362	-0.601489	-0.601489	0.479515	0.324308	-0.601489
TUCP_007743	-0.615694	-0.0580706	2.29111	0.385032	-0.733835	-0.275701	-0.259005	-0.733835
TUCP_006900	-0.484095	-0.0762087	2.33093	0.383849	-0.634113	-0.485408	-0.462801	-0.572154
TUCP_006933	-0.667773	-0.152838	1.27659	-0.667773	-0.667773	-0.314023	1.86136	-0.667773
TUCP_006345	-0.318739	-0.328591	2.47286	-0.296331	-0.415531	-0.348134	-0.363699	-0.401831
TUCP_012336	-0.426647	0.358387	2.07988	0.670334	-0.78488	-0.377605	-0.78488	-0.734589
TUCP_007798	-0.565945	0.712518	2.18333	0.0228507	-0.671119	-0.566417	-0.633357	-0.481863
TUCP_003629	0.11359	-0.394959	2.08844	-1.00636	-1.00636	-0.30594	0.587092	-0.0755004
TUCP_004743	-0.966879	0.63077	1.97463	0.289527	-1.15495	-0.537831	-0.246918	0.0116456
TUCP_007390	0.135516	0.0835166	2.24096	0.264986	-0.803013	-0.57604	-0.665034	-0.680893
TUCP_003908	-0.417461	-0.417461	2.43928	-0.417461	-0.417461	0.0654898	-0.417461	-0.417461
TUCP_004196	-0.516433	-0.516433	2.37505	0.149195	-0.516433	0.057919	-0.516433	-0.516433
TUCP_007100	-0.521545	-0.521545	2.05032	-0.521545	-0.521545	1.07895	-0.521545	-0.521545
TUCP_004964	-0.553627	-0.122179	2.42717	-0.0938425	-0.553627	-0.190822	-0.359444	-0.553627
TUCP_011612	-0.141954	-0.784364	2.03131	0.763299	-0.784364	0.286359	-0.784364	-0.585924
TUCP_009341	-0.35566	0.636889	2.08105	0.428724	-0.732166	-0.639604	-0.687069	-0.732166
TUCP_004232	-0.00908945	-0.92316	1.49156	0.478608	-1.12973	-0.142607	-0.97132	1.20573
TUCP_007158	0.459739	-0.840423	1.74992	-0.840423	-0.840423	-0.204653	1.1044	-0.588135
TUCP_010187	-0.427201	0.527713	2.2766	-0.118242	-0.688891	-0.489718	-0.391369	-0.688891
TUCP_001151	-0.554729	-0.389031	2.28343	-0.10494	-0.704883	0.479199	-0.704883	-0.304161
TUCP_004583	-0.402558	-0.402558	2.45496	-0.402558	-0.402558	-0.0405874	-0.401579	-0.402558
TUCP_004803	-0.394096	0.394914	2.27534	-0.688772	-0.688772	0.0771602	-0.688772	-0.287006
TUCP_004668	0.133011	-0.733729	2.10807	0.506002	-1.16344	-0.22436	-0.0441075	-0.581443
TUCP_006492	-0.982509	-0.253939	1.54291	0.266568	-0.982509	1.30237	0.0323433	-0.925226
TUCP_007219	-0.778631	-0.778631	1.33322	-0.0928974	-0.778631	0.218593	-0.778631	1.65561
TUCP_007465	-0.436112	-0.379864	2.46743	-0.294477	-0.436112	-0.198299	-0.357693	-0.364871
TUCP_007905	-0.734896	-0.14447	1.98655	-0.388922	-1.22123	0.867935	-0.305185	-0.0597795
TUCP_002509	-0.438071	-0.438071	2.40834	-0.438071	-0.438071	0.220082	-0.438071	-0.438071
TUCP_006484	-0.500378	0.940732	2.0425	-0.648221	-0.648216	-0.648221	0.110024	-0.648216
TUCP_001711	1.09805	-0.105621	1.99717	-0.628478	-0.628473	-0.533342	-0.620682	-0.578618
TUCP_003978	1.09504	-0.678241	1.88166	0.307136	-0.678233	-0.678241	-0.570873	-0.678241
TUCP_003216	-0.354741	0.737428	2.22858	-0.523817	-0.523792	-0.516025	-0.523817	-0.523817
TUCP_009088	0.134642	-0.426826	2.42663	-0.426973	-0.426495	-0.426992	-0.426992	-0.426992
TUCP_002280	-0.508144	-0.508521	2.15625	-0.508521	-0.508268	0.894251	-0.508521	-0.508521
TUCP_012557	-1.17984	-0.386283	1.6562	0.14211	-1.17674	-0.363099	0.251309	1.05634
TUCP_011166	-0.292766	-0.351595	2.4618	-0.285419	-0.5145	-0.444195	-0.392395	-0.180932
TUCP_010968	-0.0946494	-0.245495	2.13196	0.817861	-0.731201	-0.616627	-0.683771	-0.578082
TUCP_012819	0.681212	-0.0546819	1.98737	0.463853	-0.769955	-0.770571	-0.770571	-0.766657
TUCP_001277	-0.56073	0.468315	2.29184	0.00330458	-0.560305	-0.527626	-0.56073	-0.554066
TUCP_008209	0.259408	-0.133458	2.1854	0.463117	-0.693814	-0.692126	-0.694266	-0.694266
TUCP_002969	-0.220621	-0.159913	2.43671	-0.0734602	-0.494571	-0.497625	-0.492894	-0.497625
TUCP_002252	-0.478847	-0.00609897	2.4202	-0.0245728	-0.474143	-0.478847	-0.478847	-0.478847
TUCP_007477	-0.128607	0.465105	2.13636	0.390597	-0.726791	-0.696474	-0.729817	-0.710368
TUCP_008486	-0.359464	-0.359464	2.47476	-0.359464	-0.355656	-0.349786	-0.359464	-0.331459
TUCP_006587	-0.446968	-0.213745	2.33568	0.43338	-0.529712	-0.522506	-0.527617	-0.528513
TUCP_007875	-0.421894	0.233985	2.36133	-0.0437065	-0.651307	-0.379911	-0.455529	-0.642971
TUCP_000509	-0.101796	0.00513929	2.3006	-0.445949	-0.627908	-0.712853	-0.712853	0.295618
TUCP_008012	-0.383337	-0.224727	2.25743	0.634468	-0.571017	-0.572636	-0.572636	-0.567547
TUCP_008229	-0.675541	-0.373636	2.25221	-0.675541	-0.651629	-0.133559	0.575833	-0.318133
TUCP_011677	-0.139542	-0.242068	2.39931	0.110283	-0.496474	-0.568388	-0.435666	-0.62746
TUCP_009500	-0.489059	-0.489059	2.29102	-0.485276	-0.448062	-0.489059	-0.489059	0.598557
TUCP_006415	-0.449958	-0.449958	2.44227	-0.0488529	-0.143625	-0.449958	-0.449958	-0.449958
TUCP_010758	-0.453078	0.158774	2.26154	0.446004	-0.595623	-0.607386	-0.602846	-0.607386
TUCP_005101	-0.194131	0.14629	2.06702	0.811149	-0.739037	-0.636462	-0.706965	-0.747867
TUCP_002235	0.131221	-0.170238	2.37166	-0.0291372	-0.587788	-0.586046	-0.541022	-0.588654
TUCP_000593	-0.28676	-0.529878	2.31859	0.503577	-0.526767	-0.520635	-0.47587	-0.482254
TUCP_003741	-0.300118	-0.236657	2.45601	-0.122741	-0.447566	-0.450827	-0.447277	-0.450827
TUCP_008147	0.258554	0.289163	2.22153	-0.0173455	-0.747558	-0.584427	-0.657154	-0.762759
TUCP_004892	-0.114654	-0.0106982	2.36507	0.110426	-0.594499	-0.586377	-0.57758	-0.591693
TUCP_009488	-0.371932	-0.324672	2.47415	-0.371932	-0.351728	-0.371932	-0.371932	-0.310022
TUCP_001353	-0.622068	-0.419534	1.71295	-0.438187	-0.672261	-0.593942	1.50963	-0.476587
TUCP_006921	-0.348876	-0.120756	2.34405	0.355126	-0.566709	-0.558012	-0.543346	-0.561476
TUCP_002611	-0.385438	-0.267303	2.41771	0.144895	-0.49149	-0.49195	-0.441418	-0.485009
TUCP_009123	0.101025	-0.469347	2.38698	0.0451045	-0.454617	-0.536382	-0.536382	-0.536382
TUCP_008887	-0.402135	-0.402135	2.47069	-0.304141	-0.359439	-0.235348	-0.402135	-0.365354
TUCP_010395	-0.0885026	-0.226532	2.38143	0.163188	-0.562094	-0.550235	-0.548779	-0.568472
TUCP_010849	0.306303	0.201554	2.10052	0.413267	-0.756742	-0.751794	-0.755482	-0.757621
TUCP_009417	-0.311723	-0.285699	2.47242	-0.310695	-0.395453	-0.393536	-0.391631	-0.383679
TUCP_002184	-0.368969	-0.368969	2.47305	-0.368969	-0.259237	-0.368969	-0.368969	-0.368969
TUCP_013199	-0.271248	-0.170398	2.46526	-0.415179	-0.39318	-0.415179	-0.415179	-0.384903
TUCP_003340	-0.495326	0.642708	2.13946	0.282254	-0.704811	-0.483529	-0.710652	-0.670103
TUCP_007036	-0.0314599	0.508269	2.15845	0.217413	-0.717349	-0.708707	-0.709735	-0.716881
TUCP_003585	-0.413788	0.0435384	2.14331	0.77805	-0.625988	-0.645421	-0.65585	-0.623849
TUCP_005446	0.158666	-0.142394	2.0999	0.725412	-0.701815	-0.713256	-0.713256	-0.713256
TUCP_012776	-0.256284	-0.373987	2.47282	-0.373987	-0.346602	-0.373987	-0.373987	-0.373987
TUCP_012410	-0.464482	-0.492652	2.1847	0.834914	-0.555667	-0.565134	-0.468031	-0.473651
TUCP_001169	-0.0814363	-0.150988	2.24238	0.550468	-0.635753	-0.626611	-0.649028	-0.649028
TUCP_001500	-0.637307	-0.222488	2.15079	0.865293	-0.589825	-0.511791	-0.484134	-0.570535
TUCP_009113	-0.366318	0.786375	2.11014	0.135338	-0.655756	-0.668824	-0.668468	-0.672485
TUCP_006011	0.991883	-0.187014	2.06825	-0.65379	-0.546678	-0.385375	-0.633481	-0.65379
TUCP_002556	-0.462973	-0.462973	2.455	-0.462959	-0.429425	-0.278464	-0.135299	-0.22291
TUCP_008949	-0.0762594	0.239994	2.37505	-0.531265	-0.50174	-0.536588	-0.438942	-0.530246
TUCP_005979	0.467806	-0.194447	2.1562	0.368682	-0.692674	-0.681579	-0.711995	-0.711995
TUCP_004805	0.172508	0.152124	2.05516	0.651083	-0.76618	-0.766376	-0.785624	-0.712697
TUCP_008267	-0.203229	-0.37223	2.38362	0.258556	-0.531142	-0.510701	-0.554364	-0.470513
TUCP_004052	-0.463261	0.567098	2.22371	0.12258	-0.601497	-0.611318	-0.580425	-0.656882
TUCP_003582	0.295956	-0.0442495	2.08503	0.601959	-0.887562	-0.610954	-0.683584	-0.756594
TUCP_010078	-1.03227	-0.567273	1.08483	0.322439	-0.98905	1.72946	-0.599872	0.0517299
TUCP_002306	-0.595162	-0.595162	1.49296	-0.595162	1.71625	-0.595162	-0.595162	-0.233397
TUCP_008206	-0.566259	-0.67301	2.29876	0.180997	-0.580066	0.306089	-0.405491	-0.561022
TUCP_010387	-0.0729138	-0.502116	2.3673	0.270511	-0.5371	-0.499631	-0.493474	-0.532579
TUCP_003022	-0.417917	0.282656	2.32304	-0.473354	-0.575758	-0.624907	0.111145	-0.624907
TUCP_005601	-0.402698	-0.402698	2.47171	-0.402698	-0.359804	-0.290157	-0.273546	-0.34011
TUCP_006322	-0.700566	0.343879	2.10609	0.666872	-0.645342	-0.488801	-0.770094	-0.512039
TUCP_005100	-0.337739	-0.423774	2.37576	0.334627	-0.465642	-0.49441	-0.49441	-0.49441
TUCP_002144	-0.0987789	0.109759	2.26171	0.360223	-0.659515	-0.653611	-0.657059	-0.662729
TUCP_005463	-0.505251	0.365199	2.33632	-0.0539654	-0.490585	-0.550572	-0.550572	-0.550572
TUCP_011004	-0.31983	0.281271	2.36631	-0.592195	-0.362716	-0.188451	-0.592195	-0.592195
TUCP_001179	-0.154854	-0.336124	2.34707	0.357537	-0.554945	-0.521795	-0.568443	-0.568443
TUCP_012865	-0.33923	0.836827	2.15725	-0.220162	-0.615816	-0.601406	-0.623372	-0.594089
TUCP_005710	0.111354	0.134254	2.20912	0.347221	-0.735801	-0.7205	-0.634863	-0.710788
TUCP_010279	0.0752798	0.153207	2.29788	0.0651657	-0.671293	-0.575022	-0.661397	-0.683823
TUCP_010508	-0.101324	-0.37875	2.43445	-0.0423042	-0.423849	-0.496076	-0.496076	-0.496076
TUCP_009819	-0.0526665	-0.274624	2.18617	0.703901	-0.674428	-0.644247	-0.662135	-0.581966
TUCP_007155	-0.546382	-0.138047	2.33959	0.390681	-0.529612	-0.563906	-0.521685	-0.43064
TUCP_001528	-0.0634507	-0.139301	2.29304	-0.730309	-0.515489	-0.730309	-0.492734	0.378548
TUCP_005448	-0.0644416	0.263896	2.21323	0.347447	-0.706243	-0.657356	-0.721513	-0.675014
TUCP_000130	-0.409728	-0.409728	2.44798	-0.409728	0.0103854	-0.409728	-0.409728	-0.409728
TUCP_010843	-0.368912	-0.34799	2.47434	-0.340242	-0.310462	-0.368912	-0.368912	-0.368912
TUCP_012335	-0.251773	-0.169437	2.42669	0.0131893	-0.494769	-0.507968	-0.507968	-0.507968
TUCP_004391	-0.226712	0.0921775	2.26168	0.428884	-0.683244	-0.675802	-0.575674	-0.621312
TUCP_005909	0.435106	-0.194322	2.20656	0.261798	-0.678788	-0.660468	-0.675092	-0.694796
TUCP_005419	-0.476437	-0.151202	2.40437	0.163938	-0.498444	-0.496432	-0.480894	-0.464898
TUCP_003269	-0.352268	-0.574523	1.55509	-0.804798	-0.668676	0.109515	-0.804798	1.54046
TUCP_012180	-0.121823	-0.288819	2.27295	0.540377	-0.589741	-0.608732	-0.602275	-0.60194
TUCP_005340	-0.352832	-0.410779	2.38719	0.0646653	-0.590497	-0.00751593	-0.370691	-0.719544
TUCP_005333	-0.56083	-0.56083	2.19831	0.799437	-0.488667	-0.366872	-0.459722	-0.56083
TUCP_002221	-0.031051	-0.0234605	2.33521	0.155907	-0.76206	-0.618802	-0.528332	-0.527415
TUCP_009170	-0.686927	-0.412142	2.0979	0.67355	-0.640255	0.3472	-0.79377	-0.585555
TUCP_002082	0.0213691	0.304374	2.16129	0.326803	-0.895498	-0.894957	-0.477051	-0.54633
TUCP_009167	0.663117	-0.362803	2.18514	0.0779592	-0.579714	-0.661232	-0.661232	-0.661232
TUCP_006033	0.215502	-0.172352	2.15063	0.592738	-0.73527	-0.728015	-0.686444	-0.636784
TUCP_002836	0.0308587	-0.0987103	2.30553	0.285427	-0.646259	-0.629925	-0.639266	-0.607657
TUCP_011688	-0.363943	-0.373069	2.47384	-0.373069	-0.341641	-0.373069	-0.287258	-0.36179
TUCP_002901	-0.405711	-0.405711	2.46939	-0.405711	-0.338667	-0.327127	-0.207693	-0.37877
TUCP_011108	0.31562	0.0441421	2.00696	0.708917	-0.799984	-0.77044	-0.780633	-0.724587
TUCP_002985	0.204177	-0.0815248	2.27796	0.183397	-0.614779	-0.45918	-0.755026	-0.755026
TUCP_012393	0.0354158	-0.0129453	2.22246	0.462668	-0.771124	-0.665233	-0.633678	-0.637561
TUCP_010962	1.33648	-0.594613	1.85893	-0.337005	-0.479957	-0.594613	-0.594613	-0.594613
TUCP_007811	-0.454045	-0.367745	2.33296	0.476029	-0.473179	-0.507388	-0.528966	-0.477664
TUCP_004617	-0.390738	-0.390738	2.46843	-0.183234	-0.331506	-0.390738	-0.390738	-0.390738
TUCP_004270	0.148568	0.0807329	2.08612	0.649457	-0.741413	-0.734606	-0.741811	-0.74705
TUCP_004741	-0.655974	-0.022675	2.34632	-0.0193763	-0.747148	-0.597968	-0.377218	0.074036
TUCP_004046	-0.651875	-0.651875	2.2827	-0.651875	-0.378658	0.253841	-0.479419	0.277165
TUCP_007524	-0.466916	-0.193519	2.45925	-0.296301	-0.358873	-0.20981	-0.466916	-0.466916
TUCP_010089	-0.182445	0.701792	2.12415	0.142236	-0.703236	-0.725754	-0.690691	-0.666055
TUCP_001941	-0.329301	-0.222189	2.26811	0.598343	-0.580753	-0.577331	-0.585149	-0.571729
TUCP_008003	0.0539776	-0.289555	2.40532	-0.619807	-0.14341	-0.662186	-0.433164	-0.311176
TUCP_012635	-0.216912	-0.1466	2.27513	0.52216	-0.643844	-0.587975	-0.602217	-0.599739
TUCP_006666	-1.09991	-0.625695	1.3667	-0.40715	-0.868181	1.24898	-0.506358	0.891614
TUCP_005002	0.121534	0.0317084	2.2991	-0.0916075	-0.747182	-0.843794	-0.136429	-0.633327
TUCP_008182	-0.0213985	0.315504	2.03739	0.679881	-0.794653	-0.732521	-0.835144	-0.649059
TUCP_004735	-0.250082	0.130855	2.11196	0.75478	-0.673205	-0.713081	-0.713081	-0.648145
TUCP_003911	-0.156289	0.471265	2.24853	0.0409914	-0.653262	-0.655306	-0.643805	-0.652121
TUCP_005546	-0.415951	0.0144034	2.16163	0.754764	-0.59147	-0.657079	-0.657079	-0.609214
TUCP_006276	0.1232	0.352294	2.10563	0.419341	-0.763284	-0.741957	-0.736629	-0.758593
TUCP_006814	0.0501558	-0.0431549	2.19853	0.533643	-0.651961	-0.695629	-0.688222	-0.70336
TUCP_001093	-0.429748	0.0300308	2.44341	-0.429748	-0.324701	-0.429748	-0.429748	-0.429748
TUCP_009237	-0.511053	0.419184	2.23501	0.164933	-0.704261	-0.181517	-0.700271	-0.722025
TUCP_001833	-0.146156	0.000182282	2.38818	0.0131169	-0.601452	-0.583311	-0.535938	-0.534625
TUCP_008264	-0.330215	-0.297565	2.47188	-0.296719	-0.382417	-0.417985	-0.327418	-0.41956
TUCP_004084	-0.42876	0.523094	2.0914	0.385167	-0.762243	-0.126471	-0.776406	-0.905777
TUCP_008316	-0.573683	-0.346662	2.06746	0.868533	-0.934633	0.0291573	-0.68023	-0.429947
TUCP_003988	-0.398843	0.717406	2.13399	0.156742	-0.714659	-0.485562	-0.639343	-0.769734
TUCP_007893	-0.460377	-0.460377	2.44326	-0.460377	-0.303757	0.0145655	-0.427891	-0.34505
TUCP_000576	-0.155567	-0.126339	2.45036	-0.467909	-0.325849	-0.439138	-0.467646	-0.467909
TUCP_008277	-0.311752	0.365711	2.32793	-0.0696008	-0.499192	-0.604365	-0.604365	-0.604365
TUCP_004494	-0.621434	0.930586	2.0623	-0.0879739	-0.325386	-0.685478	-0.861539	-0.411079
TUCP_010437	-0.382176	0.331052	2.32078	0.0544176	-0.606646	-0.568617	-0.619994	-0.528813
TUCP_006369	-0.0769967	-0.137756	2.19041	0.661816	-0.657695	-0.665775	-0.651076	-0.662928
TUCP_003729	-0.448418	-0.399364	2.40632	0.227044	-0.436922	-0.458743	-0.454445	-0.435472
TUCP_006805	-0.507723	0.433374	2.16821	0.461585	-0.674296	-0.565036	-0.667586	-0.64853
TUCP_008373	-0.207542	0.199532	2.36031	-0.0400065	-0.64577	-0.543694	-0.588601	-0.534225
TUCP_001625	-0.410203	-0.410203	2.44749	-0.410203	0.0137302	-0.410203	-0.410203	-0.410203
TUCP_007676	-0.408859	-0.303829	2.44674	-0.000375381	-0.431908	-0.435214	-0.397258	-0.469294
TUCP_003821	0.745926	-0.681771	1.86716	-0.681771	0.79577	-0.681771	-0.681771	-0.681771
TUCP_001774	-0.369879	0.261335	2.3581	-0.086544	-0.624372	-0.346101	-0.541159	-0.651378
TUCP_009587	-0.0758013	0.645416	2.20293	-0.177413	-0.670546	-0.570213	-0.703231	-0.651147
TUCP_010184	-0.853036	-0.661605	2.07533	-0.469913	-0.0255272	0.760074	-0.853036	0.0277142
TUCP_005747	-0.666297	0.513185	2.14271	-0.666297	-0.425237	0.434533	-0.666297	-0.666297
TUCP_009764	-0.683024	-0.518789	2.16496	0.852255	-0.470118	-0.514969	-0.315124	-0.515195
TUCP_003557	-0.670109	-0.604551	2.33668	0.369584	-0.546001	-0.165862	-0.314352	-0.405393
TUCP_002084	-0.195457	0.0430001	2.16253	0.683299	-0.675442	-0.645642	-0.716484	-0.655806
TUCP_000460	0.207991	0.0221636	2.33292	-0.725487	-0.545827	-0.320531	-0.245745	-0.725487
TUCP_000851	-0.47669	-0.47669	2.30939	-0.47669	0.550754	-0.47669	-0.47669	-0.47669
TUCP_002371	-0.447845	-0.447845	2.39419	0.27822	-0.435289	-0.445746	-0.447845	-0.447845
TUCP_006964	-0.508141	0.0419018	2.42349	-0.239402	-0.429482	-0.442736	-0.611765	-0.233867
TUCP_011639	-0.456152	0.116862	2.38411	0.0348683	-0.559375	-0.583219	-0.446387	-0.490703
TUCP_010684	-0.404912	-0.254154	2.47186	-0.404009	-0.363503	-0.372211	-0.314512	-0.358555
TUCP_004525	-0.771029	-0.996596	1.46695	-0.0547656	-0.489594	-0.311653	1.63937	-0.482688
TUCP_008678	-0.306607	-0.168847	2.393	0.190954	-0.553633	-0.480509	-0.540929	-0.533433
TUCP_005573	-0.438805	0.0903195	2.25194	0.514989	-0.617072	-0.584513	-0.604172	-0.612686
TUCP_007468	-0.513885	-0.513885	2.28951	0.601354	-0.469509	-0.461339	-0.449577	-0.48267
TUCP_012328	-0.152942	0.401873	2.20718	0.274326	-0.69201	-0.723025	-0.630882	-0.684518
TUCP_007318	-0.368796	-0.354405	2.39503	0.231493	-0.532748	-0.304804	-0.57734	-0.488433
TUCP_003785	-0.236893	-0.361025	2.41669	0.108458	-0.458233	-0.562794	-0.34341	-0.562794
TUCP_010465	0.189516	-0.0432854	2.15515	0.543009	-0.710998	-0.709894	-0.714833	-0.708668
TUCP_008263	0.216394	0.110224	2.30948	-0.110553	-0.613605	-0.637115	-0.644671	-0.63015
TUCP_012273	-0.281178	0.187798	2.24306	0.419995	-0.51419	-0.63114	-0.733006	-0.691335
TUCP_006127	-0.738458	0.0480177	1.97806	-1.18271	-0.85483	0.596131	0.223391	-0.0695998
TUCP_001030	0.506204	-0.0915484	2.21271	0.0300089	-0.708258	-0.758019	-0.758019	-0.433081
TUCP_004537	-0.46584	-0.107173	2.27273	0.56654	-0.589621	-0.566769	-0.539933	-0.569935
TUCP_005171	-0.534827	0.598639	2.20042	0.171918	-0.598856	-0.598306	-0.623375	-0.615615
TUCP_005183	-0.410899	0.0606621	2.33061	0.291923	-0.632726	-0.449944	-0.586901	-0.602724
TUCP_004038	-0.448376	0.370777	2.17206	0.448202	-0.749572	-0.713618	-0.750678	-0.3288
TUCP_007201	-0.650682	0.618108	1.9874	0.678054	-0.714914	-0.488642	-0.797405	-0.631917
TUCP_011726	-0.375591	-0.257059	2.39268	0.24669	-0.503624	-0.504095	-0.512128	-0.486875
TUCP_003730	-0.422791	-0.217658	2.43799	0.0220523	-0.417538	-0.467352	-0.467352	-0.467352
TUCP_011055	-0.378152	-0.378152	2.47336	-0.378152	-0.324034	-0.355839	-0.378152	-0.280875
TUCP_007820	-0.66158	0.610476	2.01948	0.574974	-0.75753	-0.529412	-0.366184	-0.890227
TUCP_000678	1.43841	-0.642705	1.75453	-0.630178	-0.191042	-0.49847	-0.602242	-0.628298
TUCP_009210	0.0690828	0.494105	2.26265	-0.402552	-0.617281	-0.57351	-0.618157	-0.614334
TUCP_004115	-1.43264	0.0746551	1.68998	-0.484189	-0.531073	1.12489	0.100593	-0.542209
TUCP_002940	0.611927	-0.186301	2.11883	0.286973	-0.706979	-0.649582	-0.667913	-0.806951
TUCP_001742	-0.843446	-0.250272	1.91744	-0.505892	-0.578593	1.2029	-0.286786	-0.65535
TUCP_000606	0.83243	-0.940067	1.88999	-0.123122	-0.0383329	-0.940067	0.259237	-0.940067
TUCP_012671	-0.243353	0.615938	2.25379	-0.733644	-0.496516	-0.555745	-0.552541	-0.287931
TUCP_010378	-0.529823	-0.375515	2.42164	0.109585	-0.511026	-0.43817	-0.238794	-0.437898
TUCP_007007	0.354347	-0.0770855	2.31811	-0.213544	-0.445276	-0.620677	-0.657936	-0.657936
TUCP_008582	0.397908	0.26509	2.1226	0.193911	-0.69065	-0.722264	-0.819245	-0.747351
TUCP_006524	0.0934913	-0.0871756	2.39425	-0.199761	-0.536271	-0.560366	-0.543801	-0.560366
TUCP_006960	-0.784042	0.246686	2.0547	0.633779	-0.752381	-0.381299	-0.994469	-0.0229721
TUCP_010510	-0.777733	-0.144876	1.63922	0.538121	-0.505887	1.15388	-0.95136	-0.95136
TUCP_009600	-0.439274	-0.0570875	2.42875	-0.0593064	-0.511207	-0.356582	-0.564443	-0.44085
TUCP_008743	-0.363315	-0.363315	2.47474	-0.363315	-0.341022	-0.351341	-0.35619	-0.336244
TUCP_006501	-0.55399	-0.208523	2.28066	-0.697604	-0.545091	0.215197	-0.744196	0.253548
TUCP_005072	0.339229	0.321542	2.12791	0.187429	-0.704461	-0.775494	-0.720661	-0.775494
TUCP_008709	-0.668243	0.662497	2.03097	0.561883	-0.631786	-0.635516	-0.660245	-0.659565
TUCP_002197	-0.336157	-0.0108225	2.43471	-0.199551	-0.563586	-0.546228	-0.402469	-0.375893
TUCP_009792	-0.864912	-0.0177986	2.04609	0.613223	-0.87232	-0.767614	-0.474273	0.337606
TUCP_003948	-0.0399189	-0.325202	2.31108	0.402125	-0.57692	-0.505345	-0.648441	-0.61738
TUCP_010081	-0.376157	-0.394574	2.47032	-0.394574	-0.268052	-0.247815	-0.394574	-0.394574
TUCP_010905	-0.531656	-0.521837	2.34087	-0.462524	0.0145844	0.305793	-0.603482	-0.541753
TUCP_000044	-0.84699	-0.146513	2.09354	0.766381	-0.225082	-0.761745	-0.0702577	-0.809337
TUCP_000279	-0.823525	0.604543	1.82981	-0.497861	-0.797103	0.939259	-0.793395	-0.461731
TUCP_010208	0.0210996	0.164595	1.89466	0.490721	-1.15092	-1.01423	-0.797206	0.391283
TUCP_002527	-0.226506	-0.225769	2.29364	0.506097	-0.597258	-0.599562	-0.539005	-0.611634
TUCP_008768	-1.02973	0.862578	1.96692	-0.0299443	-0.381155	-1.04013	-0.0363549	-0.312183
TUCP_002502	-0.36526	-0.360777	2.21319	0.723661	-0.706037	-0.357435	-0.696373	-0.450964
TUCP_007967	-0.492093	-0.492093	2.43877	-0.492093	-0.152763	-0.492093	-0.0880508	-0.229578
TUCP_003354	-0.715042	0.511111	2.25537	0.075447	-0.570121	-0.480808	-0.534153	-0.541806
TUCP_001978	-0.778519	0.779118	2.12566	0.066209	-0.716558	-0.488224	-0.383199	-0.604489
TUCP_006894	0.0399512	-0.0274657	2.05163	0.830061	-0.759181	-0.720456	-0.665026	-0.749517
TUCP_003035	0.13013	0.496378	2.16236	-0.121172	-0.592699	-0.725847	-0.315438	-1.03371
TUCP_005001	0.12418	0.135755	2.1372	0.517733	-0.66231	-0.734148	-0.765631	-0.752776
TUCP_005319	-0.172685	-0.286167	2.31665	0.443698	-0.565445	-0.587976	-0.566978	-0.581092
TUCP_010125	0.806609	-0.450531	2.092	-0.658632	0.186454	-0.658632	-0.658632	-0.658632
TUCP_006899	-0.3308	0.123501	2.1085	0.742745	-0.687038	-0.799129	-0.799129	-0.358652
TUCP_005798	-0.643288	-0.603133	2.07488	0.590357	-1.17839	-0.407578	0.0898685	0.0772823
TUCP_013044	-0.396932	-0.339063	2.39915	-0.123229	-0.521458	0.134087	-0.610265	-0.542285
TUCP_003459	-0.3243	0.160806	2.28638	0.34461	-0.626063	-0.605863	-0.631199	-0.604367
TUCP_007538	-0.0465246	-0.476503	2.45212	-0.476503	-0.327223	-0.36304	-0.407685	-0.354639
TUCP_004036	-0.00588053	-0.3565	2.42573	-0.0848277	-0.500643	-0.45048	-0.523418	-0.503976
TUCP_001651	-0.0534588	-0.587297	2.39199	0.00424288	-0.272318	-0.271008	-0.761517	-0.450636
TUCP_003300	-0.0712364	0.314239	2.27974	0.0604625	-0.64061	-0.557962	-0.77895	-0.605681
TUCP_003177	-0.794844	-0.168661	1.90003	-0.589494	-0.605499	-0.743273	1.19417	-0.192429
TUCP_013171	0.0649926	0.405139	2.22513	0.0395904	-0.684352	-0.714334	-0.729567	-0.606604
TUCP_012260	-0.273201	0.450915	2.29844	-0.116233	-0.677193	-0.474451	-0.681806	-0.526468
TUCP_011704	-0.365875	-0.320642	2.42729	0.0939236	-0.453824	-0.449799	-0.362912	-0.568158
TUCP_004973	-0.449818	-0.449818	2.44299	-0.449818	-0.122464	-0.449818	-0.0714404	-0.449818
TUCP_010398	-0.288451	-0.800167	2.21124	0.558688	-0.699	0.0897371	-0.57793	-0.494118
TUCP_009112	-0.376233	-0.376233	2.47086	-0.376233	-0.213459	-0.376233	-0.376233	-0.376233
TUCP_000055	-0.59827	0.143115	2.37339	-0.514349	-0.500206	-0.432434	0.0608752	-0.53212
TUCP_008446	0.400046	0.35882	2.20876	-0.582838	-0.509979	-0.674956	-0.430523	-0.769335
TUCP_005566	-0.207792	-0.651837	2.34603	0.379489	-0.479176	-0.399412	-0.555103	-0.432197
TUCP_001418	0.0454128	0.027844	2.17323	-0.632657	-0.742669	0.348067	-0.131064	-1.08816
TUCP_004890	-0.17683	0.0637698	2.3681	0.0652568	-0.621636	-0.618303	-0.529722	-0.550632
TUCP_010724	-0.345912	-0.137932	2.21227	0.698189	-0.654869	-0.616387	-0.535735	-0.619621
TUCP_007651	-0.486743	-0.486743	2.32115	-0.486743	-0.402707	0.515271	-0.486743	-0.486743
TUCP_007274	0.737847	0.0261567	2.04511	-0.868367	-0.751948	-0.654604	0.169808	-0.703998
TUCP_009333	0.00864191	0.610953	2.15522	0.0284007	-0.633552	-0.800057	-0.657245	-0.712357
TUCP_009220	-0.129117	-0.793752	2.2887	0.336563	-0.690036	-0.0551513	-0.298952	-0.658255
TUCP_005145	0.0220774	-0.548169	2.40438	-0.548169	-0.456735	0.00397426	-0.329192	-0.548169
TUCP_004004	-0.651186	0.0785894	2.26214	0.472772	-0.739515	-0.469678	-0.41609	-0.537026
TUCP_010512	-0.60949	-0.234491	2.35759	0.287316	-0.664408	-0.257199	-0.578537	-0.300779
TUCP_007031	-0.498556	0.201868	2.27654	0.275079	-0.767157	-0.208107	-0.669776	-0.609888
TUCP_002024	-1.34624	-0.915519	1.44994	0.00369728	-0.954318	1.0184	0.266053	0.477987
TUCP_010130	0.125472	0.413753	2.2404	-0.117328	-0.679369	-0.674078	-0.715338	-0.593515
TUCP_011251	-0.259189	0.213704	2.31282	0.141962	-0.701293	-0.402001	-0.729219	-0.576784
TUCP_005047	0.0855602	-0.599189	2.20543	0.617174	-0.632306	-0.372867	-0.655589	-0.648215
TUCP_001123	-0.0530677	0.637384	2.09701	-0.0514104	-0.823282	-0.0698921	-0.868373	-0.868373
TUCP_007367	0.259391	-0.678206	2.26703	0.33921	-0.579283	-0.420428	-0.610893	-0.576826
TUCP_004477	-0.627589	-0.627589	1.5394	-0.627589	-0.0323624	-0.627589	1.6309	-0.627589
TUCP_001345	-0.915529	-0.255478	1.45924	0.600474	-0.390855	-0.915529	1.3332	-0.915529
TUCP_002503	-0.36144	0.0132266	2.42718	-0.12833	-0.462786	-0.484654	-0.433597	-0.569601
TUCP_002270	-0.369034	-0.223052	2.24742	0.628422	-0.723796	-0.373564	-0.616304	-0.570088
TUCP_012327	-0.64454	0.179942	2.36593	-0.138415	-0.626012	-0.448928	-0.114486	-0.573487
TUCP_003967	0.0786928	-0.0902832	2.12888	0.690553	-0.636672	-0.723723	-0.723723	-0.723723
TUCP_003415	-1.18177	-0.47913	1.903	-0.10458	0.0443285	-1.11798	0.307574	0.628543
TUCP_012907	0.560245	-0.229468	2.04708	0.509149	-0.486815	-0.667337	-0.866425	-0.866425
TUCP_012188	-0.811402	-0.0485933	2.17278	0.138385	-0.761823	0.37885	-0.924418	-0.143782
TUCP_001674	0.0996755	0.228959	1.99139	0.744152	-0.811731	-0.556413	-0.92378	-0.772252
TUCP_004320	0.182233	-0.652111	2.10967	0.783329	-0.540005	-0.652111	-0.578897	-0.652111
TUCP_004815	-1.18799	-0.757624	2.11221	-0.311812	-0.100939	-0.357692	0.0415728	0.562277
TUCP_003493	-0.524046	-0.333528	2.41238	-0.628001	0.0889357	-0.210228	-0.511469	-0.294044
TUCP_007457	-0.869572	0.652159	2.20438	-0.0740321	-0.490829	-0.313989	-0.542215	-0.565905
TUCP_008520	0.17681	-0.578866	2.39827	-0.220749	-0.557517	-0.292356	-0.52832	-0.397267
TUCP_000317	-0.507734	-0.507734	2.42003	-0.393876	0.0907293	-0.173395	-0.507734	-0.420285
TUCP_006213	-0.992154	-0.325249	1.76029	0.229716	-0.863074	1.15635	-0.806939	-0.15894
TUCP_006846	-0.36295	0.312079	2.22868	0.357567	-0.766229	-0.415407	-0.679391	-0.674353
TUCP_008498	-0.386273	0.318174	1.37601	-0.689106	-0.910341	1.45476	-1.19792	0.0346941
TUCP_011052	-0.168894	-1.00018	1.85676	-0.0546479	-0.766116	1.09053	-0.100552	-0.856894
TUCP_009646	-0.398251	-0.398251	2.4671	-0.297853	-0.17799	-0.398251	-0.398251	-0.398251
TUCP_000546	0.331359	-0.674711	1.95024	0.228607	-0.833724	0.66363	-1.00147	-0.663938
TUCP_001951	-0.467069	-0.963612	2.15198	0.0640825	-0.214462	0.613447	-0.809545	-0.374823
TUCP_001812	-0.224386	-0.123273	2.18304	0.725459	-0.635328	-0.685125	-0.629213	-0.611178
TUCP_008599	-1.05247	0.262551	2.10944	-0.486625	-1.03493	0.214148	0.0935083	-0.105624
TUCP_009791	0.576928	0.0162799	2.16875	0.0350642	-0.630332	-0.722231	-0.722231	-0.722231
TUCP_013101	0.726417	-0.614628	2.2024	-0.614628	-0.327058	-0.161798	-0.596076	-0.614628
TUCP_003371	-0.6958	0.725162	2.09171	0.267564	-0.301237	-0.6958	-0.6958	-0.6958
TUCP_011311	-0.233645	-0.0513011	2.29894	0.419657	-0.620881	-0.593906	-0.593668	-0.625198
TUCP_008494	-0.412534	-0.32701	2.45565	-0.055337	-0.409927	-0.413984	-0.418154	-0.418706
TUCP_008177	0.32204	0.1101	2.21224	0.137264	-0.731998	-0.534207	-0.788236	-0.7272
TUCP_009984	-0.205265	0.00660792	2.33259	0.252324	-0.690579	-0.653508	-0.576507	-0.465663
TUCP_006323	-1.03862	-0.415844	2.07349	0.0351874	-0.797145	0.773414	-0.40297	-0.227508
TUCP_013045	-0.429322	-0.343616	2.41644	0.0205613	-0.483518	-0.0713396	-0.598955	-0.510255
TUCP_003063	-0.339366	-0.225229	2.45955	-0.181524	-0.403059	-0.33333	-0.50943	-0.467616
TUCP_009190	-0.0313652	0.0971956	2.22089	0.441987	-0.671801	-0.695161	-0.67393	-0.68782
TUCP_000660	-0.757436	0.0230985	2.10036	0.695191	-0.820793	0.0613354	-0.595202	-0.706556
TUCP_001068	-0.535134	0.209825	2.33191	0.163151	-0.631167	-0.405271	-0.553185	-0.58013
TUCP_003923	0.0523629	-0.0242472	2.14183	0.649415	-0.713712	-0.690152	-0.705951	-0.709542
TUCP_010309	-0.429397	-0.153785	2.39736	0.192219	-0.51388	-0.471171	-0.514144	-0.507204
TUCP_011323	0.527602	-0.776043	1.98952	-0.424912	0.181913	-0.89679	0.393104	-0.99439
TUCP_010848	-0.408884	0.368138	2.16988	0.484886	-0.783557	-0.487169	-0.68338	-0.659916
TUCP_006208	-0.956894	-0.0513494	2.28909	-0.319234	-0.634009	0.323308	-0.42921	-0.221702
TUCP_008372	-0.493621	0.132582	2.06888	-0.559481	-0.583019	0.829428	-0.96656	-0.428211
TUCP_004957	-1.41494	-0.112329	1.87773	0.176526	-0.798571	0.741886	0.0193911	-0.4897
TUCP_010087	-0.414481	0.0132642	2.42141	-0.687506	-0.321992	-0.187484	-0.49667	-0.32654
TUCP_010214	-1.25868	-0.523211	1.83336	0.816401	-0.679918	0.448548	-0.670553	0.0340535
TUCP_000269	-0.339756	-0.185324	2.07392	0.789713	-0.854462	-1.01011	-0.0600049	-0.41398
TUCP_008339	-0.643772	-0.150995	2.20069	0.392217	-0.166919	-0.873154	0.11509	-0.873154
TUCP_006309	-1.01061	0.0105212	2.30342	-0.140666	-0.477196	0.157208	-0.572242	-0.270434
TUCP_012926	0.241684	-0.203418	2.18667	0.33946	-0.319654	-0.451665	-1.10832	-0.684763
TUCP_010961	-0.269873	0.266812	2.30606	-0.648772	-0.585947	-0.292658	0.0522965	-0.827917
TUCP_007886	0.0753342	0.0783366	2.17707	0.495471	-0.69174	-0.749989	-0.735024	-0.649462
TUCP_005456	-0.201666	-0.168027	2.44904	-0.207045	-0.446088	-0.566931	-0.450439	-0.408842
TUCP_003020	-0.679793	0.654502	2.11329	0.352363	-0.6149	-0.679793	-0.46587	-0.679793
TUCP_000713	-0.507158	-0.507158	2.41816	-0.507158	-0.329837	-0.507158	-0.110776	0.0510854
TUCP_011318	-0.791999	-0.322916	2.3561	0.158435	-0.440296	-0.433532	0.030468	-0.556259
TUCP_005498	-0.570352	0.26529	2.09547	0.743906	-0.711061	-0.450643	-0.754276	-0.618329
TUCP_000433	-0.406936	-0.0945719	2.29352	0.487168	-0.664732	-0.448945	-0.531262	-0.634235
TUCP_002699	0.372479	-0.272709	2.10085	0.619629	-0.678722	-0.713842	-0.713842	-0.713842
TUCP_004889	-1.02844	-0.471066	1.81255	-0.323798	-0.64661	1.07652	-0.786369	0.367218
TUCP_007006	-0.954771	0.378274	1.9492	0.598166	-0.744253	0.253955	-0.932259	-0.548307
TUCP_001975	-0.855687	-0.0697039	2.06628	-0.210053	-0.204369	0.828473	-0.855687	-0.699257
TUCP_012395	-0.923964	-0.47787	2.28481	-0.0252345	-0.679212	0.289925	-0.378803	-0.0896562
TUCP_000671	-0.468405	-0.468405	2.42051	-0.468405	0.103961	-0.468405	-0.182449	-0.468405
TUCP_001985	-0.531218	-0.375592	2.45879	-0.3093	-0.412492	-0.12694	-0.382183	-0.321067
TUCP_007412	-1.05598	-0.491446	1.67763	0.495552	-0.840364	0.995918	-0.929208	0.147898
TUCP_009898	-0.578317	0.0258909	2.40129	-0.148974	-0.499037	-0.0928858	-0.604141	-0.503827
TUCP_007256	-0.203568	0.200576	2.24993	0.366804	-0.701295	-0.562272	-0.642132	-0.708039
TUCP_003272	-0.249537	0.146999	2.36247	-0.0956177	-0.869693	-0.355242	-0.500667	-0.438715
TUCP_004969	-0.61442	0.562177	2.0756	0.330759	-0.901196	-0.00211435	-0.835751	-0.615054
TUCP_009684	-0.707791	-0.707791	2.00251	-0.707791	-0.391669	-0.31814	1.08146	-0.250783
TUCP_007467	-0.402235	-0.05163	2.45604	-0.420183	-0.375987	-0.420183	-0.38398	-0.401845
TUCP_002684	0.789928	-0.665824	2.11166	-0.509488	0.155871	-0.665824	-0.550501	-0.665824
TUCP_007786	-1.07554	0.560419	1.41323	0.188327	-0.624025	1.25172	-1.04564	-0.668488
TUCP_004411	-0.491284	0.229885	2.31347	0.20272	-0.569279	-0.602183	-0.401901	-0.681426
TUCP_007023	-0.891987	0.332962	2.24176	-0.324404	-0.753552	-0.129687	0.126646	-0.601735
TUCP_010381	-0.399548	-0.399548	2.46653	-0.170497	-0.298292	-0.399548	-0.399548	-0.399548
TUCP_003204	-0.48123	-0.7066	1.50328	-0.7066	0.237501	-0.7066	1.56686	-0.7066
TUCP_007829	-0.502832	0.16458	2.36196	-0.0795073	-0.108669	-0.611846	-0.611846	-0.611846
TUCP_008089	-0.966137	0.110539	1.73702	-0.028406	-0.948761	1.16762	-0.220977	-0.850892
TUCP_012228	-0.58173	-0.543328	2.20548	0.761992	-0.38564	-0.279401	-0.618081	-0.55929
TUCP_004692	0.228282	0.104956	2.27977	0.0192111	-0.640751	-0.707403	-0.598677	-0.685389
TUCP_008868	-0.70851	-0.70851	1.94712	-0.70851	1.05207	-0.70851	0.117773	-0.282927
TUCP_010946	0.0439893	-0.719387	2.3489	0.0384701	-0.477412	-0.0995261	-0.767246	-0.367783
TUCP_002222	-0.505464	-0.190051	2.44073	-0.0278274	-0.47479	-0.441899	-0.468231	-0.332463
TUCP_008140	-0.77985	-0.41463	2.27366	-0.014196	-0.648535	0.197075	0.141879	-0.755401
TUCP_009273	-0.624695	1.09582	2.02609	-0.416299	-0.575541	-0.340101	-0.631416	-0.533856
TUCP_005128	-0.225837	0.545092	2.05026	0.290562	-0.91795	-0.00353623	-0.93956	-0.799032
TUCP_009329	-0.449652	-0.236837	2.4629	-0.347313	-0.235911	-0.268661	-0.462264	-0.462264
TUCP_003968	0.862354	-0.143176	2.13583	-0.691846	-0.615626	-0.435975	-0.621154	-0.490412
TUCP_012796	0.108371	0.288779	2.19135	0.262427	-0.695809	-0.701536	-0.751409	-0.702175
TUCP_010157	-1.31397	-0.328251	1.70672	-0.619535	-0.411841	-0.19822	-0.11795	1.28305
TUCP_004330	0.644802	-0.297671	2.23641	-0.16132	-0.591279	-0.58487	-0.628661	-0.617406
TUCP_007327	-0.213453	0.465022	2.28447	-0.0961373	-0.648338	-0.482099	-0.657323	-0.652146
TUCP_012788	-0.818252	-1.09811	1.26966	0.120829	-0.403905	-0.880302	0.226171	1.58391
TUCP_003706	-0.42119	-0.220971	1.86491	0.466867	-0.90422	-0.885858	0.907706	-0.807241
TUCP_008333	-0.988324	-0.510154	2.15111	-0.629272	-0.356326	0.351306	0.485365	-0.503708
TUCP_001035	0.786745	-0.461452	1.96713	0.518641	-0.569419	-0.606736	-0.798733	-0.836171
TUCP_009402	-0.448539	0.242874	2.36603	-0.468041	-0.705663	-0.0809647	-0.389489	-0.516203
TUCP_013096	-0.499516	-0.499516	2.20975	-0.499516	0.787344	-0.499516	-0.499516	-0.499516
TUCP_011101	-0.360281	-0.101102	2.28128	0.517555	-0.455977	-0.627157	-0.627157	-0.627157
TUCP_004693	-0.376309	-0.0516429	2.39643	0.0962845	-0.439228	-0.680664	-0.494293	-0.450579
TUCP_004067	-0.607164	0.00241369	2.34573	0.0469862	-0.762162	0.0186448	-0.520901	-0.523549
TUCP_002993	-0.531847	0.576894	2.27907	-0.185349	-0.470257	-0.535053	-0.621721	-0.511734
TUCP_005141	-0.427518	-0.427518	2.42568	-0.427518	0.139424	-0.427518	-0.427518	-0.427518
TUCP_001583	-0.175662	0.514281	2.02823	0.584542	-0.699882	-0.551226	-0.921101	-0.779185
TUCP_005809	-0.466326	-0.490579	2.3956	0.105772	-0.338045	-0.693358	-0.0760686	-0.436998
TUCP_012937	-0.0605223	-0.26341	2.23871	0.559898	-0.396981	-0.750866	-0.659795	-0.667031
TUCP_002200	-1.35751	-0.418092	1.82504	0.743605	-0.756341	0.31257	0.254249	-0.603526
TUCP_011198	-0.696661	0.56157	1.5583	0.143001	0.34851	0.573739	-1.56335	-0.925111
TUCP_003205	-1.05581	-0.373596	1.84882	-0.297392	-0.476427	1.15739	-0.819944	0.0169623
TUCP_003440	-0.0721706	-0.203687	2.10916	0.832873	-0.507868	-0.70587	-0.733013	-0.719425
TUCP_000814	-0.187847	-0.444558	2.43295	-0.0697593	-0.525031	-0.172999	-0.471218	-0.56154
TUCP_001787	-0.79413	-0.798674	1.99589	-0.292109	-0.574102	0.765869	-0.743236	0.440494
TUCP_007797	-0.417338	-0.417338	2.46	-0.417338	-0.249302	-0.417338	-0.124013	-0.417338
TUCP_004808	0.0205534	-0.155966	2.42015	-0.653188	-0.456441	-0.294164	-0.505822	-0.375127
TUCP_008851	-0.618556	0.0234202	1.80109	0.0634927	0.744959	-1.49415	-0.732419	0.212161
TUCP_009763	-0.218515	-0.0763302	2.42986	-0.55887	-0.23775	-0.220651	-0.55887	-0.55887
TUCP_013021	-0.677988	0.357636	2.27555	0.2177	-0.553945	-0.477347	-0.587716	-0.553889
TUCP_010180	-0.718992	0.210343	2.21414	0.531784	-0.554059	-0.574051	-0.585945	-0.523219
TUCP_009908	-0.569915	0.072671	2.35536	0.190982	-0.441421	-0.447276	-0.673895	-0.486504
TUCP_002445	-1.21887	-0.212921	1.28669	-1.15913	-0.188103	1.55768	0.0220165	-0.0873569
TUCP_006910	-0.767057	0.929703	2.03838	-0.252398	-0.111298	-0.790835	-0.790835	-0.255657
TUCP_008042	-0.380391	0.519244	2.24946	0.0677059	-0.587729	-0.536281	-0.687249	-0.644757
TUCP_003346	-1.1269	-0.870151	1.88357	-0.123625	-0.632107	0.987977	0.0569935	-0.17576
TUCP_002375	-0.626666	-0.0662103	2.33145	0.261323	-0.726121	-0.125877	-0.465614	-0.582285
TUCP_008218	0.818556	-0.656462	2.0895	0.189012	-0.536321	-0.619279	-0.65853	-0.626479
TUCP_007139	-0.531703	0.685967	2.18972	-0.354811	-0.320799	-0.121396	-0.696744	-0.85023
TUCP_003449	-1.00066	-0.669838	2.17231	0.413358	-0.239599	0.0204103	-0.772372	0.0763932
TUCP_008415	0.311376	-0.24672	2.0559	0.746433	-0.708486	-0.731482	-0.674425	-0.7526
TUCP_011359	0.824138	-0.792401	1.78467	-0.259474	-0.218227	-0.922677	0.644937	-1.06096
TUCP_002544	-0.279312	-0.1375	2.33324	0.327029	-0.597857	-0.301075	-0.68154	-0.662984
TUCP_001699	-0.432938	0.663534	1.83707	-0.685145	-1.17187	-0.684271	0.772715	-0.299099
TUCP_001108	1.05343	-0.6051	2.01439	-0.6051	-0.0423147	-0.6051	-0.6051	-0.6051
TUCP_008280	-0.676385	-0.278792	2.39996	0.0109358	-0.564574	-0.179587	-0.580139	-0.131422
TUCP_007897	-0.627749	-0.0900062	2.37411	0.0508384	-0.732241	-0.108257	-0.30032	-0.566371
TUCP_006234	-0.270304	0.638055	2.03483	-0.507104	-1.05727	0.437109	-0.632384	-0.642928
TUCP_003342	-1.39479	0.570061	1.54242	-0.206972	-0.418147	1.14946	-0.479115	-0.762912
TUCP_008680	-1.31541	0.678723	1.72185	-0.496626	-0.748589	0.855737	-0.525297	-0.170387
TUCP_013001	-0.68548	0.13795	2.08351	-0.119262	-0.88997	0.744808	-0.653987	-0.617564
TUCP_005712	0.152894	-0.216112	2.35462	0.0595508	-0.589566	-0.58686	-0.573316	-0.601211
TUCP_004575	-1.12885	-0.862156	2.10707	0.0388176	-0.661045	0.168436	0.265686	0.072038
TUCP_009708	-0.850099	0.10548	2.33414	0.0108507	-0.57218	-0.0803092	-0.342048	-0.605836
TUCP_005314	-0.408636	-0.162592	2.44605	-0.104716	-0.508659	-0.300948	-0.449655	-0.510844
TUCP_006364	-0.799456	-0.292285	2.08197	0.880055	-0.218483	-0.22696	-0.87367	-0.551173
TUCP_008084	-0.723148	0.593138	2.06835	0.482395	-0.279147	-0.755761	-0.743413	-0.642415
TUCP_000602	-0.416377	-0.416377	2.44963	-0.363928	-0.00381743	-0.416377	-0.416377	-0.416377
TUCP_002089	-1.16021	-1.12973	2.01775	0.4118	-0.305262	0.204794	-0.0400727	0.000929847
TUCP_010850	-0.202165	0.134609	2.23188	0.457955	-0.714617	-0.504673	-0.716627	-0.686359
TUCP_000286	0.0807523	0.0746905	2.15364	0.542457	-0.763721	-0.58293	-0.746354	-0.758531
TUCP_007487	-0.744347	-0.658685	2.33351	-0.0751149	-0.688534	-0.108726	-0.220851	0.162744
TUCP_005832	0.00865369	0.418547	2.07418	-0.165838	-0.826344	0.120955	-0.330897	-1.29925
TUCP_002713	-0.609688	-0.191943	1.66071	0.606313	1.1158	-0.860398	-0.860398	-0.860398
TUCP_006256	-0.699323	0.0695654	2.36561	0.0153286	-0.559151	-0.11633	-0.588059	-0.487636
TUCP_008941	-0.746494	-0.118779	2.31195	0.147286	-0.833096	0.0263059	-0.224385	-0.562791
TUCP_005234	-0.639754	-0.235841	2.39228	0.173622	-0.333188	-0.423833	-0.299645	-0.633643
TUCP_012298	-0.297416	-0.270135	2.2645	0.592949	-0.476154	-0.453115	-0.706328	-0.654298
TUCP_006141	-0.530167	0.693744	2.16075	-0.319963	0.0671692	-0.783301	-0.740491	-0.547742
TUCP_000972	-1.30605	-0.674547	2.01743	0.1225	0.249555	0.513042	-0.417866	-0.504067
TUCP_003369	-1.00883	0.668319	1.83578	-0.849471	-0.752309	0.73316	-0.0449311	-0.581726
TUCP_007436	-1.14361	-0.766741	1.67929	-0.211664	0.0876346	1.28961	-0.724179	-0.210346
TUCP_004001	0.119057	-0.310799	1.97268	0.75919	0.0401121	-0.502836	-1.10635	-0.971051
TUCP_009945	-0.45474	0.738105	2.21165	-0.451332	-0.432441	-0.277909	-0.656301	-0.677027
TUCP_004965	0.0609129	0.448487	2.19172	0.102826	-0.689872	-0.68437	-0.629305	-0.800397
TUCP_010890	-0.637595	0.59042	1.7754	-0.217089	-1.30435	0.849975	-0.70665	-0.350104
TUCP_001318	-1.1283	-0.184238	1.81234	-0.616851	-0.781138	1.15383	0.0360392	-0.291686
TUCP_007931	-0.0636024	-0.299204	2.31678	-0.010068	-0.804532	-0.0849744	-0.93248	-0.121916
TUCP_011066	-0.0196128	0.135277	2.27656	-0.0495976	-0.0267692	-0.700343	-0.807756	-0.807756
TUCP_000370	-0.374988	0.308001	1.74761	0.518667	-0.819465	0.705766	-1.26291	-0.822682
TUCP_003327	-1.01636	-0.268677	2.18035	-0.448808	-0.311141	0.615831	-0.676628	-0.0745679
TUCP_004904	-0.0375346	0.0969638	2.30307	0.201997	-0.636089	-0.639418	-0.640889	-0.648102
TUCP_002979	0.353405	-0.587503	2.26166	-0.221635	-0.00986832	-0.168709	-0.732961	-0.894387
TUCP_001510	-0.222008	-0.265167	2.16611	0.784875	-0.644951	-0.420429	-0.729094	-0.66934
TUCP_012325	-0.267309	0.62379	2.24727	-0.228431	-0.493372	-0.583818	-0.577615	-0.720513
TUCP_009618	-0.520805	0.580378	2.2469	-0.56314	-0.287167	-0.183381	-0.86017	-0.412616
TUCP_007458	-1.54986	-0.881083	1.70807	0.294114	-0.526002	-0.0317967	0.330024	0.656528
TUCP_003425	-0.490315	0.63751	2.13901	0.306416	-0.649388	-0.620235	-0.695792	-0.627207
TUCP_007461	-0.0689715	-0.0212753	2.27687	0.384343	-0.572631	-0.650894	-0.631416	-0.716023
TUCP_001292	-0.706559	-0.844766	2.24943	0.389233	-0.401457	-0.138398	-0.624099	0.0766113
TUCP_013094	-0.544091	0.210462	2.377	-0.118298	-0.534634	-0.302547	-0.658918	-0.428972
TUCP_008521	-0.653198	-0.104413	2.38656	-0.223052	-0.650069	0.076087	-0.269999	-0.561913
TUCP_005879	-0.27463	0.0263447	2.3428	0.234963	-0.490315	-0.526202	-0.675661	-0.6373
TUCP_005290	-0.484952	0.380028	2.10486	0.610384	-0.593211	-0.686361	-0.898802	-0.431943
TUCP_007186	-1.22141	-0.598646	1.98953	0.261579	-0.707362	0.702919	-0.350527	-0.0760894
TUCP_005053	-1.3369	0.249571	1.62295	0.132026	-1.03746	0.662513	0.539555	-0.832252
TUCP_007877	0.41205	-0.112431	2.06846	0.490859	-0.846662	-0.292796	-0.952565	-0.766915
TUCP_002395	-0.907603	0.0944287	2.11358	-0.424904	-0.164266	0.653023	-0.942462	-0.421799
TUCP_012388	-0.0608292	0.0957651	1.95223	0.287234	-1.20062	0.56133	-0.812896	-0.822221
TUCP_002397	-0.393689	-1.23132	1.57919	0.0621525	-0.314379	1.43252	-0.431745	-0.702724
TUCP_001835	-0.315521	-0.525687	2.3467	0.410573	-0.45059	-0.557408	-0.348028	-0.560043
TUCP_012515	-1.34341	0.603549	1.64036	0.641554	-0.0991614	0.237373	-1.19425	-0.486011
TUCP_009823	-1.04642	-1.04642	1.75725	0.577077	0.0116034	0.870466	-0.55921	-0.56434
TUCP_012529	-0.421154	-0.2131	2.37318	-0.342963	-0.324605	0.125545	-0.906846	-0.290053
TUCP_005300	-1.51593	1.09306	1.56823	-0.471314	0.371514	-0.0405909	-0.803381	-0.201584
TUCP_004204	-0.561244	0.609877	1.94747	0.165301	-0.964519	0.435762	-0.674635	-0.95801
TUCP_010317	0.132475	-0.590285	2.31762	0.200823	-0.285348	-0.649703	-0.769347	-0.356233
TUCP_002225	-0.852634	-0.533424	2.11245	-0.0231331	-0.0272818	0.713693	-0.852634	-0.537037
TUCP_007841	0.241269	-0.383563	0.992303	-0.797509	0.690558	1.35196	-0.466658	-1.62836
TUCP_012391	-0.729191	0.423663	2.02267	0.137733	-0.276121	0.234156	-1.35602	-0.456891
TUCP_011369	-1.27311	-0.625465	1.84044	-0.00242961	0.207941	0.0632298	-0.980336	0.76973
TUCP_010243	0.499366	-0.708578	1.95518	-0.131007	0.204027	0.311689	-1.06534	-1.06534
TUCP_000806	-0.416078	-0.138969	2.34797	0.0906024	-0.539638	0.0591502	-0.76258	-0.640453
TUCP_007980	-0.189704	0.058556	2.27498	0.388089	-0.784039	-0.583174	-0.556516	-0.608195
TUCP_004101	-0.571612	-0.571612	2.34582	-0.236825	0.390792	-0.389471	-0.571612	-0.395483
TUCP_011184	-0.59078	-0.329091	2.39457	0.20307	-0.607237	-0.26035	-0.442335	-0.367844
TUCP_000542	-0.761737	0.513867	2.0339	0.231592	-0.990577	0.176788	-0.939703	-0.264132
TUCP_006402	0.0387771	-0.0966355	1.73953	-0.774001	0.429577	0.863402	-1.18005	-1.0206
TUCP_008131	0.05747	0.215339	2.21572	-0.821016	-0.108618	-0.821016	0.0831364	-0.821016
TUCP_000721	0.0705697	-0.206926	2.16058	0.671169	-0.564781	-0.679705	-0.718776	-0.73213
TUCP_004981	-0.0749083	0.223784	1.97077	0.303266	-0.527398	0.349021	-1.27956	-0.964971
TUCP_005188	-1.73636	-0.492755	1.46836	0.158929	-0.611447	0.899434	-0.248543	0.562391
TUCP_001115	-1.20478	0.0156765	1.90396	0.157497	-0.833643	0.856117	-0.634672	-0.260154
TUCP_008420	-0.0206496	0.18097	2.02306	0.769461	-0.735457	-0.686714	-0.986723	-0.543949
TUCP_003401	-0.101226	-0.985646	1.9315	0.780589	-0.0709387	-0.196437	-1.27589	-0.0819503
TUCP_002822	-1.55047	-0.964385	1.45795	-0.30055	-0.448209	0.702756	0.82267	0.280235
TUCP_012602	-1.11176	-0.302946	1.82317	0.637607	-1.07105	0.536331	-0.689364	0.178007
TUCP_004283	-0.408055	0.438588	2.19709	-0.565	-0.220676	0.202433	-0.985061	-0.659315
TUCP_004081	-0.361424	-0.441523	1.91989	0.299305	-0.089065	0.696123	-1.43559	-0.58772
TUCP_010558	-0.693262	-0.412643	2.25846	-0.0555055	-0.961373	0.390618	-0.385795	-0.140499
TUCP_010300	-0.223829	-0.191075	2.2839	-0.00826912	-0.529556	-1.07419	-0.467451	0.210471
TUCP_003754	-0.680308	-0.366919	2.00728	-0.0547241	-0.47745	1.03303	-0.794244	-0.666666
TUCP_008192	-0.478041	-0.40856	2.45371	-0.478041	-0.0909913	-0.431777	-0.294683	-0.271619
TUCP_000774	0.0916049	-0.782526	2.19824	0.574998	-0.568611	-0.238652	-0.529701	-0.745349
TUCP_003822	0.83223	-0.131728	2.08997	-0.0263803	-0.696558	-0.692946	-0.612319	-0.762271
TUCP_005949	-1.62873	0.118182	2.003	-0.420892	-0.2219	0.217625	0.116786	-0.184069
TUCP_005542	-0.659061	0.904302	1.89827	-0.0286135	-0.6858	0.183338	-1.21835	-0.39409
TUCP_004251	0.102132	-0.0263239	2.13077	0.432488	-1.04013	-0.0685109	-0.809936	-0.72049
TUCP_007899	-1.34519	-0.367678	1.72736	-1.14511	-0.186091	0.177	0.42018	0.719525
TUCP_010581	-0.318326	0.209832	2.14363	0.629741	-0.737116	-0.422662	-0.688335	-0.816768
TUCP_003939	-1.09681	-0.223228	1.92977	0.267505	-0.374122	0.904036	-0.657076	-0.750077
TUCP_000944	-0.801599	0.857277	1.92603	0.456756	-0.386038	-0.370268	-0.800036	-0.882117
TUCP_012295	-1.00569	-0.672949	1.98738	-0.709576	-0.269607	0.957878	0.0160214	-0.303451
TUCP_001514	-0.938859	-0.938859	1.80688	-0.938859	0.760893	0.38099	0.356968	-0.489156
TUCP_000809	-0.948004	-0.784331	1.3799	0.144353	-0.350222	1.67391	-0.642172	-0.473433
TUCP_006068	-0.928165	0.0856056	2.26331	0.165462	-0.49572	-0.3632	-0.775415	0.048122
TUCP_009239	0.345694	-0.229227	2.25623	0.0659281	-0.179883	-0.754136	-0.754136	-0.750475
TUCP_002695	-1.13295	0.189227	1.52254	-0.947285	0.837161	0.325241	-1.21652	0.422593
TUCP_000603	-0.578431	0.19011	2.17281	-0.568701	0.643034	-0.65441	-0.508065	-0.696343
TUCP_001959	-0.570149	0.513307	2.19155	-0.755945	-0.694673	0.260907	-0.613874	-0.331119
TUCP_007884	-0.584304	-0.590054	2.38572	-0.546667	0.103048	-0.0845823	-0.156088	-0.527069
TUCP_006236	-0.905422	0.143656	2.11254	-1.03202	-0.294182	0.586733	-0.389385	-0.221929
TUCP_001525	-0.285883	-0.632884	2.25484	0.587282	-0.71767	-0.624769	-0.205596	-0.375321
TUCP_004056	-0.68206	0.253703	2.32561	-0.539126	-0.615488	-0.300357	0.0985986	-0.54088
TUCP_002019	-1.03592	-0.505396	2.07347	-0.061806	-0.42312	0.83306	-0.20791	-0.672381
TUCP_001116	-1.63096	-0.975636	1.57458	-0.266603	0.119801	0.833909	-0.0125979	0.357508
TUCP_006469	-0.994774	-0.653302	1.75193	-0.995899	-0.501758	0.9235	0.627162	-0.156859
TUCP_008037	-1.04826	-0.195659	2.15797	-0.137137	-0.60911	0.666859	-0.309673	-0.52499
TUCP_006360	0.357661	0.0881439	2.0557	0.549287	-0.78302	-0.824327	-0.755727	-0.687713
TUCP_006479	-0.769178	0.0869305	2.18348	-0.769178	-0.489164	-0.457014	0.641169	-0.427042
TUCP_004670	-0.284075	0.211183	1.92348	-0.502719	-1.03855	-0.520177	-0.775144	0.985999
TUCP_006837	-0.433779	-0.360634	1.89098	-0.703352	1.25116	-0.703352	-0.237665	-0.703352
TUCP_000305	0.0658626	-0.14359	2.34349	0.128954	-0.591167	-0.620558	-0.46474	-0.718256
TUCP_007904	-0.0711214	-0.108347	2.22907	0.182706	0.184525	-0.80561	-0.80561	-0.80561
TUCP_009506	-0.395245	0.00121596	2.36735	0.20878	-0.560364	-0.563199	-0.482245	-0.576287
TUCP_005085	-1.422	-0.285005	1.44937	0.543206	0.241986	0.865809	-1.29753	-0.0958443
TUCP_007710	-1.05708	-0.920406	1.38305	-0.120731	0.263296	1.54424	-0.715568	-0.37681
TUCP_006730	-0.53665	-0.53665	1.81991	-0.53665	1.39999	-0.53665	-0.53665	-0.53665
TUCP_001956	-0.969561	0.31481	1.4685	-1.3442	-0.269637	1.33262	-0.206704	-0.325829
TUCP_010846	-0.687194	-0.445786	2.05643	0.435383	0.702745	-0.687194	-0.687194	-0.687194
TUCP_011326	-0.0878428	0.835099	2.09825	-0.990118	-0.512452	-0.269159	-0.523494	-0.550283
TUCP_004381	-1.01948	0.767613	1.665	-0.148211	-1.12687	0.522405	0.308678	-0.969128
TUCP_010107	-0.745238	0.0132788	1.8357	-0.646123	-0.297247	1.21737	-0.951304	-0.426438
TUCP_010867	-0.0397569	0.462013	2.21193	-0.134339	-0.731132	-0.149907	-0.868557	-0.750248
TUCP_012203	-0.138071	-0.231001	2.03105	0.376426	-0.779351	0.58812	-0.896678	-0.950489
TUCP_003484	-0.159309	-0.0982552	2.35659	0.152872	-0.662059	-0.283433	-0.742842	-0.563564
TUCP_012528	-0.3486	-0.286936	2.45174	-0.376514	-0.317125	-0.090231	-0.545923	-0.486414
TUCP_007339	-0.952279	-0.551634	1.07108	-0.342018	1.16348	1.29694	-1.02772	-0.657834
TUCP_007415	-0.654731	-0.397019	1.79624	-0.676264	-0.735961	1.18181	-0.831255	0.317182
TUCP_005983	-1.01305	-0.298493	1.72945	-0.763508	-0.747045	1.24604	-0.383485	0.230088
TUCP_007209	-0.698733	-0.698733	1.22345	-0.698733	0.642617	-0.698733	1.6276	-0.698733
TUCP_006335	-0.527785	-0.140117	2.38339	0.226639	-0.543875	-0.343902	-0.527129	-0.527222
TUCP_010914	0.276663	-0.00658633	2.0102	0.752075	-0.641657	-0.791569	-0.799561	-0.799561
TUCP_011703	-0.447316	0.156433	2.37649	-0.310817	-0.560736	-0.0744636	-0.745584	-0.39401
TUCP_009046	-0.557905	0.0371584	2.38303	0.126675	-0.493607	-0.54625	-0.468613	-0.480485
TUCP_011430	-0.524744	-0.524744	1.13182	-0.524744	2.01664	-0.524744	-0.524744	-0.524744
TUCP_012145	0.501367	-0.0563915	1.90441	-0.813869	0.212154	-1.50061	-0.377437	0.130372
TUCP_009787	-1.09507	-0.162403	2.33303	-0.198612	-0.48294	-0.161793	-0.168971	-0.0632433
TUCP_001817	-0.513004	-0.451074	2.42813	-0.513004	-0.00531246	-0.309991	-0.122743	-0.513004
TUCP_001559	-0.519768	-0.519768	2.06734	-0.519768	1.05127	-0.519768	-0.519768	-0.519768
TUCP_009994	-0.158461	0.0108172	1.92035	-0.233643	-0.734498	1.00792	-1.03756	-0.774924
TUCP_006961	-0.598534	0.626297	2.04016	0.418998	-0.145709	-0.589336	-0.810374	-0.941505
TUCP_003860	-1.5564	-1.10995	1.40833	-0.299139	0.228786	0.957366	0.52831	-0.157311
TUCP_006318	-1.19215	-0.568545	1.35294	-0.88836	0.285843	1.44523	-0.648122	0.213156
TUCP_012348	-1.49784	-0.482703	1.40258	-0.257238	-0.0182981	1.27591	-0.832724	0.410324
TUCP_012559	-0.480943	0.824382	2.11409	-0.0223711	-0.438412	-0.445924	-0.888598	-0.662227
TUCP_002196	-1.83888	-0.638133	1.51803	-0.219712	0.0544172	0.699451	-0.159183	0.584016
TUCP_006074	-1.4987	-0.695628	1.58393	-0.029148	-0.719514	0.707168	0.840744	-0.188858
TUCP_001383	-0.849626	-0.286871	1.73998	0.510157	0.254462	0.457809	-1.6082	-0.217712
TUCP_009936	-1.45405	0.84663	1.62919	-0.211763	0.354237	0.151844	-0.18092	-1.13517
TUCP_009189	-0.796786	0.943024	1.94074	0.362249	-0.719757	-0.534136	-0.423901	-0.771432
TUCP_009694	-0.723491	0.496489	2.20686	0.0634607	-0.531127	-0.55412	-0.871271	-0.0868036
TUCP_006822	-0.117256	0.372017	2.03775	0.466138	-0.94386	-0.0360867	-0.844316	-0.934391
TUCP_005246	-1.45002	0.271628	1.8419	-0.47033	0.38885	0.596253	-0.522248	-0.656033
TUCP_005778	-0.47798	0.410973	2.08032	0.404888	-0.696981	0.0475265	-1.05569	-0.713058
TUCP_012735	-0.850989	0.0689995	2.27887	-0.392095	-0.490384	0.398502	-0.429544	-0.583356
TUCP_004606	-0.436396	0.128171	2.22348	-0.488421	-0.506955	0.538237	-0.750777	-0.707341
TUCP_004688	-0.174326	-0.764073	0.946255	-0.00495875	-0.290647	1.57886	-1.66526	0.374149
TUCP_012219	-0.671192	0.250506	2.20259	-0.105388	-0.232297	0.272214	-0.965706	-0.750727
TUCP_007605	0.284894	-0.967139	2.14917	-0.18261	0.157175	-0.728235	-0.867414	0.154159
TUCP_001705	0.345061	-0.68493	1.36362	-0.561848	1.56911	-0.201443	-0.741088	-1.08848
TUCP_010775	-1.40101	-0.552917	1.65124	-0.749739	0.0539024	1.17866	0.0410718	-0.221208
TUCP_010129	-0.339215	-1.06296	1.77583	-1.09654	0.200655	0.927442	0.253785	-0.658993
TUCP_003732	-0.48613	0.237606	2.24129	-0.749889	-0.529829	0.121778	0.0711893	-0.906019
TUCP_012212	-0.83113	-0.00963338	2.24447	0.429075	-0.57444	-0.0418767	-0.697036	-0.519425
TUCP_000638	-0.856301	0.571102	1.62664	-0.856301	1.03647	0.183345	-0.856301	-0.848661
TUCP_009913	-0.992813	-0.821978	1.45923	-0.489199	0.719523	1.19191	-1.01435	-0.052315
TUCP_001571	-1.17543	-0.766971	1.34579	-0.719813	-0.141763	1.62944	-0.159867	-0.0113731
TUCP_000647	-0.840143	-1.05859	1.39729	-0.116685	-0.423694	-0.527481	-0.0866657	1.65597
TUCP_000690	-1.49421	-1.24017	1.57978	-0.0290914	-0.0383635	0.799202	0.171745	0.251106
TUCP_000185	-1.00822	0.312027	2.23106	-0.43824	-0.140345	-0.202916	-0.807839	0.054472
TUCP_001203	-0.775952	0.0432863	1.81291	-0.114973	-0.225818	0.92384	-1.46742	-0.195873
TUCP_012662	-0.29856	0.517817	1.91178	0.314411	0.404892	-0.850872	-1.03225	-0.967216
TUCP_005990	-1.48197	-0.373199	1.36013	-1.30973	0.384385	0.413198	0.873351	0.133833
TUCP_008315	-0.767743	0.18403	2.16565	-0.32059	-0.0432173	0.0978222	-0.063605	-1.25235
TUCP_005316	-1.45788	0.0275877	1.36748	-0.164311	-0.456905	1.54335	-0.337731	-0.521601
TUCP_002536	-0.832918	-1.49139	1.43556	-0.583331	0.0596457	1.165	0.504179	-0.256748
TUCP_012624	-1.11348	-0.352621	1.44418	0.564034	-0.798575	1.39028	-0.470305	-0.663516
TUCP_006028	-1.28014	-0.642145	1.13395	-0.302295	-0.523478	1.81016	-0.0684989	-0.127556
TUCP_001038	-1.13508	0.13829	2.12091	-0.464378	-0.58321	0.601196	-0.492677	-0.185053

## Sheet: TUCP_cluster 3
Transcript ID	chr_unt	chr_30min	chr_3h	chr_24h	sol_unt	sol_30min	sol_3h	sol_24h
TUCP_003829	-0.353553	-0.353553	-0.353553	2.47487	-0.353553	-0.353553	-0.353553	-0.353553
TUCP_003832	-0.353553	-0.353553	-0.353553	2.47487	-0.353553	-0.353553	-0.353553	-0.353553
TUCP_001915	-0.353553	-0.353553	-0.353553	2.47487	-0.353553	-0.353553	-0.353553	-0.353553
TUCP_010572	-0.353553	-0.353553	-0.353553	2.47487	-0.353553	-0.353553	-0.353553	-0.353553
TUCP_007108	-0.353553	-0.353553	-0.353553	2.47487	-0.353553	-0.353553	-0.353553	-0.353553
TUCP_003265	-0.353553	-0.353553	-0.353553	2.47487	-0.353553	-0.353553	-0.353553	-0.353553
TUCP_007153	-0.353553	-0.353553	-0.353553	2.47487	-0.353553	-0.353553	-0.353553	-0.353553
TUCP_000072	-0.353553	-0.353553	-0.353553	2.47487	-0.353553	-0.353553	-0.353553	-0.353553
TUCP_006206	-0.353553	-0.353553	-0.353553	2.47487	-0.353553	-0.353553	-0.353553	-0.353553
TUCP_006414	-0.353553	-0.353553	-0.353553	2.47487	-0.353553	-0.353553	-0.353553	-0.353553
TUCP_010135	-0.353553	-0.353553	-0.353553	2.47487	-0.353553	-0.353553	-0.353553	-0.353553
TUCP_008650	-0.353553	-0.353553	-0.353553	2.47487	-0.353553	-0.353553	-0.353553	-0.353553
TUCP_008741	-0.353553	-0.353553	-0.353553	2.47487	-0.353553	-0.353553	-0.353553	-0.353553
TUCP_000875	-0.353553	-0.353553	-0.353553	2.47487	-0.353553	-0.353553	-0.353553	-0.353553
TUCP_000051	-0.353553	-0.353553	-0.353553	2.47487	-0.353553	-0.353553	-0.353553	-0.353553
TUCP_007282	-0.353553	-0.353553	-0.353553	2.47487	-0.353553	-0.353553	-0.353553	-0.353553
TUCP_009405	-0.353553	-0.353553	-0.353553	2.47487	-0.353553	-0.353553	-0.353553	-0.353553
TUCP_003775	-0.353553	-0.353553	-0.353553	2.47487	-0.353553	-0.353553	-0.353553	-0.353553
TUCP_006678	-0.353553	-0.353553	-0.353553	2.47487	-0.353553	-0.353553	-0.353553	-0.353553
TUCP_011513	-0.353553	-0.353553	-0.353553	2.47487	-0.353553	-0.353553	-0.353553	-0.353553
TUCP_005470	-0.353553	-0.353553	-0.353553	2.47487	-0.353553	-0.353553	-0.353553	-0.353553
TUCP_007885	-0.353553	-0.353553	-0.353553	2.47487	-0.353553	-0.353553	-0.353553	-0.353553
TUCP_001903	-0.353553	-0.353553	-0.353553	2.47487	-0.353553	-0.353553	-0.353553	-0.353553
TUCP_011249	-0.353553	-0.353553	-0.353553	2.47487	-0.353553	-0.353553	-0.353553	-0.353553
TUCP_008613	-0.353553	-0.353553	-0.353553	2.47487	-0.353553	-0.353553	-0.353553	-0.353553
TUCP_005242	-0.353553	-0.353553	-0.353553	2.47487	-0.353553	-0.353553	-0.353553	-0.353553
TUCP_003753	-0.353553	-0.353553	-0.353553	2.47487	-0.353553	-0.353553	-0.353553	-0.353553
TUCP_001857	-0.353553	-0.353553	-0.353553	2.47487	-0.353553	-0.353553	-0.353553	-0.353553
TUCP_008367	-0.353553	-0.353553	-0.353553	2.47487	-0.353553	-0.353553	-0.353553	-0.353553
TUCP_008129	-0.353553	-0.353553	-0.353553	2.47487	-0.353553	-0.353553	-0.353553	-0.353553
TUCP_001296	-0.353553	-0.353553	-0.353553	2.47487	-0.353553	-0.353553	-0.353553	-0.353553
TUCP_009043	-0.353553	-0.353553	-0.353553	2.47487	-0.353553	-0.353553	-0.353553	-0.353553
TUCP_006458	-0.353553	-0.353553	-0.353553	2.47487	-0.353553	-0.353553	-0.353553	-0.353553
TUCP_012621	-0.353553	-0.353553	-0.353553	2.47487	-0.353553	-0.353553	-0.353553	-0.353553
TUCP_010464	-0.353553	-0.353553	-0.353553	2.47487	-0.353553	-0.353553	-0.353553	-0.353553
TUCP_011144	-0.353553	-0.353553	-0.353553	2.47487	-0.353553	-0.353553	-0.353553	-0.353553
TUCP_006293	-0.353553	-0.353553	-0.353553	2.47487	-0.353553	-0.353553	-0.353553	-0.353553
TUCP_005351	-0.353553	-0.353553	-0.353553	2.47487	-0.353553	-0.353553	-0.353553	-0.353553
TUCP_012434	-0.353553	-0.353553	-0.353553	2.47487	-0.353553	-0.353553	-0.353553	-0.353553
TUCP_007680	-0.353553	-0.353553	-0.353553	2.47487	-0.353553	-0.353553	-0.353553	-0.353553
TUCP_007801	-0.353553	-0.353553	-0.353553	2.47487	-0.353553	-0.353553	-0.353553	-0.353553
TUCP_005676	-0.353553	-0.353553	-0.353553	2.47487	-0.353553	-0.353553	-0.353553	-0.353553
TUCP_009667	-0.353553	-0.353553	-0.353553	2.47487	-0.353553	-0.353553	-0.353553	-0.353553
TUCP_007087	-0.353553	-0.353553	-0.353553	2.47487	-0.353553	-0.353553	-0.353553	-0.353553
TUCP_009851	-0.353553	-0.353553	-0.353553	2.47487	-0.353553	-0.353553	-0.353553	-0.353553
TUCP_010720	-0.353553	-0.353553	-0.353553	2.47487	-0.353553	-0.353553	-0.353553	-0.353553
TUCP_007892	-0.353553	-0.353553	-0.353553	2.47487	-0.353553	-0.353553	-0.353553	-0.353553
TUCP_007292	-0.353553	-0.353553	-0.353553	2.47487	-0.353553	-0.353553	-0.353553	-0.353553
TUCP_008065	-0.353553	-0.353553	-0.353553	2.47487	-0.353553	-0.353553	-0.353553	-0.353553
TUCP_008258	-0.353553	-0.353553	-0.353553	2.47487	-0.353553	-0.353553	-0.353553	-0.353553
TUCP_005545	-0.353553	-0.353553	-0.353553	2.47487	-0.353553	-0.353553	-0.353553	-0.353553
TUCP_000372	-0.353553	-0.353553	-0.353553	2.47487	-0.353553	-0.353553	-0.353553	-0.353553
TUCP_005021	-0.353553	-0.353553	-0.353553	2.47487	-0.353553	-0.353553	-0.353553	-0.353553
TUCP_008505	-0.353553	-0.353553	-0.353553	2.47487	-0.353553	-0.353553	-0.353553	-0.353553
TUCP_009175	-0.353553	-0.353553	-0.353553	2.47487	-0.353553	-0.353553	-0.353553	-0.353553
TUCP_004143	-0.353553	-0.353553	-0.353553	2.47487	-0.353553	-0.353553	-0.353553	-0.353553
TUCP_012487	-0.353553	-0.353553	-0.353553	2.47487	-0.353553	-0.353553	-0.353553	-0.353553
TUCP_005086	-0.353553	-0.353553	-0.353553	2.47487	-0.353553	-0.353553	-0.353553	-0.353553
TUCP_005679	-0.353553	-0.353553	-0.353553	2.47487	-0.353553	-0.353553	-0.353553	-0.353553
TUCP_006134	-0.353553	-0.353553	-0.353553	2.47487	-0.353553	-0.353553	-0.353553	-0.353553
TUCP_000242	-0.353553	-0.353553	-0.353553	2.47487	-0.353553	-0.353553	-0.353553	-0.353553
TUCP_002488	-0.353553	-0.353553	-0.353553	2.47487	-0.353553	-0.353553	-0.353553	-0.353553
TUCP_007233	-0.353553	-0.353553	-0.353553	2.47487	-0.353553	-0.353553	-0.353553	-0.353553
TUCP_005185	-0.353553	-0.353553	-0.353553	2.47487	-0.353553	-0.353553	-0.353553	-0.353553
TUCP_004306	-0.353553	-0.353553	-0.353553	2.47487	-0.353553	-0.353553	-0.353553	-0.353553
TUCP_004267	-0.353553	-0.353553	-0.353553	2.47487	-0.353553	-0.353553	-0.353553	-0.353553
TUCP_005667	-0.353553	-0.353553	-0.353553	2.47487	-0.353553	-0.353553	-0.353553	-0.353553
TUCP_004714	-0.353553	-0.353553	-0.353553	2.47487	-0.353553	-0.353553	-0.353553	-0.353553
TUCP_001089	-0.353553	-0.353553	-0.353553	2.47487	-0.353553	-0.353553	-0.353553	-0.353553
TUCP_003034	-0.353553	-0.353553	-0.353553	2.47487	-0.353553	-0.353553	-0.353553	-0.353553
TUCP_011760	-0.353553	-0.353553	-0.353553	2.47487	-0.353553	-0.353553	-0.353553	-0.353553
TUCP_004664	-0.353553	-0.353553	-0.353553	2.47487	-0.353553	-0.353553	-0.353553	-0.353553
TUCP_007851	-0.353553	-0.353553	-0.353553	2.47487	-0.353553	-0.353553	-0.353553	-0.353553
TUCP_005835	-0.353553	-0.353553	-0.353553	2.47487	-0.353553	-0.353553	-0.353553	-0.353553
TUCP_003379	-0.353553	-0.353553	-0.353553	2.47487	-0.353553	-0.353553	-0.353553	-0.353553
TUCP_003711	-0.353553	-0.353553	-0.353553	2.47487	-0.353553	-0.353553	-0.353553	-0.353553
TUCP_007916	-0.353553	-0.353553	-0.353553	2.47487	-0.353553	-0.353553	-0.353553	-0.353553
TUCP_005472	-0.353553	-0.353553	-0.353553	2.47487	-0.353553	-0.353553	-0.353553	-0.353553
TUCP_009478	-0.353553	-0.353553	-0.353553	2.47487	-0.353553	-0.353553	-0.353553	-0.353553
TUCP_001981	-0.353553	-0.353553	-0.353553	2.47487	-0.353553	-0.353553	-0.353553	-0.353553
TUCP_011342	-0.353553	-0.353553	-0.353553	2.47487	-0.353553	-0.353553	-0.353553	-0.353553
TUCP_011540	-0.353553	-0.353553	-0.353553	2.47487	-0.353553	-0.353553	-0.353553	-0.353553
TUCP_012031	-0.353553	-0.353553	-0.353553	2.47487	-0.353553	-0.353553	-0.353553	-0.353553
TUCP_005303	-0.353553	-0.353553	-0.353553	2.47487	-0.353553	-0.353553	-0.353553	-0.353553
TUCP_007682	-0.353553	-0.353553	-0.353553	2.47487	-0.353553	-0.353553	-0.353553	-0.353553
TUCP_000967	-0.353553	-0.353553	-0.353553	2.47487	-0.353553	-0.353553	-0.353553	-0.353553
TUCP_002546	-0.353553	-0.353553	-0.353553	2.47487	-0.353553	-0.353553	-0.353553	-0.353553
TUCP_009786	-0.353553	-0.353553	-0.353553	2.47487	-0.353553	-0.353553	-0.353553	-0.353553
TUCP_000758	-0.353553	-0.353553	-0.353553	2.47487	-0.353553	-0.353553	-0.353553	-0.353553
TUCP_002303	-0.353553	-0.353553	-0.353553	2.47487	-0.353553	-0.353553	-0.353553	-0.353553
TUCP_000777	-0.353553	-0.353553	-0.353553	2.47487	-0.353553	-0.353553	-0.353553	-0.353553
TUCP_003882	-0.353553	-0.353553	-0.353553	2.47487	-0.353553	-0.353553	-0.353553	-0.353553
TUCP_003416	-0.353553	-0.353553	-0.353553	2.47487	-0.353553	-0.353553	-0.353553	-0.353553
TUCP_001459	-0.353553	-0.353553	-0.353553	2.47487	-0.353553	-0.353553	-0.353553	-0.353553
TUCP_005059	-0.353553	-0.353553	-0.353553	2.47487	-0.353553	-0.353553	-0.353553	-0.353553
TUCP_002162	-0.353553	-0.353553	-0.353553	2.47487	-0.353553	-0.353553	-0.353553	-0.353553
TUCP_003165	-0.353553	-0.353553	-0.353553	2.47487	-0.353553	-0.353553	-0.353553	-0.353553
TUCP_006096	-0.353553	-0.353553	-0.353553	2.47487	-0.353553	-0.353553	-0.353553	-0.353553
TUCP_008213	-0.353553	-0.353553	-0.353553	2.47487	-0.353553	-0.353553	-0.353553	-0.353553
TUCP_000196	-0.353553	-0.353553	-0.353553	2.47487	-0.353553	-0.353553	-0.353553	-0.353553
TUCP_012512	-0.353553	-0.353553	-0.353553	2.47487	-0.353553	-0.353553	-0.353553	-0.353553
TUCP_006210	-0.353553	-0.353553	-0.353553	2.47487	-0.353553	-0.353553	-0.353553	-0.353553
TUCP_003011	-0.353553	-0.353553	-0.353553	2.47487	-0.353553	-0.353553	-0.353553	-0.353553
TUCP_004614	-0.353553	-0.353553	-0.353553	2.47487	-0.353553	-0.353553	-0.353553	-0.353553
TUCP_001799	-0.353553	-0.353553	-0.353553	2.47487	-0.353553	-0.353553	-0.353553	-0.353553
TUCP_004223	-0.353553	-0.353553	-0.353553	2.47487	-0.353553	-0.353553	-0.353553	-0.353553
TUCP_001051	-0.353553	-0.353553	-0.353553	2.47487	-0.353553	-0.353553	-0.353553	-0.353553
TUCP_010707	-0.353553	-0.353553	-0.353553	2.47487	-0.353553	-0.353553	-0.353553	-0.353553
TUCP_000985	-0.353553	-0.353553	-0.353553	2.47487	-0.353553	-0.353553	-0.353553	-0.353553
TUCP_009755	-0.353553	-0.353553	-0.353553	2.47487	-0.353553	-0.353553	-0.353553	-0.353553
TUCP_003894	-0.353553	-0.353553	-0.353553	2.47487	-0.353553	-0.353553	-0.353553	-0.353553
TUCP_011623	-0.353553	-0.353553	-0.353553	2.47487	-0.353553	-0.353553	-0.353553	-0.353553
TUCP_008400	-0.353553	-0.353553	-0.353553	2.47487	-0.353553	-0.353553	-0.353553	-0.353553
TUCP_011372	-0.353553	-0.353553	-0.353553	2.47487	-0.353553	-0.353553	-0.353553	-0.353553
TUCP_008652	-0.353553	-0.353553	-0.353553	2.47487	-0.353553	-0.353553	-0.353553	-0.353553
TUCP_004495	-0.353553	-0.353553	-0.353553	2.47487	-0.353553	-0.353553	-0.353553	-0.353553
TUCP_005850	-0.353553	-0.353553	-0.353553	2.47487	-0.353553	-0.353553	-0.353553	-0.353553
TUCP_009060	-0.353553	-0.353553	-0.353553	2.47487	-0.353553	-0.353553	-0.353553	-0.353553
TUCP_003607	-0.353553	-0.353553	-0.353553	2.47487	-0.353553	-0.353553	-0.353553	-0.353553
TUCP_006151	-0.353553	-0.353553	-0.353553	2.47487	-0.353553	-0.353553	-0.353553	-0.353553
TUCP_001575	-0.353553	-0.353553	-0.353553	2.47487	-0.353553	-0.353553	-0.353553	-0.353553
TUCP_000798	-0.353553	-0.353553	-0.353553	2.47487	-0.353553	-0.353553	-0.353553	-0.353553
TUCP_004193	-0.353553	-0.353553	-0.353553	2.47487	-0.353553	-0.353553	-0.353553	-0.353553
TUCP_008600	-0.353553	-0.353553	-0.353553	2.47487	-0.353553	-0.353553	-0.353553	-0.353553
TUCP_008036	-0.353553	-0.353553	-0.353553	2.47487	-0.353553	-0.353553	-0.353553	-0.353553
TUCP_012726	-0.353553	-0.353553	-0.353553	2.47487	-0.353553	-0.353553	-0.353553	-0.353553
TUCP_008102	-0.353553	-0.353553	-0.353553	2.47487	-0.353553	-0.353553	-0.353553	-0.353553
TUCP_011340	-0.353553	-0.353553	-0.353553	2.47487	-0.353553	-0.353553	-0.353553	-0.353553
TUCP_003688	-0.353553	-0.353553	-0.353553	2.47487	-0.353553	-0.353553	-0.353553	-0.353553
TUCP_003306	-0.353553	-0.353553	-0.353553	2.47487	-0.353553	-0.353553	-0.353553	-0.353553
TUCP_012006	-0.353553	-0.353553	-0.353553	2.47487	-0.353553	-0.353553	-0.353553	-0.353553
TUCP_006739	-0.353553	-0.353553	-0.353553	2.47487	-0.353553	-0.353553	-0.353553	-0.353553
TUCP_004555	-0.353553	-0.353553	-0.353553	2.47487	-0.353553	-0.353553	-0.353553	-0.353553
TUCP_004535	-0.353553	-0.353553	-0.353553	2.47487	-0.353553	-0.353553	-0.353553	-0.353553
TUCP_009026	-0.353553	-0.353553	-0.353553	2.47487	-0.353553	-0.353553	-0.353553	-0.353553
TUCP_000865	-0.353553	-0.353553	-0.353553	2.47487	-0.353553	-0.353553	-0.353553	-0.353553
TUCP_005544	-0.353553	-0.353553	-0.353553	2.47487	-0.353553	-0.353553	-0.353553	-0.353553
TUCP_009192	-0.353553	-0.353553	-0.353553	2.47487	-0.353553	-0.353553	-0.353553	-0.353553
TUCP_002487	-0.353553	-0.353553	-0.353553	2.47487	-0.353553	-0.353553	-0.353553	-0.353553
TUCP_005099	-0.353553	-0.353553	-0.353553	2.47487	-0.353553	-0.353553	-0.353553	-0.353553
TUCP_002935	-0.353553	-0.353553	-0.353553	2.47487	-0.353553	-0.353553	-0.353553	-0.353553
TUCP_001426	-0.353553	-0.353553	-0.353553	2.47487	-0.353553	-0.353553	-0.353553	-0.353553
TUCP_011332	-0.353553	-0.353553	-0.353553	2.47487	-0.353553	-0.353553	-0.353553	-0.353553
TUCP_002046	-0.353553	-0.353553	-0.353553	2.47487	-0.353553	-0.353553	-0.353553	-0.353553
TUCP_000265	-0.353553	-0.353553	-0.353553	2.47487	-0.353553	-0.353553	-0.353553	-0.353553
TUCP_000987	-0.353553	-0.353553	-0.353553	2.47487	-0.353553	-0.353553	-0.353553	-0.353553
TUCP_004327	-0.353553	-0.353553	-0.353553	2.47487	-0.353553	-0.353553	-0.353553	-0.353553
TUCP_007250	-0.353553	-0.353553	-0.353553	2.47487	-0.353553	-0.353553	-0.353553	-0.353553
TUCP_006304	-0.353553	-0.353553	-0.353553	2.47487	-0.353553	-0.353553	-0.353553	-0.353553
TUCP_007794	-0.353553	-0.353553	-0.353553	2.47487	-0.353553	-0.353553	-0.353553	-0.353553
TUCP_001667	-0.353553	-0.353553	-0.353553	2.47487	-0.353553	-0.353553	-0.353553	-0.353553
TUCP_004588	-0.353553	-0.353553	-0.353553	2.47487	-0.353553	-0.353553	-0.353553	-0.353553
TUCP_008068	-0.353553	-0.353553	-0.353553	2.47487	-0.353553	-0.353553	-0.353553	-0.353553
TUCP_007683	-0.353553	-0.353553	-0.353553	2.47487	-0.353553	-0.353553	-0.353553	-0.353553
TUCP_007630	-0.353553	-0.353553	-0.353553	2.47487	-0.353553	-0.353553	-0.353553	-0.353553
TUCP_001995	-0.353553	-0.353553	-0.353553	2.47487	-0.353553	-0.353553	-0.353553	-0.353553
TUCP_012282	-0.353553	-0.353553	-0.353553	2.47487	-0.353553	-0.353553	-0.353553	-0.353553
TUCP_001784	-0.353553	-0.353553	-0.353553	2.47487	-0.353553	-0.353553	-0.353553	-0.353553
TUCP_001870	-0.353553	-0.353553	-0.353553	2.47487	-0.353553	-0.353553	-0.353553	-0.353553
TUCP_000192	-0.353553	-0.353553	-0.353553	2.47487	-0.353553	-0.353553	-0.353553	-0.353553
TUCP_010249	-0.353553	-0.353553	-0.353553	2.47487	-0.353553	-0.353553	-0.353553	-0.353553
TUCP_003545	-0.353553	-0.353553	-0.353553	2.47487	-0.353553	-0.353553	-0.353553	-0.353553
TUCP_002898	-0.353553	-0.353553	-0.353553	2.47487	-0.353553	-0.353553	-0.353553	-0.353553
TUCP_009672	-0.353553	-0.353553	-0.353553	2.47487	-0.353553	-0.353553	-0.353553	-0.353553
TUCP_002426	-0.353553	-0.353553	-0.353553	2.47487	-0.353553	-0.353553	-0.353553	-0.353553
TUCP_003751	-0.353553	-0.353553	-0.353553	2.47487	-0.353553	-0.353553	-0.353553	-0.353553
TUCP_007898	-0.353553	-0.353553	-0.353553	2.47487	-0.353553	-0.353553	-0.353553	-0.353553
TUCP_013191	-0.353553	-0.353553	-0.353553	2.47487	-0.353553	-0.353553	-0.353553	-0.353553
TUCP_000290	-0.353553	-0.353553	-0.353553	2.47487	-0.353553	-0.353553	-0.353553	-0.353553
TUCP_000334	-0.353553	-0.353553	-0.353553	2.47487	-0.353553	-0.353553	-0.353553	-0.353553
TUCP_009788	-0.353553	-0.353553	-0.353553	2.47487	-0.353553	-0.353553	-0.353553	-0.353553
TUCP_005347	-0.353553	-0.353553	-0.353553	2.47487	-0.353553	-0.353553	-0.353553	-0.353553
TUCP_005711	-0.353553	-0.353553	-0.353553	2.47487	-0.353553	-0.353553	-0.353553	-0.353553
TUCP_006352	-0.353553	-0.353553	-0.353553	2.47487	-0.353553	-0.353553	-0.353553	-0.353553
TUCP_012326	-0.353553	-0.353553	-0.353553	2.47487	-0.353553	-0.353553	-0.353553	-0.353553
TUCP_008381	-0.353553	-0.353553	-0.353553	2.47487	-0.353553	-0.353553	-0.353553	-0.353553
TUCP_000284	-0.353553	-0.353553	-0.353553	2.47487	-0.353553	-0.353553	-0.353553	-0.353553
TUCP_008638	-0.353553	-0.353553	-0.353553	2.47487	-0.353553	-0.353553	-0.353553	-0.353553
TUCP_002632	-0.353553	-0.353553	-0.353553	2.47487	-0.353553	-0.353553	-0.353553	-0.353553
TUCP_004423	-0.353553	-0.353553	-0.353553	2.47487	-0.353553	-0.353553	-0.353553	-0.353553
TUCP_011145	-0.353553	-0.353553	-0.353553	2.47487	-0.353553	-0.353553	-0.353553	-0.353553
TUCP_003862	-0.353553	-0.353553	-0.353553	2.47487	-0.353553	-0.353553	-0.353553	-0.353553
TUCP_004345	-0.353553	-0.353553	-0.353553	2.47487	-0.353553	-0.353553	-0.353553	-0.353553
TUCP_003451	-0.353553	-0.353553	-0.353553	2.47487	-0.353553	-0.353553	-0.353553	-0.353553
TUCP_010414	-0.353553	-0.353553	-0.353553	2.47487	-0.353553	-0.353553	-0.353553	-0.353553
TUCP_009125	-0.353553	-0.353553	-0.353553	2.47487	-0.353553	-0.353553	-0.353553	-0.353553
TUCP_007631	-0.353553	-0.353553	-0.353553	2.47487	-0.353553	-0.353553	-0.353553	-0.353553
TUCP_005254	-0.353553	-0.353553	-0.353553	2.47487	-0.353553	-0.353553	-0.353553	-0.353553
TUCP_000277	-0.353553	-0.353553	-0.353553	2.47487	-0.353553	-0.353553	-0.353553	-0.353553
TUCP_005328	-0.353553	-0.353553	-0.353553	2.47487	-0.353553	-0.353553	-0.353553	-0.353553
TUCP_007129	-0.353553	-0.353553	-0.353553	2.47487	-0.353553	-0.353553	-0.353553	-0.353553
TUCP_008616	-0.353553	-0.353553	-0.353553	2.47487	-0.353553	-0.353553	-0.353553	-0.353553
TUCP_008729	-0.353553	-0.353553	-0.353553	2.47487	-0.353553	-0.353553	-0.353553	-0.353553
TUCP_005851	-0.353553	-0.353553	-0.353553	2.47487	-0.353553	-0.353553	-0.353553	-0.353553
TUCP_000273	-0.353553	-0.353553	-0.353553	2.47487	-0.353553	-0.353553	-0.353553	-0.353553
TUCP_006873	-0.353553	-0.353553	-0.353553	2.47487	-0.353553	-0.353553	-0.353553	-0.353553
TUCP_010868	-0.353553	-0.353553	-0.353553	2.47487	-0.353553	-0.353553	-0.353553	-0.353553
TUCP_012205	-0.353553	-0.353553	-0.353553	2.47487	-0.353553	-0.353553	-0.353553	-0.353553
TUCP_007319	-0.353553	-0.353553	-0.353553	2.47487	-0.353553	-0.353553	-0.353553	-0.353553
TUCP_009868	-0.353553	-0.353553	-0.353553	2.47487	-0.353553	-0.353553	-0.353553	-0.353553
TUCP_004722	-0.353553	-0.353553	-0.353553	2.47487	-0.353553	-0.353553	-0.353553	-0.353553
TUCP_004054	-0.353553	-0.353553	-0.353553	2.47487	-0.353553	-0.353553	-0.353553	-0.353553
TUCP_004051	-0.353553	-0.353553	-0.353553	2.47487	-0.353553	-0.353553	-0.353553	-0.353553
TUCP_004303	-0.353553	-0.353553	-0.353553	2.47487	-0.353553	-0.353553	-0.353553	-0.353553
TUCP_007124	-0.353553	-0.353553	-0.353553	2.47487	-0.353553	-0.353553	-0.353553	-0.353553
TUCP_005278	-0.353553	-0.353553	-0.353553	2.47487	-0.353553	-0.353553	-0.353553	-0.353553
TUCP_003868	-0.353553	-0.353553	-0.353553	2.47487	-0.353553	-0.353553	-0.353553	-0.353553
TUCP_009782	-0.353553	-0.353553	-0.353553	2.47487	-0.353553	-0.353553	-0.353553	-0.353553
TUCP_004473	-0.353553	-0.353553	-0.353553	2.47487	-0.353553	-0.353553	-0.353553	-0.353553
TUCP_010477	-0.353553	-0.353553	-0.353553	2.47487	-0.353553	-0.353553	-0.353553	-0.353553
TUCP_011422	-0.353553	-0.353553	-0.353553	2.47487	-0.353553	-0.353553	-0.353553	-0.353553
TUCP_008296	-0.353553	-0.353553	-0.353553	2.47487	-0.353553	-0.353553	-0.353553	-0.353553
TUCP_000281	-0.353553	-0.353553	-0.353553	2.47487	-0.353553	-0.353553	-0.353553	-0.353553
TUCP_005190	-0.353553	-0.353553	-0.353553	2.47487	-0.353553	-0.353553	-0.353553	-0.353553
TUCP_008632	-0.353553	-0.353553	-0.353553	2.47487	-0.353553	-0.353553	-0.353553	-0.353553
TUCP_010123	-0.353553	-0.353553	-0.353553	2.47487	-0.353553	-0.353553	-0.353553	-0.353553
TUCP_008607	-0.353553	-0.353553	-0.353553	2.47487	-0.353553	-0.353553	-0.353553	-0.353553
TUCP_011451	-0.353553	-0.353553	-0.353553	2.47487	-0.353553	-0.353553	-0.353553	-0.353553
TUCP_009701	-0.353553	-0.353553	-0.353553	2.47487	-0.353553	-0.353553	-0.353553	-0.353553
TUCP_002519	-0.353553	-0.353553	-0.353553	2.47487	-0.353553	-0.353553	-0.353553	-0.353553
TUCP_006218	-0.353553	-0.353553	-0.353553	2.47487	-0.353553	-0.353553	-0.353553	-0.353553
TUCP_006055	-0.353553	-0.353553	-0.353553	2.47487	-0.353553	-0.353553	-0.353553	-0.353553
TUCP_003982	-0.353553	-0.353553	-0.353553	2.47487	-0.353553	-0.353553	-0.353553	-0.353553
TUCP_008269	-0.353553	-0.353553	-0.353553	2.47487	-0.353553	-0.353553	-0.353553	-0.353553
TUCP_004988	-0.353553	-0.353553	-0.353553	2.47487	-0.353553	-0.353553	-0.353553	-0.353553
TUCP_003850	-0.353553	-0.353553	-0.353553	2.47487	-0.353553	-0.353553	-0.353553	-0.353553
TUCP_004335	-0.353553	-0.353553	-0.353553	2.47487	-0.353553	-0.353553	-0.353553	-0.353553
TUCP_008773	-0.353553	-0.353553	-0.353553	2.47487	-0.353553	-0.353553	-0.353553	-0.353553
TUCP_001851	-0.353553	-0.353553	-0.353553	2.47487	-0.353553	-0.353553	-0.353553	-0.353553
TUCP_003048	-0.353553	-0.353553	-0.353553	2.47487	-0.353553	-0.353553	-0.353553	-0.353553
TUCP_003772	-0.353553	-0.353553	-0.353553	2.47487	-0.353553	-0.353553	-0.353553	-0.353553
TUCP_001388	-0.353553	-0.353553	-0.353553	2.47487	-0.353553	-0.353553	-0.353553	-0.353553
TUCP_007205	-0.353553	-0.353553	-0.353553	2.47487	-0.353553	-0.353553	-0.353553	-0.353553
TUCP_003915	-0.353553	-0.353553	-0.353553	2.47487	-0.353553	-0.353553	-0.353553	-0.353553
TUCP_008881	-0.353553	-0.353553	-0.353553	2.47487	-0.353553	-0.353553	-0.353553	-0.353553
TUCP_003776	-0.353553	-0.353553	-0.353553	2.47487	-0.353553	-0.353553	-0.353553	-0.353553
TUCP_004720	-0.353553	-0.353553	-0.353553	2.47487	-0.353553	-0.353553	-0.353553	-0.353553
TUCP_010789	-0.353553	-0.353553	-0.353553	2.47487	-0.353553	-0.353553	-0.353553	-0.353553
TUCP_006088	-0.353553	-0.353553	-0.353553	2.47487	-0.353553	-0.353553	-0.353553	-0.353553
TUCP_009022	-0.353553	-0.353553	-0.353553	2.47487	-0.353553	-0.353553	-0.353553	-0.353553
TUCP_005082	-0.353553	-0.353553	-0.353553	2.47487	-0.353553	-0.353553	-0.353553	-0.353553
TUCP_004642	-0.353553	-0.353553	-0.353553	2.47487	-0.353553	-0.353553	-0.353553	-0.353553
TUCP_004549	-0.353553	-0.353553	-0.353553	2.47487	-0.353553	-0.353553	-0.353553	-0.353553
TUCP_005230	-0.353553	-0.353553	-0.353553	2.47487	-0.353553	-0.353553	-0.353553	-0.353553
TUCP_005497	-0.353553	-0.353553	-0.353553	2.47487	-0.353553	-0.353553	-0.353553	-0.353553
TUCP_002458	-0.353553	-0.353553	-0.353553	2.47487	-0.353553	-0.353553	-0.353553	-0.353553
TUCP_010144	-0.353553	-0.353553	-0.353553	2.47487	-0.353553	-0.353553	-0.353553	-0.353553
TUCP_001551	-0.353553	-0.353553	-0.353553	2.47487	-0.353553	-0.353553	-0.353553	-0.353553
TUCP_000803	-0.353553	-0.353553	-0.353553	2.47487	-0.353553	-0.353553	-0.353553	-0.353553
TUCP_010617	-0.353553	-0.353553	-0.353553	2.47487	-0.353553	-0.353553	-0.353553	-0.353553
TUCP_005883	-0.353553	-0.353553	-0.353553	2.47487	-0.353553	-0.353553	-0.353553	-0.353553
TUCP_012988	-0.353553	-0.353553	-0.353553	2.47487	-0.353553	-0.353553	-0.353553	-0.353553
TUCP_006167	-0.353553	-0.353553	-0.353553	2.47487	-0.353553	-0.353553	-0.353553	-0.353553
TUCP_007113	-0.353553	-0.353553	-0.353553	2.47487	-0.353553	-0.353553	-0.353553	-0.353553
TUCP_002520	-0.353553	-0.353553	-0.353553	2.47487	-0.353553	-0.353553	-0.353553	-0.353553
TUCP_004200	-0.353553	-0.353553	-0.353553	2.47487	-0.353553	-0.353553	-0.353553	-0.353553
TUCP_006781	-0.353553	-0.353553	-0.353553	2.47487	-0.353553	-0.353553	-0.353553	-0.353553
TUCP_006506	-0.353553	-0.353553	-0.353553	2.47487	-0.353553	-0.353553	-0.353553	-0.353553
TUCP_009900	-0.353553	-0.353553	-0.353553	2.47487	-0.353553	-0.353553	-0.353553	-0.353553
TUCP_000537	-0.353553	-0.353553	-0.353553	2.47487	-0.353553	-0.353553	-0.353553	-0.353553
TUCP_009495	-0.353553	-0.353553	-0.353553	2.47487	-0.353553	-0.353553	-0.353553	-0.353553
TUCP_007014	-0.353553	-0.353553	-0.353553	2.47487	-0.353553	-0.353553	-0.353553	-0.353553
TUCP_010250	-0.353553	-0.353553	-0.353553	2.47487	-0.353553	-0.353553	-0.353553	-0.353553
TUCP_007575	-0.353553	-0.353553	-0.353553	2.47487	-0.353553	-0.353553	-0.353553	-0.353553
TUCP_001080	-0.353553	-0.353553	-0.353553	2.47487	-0.353553	-0.353553	-0.353553	-0.353553
TUCP_011095	-0.353553	-0.353553	-0.353553	2.47487	-0.353553	-0.353553	-0.353553	-0.353553
TUCP_004880	-0.353553	-0.353553	-0.353553	2.47487	-0.353553	-0.353553	-0.353553	-0.353553
TUCP_005200	-0.353553	-0.353553	-0.353553	2.47487	-0.353553	-0.353553	-0.353553	-0.353553
TUCP_004329	-0.353553	-0.353553	-0.353553	2.47487	-0.353553	-0.353553	-0.353553	-0.353553
TUCP_001662	-0.353553	-0.353553	-0.353553	2.47487	-0.353553	-0.353553	-0.353553	-0.353553
TUCP_000193	-0.353553	-0.353553	-0.353553	2.47487	-0.353553	-0.353553	-0.353553	-0.353553
TUCP_001593	-0.353553	-0.353553	-0.353553	2.47487	-0.353553	-0.353553	-0.353553	-0.353553
TUCP_001748	-0.353553	-0.353553	-0.353553	2.47487	-0.353553	-0.353553	-0.353553	-0.353553
TUCP_012690	-0.353553	-0.353553	-0.353553	2.47487	-0.353553	-0.353553	-0.353553	-0.353553
TUCP_006083	-0.353553	-0.353553	-0.353553	2.47487	-0.353553	-0.353553	-0.353553	-0.353553
TUCP_011492	-0.353553	-0.353553	-0.353553	2.47487	-0.353553	-0.353553	-0.353553	-0.353553
TUCP_000078	-0.353553	-0.353553	-0.353553	2.47487	-0.353553	-0.353553	-0.353553	-0.353553
TUCP_001736	-0.353553	-0.353553	-0.353553	2.47487	-0.353553	-0.353553	-0.353553	-0.353553
TUCP_007969	-0.353553	-0.353553	-0.353553	2.47487	-0.353553	-0.353553	-0.353553	-0.353553
TUCP_013188	-0.353553	-0.353553	-0.353553	2.47487	-0.353553	-0.353553	-0.353553	-0.353553
TUCP_013200	-0.353553	-0.353553	-0.353553	2.47487	-0.353553	-0.353553	-0.353553	-0.353553
TUCP_007040	-0.353553	-0.353553	-0.353553	2.47487	-0.353553	-0.353553	-0.353553	-0.353553
TUCP_004721	-0.353553	-0.353553	-0.353553	2.47487	-0.353553	-0.353553	-0.353553	-0.353553
TUCP_005730	-0.353553	-0.353553	-0.353553	2.47487	-0.353553	-0.353553	-0.353553	-0.353553
TUCP_000190	-0.353553	-0.353553	-0.353553	2.47487	-0.353553	-0.353553	-0.353553	-0.353553
TUCP_007179	-0.353553	-0.353553	-0.353553	2.47487	-0.353553	-0.353553	-0.353553	-0.353553
TUCP_012532	-0.353553	-0.353553	-0.353553	2.47487	-0.353553	-0.353553	-0.353553	-0.353553
TUCP_012739	-0.353553	-0.353553	-0.353553	2.47487	-0.353553	-0.353553	-0.353553	-0.353553
TUCP_003192	-0.353553	-0.353553	-0.353553	2.47487	-0.353553	-0.353553	-0.353553	-0.353553
TUCP_001131	-0.353553	-0.353553	-0.353553	2.47487	-0.353553	-0.353553	-0.353553	-0.353553
TUCP_010509	-0.353553	-0.353553	-0.353553	2.47487	-0.353553	-0.353553	-0.353553	-0.353553
TUCP_008602	-0.353553	-0.353553	-0.353553	2.47487	-0.353553	-0.353553	-0.353553	-0.353553
TUCP_005192	-0.353553	-0.353553	-0.353553	2.47487	-0.353553	-0.353553	-0.353553	-0.353553
TUCP_000482	-0.353553	-0.353553	-0.353553	2.47487	-0.353553	-0.353553	-0.353553	-0.353553
TUCP_002779	-0.353553	-0.353553	-0.353553	2.47487	-0.353553	-0.353553	-0.353553	-0.353553
TUCP_003612	-0.353553	-0.353553	-0.353553	2.47487	-0.353553	-0.353553	-0.353553	-0.353553
TUCP_005445	-0.353553	-0.353553	-0.353553	2.47487	-0.353553	-0.353553	-0.353553	-0.353553
TUCP_010456	-0.353553	-0.353553	-0.353553	2.47487	-0.353553	-0.353553	-0.353553	-0.353553
TUCP_008943	-0.353553	-0.353553	-0.353553	2.47487	-0.353553	-0.353553	-0.353553	-0.353553
TUCP_012764	-0.353553	-0.353553	-0.353553	2.47487	-0.353553	-0.353553	-0.353553	-0.353553
TUCP_004646	-0.353553	-0.353553	-0.353553	2.47487	-0.353553	-0.353553	-0.353553	-0.353553
TUCP_004613	-0.353553	-0.353553	-0.353553	2.47487	-0.353553	-0.353553	-0.353553	-0.353553
TUCP_008944	-0.353553	-0.353553	-0.353553	2.47487	-0.353553	-0.353553	-0.353553	-0.353553
TUCP_002203	-0.353553	-0.353553	-0.353553	2.47487	-0.353553	-0.353553	-0.353553	-0.353553
TUCP_000263	-0.353553	-0.353553	-0.353553	2.47487	-0.353553	-0.353553	-0.353553	-0.353553
TUCP_000962	-0.353553	-0.353553	-0.353553	2.47487	-0.353553	-0.353553	-0.353553	-0.353553
TUCP_002182	-0.353553	-0.353553	-0.353553	2.47487	-0.353553	-0.353553	-0.353553	-0.353553
TUCP_003747	-0.353553	-0.353553	-0.353553	2.47487	-0.353553	-0.353553	-0.353553	-0.353553
TUCP_005069	-0.353553	-0.353553	-0.353553	2.47487	-0.353553	-0.353553	-0.353553	-0.353553
TUCP_004953	-0.353553	-0.353553	-0.353553	2.47487	-0.353553	-0.353553	-0.353553	-0.353553
TUCP_003158	-0.353553	-0.353553	-0.353553	2.47487	-0.353553	-0.353553	-0.353553	-0.353553
TUCP_010783	-0.353553	-0.353553	-0.353553	2.47487	-0.353553	-0.353553	-0.353553	-0.353553
TUCP_000922	-0.353553	-0.353553	-0.353553	2.47487	-0.353553	-0.353553	-0.353553	-0.353553
TUCP_004025	-0.353553	-0.353553	-0.353553	2.47487	-0.353553	-0.353553	-0.353553	-0.353553
TUCP_002188	-0.353553	-0.353553	-0.353553	2.47487	-0.353553	-0.353553	-0.353553	-0.353553
TUCP_011217	-0.353553	-0.353553	-0.353553	2.47487	-0.353553	-0.353553	-0.353553	-0.353553
TUCP_006702	-0.353553	-0.353553	-0.353553	2.47487	-0.353553	-0.353553	-0.353553	-0.353553
TUCP_004302	-0.353553	-0.353553	-0.353553	2.47487	-0.353553	-0.353553	-0.353553	-0.353553
TUCP_001928	-0.353553	-0.353553	-0.353553	2.47487	-0.353553	-0.353553	-0.353553	-0.353553
TUCP_010755	-0.353553	-0.353553	-0.353553	2.47487	-0.353553	-0.353553	-0.353553	-0.353553
TUCP_002011	-0.353553	-0.353553	-0.353553	2.47487	-0.353553	-0.353553	-0.353553	-0.353553
TUCP_007067	-0.353553	-0.353553	-0.353553	2.47487	-0.353553	-0.353553	-0.353553	-0.353553
TUCP_000079	-0.353553	-0.353553	-0.353553	2.47487	-0.353553	-0.353553	-0.353553	-0.353553
TUCP_000304	-0.353553	-0.353553	-0.353553	2.47487	-0.353553	-0.353553	-0.353553	-0.353553
TUCP_004436	-0.353553	-0.353553	-0.353553	2.47487	-0.353553	-0.353553	-0.353553	-0.353553
TUCP_013084	-0.353553	-0.353553	-0.353553	2.47487	-0.353553	-0.353553	-0.353553	-0.353553
TUCP_010076	-0.353553	-0.353553	-0.353553	2.47487	-0.353553	-0.353553	-0.353553	-0.353553
TUCP_009881	-0.353553	-0.353553	-0.353553	2.47487	-0.353553	-0.353553	-0.353553	-0.353553
TUCP_011454	-0.353553	-0.353553	-0.353553	2.47487	-0.353553	-0.353553	-0.353553	-0.353553
TUCP_009620	-0.353553	-0.353553	-0.353553	2.47487	-0.353553	-0.353553	-0.353553	-0.353553
TUCP_006618	-0.353553	-0.353553	-0.353553	2.47487	-0.353553	-0.353553	-0.353553	-0.353553
TUCP_004087	-0.353553	-0.353553	-0.353553	2.47487	-0.353553	-0.353553	-0.353553	-0.353553
TUCP_001664	-0.353553	-0.353553	-0.353553	2.47487	-0.353553	-0.353553	-0.353553	-0.353553
TUCP_010782	-0.353553	-0.353553	-0.353553	2.47487	-0.353553	-0.353553	-0.353553	-0.353553
TUCP_004385	-0.353553	-0.353553	-0.353553	2.47487	-0.353553	-0.353553	-0.353553	-0.353553
TUCP_001303	-0.353553	-0.353553	-0.353553	2.47487	-0.353553	-0.353553	-0.353553	-0.353553
TUCP_007934	-0.353553	-0.353553	-0.353553	2.47487	-0.353553	-0.353553	-0.353553	-0.353553
TUCP_003931	-0.353553	-0.353553	-0.353553	2.47487	-0.353553	-0.353553	-0.353553	-0.353553
TUCP_003895	-0.353553	-0.353553	-0.353553	2.47487	-0.353553	-0.353553	-0.353553	-0.353553
TUCP_006161	-0.353553	-0.353553	-0.353553	2.47487	-0.353553	-0.353553	-0.353553	-0.353553
TUCP_011070	-0.353553	-0.353553	-0.353553	2.47487	-0.353553	-0.353553	-0.353553	-0.353553
TUCP_001366	-0.353553	-0.353553	-0.353553	2.47487	-0.353553	-0.353553	-0.353553	-0.353553
TUCP_006325	-0.353553	-0.353553	-0.353553	2.47487	-0.353553	-0.353553	-0.353553	-0.353553
TUCP_000494	-0.353553	-0.353553	-0.353553	2.47487	-0.353553	-0.353553	-0.353553	-0.353553
TUCP_000484	-0.353553	-0.353553	-0.353553	2.47487	-0.353553	-0.353553	-0.353553	-0.353553
TUCP_001871	-0.353553	-0.353553	-0.353553	2.47487	-0.353553	-0.353553	-0.353553	-0.353553
TUCP_004918	-0.353553	-0.353553	-0.353553	2.47487	-0.353553	-0.353553	-0.353553	-0.353553
TUCP_012520	-0.353553	-0.353553	-0.353553	2.47487	-0.353553	-0.353553	-0.353553	-0.353553
TUCP_000322	-0.353553	-0.353553	-0.353553	2.47487	-0.353553	-0.353553	-0.353553	-0.353553
TUCP_001043	-0.353553	-0.353553	-0.353553	2.47487	-0.353553	-0.353553	-0.353553	-0.353553
TUCP_009741	-0.353553	-0.353553	-0.353553	2.47487	-0.353553	-0.353553	-0.353553	-0.353553
TUCP_008002	-0.353553	-0.353553	-0.353553	2.47487	-0.353553	-0.353553	-0.353553	-0.353553
TUCP_009226	-0.353553	-0.353553	-0.353553	2.47487	-0.353553	-0.353553	-0.353553	-0.353553
TUCP_011207	-0.353553	-0.353553	-0.353553	2.47487	-0.353553	-0.353553	-0.353553	-0.353553
TUCP_009882	-0.353553	-0.353553	-0.353553	2.47487	-0.353553	-0.353553	-0.353553	-0.353553
TUCP_002674	-0.353553	-0.353553	-0.353553	2.47487	-0.353553	-0.353553	-0.353553	-0.353553
TUCP_012194	-0.353553	-0.353553	-0.353553	2.47487	-0.353553	-0.353553	-0.353553	-0.353553
TUCP_009073	-0.353553	-0.353553	-0.353553	2.47487	-0.353553	-0.353553	-0.353553	-0.353553
TUCP_004718	-0.353553	-0.353553	-0.353553	2.47487	-0.353553	-0.353553	-0.353553	-0.353553
TUCP_009742	-0.353553	-0.353553	-0.353553	2.47487	-0.353553	-0.353553	-0.353553	-0.353553
TUCP_013162	-0.353553	-0.353553	-0.353553	2.47487	-0.353553	-0.353553	-0.353553	-0.353553
TUCP_009343	-0.353553	-0.353553	-0.353553	2.47487	-0.353553	-0.353553	-0.353553	-0.353553
TUCP_001081	-0.353553	-0.353553	-0.353553	2.47487	-0.353553	-0.353553	-0.353553	-0.353553
TUCP_000771	-0.353553	-0.353553	-0.353553	2.47487	-0.353553	-0.353553	-0.353553	-0.353553
TUCP_003746	-0.353553	-0.353553	-0.353553	2.47487	-0.353553	-0.353553	-0.353553	-0.353553
TUCP_008519	-0.353553	-0.353553	-0.353553	2.47487	-0.353553	-0.353553	-0.353553	-0.353553
TUCP_000021	-0.353553	-0.353553	-0.353553	2.47487	-0.353553	-0.353553	-0.353553	-0.353553
TUCP_010728	-0.353553	-0.353553	-0.353553	2.47487	-0.353553	-0.353553	-0.353553	-0.353553
TUCP_009502	-0.353553	-0.353553	-0.353553	2.47487	-0.353553	-0.353553	-0.353553	-0.353553
TUCP_009619	-0.353553	-0.353553	-0.353553	2.47487	-0.353553	-0.353553	-0.353553	-0.353553
TUCP_005436	-0.353553	-0.353553	-0.353553	2.47487	-0.353553	-0.353553	-0.353553	-0.353553
TUCP_005721	-0.353553	-0.353553	-0.353553	2.47487	-0.353553	-0.353553	-0.353553	-0.353553
TUCP_009459	-0.353553	-0.353553	-0.353553	2.47487	-0.353553	-0.353553	-0.353553	-0.353553
TUCP_009401	-0.353553	-0.353553	-0.353553	2.47487	-0.353553	-0.353553	-0.353553	-0.353553
TUCP_007322	-0.353553	-0.353553	-0.353553	2.47487	-0.353553	-0.353553	-0.353553	-0.353553
TUCP_003010	-0.353553	-0.353553	-0.353553	2.47487	-0.353553	-0.353553	-0.353553	-0.353553
TUCP_002524	-0.353553	-0.353553	-0.353553	2.47487	-0.353553	-0.353553	-0.353553	-0.353553
TUCP_005724	-0.353553	-0.353553	-0.353553	2.47487	-0.353553	-0.353553	-0.353553	-0.353553
TUCP_011325	-0.353553	-0.353553	-0.353553	2.47487	-0.353553	-0.353553	-0.353553	-0.353553
TUCP_007401	-0.353553	-0.353553	-0.353553	2.47487	-0.353553	-0.353553	-0.353553	-0.353553
TUCP_003359	-0.353553	-0.353553	-0.353553	2.47487	-0.353553	-0.353553	-0.353553	-0.353553
TUCP_010656	-0.353553	-0.353553	-0.353553	2.47487	-0.353553	-0.353553	-0.353553	-0.353553
TUCP_002265	-0.353553	-0.353553	-0.353553	2.47487	-0.353553	-0.353553	-0.353553	-0.353553
TUCP_007197	-0.353553	-0.353553	-0.353553	2.47487	-0.353553	-0.353553	-0.353553	-0.353553
TUCP_009854	-0.353553	-0.353553	-0.353553	2.47487	-0.353553	-0.353553	-0.353553	-0.353553
TUCP_002178	-0.353553	-0.353553	-0.353553	2.47487	-0.353553	-0.353553	-0.353553	-0.353553
TUCP_004532	-0.353553	-0.353553	-0.353553	2.47487	-0.353553	-0.353553	-0.353553	-0.353553
TUCP_010657	-0.353553	-0.353553	-0.353553	2.47487	-0.353553	-0.353553	-0.353553	-0.353553
TUCP_012535	-0.353553	-0.353553	-0.353553	2.47487	-0.353553	-0.353553	-0.353553	-0.353553
TUCP_010095	-0.353553	-0.353553	-0.353553	2.47487	-0.353553	-0.353553	-0.353553	-0.353553
TUCP_011445	-0.353553	-0.353553	-0.353553	2.47487	-0.353553	-0.353553	-0.353553	-0.353553
TUCP_003098	-0.353553	-0.353553	-0.353553	2.47487	-0.353553	-0.353553	-0.353553	-0.353553
TUCP_009879	-0.353553	-0.353553	-0.353553	2.47487	-0.353553	-0.353553	-0.353553	-0.353553
TUCP_002666	-0.353553	-0.353553	-0.353553	2.47487	-0.353553	-0.353553	-0.353553	-0.353553
TUCP_008363	-0.353553	-0.353553	-0.353553	2.47487	-0.353553	-0.353553	-0.353553	-0.353553
TUCP_000034	-0.353553	-0.353553	-0.353553	2.47487	-0.353553	-0.353553	-0.353553	-0.353553
TUCP_007652	-0.353553	-0.353553	-0.353553	2.47487	-0.353553	-0.353553	-0.353553	-0.353553
TUCP_009917	-0.353553	-0.353553	-0.353553	2.47487	-0.353553	-0.353553	-0.353553	-0.353553
TUCP_000571	-0.353553	-0.353553	-0.353553	2.47487	-0.353553	-0.353553	-0.353553	-0.353553
TUCP_000989	-0.353553	-0.353553	-0.353553	2.47487	-0.353553	-0.353553	-0.353553	-0.353553
TUCP_002553	-0.353553	-0.353553	-0.353553	2.47487	-0.353553	-0.353553	-0.353553	-0.353553
TUCP_006771	-0.353553	-0.353553	-0.353553	2.47487	-0.353553	-0.353553	-0.353553	-0.353553
TUCP_009418	-0.353553	-0.353553	-0.353553	2.47487	-0.353553	-0.353553	-0.353553	-0.353553
TUCP_001806	-0.353553	-0.353553	-0.353553	2.47487	-0.353553	-0.353553	-0.353553	-0.353553
TUCP_003099	-0.353553	-0.353553	-0.353553	2.47487	-0.353553	-0.353553	-0.353553	-0.353553
TUCP_002297	-0.353553	-0.353553	-0.353553	2.47487	-0.353553	-0.353553	-0.353553	-0.353553
TUCP_001764	-0.353705	-0.353705	-0.352643	2.47487	-0.353705	-0.353705	-0.353705	-0.353705
TUCP_012801	-0.354617	-0.354617	-0.347164	2.47487	-0.354617	-0.354617	-0.354617	-0.354617
TUCP_007027	-0.35815	-0.35815	-0.325815	2.47472	-0.35815	-0.35815	-0.35815	-0.35815
TUCP_001650	-0.369336	-0.369336	-0.256941	2.47296	-0.369336	-0.369336	-0.369336	-0.369336
TUCP_013169	-0.364754	-0.364754	-0.285397	2.47392	-0.364754	-0.364754	-0.364754	-0.364754
TUCP_000763	-0.360778	-0.360778	-0.309811	2.47448	-0.360778	-0.360778	-0.360778	-0.360778
TUCP_003448	-0.412817	-0.412817	0.032224	2.44468	-0.412817	-0.412817	-0.412817	-0.412817
TUCP_010415	-0.35688	-0.35688	-0.333512	2.47479	-0.35688	-0.35688	-0.35688	-0.35688
TUCP_006397	-0.365471	-0.365471	-0.280964	2.47379	-0.365471	-0.365471	-0.365471	-0.365471
TUCP_002672	-0.355501	-0.355501	-0.34184	2.47485	-0.355501	-0.355501	-0.355501	-0.355501
TUCP_001244	-0.355147	-0.355147	-0.34397	2.47485	-0.355147	-0.355147	-0.355147	-0.355147
TUCP_000434	-0.373877	-0.373877	-0.228404	2.47167	-0.373877	-0.373877	-0.373877	-0.373877
TUCP_006665	-0.475372	-0.475372	0.53828	2.31395	-0.475372	-0.475372	-0.475372	-0.475372
TUCP_008345	-0.365035	-0.365035	-0.283658	2.47387	-0.365035	-0.365035	-0.365035	-0.365035
TUCP_008255	-0.363317	-0.363317	-0.294248	2.47415	-0.363317	-0.363317	-0.363317	-0.363317
TUCP_008347	-0.40308	-0.40308	-0.0358788	2.45436	-0.40308	-0.40308	-0.40308	-0.40308
TUCP_001644	-0.359357	-0.359357	-0.31848	2.47462	-0.359357	-0.359357	-0.359357	-0.359357
TUCP_001052	-0.387551	-0.387551	-0.140289	2.46559	-0.387551	-0.387551	-0.387551	-0.387551
TUCP_007917	-0.381893	-0.381893	-0.177155	2.46851	-0.381893	-0.381893	-0.381893	-0.381893
TUCP_013030	-0.387526	-0.387526	-0.14045	2.46561	-0.387526	-0.387526	-0.387526	-0.387526
TUCP_007321	-0.402442	-0.402442	-0.0402678	2.45492	-0.402442	-0.402442	-0.402442	-0.402442
TUCP_009880	-0.356385	-0.356385	-0.336506	2.47481	-0.356385	-0.356385	-0.356385	-0.356385
TUCP_006857	-0.421826	-0.421826	0.0972513	2.4337	-0.421826	-0.421826	-0.421826	-0.421826
TUCP_012781	-0.376336	-0.376336	-0.212801	2.47082	-0.376336	-0.376336	-0.376336	-0.376336
TUCP_006321	-0.405884	-0.405884	-0.0164835	2.45179	-0.405884	-0.405884	-0.405884	-0.405884
TUCP_005543	-0.378398	-0.378398	-0.199642	2.47003	-0.378398	-0.378398	-0.378398	-0.378398
TUCP_007125	-0.361394	-0.361394	-0.306046	2.47441	-0.361394	-0.361394	-0.361394	-0.361394
TUCP_008386	-0.368579	-0.368579	-0.261669	2.47314	-0.368579	-0.368579	-0.368579	-0.368579
TUCP_009772	-0.475065	-0.475065	0.535391	2.315	-0.475065	-0.475065	-0.475065	-0.475065
TUCP_003467	-0.362248	-0.362248	-0.300815	2.4743	-0.362248	-0.362248	-0.362248	-0.362248
TUCP_008466	-0.383198	-0.383198	-0.168703	2.46789	-0.383198	-0.383198	-0.383198	-0.383198
TUCP_006552	-0.36614	-0.36614	-0.276823	2.47366	-0.36614	-0.36614	-0.36614	-0.36614
TUCP_004891	-0.374777	-0.374777	-0.222708	2.47137	-0.374777	-0.374777	-0.374777	-0.374777
TUCP_013179	-0.471002	-0.471002	0.497642	2.32837	-0.471002	-0.471002	-0.471002	-0.471002
TUCP_005203	-0.398077	-0.398077	-0.0700515	2.45852	-0.398077	-0.398077	-0.398077	-0.398077
TUCP_009885	-0.420679	-0.420679	0.0888541	2.43522	-0.420679	-0.420679	-0.420679	-0.420679
TUCP_006551	-0.361198	-0.361198	-0.307244	2.47443	-0.361198	-0.361198	-0.361198	-0.361198
TUCP_005901	-0.393715	-0.393715	-0.0994263	2.46172	-0.393715	-0.393715	-0.393715	-0.393715
TUCP_009773	-0.411644	-0.411644	0.0239044	2.44596	-0.411644	-0.411644	-0.411644	-0.411644
TUCP_004827	-0.491917	-0.491917	0.703599	2.2479	-0.491917	-0.491917	-0.491917	-0.491917
TUCP_000426	-0.385026	-0.385026	-0.156812	2.46697	-0.385026	-0.385026	-0.385026	-0.385026
TUCP_004155	-0.412813	-0.412813	0.0321965	2.44468	-0.412813	-0.412813	-0.412813	-0.412813
TUCP_012215	-0.450716	-0.450716	0.321491	2.38281	-0.450716	-0.450716	-0.450716	-0.450716
TUCP_004517	-0.393549	-0.393549	-0.100536	2.46183	-0.393549	-0.393549	-0.393549	-0.393549
TUCP_010462	-0.476783	-0.476783	0.551634	2.30906	-0.476783	-0.476783	-0.476783	-0.476783
TUCP_005339	-0.41081	-0.41081	0.0180086	2.44685	-0.41081	-0.41081	-0.41081	-0.41081
TUCP_005026	-0.359119	-0.359119	-0.319926	2.47464	-0.359119	-0.359119	-0.359119	-0.359119
TUCP_000498	-0.397259	-0.397259	-0.0755897	2.45915	-0.397259	-0.397259	-0.397259	-0.397259
TUCP_008383	-0.410504	-0.410504	0.0158488	2.44718	-0.410504	-0.410504	-0.410504	-0.410504
TUCP_008612	-0.37772	-0.37772	-0.203974	2.4703	-0.37772	-0.37772	-0.37772	-0.37772
TUCP_004522	-0.463634	-0.463634	0.431468	2.35034	-0.463634	-0.463634	-0.463634	-0.463634
TUCP_009332	-0.448027	-0.448027	0.299443	2.38872	-0.448027	-0.448027	-0.448027	-0.448027
TUCP_009367	-0.47135	-0.47135	0.500841	2.32726	-0.47135	-0.47135	-0.47135	-0.47135
TUCP_009767	-0.45065	-0.45065	0.320942	2.38296	-0.45065	-0.45065	-0.45065	-0.45065
TUCP_007259	-0.387704	-0.387704	-0.139281	2.4655	-0.387704	-0.387704	-0.387704	-0.387704
TUCP_003678	-0.421931	-0.421931	0.098024	2.43356	-0.421931	-0.421931	-0.421931	-0.421931
TUCP_005013	-0.475479	-0.475479	0.539284	2.31359	-0.475479	-0.475479	-0.475479	-0.475479
TUCP_002907	-0.442225	-0.442225	0.252786	2.40057	-0.442225	-0.442225	-0.442225	-0.442225
TUCP_010026	-0.359123	-0.359123	-0.319902	2.47464	-0.359123	-0.359123	-0.359123	-0.359123
TUCP_007317	-0.407171	-0.407171	-0.00752973	2.45055	-0.407171	-0.407171	-0.407171	-0.407171
TUCP_007623	-0.396559	-0.396559	-0.0803181	2.45967	-0.396559	-0.396559	-0.396559	-0.396559
TUCP_003627	-0.381672	-0.381672	-0.178583	2.46862	-0.381672	-0.381672	-0.381672	-0.381672
TUCP_006667	-0.408322	-0.408322	0.00051623	2.44942	-0.408322	-0.408322	-0.408322	-0.408322
TUCP_009659	-0.369778	-0.369778	-0.254183	2.47285	-0.369778	-0.369778	-0.369778	-0.369778
TUCP_002673	-0.420592	-0.420592	0.0882225	2.43533	-0.420592	-0.420592	-0.420592	-0.420592
TUCP_006554	-0.379086	-0.379086	-0.195228	2.46975	-0.379086	-0.379086	-0.379086	-0.379086
TUCP_004923	-0.474901	-0.474901	0.533841	2.31556	-0.474901	-0.474901	-0.474901	-0.474901
TUCP_007747	-0.402175	-0.402175	-0.042101	2.45515	-0.402175	-0.402175	-0.402175	-0.402175
TUCP_004291	-0.4568	-0.4568	0.372396	2.3684	-0.4568	-0.4568	-0.4568	-0.4568
TUCP_007103	-0.386696	-0.386696	-0.145898	2.46607	-0.386696	-0.386696	-0.386696	-0.386696
TUCP_007993	-0.396085	-0.396085	-0.0835179	2.46003	-0.396085	-0.396085	-0.396085	-0.396085
TUCP_003645	-0.379689	-0.379689	-0.191362	2.46949	-0.379689	-0.379689	-0.379689	-0.379689
TUCP_000605	-0.483068	-0.483068	0.612695	2.28571	-0.483068	-0.483068	-0.483068	-0.483068
TUCP_000285	-0.38128	-0.38128	-0.181114	2.4688	-0.38128	-0.38128	-0.38128	-0.38128
TUCP_006056	-0.395377	-0.395377	-0.0882825	2.46054	-0.395377	-0.395377	-0.395377	-0.395377
TUCP_008932	-0.436589	-0.436589	0.208552	2.41098	-0.436589	-0.436589	-0.436589	-0.436589
TUCP_005934	-0.447445	-0.447445	0.294711	2.38996	-0.447445	-0.447445	-0.447445	-0.447445
TUCP_012656	-0.380527	-0.380527	-0.185967	2.46913	-0.380527	-0.380527	-0.380527	-0.380527
TUCP_005093	-0.441311	-0.441311	0.245541	2.40233	-0.441311	-0.441311	-0.441311	-0.441311
TUCP_010627	-0.406992	-0.406992	-0.00877465	2.45073	-0.406992	-0.406992	-0.406992	-0.406992
TUCP_006026	-0.408644	-0.408644	0.00277236	2.44909	-0.408644	-0.408644	-0.408644	-0.408644
TUCP_001642	-0.36891	-0.36891	-0.259605	2.47306	-0.36891	-0.36891	-0.36891	-0.36891
TUCP_006313	-0.396351	-0.396351	-0.0817207	2.45983	-0.396351	-0.396351	-0.396351	-0.396351
TUCP_009863	-0.414516	-0.414516	0.0443292	2.44276	-0.414516	-0.414516	-0.414516	-0.414516
TUCP_002831	-0.441284	-0.441284	0.245323	2.40238	-0.441284	-0.441284	-0.441284	-0.441284
TUCP_009157	-0.364848	-0.364848	-0.284816	2.4739	-0.364848	-0.364848	-0.364848	-0.364848
TUCP_009834	-0.491813	-0.491813	0.702492	2.24838	-0.491813	-0.491813	-0.491813	-0.491813
TUCP_009695	-0.465474	-0.465474	0.447733	2.34511	-0.465474	-0.465474	-0.465474	-0.465474
TUCP_000244	-0.391543	-0.391543	-0.113911	2.46317	-0.391543	-0.391543	-0.391543	-0.391543
TUCP_003761	-0.398039	-0.398039	-0.070313	2.45855	-0.398039	-0.398039	-0.398039	-0.398039
TUCP_010475	-0.403252	-0.403252	-0.0346899	2.4542	-0.403252	-0.403252	-0.403252	-0.403252
TUCP_012908	-0.380153	-0.380153	-0.188376	2.46929	-0.380153	-0.380153	-0.380153	-0.380153
TUCP_009648	-0.441747	-0.441747	0.248987	2.40149	-0.441747	-0.441747	-0.441747	-0.441747
TUCP_006217	-0.424644	-0.424644	0.118021	2.42984	-0.424644	-0.424644	-0.424644	-0.424644
TUCP_007286	-0.373336	-0.373336	-0.231824	2.47184	-0.373336	-0.373336	-0.373336	-0.373336
TUCP_001751	-0.403127	-0.403127	-0.0355569	2.45432	-0.403127	-0.403127	-0.403127	-0.403127
TUCP_012384	-0.447947	-0.447947	0.298796	2.38889	-0.447947	-0.447947	-0.447947	-0.447947
TUCP_001138	-0.475067	-0.475067	0.535401	2.315	-0.475067	-0.475067	-0.475067	-0.475067
TUCP_008953	-0.364593	-0.364593	-0.286392	2.47395	-0.364593	-0.364593	-0.364593	-0.364593
TUCP_010898	-0.44475	-0.44475	0.272944	2.39556	-0.44475	-0.44475	-0.44475	-0.44475
TUCP_009576	-0.410798	-0.410798	0.0179224	2.44687	-0.410798	-0.410798	-0.410798	-0.410798
TUCP_000325	-0.446882	-0.446882	0.29014	2.39115	-0.446882	-0.446882	-0.446882	-0.446882
TUCP_010132	-0.399688	-0.399688	-0.0591083	2.45724	-0.399688	-0.399688	-0.399688	-0.399688
TUCP_006050	-0.497761	-0.497761	0.767471	2.2191	-0.497761	-0.497761	-0.497761	-0.497761
TUCP_005291	-0.485393	-0.485393	0.63598	2.27638	-0.485393	-0.485393	-0.485393	-0.485393
TUCP_003910	-0.429268	-0.429268	0.152576	2.42303	-0.429268	-0.429268	-0.429268	-0.429268
TUCP_011306	-0.426517	-0.426517	0.131944	2.42716	-0.426517	-0.426517	-0.426517	-0.426517
TUCP_005270	-0.41203	-0.41203	0.0266403	2.44554	-0.41203	-0.41203	-0.41203	-0.41203
TUCP_007081	-0.390978	-0.390978	-0.117658	2.46353	-0.390978	-0.390978	-0.390978	-0.390978
TUCP_003777	-0.413707	-0.413707	0.0385562	2.44368	-0.413707	-0.413707	-0.413707	-0.413707
TUCP_004770	-0.491502	-0.491502	0.699192	2.24982	-0.491502	-0.491502	-0.491502	-0.491502
TUCP_008154	-0.48331	-0.48331	0.615098	2.28476	-0.48331	-0.48331	-0.48331	-0.48331
TUCP_005997	-0.433502	-0.433502	0.184748	2.41626	-0.433502	-0.433502	-0.433502	-0.433502
TUCP_009713	-0.440446	-0.440446	0.238704	2.40397	-0.440446	-0.440446	-0.440446	-0.440446
TUCP_001828	-0.479859	-0.479859	0.581195	2.29796	-0.479859	-0.479859	-0.479859	-0.479859
TUCP_012587	-0.423452	-0.423452	0.109209	2.4315	-0.423452	-0.423452	-0.423452	-0.423452
TUCP_003006	-0.392388	-0.392388	-0.108284	2.46261	-0.392388	-0.392388	-0.392388	-0.392388
TUCP_008808	-0.478961	-0.478961	0.572502	2.30126	-0.478961	-0.478961	-0.478961	-0.478961
TUCP_006394	-0.429925	-0.429925	0.157535	2.42202	-0.429925	-0.429925	-0.429925	-0.429925
TUCP_012356	-0.42571	-0.42571	0.125936	2.42833	-0.42571	-0.42571	-0.42571	-0.42571
TUCP_001900	-0.47658	-0.47658	0.549703	2.30977	-0.47658	-0.47658	-0.47658	-0.47658
TUCP_013207	-0.493844	-0.493844	0.724286	2.23878	-0.493844	-0.493844	-0.493844	-0.493844
TUCP_007354	-0.380055	-0.380055	-0.189007	2.46934	-0.380055	-0.380055	-0.380055	-0.380055
TUCP_008843	-0.373406	-0.373406	-0.23138	2.47182	-0.373406	-0.373406	-0.373406	-0.373406
TUCP_005025	-0.408101	-0.408101	-0.00103285	2.44964	-0.408101	-0.408101	-0.408101	-0.408101
TUCP_012277	-0.472614	-0.472614	0.512504	2.32318	-0.472614	-0.472614	-0.472614	-0.472614
TUCP_004518	-0.465752	-0.465752	0.450204	2.34431	-0.465752	-0.465752	-0.465752	-0.465752
TUCP_004826	-0.439434	-0.439434	0.230751	2.40586	-0.439434	-0.439434	-0.439434	-0.439434
TUCP_003494	-0.442962	-0.442962	0.258642	2.39913	-0.442962	-0.442962	-0.442962	-0.442962
TUCP_009074	-0.397072	-0.397072	-0.076856	2.45929	-0.397072	-0.397072	-0.397072	-0.397072
TUCP_008405	-0.425855	-0.425855	0.12701	2.42812	-0.425855	-0.425855	-0.425855	-0.425855
TUCP_012913	-0.425188	-0.425188	0.122054	2.42907	-0.425188	-0.425188	-0.425188	-0.425188
TUCP_010332	-0.39974	-0.39974	-0.0587527	2.45719	-0.39974	-0.39974	-0.39974	-0.39974
TUCP_005816	-0.401905	-0.401905	-0.0439528	2.45538	-0.401905	-0.401905	-0.401905	-0.401905
TUCP_000455	-0.380149	-0.380149	-0.188403	2.4693	-0.380149	-0.380149	-0.380149	-0.380149
TUCP_003611	-0.449833	-0.449833	0.314221	2.38478	-0.449833	-0.449833	-0.449833	-0.449833
TUCP_006119	-0.464188	-0.464188	0.436348	2.34878	-0.464188	-0.464188	-0.464188	-0.464188
TUCP_009928	-0.386127	-0.386127	-0.149623	2.46638	-0.386127	-0.386127	-0.386127	-0.386127
TUCP_000162	-0.391708	-0.391708	-0.112812	2.46306	-0.391708	-0.391708	-0.391708	-0.391708
TUCP_006366	-0.477699	-0.477699	0.56037	2.30582	-0.477699	-0.477699	-0.477699	-0.477699
TUCP_005950	-0.457315	-0.457315	0.376781	2.36711	-0.457315	-0.457315	-0.457315	-0.457315
TUCP_003553	-0.437612	-0.437612	0.216498	2.40917	-0.437612	-0.437612	-0.437612	-0.437612
TUCP_009397	-0.440777	-0.440777	0.241315	2.40334	-0.440777	-0.440777	-0.440777	-0.440777
TUCP_005364	-0.505394	-0.505394	0.8567	2.17567	-0.505394	-0.505394	-0.505394	-0.505394
TUCP_009426	-0.484466	-0.484466	0.626648	2.28015	-0.484466	-0.484466	-0.484466	-0.484466
TUCP_010213	-0.494486	-0.494486	0.731254	2.23566	-0.494486	-0.494486	-0.494486	-0.494486
TUCP_001082	-0.490963	-0.490963	0.693484	2.25229	-0.490963	-0.490963	-0.490963	-0.490963
TUCP_010852	-0.450719	-0.450719	0.321509	2.3828	-0.450719	-0.450719	-0.450719	-0.450719
TUCP_004406	-0.429189	-0.429189	0.151981	2.42316	-0.429189	-0.429189	-0.429189	-0.429189
TUCP_012808	-0.425114	-0.425114	0.121504	2.42918	-0.425114	-0.425114	-0.425114	-0.425114
TUCP_004800	-0.472063	-0.472063	0.507407	2.32497	-0.472063	-0.472063	-0.472063	-0.472063
TUCP_000783	-0.503681	-0.503681	0.836019	2.18607	-0.503681	-0.503681	-0.503681	-0.503681
TUCP_001940	-0.40071	-0.40071	-0.052134	2.45639	-0.40071	-0.40071	-0.40071	-0.40071
TUCP_004984	-0.401368	-0.401368	-0.0476354	2.45584	-0.401368	-0.401368	-0.401368	-0.401368
TUCP_012519	-0.504581	-0.504581	0.846827	2.18066	-0.504581	-0.504581	-0.504581	-0.504581
TUCP_006852	-0.448664	-0.448664	0.304647	2.38734	-0.448664	-0.448664	-0.448664	-0.448664
TUCP_002413	-0.460728	-0.460728	0.406088	2.35828	-0.460728	-0.460728	-0.460728	-0.460728
TUCP_005297	-0.42183	-0.42183	0.0972772	2.4337	-0.42183	-0.42183	-0.42183	-0.42183
TUCP_012589	-0.406892	-0.406892	-0.00947039	2.45082	-0.406892	-0.406892	-0.406892	-0.406892
TUCP_002514	-0.48224	-0.48224	0.604498	2.28894	-0.48224	-0.48224	-0.48224	-0.48224
TUCP_008502	-0.499194	-0.499194	0.783679	2.21149	-0.499194	-0.499194	-0.499194	-0.499194
TUCP_003003	-0.489118	-0.489118	0.67416	2.26055	-0.489118	-0.489118	-0.489118	-0.489118
TUCP_008934	-0.485506	-0.485506	0.637121	2.27591	-0.485506	-0.485506	-0.485506	-0.485506
TUCP_001128	-0.485386	-0.485386	0.635906	2.27641	-0.485386	-0.485386	-0.485386	-0.485386
TUCP_001846	-0.4645	-0.4645	0.439106	2.3479	-0.4645	-0.4645	-0.4645	-0.4645
TUCP_004700	-0.47131	-0.47131	0.500476	2.32739	-0.47131	-0.47131	-0.47131	-0.47131
TUCP_004317	-0.420161	-0.420161	0.0850815	2.43589	-0.420161	-0.420161	-0.420161	-0.420161
TUCP_001137	-0.465843	-0.465843	0.451022	2.34404	-0.465843	-0.465843	-0.465843	-0.465843
TUCP_000823	-0.465862	0.451186	-0.465862	2.34399	-0.465862	-0.465862	-0.465862	-0.465862
TUCP_010790	-0.362129	-0.301544	-0.362129	2.47432	-0.362129	-0.362129	-0.362129	-0.362129
TUCP_007291	-0.460897	-0.19088	0.067001	2.42836	-0.460897	-0.460897	-0.460897	-0.460897
TUCP_007622	-0.371022	-0.312694	-0.306106	2.47391	-0.371022	-0.371022	-0.371022	-0.371022
TUCP_012297	-0.370227	-0.359478	-0.262544	2.47316	-0.370227	-0.370227	-0.370227	-0.370227
TUCP_005591	-0.4884	0.666715	-0.4884	2.26369	-0.4884	-0.4884	-0.4884	-0.4884
TUCP_008293	-0.44919	0.308946	-0.44919	2.38619	-0.44919	-0.44919	-0.44919	-0.44919
TUCP_002976	-0.484462	-0.447747	0.566872	2.30319	-0.484462	-0.484462	-0.484462	-0.484462
TUCP_006076	-0.479964	-0.423316	0.493982	2.32915	-0.479964	-0.479964	-0.479964	-0.479964
TUCP_007297	-0.428298	-0.308836	0.00340662	2.44692	-0.428298	-0.428298	-0.428298	-0.428298
TUCP_002638	-0.363778	-0.291411	-0.363778	2.47408	-0.363778	-0.363778	-0.363778	-0.363778
TUCP_013057	-0.390642	-0.341737	-0.172911	2.46786	-0.390642	-0.390642	-0.390642	-0.390642
TUCP_003599	-0.365807	-0.324992	-0.320376	2.4744	-0.365807	-0.365807	-0.365807	-0.365807
TUCP_004460	-0.543519	-0.295318	0.836794	2.17612	-0.543519	-0.543519	-0.543519	-0.543519
TUCP_007080	-0.402921	-0.39225	-0.0491572	2.45601	-0.402921	-0.402921	-0.402921	-0.402921
TUCP_008398	-0.468065	-0.363202	0.322652	2.38087	-0.468065	-0.468065	-0.468065	-0.468065
TUCP_011423	-0.529177	0.108378	0.180491	2.35702	-0.529177	-0.529177	-0.529177	-0.529177
TUCP_005244	-0.527319	0.0114839	0.272375	2.35273	-0.527319	-0.527319	-0.527319	-0.527319
TUCP_009480	-0.362015	-0.302242	-0.362015	2.47433	-0.362015	-0.362015	-0.362015	-0.362015
TUCP_009847	-0.415839	-0.37282	0.00326171	2.44875	-0.415839	-0.415839	-0.415839	-0.415839
TUCP_010430	-0.388749	-0.311789	-0.214517	2.47005	-0.388749	-0.388749	-0.388749	-0.388749
TUCP_005182	-0.455223	-0.432296	0.327259	2.38115	-0.455223	-0.455223	-0.455223	-0.455223
TUCP_004569	-0.375162	-0.220266	-0.375162	2.47124	-0.375162	-0.375162	-0.375162	-0.375162
TUCP_005848	-0.495924	-0.158623	0.254941	2.3833	-0.495924	-0.495924	-0.495924	-0.495924
TUCP_003044	-0.465984	0.452278	-0.465984	2.34363	-0.465984	-0.465984	-0.465984	-0.465984
TUCP_001722	-0.374153	-0.32114	-0.281491	2.47339	-0.374153	-0.374153	-0.374153	-0.374153
TUCP_007380	-0.513341	-0.445569	0.818028	2.19424	-0.513341	-0.513341	-0.513341	-0.513341
TUCP_004708	-0.581108	0.276552	0.371279	2.25771	-0.581108	-0.581108	-0.581108	-0.581108
TUCP_002609	-0.406686	-0.354158	-0.0705837	2.45817	-0.406686	-0.406686	-0.406686	-0.406686
TUCP_009845	-0.426615	-0.393156	0.0916867	2.43455	-0.426615	-0.426615	-0.426615	-0.426615
TUCP_008676	-0.449224	-0.424961	0.276516	2.39456	-0.449224	-0.449224	-0.449224	-0.449224
TUCP_010756	-0.503664	-0.449326	0.733403	2.23424	-0.503664	-0.503664	-0.503664	-0.503664
TUCP_007281	-0.464928	-0.206775	0.109764	2.42165	-0.464928	-0.464928	-0.464928	-0.464928
TUCP_005066	-0.454969	-0.254569	0.102542	2.42687	-0.454969	-0.454969	-0.454969	-0.454969
TUCP_009877	-0.489071	-0.468023	0.637816	2.27556	-0.489071	-0.489071	-0.489071	-0.489071
TUCP_001643	-0.375808	-0.216162	-0.375808	2.47101	-0.375808	-0.375808	-0.375808	-0.375808
TUCP_012633	-0.421534	-0.182345	-0.169565	2.45958	-0.421534	-0.421534	-0.421534	-0.421534
TUCP_008608	-0.365723	-0.279405	-0.365723	2.47374	-0.365723	-0.365723	-0.365723	-0.365723
TUCP_012914	-0.413229	-0.251973	-0.143994	2.46211	-0.413229	-0.413229	-0.413229	-0.413229
TUCP_004675	-0.483584	-0.30889	0.359022	2.36779	-0.483584	-0.483584	-0.483584	-0.483584
TUCP_002433	-0.537222	-0.256864	0.709769	2.23321	-0.537222	-0.537222	-0.537222	-0.537222
TUCP_007285	-0.423516	-0.379143	0.056179	2.44055	-0.423516	-0.423516	-0.423516	-0.423516
TUCP_005698	-0.468836	0.477904	-0.468836	2.33512	-0.468836	-0.468836	-0.468836	-0.468836
TUCP_004769	-0.526838	-0.178372	0.504857	2.30771	-0.526838	-0.526838	-0.526838	-0.526838
TUCP_004939	-0.535466	-0.230579	0.65232	2.25559	-0.535466	-0.535466	-0.535466	-0.535466
TUCP_001780	-0.396656	-0.238049	-0.24755	2.46888	-0.396656	-0.396656	-0.396656	-0.396656
TUCP_008603	-0.436376	-0.109798	-0.159901	2.45158	-0.436376	-0.436376	-0.436376	-0.436376
TUCP_007692	-0.552293	-0.142243	0.664811	2.2389	-0.552293	-0.552293	-0.552293	-0.552293
TUCP_009629	-0.496791	-0.158528	0.260702	2.38178	-0.496791	-0.496791	-0.496791	-0.496791
TUCP_009465	-0.524854	1.13372	-0.524854	2.0154	-0.524854	-0.524854	-0.524854	-0.524854
TUCP_000698	-0.358441	-0.32405	-0.358441	2.47469	-0.358441	-0.358441	-0.358441	-0.358441
TUCP_007330	-0.466178	0.454003	-0.466178	2.34306	-0.466178	-0.466178	-0.466178	-0.466178
TUCP_001101	-0.37785	-0.203148	-0.37785	2.47024	-0.37785	-0.37785	-0.37785	-0.37785
TUCP_005723	-0.411159	-0.16461	-0.243042	2.46345	-0.411159	-0.411159	-0.411159	-0.411159
TUCP_011583	-0.423154	-0.360518	0.0321713	2.44411	-0.423154	-0.423154	-0.423154	-0.423154
TUCP_007061	-0.479051	-0.210094	0.203925	2.40142	-0.479051	-0.479051	-0.479051	-0.479051
TUCP_013161	-0.419433	0.079781	-0.419433	2.43682	-0.419433	-0.419433	-0.419433	-0.419433
TUCP_006971	-0.3833	-0.208625	-0.345238	2.47036	-0.3833	-0.3833	-0.3833	-0.3833
TUCP_005828	-0.476861	0.552379	-0.476861	2.30879	-0.476861	-0.476861	-0.476861	-0.476861
TUCP_009236	-0.45286	0.33926	-0.45286	2.3779	-0.45286	-0.45286	-0.45286	-0.45286
TUCP_008945	-0.509357	-0.330105	0.585349	2.29154	-0.509357	-0.509357	-0.509357	-0.509357
TUCP_007289	-0.529865	0.283556	0.0172579	2.34851	-0.529865	-0.529865	-0.529865	-0.529865
TUCP_005789	-0.601136	0.177184	0.652151	2.17635	-0.601136	-0.601136	-0.601136	-0.601136
TUCP_002364	-0.643707	0.446491	0.720163	2.05188	-0.643707	-0.643707	-0.643707	-0.643707
TUCP_007066	-0.438987	0.227245	-0.438987	2.40668	-0.438987	-0.438987	-0.438987	-0.438987
TUCP_004394	-0.482843	-0.282347	0.318993	2.37757	-0.482843	-0.482843	-0.482843	-0.482843
TUCP_008614	-0.546553	0.445541	-0.0165997	2.30383	-0.546553	-0.546553	-0.546553	-0.546553
TUCP_001802	-0.493631	-0.418902	0.595405	2.29165	-0.493631	-0.493631	-0.493631	-0.493631
TUCP_007833	-0.439085	-0.114188	-0.140539	2.45015	-0.439085	-0.439085	-0.439085	-0.439085
TUCP_000778	-0.444822	0.273521	-0.444822	2.39541	-0.444822	-0.444822	-0.444822	-0.444822
TUCP_008510	-0.638404	0.600784	0.50695	2.08429	-0.638404	-0.638404	-0.638404	-0.638404
TUCP_006812	-0.499515	0.787332	-0.499515	2.20976	-0.499515	-0.499515	-0.499515	-0.499515
TUCP_012378	-0.5112	0.0395544	0.13449	2.38196	-0.5112	-0.5112	-0.5112	-0.5112
TUCP_000637	-0.438405	0.222687	-0.438405	2.40774	-0.438405	-0.438405	-0.438405	-0.438405
TUCP_007224	-0.513463	0.960499	-0.513463	2.12028	-0.513463	-0.513463	-0.513463	-0.513463
TUCP_002201	-0.557492	0.894071	-0.247914	2.1413	-0.557492	-0.557492	-0.557492	-0.557492
TUCP_001761	-0.588322	0.237288	0.470001	2.23432	-0.588322	-0.588322	-0.588322	-0.588322
TUCP_012153	-0.439501	-0.0265677	-0.222173	2.44625	-0.439501	-0.439501	-0.439501	-0.439501
TUCP_011436	-0.420159	-0.270383	-0.0858253	2.457	-0.420159	-0.420159	-0.420159	-0.420159
TUCP_007199	-0.420072	-0.0832934	-0.273196	2.45685	-0.420072	-0.420072	-0.420072	-0.420072
TUCP_009474	-0.511206	0.930277	-0.511206	2.13696	-0.511206	-0.511206	-0.511206	-0.511206
TUCP_000158	-0.408761	-0.0591823	-0.353814	2.4568	-0.408761	-0.408761	-0.408761	-0.408761
TUCP_006377	-0.490999	0.693865	-0.490999	2.25213	-0.490999	-0.490999	-0.490999	-0.490999
TUCP_005342	-0.513403	0.95969	-0.513403	2.12073	-0.513403	-0.513403	-0.513403	-0.513403
TUCP_005102	-0.58206	0.60577	0.0837049	2.22083	-0.58206	-0.58206	-0.58206	-0.58206
TUCP_010175	-0.464225	-0.0792775	-0.0317117	2.43212	-0.464225	-0.464225	-0.464225	-0.464225
TUCP_006965	-0.505273	0.855219	-0.505273	2.17642	-0.505273	-0.505273	-0.505273	-0.505273
TUCP_009574	-0.525205	1.13981	-0.525205	2.01141	-0.525205	-0.525205	-0.525205	-0.525205
TUCP_004276	-0.530715	1.2456	-0.530715	1.93869	-0.530715	-0.530715	-0.530715	-0.530715
TUCP_006705	-0.649926	0.863033	0.388552	1.99804	-0.649926	-0.649926	-0.649926	-0.649926
TUCP_008376	-0.447929	0.298646	-0.447929	2.38893	-0.447929	-0.447929	-0.447929	-0.447929
TUCP_000159	-0.459578	0.396158	-0.459578	2.36131	-0.459578	-0.459578	-0.459578	-0.459578
TUCP_005380	-0.629248	0.768597	0.29358	2.08406	-0.629248	-0.629248	-0.629248	-0.629248
TUCP_008204	-0.58044	0.0814486	0.594752	2.226	-0.58044	-0.58044	-0.58044	-0.58044
TUCP_004010	-0.645998	0.580068	0.594925	2.055	-0.645998	-0.645998	-0.645998	-0.645998
TUCP_001524	-0.462547	0.421928	-0.462547	2.35335	-0.462547	-0.462547	-0.462547	-0.462547
TUCP_006480	-0.557865	0.325117	0.179356	2.29984	-0.561613	-0.561613	-0.561613	-0.561613
TUCP_011203	-0.401723	-0.402046	-0.0282484	2.45336	-0.405336	-0.405336	-0.405336	-0.405336
TUCP_002393	-0.359508	-0.363584	-0.296782	2.47421	-0.363584	-0.363584	-0.363584	-0.363584
TUCP_004773	-0.349272	-0.355475	-0.348213	2.47486	-0.355475	-0.355475	-0.355475	-0.355475
TUCP_002620	-0.497007	-0.453626	0.82829	2.18931	-0.516741	-0.516741	-0.516741	-0.516741
TUCP_012483	-0.22626	-0.374216	-0.374216	2.47155	-0.374216	-0.374216	-0.374216	-0.374216
TUCP_010341	-0.404707	-0.427821	0.113121	2.43069	-0.427821	-0.427821	-0.427821	-0.427821
TUCP_004184	-0.473379	-0.326824	0.82906	2.18176	-0.552653	-0.552653	-0.552653	-0.552653
TUCP_002786	-0.37641	-0.246781	0.193784	2.40502	-0.493902	-0.493902	-0.493902	-0.493902
TUCP_001515	-0.432809	-0.407836	0.248153	2.4014	-0.452227	-0.452227	-0.452227	-0.452227
TUCP_007891	-0.344539	-0.34388	-0.357282	2.47483	-0.357282	-0.357282	-0.357282	-0.357282
TUCP_006657	-0.423587	-0.517194	0.813984	2.19558	-0.517194	-0.517194	-0.517194	-0.517194
TUCP_001557	-0.387458	-0.34536	-0.143279	2.46547	-0.397344	-0.397344	-0.397344	-0.397344
TUCP_006896	-0.429093	-0.348846	0.183139	2.41502	-0.455056	-0.455056	-0.455056	-0.455056
TUCP_003303	-0.411084	-0.433698	0.157659	2.42192	-0.433698	-0.433698	-0.433698	-0.433698
TUCP_006604	-0.306164	-0.39497	-0.187038	2.46805	-0.39497	-0.39497	-0.39497	-0.39497
TUCP_008294	-0.290979	-0.363848	-0.363848	2.47407	-0.363848	-0.363848	-0.363848	-0.363848
TUCP_009368	-0.330219	-0.392948	-0.172651	2.46761	-0.392948	-0.392948	-0.392948	-0.392948
TUCP_011527	0.0478784	-0.415012	-0.415012	2.44219	-0.415012	-0.415012	-0.415012	-0.415012
TUCP_002006	-0.281842	-0.365329	-0.365329	2.47382	-0.365329	-0.365329	-0.365329	-0.365329
TUCP_012594	-0.396977	-0.406469	-0.0233873	2.45271	-0.406469	-0.406469	-0.406469	-0.406469
TUCP_001899	-0.321	-0.311826	0.226575	2.39907	-0.498205	-0.498205	-0.498205	-0.498205
TUCP_010791	-0.417607	-0.456397	0.31534	2.38426	-0.456397	-0.456397	-0.456397	-0.456397
TUCP_000738	-0.307754	-0.056469	-0.418183	2.45514	-0.418183	-0.418183	-0.418183	-0.418183
TUCP_010133	-0.414805	-0.470808	0.413237	2.3556	-0.470808	-0.470808	-0.470808	-0.470808
TUCP_000095	-0.305764	-0.374738	-0.293989	2.47345	-0.374738	-0.374738	-0.374738	-0.374738
TUCP_003663	-0.226901	-0.374115	-0.374115	2.47159	-0.374115	-0.374115	-0.374115	-0.374115
TUCP_001378	-0.322224	-0.346809	-0.249778	2.47193	-0.388281	-0.388281	-0.388281	-0.388281
TUCP_004717	-0.356154	-0.3397	-0.256054	2.47266	-0.380187	-0.380187	-0.380187	-0.380187
TUCP_010254	-0.473581	-0.488578	0.642986	2.27349	-0.488578	-0.488578	-0.488578	-0.488578
TUCP_007753	-0.241112	-0.371862	-0.371862	2.47228	-0.371862	-0.371862	-0.371862	-0.371862
TUCP_004481	-0.327108	-0.357937	-0.357937	2.47473	-0.357937	-0.357937	-0.357937	-0.357937
TUCP_009317	-0.504791	-0.105668	0.5743	2.27067	-0.558628	-0.558628	-0.558628	-0.558628
TUCP_005998	-0.156094	-0.385136	-0.385136	2.46691	-0.385136	-0.385136	-0.385136	-0.385136
TUCP_010806	-0.39933	-0.299457	0.174487	2.41405	-0.472437	-0.472437	-0.472437	-0.472437
TUCP_012432	0.223973	-0.438569	-0.438569	2.40744	-0.438569	-0.438569	-0.438569	-0.438569
TUCP_004395	-0.142675	0.253833	-0.498566	2.38167	-0.498566	-0.498566	-0.498566	-0.498566
TUCP_000197	-0.196036	-0.424576	-0.138917	2.45783	-0.424576	-0.424576	-0.424576	-0.424576
TUCP_007838	-0.421934	0.780703	0.452747	2.00579	-0.704326	-0.704326	-0.704326	-0.704326
TUCP_012209	-0.147754	0.241266	-0.495811	2.38554	-0.495811	-0.495811	-0.495811	-0.495811
TUCP_008288	-0.308264	-0.406107	-0.123926	2.46272	-0.406107	-0.406107	-0.406107	-0.406107
TUCP_010688	-0.462994	0.52945	-0.476715	2.31712	-0.476715	-0.476715	-0.476715	-0.476715
TUCP_011132	-0.535027	0.0735446	0.746652	2.15829	-0.610865	-0.610865	-0.610865	-0.610865
TUCP_005065	-0.0989537	-0.393786	-0.393786	2.46167	-0.393786	-0.393786	-0.393786	-0.393786
TUCP_005706	-0.0861374	-0.545893	0.53065	2.28495	-0.545893	-0.545893	-0.545893	-0.545893
TUCP_008835	-0.453424	-0.439167	0.466237	2.33877	-0.478103	-0.478103	-0.478103	-0.478103
TUCP_005019	-0.29698	-0.37863	-0.282733	2.47286	-0.37863	-0.37863	-0.37863	-0.37863
TUCP_006320	-0.357064	-0.352927	0.0120604	2.44616	-0.437058	-0.437058	-0.437058	-0.437058
TUCP_005460	-0.393515	0.298944	-0.45873	2.38822	-0.45873	-0.45873	-0.45873	-0.45873
TUCP_004729	-0.39222	0.614266	-0.0653939	2.24193	-0.599646	-0.599646	-0.599646	-0.599646
TUCP_005298	-0.379747	-0.316567	-0.179709	2.46777	-0.397936	-0.397936	-0.397936	-0.397936
TUCP_002489	-0.320497	-0.359025	-0.359025	2.47465	-0.359025	-0.359025	-0.359025	-0.359025
TUCP_006664	0.423129	-0.462684	-0.462684	2.35298	-0.462684	-0.462684	-0.462684	-0.462684
TUCP_007370	-0.350508	-0.390954	-0.0981899	2.46116	-0.405378	-0.405378	-0.405378	-0.405378
TUCP_008101	-0.0990931	-0.517117	0.330072	2.35461	-0.517117	-0.517117	-0.517117	-0.517117
TUCP_007697	-0.368129	-0.366796	-0.159876	2.46706	-0.393065	-0.393065	-0.393065	-0.393065
TUCP_012654	-0.629336	1.12474	0.148497	1.91747	-0.640343	-0.640343	-0.640343	-0.640343
TUCP_003996	-0.345719	-0.347585	-0.312267	2.47442	-0.367213	-0.367213	-0.367213	-0.367213
TUCP_003018	-0.314171	-0.410423	-0.0934551	2.45974	-0.410423	-0.410423	-0.410423	-0.410423
TUCP_007230	-0.290321	-0.363955	-0.363955	2.47405	-0.363955	-0.363955	-0.363955	-0.363955
TUCP_012782	-0.3172	-0.359567	-0.359567	2.4746	-0.359567	-0.359567	-0.359567	-0.359567
TUCP_007371	-0.40712	-0.485761	0.5143	2.32162	-0.485761	-0.485761	-0.485761	-0.485761
TUCP_013203	-0.192509	-0.37951	-0.37951	2.46957	-0.37951	-0.37951	-0.37951	-0.37951
TUCP_011098	-0.525164	0.078538	0.540308	2.24831	-0.585497	-0.585497	-0.585497	-0.585497
TUCP_002074	-0.330368	-0.36386	-0.275672	2.47334	-0.375859	-0.375859	-0.375859	-0.375859
TUCP_001268	-0.418087	-0.095011	0.484934	2.30012	-0.56799	-0.56799	-0.56799	-0.56799
TUCP_009021	-0.338533	-0.379545	-0.235514	2.47177	-0.379545	-0.379545	-0.379545	-0.379545
TUCP_005862	-0.463709	-0.511987	0.83984	2.1838	-0.511987	-0.511987	-0.511987	-0.511987
TUCP_006131	-0.331325	0.703362	0.108129	2.15567	-0.658959	-0.658959	-0.658959	-0.658959
TUCP_001753	0.223997	-0.438572	-0.438572	2.40744	-0.438572	-0.438572	-0.438572	-0.438572
TUCP_010786	0.413884	-0.461625	-0.461625	2.35587	-0.461625	-0.461625	-0.461625	-0.461625
TUCP_011432	-0.333865	-0.34369	-0.309255	2.4742	-0.371849	-0.371849	-0.371849	-0.371849
TUCP_003045	-0.0242571	-0.404763	-0.404763	2.45284	-0.404763	-0.404763	-0.404763	-0.404763
TUCP_002843	-0.143891	-0.387002	-0.387002	2.4659	-0.387002	-0.387002	-0.387002	-0.387002
TUCP_009413	-0.377874	-0.35207	0.0596676	2.43881	-0.442132	-0.442132	-0.442132	-0.442132
TUCP_003207	-0.242873	-0.444926	0.0281552	2.43935	-0.444926	-0.444926	-0.444926	-0.444926
TUCP_001516	-0.278443	-0.417567	-0.091817	2.45809	-0.417567	-0.417567	-0.417567	-0.417567
TUCP_004978	-0.317486	-0.396103	-0.169011	2.46701	-0.396103	-0.396103	-0.396103	-0.396103
TUCP_005084	-0.272102	-0.366902	-0.366902	2.47351	-0.366902	-0.366902	-0.366902	-0.366902
TUCP_012634	-0.341739	-0.338942	-0.20611	2.46971	-0.395729	-0.395729	-0.395729	-0.395729
TUCP_010974	-0.342473	-0.355396	-0.355396	2.47485	-0.355396	-0.355396	-0.355396	-0.355396
TUCP_001267	-0.482105	-0.100754	0.322246	2.3569	-0.524072	-0.524072	-0.524072	-0.524072
TUCP_004948	0.767221	-0.497739	-0.497739	2.21921	-0.497739	-0.497739	-0.497739	-0.497739
TUCP_012585	-0.334932	-0.481527	0.379406	2.36316	-0.481527	-0.481527	-0.481527	-0.481527
TUCP_000314	0.229308	-0.43925	-0.43925	2.40619	-0.43925	-0.43925	-0.43925	-0.43925
TUCP_003267	-0.344121	-0.442359	0.129735	2.42618	-0.442359	-0.442359	-0.442359	-0.442359
TUCP_002826	0.305681	-0.448791	-0.448791	2.38706	-0.448791	-0.448791	-0.448791	-0.448791
TUCP_011147	-0.43091	-0.434272	0.333047	2.37943	-0.461823	-0.461823	-0.461823	-0.461823
TUCP_010431	-0.250902	-0.334207	-0.222915	2.46726	-0.41481	-0.41481	-0.41481	-0.41481
TUCP_012195	-0.330204	-0.360114	-0.343948	2.47472	-0.360114	-0.360114	-0.360114	-0.360114
TUCP_011491	-0.28467	-0.384298	-0.265673	2.47183	-0.384298	-0.384298	-0.384298	-0.384298
TUCP_002827	-0.438047	-0.246185	0.464969	2.32801	-0.527186	-0.527186	-0.527186	-0.527186
TUCP_007324	-0.349208	-0.357759	-0.307582	2.4744	-0.364963	-0.364963	-0.364963	-0.364963
TUCP_005812	-0.298736	-0.318396	-0.371342	2.47384	-0.371342	-0.371342	-0.371342	-0.371342
TUCP_012302	-0.485839	0.0398891	0.474063	2.28129	-0.577351	-0.577351	-0.577351	-0.577351
TUCP_002613	0.532169	-0.616659	0.39201	2.15912	-0.616659	-0.616659	-0.616659	-0.616659
TUCP_001113	-0.313277	0.0936522	-0.442459	2.43192	-0.442459	-0.442459	-0.442459	-0.442459
TUCP_009969	-0.161636	-0.384286	-0.384286	2.46735	-0.384286	-0.384286	-0.384286	-0.384286
TUCP_008350	-0.336447	-0.387301	0.160661	2.41871	-0.463906	-0.463906	-0.463906	-0.463906
TUCP_007316	0.76727	-0.497743	-0.497743	2.21919	-0.497743	-0.497743	-0.497743	-0.497743
TUCP_001127	-0.414582	-0.442989	0.221669	2.40786	-0.442989	-0.442989	-0.442989	-0.442989
TUCP_008271	0.0798304	-0.0486437	0.0137539	2.35587	-0.600202	-0.600202	-0.600202	-0.600202
TUCP_003608	-0.190002	-0.135885	-0.00219779	2.41915	-0.522766	-0.522766	-0.522766	-0.522766
TUCP_002455	0.191802	-0.434421	-0.434421	2.41472	-0.434421	-0.434421	-0.434421	-0.434421
TUCP_010231	-0.391769	-0.446829	0.217391	2.40852	-0.446829	-0.446829	-0.446829	-0.446829
TUCP_001160	-0.315996	-0.450516	0.147068	2.42151	-0.450516	-0.450516	-0.450516	-0.450516
TUCP_012917	-0.254894	-0.426949	-0.0638332	2.45347	-0.426949	-0.426949	-0.426949	-0.426949
TUCP_002903	-0.161356	-0.497792	0.270905	2.37941	-0.497792	-0.497792	-0.497792	-0.497792
TUCP_000449	-0.336125	-0.287095	-0.220586	2.46894	-0.406284	-0.406284	-0.406284	-0.406284
TUCP_011141	-0.202272	-0.444427	-0.0191867	2.44359	-0.444427	-0.444427	-0.444427	-0.444427
TUCP_003043	0.767272	-0.497744	-0.497744	2.21919	-0.497744	-0.497744	-0.497744	-0.497744
TUCP_009430	-0.381489	-0.471945	0.374695	2.36652	-0.471945	-0.471945	-0.471945	-0.471945
TUCP_006123	-0.242298	-0.371673	-0.371673	2.47234	-0.371673	-0.371673	-0.371673	-0.371673
TUCP_001126	0.577272	-0.479455	-0.479455	2.29946	-0.479455	-0.479455	-0.479455	-0.479455
TUCP_003049	-0.040901	-0.535098	0.389359	2.32703	-0.535098	-0.535098	-0.535098	-0.535098
TUCP_012207	-0.0661302	-0.398655	-0.398655	2.45806	-0.398655	-0.398655	-0.398655	-0.398655
TUCP_003698	-0.327381	-0.483777	0.385299	2.36097	-0.483777	-0.483777	-0.483777	-0.483777
TUCP_007265	-0.0266473	-0.00275055	-0.478117	2.41998	-0.478117	-0.478117	-0.478117	-0.478117
TUCP_001076	-0.345491	-0.500999	0.541221	2.30927	-0.500999	-0.500999	-0.500999	-0.500999
TUCP_003646	0.0705582	-0.521648	0.170089	2.36759	-0.521648	-0.521648	-0.521648	-0.521648
TUCP_009433	-0.157622	-0.384902	-0.384902	2.46703	-0.384902	-0.384902	-0.384902	-0.384902
TUCP_006786	-0.324558	-0.298889	-0.370101	2.47395	-0.370101	-0.370101	-0.370101	-0.370101
TUCP_003917	-0.430662	-0.496512	0.63854	2.27468	-0.496512	-0.496512	-0.496512	-0.496512
TUCP_008675	-0.480609	-0.505428	0.808009	2.19974	-0.505428	-0.505428	-0.505428	-0.505428
TUCP_008558	-0.17888	0.181115	-0.116097	2.37549	-0.565408	-0.565408	-0.565408	-0.565408
TUCP_005037	-0.276697	-0.440829	0.0415657	2.43927	-0.440829	-0.440829	-0.440829	-0.440829
TUCP_008031	-0.316986	-0.364222	-0.336387	2.47448	-0.364222	-0.364222	-0.364222	-0.364222
TUCP_008291	-0.327813	-0.31947	-0.28404	2.47298	-0.385414	-0.385414	-0.385414	-0.385414
TUCP_007246	-0.336153	0.474342	-0.494158	2.3326	-0.494158	-0.494158	-0.494158	-0.494158
TUCP_004534	-0.446279	-0.457923	0.635177	2.2761	-0.501768	-0.501768	-0.501768	-0.501768
TUCP_002824	-0.500954	-0.0226393	0.333436	2.34109	-0.537734	-0.537734	-0.537734	-0.537734
TUCP_001249	-0.0462539	-0.566854	0.652059	2.22847	-0.566854	-0.566854	-0.566854	-0.566854
TUCP_003695	-0.310379	0.00669554	-0.428561	2.44649	-0.428561	-0.428561	-0.428561	-0.428561
TUCP_007855	0.0356566	-0.559586	0.481701	2.28057	-0.559586	-0.559586	-0.559586	-0.559586
TUCP_004292	-0.13534	-0.00518206	-0.458879	2.43491	-0.458879	-0.458879	-0.458879	-0.458879
TUCP_001312	-0.328589	-0.378921	-0.24907	2.47226	-0.378921	-0.378921	-0.378921	-0.378921
TUCP_010432	-0.304349	-0.197337	-0.284773	2.46617	-0.419927	-0.419927	-0.419927	-0.419927
TUCP_003984	-0.333054	-0.338376	-0.335221	2.47457	-0.36698	-0.36698	-0.36698	-0.36698
TUCP_007998	-0.356129	-0.380815	-0.210388	2.47059	-0.380815	-0.380815	-0.380815	-0.380815
TUCP_005175	-0.362648	-0.371032	0.548779	2.30375	-0.529713	-0.529713	-0.529713	-0.529713
TUCP_006001	-0.07142	-0.397875	-0.397875	2.45867	-0.397875	-0.397875	-0.397875	-0.397875
TUCP_011134	-0.175294	-0.518331	0.435334	2.33161	-0.518331	-0.518331	-0.518331	-0.518331
TUCP_012918	0.238273	-0.440391	-0.440391	2.40407	-0.440391	-0.440391	-0.440391	-0.440391
TUCP_000343	-0.0462638	-0.566853	0.652064	2.22847	-0.566853	-0.566853	-0.566853	-0.566853
TUCP_002299	-0.173917	-0.42498	0.209484	2.39563	-0.501554	-0.501554	-0.501554	-0.501554
TUCP_002649	-0.541721	1.33731	0.250541	1.7167	-0.690707	-0.690707	-0.690707	-0.690707
TUCP_001110	0.396745	0.476212	0.0261591	2.09235	-0.747866	-0.747866	-0.747866	-0.747866
TUCP_005719	0.0701012	-0.418099	-0.418099	2.43849	-0.418099	-0.418099	-0.418099	-0.418099
TUCP_003050	-0.386435	-0.364979	0.551684	2.30359	-0.525966	-0.525966	-0.525966	-0.525966
TUCP_013003	-0.28507	-0.280082	-0.38145	2.4724	-0.38145	-0.38145	-0.38145	-0.38145
TUCP_000808	-0.247613	-0.402335	-0.207727	2.46702	-0.402335	-0.402335	-0.402335	-0.402335
TUCP_006849	-0.103274	-0.483368	0.109921	2.41019	-0.483368	-0.483368	-0.483368	-0.483368
TUCP_003102	0.40377	-0.608985	0.456052	2.1851	-0.608985	-0.608985	-0.608985	-0.608985
TUCP_007854	0.347867	-0.543139	0.0435875	2.32424	-0.543139	-0.543139	-0.543139	-0.543139
TUCP_002814	-0.274186	-0.536391	0.730793	2.22535	-0.536391	-0.536391	-0.536391	-0.536391
TUCP_008990	-0.316242	0.0339014	0.234835	2.34929	-0.575445	-0.575445	-0.575445	-0.575445
TUCP_007837	0.00235871	-0.561665	0.541027	2.26494	-0.561665	-0.561665	-0.561665	-0.561665
TUCP_001201	0.0295917	-0.148191	0.753685	2.12304	-0.689532	-0.689532	-0.689532	-0.689532
TUCP_003896	-0.136747	-0.414689	-0.251185	2.46138	-0.414689	-0.414689	-0.414689	-0.414689
TUCP_010695	-0.272312	-0.453101	0.11152	2.4263	-0.453101	-0.453101	-0.453101	-0.453101
TUCP_009427	-0.238201	-0.479163	0.238521	2.39549	-0.479163	-0.479163	-0.479163	-0.479163
TUCP_006553	0.762664	-0.497332	-0.497332	2.22133	-0.497332	-0.497332	-0.497332	-0.497332
TUCP_003590	-0.240142	-0.0326196	-0.435125	2.44839	-0.435125	-0.435125	-0.435125	-0.435125
TUCP_000191	-0.243465	-0.371487	-0.371487	2.47239	-0.371487	-0.371487	-0.371487	-0.371487
TUCP_007165	-0.365879	-0.279695	-0.0922267	2.45763	-0.429957	-0.429957	-0.429957	-0.429957
TUCP_000489	0.223971	-0.438569	-0.438569	2.40744	-0.438569	-0.438569	-0.438569	-0.438569
TUCP_012759	-0.0323402	-0.0835372	-0.115925	2.40734	-0.543885	-0.543885	-0.543885	-0.543885
TUCP_003046	0.0640993	-0.417268	-0.417268	2.43951	-0.417268	-0.417268	-0.417268	-0.417268
TUCP_006225	-0.100687	-0.479712	0.0842638	2.41498	-0.479712	-0.479712	-0.479712	-0.479712
TUCP_003796	0.865292	-0.506096	-0.506096	2.17128	-0.506096	-0.506096	-0.506096	-0.506096
TUCP_001581	-0.390314	-0.377598	0.0493869	2.44142	-0.430724	-0.430724	-0.430724	-0.430724
TUCP_011016	-0.0731975	0.556589	-0.0717358	2.22346	-0.658778	-0.658778	-0.658778	-0.658778
TUCP_006794	0.745417	-0.106901	-0.567034	2.19665	-0.567034	-0.567034	-0.567034	-0.567034
TUCP_000447	-0.497503	0.245769	-0.0136504	2.36441	-0.524756	-0.524756	-0.524756	-0.524756
TUCP_001251	0.118806	-0.60028	0.723821	2.15877	-0.60028	-0.60028	-0.60028	-0.60028
TUCP_003921	-0.424818	-0.00740361	0.592944	2.24166	-0.600595	-0.600595	-0.600595	-0.600595
TUCP_003983	-0.285533	-0.305536	-0.23561	2.46889	-0.410552	-0.410552	-0.410552	-0.410552
TUCP_011113	-0.187839	-0.320451	-0.392044	2.46851	-0.392044	-0.392044	-0.392044	-0.392044
TUCP_001132	-0.200852	-0.339119	-0.160278	2.45883	-0.439644	-0.439644	-0.439644	-0.439644
TUCP_000722	-0.429645	-0.388592	0.405539	2.3569	-0.48605	-0.48605	-0.48605	-0.48605
TUCP_002128	-0.344694	-0.304355	0.657004	2.25352	-0.565368	-0.565368	-0.565368	-0.565368
TUCP_004950	-0.0371907	-0.402889	-0.402889	2.45453	-0.402889	-0.402889	-0.402889	-0.402889
TUCP_007773	0.0337777	-0.554445	0.443951	2.2945	-0.554445	-0.554445	-0.554445	-0.554445
TUCP_012916	-0.205567	-0.377471	-0.377471	2.47039	-0.377471	-0.377471	-0.377471	-0.377471
TUCP_005417	-0.341537	-0.358425	-0.249479	2.47241	-0.380741	-0.380741	-0.380741	-0.380741
TUCP_003209	-0.319317	-0.480934	0.560737	2.30016	-0.515162	-0.515162	-0.515162	-0.515162
TUCP_006531	0.617968	-0.347484	-0.0569629	2.23502	-0.612134	-0.612134	-0.612134	-0.612134
TUCP_006473	-0.046744	-0.401498	-0.401498	2.45573	-0.401498	-0.401498	-0.401498	-0.401498
TUCP_003807	-0.335656	-0.15085	0.385417	2.3378	-0.559178	-0.559178	-0.559178	-0.559178
TUCP_011797	0.613621	-0.483161	-0.483161	2.28534	-0.483161	-0.483161	-0.483161	-0.483161
TUCP_003577	0.521257	-0.473556	-0.473556	2.32008	-0.473556	-0.473556	-0.473556	-0.473556
TUCP_012944	-0.287337	-0.185381	-0.030907	2.43848	-0.483714	-0.483714	-0.483714	-0.483714
TUCP_009419	-0.267483	-0.493367	0.373893	2.36042	-0.493367	-0.493367	-0.493367	-0.493367
TUCP_006499	-0.329596	-0.175693	-0.0628904	2.44464	-0.469115	-0.469115	-0.469115	-0.469115
TUCP_000452	-0.416984	-0.125127	0.285757	2.36914	-0.528197	-0.528197	-0.528197	-0.528197
TUCP_008205	-0.419481	-0.312796	0.211188	2.40679	-0.471425	-0.471425	-0.471425	-0.471425
TUCP_004057	-0.380126	-0.353111	0.153419	2.42075	-0.460233	-0.460233	-0.460233	-0.460233
TUCP_001009	-0.436358	-0.450712	0.52242	2.31916	-0.488627	-0.488627	-0.488627	-0.488627
TUCP_010885	-0.317118	-0.1737	0.00528267	2.43327	-0.486934	-0.486934	-0.486934	-0.486934
TUCP_007992	-0.25581	-0.369517	-0.369517	2.47291	-0.369517	-0.369517	-0.369517	-0.369517
TUCP_005362	-0.340743	-0.301582	-0.124759	2.46161	-0.423632	-0.423632	-0.423632	-0.423632
TUCP_001441	-0.201611	-0.0857569	0.223773	2.36238	-0.574696	-0.574696	-0.574696	-0.574696
TUCP_002888	-0.262143	-0.396868	0.256582	2.39143	-0.497249	-0.497249	-0.497249	-0.497249
TUCP_002529	-0.174161	-0.382356	-0.382356	2.4683	-0.382356	-0.382356	-0.382356	-0.382356
TUCP_009915	-0.382776	-0.312374	-0.0443773	2.45347	-0.428487	-0.428487	-0.428487	-0.428487
TUCP_012540	0.888065	-0.571326	-0.164989	2.13355	-0.571326	-0.571326	-0.571326	-0.571326
TUCP_009345	-0.324132	-0.359694	-0.352087	2.47469	-0.359694	-0.359694	-0.359694	-0.359694
TUCP_007454	0.364232	-0.260008	0.674832	2.07541	-0.713617	-0.713617	-0.713617	-0.713617
TUCP_010955	-0.314184	-0.341249	-0.252723	2.47179	-0.390908	-0.390908	-0.390908	-0.390908
TUCP_004389	0.644563	-0.48624	-0.48624	2.27288	-0.48624	-0.48624	-0.48624	-0.48624
TUCP_011112	-0.261207	-0.300539	0.192829	2.40222	-0.508327	-0.508327	-0.508327	-0.508327
TUCP_001878	-0.246061	-0.437618	-0.0116163	2.44577	-0.437618	-0.437618	-0.437618	-0.437618
TUCP_005115	-0.253644	-0.191948	0.0148088	2.42906	-0.499569	-0.499569	-0.499569	-0.499569
TUCP_007691	-0.38686	-0.421528	0.827796	2.18469	-0.551026	-0.551026	-0.551026	-0.551026
TUCP_012669	0.0730468	-0.528392	0.451577	2.28313	-0.56984	-0.56984	-0.56984	-0.56984
TUCP_011462	-0.330233	-0.335288	-0.361827	2.47466	-0.361827	-0.361827	-0.361827	-0.361827
TUCP_006952	-0.287035	-0.453455	0.13102	2.42329	-0.453455	-0.453455	-0.453455	-0.453455
TUCP_004412	-0.277958	-0.222365	0.0812162	2.42161	-0.500626	-0.500626	-0.500626	-0.500626
TUCP_007414	-0.154146	-0.439104	-0.100258	2.44992	-0.439104	-0.439104	-0.439104	-0.439104
TUCP_005327	-0.184013	-0.380831	-0.380831	2.469	-0.380831	-0.380831	-0.380831	-0.380831
TUCP_005281	-0.300217	-0.244891	-0.0940504	2.45323	-0.453518	-0.453518	-0.453518	-0.453518
TUCP_002599	-0.28234	-0.256892	-0.0564847	2.44811	-0.463099	-0.463099	-0.463099	-0.463099
TUCP_005211	0.29636	-0.0879577	-0.514219	2.36269	-0.514219	-0.514219	-0.514219	-0.514219
TUCP_000411	-0.417578	0.126628	0.59922	2.20665	-0.628731	-0.628731	-0.628731	-0.628731
TUCP_011073	-0.144823	-0.270357	-0.409594	2.46315	-0.409594	-0.409594	-0.409594	-0.409594
TUCP_002202	-0.39034	0.37377	-0.197253	2.35099	-0.534292	-0.534292	-0.534292	-0.534292
TUCP_002146	-0.385109	-0.439192	0.605638	2.2856	-0.516733	-0.516733	-0.516733	-0.516733
TUCP_001679	-0.21699	-0.375678	-0.375678	2.47106	-0.375678	-0.375678	-0.375678	-0.375678
TUCP_011493	-0.328939	-0.30952	0.458538	2.3302	-0.537569	-0.537569	-0.537569	-0.537569
TUCP_011140	-0.0500126	-0.451064	-0.136312	2.44164	-0.451064	-0.451064	-0.451064	-0.451064
TUCP_011018	-0.0268434	0.614321	-0.565687	2.24096	-0.565687	-0.565687	-0.565687	-0.565687
TUCP_004696	-0.255583	-0.417015	0.490448	2.31917	-0.534254	-0.534254	-0.534254	-0.534254
TUCP_010424	-0.414582	0.0316657	0.742763	2.16401	-0.630965	-0.630965	-0.630965	-0.630965
TUCP_002407	0.816113	-0.537385	-0.317604	2.18842	-0.537385	-0.537385	-0.537385	-0.537385
TUCP_002751	0.175986	-0.391671	-0.286627	2.41269	-0.477595	-0.477595	-0.477595	-0.477595
TUCP_012250	0.920225	-0.599983	-0.00675263	2.08644	-0.599983	-0.599983	-0.599983	-0.599983
TUCP_011376	-0.272532	-0.271722	-0.109463	2.4553	-0.450395	-0.450395	-0.450395	-0.450395
TUCP_011582	-0.347281	-0.374915	-0.153779	2.46635	-0.397593	-0.397593	-0.397593	-0.397593
TUCP_003681	0.584428	-0.533129	0.660164	2.01866	-0.682532	-0.682532	-0.682532	-0.682532
TUCP_004439	0.330333	-0.331808	-0.339124	2.37334	-0.508187	-0.508187	-0.508187	-0.508187
TUCP_000453	-0.331853	-0.436615	0.0796957	2.43523	-0.436615	-0.436615	-0.436615	-0.436615
TUCP_009848	-0.0339074	-0.415645	-0.341164	2.45329	-0.415645	-0.415645	-0.415645	-0.415645
TUCP_006412	0.441669	-0.219649	0.255008	2.21044	-0.671866	-0.671866	-0.671866	-0.671866
TUCP_005433	-0.0763657	-0.352934	-0.345117	2.45802	-0.420901	-0.420901	-0.420901	-0.420901
TUCP_001257	-0.203508	-0.403046	-0.24801	2.46675	-0.403046	-0.403046	-0.403046	-0.403046
TUCP_003240	0.05895	-0.416554	-0.416554	2.44037	-0.416554	-0.416554	-0.416554	-0.416554
TUCP_001649	-0.168722	-0.236256	0.611348	2.24494	-0.612827	-0.612827	-0.612827	-0.612827
TUCP_001241	0.104828	-0.422857	-0.422857	2.43232	-0.422857	-0.422857	-0.422857	-0.422857
TUCP_005904	-0.257982	0.188176	0.529487	2.20161	-0.665322	-0.665322	-0.665322	-0.665322
TUCP_004104	-0.22127	-0.375003	-0.375003	2.47129	-0.375003	-0.375003	-0.375003	-0.375003
TUCP_006305	0.179772	-0.382798	0.754938	2.11498	-0.666723	-0.666723	-0.666723	-0.666723
TUCP_002914	-0.105975	-0.484691	0.121228	2.4082	-0.484691	-0.484691	-0.484691	-0.484691
TUCP_008950	-0.0752989	-0.21929	0.014385	2.41067	-0.532616	-0.532616	-0.532616	-0.532616
TUCP_003673	0.551344	-0.232951	0.657422	1.99921	-0.743757	-0.743757	-0.743757	-0.743757
TUCP_005970	-0.0348926	0.795394	-0.343571	2.14611	-0.640761	-0.640761	-0.640761	-0.640761
TUCP_005295	0.347051	-0.571159	0.229299	2.27944	-0.571159	-0.571159	-0.571159	-0.571159
TUCP_003470	0.339112	-0.0463491	-0.527283	2.34365	-0.527283	-0.527283	-0.527283	-0.527283
TUCP_013177	0.330889	-0.451853	-0.451853	2.38023	-0.451853	-0.451853	-0.451853	-0.451853
TUCP_000685	0.720544	-0.570988	-0.0670075	2.20141	-0.570988	-0.570988	-0.570988	-0.570988
TUCP_007643	0.13671	-0.132959	-0.411887	2.40725	-0.499779	-0.499779	-0.499779	-0.499779
TUCP_012182	-0.283971	-0.511204	0.531194	2.3088	-0.511204	-0.511204	-0.511204	-0.511204
TUCP_007171	-0.354973	-0.406266	-0.0496243	2.45564	-0.411194	-0.411194	-0.411194	-0.411194
TUCP_008030	-0.393204	-0.163506	0.493528	2.30598	-0.5607	-0.5607	-0.5607	-0.5607
TUCP_001910	-0.276173	0.0778684	-0.227988	2.42267	-0.499093	-0.499093	-0.499093	-0.499093
TUCP_010917	-0.337954	-0.438262	0.768375	2.21124	-0.550849	-0.550849	-0.550849	-0.550849
TUCP_012720	-0.00550616	-0.24166	-0.439478	2.44456	-0.439478	-0.439478	-0.439478	-0.439478
TUCP_004816	-0.361743	-0.326511	0.404282	2.35165	-0.51692	-0.51692	-0.51692	-0.51692
TUCP_009553	-0.234035	-0.0711796	-0.335189	2.45115	-0.452685	-0.452685	-0.452685	-0.452685
TUCP_005992	0.774447	0.120123	-0.605619	2.13353	-0.605619	-0.605619	-0.605619	-0.605619
TUCP_005005	0.0406765	-0.393778	0.177348	2.3685	-0.548187	-0.548187	-0.548187	-0.548187
TUCP_000413	-0.139657	-0.344037	0.327372	2.35507	-0.549686	-0.549686	-0.549686	-0.549686
TUCP_004304	-0.223093	-0.426664	-0.0992266	2.45564	-0.426664	-0.426664	-0.426664	-0.426664
TUCP_010896	-0.137396	-0.533002	0.49734	2.30506	-0.533002	-0.533002	-0.533002	-0.533002
TUCP_001298	-0.148585	0.00999531	-0.140712	2.41254	-0.53331	-0.53331	-0.53331	-0.53331
TUCP_011405	0.662514	-0.0794005	-0.562592	2.22985	-0.562592	-0.562592	-0.562592	-0.562592
TUCP_009212	0.29339	0.0532624	-0.192091	2.31334	-0.616976	-0.616976	-0.616976	-0.616976
TUCP_006115	0.167196	0.0565734	-0.220031	2.3522	-0.588984	-0.588984	-0.588984	-0.588984
TUCP_003859	0.0912367	-0.188084	-0.14956	2.40246	-0.539012	-0.539012	-0.539012	-0.539012
TUCP_007355	-0.459063	-0.336756	0.658798	2.26134	-0.53108	-0.53108	-0.53108	-0.53108
TUCP_008610	0.460472	-0.527629	-0.140975	2.31865	-0.527629	-0.527629	-0.527629	-0.527629
TUCP_003771	-0.353536	-0.403186	0.24392	2.40045	-0.471912	-0.471912	-0.471912	-0.471912
TUCP_003273	-0.135432	-0.165743	-0.0499138	2.42429	-0.518299	-0.518299	-0.518299	-0.518299
TUCP_004736	-0.0677873	0.915787	-0.589919	2.1016	-0.589919	-0.589919	-0.589919	-0.589919
TUCP_007151	0.236061	0.162434	0.230778	2.20403	-0.708325	-0.708325	-0.708325	-0.708325
TUCP_005722	-0.169907	-0.378743	-0.353979	2.46778	-0.391289	-0.391289	-0.391289	-0.391289
TUCP_001739	-0.189145	-0.0858704	-0.395199	2.45108	-0.445217	-0.445217	-0.445217	-0.445217
TUCP_012214	-0.0247854	-0.19451	-0.121934	2.42169	-0.520116	-0.520116	-0.520116	-0.520116
TUCP_007717	-0.137403	-0.0526064	-0.256125	2.43408	-0.496988	-0.496988	-0.496988	-0.496988
TUCP_003890	0.264554	0.622596	0.232307	2.00999	-0.782362	-0.782362	-0.782362	-0.782362
TUCP_001405	-0.395278	-0.459888	0.850838	2.17495	-0.542657	-0.542657	-0.542657	-0.542657
TUCP_010939	-0.0840239	-0.422074	0.665444	2.22501	-0.59609	-0.59609	-0.59609	-0.59609
TUCP_011616	-0.117071	-0.483214	0.124116	2.40903	-0.483214	-0.483214	-0.483214	-0.483214
TUCP_010936	-0.321327	0.145052	0.671677	2.15932	-0.663681	-0.663681	-0.663681	-0.663681
TUCP_012590	-0.385966	-0.0516448	0.41016	2.3172	-0.572436	-0.572436	-0.572436	-0.572436
TUCP_001040	-0.240107	-0.468335	0.4347	2.33844	-0.516174	-0.516174	-0.516174	-0.516174
TUCP_005894	0.253196	0.964835	-0.252517	1.95255	-0.729516	-0.729516	-0.729516	-0.729516
TUCP_010591	-0.130563	0.0182851	-0.154629	2.41041	-0.535875	-0.535875	-0.535875	-0.535875
TUCP_008717	0.195184	-0.459882	-0.3063	2.41052	-0.459882	-0.459882	-0.459882	-0.459882
TUCP_000454	-0.398916	-0.385797	0.282874	2.39151	-0.472416	-0.472416	-0.472416	-0.472416
TUCP_004610	-0.265836	0.510076	0.428186	2.12744	-0.699966	-0.699966	-0.699966	-0.699966
TUCP_004771	-0.296158	-0.375932	0.011451	2.44445	-0.445953	-0.445953	-0.445953	-0.445953
TUCP_001854	-0.005727	0.070159	-0.131208	2.37589	-0.577277	-0.577277	-0.577277	-0.577277
TUCP_009719	-0.0156176	0.0859859	0.195233	2.30317	-0.642193	-0.642193	-0.642193	-0.642193
TUCP_000487	0.135551	-0.427	-0.427	2.42645	-0.427	-0.427	-0.427	-0.427
TUCP_010956	-0.29381	-0.339451	-0.0281807	2.44921	-0.446942	-0.446942	-0.446942	-0.446942
TUCP_013058	0.120472	-0.150498	0.0662377	2.35211	-0.597081	-0.597081	-0.597081	-0.597081
TUCP_004960	0.023771	0.666945	0.503716	1.95484	-0.787318	-0.787318	-0.787318	-0.787318
TUCP_002633	0.142323	0.263663	0.36862	2.15234	-0.731737	-0.731737	-0.731737	-0.731737
TUCP_009876	0.370958	0.00426549	-0.32756	2.31505	-0.590679	-0.590679	-0.590679	-0.590679
TUCP_011584	-0.402084	-0.346818	0.594088	2.28668	-0.532966	-0.532966	-0.532966	-0.532966
TUCP_008194	0.042654	-0.581527	0.656847	2.20814	-0.581527	-0.581527	-0.581527	-0.581527
TUCP_008076	-0.0806392	0.840064	0.324723	1.96441	-0.76214	-0.76214	-0.76214	-0.76214
TUCP_013005	-0.0471034	0.612782	0.625211	1.94315	-0.78351	-0.78351	-0.78351	-0.78351
TUCP_011006	0.554251	0.239932	-0.370442	2.18894	-0.653172	-0.653172	-0.653172	-0.653172
TUCP_004145	-0.144591	-0.0476372	0.0410787	2.39168	-0.560133	-0.560133	-0.560133	-0.560133
TUCP_002657	-0.230748	-0.296603	-0.341341	2.47006	-0.400341	-0.400341	-0.400341	-0.400341
TUCP_005575	-0.387213	0.042194	0.54012	2.2499	-0.61125	-0.61125	-0.61125	-0.61125
TUCP_008626	0.227696	-0.570927	0.347046	2.2799	-0.570927	-0.570927	-0.570927	-0.570927
TUCP_004873	-0.468299	0.657013	0.600206	2.00819	-0.699277	-0.699277	-0.699277	-0.699277
TUCP_008467	-0.250506	-0.128873	-0.064628	2.43436	-0.497587	-0.497587	-0.497587	-0.497587
TUCP_002255	0.166125	-0.575851	0.452724	2.2604	-0.575851	-0.575851	-0.575851	-0.575851
TUCP_005193	-0.302912	-0.331623	-0.354318	2.47411	-0.371315	-0.371315	-0.371315	-0.371315
TUCP_010024	-0.332293	-0.384721	-0.104199	2.46134	-0.410032	-0.410032	-0.410032	-0.410032
TUCP_000362	0.371144	-0.617199	0.559813	2.15504	-0.617199	-0.617199	-0.617199	-0.617199
TUCP_004997	-0.092453	-0.407613	-0.329584	2.4601	-0.407613	-0.407613	-0.407613	-0.407613
TUCP_002702	0.861993	-0.286859	-0.546481	2.16238	-0.547758	-0.547758	-0.547758	-0.547758
TUCP_011241	0.132049	-0.222839	0.352887	2.27904	-0.635285	-0.635285	-0.635285	-0.635285
TUCP_009658	0.0825133	0.107876	0.28966	2.2452	-0.681312	-0.681312	-0.681312	-0.681312
TUCP_004991	-0.0250668	-0.352071	-0.242861	2.44599	-0.456498	-0.456498	-0.456498	-0.456498
TUCP_003738	0.326502	-0.158279	-0.410795	2.36158	-0.529751	-0.529751	-0.529751	-0.529751
TUCP_011189	0.198474	0.26847	0.418373	2.11322	-0.749634	-0.749634	-0.749634	-0.749634
TUCP_001255	0.330144	0.180561	0.398735	2.10442	-0.753465	-0.753465	-0.753465	-0.753465
TUCP_008153	0.549985	0.282465	-0.151488	2.14452	-0.706369	-0.706369	-0.706369	-0.706369
TUCP_012861	-0.135723	-0.421143	-0.217703	2.45914	-0.421143	-0.421143	-0.421143	-0.421143
TUCP_000519	-0.106959	0.488031	-0.429303	2.30148	-0.563312	-0.563312	-0.563312	-0.563312
TUCP_009643	-0.0916651	-0.123186	0.419338	2.29015	-0.623659	-0.623659	-0.623659	-0.623659
TUCP_004776	0.67286	-0.654206	0.580723	2.01745	-0.654206	-0.654206	-0.654206	-0.654206
TUCP_006311	-0.00210007	0.628658	0.126586	2.12539	-0.719633	-0.719633	-0.719633	-0.719633
TUCP_002153	-0.191812	-0.109286	0.397868	2.3115	-0.602067	-0.602067	-0.602067	-0.602067
TUCP_012906	0.192571	0.582033	-0.202211	2.16898	-0.685344	-0.685344	-0.685344	-0.685344
TUCP_000852	-0.36156	-0.469293	0.670477	2.25817	-0.524448	-0.524448	-0.524448	-0.524448
TUCP_001190	-0.120361	-0.187991	0.100417	2.3964	-0.547117	-0.547117	-0.547117	-0.547117
TUCP_008679	0.39638	-0.436521	0.541279	2.14639	-0.661882	-0.661882	-0.661882	-0.661882
TUCP_009316	0.19078	-0.389164	-0.306468	2.41047	-0.476405	-0.476405	-0.476405	-0.476405
TUCP_007198	-0.129419	-0.351457	-0.107764	2.44647	-0.464458	-0.464458	-0.464458	-0.464458
TUCP_001481	0.430298	0.127666	0.306126	2.11725	-0.745335	-0.745335	-0.745335	-0.745335
TUCP_001686	0.121481	-0.466402	-0.208961	2.41949	-0.466402	-0.466402	-0.466402	-0.466402
TUCP_003802	0.69751	-0.6402	0.436125	2.06736	-0.6402	-0.6402	-0.6402	-0.6402
TUCP_002359	0.698282	-0.455892	-0.196006	2.2296	-0.568996	-0.568996	-0.568996	-0.568996
TUCP_012793	0.219439	-0.149143	-0.032537	2.34672	-0.59612	-0.59612	-0.59612	-0.59612
TUCP_002919	0.0417473	0.452505	-0.213004	2.26449	-0.636435	-0.636435	-0.636435	-0.636435
TUCP_009657	0.451609	0.0669512	0.0276617	2.2113	-0.689379	-0.689379	-0.689379	-0.689379
TUCP_000347	0.0605538	0.276525	0.589285	2.07764	-0.751001	-0.751001	-0.751001	-0.751001
TUCP_010117	-0.0509185	0.0720468	0.25447	2.29644	-0.643009	-0.643009	-0.643009	-0.643009
TUCP_012380	0.222207	-0.125261	-0.104183	2.35501	-0.586943	-0.586943	-0.586943	-0.586943
TUCP_001555	0.222476	0.337193	0.138124	2.17912	-0.719229	-0.719229	-0.719229	-0.719229
TUCP_003094	-0.227835	-0.461039	0.109539	2.42349	-0.461039	-0.461039	-0.461039	-0.461039
TUCP_010433	0.863042	-0.505913	-0.505913	2.17243	-0.505913	-0.505913	-0.505913	-0.505913
TUCP_003786	0.521427	0.15713	-0.583082	2.23685	-0.583082	-0.583082	-0.583082	-0.583082
TUCP_012721	-0.10597	0.0153115	-0.241967	2.41733	-0.521176	-0.521176	-0.521176	-0.521176
TUCP_010236	0.544548	-0.093633	-0.376106	2.27451	-0.587331	-0.587331	-0.587331	-0.587331
TUCP_001437	-0.0623447	0.0111672	0.462717	2.24114	-0.66317	-0.66317	-0.66317	-0.66317
TUCP_000538	0.171196	0.255588	0.574001	2.05826	-0.764762	-0.764762	-0.764762	-0.764762
TUCP_005531	0.630801	-0.315356	0.0980526	2.19042	-0.650979	-0.650979	-0.650979	-0.650979
TUCP_006661	0.298036	-0.447854	-0.447854	2.38909	-0.447854	-0.447854	-0.447854	-0.447854
TUCP_002906	0.790829	-0.303978	-0.53731	2.1997	-0.53731	-0.53731	-0.53731	-0.53731
TUCP_005971	0.44671	-0.502369	0.0505316	2.28935	-0.571055	-0.571055	-0.571055	-0.571055
TUCP_008331	0.670465	-0.392531	0.325067	2.10974	-0.678184	-0.678184	-0.678184	-0.678184
TUCP_009753	0.347461	0.290448	-0.579854	2.26136	-0.579854	-0.579854	-0.579854	-0.579854
TUCP_009890	0.868636	-0.291888	-0.424601	2.15596	-0.577026	-0.577026	-0.577026	-0.577026
TUCP_009435	0.466697	0.475547	-0.400423	2.14321	-0.671258	-0.671258	-0.671258	-0.671258
TUCP_001911	0.0357485	0.27388	0.0612697	2.274	-0.661225	-0.661225	-0.661225	-0.661225
TUCP_008470	0.520906	-0.5186	-0.236183	2.30828	-0.5186	-0.5186	-0.5186	-0.5186
TUCP_004037	0.803103	-0.500885	-0.500885	2.20221	-0.500885	-0.500885	-0.500885	-0.500885
TUCP_004433	0.190672	-0.140969	0.564535	2.16619	-0.695107	-0.695107	-0.695107	-0.695107
TUCP_001482	0.543794	-0.475956	-0.475956	2.31194	-0.475956	-0.475956	-0.475956	-0.475956
TUCP_000595	0.118712	0.319976	-0.253911	2.29752	-0.620575	-0.620575	-0.620575	-0.620575
TUCP_002256	-0.126636	-0.204285	0.105175	2.39819	-0.54311	-0.54311	-0.54311	-0.54311
TUCP_012904	0.375611	0.798222	-0.323174	2.01575	-0.716602	-0.716602	-0.716602	-0.716602
TUCP_008718	0.0213042	0.850574	0.0678267	2.0202	-0.739976	-0.739976	-0.739976	-0.739976
TUCP_003519	0.0720337	-0.528935	0.217041	2.3556	-0.528935	-0.528935	-0.528935	-0.528935
TUCP_002058	0.355687	-0.147725	-0.0560099	2.30951	-0.615365	-0.615365	-0.615365	-0.615365
TUCP_002003	0.324877	0.545791	0.411628	1.9523	-0.808649	-0.808649	-0.808649	-0.808649
TUCP_006049	0.13042	0.334565	0.484251	2.08283	-0.758017	-0.758017	-0.758017	-0.758017
TUCP_003362	0.223017	0.272331	0.506183	2.06584	-0.766842	-0.766842	-0.766842	-0.766842
TUCP_010981	-0.117368	-0.00788148	0.476402	2.2509	-0.650512	-0.650512	-0.650512	-0.650512
TUCP_013197	0.350442	0.147392	-0.333233	2.28898	-0.613394	-0.613394	-0.613394	-0.613394
TUCP_007373	0.138702	-0.280257	0.44712	2.25122	-0.639197	-0.639197	-0.639197	-0.639197
TUCP_000993	0.201928	0.0892282	0.450624	2.1561	-0.72447	-0.72447	-0.72447	-0.72447
TUCP_004753	-0.120587	1.35246	-0.561689	1.81552	-0.621427	-0.621427	-0.621427	-0.621427
TUCP_002318	0.278284	-0.439705	-0.446555	2.39419	-0.446555	-0.446555	-0.446555	-0.446555
TUCP_001963	0.283676	0.565543	0.0468453	2.09004	-0.746527	-0.746527	-0.746527	-0.746527
TUCP_001852	0.303069	-0.0414249	-0.523017	2.35344	-0.523017	-0.523017	-0.523017	-0.523017
TUCP_000481	0.381527	-0.457872	-0.457872	2.3657	-0.457872	-0.457872	-0.457872	-0.457872
TUCP_007664	-0.125247	1.19046	-0.200668	1.90119	-0.691434	-0.691434	-0.691434	-0.691434
TUCP_001207	-0.0923939	0.356162	-0.306033	2.33579	-0.57338	-0.57338	-0.57338	-0.57338
TUCP_003674	0.67212	-0.0667171	0.259899	2.07665	-0.735488	-0.735488	-0.735488	-0.735488
TUCP_008016	0.105515	0.977177	0.0556337	1.92115	-0.764868	-0.764868	-0.764868	-0.764868
TUCP_008628	0.0963348	-0.00387968	0.316266	2.26044	-0.66729	-0.66729	-0.66729	-0.66729
TUCP_010404	0.358364	-0.473058	0.318492	2.24626	-0.612513	-0.612513	-0.612513	-0.612513
TUCP_010521	0.325544	0.0585871	-0.338055	2.31903	-0.591275	-0.591275	-0.591275	-0.591275
TUCP_003542	0.933591	-0.511457	-0.511457	2.13515	-0.511457	-0.511457	-0.511457	-0.511457
TUCP_007443	-0.0201004	0.066001	0.721738	2.10151	-0.717286	-0.717286	-0.717286	-0.717286
TUCP_009072	0.694616	-0.49107	-0.49107	2.2518	-0.49107	-0.49107	-0.49107	-0.49107
TUCP_007640	0.0616273	0.0914874	-0.320314	2.37944	-0.55306	-0.55306	-0.55306	-0.55306
TUCP_008791	0.651055	-0.113683	0.384117	2.05102	-0.743128	-0.743128	-0.743128	-0.743128
TUCP_007971	0.105243	0.0515132	-0.229486	2.36955	-0.574205	-0.574205	-0.574205	-0.574205
TUCP_001084	-0.159696	-0.223709	-0.0567864	2.43452	-0.498582	-0.498582	-0.498582	-0.498582
TUCP_010636	0.72992	-0.323363	-0.393504	2.22589	-0.559736	-0.559736	-0.559736	-0.559736
TUCP_007131	0.712839	-0.46819	-0.418587	2.2423	-0.517091	-0.517091	-0.517091	-0.517091
TUCP_009720	0.37862	-0.113151	0.405736	2.16169	-0.708223	-0.708223	-0.708223	-0.708223
TUCP_001191	0.133305	-0.370825	-0.0724308	2.39784	-0.521973	-0.521973	-0.521973	-0.521973
TUCP_010345	0.933508	-0.469858	-0.519691	2.13481	-0.519691	-0.519691	-0.519691	-0.519691
TUCP_009721	0.0661179	0.23458	0.122899	2.26298	-0.671644	-0.671644	-0.671644	-0.671644
TUCP_009716	0.367012	-0.00302787	0.241701	2.19981	-0.701374	-0.701374	-0.701374	-0.701374
TUCP_005510	0.418875	-0.0768945	-0.303177	2.31197	-0.587692	-0.587692	-0.587692	-0.587692
TUCP_006032	0.468377	0.452019	-0.616545	2.16233	-0.616545	-0.616545	-0.616545	-0.616545
TUCP_005478	0.540826	-0.0704693	0.372631	2.09795	-0.735235	-0.735235	-0.735235	-0.735235
TUCP_012686	0.98868	-0.550214	-0.334501	2.09689	-0.550214	-0.550214	-0.550214	-0.550214
TUCP_000342	0.491216	-0.0525598	0.142595	2.19339	-0.69366	-0.69366	-0.69366	-0.69366
TUCP_011646	0.241923	-0.197971	-0.315424	2.38462	-0.528288	-0.528288	-0.528288	-0.528288
TUCP_007336	0.592282	-0.480997	-0.480997	2.2937	-0.480997	-0.480997	-0.480997	-0.480997
TUCP_010015	0.484161	0.177135	0.0473632	2.16157	-0.717559	-0.717559	-0.717559	-0.717559
TUCP_011328	0.720365	-0.493481	-0.493481	2.24052	-0.493481	-0.493481	-0.493481	-0.493481
TUCP_001849	0.491279	-0.52642	-0.170857	2.31168	-0.52642	-0.52642	-0.52642	-0.52642
TUCP_013156	0.293873	-0.136188	-0.288295	2.35997	-0.55734	-0.55734	-0.55734	-0.55734
TUCP_004993	0.221148	-0.516732	0.602008	2.18422	-0.622662	-0.622662	-0.622662	-0.622662
TUCP_012985	0.239004	-0.399909	0.0070192	2.35941	-0.551381	-0.551381	-0.551381	-0.551381
TUCP_002254	0.24555	0.209755	-0.554115	2.31527	-0.554115	-0.554115	-0.554115	-0.554115
TUCP_011541	0.0383758	0.362122	-0.00497266	2.25946	-0.663745	-0.663745	-0.663745	-0.663745
TUCP_010569	0.452146	0.245268	0.268122	2.08322	-0.762188	-0.762188	-0.762188	-0.762188
TUCP_002241	0.533498	0.0623164	0.129244	2.15101	-0.719017	-0.719017	-0.719017	-0.719017
TUCP_006374	0.277889	0.297693	-0.484151	2.27921	-0.592659	-0.592659	-0.592659	-0.592659
TUCP_008730	0.571667	0.176417	0.0880844	2.11215	-0.737079	-0.737079	-0.737079	-0.737079
TUCP_011263	0.731074	-0.0955217	-0.303283	2.18607	-0.629585	-0.629585	-0.629585	-0.629585
TUCP_003095	0.39913	0.148873	-0.566325	2.28362	-0.566325	-0.566325	-0.566325	-0.566325
TUCP_005023	0.282581	0.325611	-0.199122	2.24043	-0.662374	-0.662374	-0.662374	-0.662374
TUCP_005797	0.276643	-0.424884	-0.428804	2.39444	-0.454349	-0.454349	-0.454349	-0.454349
TUCP_009031	0.219603	-0.385643	0.295845	2.29131	-0.605278	-0.605278	-0.605278	-0.605278
TUCP_006788	-0.245558	-0.211287	0.728267	2.19959	-0.617754	-0.617754	-0.617754	-0.617754
TUCP_009717	0.312506	-0.0380311	0.632854	2.06989	-0.744304	-0.744304	-0.744304	-0.744304
TUCP_002479	0.720068	0.081589	-0.250076	2.14383	-0.673852	-0.673852	-0.673852	-0.673852
TUCP_007243	0.184911	-0.497848	0.397934	2.27353	-0.589632	-0.589632	-0.589632	-0.589632
TUCP_013220	-0.0390652	-0.10224	0.639775	2.18574	-0.671053	-0.671053	-0.671053	-0.671053
TUCP_003097	0.784825	-0.313005	-0.329745	2.19389	-0.583992	-0.583992	-0.583992	-0.583992
TUCP_004867	0.48632	0.171079	-0.19281	2.21427	-0.669714	-0.669714	-0.669714	-0.669714
TUCP_009598	0.614503	0.0830649	-0.277183	2.19685	-0.65431	-0.65431	-0.65431	-0.65431
TUCP_009760	0.385256	-0.526982	-0.0860705	2.33573	-0.526982	-0.526982	-0.526982	-0.526982
TUCP_006659	0.155055	-0.26988	-0.387383	2.41606	-0.478463	-0.478463	-0.478463	-0.478463
TUCP_011170	0.53864	-0.47541	-0.47541	2.31382	-0.47541	-0.47541	-0.47541	-0.47541
TUCP_013218	0.719231	-0.165253	-0.419867	2.2138	-0.586979	-0.586979	-0.586979	-0.586979
TUCP_004660	0.545333	0.294564	-0.253196	2.16001	-0.686677	-0.686677	-0.686677	-0.686677
TUCP_000215	0.575779	-0.0957224	0.0726933	2.18604	-0.684698	-0.684698	-0.684698	-0.684698
TUCP_000321	0.336385	-0.453801	0.70556	2.09396	-0.670526	-0.670526	-0.670526	-0.670526
TUCP_008830	0.249767	-0.0385062	0.337605	2.21607	-0.691233	-0.691233	-0.691233	-0.691233
TUCP_007997	0.289504	-0.0103874	0.57053	2.10096	-0.737653	-0.737653	-0.737653	-0.737653
TUCP_010779	0.644996	-0.136863	0.119854	2.14984	-0.694456	-0.694456	-0.694456	-0.694456
TUCP_004955	-0.0667417	-0.0442513	-0.348707	2.42925	-0.501345	-0.501345	-0.501345	-0.465512
TUCP_009878	-0.387327	-0.386958	-0.111846	2.46295	-0.394449	-0.394449	-0.394449	-0.393475
TUCP_011071	-0.356287	-0.371381	-0.0936784	2.4606	-0.410453	-0.410453	-0.410453	-0.407898
TUCP_012965	-0.306794	-0.132568	0.792719	2.16267	-0.632795	-0.632795	-0.632795	-0.617641
TUCP_011452	-0.362959	-0.37066	-0.187718	2.46914	-0.388722	-0.388722	-0.388722	-0.38164
TUCP_008008	-0.381498	-0.381498	-0.188073	2.46927	-0.381498	-0.381498	-0.381498	-0.373703
TUCP_004533	-0.384152	-0.432166	0.0908571	2.43452	-0.432166	-0.432166	-0.432166	-0.412561
TUCP_003774	-0.114621	-0.465868	-0.0546751	2.43935	-0.465868	-0.465868	-0.465868	-0.406583
TUCP_003523	0.36867	-0.0221944	-0.196634	2.28981	-0.698284	-0.698284	-0.698284	-0.3448
TUCP_003497	-0.359157	-0.345601	-0.344069	2.47482	-0.359157	-0.359157	-0.359157	-0.348524
TUCP_004713	-0.158374	-0.324257	-0.0866027	2.44572	-0.475038	-0.475038	-0.475038	-0.451375
TUCP_007738	-0.48785	-0.48785	0.361303	2.36573	-0.48785	-0.48785	-0.48785	-0.287778
TUCP_006409	0.419766	-0.480074	-0.480074	2.35229	-0.480074	-0.480074	-0.480074	-0.371692
TUCP_009095	-0.388431	-0.38518	-0.123629	2.46408	-0.392749	-0.392749	-0.392749	-0.388598
TUCP_004384	-0.419135	-0.419135	0.0321253	2.44448	-0.419135	-0.419135	-0.419135	-0.380931
TUCP_004968	-0.365391	-0.365391	-0.365391	2.47381	-0.365391	-0.365391	-0.365391	-0.281461
TUCP_001291	-0.400595	-0.26248	0.537128	2.30177	-0.550035	-0.550035	-0.550035	-0.525715
TUCP_007141	-0.41536	-0.349242	-0.085184	2.45938	-0.41536	-0.41536	-0.41536	-0.363512
TUCP_003282	-0.503555	-0.503555	0.809245	2.19921	-0.503555	-0.503555	-0.503555	-0.490678
TUCP_009315	0.679218	0.19343	-0.202201	2.12333	-0.705261	-0.705261	-0.705261	-0.677991
TUCP_009197	-0.44138	-0.450721	0.338414	2.37805	-0.461081	-0.461081	-0.461081	-0.441121
TUCP_005225	-0.459178	-0.306731	0.0447943	2.43828	-0.459178	-0.459178	-0.459178	-0.339627
TUCP_004895	-0.359035	-0.359035	-0.330492	2.47475	-0.359035	-0.359035	-0.359035	-0.349082
TUCP_008831	-0.0797066	-0.258411	-0.108078	2.43449	-0.500544	-0.500544	-0.500544	-0.486657
TUCP_000750	-0.368683	-0.394056	0.0645767	2.43869	-0.437481	-0.437481	-0.437481	-0.428084
TUCP_003981	-0.160295	-0.401659	-0.110993	2.45147	-0.448287	-0.448287	-0.448287	-0.433662
TUCP_003773	-0.364439	-0.382788	-0.232474	2.47164	-0.382788	-0.382788	-0.382788	-0.343574
TUCP_010540	-0.348464	-0.277132	-0.284713	2.47199	-0.395305	-0.395305	-0.395305	-0.375762
TUCP_004819	-0.263277	-0.289296	-0.27845	2.46947	-0.411755	-0.411755	-0.411755	-0.403181
TUCP_003324	-0.357965	-0.357965	-0.357965	2.47473	-0.357965	-0.357965	-0.357965	-0.326938
TUCP_010195	-0.365106	-0.47079	0.296231	2.38796	-0.47079	-0.47079	-0.47079	-0.435922
TUCP_000475	-0.224545	-0.0372162	-0.17527	2.43274	-0.516113	-0.516113	-0.516113	-0.447369
TUCP_004719	-0.262023	-0.392836	-0.291452	2.47161	-0.392836	-0.392836	-0.392836	-0.346792
TUCP_002259	-0.459845	-0.31254	0.472921	2.33132	-0.509315	-0.509315	-0.509315	-0.503914
TUCP_008001	-0.23098	-0.316274	-0.137949	2.45726	-0.462146	-0.462146	-0.462146	-0.385625
TUCP_003468	-0.417772	-0.433745	0.147143	2.42408	-0.433745	-0.433745	-0.433745	-0.418471
TUCP_005512	-0.453815	-0.453815	0.33075	2.38025	-0.453815	-0.453815	-0.453815	-0.441922
TUCP_003078	-0.205461	-0.54115	0.0963725	2.40023	-0.54115	-0.54115	-0.54115	-0.126542
TUCP_005716	-0.24997	-0.224624	0.667553	2.22974	-0.619553	-0.619553	-0.619553	-0.564043
TUCP_010825	-0.326242	-0.403923	-0.0852159	2.4591	-0.417665	-0.417665	-0.417665	-0.390722
TUCP_004227	0.0270382	0.129888	0.350201	2.23226	-0.692641	-0.692641	-0.692641	-0.661461
TUCP_004410	-0.37275	-0.338052	0.280545	2.38924	-0.494115	-0.494115	-0.494115	-0.476632
TUCP_008617	-0.397366	-0.267873	0.0243222	2.44116	-0.454884	-0.454884	-0.454884	-0.435589
TUCP_000456	-0.314746	-0.376764	-0.376764	2.47302	-0.376764	-0.376764	-0.376764	-0.274459
TUCP_012636	-0.379007	-0.379007	-0.251581	2.47232	-0.379007	-0.379007	-0.379007	-0.325711
TUCP_002183	0.0521142	-0.18107	0.0094503	2.38368	-0.574625	-0.574625	-0.574625	-0.540294
TUCP_007229	-0.221637	-0.249031	-0.0352807	2.43926	-0.499709	-0.499709	-0.499709	-0.434181
TUCP_004954	0.250364	0.0385346	-0.236753	2.33505	-0.611708	-0.611708	-0.611708	-0.552068
TUCP_002671	-0.285738	-0.178005	-0.21084	2.45868	-0.456662	-0.456662	-0.456662	-0.41411
TUCP_004817	-0.39269	-0.39269	-0.170152	2.4675	-0.39269	-0.39269	-0.39269	-0.333896
TUCP_007462	-0.363815	-0.363815	-0.363815	2.47407	-0.363815	-0.363815	-0.363815	-0.291186
TUCP_008559	0.0828095	0.0612777	-0.307459	2.37516	-0.603321	-0.603321	-0.603321	-0.401828
TUCP_008615	-0.411189	-0.136501	-0.249775	2.46115	-0.423596	-0.423596	-0.423596	-0.392893
TUCP_000354	0.281502	-0.261087	-0.443497	2.38464	-0.51537	-0.51537	-0.51537	-0.415445
TUCP_012193	-0.371488	-0.352195	-0.27916	2.47367	-0.371488	-0.371488	-0.371488	-0.356359
TUCP_002335	-0.0399117	0.813853	-0.64198	2.13762	-0.64198	-0.64198	-0.64198	-0.34364
TUCP_001562	-0.477789	-0.477789	0.520577	2.32022	-0.477789	-0.477789	-0.477789	-0.451851
TUCP_008270	-0.368903	-0.300451	-0.356205	2.47418	-0.368903	-0.368903	-0.368903	-0.341914
TUCP_010662	-0.355276	-0.339061	-0.354017	2.47475	-0.362824	-0.362824	-0.362824	-0.337921
TUCP_003971	0.0775892	0.797576	0.522971	1.8539	-0.830034	-0.830034	-0.830034	-0.761932
TUCP_001579	-0.255499	-0.321503	0.127876	2.41769	-0.50107	-0.50107	-0.50107	-0.465355
TUCP_008809	0.13804	0.531643	-0.399701	2.23037	-0.634324	-0.634324	-0.634324	-0.597384
TUCP_003995	-0.424803	-0.465504	0.351231	2.37423	-0.465504	-0.465504	-0.465504	-0.438647
TUCP_009691	-0.317894	-0.313051	-0.274544	2.47139	-0.411446	-0.411446	-0.411446	-0.331562
TUCP_004701	0.284899	0.123155	0.517845	2.08859	-0.764933	-0.764933	-0.764933	-0.719684
TUCP_003712	-0.414298	-0.463051	0.671938	2.25572	-0.556585	-0.556585	-0.556585	-0.38055
TUCP_010781	-0.372678	-0.412227	0.111825	2.43035	-0.441997	-0.441997	-0.441997	-0.431277
TUCP_006259	0.451959	-0.000783351	0.429104	2.09666	-0.746851	-0.746851	-0.746851	-0.736387
TUCP_002703	0.22	-0.448353	-0.448353	2.4078	-0.448353	-0.448353	-0.448353	-0.38603
TUCP_009400	-0.408565	-0.214901	-0.0165756	2.44386	-0.45872	-0.45872	-0.45872	-0.427658
TUCP_003130	-0.39638	-0.359553	-0.273551	2.47061	-0.39638	-0.39638	-0.39638	-0.251991
TUCP_000486	-0.414956	-0.450158	0.528482	2.31629	-0.503728	-0.503728	-0.503728	-0.468473
TUCP_009227	-0.123519	0.249179	0.664129	2.09696	-0.730862	-0.730862	-0.730862	-0.694163
TUCP_011068	-0.330705	-0.14412	0.66223	2.22951	-0.608555	-0.608555	-0.608555	-0.591251
TUCP_002174	-0.371271	-0.371271	-0.371271	2.47245	-0.371271	-0.371271	-0.371271	-0.244822
TUCP_003795	-0.359215	-0.385222	-0.176243	2.46833	-0.388893	-0.388893	-0.388893	-0.380971
TUCP_009829	-0.291292	-0.272792	0.516473	2.29236	-0.631518	-0.631518	-0.631518	-0.350192
TUCP_006423	-0.475913	-0.475913	-0.475913	2.31209	-0.475913	-0.475913	-0.475913	0.543387
TUCP_007915	-0.514017	-0.514017	-0.514017	2.11601	-0.514017	-0.514017	-0.514017	0.96809
TUCP_006153	-0.269624	-0.31545	0.669398	2.242	-0.585327	-0.585327	-0.585327	-0.570348
TUCP_001716	0.20867	-0.128299	0.0509741	2.32885	-0.622649	-0.622649	-0.622649	-0.592252
TUCP_001176	-0.289407	-0.45717	0.717347	2.23141	-0.559871	-0.559871	-0.559871	-0.522572
TUCP_009739	-0.427629	-0.240938	0.326459	2.37118	-0.51511	-0.51511	-0.51511	-0.483739
TUCP_009201	-0.397317	-0.414651	-0.0519462	2.45574	-0.414651	-0.414651	-0.414651	-0.347876
TUCP_009501	-0.45629	-0.377231	0.668575	2.25921	-0.536388	-0.536388	-0.536388	-0.485103
TUCP_004451	-0.47913	-0.28174	0.242923	2.39555	-0.501087	-0.501087	-0.501087	-0.37434
TUCP_012544	-0.33954	-0.367155	-0.367155	2.47415	-0.367155	-0.367155	-0.367155	-0.298832
TUCP_004531	-0.365804	-0.392577	-0.192366	2.46914	-0.392577	-0.392577	-0.392577	-0.340665
TUCP_011694	-0.368956	-0.368956	-0.368956	2.47305	-0.368956	-0.368956	-0.368956	-0.259313
TUCP_007240	0.60892	-0.0327011	0.087386	2.15325	-0.709808	-0.709808	-0.709808	-0.687427
TUCP_000371	0.0543501	-0.485245	-0.485245	2.41208	-0.485245	-0.485245	-0.485245	-0.0402032
TUCP_009428	-0.36745	-0.36745	-0.36745	2.4734	-0.36745	-0.36745	-0.36745	-0.268696
TUCP_008522	-0.445526	-0.401776	0.512133	2.31919	-0.531433	-0.531433	-0.531433	-0.389726
TUCP_003541	-0.459262	-0.459262	0.00149673	2.43432	-0.459262	-0.459262	-0.459262	-0.139509
TUCP_001062	0.180982	0.657552	0.191543	2.03596	-0.781996	-0.781996	-0.781996	-0.720053
TUCP_002600	-0.417138	-0.378691	0.132825	2.42624	-0.450106	-0.450106	-0.450106	-0.412921
TUCP_003662	-0.141481	-0.420296	0.781213	2.17848	-0.627981	-0.627981	-0.627981	-0.513974
TUCP_001783	-0.178759	0.234431	-0.135595	2.3562	-0.632101	-0.632101	-0.632101	-0.37997
TUCP_009897	-0.36651	-0.363683	-0.241795	2.47225	-0.379154	-0.379154	-0.379154	-0.362804
TUCP_010046	0.10865	0.228263	-0.331278	2.3333	-0.619385	-0.619385	-0.619385	-0.48078
TUCP_007815	-0.423471	0.0587208	0.39522	2.29314	-0.647192	-0.647192	-0.647192	-0.382037
TUCP_002191	-0.347436	-0.374651	-0.34279	2.4737	-0.374651	-0.374651	-0.374651	-0.284868
TUCP_001805	-0.339001	-0.424952	-0.055364	2.45544	-0.424952	-0.424952	-0.424952	-0.361261
TUCP_002269	-0.169328	-0.351998	0.431085	2.32623	-0.564307	-0.564307	-0.564307	-0.543068
TUCP_008451	-0.705325	0.962557	-0.212399	2.00861	-0.705325	-0.705325	-0.705325	0.0625298
TUCP_012862	-0.387949	-0.246521	-0.201238	2.46545	-0.429367	-0.429367	-0.429367	-0.34164
TUCP_003689	0.083305	0.0880525	0.289853	2.22766	-0.776826	-0.776826	-0.776826	-0.358393
TUCP_012223	-0.607369	-0.498925	0.599532	2.21425	-0.607369	-0.607369	-0.607369	0.11462
TUCP_001868	0.108577	0.443217	0.177477	2.16097	-0.735855	-0.735855	-0.735855	-0.682674
TUCP_001804	-0.416997	-0.427405	0.132811	2.4269	-0.434353	-0.434353	-0.434353	-0.412254
TUCP_000194	-0.29806	-0.388114	-0.260381	2.467	-0.42901	-0.42901	-0.42901	-0.233416
TUCP_007679	-0.373521	-0.373521	-0.373521	2.47178	-0.373521	-0.373521	-0.373521	-0.230655
TUCP_010925	0.312779	-0.305553	-0.357886	2.37764	-0.512471	-0.512471	-0.512471	-0.489568
TUCP_001099	-0.39726	-0.369413	-0.177721	2.46792	-0.39726	-0.39726	-0.39726	-0.331749
TUCP_010539	-0.42361	-0.425797	0.158647	2.42168	-0.43949	-0.43949	-0.43949	-0.412445
TUCP_003993	-0.429304	-0.42121	0.440603	2.34656	-0.48757	-0.48757	-0.48757	-0.473941
TUCP_000320	0.696942	-0.349051	0.335526	2.08796	-0.696401	-0.696401	-0.696401	-0.682174
TUCP_008561	-0.623113	1.11459	-0.623113	1.95296	-0.623113	-0.623113	-0.623113	0.0480232
TUCP_010248	-0.393535	-0.393535	-0.393535	2.46184	-0.393535	-0.393535	-0.393535	-0.100627
TUCP_004699	-0.269051	-0.117953	0.158046	2.39141	-0.548937	-0.548937	-0.548937	-0.51564
TUCP_002400	0.155966	0.682298	0.118974	2.05202	-0.794428	-0.794428	-0.794428	-0.625976
TUCP_005735	-0.379552	-0.420048	0.595357	2.28621	-0.555419	-0.555419	-0.555419	-0.415711
TUCP_002552	0.00505805	-0.422165	0.608355	2.23127	-0.62789	-0.62789	-0.62789	-0.538847
TUCP_002410	0.841645	-0.296163	0.0344304	2.09921	-0.681451	-0.681451	-0.681451	-0.634768
TUCP_006132	0.0357825	-0.263324	0.600495	2.21257	-0.659653	-0.659653	-0.659653	-0.606561
TUCP_001803	-0.375644	-0.55899	0.816067	2.18832	-0.55899	-0.55899	-0.55899	-0.392788
TUCP_000894	-0.335875	-0.244862	-0.226575	2.46682	-0.428427	-0.428427	-0.428427	-0.374226
TUCP_002300	0.162522	-0.322945	-0.47519	2.41656	-0.47519	-0.47519	-0.47519	-0.355381
TUCP_003337	-0.462428	-0.487041	0.754031	2.22484	-0.515697	-0.515697	-0.515697	-0.482313
TUCP_010401	-0.266678	-0.381687	0.732422	2.20487	-0.651548	-0.651548	-0.651548	-0.334287
TUCP_008257	-0.532729	-0.532729	-0.532729	1.90543	-0.532729	-0.532729	-0.532729	1.29094
TUCP_010655	-0.232976	-0.343496	-0.391154	2.47119	-0.391154	-0.391154	-0.391154	-0.330099
TUCP_008651	-0.538273	-0.538273	-0.538273	1.46267	-0.538273	-0.538273	-0.538273	1.76697
TUCP_012616	0.135838	0.243943	-0.601306	2.32126	-0.601306	-0.601306	-0.601306	-0.29582
TUCP_007325	-0.380679	-0.388792	-0.178201	2.46826	-0.392365	-0.392365	-0.392365	-0.343498
TUCP_004914	-0.470761	-0.470761	0.172793	2.41029	-0.470761	-0.470761	-0.470761	-0.229277
TUCP_008987	0.220432	0.0144918	-0.384962	2.36183	-0.564982	-0.564982	-0.564982	-0.51685
TUCP_002881	-0.375403	-0.427388	0.329374	2.37885	-0.486908	-0.486908	-0.486908	-0.444708
TUCP_003274	-0.560851	-0.560851	0.838985	2.1642	-0.560851	-0.560851	-0.560851	-0.198929
TUCP_002462	0.291502	0.719998	0.215221	1.95259	-0.824696	-0.824696	-0.824696	-0.705223
TUCP_001307	-0.436312	-0.443927	0.13601	2.42508	-0.443927	-0.443927	-0.443927	-0.349066
TUCP_010052	-0.18424	-0.377967	-0.308673	2.46681	-0.421352	-0.421352	-0.421352	-0.331879
TUCP_005811	0.491802	0.114396	-0.0162062	2.17394	-0.786271	-0.786271	-0.786271	-0.405114
TUCP_004453	-0.630153	-0.630153	-0.0147518	1.62787	-0.630153	-0.630153	-0.630153	1.53765
TUCP_006053	-0.34705	-0.368854	-0.366121	2.47028	-0.393041	-0.393041	-0.393041	-0.20913
TUCP_006179	-0.0608705	-0.319221	-0.40735	2.45266	-0.456823	-0.456823	-0.456823	-0.294745
TUCP_006884	-0.392922	-0.371516	0.402583	2.34921	-0.554095	-0.554095	-0.554095	-0.325069
TUCP_002550	-0.401813	-0.432988	-0.153076	2.45688	-0.432988	-0.432988	-0.432988	-0.170043
TUCP_005541	-0.234658	-0.484476	0.610493	2.27064	-0.573597	-0.573597	-0.573597	-0.44121
TUCP_007039	-0.231041	1.19684	-0.331582	1.92184	-0.719343	-0.719343	-0.719343	-0.398025
TUCP_009434	0.490474	0.406851	-0.500171	2.16454	-0.679074	-0.679074	-0.679074	-0.524473
TUCP_011305	-0.53822	-0.53822	-0.53822	1.76901	-0.53822	-0.53822	-0.53822	1.46031
TUCP_012310	-0.659271	-0.659271	0.206711	1.4702	-0.659271	-0.659271	-0.659271	1.61944
TUCP_000450	-0.199126	-0.552834	-0.552834	2.20333	-0.552834	-0.552834	-0.552834	0.759961
TUCP_002848	-0.485823	-0.485823	0.0385569	2.41204	-0.485823	-0.485823	-0.485823	-0.0214817
TUCP_005337	-0.435589	-0.435589	-0.435589	2.41273	-0.435589	-0.435589	-0.435589	0.200805
TUCP_003402	-0.63654	-0.63654	0.766184	2.06478	-0.63654	-0.63654	-0.63654	0.351734
TUCP_005024	0.543309	-0.221379	0.0263679	2.22988	-0.686382	-0.686382	-0.686382	-0.519031
TUCP_003404	-0.538847	-0.538847	-0.538847	1.74193	-0.538847	-0.538847	-0.538847	1.49115
TUCP_013125	-0.489516	-0.489516	0.225316	2.39212	-0.489516	-0.489516	-0.489516	-0.169858
TUCP_000217	0.340765	-0.380656	-0.421109	2.33347	-0.609547	-0.609547	-0.609547	-0.0438299
TUCP_012719	-0.28033	-0.770065	0.432965	1.65933	-0.770065	-0.770065	-0.770065	1.2683
TUCP_003745	-0.463648	-0.463648	-0.414333	2.37127	-0.463648	-0.463648	-0.463648	0.3613
TUCP_001139	-0.602164	-0.602164	0.488833	2.20116	-0.602164	-0.602164	-0.602164	0.320827
TUCP_012394	-0.487913	-0.487913	-0.487913	2.26579	-0.487913	-0.487913	-0.487913	0.661688
TUCP_004625	-0.712336	0.881435	-0.712336	1.55703	-0.712336	-0.712336	-0.712336	1.12321
TUCP_012510	-0.510307	-0.510307	-0.191776	2.34589	-0.510307	-0.510307	-0.510307	0.397417
TUCP_004716	-0.539686	-0.539686	-0.539686	1.68881	-0.539686	-0.539686	-0.539686	1.54931
TUCP_000932	-0.0374911	-0.299663	0.0151189	1.53109	-0.893793	-0.893793	-0.893793	1.47232
TUCP_013189	0.652673	-0.424984	-0.614764	1.92289	-0.763457	-0.763457	-0.763457	0.754552
TUCP_002414	-0.605343	-0.605343	-0.069657	1.11855	-0.605343	-0.605343	-0.605343	1.97783
TUCP_010889	-0.539667	-0.539667	-0.539667	1.6905	-0.539667	-0.539667	-0.539667	1.5475
TUCP_007466	-0.536503	-0.536503	-0.536503	1.82392	-0.536503	-0.536503	-0.536503	1.3951
TUCP_005989	-0.537216	-0.537216	-0.537216	1.80344	-0.537216	-0.537216	-0.537216	1.41986
TUCP_009344	-0.417403	-0.417403	-0.390383	2.44446	-0.417403	-0.417403	-0.417403	0.0329382
TUCP_010051	-0.539969	-0.539969	-0.539969	1.65453	-0.539969	-0.539969	-0.539969	1.58529
TUCP_011687	-0.425168	-0.425168	0.12068	2.42934	-0.425168	-0.425168	-0.424174	-0.425168
TUCP_003361	0.0372622	0.0808696	-0.13966	2.36608	-0.58711	-0.58711	-0.58322	-0.58711
TUCP_008790	-0.378938	-0.413234	0.200616	2.41185	-0.455572	-0.455572	-0.453579	-0.455572
TUCP_000735	-0.35618	-0.35618	-0.35618	2.47482	-0.35618	-0.35618	-0.337742	-0.35618
TUCP_003452	-0.406308	-0.455731	0.180678	2.41628	-0.455731	-0.455731	-0.441432	-0.382021
TUCP_013102	-0.28384	-0.34448	0.516361	2.30826	-0.553331	-0.553331	-0.550982	-0.538657
TUCP_001227	-0.131699	-0.240075	0.209407	2.3778	-0.559037	-0.559037	-0.556477	-0.540876
TUCP_009696	-0.16447	-0.157809	-0.0159663	2.42108	-0.533783	-0.533783	-0.529337	-0.485929
TUCP_008207	-0.250009	-0.343477	-0.240192	2.46852	-0.410585	-0.410585	-0.403088	-0.410585
TUCP_001848	0.0233011	-0.493869	0.487093	2.28023	-0.578289	-0.578289	-0.569587	-0.57059
TUCP_006224	0.0248739	-0.274159	0.603747	2.21528	-0.653058	-0.653058	-0.610567	-0.653058
TUCP_001606	-0.44431	-0.366185	0.493287	2.32707	-0.505906	-0.505906	-0.499825	-0.49822
TUCP_004085	0.0463751	-0.315409	0.00109165	2.39995	-0.551449	-0.551449	-0.535559	-0.493551
TUCP_012143	-0.569352	0.394311	0.130042	2.28974	-0.569352	-0.569352	-0.536689	-0.569352
TUCP_007193	-0.430057	0.0259191	-0.329685	2.44423	-0.430057	-0.430057	-0.420234	-0.430057
TUCP_002305	0.169362	0.338028	0.495713	2.06377	-0.777854	-0.777854	-0.767052	-0.744111
TUCP_004947	-0.317536	-0.377038	-0.30738	2.47385	-0.377038	-0.377038	-0.340782	-0.377038
TUCP_003086	-0.390485	-0.390668	-0.149326	2.46631	-0.390668	-0.390668	-0.380464	-0.374035
TUCP_003897	0.622565	-0.025694	-0.115041	2.19309	-0.670909	-0.670909	-0.662195	-0.670909
TUCP_007402	-0.375683	-0.375683	-0.271393	2.47329	-0.375683	-0.375683	-0.36	-0.339163
TUCP_007252	-0.414412	-0.200185	-0.24967	2.46617	-0.414412	-0.414412	-0.35867	-0.414412
TUCP_010810	-0.344716	-0.308721	0.116492	2.4249	-0.481273	-0.481273	-0.444141	-0.481273
TUCP_000115	-0.546977	1.20289	-0.546977	1.96676	-0.546977	-0.546977	-0.434758	-0.546977
TUCP_012357	-0.491762	-0.472325	0.653016	2.26934	-0.491762	-0.491762	-0.482978	-0.491762
TUCP_006673	0.317082	-0.0465425	0.295052	2.21001	-0.699088	-0.699088	-0.690443	-0.68698
TUCP_000152	0.586461	0.423881	-0.647925	2.12237	-0.647925	-0.647925	-0.541013	-0.647925
TUCP_006130	-0.408424	-0.408424	-0.408424	2.44931	-0.408424	-0.408424	0.00123302	-0.408424
TUCP_007637	-0.286387	-0.250997	-0.221967	2.46534	-0.430659	-0.430659	-0.414011	-0.430659
TUCP_007603	0.459184	-0.476304	-0.476304	2.3411	-0.476304	-0.476304	-0.460523	-0.434549
TUCP_009860	-0.00972062	-0.310481	0.0482812	2.40153	-0.534823	-0.534823	-0.531924	-0.528037
TUCP_005140	-0.145159	-0.390279	-0.390279	2.46595	-0.390279	-0.390279	-0.369394	-0.390279
TUCP_007560	0.489079	0.0692798	0.283044	2.11393	-0.79257	-0.79257	-0.762919	-0.60728
TUCP_004772	-0.336686	-0.415215	0.0999717	2.43153	-0.450939	-0.450939	-0.437297	-0.440428
TUCP_007991	-0.493372	-0.493372	0.637102	2.27558	-0.493372	-0.493372	-0.445824	-0.493372
TUCP_005906	-0.495292	0.146289	-0.495292	2.3974	-0.495292	-0.495292	-0.0672258	-0.495292
TUCP_002354	0.58398	0.116813	0.00200146	2.14775	-0.729219	-0.729219	-0.696082	-0.696023
TUCP_007938	-0.179059	-0.236059	0.073063	2.41504	-0.52191	-0.52191	-0.507251	-0.52191
TUCP_003682	0.79434	-0.187727	-0.316981	2.17214	-0.616787	-0.616787	-0.611414	-0.616787
TUCP_005697	-0.387514	-0.387514	-0.318245	2.47021	-0.387514	-0.387514	-0.214394	-0.387514
TUCP_002356	0.600977	0.142237	-0.612782	2.20638	-0.612782	-0.612782	-0.498468	-0.612782
TUCP_008503	-0.228879	0.140142	-0.158472	2.39701	-0.556668	-0.556668	-0.506093	-0.530375
TUCP_006660	-0.607309	0.410471	0.330812	2.2264	-0.607309	-0.607309	-0.538446	-0.607309
TUCP_001325	-0.385525	-0.673691	0.103168	2.23614	-0.673691	-0.673691	-0.454485	0.521772
TUCP_001297	0.455759	-0.210809	0.312394	2.18253	-0.713948	-0.713948	-0.598032	-0.713948
TUCP_005217	-0.453034	-0.226538	-0.453034	2.4329	-0.453034	-0.453034	0.0588015	-0.453034
TUCP_000425	-0.357907	-0.478754	0.756601	2.21927	-0.544021	-0.544021	-0.50715	-0.544021
TUCP_002942	-0.421764	-0.421764	0.0133124	2.44683	-0.421764	-0.421764	-0.351321	-0.421764
TUCP_012969	0.439844	0.403617	0.182344	2.0574	-0.785836	-0.785836	-0.750346	-0.761185
TUCP_003964	0.113542	-0.379648	0.0574228	2.25788	-0.752415	-0.752415	0.208049	-0.752415
TUCP_007346	-0.35039	0.47259	-0.158504	2.30018	-0.656196	-0.656196	-0.585429	-0.366061
TUCP_010023	-0.420295	-0.425414	0.0933652	2.4343	-0.431091	-0.431091	-0.401939	-0.417837
TUCP_005554	-0.42845	-0.42845	0.0321929	2.44336	-0.42845	-0.42845	-0.333306	-0.42845
TUCP_007654	0.197342	-0.363136	0.251837	2.3058	-0.665105	-0.665105	-0.511197	-0.550441
TUCP_006039	-0.100013	-0.465742	-0.465742	2.44795	-0.465742	-0.465742	-0.320874	-0.164092
TUCP_008771	0.10534	1.13606	-0.72362	1.82682	-0.793837	-0.793837	-0.759612	0.00268863
TUCP_007284	-0.497281	-0.441249	0.715492	2.24161	-0.528954	-0.528954	-0.490969	-0.469698
TUCP_003954	0.0276796	0.0927294	0.307904	2.25539	-0.716635	-0.716635	-0.618005	-0.632431
TUCP_002111	0.0386444	-0.142232	0.659034	2.16394	-0.734076	-0.734076	-0.606033	-0.645205
TUCP_001676	-0.500887	-0.500887	-0.500887	2.2022	-0.500887	-0.500887	0.803122	-0.500887
TUCP_006117	-0.457249	-0.457249	-0.457249	2.36728	-0.457249	-0.457249	0.376221	-0.457249
TUCP_011504	0.104351	0.00306612	-0.0758412	2.35724	-0.600965	-0.600965	-0.58592	-0.600965
TUCP_011334	0.0130638	-0.499212	-0.499212	2.42924	-0.499212	-0.499212	-0.186941	-0.258513
TUCP_001295	-0.167859	-0.482365	-0.261451	2.44249	-0.482365	-0.482365	-0.0837204	-0.482365
TUCP_004715	-0.518157	-0.518157	0.0161416	2.36966	-0.518157	-0.518157	0.204981	-0.518157
TUCP_013074	-0.512573	0.202803	-0.0651244	2.38375	-0.512573	-0.512573	-0.478871	-0.504837
TUCP_010862	0.811223	-0.145472	-0.0903587	2.12007	-0.685026	-0.685026	-0.640387	-0.685026
TUCP_005702	-0.415032	0.702664	-0.368485	2.18579	-0.687705	-0.687705	-0.0418208	-0.687705
TUCP_013025	0.798735	-0.541483	-0.320546	2.19706	-0.541483	-0.541483	-0.509312	-0.541483
TUCP_006713	-0.444448	-0.444448	-0.444448	2.41456	-0.444448	-0.444448	-0.382274	0.189954
TUCP_008352	-0.160372	-0.583854	-0.089749	2.35583	-0.583854	-0.583854	0.229708	-0.583854
TUCP_012836	-0.250896	-0.296786	-0.259194	2.46371	-0.460433	-0.460433	-0.275535	-0.460433
TUCP_012583	-0.416347	-0.416347	-0.416347	2.44062	-0.416347	-0.416347	0.057462	-0.416347
TUCP_001304	-0.472626	-0.400562	0.405378	2.35687	-0.505087	-0.505087	-0.456565	-0.422317
TUCP_006314	-0.521818	-0.521818	0.740159	2.22757	-0.521818	-0.521818	-0.358638	-0.521818
TUCP_002394	-0.508355	-0.385974	0.715667	2.23992	-0.530913	-0.530913	-0.499529	-0.499904
TUCP_006116	-0.552757	0.464428	-0.198968	2.31999	-0.552757	-0.552757	-0.374426	-0.552757
TUCP_004812	-0.621365	-0.621365	0.709149	2.11868	-0.621365	-0.621365	0.278998	-0.621365
TUCP_007522	0.0682914	-0.0360753	0.188427	2.30385	-0.700363	-0.700363	-0.423406	-0.700363
TUCP_004435	-0.375929	-0.503685	0.721645	2.23308	-0.588681	-0.588681	-0.476176	-0.421573
TUCP_010281	-0.416184	-0.416184	-0.318319	2.46615	-0.416184	-0.416184	-0.181338	-0.301756
TUCP_012891	0.153076	0.938529	0.146266	1.89684	-0.824226	-0.824226	-0.662032	-0.824226
TUCP_009071	-0.513079	-0.513079	-0.513079	2.12319	-0.513079	-0.513079	0.955289	-0.513079
TUCP_002343	-0.500769	-0.0469441	-0.277828	2.42572	-0.510192	-0.510192	-0.0695997	-0.510192
TUCP_011564	-0.41942	-0.41942	-0.0379707	2.45392	-0.41942	-0.41942	-0.351168	-0.387102
TUCP_001952	-0.51139	-0.51139	-0.51139	2.13564	-0.51139	-0.51139	0.932701	-0.51139
TUCP_002943	-0.689992	-0.689992	0.509895	1.60711	-0.689992	-0.689992	1.33296	-0.689992
TUCP_002698	0.532014	-0.0914701	0.660783	1.97141	-0.813881	-0.813881	-0.631096	-0.813881
TUCP_008625	-0.354476	-0.406568	0.424583	2.3377	-0.57259	-0.57259	-0.283471	-0.57259
TUCP_012867	0.488285	-0.688056	-0.688056	1.61262	-0.688056	-0.688056	1.33938	-0.688056
TUCP_012341	-0.514329	-0.514329	-0.238633	2.40705	-0.514329	-0.514329	0.15042	-0.261524
TUCP_003961	0.417988	-0.662576	-0.662576	1.91652	-0.662576	-0.662576	0.978371	-0.662576
TUCP_002261	-0.630354	-0.630354	-0.00960197	1.67026	-0.630354	-0.630354	1.49111	-0.630354
TUCP_009158	-0.621745	-0.621745	-0.0669646	1.68831	-0.621745	-0.621745	1.48738	-0.621745
TUCP_005956	-0.38103	-0.38103	-0.38103	2.46891	-0.38103	-0.38103	-0.182731	-0.38103
TUCP_000872	0.398919	0.518926	-0.0837041	2.07136	-0.843115	-0.843115	-0.37616	-0.843115
TUCP_001948	-0.584322	-0.43663	0.555538	1.96054	-0.756396	-0.756396	0.77406	-0.756396
TUCP_010514	-0.615768	-0.615768	0.821738	2.09851	-0.615768	-0.615768	0.158588	-0.615768
TUCP_009679	-0.312402	-0.187348	-0.24471	2.46347	-0.429855	-0.429445	-0.429855	-0.429855
TUCP_000736	-0.615219	-0.145028	-0.60221	1.69484	-0.615219	-0.600994	-0.615219	1.49905
TUCP_001891	0.749828	-0.413084	-0.513177	2.22573	-0.513177	-0.509763	-0.513177	-0.513177
TUCP_007311	-0.0767867	-0.312378	-0.268324	2.45308	-0.463378	-0.439931	-0.428901	-0.463378
TUCP_001850	-0.426594	0.0638693	-0.424812	2.43909	-0.428844	-0.423467	-0.370395	-0.428844
TUCP_001212	-0.0294669	-0.279744	-0.120218	2.43016	-0.501845	-0.495193	-0.501845	-0.501845
TUCP_011529	-0.124275	0.0632207	-0.321698	2.41528	-0.537956	-0.418665	-0.537956	-0.537956
TUCP_010460	0.203908	0.72338	-0.627983	2.13492	-0.627983	-0.589437	-0.627983	-0.588828
TUCP_009225	-0.52986	-0.52986	0.611269	2.28204	-0.52986	-0.505951	-0.365743	-0.43203
TUCP_006674	0.268403	0.252905	-0.158867	2.26199	-0.660677	-0.6424	-0.660677	-0.660677
TUCP_003586	-0.469458	-0.218491	-0.469458	2.4522	-0.469458	-0.400409	-0.0958425	-0.329083
TUCP_005763	0.37479	-0.236238	-0.0514045	2.31488	-0.601208	-0.598399	-0.601208	-0.601208
TUCP_007242	-0.462781	-0.479843	0.630511	2.27846	-0.493844	-0.492049	-0.493844	-0.486609
TUCP_005064	-0.294443	-0.332065	0.392978	2.35103	-0.534236	-0.514795	-0.534236	-0.534236
TUCP_007180	-0.351096	-0.378456	0.614262	2.27751	-0.546803	-0.542993	-0.546803	-0.525624
TUCP_006842	0.00883574	-0.215934	-0.117097	2.41733	-0.533078	-0.527342	-0.49964	-0.533078
TUCP_007970	-0.0701027	0.0689243	0.108552	2.34089	-0.625697	-0.613653	-0.606868	-0.602041
TUCP_003633	-0.464241	-0.464241	0.299611	2.38779	-0.464241	-0.445029	-0.464241	-0.385413
TUCP_002251	0.512826	-0.14507	0.450628	2.09527	-0.735372	-0.730834	-0.712081	-0.735372
TUCP_009300	-0.284649	-0.321209	0.622308	2.26447	-0.57635	-0.564334	-0.570243	-0.569991
TUCP_002415	-0.36478	-0.418189	0.403796	2.35623	-0.495589	-0.490286	-0.495589	-0.495589
TUCP_000961	0.0460298	0.731953	-0.397499	2.15647	-0.704313	-0.676201	-0.704313	-0.452121
TUCP_000626	0.16481	-0.524106	0.0797798	2.36694	-0.524106	-0.515103	-0.524106	-0.524106
TUCP_009962	-0.126319	-0.236096	-0.477133	2.22979	-0.710252	-0.584579	0.61484	-0.710252
TUCP_011399	-0.624906	0.911121	0.474145	1.93385	-0.679169	-0.676219	-0.666655	-0.672164
TUCP_009521	0.31953	0.507013	0.0838345	2.09262	-0.755146	-0.737563	-0.755146	-0.755146
TUCP_000349	-0.431977	-0.431977	-0.00848704	2.44727	-0.431977	-0.278899	-0.431977	-0.431977
TUCP_000479	-0.342026	-0.412702	0.243535	2.40023	-0.47753	-0.462109	-0.47753	-0.47187
TUCP_007498	0.6941	0.22997	-0.389364	2.12996	-0.693039	-0.674104	-0.66431	-0.633218
TUCP_006405	-0.403451	-0.410408	-0.00610096	2.45033	-0.410408	-0.399148	-0.410408	-0.410408
TUCP_011240	0.721011	-0.699765	-0.699765	2.05359	-0.699765	-0.377596	0.402053	-0.699765
TUCP_006194	-0.360792	-0.321239	-0.357154	2.47403	-0.381994	-0.361774	-0.309083	-0.381994
TUCP_009120	0.475755	-0.10778	-0.0380631	2.25587	-0.649078	-0.638546	-0.649078	-0.649078
TUCP_003810	0.629413	-0.026943	0.0490952	2.15256	-0.717001	-0.699133	-0.717001	-0.670988
TUCP_007392	0.362386	-0.277255	0.451139	2.17848	-0.680784	-0.672394	-0.680784	-0.680784
TUCP_004806	-0.49782	-0.49782	-0.49782	2.21879	-0.49782	0.768132	-0.49782	-0.49782
TUCP_009453	0.69805	-0.257169	0.00965629	2.17364	-0.66042	-0.642914	-0.66042	-0.66042
TUCP_003794	-0.334658	-0.412209	-0.0671563	2.45732	-0.412209	-0.406675	-0.412209	-0.412209
TUCP_001232	-0.12477	-0.128462	-0.249501	2.44236	-0.486799	-0.479226	-0.486799	-0.486799
TUCP_004190	-0.276905	-0.438517	-0.111957	2.45914	-0.438517	-0.347917	-0.438517	-0.406808
TUCP_010777	-0.227044	-0.11801	-0.0880823	2.43425	-0.502434	-0.493815	-0.502434	-0.502434
TUCP_010531	0.208421	0.360115	0.575162	2.00453	-0.790192	-0.777648	-0.790192	-0.790192
TUCP_001712	-0.12379	0.724399	0.068896	2.12273	-0.700893	-0.694672	-0.697348	-0.699327
TUCP_002055	-0.263989	-0.188002	-0.309685	2.46441	-0.434298	-0.399845	-0.434298	-0.434298
TUCP_001768	0.168757	0.0454441	0.681084	2.07261	-0.767383	-0.665751	-0.767383	-0.767383
TUCP_008562	-0.313304	-0.423851	0.680888	2.24864	-0.55974	-0.533837	-0.55974	-0.53906
TUCP_001573	-0.550634	0.508869	-0.550634	2.28547	-0.550634	-0.041168	-0.550634	-0.550634
TUCP_013089	0.134428	-0.497833	-0.273973	2.41851	-0.497833	-0.446011	-0.497833	-0.339457
TUCP_006591	-0.0070136	-0.287743	0.261234	2.34708	-0.591344	-0.53952	-0.591344	-0.591344
TUCP_011498	0.0838589	-0.182863	-0.103032	2.39678	-0.556567	-0.539993	-0.551697	-0.546484
TUCP_011115	-0.271842	-0.463334	0.0562629	2.43517	-0.463334	-0.366258	-0.463334	-0.463334
TUCP_011083	0.682309	0.176761	-0.310313	2.14176	-0.701605	-0.5857	-0.701605	-0.701605
TUCP_011526	-0.357706	-0.482696	-0.336372	2.40375	-0.482696	0.221107	-0.482696	-0.482696
TUCP_007450	0.392724	-0.462426	0.459814	2.18202	-0.67804	-0.622673	-0.67804	-0.593379
TUCP_009849	-0.436026	-0.386896	0.123494	2.42845	-0.436026	-0.420947	-0.436026	-0.436026
TUCP_008217	-0.251035	-0.327366	0.174888	2.4072	-0.509689	-0.474621	-0.509689	-0.509689
TUCP_009412	-0.360038	-0.372286	-0.134945	2.46481	-0.406473	-0.387686	-0.406473	-0.396909
TUCP_000053	0.67951	-0.243317	-0.341274	2.17277	-0.843984	-0.733871	-0.0684663	-0.621369
TUCP_003196	0.41982	0.802873	-0.656072	2.01898	-0.656072	-0.617383	-0.656072	-0.656072
TUCP_008401	-0.390591	-0.0101591	0.407534	2.31056	-0.584056	-0.57571	-0.582013	-0.575563
TUCP_008111	0.209556	0.384315	0.369279	2.08535	-0.764575	-0.760743	-0.762297	-0.760884
TUCP_001653	-0.633307	0.69953	-0.633307	2.08855	-0.633307	0.378457	-0.633307	-0.633307
TUCP_000539	0.690999	-0.0910043	-0.0157138	2.15388	-0.690495	-0.666674	-0.690495	-0.690495
TUCP_002355	0.539168	-0.264323	-0.24944	2.28822	-0.602299	-0.574085	-0.602299	-0.53494
TUCP_002884	-0.396132	-0.396132	-0.323405	2.47113	-0.396132	-0.245332	-0.396132	-0.317868
TUCP_005526	-0.0363	-0.249814	0.493859	2.27067	-0.633546	-0.602674	-0.633546	-0.60865
TUCP_010935	-0.428608	-0.380253	-0.159551	2.46467	-0.428608	-0.32407	-0.428608	-0.314975
TUCP_002565	-0.301244	-0.6068	0.514555	2.30249	-0.6068	-0.445618	-0.571747	-0.284837
TUCP_001253	0.42726	-0.253189	0.0743645	2.26919	-0.663552	-0.526968	-0.663552	-0.663552
TUCP_012317	-0.556052	-0.348122	0.821605	2.1858	-0.556052	-0.435071	-0.556052	-0.556052
TUCP_008319	-0.386081	-0.386081	-0.386081	2.47148	-0.386081	-0.262261	-0.386081	-0.27881
TUCP_007716	0.0273254	0.689568	0.266811	2.04014	-0.775262	-0.698062	-0.775262	-0.775262
TUCP_000493	-0.295689	-0.338037	-0.347851	2.47385	-0.383463	-0.376371	-0.38098	-0.351459
TUCP_005959	-0.417781	-0.319117	-0.130562	2.46291	-0.417781	-0.342106	-0.417781	-0.417781
TUCP_002177	-0.341658	-0.357402	-0.155714	2.46582	-0.416202	-0.362436	-0.416202	-0.416202
TUCP_009335	0.320517	0.406917	-0.0624472	2.17164	-0.713053	-0.697464	-0.713053	-0.713053
TUCP_008766	-0.269061	-0.253935	0.109746	2.41786	-0.506924	-0.483841	-0.506924	-0.506924
TUCP_003692	-0.367892	-0.383552	-0.328561	2.47366	-0.383552	-0.307576	-0.383552	-0.318979
TUCP_007872	-0.269706	-0.320775	-0.391025	2.47258	-0.391025	-0.336168	-0.391025	-0.372852
TUCP_007772	0.0148131	-0.519386	-0.261952	2.43447	-0.519386	-0.443422	-0.253157	-0.451978
TUCP_001504	-0.18303	0.415541	-0.406867	2.33146	-0.648229	-0.579931	-0.416484	-0.512457
TUCP_003456	-0.429142	-0.429142	-0.429142	2.42323	-0.429142	0.151626	-0.429142	-0.429142
TUCP_007267	-0.50477	-0.563015	0.728125	2.21628	-0.563015	-0.187578	-0.563015	-0.563015
TUCP_008412	-0.216929	0.734523	-0.697642	2.15275	-0.697642	-0.564618	-0.697642	-0.012805
TUCP_007408	0.17754	0.23299	-0.568386	2.32505	-0.593206	-0.506804	-0.593206	-0.473974
TUCP_005268	0.141715	0.350686	0.545944	2.04321	-0.809012	-0.685897	-0.809012	-0.777636
TUCP_011394	0.446508	0.00926973	-0.555275	2.29847	-0.555275	-0.53315	-0.555275	-0.555275
TUCP_000328	-0.432757	-0.492972	0.628644	2.27776	-0.527281	-0.436622	-0.527281	-0.489495
TUCP_008061	-0.572539	-0.572539	-0.572539	2.20139	-0.572539	0.715509	-0.0541984	-0.572539
TUCP_008568	0.199114	-0.347983	-0.30184	2.40656	-0.496939	-0.479784	-0.496939	-0.482193
TUCP_012863	-0.351632	-0.38705	-0.38705	2.47241	-0.38705	-0.272787	-0.38705	-0.299794
TUCP_004913	-0.182304	-0.222506	-0.288543	2.46012	-0.457465	-0.440626	-0.457465	-0.411214
TUCP_009862	0.117158	-0.319685	-0.129737	2.40645	-0.533617	-0.520192	-0.522978	-0.497396
TUCP_003226	0.233247	0.0563875	0.0810658	2.2737	-0.730637	-0.612589	-0.723105	-0.578068
TUCP_009065	-0.155054	-0.0883296	0.239235	2.35196	-0.596634	-0.557916	-0.596634	-0.596634
TUCP_006031	0.466752	0.332274	-0.460073	2.2014	-0.643298	-0.614418	-0.643298	-0.639336
TUCP_011719	0.552418	-0.0481834	-0.164923	2.23602	-0.683192	-0.629373	-0.579576	-0.683192
TUCP_008571	-0.0356777	0.698344	0.109814	2.10452	-0.732104	-0.70868	-0.704117	-0.732104
TUCP_007323	-0.368585	-0.368093	-0.336634	2.47419	-0.378072	-0.325127	-0.378072	-0.319604
TUCP_000512	-0.0209972	0.347909	-0.347296	2.32686	-0.6758	-0.555682	-0.550834	-0.524156
TUCP_008655	-0.451191	-0.0409073	0.329552	2.3398	-0.620877	-0.506119	-0.620877	-0.429379
TUCP_001013	0.533997	0.125491	0.489588	1.99477	-0.824996	-0.787285	-0.824996	-0.706569
TUCP_000594	0.386914	0.594466	-0.02687	2.05627	-0.777491	-0.742015	-0.766732	-0.724546
TUCP_010235	-0.0343404	0.461481	0.386833	2.10899	-0.796847	-0.532424	-0.796847	-0.796847
TUCP_000474	0.153343	0.0148337	-0.613705	2.37001	-0.613705	-0.412516	-0.576468	-0.321796
TUCP_005877	-0.363313	-0.446369	0.293147	2.38765	-0.496338	-0.397771	-0.496338	-0.480664
TUCP_000614	-0.436083	0.0481266	0.732857	2.15748	-0.690308	-0.431453	-0.690308	-0.690308
TUCP_000853	-0.379492	-0.349959	-0.0208429	2.45085	-0.459845	-0.39498	-0.448559	-0.397172
TUCP_008088	0.441317	0.0660893	0.419883	2.08606	-0.768741	-0.707126	-0.768741	-0.768741
TUCP_010011	0.214524	-0.537555	0.422055	2.25764	-0.600215	-0.556021	-0.600215	-0.600215
TUCP_010025	-0.351555	-0.350151	-0.320957	2.47442	-0.378684	-0.338075	-0.378684	-0.356309
TUCP_005784	0.323797	-0.204157	0.552846	2.13671	-0.749627	-0.639956	-0.749627	-0.669986
TUCP_011585	-0.197126	0.650728	0.358031	2.07867	-0.726658	-0.711846	-0.726658	-0.725145
TUCP_010153	-0.522491	-0.306557	0.841698	2.17395	-0.563153	-0.497789	-0.562508	-0.563153
TUCP_008591	-0.0781497	-0.046707	-0.204776	2.41984	-0.53524	-0.484483	-0.53524	-0.53524
TUCP_006793	-0.364228	-0.364228	-0.364228	2.47459	-0.364228	-0.326484	-0.333766	-0.357431
TUCP_007918	-0.527951	-0.527951	-0.198673	2.40037	-0.527951	0.154807	-0.527951	-0.244695
TUCP_006114	-0.442161	-0.172492	-0.442161	2.44717	-0.442161	-0.0638733	-0.442161	-0.442161
TUCP_009861	-0.00384955	-0.14461	0.484699	2.25131	-0.66765	-0.651	-0.658424	-0.610472
TUCP_002440	-0.0541379	-0.0560696	0.0316825	2.37836	-0.649548	-0.561958	-0.600582	-0.48775
TUCP_011417	-0.703029	0.976071	-0.219403	2.07506	-0.703029	-0.563398	-0.519429	-0.342846
TUCP_005144	-0.377927	-0.377927	-0.377927	2.47266	-0.377927	-0.26102	-0.377927	-0.322003
TUCP_008948	-0.422739	-0.422739	-0.10475	2.45732	-0.422739	-0.238877	-0.422739	-0.422739
TUCP_008000	-0.395781	-0.218754	0.545507	2.29052	-0.64188	-0.571554	-0.552408	-0.455649
TUCP_000335	-0.519529	-0.519529	-0.519529	2.06954	-0.519529	1.04763	-0.519529	-0.519529
TUCP_006920	0.310961	-0.0429035	-0.561441	2.34728	-0.561441	-0.385843	-0.561441	-0.545171
TUCP_004733	-0.301957	-0.500355	-0.500355	2.42872	-0.500355	-0.0831743	-0.500355	-0.0421716
TUCP_007554	0.235172	-0.181349	0.667574	2.11134	-0.727983	-0.669051	-0.727983	-0.707716
TUCP_010202	-0.356827	-0.325251	-0.385443	2.47205	-0.385443	-0.248198	-0.385443	-0.385443
TUCP_011056	-0.35312	-0.361869	-0.1764	2.46793	-0.404046	-0.364406	-0.404046	-0.404046
TUCP_004912	0.58203	-0.0408157	0.0652685	1.89479	-0.978989	0.435697	-0.978989	-0.978989
TUCP_007021	0.150303	0.600924	-0.427912	2.18111	-0.8167	-0.660917	-0.663351	-0.363458
TUCP_008179	0.447516	0.0988828	0.575406	2.00373	-0.801513	-0.766468	-0.756043	-0.801513
TUCP_001070	-0.421669	-0.421669	-0.198942	2.45933	-0.421669	-0.152041	-0.421669	-0.421669
TUCP_004754	0.591531	-0.65707	-0.65707	2.00382	-0.65707	0.690004	-0.65707	-0.65707
TUCP_008696	-0.577197	-0.23941	0.0782842	2.40101	-0.577197	-0.107397	-0.577197	-0.400893
TUCP_009373	-0.46577	-0.46577	0.250372	2.39955	-0.46577	-0.42632	-0.36052	-0.46577
TUCP_001893	-0.0316617	-0.62639	-0.62639	1.71016	-0.62639	1.45345	-0.62639	-0.62639
TUCP_004631	-0.114829	-0.336328	-0.0952527	2.44146	-0.534589	-0.425579	-0.467632	-0.46725
TUCP_005299	-0.582833	-0.582833	0.282517	2.28096	-0.582833	0.291162	-0.582833	-0.523308
TUCP_000471	-0.402094	-0.402094	-0.402094	2.45522	-0.402094	-0.0426581	-0.402094	-0.402094
TUCP_013145	-0.461943	-0.426584	0.209305	2.41012	-0.466563	-0.401824	-0.454362	-0.408144
TUCP_001420	-0.456325	-0.220458	-0.193785	2.4564	-0.456325	-0.216857	-0.456325	-0.456325
TUCP_001039	-0.717533	-0.717533	-0.225457	2.12062	-0.717533	0.135354	-0.602968	0.725054
TUCP_001228	-0.457613	-0.457613	-0.457613	2.36636	-0.457613	0.379319	-0.457613	-0.457613
TUCP_008611	-0.520878	0.177108	0.607334	2.19447	-0.634767	-0.57654	-0.611963	-0.634767
TUCP_007868	0.808624	-0.38766	-0.155115	2.16053	-0.658271	-0.451569	-0.658271	-0.658271
TUCP_000035	0.0781597	-0.477626	-0.297135	2.43002	-0.494598	-0.435006	-0.490074	-0.313743
TUCP_010518	-0.477493	-0.477493	0.414909	2.35419	-0.477493	-0.381635	-0.477493	-0.477493
TUCP_001215	-0.281671	-0.549309	0.721927	2.22924	-0.549309	-0.472255	-0.549309	-0.549309
TUCP_004787	-0.229325	-0.452702	-0.452702	2.43293	-0.452702	0.0599073	-0.452702	-0.452702
TUCP_008297	0.723875	-0.0233296	-0.263528	2.1241	-0.857107	-0.241347	-0.857107	-0.605558
TUCP_009394	-0.468708	0.321648	0.280747	2.26037	-0.797122	-0.53164	-0.492096	-0.573199
TUCP_011069	-0.385447	-0.462163	0.218283	2.40749	-0.462163	-0.391672	-0.462163	-0.462163
TUCP_009916	-0.51861	-0.212859	0.598734	2.26732	-0.662223	-0.377799	-0.491565	-0.602998
TUCP_009045	0.650177	-0.442927	-0.501845	2.27	-0.501845	-0.469872	-0.501845	-0.501845
TUCP_001641	-0.281857	0.108231	-0.036894	2.38864	-0.59036	-0.437703	-0.59036	-0.559694
TUCP_004405	-0.451282	-0.350646	-0.227439	2.45074	-0.451282	-0.067528	-0.451282	-0.451282
TUCP_008472	-0.508649	0.113283	-0.0714889	2.40457	-0.508649	-0.447273	-0.508649	-0.473145
TUCP_011670	-0.929896	-0.397029	-0.366322	2.2175	-0.929896	0.0855135	0.121861	0.198274
TUCP_002505	-0.567638	-0.567638	-0.567638	2.38514	-0.567638	-0.134034	-0.0354383	0.05488
TUCP_002669	-0.671984	-0.0680713	-0.383629	2.30507	-0.789708	0.307162	-0.103318	-0.595517
TUCP_007349	-0.313816	0.102086	-0.370706	2.42883	-0.482432	-0.424455	-0.458795	-0.480708
TUCP_005783	0.0647918	-0.0160038	0.53934	2.18519	-0.756434	-0.663326	-0.650558	-0.702995
TUCP_009134	-0.690765	-0.289688	-0.690765	1.35675	-0.690765	1.77764	-0.690765	-0.0816458
TUCP_009179	-0.465344	-0.465344	-0.351333	2.44319	-0.465344	-0.20079	-0.465344	-0.0296936
TUCP_001231	-0.155827	0.131852	-0.256335	2.39843	-0.597545	-0.456614	-0.597545	-0.466417
TUCP_010592	-0.395814	0.182991	-0.425032	2.41628	-0.449046	-0.441649	-0.449046	-0.438686
TUCP_011530	-0.275319	-0.223859	-0.133838	2.3058	-0.682759	0.375499	-0.682759	-0.682759
TUCP_006260	-0.355441	-0.401344	0.264359	2.39046	-0.604174	-0.391646	-0.412351	-0.48986
TUCP_011597	0.181043	0.828989	0.160414	1.92789	-0.956221	-0.646023	-0.956221	-0.539868
TUCP_002442	0.0711819	0.333736	-0.568508	2.32103	-0.568508	-0.454831	-0.568508	-0.565595
TUCP_001213	-0.234917	0.429466	-0.638	2.2724	-0.753357	-0.196721	-0.12551	-0.753357
TUCP_006908	0.524227	0.306239	-0.0625568	2.11438	-0.904578	-0.573828	-0.811282	-0.592599
TUCP_012319	-0.451764	-0.0999992	0.610235	2.25319	-0.594805	-0.579463	-0.580487	-0.556901
TUCP_006097	-0.00592625	-0.362597	-0.155085	2.25581	-1.12955	-0.283019	0.257739	-0.577373
TUCP_011064	-0.48288	-0.304286	-0.0635663	2.44346	-0.5016	-0.188136	-0.5016	-0.401389
TUCP_002169	-0.0282162	1.04699	0.120388	1.83982	-0.898849	-0.282441	-0.898849	-0.898849
TUCP_001498	-0.539155	-0.634617	-0.634617	2.01018	-0.634617	1.0276	-0.634617	0.0398465
TUCP_011375	-0.514881	-0.100938	-0.112016	2.41929	-0.732997	-0.296217	-0.417389	-0.244854
TUCP_009035	-0.0972451	0.60352	0.419716	2.05259	-0.855135	-0.683375	-0.750562	-0.689509
TUCP_000227	-0.393915	0.0800155	0.733978	2.10427	-1.05989	-0.457621	-0.376763	-0.630076
TUCP_009499	-0.209542	0.0368258	0.518296	2.22294	-0.801203	-0.482221	-0.493462	-0.791632
TUCP_004152	-0.857061	-0.463486	-0.221288	1.97544	-0.857061	1.07109	-0.26148	-0.386159
TUCP_011117	-0.556312	-0.407739	-0.584291	2.077	-0.584291	1.02045	-0.584291	-0.380532
TUCP_012903	-0.538308	-0.538308	-0.538308	1.76557	-0.538308	1.46428	-0.538308	-0.538308
TUCP_003889	-0.599742	0.116442	-0.887401	1.85067	-0.887401	0.624758	-0.887401	0.67007
TUCP_001379	-0.56697	-0.261807	0.381698	2.34916	-0.56697	-0.321532	-0.446609	-0.56697
TUCP_009875	-0.575669	-0.161077	-0.50553	1.80672	-0.986582	1.00762	-0.986582	0.401099
TUCP_003904	-0.687701	-0.687701	0.628891	1.78747	-0.687701	1.02214	-0.687701	-0.687701
TUCP_007320	-0.964739	0.576088	-0.964739	1.37993	-0.964739	0.872462	0.810176	-0.744437
TUCP_007754	0.439764	0.260981	-0.0248356	2.05125	-1.05455	-0.0459834	-1.02907	-0.597562
TUCP_003304	-0.689328	-0.76563	0.292966	2.05166	-0.806822	0.661706	-0.744766	0.000212395
TUCP_010913	0.63863	-0.282387	0.599278	1.92173	-1.23615	-0.421209	-0.536803	-0.683088
TUCP_010647	-0.436407	-0.436407	-0.436407	2.45168	-0.436407	-0.153039	-0.436407	-0.116603
TUCP_007407	-0.984547	0.5627	-0.435901	1.42397	-0.984547	1.3846	-0.750584	-0.215688
TUCP_000056	0.451451	-0.0773203	-0.00886742	2.2526	-0.669457	-0.668976	-0.609968	-0.66946
TUCP_006635	-0.326184	-0.223736	-0.399474	2.46935	-0.406961	-0.299263	-0.406985	-0.40675
TUCP_000430	-0.473077	0.0413434	-0.487219	2.28517	-0.620476	-0.62074	-0.580669	0.455671
TUCP_000081	0.219172	-0.571573	0.558896	2.20447	-0.602827	-0.603011	-0.603011	-0.60212
TUCP_008216	-0.264655	-0.0433931	0.420271	2.30116	-0.602245	-0.603713	-0.603713	-0.603713
TUCP_005267	0.308767	0.0386817	-0.0809474	2.29317	-0.641543	-0.642287	-0.637691	-0.638148
TUCP_011566	0.345537	-0.327135	0.482096	2.17868	-0.668781	-0.670134	-0.670134	-0.670134
TUCP_010904	-0.35652	-0.35641	-0.357865	2.47485	-0.350479	-0.343896	-0.357865	-0.351809
TUCP_003101	0.614223	-0.0406684	-0.112801	2.19973	-0.668558	-0.664595	-0.665574	-0.661752
TUCP_003208	0.330822	0.0138614	0.253582	2.20489	-0.70452	-0.698137	-0.705939	-0.694563
TUCP_001159	-0.426728	-0.401446	0.222279	2.40745	-0.454665	-0.44241	-0.457286	-0.447191
TUCP_002005	-0.447119	1.18076	-0.239755	1.93537	-0.696403	-0.717161	-0.717161	-0.298534
TUCP_012543	0.322747	-0.290197	0.255793	2.26224	-0.649545	-0.651373	-0.651373	-0.598296
TUCP_008590	0.203311	-0.0467626	-0.405314	2.37853	-0.538817	-0.54158	-0.54158	-0.507788
TUCP_004657	0.391666	0.13697	0.0174303	2.21765	-0.690415	-0.69183	-0.689645	-0.69183
TUCP_011712	-0.3338	-0.43789	0.514157	2.31764	-0.511895	-0.516978	-0.516978	-0.514254
TUCP_001313	-0.41811	-0.400082	0.21045	2.40994	-0.465491	-0.448905	-0.462622	-0.425186
TUCP_010148	-0.218107	-0.355192	0.105147	2.4205	-0.514501	-0.49551	-0.503858	-0.438481
TUCP_005937	-0.105872	-0.155531	0.725664	2.16898	-0.653248	-0.659998	-0.659998	-0.659998
TUCP_002374	-0.03726	-0.177756	0.440994	2.28	-0.655194	-0.592731	-0.66194	-0.596115
TUCP_001771	-0.345599	-0.368142	-0.101721	2.46121	-0.414024	-0.413185	-0.412277	-0.406258
TUCP_003432	0.43525	-0.0652051	-0.265439	2.29951	-0.646559	-0.574842	-0.601097	-0.581622
TUCP_011503	0.695547	-0.193604	-0.341447	2.22302	-0.601953	-0.595852	-0.594923	-0.590784
TUCP_011581	-0.0118358	-0.025613	0.2331	2.31654	-0.625215	-0.639842	-0.639842	-0.607296
TUCP_001394	0.474861	-0.0683501	-0.421042	2.29932	-0.575008	-0.579808	-0.550169	-0.579808
TUCP_001470	-0.21839	-0.0185595	0.0134279	2.40126	-0.548974	-0.542352	-0.537475	-0.548938
TUCP_009479	0.181164	-0.0556381	0.347433	2.23754	-0.675547	-0.681474	-0.672009	-0.681474
TUCP_008433	-0.378924	-0.378924	-0.287598	2.47347	-0.369036	-0.317364	-0.378924	-0.362706
TUCP_004130	0.965368	-0.562559	-0.333668	2.10972	-0.554732	-0.559726	-0.562559	-0.501842
TUCP_012555	0.299352	0.112508	0.0445651	2.25035	-0.679431	-0.67797	-0.672837	-0.676535
TUCP_005595	-0.0798831	-0.206859	-0.177677	2.43827	-0.499396	-0.497332	-0.48707	-0.490049
TUCP_001208	0.427155	0.165441	-0.000546375	2.20007	-0.71893	-0.704631	-0.685205	-0.683356
TUCP_005326	-0.404794	-0.401826	-0.0275459	2.45269	-0.415555	-0.42397	-0.42397	-0.355029
TUCP_005594	-0.165938	-0.337201	0.249637	2.38023	-0.534086	-0.536908	-0.536908	-0.518823
TUCP_000801	-0.34505	-0.102737	-0.237079	2.45546	-0.449219	-0.463237	-0.417181	-0.440962
TUCP_007152	-0.238021	0.427365	-0.296796	2.33024	-0.570648	-0.558493	-0.487572	-0.606074
TUCP_012289	0.493533	-0.134642	-0.344792	2.29836	-0.578558	-0.575779	-0.585999	-0.572121
TUCP_002176	-0.322383	-0.363498	-0.283978	2.47345	-0.373896	-0.367443	-0.381127	-0.381127
TUCP_003997	-0.367784	-0.361814	-0.341213	2.47463	-0.342355	-0.367784	-0.363335	-0.330344
TUCP_009623	-0.375507	-0.375507	-0.375507	2.47251	-0.345758	-0.375507	-0.375507	-0.24922
TUCP_003465	-0.437136	-0.467332	0.303733	2.38737	-0.448261	-0.467332	-0.430527	-0.440511
TUCP_007968	-0.0762892	-0.136443	-0.142353	2.42557	-0.513465	-0.523744	-0.523744	-0.509536
TUCP_007665	0.0887104	0.290151	0.164008	2.22759	-0.691233	-0.688592	-0.695317	-0.695317
TUCP_006066	0.307739	-0.142162	0.244444	2.24862	-0.692494	-0.644148	-0.679977	-0.642023
TUCP_012959	-0.417812	-0.417812	0.0309683	2.44482	-0.400619	-0.403918	-0.417812	-0.417812
TUCP_001311	0.179907	-0.231853	0.322081	2.27392	-0.666229	-0.689458	-0.510151	-0.678214
TUCP_007077	0.477186	0.149683	0.339338	2.07793	-0.761273	-0.747893	-0.767486	-0.767486
TUCP_006270	0.644714	-0.244574	-0.268437	2.24471	-0.569821	-0.615984	-0.615984	-0.574621
TUCP_012843	-0.561926	1.20535	-0.36204	1.9605	-0.547975	-0.564638	-0.564638	-0.564638
TUCP_001793	0.552182	0.230602	-0.437863	2.19713	-0.663256	-0.609512	-0.688787	-0.580496
TUCP_001786	0.289475	0.51386	0.585641	1.89872	-0.814523	-0.792313	-0.849656	-0.831207
TUCP_011208	-0.47471	-0.47471	0.026888	2.43884	-0.439854	-0.249041	-0.376049	-0.451364
TUCP_006706	0.178983	0.264706	-0.391509	2.31232	-0.59712	-0.584727	-0.590015	-0.592638
TUCP_006640	0.698617	0.177647	-0.438353	2.14842	-0.652015	-0.643777	-0.654523	-0.636021
TUCP_007405	0.345847	-0.0228997	-0.233548	2.31792	-0.634205	-0.630861	-0.572478	-0.569775
TUCP_004212	-0.63748	-0.016277	0.524848	2.27017	-0.50479	-0.544296	-0.454699	-0.63748
TUCP_000613	-0.277687	0.622101	0.0458507	2.19137	-0.711101	-0.42411	-0.728162	-0.718266
TUCP_008114	-0.234268	-0.103839	-0.109072	2.43574	-0.469266	-0.50643	-0.50643	-0.50643
TUCP_003576	-0.50094	-0.537793	-0.28383	2.44033	-0.443371	-0.00194972	-0.362623	-0.309823
TUCP_003234	0.452914	0.108173	-0.104724	2.22915	-0.672197	-0.678882	-0.665248	-0.669185
TUCP_011648	-0.377136	-0.377136	-0.377136	2.47413	-0.345603	-0.310429	-0.357819	-0.328869
TUCP_008462	0.170851	0.507936	0.420677	2.01959	-0.820311	-0.643433	-0.836425	-0.818885
TUCP_006800	-0.414755	-0.0313968	0.267378	2.35426	-0.61679	-0.417331	-0.629961	-0.511402
TUCP_003288	-0.289453	-0.0170689	-0.10246	2.42444	-0.408955	-0.5355	-0.5355	-0.5355
TUCP_003840	0.528373	-0.0733522	-0.00545384	2.22085	-0.655889	-0.678472	-0.657686	-0.678368
TUCP_000332	-0.603559	0.809279	-0.0299558	2.1509	-0.587811	-0.573244	-0.587386	-0.578227
TUCP_002357	0.510277	0.130804	-0.351324	2.23648	-0.599096	-0.627082	-0.650031	-0.650031
TUCP_012995	-0.135909	0.629388	-0.303105	2.23978	-0.614131	-0.588014	-0.615804	-0.612202
TUCP_009886	-0.237051	1.15314	0.453682	1.73252	-0.768473	-0.763143	-0.776142	-0.794534
TUCP_002075	-0.326385	-0.33815	-0.343683	2.47307	-0.445438	-0.334028	-0.336611	-0.348774
TUCP_007638	-0.357656	-0.425295	0.265411	2.39561	-0.468345	-0.466042	-0.473354	-0.470329
TUCP_002864	0.0956217	-0.263398	0.0775307	2.35059	-0.274118	-0.662077	-0.662077	-0.662077
TUCP_007079	0.0631746	-0.386907	-0.410824	2.43943	-0.429745	-0.423944	-0.431399	-0.419783
TUCP_012216	-0.50595	-0.45187	0.0243654	2.43521	-0.453983	-0.263449	-0.50595	-0.278373
TUCP_013163	-0.421043	-0.378757	-0.0449228	2.45462	-0.346768	-0.421043	-0.421043	-0.421043
TUCP_011667	-0.15686	0.696375	0.456839	2.00651	-0.748399	-0.729668	-0.780195	-0.744606
TUCP_004214	-0.43192	1.05782	-0.529073	2.06136	-0.513951	-0.545436	-0.5494	-0.5494
TUCP_002424	0.504686	-0.479276	-0.479276	2.32586	-0.463651	-0.461247	-0.467816	-0.479276
TUCP_001847	0.171802	-0.0783952	-0.510883	2.39318	-0.499047	-0.50156	-0.490332	-0.484764
TUCP_009276	0.295463	0.342573	0.171259	2.14199	-0.732759	-0.723945	-0.747288	-0.747288
TUCP_012136	0.118413	-0.902367	0.679472	2.04463	-1.13149	-0.413774	-0.192722	-0.202161
TUCP_001589	-0.371492	-0.350527	0.751736	2.21638	-0.548659	-0.571611	-0.554219	-0.571611
TUCP_002461	0.121779	-0.253101	0.017317	2.3753	-0.562382	-0.574429	-0.574429	-0.550053
TUCP_001192	-0.176787	0.0246338	0.548553	2.22476	-0.660372	-0.653692	-0.655351	-0.651748
TUCP_009422	-0.230478	0.253627	-0.31096	2.38438	-0.553611	-0.529176	-0.497068	-0.516715
TUCP_003339	-0.222498	0.102107	0.676509	2.15192	-0.75964	-0.602155	-0.727028	-0.619215
TUCP_007869	0.0149361	0.453138	0.387271	2.10734	-0.730844	-0.71753	-0.820619	-0.693689
TUCP_008220	0.14962	-0.144622	-0.617418	2.38022	-0.676975	-0.293251	-0.244327	-0.553243
TUCP_012350	-0.502519	-0.114507	0.230328	2.38407	-0.508459	-0.492311	-0.497926	-0.498679
TUCP_008735	-0.375651	-0.143412	0.574424	2.27031	-0.570917	-0.585784	-0.613814	-0.555155
TUCP_012711	0.152088	0.42707	0.410116	2.07023	-0.749652	-0.76995	-0.76995	-0.76995
TUCP_001592	0.954155	-0.656839	-0.517074	2.09482	-0.471736	-0.560238	-0.186245	-0.656839
TUCP_001308	0.387768	0.294682	-0.624001	2.24395	-0.585187	-0.480498	-0.612712	-0.624001
TUCP_006240	0.414292	-0.517833	0.536917	2.14548	-0.666264	-0.585565	-0.635489	-0.691534
TUCP_006244	0.234283	-0.179394	-0.236188	2.36521	-0.683989	-0.401669	-0.672924	-0.425331
TUCP_004409	-0.419976	0.172796	0.764289	2.10757	-0.810933	-0.554955	-0.699858	-0.558928
TUCP_010134	-0.32492	-0.378652	-0.33063	2.46522	-0.432519	-0.382708	-0.451595	-0.164194
TUCP_006229	-0.697476	-0.279146	0.0306866	2.35652	-0.703747	0.121693	-0.532977	-0.295552
TUCP_004062	0.0446732	0.796341	-0.209783	1.48542	-1.84628	0.302228	0.187685	-0.760283
TUCP_007972	-0.0414237	0.0612236	-0.217774	2.39543	-0.563219	-0.552049	-0.513663	-0.568522
TUCP_010408	0.112467	0.288601	0.651146	2.02698	-0.789372	-0.751677	-0.782672	-0.755469
TUCP_010666	0.761459	0.0340755	-0.186844	2.12455	-0.718848	-0.657191	-0.697818	-0.659387
TUCP_008697	-0.492406	-0.489482	0.398729	2.34978	-0.259286	-0.548828	-0.548828	-0.40968
TUCP_000054	-0.444073	-0.322835	-0.444073	2.45285	-0.295107	-0.444073	-0.444073	-0.0586122
TUCP_004497	-0.57834	-0.639653	-0.639653	2.37491	-0.262175	0.126064	-0.348256	-0.0329022
TUCP_009690	-0.0753115	-0.39873	-0.416591	2.45783	-0.326012	-0.408071	-0.394108	-0.439008
TUCP_004162	0.269556	-0.216309	-0.675747	2.294	-0.785363	-0.0881873	-0.729543	-0.0684046
TUCP_012539	0.43623	0.0688321	0.287333	2.12265	-0.465562	-0.816496	-0.816496	-0.816496
TUCP_010826	0.147288	-0.90242	0.0953383	1.75849	-0.390975	0.907057	-1.43318	-0.181599
TUCP_010952	0.863379	-0.49792	-0.521883	2.17205	-0.516858	-0.503044	-0.51484	-0.480881
TUCP_006058	0.0606138	0.35091	0.602405	2.0416	-0.710138	-0.735775	-0.82782	-0.781798
TUCP_010149	0.00464807	0.625237	-0.179094	2.13021	-0.115773	-0.821743	-0.821743	-0.821743
TUCP_001547	0.492147	0.246172	-0.00236308	2.14539	-0.601119	-0.760075	-0.760075	-0.760075
TUCP_003852	-0.242735	-0.465564	-0.0569635	2.45056	-0.461126	-0.372296	-0.455785	-0.396085
TUCP_003634	0.351074	0.0140286	0.586615	2.06368	-0.735767	-0.763148	-0.763148	-0.753335
TUCP_011516	-0.388497	-0.241731	-0.313429	2.47159	-0.378795	-0.381888	-0.384194	-0.383052
TUCP_009705	-0.439545	-0.285331	-0.0677209	2.4535	-0.419433	-0.326734	-0.463703	-0.451035
TUCP_007406	-0.809815	0.677044	-0.0594622	2.2038	-0.447103	-0.555673	-0.441101	-0.567695
TUCP_010668	0.325846	-0.200897	0.111431	2.28932	-0.636992	-0.675992	-0.637808	-0.57491
TUCP_007808	-0.468499	-0.468499	0.285709	2.39193	-0.448906	-0.440267	-0.435444	-0.416026
TUCP_002750	0.207756	0.0407115	0.352088	2.20517	-0.68787	-0.711602	-0.711602	-0.694648
TUCP_006268	-0.421796	0.0983915	-0.42516	2.43346	-0.409269	-0.425209	-0.425209	-0.425209
TUCP_009155	-0.313099	-0.359164	-0.226316	2.42082	-0.273174	-0.627189	-0.627189	0.00531124
TUCP_003136	-0.490239	0.389205	-0.490239	2.36231	-0.444321	-0.413436	-0.425394	-0.487887
TUCP_002066	-0.361639	-0.361639	-0.361639	2.47438	-0.304547	-0.361639	-0.361639	-0.361639
TUCP_012584	-0.399064	0.26589	0.703227	2.11478	-0.675936	-0.667456	-0.694288	-0.647153
TUCP_002048	-0.191902	0.228935	-0.394771	2.39045	-0.526423	-0.545814	-0.526993	-0.433483
TUCP_000348	-0.274033	-0.0457913	0.611772	2.2273	-0.619888	-0.657597	-0.620862	-0.6209
TUCP_012536	0.0338507	0.11302	0.309523	2.2408	-0.749312	-0.498913	-0.791385	-0.657584
TUCP_010770	-0.43444	-0.43444	-0.43444	2.41469	0.191954	-0.43444	-0.43444	-0.43444
TUCP_011065	0.187219	0.274091	0.0157144	2.24247	-0.713921	-0.714938	-0.705478	-0.585153
TUCP_001233	-0.205252	-0.182039	-0.223215	2.45443	-0.457557	-0.473802	-0.44179	-0.470779
TUCP_010154	-0.33974	-0.297736	0.508494	2.31126	-0.55046	-0.590822	-0.492892	-0.548105
TUCP_005423	-0.351826	-0.487576	0.131963	2.41863	-0.479788	-0.256247	-0.487576	-0.487576
TUCP_002886	-0.512625	-0.440054	-0.598943	2.38994	-0.187475	0.217587	-0.516195	-0.352235
TUCP_001533	-0.409313	-0.409313	-0.409313	2.46932	-0.245334	-0.409313	-0.294834	-0.2919
TUCP_005222	-0.457661	-0.408599	0.655604	2.2662	-0.477959	-0.51811	-0.529736	-0.529736
TUCP_007962	0.883477	-0.308275	-0.513387	2.1521	-0.549476	-0.531076	-0.60597	-0.527398
[truncated: 245 more rows]

## Sheet: TUCP_cluster 4
Transcript ID	chr_unt	chr_30min	chr_3h	chr_24h	sol_unt	sol_30min	sol_3h	sol_24h
[truncated: 1,312 more rows]

[truncated: 4 more sheets: TUCP_cluster 5, TUCP_cluster 6, TUCP_cluster 7, TUCP_cluster 8]
