# Supplementary material for: Cellular fractionation reveals transcriptome responses of human fibroblasts to UV-C irradiation
Source: Cell Death Dis. 2022 Feb 24;13(2):177. doi: 10.1038/s41419-022-04634-x (PMC8873393; doi:10.1038/s41419-022-04634-x)
Supplement: Supplementary file 16 — Dataset 10 [file 41419_2022_4634_MOESM16_ESM.xlsx]

## Sheet: GO_Term_anno_cluster 2
GO_accession	Description	Term_type	Over_represented_pValue	Corrected_pValue	DEG_item	DEG_list	Bg_item	Bg_list	Gene_names	Gene_description
GO:0044237	cellular metabolic process	biological_process	1.34e-15	1.92e-12	1331	2199	11857	22438	ENSG00000197728,ENSG00000168758,ENSG00000154342,ENSG00000104856,ENSG00000155657,ENSG00000140398,ENSG00000131876,ENSG00000259371,ENSG00000184207,ENSG00000108523,ENSG00000158104,ENSG00000115415,ENSG00000105379,ENSG00000013573,ENSG00000185813,ENSG00000178078,ENSG00000112137,ENSG00000161692,ENSG00000168395,ENSG00000172037,ENSG00000082258,ENSG00000123999,ENSG00000141552,ENSG00000125630,ENSG00000178149…	RPS26|SEMA4C|WNT3A|RELB|TTN|NEIL1|SNRPA1|AL136295.3|PGP|RNF167|HPD|STAT1|ETFB|DDX11|PCYT2|STAP2|PHACTR1|DBF4B|ING5|LAMB2|CCNT2|INHA|ANAPC11|POLR1B|DALRD3|RNGTT|SKIL|HOXB5|FTSJ1|RBM26|E2F2|ZFP57|ESRRA|MAP2K7|ZNF513|YJU2|HOXB3|DTYMK|CHST2|USP46|MRE11|G6PC3|SETD6|GNB4|CPT1B|IVNS1ABP|PSMA3|ZNF263|FOXC2|ACIN1|KLHL20|FOXH1|IDH2|HEXIM2|SSU72|DCAF5|ZNF24|ARID4B|ENO3|HOXB6|ADI1|LMAN2L|PCID2|ATF2|PRXL2B|SH…
GO:0008152	metabolic process	biological_process	8.2e-14	8.81e-11	1456	2199	13282	22438	ENSG00000263002,ENSG00000165731,ENSG00000188322,ENSG00000085872,ENSG00000118058,ENSG00000167705,ENSG00000117620,ENSG00000176974,ENSG00000196967,ENSG00000119048,ENSG00000139842,ENSG00000168002,ENSG00000182676,ENSG00000122592,ENSG00000040531,ENSG00000173113,ENSG00000136010,ENSG00000103245,ENSG00000138002,ENSG00000100938,ENSG00000167965,ENSG00000163960,ENSG00000107929,ENSG00000140986,ENSG00000149926…	ZNF234|RET|SBK1|CHERP|KMT2A|RILP|SLC35A3|SHMT1|ZNF585A|UBE2B|CUL4A|POLR2G|PPP1R27|HOXA7|CTNS|TRMT112|ALDH1L2|CIAO3|IFT172|GMPR2|MLST8|UBXN7|LARP4B|RPL3L|FAM57B|UCK1|FOXN1|DERL2|PSMB9|GLIS2|ZNF596|ZBTB14|CYB561D2|SRD5A3|DUOXA1|CROT|AC139530.1|ZNF577|PSMB3|PRSS22|HGS|TGM1|PROCA1|HSD17B8|FOXRED1|CAB39|TOMM20|NDOR1|PSCA|PAFAH2|ST6GALNAC6|ZNF284|RANBP9|FPR2|ZNF764|PPM1A|FOXG1|PALB2|NRBP2|FOXL1|PIP5KL1…
GO:0044238	primary metabolic process	biological_process	6.17e-13	6.06e-10	1326	2199	11988	22438	ENSG00000167969,ENSG00000170906,ENSG00000159792,ENSG00000130584,ENSG00000157326,ENSG00000196214,ENSG00000176783,ENSG00000083838,ENSG00000103194,ENSG00000084072,ENSG00000165417,ENSG00000155545,ENSG00000056586,ENSG00000113552,ENSG00000148377,ENSG00000142207,ENSG00000123427,ENSG00000124006,ENSG00000103502,ENSG00000103066,ENSG00000123411,ENSG00000143374,ENSG00000187735,ENSG00000141756,ENSG00000073670…	ECI1|NDUFA3|PSKH1|ZBTB46|DHRS4|ZNF766|RUFY1|ZNF446|USP10|PPIE|GTF2A1|MIER3|RC3H2|GNPDA1|IDI2|URB1|EEF1AKMT3|OBSL1|CDIPT|PLA2G15|IKZF4|TARS2|TCEA1|FKBP10|ADAM11|ZNF649|ATP5MG|PSMG2|HNRNPF|DBNL|NRL|METTL1|AUNIP|MAN1C1|CD3E|RXRB|HOXA1|SLC3A2|NUPL2|ATG4B|POLE2|RPRD2|ALDOC|MRPL51|TMUB2|INCA1|MINK1|PYCR1|NDST2|B3GALT6|TELO2|PIWIL4|RPS7|ZGPAT|USP12|PAX5|DPM3|EIF2B4|MARK3|CPNE7|ARF4|ATAD5|SUPT6H|DPM2|RBM…
GO:0044260	cellular macromolecule metabolic process	biological_process	6.21e-13	6.06e-10	1099	2199	9695	22438	ENSG00000222028,ENSG00000250571,ENSG00000078304,ENSG00000141448,ENSG00000142949,ENSG00000225968,ENSG00000120094,ENSG00000141556,ENSG00000103356,ENSG00000016082,ENSG00000167393,ENSG00000105647,ENSG00000105997,ENSG00000163636,ENSG00000205629,ENSG00000171223,ENSG00000180228,ENSG00000176884,ENSG00000185386,ENSG00000087111,ENSG00000204209,ENSG00000141568,ENSG00000173545,ENSG00000121075,ENSG00000099364…	PSMB11|GLI4|PPP2R5C|GATA6|PTPRF|ELFN1|HOXB1|TBCD|EARS2|ISL1|PPP2R3B|PIK3R2|HOXA3|PSMD6|LCMT1|JUNB|PRKRA|GRIN1|MAPK11|PIGS|DAXX|FOXK2|ZNF622|TBX4|FBXL19|TIRAP|PTPMT1|GJC2|MTA3|GCNT2|DCLRE1B|ZNF747|PAX8|DDX51|ZNF93|TYW5|ZDHHC24|DNMT3L|ASB10|CHCHD10|POLR3GL|MANBA|CTSF|SPIRE1|HSD17B10|DPH7|TRMT6|BANF1|LIG1|EIF5|NFATC3|SWT1|MAGI2|MAP3K14|TMUB1|RPS5|PPP1R14B|HNRNPH1|PCMTD1|ZFAT|CUL2|UCN|IL27RA|HPN|RNF3…
GO:0006139	nucleobase-containing compound metabolic process	biological_process	9.63e-13	8.99e-10	764	2199	6377	22438	ENSG00000115207,ENSG00000198730,ENSG00000008128,ENSG00000183087,ENSG00000129460,ENSG00000167815,ENSG00000158805,ENSG00000122435,ENSG00000197056,ENSG00000203896,ENSG00000082805,ENSG00000157106,ENSG00000171163,ENSG00000171824,ENSG00000253293,ENSG00000162086,ENSG00000070404,ENSG00000130700,ENSG00000106031,ENSG00000160959,ENSG00000079616,ENSG00000104889,ENSG00000092010,ENSG00000180336,ENSG00000100109…	GTF3C2|CTR9|CDK11A|GAS6|NGDN|PRDX2|ZNF276|TRMT13|ZMYM1|LIME1|ERC1|SMG1|ZNF692|EXOSC10|HOXA10|ZNF75A|FSTL3|GATA5|HOXA13|LRRC14|KIF22|RNASEH2A|PSME1|MEIOC|TFIP11|FMR1|PSMB5|CEBPB|COX6A2|EHMT1|NELFB|MED25|DARS|CDC34|TAF6|AGAP2|HOXA5|CHAF1A|ZNF324B|ZNF487|CENPT|RC3H1|QARS|NADK|DHX33|SNAI3|RPL17|RPS9|RPS15|ZNF689|SEC14L2|SUPT4H1|KLF1|ZBTB22|HOXA6|AL121845.3|ZNF213|RBM20|RPL13|ZNF324|ID1|RPS18|ACLY|HJV…
GO:0046483	heterocycle metabolic process	biological_process	3.23e-12	2.77e-09	781	2199	6574	22438	ENSG00000185386,ENSG00000176884,ENSG00000173545,ENSG00000143627,ENSG00000100938,ENSG00000204209,ENSG00000141568,ENSG00000121075,ENSG00000150455,ENSG00000168002,ENSG00000173113,ENSG00000136010,ENSG00000122592,ENSG00000040531,ENSG00000176974,ENSG00000196967,ENSG00000057935,ENSG00000117620,ENSG00000118058,ENSG00000139842,ENSG00000119048,ENSG00000169955,ENSG00000165731,ENSG00000263002,ENSG00000085872…	MAPK11|GRIN1|ZNF622|PKLR|GMPR2|DAXX|FOXK2|TBX4|TIRAP|POLR2G|TRMT112|ALDH1L2|HOXA7|CTNS|SHMT1|ZNF585A|MTA3|SLC35A3|KMT2A|CUL4A|UBE2B|ZNF747|RET|ZNF234|CHERP|DCLRE1B|IMPDH2|PSMB11|GLI4|PSMB3|GATA6|HOXB1|CROT|ZNF577|ZBTB14|ZNF596|EARS2|PIK3R2|GLIS2|PSMB9|ISL1|FOXN1|JUNB|PRKRA|HOXA3|PSMD6|UCK1|PALB2|PPM1A|FOXG1|NFATC3|PANK4|RPS5|SWT1|ZNF764|ZNF284|ZFAT|CUL2|HNRNPH1|UCN|MED26|RNF31|HPN|IL27RA|MCPH1|NT…
GO:0034645	cellular macromolecule biosynthetic process	biological_process	4.63e-12	3.83e-09	661	2199	5453	22438	ENSG00000196363,ENSG00000198131,ENSG00000181135,ENSG00000102974,ENSG00000134072,ENSG00000105568,ENSG00000139618,ENSG00000164190,ENSG00000165502,ENSG00000197576,ENSG00000106633,ENSG00000178913,ENSG00000149187,ENSG00000142208,ENSG00000111817,ENSG00000103363,ENSG00000163166,ENSG00000120727,ENSG00000179119,ENSG00000269791,ENSG00000167380,ENSG00000175229,ENSG00000160224,ENSG00000176945,ENSG00000132600…	WDR5|ZNF544|ZNF707|CTCF|CAMK1|PPP2R1A|BRCA2|NIPBL|RPL36AL|HOXA4|GCK|TAF7|CELF1|AKT1|DSE|ELOB|IWS1|PAIP2|SPTY2D1|SSX4B|ZNF226|GAL3ST3|AIRE|MUC20|PRMT7|CAMTA2|AC138696.1|HOXB4|RPL17-C18orf32|ZFHX2|PSMB8|GMNN|ESR2|ZNF785|PIDD1|C12orf65|DEAF1|INO80|PHF21A|ATF5|GALNT9|AC092072.1|ATXN7L3|KRAS|ZNF224|ZNF397|BRMS1L|PERM1|PA2G4|ZNF615|KCTD13|LPAR5|PRMT5|DICER1|PUM2|ZNF225|COMMD3-BMI1|ZNF584|AL121845.2|ANK…
GO:0071704	organic substance metabolic process	biological_process	5.57e-12	4.27e-09	1366	2199	12472	22438	ENSG00000183255,ENSG00000183828,ENSG00000164853,ENSG00000182318,ENSG00000278129,ENSG00000068305,ENSG00000197417,ENSG00000254858,ENSG00000099953,ENSG00000164896,ENSG00000163714,ENSG00000159905,ENSG00000013288,ENSG00000111328,ENSG00000197070,ENSG00000065970,ENSG00000145284,ENSG00000164885,ENSG00000105649,ENSG00000136156,ENSG00000151746,ENSG00000221978,ENSG00000171469,ENSG00000185278,ENSG00000002016…	PTTG1IP|NUDT14|UNCX|ZSCAN22|ZNF8|MEF2A|SHPK|MPV17L2|MMP11|FASTK|U2SURP|ZNF221|MAN2B2|CDK2AP1|ARRDC1|FOXJ2|SCD5|CDK5|RAB3A|ITM2B|BICD1|CCNL2|ZNF561|ZBTB37|RAD52|ZBTB42|FUT11|PORCN|DPEP3|TOR2A|VPS9D1|PCDH12|WAS|MAP3K1|HYAL1|SMARCC2|XPC|POLD2|GLS|ZC3H10|MTHFD1|ZNF710|EGR2|ZNF841|PRSS21|CUL7|TMTC4|LIPG|JUP|HAGHL|SP6|CRLF3|PTPN22|CRLS1|PCYT1A|SBNO1|PHF19|EXD2|TAX1BP1|ECM1|ZNF672|ENOPH1|PSME2|PCSK6|RNF…
GO:1901360	organic cyclic compound metabolic process	biological_process	7.33e-12	5.24e-09	809	2199	6869	22438	ENSG00000095261,ENSG00000107566,ENSG00000099956,ENSG00000111653,ENSG00000120963,ENSG00000141376,ENSG00000148337,ENSG00000181666,ENSG00000168152,ENSG00000170482,ENSG00000073146,ENSG00000172262,ENSG00000149532,ENSG00000106992,ENSG00000188283,ENSG00000135446,ENSG00000083223,ENSG00000185730,ENSG00000174231,ENSG00000164867,ENSG00000205220,ENSG00000125107,ENSG00000217442,ENSG00000204611,ENSG00000213341…	PSMD5|ERLIN1|SMARCB1|ING4|ZNF706|BCAS3|CIZ1|ZNF875|THAP9|SLC23A1|MOV10L1|ZNF131|CPSF7|AK1|ZNF383|CDK4|TUT7|ZNF696|PRPF8|NOS3|PSMB10|CNOT1|SYCE3|ZNF616|CHUK|NOC4L|AHRR|TFPT|POU6F2|MORF4L2|PSMD9|CPSF6|NRARP|DNAJC17|PCBP1|E4F1|NOP14|AC243547.3|SIRT5|SERPINF2|GUK1|TSHR|DDB1|TSPOAP1|P4HTM|NDUFS7|TOP3A|SNX17|ZNF227|COX4I2|FPGS|AC004080.3|EXD1|TFAP4|CRY2|IL31RA|ZNF121|TDP2|MTOR|PFN1|NDUFAF1|INO80E|DARS2…
GO:0009058	biosynthetic process	biological_process	7.81e-12	5.24e-09	817	2199	6962	22438	ENSG00000136448,ENSG00000178773,ENSG00000196092,ENSG00000179085,ENSG00000115211,ENSG00000168374,ENSG00000276293,ENSG00000124789,ENSG00000166507,ENSG00000197114,ENSG00000171863,ENSG00000134627,ENSG00000139687,ENSG00000176022,ENSG00000114942,ENSG00000273604,ENSG00000100104,ENSG00000198517,ENSG00000125730,ENSG00000176208,ENSG00000120068,ENSG00000136908,ENSG00000102317,ENSG00000109111,ENSG00000197093…	NMT1|CPNE7|PAX5|DPM3|EIF2B4|ARF4|PIP4K2B|NUP153|NDST2|ZGPAT|RPS7|PIWIL4|RB1|B3GALT6|EEF1B2|EPOP|SRRD|MAFK|C3|ATAD5|HOXB8|DPM2|RBM3|SUPT6H|GAL3ST4|HOXA9|ST3GAL4|IBA57|PINK1|IRF9|ZNF836|AL096870.1|FANCA|UBE2D3|EIF3CL|MAZ|DLG1|B3GALT4|RNPS1|FOXP4|RECQL4|ELAVL1|HEXIM1|LZTR1|ZNF705A|TEFM|ZKSCAN1|FUT4|SNAPC2|INTS1|CREM|CTDP1|PIGZ|ZNF766|DDX41|TRAM2|USP10|ZNF446|RUFY1|TXNIP|HDAC10|CREBRF|ZBTB46|SMARCD3|…
GO:0006725	cellular aromatic compound metabolic process	biological_process	8.17e-12	5.32e-09	780	2199	6594	22438	ENSG00000182054,ENSG00000075399,ENSG00000168517,ENSG00000176692,ENSG00000015285,ENSG00000100813,ENSG00000160973,ENSG00000006194,ENSG00000100567,ENSG00000116679,ENSG00000185278,ENSG00000103037,ENSG00000002016,ENSG00000179627,ENSG00000120093,ENSG00000168393,ENSG00000020922,ENSG00000197608,ENSG00000189120,ENSG00000204644,ENSG00000173801,ENSG00000076984,ENSG00000173153,ENSG00000176390,ENSG00000105248…	IDH2|VPS9D1|HEXIM2|FOXC2|WAS|ACIN1|FOXH1|ZNF263|PSMA3|IVNS1ABP|ZBTB37|SETD6|RAD52|ZBTB42|HOXB3|DTYMK|MRE11|ZNF841|SP6|ZFP57|JUP|MAP2K7|ESRRA|CRLF3|YJU2|ZNF513|SMARCC2|RBM26|E2F2|XPC|POLD2|MTHFD1|ZNF710|ZC3H10|HOXB5|FTSJ1|EGR2|CCNT2|POLR1B|DALRD3|SKIL|RNGTT|MEF2A|ZNF8|ING5|SHPK|DBF4B|UNCX|NUDT14|HPD|STAT1|DDX11|ZSCAN22|CDK2AP1|ZNF221|FOXJ2|CDK5|BICD1|ZNF561|NEIL1|SNRPA1|CCNL2|FASTK|WNT3A|RELB|RPS2…
GO:0009059	macromolecule biosynthetic process	biological_process	8.63e-12	5.45e-09	681	2199	5661	22438	ENSG00000117643,ENSG00000262814,ENSG00000204231,ENSG00000198851,ENSG00000105991,ENSG00000129535,ENSG00000122026,ENSG00000005073,ENSG00000171792,ENSG00000164850,ENSG00000005884,ENSG00000177700,ENSG00000111639,ENSG00000171858,ENSG00000100479,ENSG00000163125,ENSG00000112651,ENSG00000136243,ENSG00000083838,ENSG00000183258,ENSG00000065308,ENSG00000103194,ENSG00000196214,ENSG00000130584,ENSG00000164463…	MAN1C1|MRPL12|RXRB|CD3E|HOXA1|NRL|RPL21|HOXA11|RHNO1|GPER1|ITGA3|POLR2L|MRPL51|RPS21|POLE2|RPRD2|MRPL2|NUPL2|ZNF446|DDX41|TRAM2|USP10|ZNF766|ZBTB46|CREBRF|HDAC10|TXNIP|MGAT2|ZNF649|RPS15A|NR4A3|IKZF4|TCEA1|TARS2|SMARCD3|GTF2A1|PPIE|MIER3|MUC4|RC3H2|AL096870.1|ZNF836|IRF9|ST3GAL4|PINK1|HOXA9|RNPS1|B3GALT4|MAZ|DLG1|EIF3CL|UBE2D3|FANCA|ZKSCAN1|TEFM|ZNF705A|LZTR1|HEXIM1|ELAVL1|FOXP4|RECQL4|PIGZ|CREM|…
GO:0090304	nucleic acid metabolic process	biological_process	1.06e-11	6.51e-09	691	2199	5753	22438	ENSG00000158828,ENSG00000078399,ENSG00000092330,ENSG00000196267,ENSG00000213928,ENSG00000075711,ENSG00000103495,ENSG00000109332,ENSG00000187741,ENSG00000205937,ENSG00000072062,ENSG00000111405,ENSG00000149743,ENSG00000066044,ENSG00000137166,ENSG00000160957,ENSG00000106261,ENSG00000172171,ENSG00000196946,ENSG00000099949,ENSG00000186834,ENSG00000104976,ENSG00000095794,ENSG00000060069,ENSG00000164880…	PINK1|HOXA9|AL096870.1|ZNF836|IRF9|DLG1|MAZ|UBE2D3|FANCA|RNPS1|PRKACA|ENDOU|TRPT1|ELAVL1|FOXP4|RECQL4|ZKSCAN1|TEFM|ZNF705A|LZTR1|HEXIM1|SNAPC2|CREM|CTDP1|INTS1|PAX5|NUP153|ARF4|TELO2|RB1|CLASRP|PIWIL4|RPS7|ZGPAT|MAFK|EPOP|TSEN34|WDR74|HOXB8|ATAD5|RBM3|SUPT6H|TAOK1|MIS18A|METTL1|NRL|KLHDC3|RPL21|HOXA11|AUNIP|MRPL12|RXRB|HOXA1|GPER1|ITGA3|RHNO1|HNRNPF|RPS21|STUB1|PRPF31|POLR2L|NUPL2|RPRD2|POLE2|ZNF…
GO:0006366	transcription from RNA polymerase II promoter	biological_process	1.35e-11	8.08e-09	394	2199	3015	22438	ENSG00000102901,ENSG00000176678,ENSG00000106004,ENSG00000249471,ENSG00000243660,ENSG00000142182,ENSG00000251192,ENSG00000130522,ENSG00000184635,ENSG00000106290,ENSG00000135439,ENSG00000125618,ENSG00000169957,ENSG00000100804,ENSG00000172216,ENSG00000181090,ENSG00000188986,ENSG00000102984,ENSG00000140682,ENSG00000104973,ENSG00000105085,ENSG00000163794,ENSG00000092010,ENSG00000171163,ENSG00000147316…	CENPT|FOXL1|HOXA5|ZNF324B|ZNF487|DNMT3L|ZNF674|JUND|ZNF93|TAF6|AGAP2|PAX8|ZNF768|PSMB5|CEBPB|EHMT1|NELFB|ZNF821|TGFB1I1|MED25|MED26|UCN|PSME1|ZNF692|MCPH1|HOXA10|ZNF75A|FSTL3|GATA5|HOXA13|PPM1A|ZNF276|FOXG1|NFATC3|ZMYM1|LIME1|ZNF284|CUL2|ZFAT|CTR9|ZNF764|ZNF596|CPSF1|ZBTB14|VDR|EFNA1|WDR61|FOXE3|NPAS4|JUNB|UBTF|AGRN|PSMD6|HOXA3|PIK3R2|FOXN1|ISL1|PSMB9|GLIS2|NOP2|GLI4|ETS2|PSMB11|CD3D|ZNF324|ID1|H…
GO:0006807	nitrogen compound metabolic process	biological_process	3.3e-11	1.87e-08	892	2199	7726	22438	ENSG00000169813,ENSG00000171792,ENSG00000167283,ENSG00000005884,ENSG00000137860,ENSG00000164850,ENSG00000204231,ENSG00000262814,ENSG00000127423,ENSG00000105991,ENSG00000124702,ENSG00000122026,ENSG00000005073,ENSG00000159055,ENSG00000160551,ENSG00000037897,ENSG00000129535,ENSG00000163125,ENSG00000112651,ENSG00000100479,ENSG00000136243,ENSG00000105618,ENSG00000177700,ENSG00000183010,ENSG00000111639…	HNRNPF|RHNO1|ATP5MG|ITGA3|SLC28A2|GPER1|RXRB|MRPL12|AUNIP|HOXA1|KLHDC3|RPL21|HOXA11|MIS18A|TAOK1|METTL1|NRL|RPRD2|MRPL2|POLE2|NUPL2|PRPF31|POLR2L|PYCR1|MRPL51|ALDOC|STUB1|RPS21|ZBTB46|CREBRF|HDAC10|TXNIP|NDUFA3|DDX41|USP10|ZNF446|PLB1|ZNF766|PGAM2|URB1|GNPDA1|PPIE|GTF2A1|RC3H2|DUOX1|MIER3|NR4A3|RPS15A|ZNF649|PLA2G15|TARS2|TCEA1|SMARCD3|IKZF4|RNPS1|B3GALT4|PRKACA|EIF3CL|MAZ|DLG1|FANCA|UBE2D3|ZNF83…
GO:1901576	organic substance biosynthetic process	biological_process	4.75e-11	2.62e-08	800	2199	6854	22438	ENSG00000105707,ENSG00000092098,ENSG00000105085,ENSG00000160408,ENSG00000163794,ENSG00000204228,ENSG00000147316,ENSG00000072736,ENSG00000176165,ENSG00000100614,ENSG00000100664,ENSG00000066827,ENSG00000186026,ENSG00000108094,ENSG00000116668,ENSG00000169951,ENSG00000157881,ENSG00000083845,ENSG00000159082,ENSG00000128059,ENSG00000105486,ENSG00000176678,ENSG00000100461,ENSG00000174165,ENSG00000251192…	HPN|RNF31|MED26|ST6GALNAC6|UCN|HSD17B8|MCPH1|NFATC3|FOXG1|PPM1A|EIF5|ZFAT|ZNF284|CUL2|SWT1|ZNF764|PANK4|RPS5|SYNJ1|PPAT|LIG1|FOXL1|RBM23|ZDHHC24|ZNF674|DNMT3L|HEXA|ZNF768|PAX8|ZNF93|TYW5|JUND|CHCHD10|EBP|POLR3GL|TGFB1I1|ZNF821|MRPL10|SLC25A10|TRMT112|HOXA7|PTPMT1|CTNS|POLR2G|TIRAP|ZNF747|RET|ZNF234|UBE2B|ZNF585A|MTA3|SHMT1|KMT2A|GCNT2|PIGS|FAM57B|MAPK11|LARP4B|GRIN1|RPL3L|GAL3ST2|TBX4|GMPR2|FOXK2…
GO:0006357	regulation of transcription from RNA polymerase II promoter	biological_process	5.51e-11	2.96e-08	373	2199	2858	22438	ENSG00000120093,ENSG00000197608,ENSG00000189120,ENSG00000204644,ENSG00000172262,ENSG00000173801,ENSG00000173153,ENSG00000176390,ENSG00000163795,ENSG00000168152,ENSG00000185730,ENSG00000139613,ENSG00000007968,ENSG00000140548,ENSG00000120075,ENSG00000122877,ENSG00000188283,ENSG00000168517,ENSG00000095261,ENSG00000176692,ENSG00000015285,ENSG00000160973,ENSG00000181666,ENSG00000006194,ENSG00000100567…	HOXB3|ZNF841|SP6|ZFP57|ZNF131|JUP|ESRRA|CRLF3|ZNF513|THAP9|ZNF696|SMARCC2|E2F2|ZNF710|HOXB5|EGR2|ZNF383|HEXIM2|PSMD5|FOXC2|WAS|FOXH1|ZNF875|ZNF263|PSMA3|ZBTB37|BCAS3|ZBTB42|SMARCB1|ERLIN1|ZNF221|FOXJ2|SERPINF2|ZNF561|CCNL2|E4F1|WNT3A|RELB|NOC4L|CCNT2|SKIL|CHUK|ZNF8|ZNF616|MEF2A|CNOT1|PSMB10|DNAJC17|NRARP|PCBP1|PSMD9|MORF4L2|UNCX|STAT1|POU6F2|ZSCAN22|PFN1|ZNF121|C1QBP|ARID1B|CRY2|ZNF114|AEBP1|LEF1…
GO:0006996	organelle organization	biological_process	6.27e-11	3.29e-08	516	2199	4148	22438	ENSG00000188976,ENSG00000149929,ENSG00000134851,ENSG00000167549,ENSG00000136758,ENSG00000189241,ENSG00000103510,ENSG00000185499,ENSG00000105613,ENSG00000153044,ENSG00000101412,ENSG00000120539,ENSG00000178952,ENSG00000163528,ENSG00000104147,ENSG00000124222,ENSG00000136807,ENSG00000138668,ENSG00000078900,ENSG00000102898,ENSG00000099864,ENSG00000100918,ENSG00000242485,ENSG00000177602,ENSG00000103496…	NOC2L|HIRIP3|TMEM165|CORO6|YME1L1|TSPYL1|KAT8|MUC1|MAST1|CENPH|E2F1|MASTL|TUFM|CHCHD4|OIP5|STX16|CDK9|HNRNPD|TP73|NUTF2|PALM|REC8|MRPL20|HASPIN|STX4|CHD4|SPAG5|TIMM22|TRAPPC8|HP1BP3|AURKAIP1|PPFIA1|FAM118B|TAOK2|CSNK1A1|CDK10|HDAC7|WDR81|IGSF22|MAK|MRPL55|TIMM17A|ASAP3|WDR35|DNAJA3|FZR1|CHP1|DISC1|TRIP10|PPP3R1|DNM1|ACBD5|MIPEP|PPP1R12A|GOLPH3L|PNKP|AMOTL2|ARHGAP17|P3H4|CHORDC1|DPF2|ARIH2|BAZ1A|H…
GO:0044249	cellular biosynthetic process	biological_process	1.25e-10	6.25e-08	785	2199	6740	22438	ENSG00000130522,ENSG00000184635,ENSG00000169957,ENSG00000125618,ENSG00000142182,ENSG00000251192,ENSG00000174165,ENSG00000159111,ENSG00000140682,ENSG00000102984,ENSG00000121851,ENSG00000250479,ENSG00000128059,ENSG00000159082,ENSG00000100461,ENSG00000148399,ENSG00000176678,ENSG00000105486,ENSG00000100664,ENSG00000100614,ENSG00000176165,ENSG00000072736,ENSG00000083845,ENSG00000157881,ENSG00000169951…	JUND|ZNF93|ZNF768|PAX8|DNMT3L|ZNF674|ZDHHC24|MRPL10|TGFB1I1|ZNF821|POLR3GL|CHCHD10|PPAT|SYNJ1|RBM23|DPH7|FOXL1|LIG1|EIF5|PPM1A|FOXG1|NFATC3|RPS5|PANK4|ZNF764|SWT1|ZNF284|ZFAT|CUL2|UCN|ST6GALNAC6|MED26|RNF31|HPN|MCPH1|HSD17B8|IMPDH2|GLI4|PSMB11|GATA6|PSMB3|DUOXA1|SRD5A3|HOXB1|ZNF577|ZNF596|ZBTB14|EARS2|PIK3R2|FOXN1|GLIS2|PSMB9|ISL1|JUNB|UCK1|HOXA3|PSMD6|LARP4B|MAPK11|GRIN1|RPL3L|FAM57B|PIGS|PKLR|Z…
GO:0043170	macromolecule metabolic process	biological_process	1.4e-10	6.86e-08	1183	2199	10719	22438	ENSG00000143761,ENSG00000213246,ENSG00000259571,ENSG00000142186,ENSG00000088325,ENSG00000106006,ENSG00000273154,ENSG00000005100,ENSG00000265681,ENSG00000156853,ENSG00000170889,ENSG00000196961,ENSG00000174576,ENSG00000188157,ENSG00000169242,ENSG00000167977,ENSG00000111424,ENSG00000139908,ENSG00000167526,ENSG00000083812,ENSG00000184436,ENSG00000103067,ENSG00000126062,ENSG00000253293,ENSG00000171824…	ARF1|SUPT4H1|BLID|SCYL1|TPX2|HOXA6|AL121845.3|DHX33|RPL17|ZNF689|RPS9|AP2A1|NPAS4|AGRN|EFNA1|KCTD5|VDR|TSSK4|RPL13|ZNF324|THAP7|ESRP2|TMEM115|HOXA10|EXOSC10|ZNF75A|STX5|HOXA13|SMG1|ZNF692|KIF22|RNASEH2A|PSME1|TFIP11|NTMT1|LRRC14|AC139530.3|EEF1D|SELENOS|CTR9|ZMYM1|CHCHD1|LIME1|NAA80|CHAC1|NGDN|PRDX2|B4GALT7|ZNF276|IL6ST|ZNF324B|QARS|CENPT|EHMT1|MED25|ARL6IP1|AGAP2|TAF6|SETD1B|TSNAX|WNT3|ZNF45|USP…
GO:0016070	RNA metabolic process	biological_process	1.88e-10	8.8e-08	621	2199	5172	22438	ENSG00000142207,ENSG00000165417,ENSG00000084072,ENSG00000155545,ENSG00000056586,ENSG00000134419,ENSG00000198093,ENSG00000119508,ENSG00000123411,ENSG00000187735,ENSG00000082014,ENSG00000143374,ENSG00000130584,ENSG00000164463,ENSG00000100429,ENSG00000265972,ENSG00000083838,ENSG00000183258,ENSG00000196214,ENSG00000163125,ENSG00000136243,ENSG00000177700,ENSG00000105618,ENSG00000171858,ENSG00000169813…	URB1|GTF2A1|PPIE|MIER3|RC3H2|RPS15A|ZNF649|NR4A3|IKZF4|TCEA1|SMARCD3|TARS2|ZBTB46|CREBRF|HDAC10|TXNIP|ZNF446|DDX41|ZNF766|RPRD2|NUPL2|POLR2L|PRPF31|RPS21|HNRNPF|GPER1|ITGA3|MRPL12|RXRB|HOXA1|NRL|METTL1|HOXA11|RPL21|RBM3|SUPT6H|HOXB8|WDR74|MAFK|EPOP|TSEN34|RB1|CLASRP|PIWIL4|ZGPAT|RPS7|NUP153|ARF4|PAX5|CTDP1|CREM|INTS1|SNAPC2|ZKSCAN1|LZTR1|ZNF705A|TEFM|HEXIM1|ENDOU|TRPT1|ELAVL1|FOXP4|RNPS1|PRKACA|M…
GO:0018130	heterocycle biosynthetic process	biological_process	2.82e-10	1.29e-07	569	2199	4692	22438	ENSG00000165417,ENSG00000084072,ENSG00000056586,ENSG00000155545,ENSG00000113552,ENSG00000082014,ENSG00000187735,ENSG00000123411,ENSG00000119508,ENSG00000198093,ENSG00000134419,ENSG00000100429,ENSG00000164463,ENSG00000265972,ENSG00000130584,ENSG00000196214,ENSG00000103194,ENSG00000183258,ENSG00000083838,ENSG00000136243,ENSG00000100479,ENSG00000163125,ENSG00000171858,ENSG00000177700,ENSG00000183010…	GTF2A1|PPIE|RC3H2|MIER3|GNPDA1|SMARCD3|TCEA1|IKZF4|NR4A3|ZNF649|RPS15A|HDAC10|CREBRF|TXNIP|ZBTB46|ZNF766|USP10|DDX41|ZNF446|NUPL2|POLE2|RPRD2|RPS21|POLR2L|PYCR1|ATP5MG|ITGA3|GPER1|HOXA11|RPL21|NRL|RXRB|MRPL12|HOXA1|HOXB8|SUPT6H|SRRD|MAFK|EPOP|RB1|RPS7|ZGPAT|PAX5|NUP153|ARF4|SNAPC2|INTS1|CREM|CTDP1|FOXP4|ZKSCAN1|HEXIM1|TEFM|ZNF705A|LZTR1|MAZ|DLG1|FANCA|UBE2D3|RNPS1|HOXA9|IBA57|PINK1|ZNF836|IRF9|PS…
GO:0034654	nucleobase-containing compound biosynthetic process	biological_process	3.1e-10	1.37e-07	561	2199	4620	22438	ENSG00000109111,ENSG00000120068,ENSG00000198517,ENSG00000273604,ENSG00000139687,ENSG00000197114,ENSG00000171863,ENSG00000124789,ENSG00000168374,ENSG00000196092,ENSG00000095794,ENSG00000060069,ENSG00000164880,ENSG00000104976,ENSG00000106261,ENSG00000196946,ENSG00000172171,ENSG00000099949,ENSG00000186834,ENSG00000137166,ENSG00000205937,ENSG00000075711,ENSG00000103495,ENSG00000109332,ENSG00000187741…	SUPT6H|HOXB8|MAFK|EPOP|RB1|ZGPAT|RPS7|NUP153|ARF4|PAX5|CREM|CTDP1|INTS1|SNAPC2|ZKSCAN1|ZNF705A|TEFM|LZTR1|HEXIM1|FOXP4|RNPS1|DLG1|MAZ|UBE2D3|FANCA|ZNF836|IRF9|PINK1|HOXA9|GNPDA1|PPIE|GTF2A1|MIER3|RC3H2|ZNF649|RPS15A|NR4A3|IKZF4|TCEA1|SMARCD3|ZBTB46|CREBRF|HDAC10|TXNIP|USP10|DDX41|ZNF446|ZNF766|RPRD2|POLE2|NUPL2|POLR2L|RPS21|ATP5MG|GPER1|ITGA3|MRPL12|RXRB|HOXA1|NRL|HOXA11|RPL21|ZFP3|QRICH1|ARID4A|…
GO:1901362	organic cyclic compound biosynthetic process	biological_process	3.72e-10	1.6e-07	587	2199	4869	22438	ENSG00000221823,ENSG00000058272,ENSG00000115738,ENSG00000111206,ENSG00000039650,ENSG00000166529,ENSG00000167508,ENSG00000103423,ENSG00000168286,ENSG00000175215,ENSG00000103241,ENSG00000108813,ENSG00000088038,ENSG00000013306,ENSG00000115507,ENSG00000166484,ENSG00000093000,ENSG00000187446,ENSG00000128917,ENSG00000244687,ENSG00000153814,ENSG00000144554,ENSG00000137203,ENSG00000162227,ENSG00000148334…	PPP3R1|PPP1R12A|ID2|FOXM1|PNKP|ZSCAN21|MVD|DNAJA3|THAP11|CTDSP2|FOXF1|DLX4|CNOT3|SLC25A39|OTX1|MAPK7|NUP50|CHP1|DLL4|UBE2V1|JAZF1|FANCD2|TFAP2A|TAF6L|PTGES2|TEAD4|CCNB1|CAD|CHMP1A|FOSL2|ARID2|TYMP|CDA|TULP3|HES5|ZNF350|ZNF45|NRBP1|NRDE2|ZNF639|DPF2|RASL11A|BAZ1A|ZNF646|CDK5RAP3|E2F1|IMPDH1|HSF5|ZNF155|NFIC|ZNF688|PALM|INTS6|TP73|HNRNPD|CDK9|ZNF296|THAP12|TONSL|RBPMS|NOC2L|OGG1|MUC1|KAT8|ZBTB6|ZNF…
GO:0032774	RNA biosynthetic process	biological_process	3.89e-10	1.64e-07	519	2199	4235	22438	ENSG00000164885,ENSG00000171469,ENSG00000221978,ENSG00000159905,ENSG00000065970,ENSG00000197728,ENSG00000154342,ENSG00000104856,ENSG00000278129,ENSG00000068305,ENSG00000168395,ENSG00000082258,ENSG00000125630,ENSG00000111880,ENSG00000136603,ENSG00000164853,ENSG00000115415,ENSG00000013573,ENSG00000182318,ENSG00000204644,ENSG00000189120,ENSG00000173801,ENSG00000173153,ENSG00000076984,ENSG00000176390…	CDK5|ZNF561|CCNL2|ZNF221|FOXJ2|RPS26|WNT3A|RELB|ZNF8|MEF2A|ING5|CCNT2|POLR1B|RNGTT|SKIL|UNCX|STAT1|DDX11|ZSCAN22|ZFP57|SP6|JUP|ESRRA|MAP2K7|CRLF3|ZNF513|HOXB3|ZNF841|ZNF710|HOXB5|EGR2|SMARCC2|E2F2|FOXC2|WAS|FOXH1|HEXIM2|SETD6|ZBTB42|PSMA3|ZNF263|IVNS1ABP|ZBTB37|ZFP36L2|HOXB6|SSU72|PAGR1|ZNF24|ARID4B|ZNF205|MDFI|GBX1|PTOV1|PSME2|PCSK6|TAX1BP1|ECM1|PHF19|PCID2|ATF2|ZNF672|SBNO1|EMSY|ARID1B|AC012309…
GO:0019438	aromatic compound biosynthetic process	biological_process	5.01e-10	2.07e-07	568	2199	4700	22438	ENSG00000124459,ENSG00000256683,ENSG00000197921,ENSG00000078246,ENSG00000133884,ENSG00000121864,ENSG00000119720,ENSG00000115216,ENSG00000198604,ENSG00000122035,ENSG00000244687,ENSG00000128917,ENSG00000144554,ENSG00000137203,ENSG00000153814,ENSG00000162227,ENSG00000131165,ENSG00000084774,ENSG00000134057,ENSG00000148334,ENSG00000197905,ENSG00000025708,ENSG00000189079,ENSG00000158825,ENSG00000075426…	ZNF45|ZNF350|HES5|TULP3|DPF2|ZNF639|NRDE2|NRBP1|BAZ1A|RASL11A|UBE2V1|DLL4|FANCD2|TFAP2A|JAZF1|TAF6L|CHMP1A|CAD|CCNB1|PTGES2|TEAD4|TYMP|ARID2|CDA|FOSL2|THAP11|DNAJA3|OTX1|DLX4|SLC25A39|CNOT3|FOXF1|CTDSP2|CHP1|NUP50|MAPK7|PPP3R1|ID2|PPP1R12A|ZSCAN21|PNKP|FOXM1|CHD4|CACTIN|SP2|HOXA2|HOXB7|HP1BP3|NCBP2|ID3|CDK11B|HDAC7|ZSCAN30|NUP88|MAK|RBPMS|NOC2L|TONSL|THAP12|OGG1|ZNF837|ISG15|ZBTB6|MUC1|KAT8|E2F1|…
GO:0034641	cellular nitrogen compound metabolic process	biological_process	6.59e-10	2.67e-07	838	2199	7295	22438	ENSG00000284194,ENSG00000152601,ENSG00000167157,ENSG00000072110,ENSG00000169375,ENSG00000101384,ENSG00000134058,ENSG00000108439,ENSG00000121068,ENSG00000141579,ENSG00000167840,ENSG00000106991,ENSG00000116985,ENSG00000158019,ENSG00000148153,ENSG00000093167,ENSG00000007545,ENSG00000166922,ENSG00000149658,ENSG00000064195,ENSG00000164167,ENSG00000043514,ENSG00000181638,ENSG00000086758,ENSG00000224470…	SCO2|MBNL1|PRRX2|ACTN1|SIN3A|JAG1|CDK7|PNPO|TBX2|ZNF750|ZNF232|ENG|BMP8B|BABAM2|INIP|LRRFIP2|CRAMP1|SCG5|YTHDF1|DLX3|LSM6|TRIT1|ZFP41|HUWE1|ATXN1L|ZNF614|MAFG|TARDBP|ZNF585B|ZNF70|SMC1A|ZNF497|RNASEH2B|PHTF1|TSFM|LSM3|HYAL2|RALGAPA1|ZNF253|ERCC3|STAT4|PURA|FAM207A|ATP5MC3|NIFK|ZNF337|RPAIN|ZNF222|PDCD4|RBM15|GAMT|TRAF1|MAPK15|TSC22D1|AL139353.1|ID4|SH2B1|HDAC5|CHKA|EIF3B|SRF|AJUBA|NKX2-3|ITGB2|MC…
GO:0097659	nucleic acid-templated transcription	biological_process	1.74e-09	6.68e-07	499	2199	4096	22438	ENSG00000176160,ENSG00000159086,ENSG00000066135,ENSG00000168283,ENSG00000204920,ENSG00000166526,ENSG00000141905,ENSG00000229809,ENSG00000107404,ENSG00000256087,ENSG00000102786,ENSG00000159882,ENSG00000078900,ENSG00000170684,ENSG00000136807,ENSG00000138668,ENSG00000167395,ENSG00000108465,ENSG00000101412,ENSG00000236287,ENSG00000129559,ENSG00000114026,ENSG00000103510,ENSG00000185499,ENSG00000186130…	HSF5|PAXBP1|KDM4A|BMI1|ZNF155|ZNF3|NFIC|ZNF688|DVL1|ZNF432|INTS6|ZNF230|TP73|ZNF296|CDK9|HNRNPD|ZNF646|CDK5RAP3|E2F1|ZBED5|NEDD8|OGG1|KAT8|MUC1|ZBTB6|ZNF837|TONSL|THAP12|KRBOX4|MAP3K2|RBPMS|NOC2L|ZNF467|RING1|HDAC5|ZSCAN30|HDAC7|NKX2-3|AJUBA|SRF|MAK|CDK11B|BCL3|ITGB2|ZNF341|ZNF862|HOXA2|SP2|RNF14|ID3|NCBP2|HP1BP3|HOXB7|CHD4|CACTIN|ZNF623|HOXB2|ZSCAN10|HOXB9|FOXM1|ZNF70|ZSCAN21|ZNF585B|ZNF497|PPP3…
GO:0006351	transcription, DNA-templated	biological_process	1.78e-09	6.72e-07	494	2199	4051	22438	ENSG00000166484,ENSG00000159885,ENSG00000150593,ENSG00000130684,ENSG00000187446,ENSG00000155438,ENSG00000185129,ENSG00000103241,ENSG00000175215,ENSG00000115507,ENSG00000108813,ENSG00000256771,ENSG00000163161,ENSG00000138378,ENSG00000088038,ENSG00000102804,ENSG00000103423,ENSG00000172201,ENSG00000168286,ENSG00000162775,ENSG00000056558,ENSG00000174586,ENSG00000111206,ENSG00000245680,ENSG00000166529…	MAPK7|ZNF222|PDCD4|ZNF337|CHP1|NIFK|PURA|FOXF1|CTDSP2|OTX1|DLX4|ZNF253|ERCC3|STAT4|CNOT3|TSC22D1|DNAJA3|ID4|THAP11|RBM15|TRAF1|ZNF497|FOXM1|ZNF585B|ZSCAN21|ZNF70|RALGAPA1|PPP1R12A|PHTF1|TSFM|ID2|HYAL2|PPP3R1|RASL11A|BAZ1A|DLX3|CRAMP1|NRDE2|ZNF639|NRBP1|DPF2|TULP3|HES5|ZNF45|MAFG|TARDBP|ZNF350|ATXN1L|ZNF614|ZFP41|ARID2|JAG1|CDK7|FOSL2|CCNB1|TEAD4|SIN3A|PTGES2|CHMP1A|PRRX2|TAF6L|JAZF1|LRRFIP2|FANCD…
GO:0044271	cellular nitrogen compound biosynthetic process	biological_process	4.64e-09	1.72e-06	632	2199	5372	22438	ENSG00000172053,ENSG00000102901,ENSG00000135870,ENSG00000243660,ENSG00000260342,ENSG00000249471,ENSG00000106004,ENSG00000106290,ENSG00000135439,ENSG00000115866,ENSG00000188986,ENSG00000181090,ENSG00000104973,ENSG00000100804,ENSG00000172216,ENSG00000102081,ENSG00000092010,ENSG00000104529,ENSG00000262660,ENSG00000160959,ENSG00000106031,ENSG00000130700,ENSG00000162086,ENSG00000253293,ENSG00000070404…	QARS|CENPT|RC3H1|ZNF487|AC138811.2|ZNF324B|HOXA5|TAF6|AGAP2|DARS|NELFB|EHMT1|MED25|PSMB5|CEBPB|FMR1|PSME1|EEF1D|AC139530.3|LRRC14|HOXA13|GATA5|ZNF75A|HOXA10|FSTL3|ZNF692|LIME1|CHAC1|ERC1|ZMYM1|CHCHD1|ZNF276|NGDN|CDK11A|GAS6|PRDX2|CTR9|GTF3C2|FOXE3|WDR61|EFNA1|VDR|CPSF1|UBTF|AGRN|NPAS4|RPS2|CD3D|NOP2|ETS2|TSSK4|POLRMT|HJV|THAP7|RNF41|ZNF324|RPL13|ID1|RPS18|ZNF213|AL121845.3|HOXA6|KLF1|SUPT4H1|ZBTB…
GO:0019219	regulation of nucleobase-containing compound metabolic process	biological_process	5.63e-09	2.05e-06	537	2199	4498	22438	ENSG00000167394,ENSG00000105483,ENSG00000111596,ENSG00000186564,ENSG00000078699,ENSG00000187531,ENSG00000126432,ENSG00000177463,ENSG00000131849,ENSG00000116062,ENSG00000008710,ENSG00000127337,ENSG00000277258,ENSG00000139644,ENSG00000176946,ENSG00000257184,ENSG00000090447,ENSG00000131115,ENSG00000134852,ENSG00000071626,ENSG00000138795,ENSG00000178150,ENSG00000121671,ENSG00000197961,ENSG00000111802…	ZNF668|CARD8|AC092881.1|FOXD2|CBFA2T2|SIRT7|PRDX5|NR2C2|ZNF132|MSH6|PKD1|YEATS4|PCGF2|TMBIM6|THAP4|AC004080.3|TFAP4|ZNF227|CLOCK|DAZAP1|LEF1|ZNF114|CRY2|ZNF121|TDP2|IL31RA|PFN1|MTOR|AHRR|POU6F2|PSMD9|MORF4L2|DNAJC17|PCBP1|NRARP|CNOT1|PSMB10|ZNF616|CHUK|NOC4L|TSHR|E4F1|SERPINF2|SIRT5|SMARCB1|ERLIN1|BCAS3|ZNF706|ING4|CIZ1|ZNF875|PSMD5|ZNF383|ZNF696|NOS3|THAP9|ZNF131|MLLT6|MAPK8IP1|ZNF562|EVX1|AL121…
GO:0051252	regulation of RNA metabolic process	biological_process	6.35e-09	2.27e-06	496	2199	4108	22438	ENSG00000167286,ENSG00000157557,ENSG00000250571,ENSG00000111641,ENSG00000222028,ENSG00000184436,ENSG00000168509,ENSG00000161551,ENSG00000181852,ENSG00000103067,ENSG00000083812,ENSG00000120094,ENSG00000125968,ENSG00000139908,ENSG00000141448,ENSG00000277791,ENSG00000111424,ENSG00000172748,ENSG00000198081,ENSG00000186790,ENSG00000169242,ENSG00000140395,ENSG00000108312,ENSG00000105997,ENSG00000188157…	CD3D|ETS2|GLI4|NOP2|PSMB11|THAP7|HJV|ZNF577|RNF41|ESRP2|ZNF324|HOXB1|ID1|TSSK4|GATA6|PSMB3|VDR|ZNF596|ZBTB14|FOXE3|EFNA1|WDR61|UBTF|HOXA3|AGRN|PSMD6|NPAS4|JUNB|FOXN1|ISL1|PSMB9|GLIS2|PIK3R2|ZNF689|SEC14L2|GRIN1|MAPK11|TBX4|FOXK2|DAXX|SNAI3|DHX33|ZNF622|HOXA7|TRMT112|AL121845.3|POLR2G|HOXA6|ZNF213|RBM20|TIRAP|ZNF234|RET|ZNF747|KLF1|SUPT4H1|UBE2B|ZBTB22|KMT2A|ZNF585A|MTA3|DNMT3L|ZNF674|AGAP2|TAF6|Z…
GO:1903506	regulation of nucleic acid-templated transcription	biological_process	8.28e-09	2.91e-06	474	2199	3910	22438	ENSG00000121075,ENSG00000005100,ENSG00000173545,ENSG00000204209,ENSG00000141568,ENSG00000185669,ENSG00000185386,ENSG00000176884,ENSG00000156853,ENSG00000100003,ENSG00000263002,ENSG00000165731,ENSG00000169955,ENSG00000118058,ENSG00000196967,ENSG00000057935,ENSG00000119048,ENSG00000213246,ENSG00000105610,ENSG00000236104,ENSG00000106006,ENSG00000122592,ENSG00000273154,ENSG00000085644,ENSG00000150455…	TBX4|DHX33|ZNF622|DAXX|FOXK2|SNAI3|MAPK11|GRIN1|ZNF689|SEC14L2|ZNF234|RET|ZNF747|KMT2A|ZNF585A|MTA3|UBE2B|SUPT4H1|KLF1|ZBTB22|HOXA6|HOXA7|AL121845.3|ZNF213|TIRAP|ZNF324|ID1|HOXB1|THAP7|HJV|RNF41|ZNF577|GATA6|PSMB3|TSSK4|GLI4|ETS2|NOP2|PSMB11|CD3D|NPAS4|JUNB|UBTF|AGRN|HOXA3|PSMD6|PIK3R2|FOXN1|PSMB9|GLIS2|ISL1|ZNF596|ZBTB14|VDR|EFNA1|WDR61|FOXE3|ZFAT|ZNF284|CUL2|CTR9|ZNF764|GAS6|PRDX2|CDK11A|PPM1A|…
GO:0006355	regulation of transcription, DNA-templated	biological_process	9.57e-09	3.32e-06	467	2199	3850	22438	ENSG00000082805,ENSG00000203896,ENSG00000197056,ENSG00000072736,ENSG00000176165,ENSG00000158805,ENSG00000100614,ENSG00000008128,ENSG00000183087,ENSG00000167815,ENSG00000169951,ENSG00000198730,ENSG00000108094,ENSG00000186026,ENSG00000066827,ENSG00000092010,ENSG00000163794,ENSG00000092098,ENSG00000160959,ENSG00000105085,ENSG00000130700,ENSG00000106031,ENSG00000070404,ENSG00000253293,ENSG00000162086…	ERC1|LIME1|ZMYM1|NFATC3|FOXG1|ZNF276|PPM1A|CDK11A|GAS6|PRDX2|ZNF764|CTR9|CUL2|ZNF284|ZFAT|PSME1|UCN|RNF31|LRRC14|MED26|GATA5|HOXA13|FSTL3|HOXA10|ZNF75A|MCPH1|ZNF692|PAX8|ZNF768|AGAP2|TAF6|ZNF93|JUND|ZNF674|DNMT3L|MED25|TGFB1I1|ZNF821|EHMT1|NELFB|CEBPB|CHCHD10|PSMB5|QARS|CENPT|ZNF487|ZNF324B|HOXA5|FOXL1|SEC14L2|ZNF689|GRIN1|MAPK11|SNAI3|DAXX|FOXK2|ZNF622|DHX33|TBX4|TIRAP|ZNF213|AL121845.3|HOXA7|HO…
GO:2001141	regulation of RNA biosynthetic process	biological_process	1.02e-08	3.49e-06	476	2199	3934	22438	ENSG00000063438,ENSG00000182318,ENSG00000013573,ENSG00000164853,ENSG00000106536,ENSG00000115415,ENSG00000123562,ENSG00000110801,ENSG00000198435,ENSG00000169564,ENSG00000104129,ENSG00000205220,ENSG00000125107,ENSG00000278129,ENSG00000213341,ENSG00000204611,ENSG00000168395,ENSG00000068305,ENSG00000136603,ENSG00000082258,ENSG00000184967,ENSG00000104856,ENSG00000154342,ENSG00000167967,ENSG00000221978…	AHRR|ZSCAN22|DDX11|UNCX|POU6F2|STAT1|MORF4L2|PSMD9|NRARP|PCBP1|DNAJC17|PSMB10|CNOT1|ZNF8|CHUK|ZNF616|ING5|MEF2A|SKIL|CCNT2|NOC4L|RELB|WNT3A|E4F1|CCNL2|ZNF561|CDK5|SIRT5|SERPINF2|FOXJ2|ZNF221|ERLIN1|SMARCB1|ZNF706|ZBTB42|ING4|BCAS3|SETD6|ZBTB37|ZNF875|ZNF263|PSMA3|FOXH1|WAS|PSMD5|FOXC2|HEXIM2|ZNF383|EGR2|HOXB5|ZNF710|E2F2|ZNF696|SMARCC2|CRLF3|ZNF513|THAP9|ESRRA|MAP2K7|JUP|ZFP57|SP6|ZNF131|ZNF841|H…
GO:1902589	single-organism organelle organization	biological_process	2.3e-08	7.59e-06	373	2199	2993	22438	ENSG00000131899,ENSG00000188229,ENSG00000167195,ENSG00000254505,ENSG00000087152,ENSG00000124006,ENSG00000135407,ENSG00000133703,ENSG00000167371,ENSG00000121680,ENSG00000099381,ENSG00000155545,ENSG00000176994,ENSG00000141522,ENSG00000115266,ENSG00000128908,ENSG00000184922,ENSG00000167100,ENSG00000137804,ENSG00000169136,ENSG00000082014,ENSG00000143374,ENSG00000100429,ENSG00000117632,ENSG00000066923…	LLGL1|TUBB4B|GOLGA6C|CHMP4A|ATXN7L3|OBSL1|AVIL|KRAS|PRRT2|PEX16|SETD1A|MIER3|SMCR8|ARHGDIA|APC2|INO80|FMNL1|SAMD14|NUSAP1|ATF5|SMARCD3|TARS2|HDAC10|STMN1|STAG3|PRMT7|DHRS4|TMEM14A|RHOV|IWS1|EVI5L|POLE2|MRPL2|RABEP2|SMC2|CCDC114|ZMYND10|MINK1|MFSD14A|TAF7|CATSPERZ|PTK7|MRPL51|PPP2R1A|BRCA2|NIPBL|PSMG2|ATP5MG|GPER1|MRPL12|AUNIP|AP1AR|CCDC88B|WDR5|KLHDC3|CTCF|TAOK1|CORO7|SUPT6H|PKMYT1|NUP62|MARK4|IF…
GO:0016043	cellular component organization	biological_process	3.15e-08	1.02e-05	811	2199	7222	22438	ENSG00000258472,ENSG00000135870,ENSG00000102901,ENSG00000171488,ENSG00000178209,ENSG00000140478,ENSG00000167670,ENSG00000177106,ENSG00000136051,ENSG00000260342,ENSG00000099804,ENSG00000115866,ENSG00000139718,ENSG00000124067,ENSG00000106290,ENSG00000162510,ENSG00000180957,ENSG00000170540,ENSG00000168488,ENSG00000176986,ENSG00000175115,ENSG00000102081,ENSG00000104973,ENSG00000181090,ENSG00000008952…	AC005726.1|RC3H1|CENPT|LRRC8C|PLEC|GOLGA6D|CHAF1A|EPS8L2|WASHC4|AC138811.2|CDC34|DARS|SETD1B|SLC12A4|TAF6|MATN1|PITPNB|ARL6IP1|ATXN2L|SEC24C|PACS1|FMR1|MED25|EHMT1|SEC62|P4HB|MEIOC|TFIP11|NTMT1|KIF22|MPO|CNPY4|SMG1|STX5|KCNA10|WDR45B|EXOSC10|GAS6|JADE2|CDK11A|B4GALT7|NAA80|CHCHD1|TIFA|ZMYM1|MMP25|SNAP23|FAM126A|PIP5K1C|CTR9|KLHL10|TBC1D25|VDR|KCTD5|EFNA1|WDR61|TSC2|AGRN|UBTF|DYNC1H1|ITM2C|MCM7|AP…
GO:0071840	cellular component organization or biogenesis	biological_process	3.34e-08	1.07e-05	828	2199	7392	22438	ENSG00000115234,ENSG00000177427,ENSG00000177302,ENSG00000115286,ENSG00000243156,ENSG00000099942,ENSG00000259132,ENSG00000131653,ENSG00000167986,ENSG00000177646,ENSG00000165409,ENSG00000078618,ENSG00000012171,ENSG00000174547,ENSG00000198718,ENSG00000124523,ENSG00000167711,ENSG00000165959,ENSG00000261150,ENSG00000087269,ENSG00000110801,ENSG00000111605,ENSG00000123562,ENSG00000182957,ENSG00000171130…	SNX17|MIEF2|TOP3A|NDUFS7|MICAL3|CRKL|AL132780.3|TRAF7|DDB1|ACAD9|TSHR|NRDC|SEMA3B|MRPL11|TOGARAM1|SIRT5|SERPINF2|CLMN|EPPK1|NOP14|PSMD9|CPSF6|MORF4L2|SPATA13|ATP6V0E2|NOC4L|MTFR1L|SYCE3|ASF1B|MSRB1|CNOT1|RHOB|PSMB10|PRPF8|NOS3|APPL2|CDK4|PCDHB14|LIM2|EIF4G2|CPSF7|NAV1|TLK2|BBIP1|EFHC1|RETREG1|MOV10L1|NCKAP5L|BCAS3|ING4|SMARCB1|FLII|DISP1|PSMD5|RAPGEF3|TUBGCP6|TACC2|SH3YL1|MSH6|DNASE2|FGD5|NDUFAF3…
GO:0007049	cell cycle	biological_process	3.52e-08	1.11e-05	265	2199	2000	22438	ENSG00000118655,ENSG00000057935,ENSG00000143761,ENSG00000119048,ENSG00000139842,ENSG00000198835,ENSG00000092036,ENSG00000088325,ENSG00000041515,ENSG00000101624,ENSG00000167965,ENSG00000198901,ENSG00000171223,ENSG00000197102,ENSG00000163636,ENSG00000205629,ENSG00000167393,ENSG00000166508,ENSG00000240065,ENSG00000159433,ENSG00000103197,ENSG00000141556,ENSG00000138182,ENSG00000186790,ENSG00000125968…	DCLRE1B|MTA3|ARF1|UBE2B|CUL4A|GJC2|HAUS4|TPX2|MYO16|CEP76|MLST8|PRC1|JUNB|DYNC1H1|PSMD6|LCMT1|PPP2R3B|MCM7|PSMB9|STARD9|TSC2|TBCD|KIF20B|FOXE3|ID1|GATA6|PSMB3|PSMB11|TGM1|CLASP1|CAB39|MCPH1|KIF22|PSME1|MEIOC|NTMT1|CUL2|MAGI2|CDK11A|GAS6|PPM1A|CHAF1A|BANF1|LIG1|SPIRE1|CENPT|AC005726.1|PPAT|PSMB5|EHMT1|GOLGA8N|MED25|CCDC124|DNMT3L|CDC34|JUND|TAF6|P3H4|TARDBP|CHORDC1|WDR6|BABAM2|RNF112|FANCD2|CDK7|C…
GO:2000112	regulation of cellular macromolecule biosynthetic process	biological_process	4.51e-08	1.39e-05	516	2199	4364	22438	ENSG00000007968,ENSG00000139613,ENSG00000122877,ENSG00000140548,ENSG00000120075,ENSG00000020922,ENSG00000197608,ENSG00000120093,ENSG00000173153,ENSG00000076984,ENSG00000163795,ENSG00000176390,ENSG00000189120,ENSG00000204644,ENSG00000173801,ENSG00000185278,ENSG00000100567,ENSG00000006194,ENSG00000103037,ENSG00000179627,ENSG00000168517,ENSG00000160973,ENSG00000176692,ENSG00000015285,ENSG00000104856…	E2F2|SMARCC2|EGR2|ZNF710|HOXB5|MRE11|ZNF841|HOXB3|ESRRA|MAP2K7|ZNF513|CRLF3|SP6|ZFP57|JUP|ZBTB37|PSMA3|ZNF263|SETD6|ZBTB42|HEXIM2|FOXH1|FOXC2|WAS|RELB|MPV17L2|WNT3A|FOXJ2|ZNF221|ZNF561|CCNL2|CDK5|ITM2B|DBF4B|ZSCAN22|UNCX|STAT1|DDX11|SKIL|CCNT2|ZNF8|MEF2A|ING5|N4BP2L2|AEBP1|PELI1|TCEAL1|C1QBP|ARID1B|AC012309.1|EMSY|ARID4A|ZFP3|QRICH1|DAP|LIN54|BRPF1|MYCL|MXD1|NFATC2IP|SLC2A4RG|ZNF24|ARID4B|SSU72|P…
GO:0048704	embryonic skeletal system morphogenesis	biological_process	4.9e-08	1.48e-05	28	2199	94	22438	ENSG00000075711,ENSG00000114378,ENSG00000164190,ENSG00000100714,ENSG00000197576,ENSG00000120075,ENSG00000196092,ENSG00000120093,ENSG00000182742,ENSG00000120094,ENSG00000277258,ENSG00000137203,ENSG00000005073,ENSG00000187535,ENSG00000108511,ENSG00000120068,ENSG00000106006,ENSG00000260027,ENSG00000158955,ENSG00000122592,ENSG00000010361,ENSG00000105996,ENSG00000106004,ENSG00000173917,ENSG00000105997…	DLG1|HYAL1|NIPBL|MTHFD1|HOXA4|HOXB5|PAX5|HOXB3|HOXB4|HOXB1|PCGF2|TFAP2A|HOXA11|IFT140|HOXB6|HOXB8|HOXA6|HOXB7|WNT9B|HOXA7|FUZ|HOXA2|HOXA5|HOXB2|HOXA3|TULP3|FOXC2|MDFI|
GO:0046907	intracellular transport	biological_process	5.65e-08	1.69e-05	291	2199	2246	22438	ENSG00000175334,ENSG00000260342,ENSG00000136051,ENSG00000134278,ENSG00000083454,ENSG00000091542,ENSG00000102081,ENSG00000176986,ENSG00000250479,ENSG00000008952,ENSG00000183048,ENSG00000189058,ENSG00000213658,ENSG00000189114,ENSG00000174483,ENSG00000174165,ENSG00000180957,ENSG00000170540,ENSG00000157106,ENSG00000184840,ENSG00000120519,ENSG00000162069,ENSG00000122068,ENSG00000173726,ENSG00000162236…	BANF1|AC138811.2|WASHC4|SPIRE1|P2RX5|ALKBH5|FMR1|SEC24C|CHCHD10|SEC62|SLC25A10|APOD|LAT|BLOC1S3|BBS1|ZDHHC24|PITPNB|ARL6IP1|SMG1|TMED9|SLC10A7|BICDL2|FYTTD1|TOMM20|STX5|AC139530.3|RNF31|KIF22|GOSR2|SNAP23|SELENOS|TBC1D25|RPS5|SLC25A22|GAS6|PPM1A|NRBP2|LIME1|OSBP|ERC1|XPO4|DYNC1H1|PIK3R2|AP2A1|F10|DERL2|CPSF1|TSC2|KIF20B|PLCB3|RPL13|RPS18|CROT|HGS|TMEM115|CLBA1|RPS2|SEC31A|CHERP|SLC25A5|RILP|NXF1|…
GO:1902582	single-organism intracellular transport	biological_process	8.32e-08	2.41e-05	259	2199	1967	22438	ENSG00000180957,ENSG00000170540,ENSG00000174165,ENSG00000189114,ENSG00000213658,ENSG00000174483,ENSG00000189058,ENSG00000008952,ENSG00000183048,ENSG00000250479,ENSG00000102081,ENSG00000091542,ENSG00000176986,ENSG00000083454,ENSG00000260342,ENSG00000136051,ENSG00000203896,ENSG00000110048,ENSG00000082805,ENSG00000185189,ENSG00000183087,ENSG00000100614,ENSG00000177542,ENSG00000131871,ENSG00000083845…	PITPNB|ARL6IP1|ZDHHC24|BLOC1S3|LAT|BBS1|APOD|SEC62|SLC25A10|CHCHD10|FMR1|ALKBH5|SEC24C|P2RX5|AC138811.2|WASHC4|LIME1|OSBP|ERC1|NRBP2|GAS6|PPM1A|SLC25A22|SELENOS|RPS5|SNAP23|KIF22|GOSR2|RNF31|AC139530.3|STX5|TOMM20|FYTTD1|SMG1|TMED9|SLC10A7|BICDL2|RPS2|HGS|TMEM115|RPL13|RPS18|CROT|PLCB3|TSC2|CPSF1|F10|DERL2|PIK3R2|AP2A1|XPO4|DYNC1H1|RPS15|RPS9|FERMT1|GRIN1|TAPBP|DCTN5|VPS28|RPL17|RAB27A|IFT172|SPG…
GO:0051171	regulation of nitrogen compound metabolic process	biological_process	1.03e-07	2.88e-05	566	2199	4872	22438	ENSG00000093167,ENSG00000158019,ENSG00000116985,ENSG00000106991,ENSG00000167840,ENSG00000141579,ENSG00000121068,ENSG00000134058,ENSG00000101384,ENSG00000169375,ENSG00000152601,ENSG00000167157,ENSG00000072110,ENSG00000120948,ENSG00000197063,ENSG00000142556,ENSG00000224470,ENSG00000181638,ENSG00000064195,ENSG00000149658,ENSG00000007545,ENSG00000174373,ENSG00000068001,ENSG00000123297,ENSG00000116793…	LRRFIP2|BABAM2|BMP8B|ENG|ZNF232|ZNF750|TBX2|CDK7|JAG1|SIN3A|MBNL1|PRRX2|ACTN1|TARDBP|MAFG|ZNF614|ATXN1L|ZFP41|DLX3|YTHDF1|CRAMP1|RALGAPA1|HYAL2|TSFM|PHTF1|ZNF497|SMC1A|ZNF70|ZNF585B|ID4|TSC22D1|MAPK15|TRAF1|RBM15|ZNF222|PDCD4|ZNF337|PURA|ZNF253|ERCC3|STAT4|ZNF341|ZNF862|BCL3|ITGB2|AJUBA|NKX2-3|SRF|EIF3B|HDAC5|SH2B1|ZNF623|HOXB2|ZSCAN10|HOXB9|WAPL|RNF14|ZBED5|CALM1|PAM16|DVL1|ZNF230|ZNF432|KDM4A|P…
GO:0048706	embryonic skeletal system development	biological_process	1.2e-07	3.31e-05	33	2199	128	22438	ENSG00000120094,ENSG00000277258,ENSG00000005073,ENSG00000078399,ENSG00000187535,ENSG00000108511,ENSG00000075711,ENSG00000164190,ENSG00000197576,ENSG00000106004,ENSG00000105997,ENSG00000112559,ENSG00000158955,ENSG00000196092,ENSG00000182742,ENSG00000120093,ENSG00000137203,ENSG00000011143,ENSG00000114378,ENSG00000100714,ENSG00000120075,ENSG00000103489,ENSG00000170689,ENSG00000078246,ENSG00000173917…	HOXB1|PCGF2|HOXA11|HOXA9|IFT140|HOXB6|DLG1|NIPBL|HOXA4|HOXA5|HOXA3|MDFI|WNT9B|PAX5|HOXB4|HOXB3|TFAP2A|MKS1|HYAL1|MTHFD1|HOXB5|XYLT1|HOXB9|TULP3|HOXB2|FOXC2|DEAF1|HOXB8|HOXA6|HOXB7|HOXA7|FUZ|HOXA2|
GO:0016482	cytoplasmic transport	biological_process	1.31e-07	3.55e-05	190	2199	1365	22438	ENSG00000137177,ENSG00000166747,ENSG00000134375,ENSG00000167716,ENSG00000115718,ENSG00000152700,ENSG00000171863,ENSG00000108559,ENSG00000171853,ENSG00000137770,ENSG00000229117,ENSG00000124789,ENSG00000124587,ENSG00000168374,ENSG00000041802,ENSG00000102910,ENSG00000141551,ENSG00000196296,ENSG00000114503,ENSG00000223501,ENSG00000177370,ENSG00000109111,ENSG00000153339,ENSG00000213024,ENSG00000102898…	KIF13A|AP1G1|TIMM17A|WDR81|PROC|SAR1B|RPS7|NUP88|TRAPPC12|CTDSPL2|RPL41|NUP153|PEX6|ARF4|LSG1|LONP2|CSNK1D|ATP2A1|NCBP2|VPS52|TIMM22|SUPT6H|TRAPPC8|NUP62|NUTF2|UBE2D3|ASNA1|RNPS1|PRKACA|CHCHD4|CALM1|PEX26|NPLOC4|PINK1|UBXN6|PDPK1|UBAC2|HPS4|PAM16|TRPM2|TAP2|F7|MAIP1|MON2|GOLGA4|WHAMM|RBPMS|TRAPPC6A|ATP1A2|TOMM20L|TMEM30A|TONSL|AL121845.2|GGA2|TXNIP|MPV17|AP4M1|CHMP1A|PCDHGA3|DHRS4|HOOK2|ARFGAP1|T…
GO:0010556	regulation of macromolecule biosynthetic process	biological_process	1.41e-07	3.8e-05	530	2199	4535	22438	ENSG00000186790,ENSG00000169242,ENSG00000140395,ENSG00000111424,ENSG00000196961,ENSG00000188157,ENSG00000108312,ENSG00000174576,ENSG00000135916,ENSG00000167286,ENSG00000157557,ENSG00000111641,ENSG00000139908,ENSG00000181852,ENSG00000184436,ENSG00000168509,ENSG00000125968,ENSG00000083812,ENSG00000085644,ENSG00000273154,ENSG00000106006,ENSG00000236104,ENSG00000213246,ENSG00000105610,ENSG00000100003…	FOXE3|EFNA1|WDR61|VDR|AP2A1|AGRN|UBTF|NPAS4|ITM2C|CD3D|ETS2|NOP2|TSSK4|RNF41|THAP7|HJV|ID1|ZNF324|ZNF213|AL121845.3|HOXA6|ZBTB22|SUPT4H1|KLF1|SEC14L2|RPS9|ZNF689|SNAI3|DHX33|QARS|RC3H1|CENPT|ZNF487|ZNF324B|HOXA5|AGAP2|TAF6|MED25|NELFB|EHMT1|CEBPB|PSMB5|FMR1|PSME1|LRRC14|HOXA13|GATA5|FSTL3|EXOSC10|ZNF75A|HOXA10|ZNF692|ERC1|LIME1|ZMYM1|ZNF276|NGDN|CDK11A|PRDX2|GAS6|CTR9|SELENOS|CTDSP2|FOXF1|OTX1|CN…
GO:0009987	cellular process	biological_process	3.73e-07	9.9e-05	1868	2199	18289	22438	ENSG00000065308,ENSG00000183258,ENSG00000101199,ENSG00000143384,ENSG00000176601,ENSG00000163803,ENSG00000213199,ENSG00000265972,ENSG00000103365,ENSG00000164463,ENSG00000100429,ENSG00000134419,ENSG00000119508,ENSG00000111203,ENSG00000176994,ENSG00000168282,ENSG00000082014,ENSG00000100578,ENSG00000198010,ENSG00000163867,ENSG00000164708,ENSG00000167543,ENSG00000011454,ENSG00000145113,ENSG00000099381…	TRAM2|DDX41|ARFGAP1|MCL1|MAP3K19|PLB1|ASIC3|TXNIP|GGA2|CREBRF|HDAC10|RPS15A|NR4A3|ITFG2|SMCR8|MGAT2|SMARCD3|KIAA0586|DLGAP2|ZMYM6|PGAM2|TP53I13|RABGAP1|MUC4|SETD1A|SRCIN1|SQOR|CEND1|MRPL12|TAOK1|NLRP1|MIS18A|HOXA11|RPL21|KLHDC3|RHNO1|SHF|GPER1|ITGA3|SLC28A2|CLPTM1|BLOC1S6|PTK7|PRPF31|POLR2L|PPM1G|RPS21|STUB1|BPI|LAMA5|GPR18|MRPL2|LONP2|PIP4K2B|CLCN7|NUP153|PANO1|CDH24|NMT1|MARCH10|SLC35E2A|TRAPPC…
GO:0022402	cell cycle process	biological_process	7.94e-07	0.00020807	206	2199	1535	22438	ENSG00000187531,ENSG00000105486,ENSG00000175334,ENSG00000100911,ENSG00000258366,ENSG00000004897,ENSG00000111596,ENSG00000172046,ENSG00000258472,ENSG00000134278,ENSG00000115966,ENSG00000126226,ENSG00000128059,ENSG00000277258,ENSG00000100804,ENSG00000008710,ENSG00000232653,ENSG00000104973,ENSG00000181090,ENSG00000152518,ENSG00000099804,ENSG00000138162,ENSG00000142182,ENSG00000128159,ENSG00000183484…	SIRT7|LIG1|BANF1|PSME2|RTEL1|CDC27|AC092881.1|USP19|AC005726.1|SPIRE1|ATF2|PCID2|PPAT|PCGF2|PSMB5|PKD1|GOLGA8N|MED25|EHMT1|ZFP36L2|CDC34|TACC2|DNMT3L|TUBGCP6|GPR132|PAGR1|MSH6|CAB39|CLASP1|MCPH1|TFAP4|CAMK2G|MEIOC|MAPK12|NTMT1|PSME1|KIF22|MTOR|CUL2|MAGI2|ANAPC2|RPA3|PPM1A|GAS6|CLOCK|PSMD6|LCMT1|SKIL|ANAPC11|DYNC1H1|INHA|PSMB10|PSMB9|MCM7|CNOT1|RHOB|SYCE3|PPP2R3B|DBF4B|PSMD9|STARD9|FOXE3|KIF20B|TM…
GO:0009889	regulation of biosynthetic process	biological_process	1.65e-06	0.00042771	553	2199	4807	22438	ENSG00000250479,ENSG00000140682,ENSG00000102984,ENSG00000142182,ENSG00000251192,ENSG00000125618,ENSG00000169957,ENSG00000130522,ENSG00000184635,ENSG00000176678,ENSG00000100461,ENSG00000066827,ENSG00000186026,ENSG00000108094,ENSG00000169951,ENSG00000083845,ENSG00000176165,ENSG00000072736,ENSG00000100614,ENSG00000100664,ENSG00000147316,ENSG00000092098,ENSG00000105707,ENSG00000105085,ENSG00000163794…	CHCHD10|TGFB1I1|ZNF821|DNMT3L|ZNF674|PAX8|ZNF768|JUND|ZNF93|FOXL1|RBM23|ZFAT|ZNF284|CUL2|ZNF764|RPS5|FOXG1|NFATC3|PPM1A|EIF5|MCPH1|RNF31|HPN|MED26|UCN|ZNF577|DUOXA1|HOXB1|GATA6|PSMB3|GLI4|PSMB11|PSMD6|HOXA3|JUNB|FOXN1|GLIS2|PSMB9|ISL1|PIK3R2|ZNF596|ZBTB14|TBX4|FOXK2|DAXX|ZNF622|RAB27A|GRIN1|MAPK11|LARP4B|ZNF234|ZNF747|RET|UBE2B|KMT2A|SHMT1|ZNF585A|MTA3|CTNS|HOXA7|POLR2G|TIRAP|CALM1|ZBED5|DVL1|ZNF…
GO:0031326	regulation of cellular biosynthetic process	biological_process	1.96e-06	0.00050171	544	2199	4726	22438	ENSG00000222028,ENSG00000250571,ENSG00000277791,ENSG00000141448,ENSG00000120094,ENSG00000140254,ENSG00000161551,ENSG00000198081,ENSG00000172748,ENSG00000105647,ENSG00000240065,ENSG00000126603,ENSG00000016082,ENSG00000109101,ENSG00000171223,ENSG00000163636,ENSG00000105997,ENSG00000185386,ENSG00000107929,ENSG00000176884,ENSG00000173545,ENSG00000204209,ENSG00000141568,ENSG00000121075,ENSG00000150455…	PSMB11|GLI4|PSMB3|GATA6|HOXB1|DUOXA1|ZNF577|ZBTB14|ZNF596|PIK3R2|PSMB9|GLIS2|ISL1|FOXN1|JUNB|PSMD6|HOXA3|MAPK11|LARP4B|GRIN1|ZNF622|DAXX|FOXK2|TBX4|TIRAP|POLR2G|HOXA7|CTNS|SHMT1|ZNF585A|MTA3|KMT2A|UBE2B|ZNF747|RET|ZNF234|ZNF93|JUND|ZNF768|PAX8|ZNF674|DNMT3L|ZNF821|TGFB1I1|CHCHD10|RBM23|FOXL1|EIF5|PPM1A|NFATC3|FOXG1|RPS5|ZNF764|ZNF284|CUL2|ZFAT|UCN|MED26|HPN|RNF31|MCPH1|CYP27B1|ZNF585B|ZNF70|SMC1A…
GO:0070727	cellular macromolecule localization	biological_process	2.06e-06	0.00051987	240	2199	1858	22438	ENSG00000182446,ENSG00000215193,ENSG00000140992,ENSG00000158828,ENSG00000134882,ENSG00000134262,ENSG00000002330,ENSG00000163528,ENSG00000198668,ENSG00000187535,ENSG00000099365,ENSG00000176101,ENSG00000092330,ENSG00000108465,ENSG00000217930,ENSG00000171552,ENSG00000101412,ENSG00000100099,ENSG00000109332,ENSG00000107404,ENSG00000099864,ENSG00000075711,ENSG00000078900,ENSG00000102898,ENSG00000124222…	NPLOC4|PEX26|PDPK1|PINK1|UBAC2|AP4B1|BAD|CHCHD4|CALM1|IFT140|STX1B|SSNA1|AL096870.1|CDK5RAP3|PAM16|BCL2L1|E2F1|HPS4|UBE2D3|DVL1|PALM|DLG1|TP73|NUTF2|STX16|SIL1|PRKACA|ASNA1|GOLGA4|MIS12|AP1G2|TONSL|TMEM30A|TOMM20L|RBPMS|RIPOR1|CTTN|MAIP1|NMT1|RPL41|CTDSPL2|ARF4|LONP2|NABP2|BCL3|PEX6|MCM8|NUP153|ITGB2|AJUBA|TIMM17A|AP1G1|KIF13A|NUP88|RPS7|RAB40B|RB1|SAR1B|SPAG5|LAMTOR5|LAMTOR4|STX4|HASPIN|WAPL|TAO…
GO:0034613	cellular protein localization	biological_process	2.51e-06	0.00061995	238	2199	1845	22438	ENSG00000165959,ENSG00000164885,ENSG00000151746,ENSG00000105649,ENSG00000005469,ENSG00000231500,ENSG00000125968,ENSG00000167526,ENSG00000140254,ENSG00000140988,ENSG00000197728,ENSG00000254692,ENSG00000154342,ENSG00000104980,ENSG00000182934,ENSG00000185359,ENSG00000115234,ENSG00000177427,ENSG00000099942,ENSG00000163462,ENSG00000196961,ENSG00000213977,ENSG00000105647,ENSG00000072849,ENSG00000126603…	CLMN|CDK5|BICD1|RAB3A|CROT|RPS18|ID1|RPL13|DUOXA1|RPS2|RPS26|AL136295.1|WNT3A|TIMM44|SRPRA|HGS|SNX17|MIEF2|CRKL|TRIM46|AP2A1|TAX1BP3|PIK3R2|DERL2|GLIS2|RHOB|XPO4|AGRN|TSC2|KIF20B|PTTG1IP|JUP|RAB27A|RPL17|VPS28|PTPN22|BBIP1|GRIN1|FERMT1|EXOC3|MTCH2|EGR2|RPS9|RPS15|CHRM1|APPL2|RAPGEF3|ARF1|ASPSCR1|TIMM9|SEC31A|CRACR2B|BCAS3|CIZ1|SEC62|PKD1|APOD|SCRIB|SEC24C|RAB7A|PACS1|PTPN9|CHCHD10|ARL6IP1|SYNE3|S…
GO:0031323	regulation of cellular metabolic process	biological_process	4.62e-06	0.0011277	756	2199	6831	22438	ENSG00000174373,ENSG00000116793,ENSG00000123297,ENSG00000068001,ENSG00000127578,ENSG00000166233,ENSG00000072501,ENSG00000174586,ENSG00000117601,ENSG00000245680,ENSG00000111012,ENSG00000187792,ENSG00000102804,ENSG00000172201,ENSG00000196576,ENSG00000181085,ENSG00000162775,ENSG00000056558,ENSG00000150593,ENSG00000159885,ENSG00000130684,ENSG00000047249,ENSG00000185129,ENSG00000126467,ENSG00000163161…	RALGAPA1|PHTF1|TSFM|HYAL2|WFIKKN1|ARIH1|SMC1A|ZNF497|SERPINC1|ZNF585B|CYP27B1|ZNF70|TSC22D1|ID4|PLXNB2|MAPK15|RBM15|TRAF1|PDCD4|ZNF222|ZNF337|ATP6V1H|PURA|TSKS|ERCC3|ZNF253|STAT4|LRRFIP2|BMP8B|TMEM150C|BABAM2|ZNF232|ENG|SERPINF1|TBX2|ZNF750|JAG1|CDK7|AC003665.1|FXYD1|SIN3A|MPV17|PRRX2|ACTN1|MBNL1|SLC7A14|MAFG|TARDBP|PPP1R37|ATXN1L|ZNF614|ZFP41|HUWE1|YTHDF1|DLX3|CRAMP1|BAD|CALM1|ZBED5|PNPLA2|ATP6V…
GO:0051726	regulation of cell cycle	biological_process	6.87e-06	0.001659	177	2199	1314	22438	ENSG00000041515,ENSG00000044090,ENSG00000020922,ENSG00000101624,ENSG00000176390,ENSG00000114378,ENSG00000007968,ENSG00000135446,ENSG00000154767,ENSG00000167965,ENSG00000110321,ENSG00000198901,ENSG00000106992,ENSG00000118655,ENSG00000168517,ENSG00000095261,ENSG00000057935,ENSG00000119048,ENSG00000139842,ENSG00000198835,ENSG00000100567,ENSG00000092036,ENSG00000111653,ENSG00000137814,ENSG00000088325…	MYO16|CUL7|MRE11|CEP76|CRLF3|HYAL1|E2F2|CDK4|XPC|MLST8|EIF4G2|PRC1|AK1|DCLRE1B|HEXIM2|PSMD5|MTA3|UBE2B|CUL4A|GJC2|PSMA3|HAUS4|ING4|HAUS2|TPX2|ID1|RNF167|CDK5|GATA6|PSMB3|E4F1|CCNL2|RASSF1|PSMB11|TGM1|DDB1|INHA|CCNT2|DYNC1H1|ANAPC11|JUNB|SKIL|PSMD6|LCMT1|PPP2R3B|CNOT1|RHOB|PSMB9|PSMB10|PSMD9|DBF4B|TSC2|DDX11|KIF20B|TMEM14B|FOXE3|MTOR|ANAPC2|MAGI2|GAS6|CDK11A|PPM1A|RPA3|CLASP1|CAB39|LIN54|MCPH1|TFA…
GO:0010467	gene expression	biological_process	9.86e-06	0.0023524	705	2199	6321	22438	ENSG00000188130,ENSG00000257184,ENSG00000178997,ENSG00000090447,ENSG00000175376,ENSG00000131115,ENSG00000111640,ENSG00000134852,ENSG00000071626,ENSG00000102471,ENSG00000148346,ENSG00000178150,ENSG00000138795,ENSG00000121671,ENSG00000197961,ENSG00000164509,ENSG00000117593,ENSG00000198793,ENSG00000108518,ENSG00000167394,ENSG00000156990,ENSG00000177600,ENSG00000105483,ENSG00000111596,ENSG00000134056…	MAPK12|AC004080.3|EXD1|TFAP4|EIF1AD|ZNF227|GAPDH|CLOCK|DAZAP1|NDFIP2|LCN2|ZNF114|LEF1|CRY2|ZNF121|IL31RA|DARS2|MTOR|PFN1|ZNF668|RPUSD3|RPLP2|CARD8|AC092881.1|MRPS36|CBFA2T2|FOXD2|SIRT7|PRDX5|NR2C2|ZNF132|PLEKHN1|BIRC7|THOC6|SRRM2|TCEAL4|PKD1|PCGF2|TMBIM6|YEATS4|THAP4|PUF60|PAIP1|SMARCB1|ERLIN1|BCAS3|ZNF706|ING4|ZNF875|PSMD5|DISP1|ZNF383|EIF4G2|CDK4|TUT7|PRPF8|ZNF696|NOS3|CD19|THAP9|ZNF131|MOV10L1…
GO:0048705	skeletal system morphogenesis	biological_process	1.1e-05	0.002599	46	2199	249	22438	ENSG00000100714,ENSG00000120075,ENSG00000114378,ENSG00000101203,ENSG00000131873,ENSG00000182742,ENSG00000196092,ENSG00000120093,ENSG00000121075,ENSG00000137203,ENSG00000105996,ENSG00000167522,ENSG00000204248,ENSG00000120068,ENSG00000168056,ENSG00000260027,ENSG00000106006,ENSG00000122592,ENSG00000010361,ENSG00000176692,ENSG00000173917,ENSG00000248746,ENSG00000169231,ENSG00000078246,ENSG00000164190…	MTHFD1|HOXB5|HYAL1|COL20A1|CHSY1|HOXB4|PAX5|HOXB3|TBX4|TFAP2A|HOXA2|ANKRD11|COL11A2|HOXB8|LTBP3|HOXB7|HOXA6|HOXA7|FUZ|FOXC2|HOXB2|ACTN3|THBS3|TULP3|NIPBL|TIPARP|MATN1|HOXA4|DLG1|MATN3|IFT140|PKD1|HOXB6|HYAL2|HOXB1|PCGF2|RYK|COL12A1|HOXA11|UNCX|ECM1|WNT9B|MDFI|PRKRA|HOXA5|HOXA3|
GO:0045786	negative regulation of cell cycle	biological_process	1.57e-05	0.0036335	102	2199	684	22438	ENSG00000108523,ENSG00000160551,ENSG00000115738,ENSG00000167967,ENSG00000277791,ENSG00000141448,ENSG00000164885,ENSG00000072501,ENSG00000164850,ENSG00000222028,ENSG00000068028,ENSG00000111206,ENSG00000128789,ENSG00000163636,ENSG00000205629,ENSG00000196388,ENSG00000136603,ENSG00000123999,ENSG00000240065,ENSG00000115241,ENSG00000205220,ENSG00000125107,ENSG00000143878,ENSG00000167393,ENSG00000150593…	RNF167|TAOK1|ID2|E4F1|PSMB3|GATA6|CDK5|SMC1A|GPER1|PSMB11|RASSF1|FOXM1|PSMG2|PSMD6|LCMT1|INCA1|SKIL|INHA|PSMB9|PPM1G|PSMB10|CNOT1|RHOB|PPP2R3B|PDCD4|PSMD9|FOXE3|FZR1|KIF20B|CTDSP2|CNOT3|MRE11|PSMB8|RNF112|BABAM2|MYO16|CRLF3|XPC|CDK4|CDK7|EIF4G2|AK1|CCNB1|CHMP1A|GMNN|MLST8|HEXIM2|ATF5|DCLRE1B|PIDD1|PSMD5|WDR6|PSMA3|GJC2|ING4|TP53I13|PSMB5|PCGF2|PKD1|MED25|EHMT1|SCRIB|ZFP36L2|BCL2L1|E2F1|CDK5RAP3|C…
GO:1902580	single-organism cellular localization	biological_process	1.91e-05	0.0042639	188	2199	1441	22438	ENSG00000112559,ENSG00000260342,ENSG00000167964,ENSG00000177600,ENSG00000109113,ENSG00000198700,ENSG00000134278,ENSG00000159082,ENSG00000169410,ENSG00000196072,ENSG00000075785,ENSG00000176986,ENSG00000102081,ENSG00000175115,ENSG00000008710,ENSG00000189058,ENSG00000180900,ENSG00000008952,ENSG00000174165,ENSG00000174483,ENSG00000213658,ENSG00000189114,ENSG00000176438,ENSG00000004939,ENSG00000170540…	MDFI|AC138811.2|RAB26|RPLP2|RAB34|IPO9|SPIRE1|SYNJ1|PTPN9|BLOC1S2|RAB7A|SEC24C|FMR1|PACS1|PKD1|APOD|SCRIB|SEC62|ZDHHC24|BBS1|LAT|BLOC1S3|SYNE3|SLC4A1|ARL6IP1|TMED9|BICDL2|CNPY4|CLASP1|STX5|ITGAL|TOMM20|MCPH1|RNF31|PEX10|ARFRP1|GOSR2|KIF22|SNAP23|FAM126A|RPS29|PIP5K1C|CRY2|MAGI2|RPS5|AP3B2|GAS6|RABEP1|AGRN|DYNC1H1|PIK3R2|MEF2A|PTTG1IP|TSC2|CROT|RPS18|RPL13|RAB3A|CDK5|CRKL|TRIM46|AL136295.1|WNT3A|T…
GO:0006886	intracellular protein transport	biological_process	2.24e-05	0.0049604	152	2199	1119	22438	ENSG00000065308,ENSG00000157326,ENSG00000221838,ENSG00000115204,ENSG00000265972,ENSG00000103365,ENSG00000160087,ENSG00000134419,ENSG00000086758,ENSG00000144134,ENSG00000120948,ENSG00000177479,ENSG00000166922,ENSG00000254505,ENSG00000166900,ENSG00000011454,ENSG00000164284,ENSG00000121680,ENSG00000106266,ENSG00000174780,ENSG00000169180,ENSG00000122026,ENSG00000068001,ENSG00000027001,ENSG00000105576…	TRAM2|DHRS4|AP4M1|MPV17|TXNIP|GGA2|UBE2J2|RPS15A|HUWE1|RABL2A|TARDBP|ARIH2|SCG5|CHMP4A|STX3|RABGAP1|GRPEL2|PEX16|SNX8|SRP72|XPO6|RPL21|HYAL2|MIPEP|TNPO2|USP6|GOLPH3L|CAMK1|VPS18|STX17|TBC1D17|RPS21|AKT1|EVI5L|NUPL2|IPO4|NUP50|RPAIN|CHP1|ARF4|LONP2|PEX6|NUP153|ITGB2|RPL41|CTDSPL2|NUP88|RPS7|RAB40B|SAR1B|TIMM17A|AP1G1|KIF13A|STX4|NUP62|TRAPPC8|TIMM22|TAOK2|STX1B|PAM16|HPS4|PEX26|NPLOC4|PINK1|UBAC2|…
GO:0007156	homophilic cell adhesion via plasma membrane adhesion molecules	biological_process	2.67e-05	0.0058214	33	2199	172	22438	ENSG00000139880,ENSG00000254221,ENSG00000085552,ENSG00000254245,ENSG00000253731,ENSG00000149564,ENSG00000253873,ENSG00000276547,ENSG00000120327,ENSG00000113555,ENSG00000154133,ENSG00000253485,ENSG00000165731,ENSG00000154134,ENSG00000262209,ENSG00000253537,ENSG00000149571,ENSG00000113248,ENSG00000156453,ENSG00000081853,ENSG00000008710,ENSG00000254122,ENSG00000262576,ENSG00000172270,ENSG00000261934…	CDH24|PCDHGB1|IGSF9|PCDHGA3|PCDHGA6|ESAM|PCDHGA11|PCDHGB5|PCDHB14|PCDH12|ROBO4|PCDHGA5|RET|ROBO3|PCDHGB3|PCDHGA7|KIRREL3|PCDHB15|PCDH1|PCDHGA2|PKD1|PCDHGB7|PCDHGA4|BSG|PCDHGA9|PLXNB2|PCDHGB2|PCDHGB6|PCDHGA10|PCDHGA1|PCDHGB4|PCDHGA8|PVR|
GO:0007050	cell cycle arrest	biological_process	3.03e-05	0.0064978	46	2199	253	22438	ENSG00000136807,ENSG00000078900,ENSG00000068028,ENSG00000164850,ENSG00000111206,ENSG00000072062,ENSG00000115738,ENSG00000101412,ENSG00000164885,ENSG00000141448,ENSG00000167967,ENSG00000104973,ENSG00000008710,ENSG00000185499,ENSG00000088038,ENSG00000186790,ENSG00000138182,ENSG00000123999,ENSG00000156232,ENSG00000136603,ENSG00000167393,ENSG00000111596,ENSG00000115241,ENSG00000125107,ENSG00000100614…	CDK9|TP73|RASSF1|GPER1|FOXM1|PRKACA|ID2|E2F1|CDK5|GATA6|E4F1|MED25|PKD1|MUC1|CNOT3|FOXE3|KIF20B|INHA|WHAMM|SKIL|PPP2R3B|AC092881.1|PPM1G|CNOT1|PPM1A|GAS6|CDK4|CDK7|MLST8|RB1|EIF4G2|AK1|CCNB1|RNF112|MTOR|CRLF3|MAGI2|TFAP4|WDR6|ING4|MAPK12|CAB39|PIDD1|MCPH1|LAMTOR4|LAMTOR5|
GO:0032388	positive regulation of intracellular transport	biological_process	3.06e-05	0.0065063	51	2199	292	22438	ENSG00000105647,ENSG00000112697,ENSG00000157110,ENSG00000122386,ENSG00000197102,ENSG00000132953,ENSG00000138182,ENSG00000039523,ENSG00000083454,ENSG00000111605,ENSG00000187446,ENSG00000164885,ENSG00000100099,ENSG00000221823,ENSG00000101412,ENSG00000158828,ENSG00000140992,ENSG00000002330,ENSG00000250479,ENSG00000102081,ENSG00000068001,ENSG00000072062,ENSG00000134072,ENSG00000164850,ENSG00000109332…	PIK3R2|TMEM30A|RBPMS|ZNF205|DYNC1H1|XPO4|KIF20B|RIPOR1|P2RX5|CPSF6|CHP1|CDK5|HPS4|PPP3R1|E2F1|PINK1|PDPK1|BAD|CHCHD10|FMR1|HYAL2|PRKACA|CAMK1|GPER1|UBE2D3|NUTF2|MIEF2|TP73|UBE2J2|HUWE1|ARF1|RAPGEF3|SPAG5|TARDBP|ARIH2|BCAS3|RNF31|NCBP2|ATP2A1|PTPN22|JUP|ITGB2|NMT1|CTDSPL2|SAR1B|GRIN1|RBM26|GAS6|CD19|PPM1A|CHRM1|
GO:0044710	single-organism metabolic process	biological_process	3.64e-05	0.0075846	703	2199	6341	22438	ENSG00000054267,ENSG00000004939,ENSG00000163659,ENSG00000280789,ENSG00000182551,ENSG00000157379,ENSG00000120329,ENSG00000075785,ENSG00000132581,ENSG00000108515,ENSG00000152518,ENSG00000172046,ENSG00000161217,ENSG00000088766,ENSG00000125731,ENSG00000157870,ENSG00000081177,ENSG00000119403,ENSG00000126226,ENSG00000115966,ENSG00000145293,ENSG00000100911,ENSG00000128050,ENSG00000258366,ENSG00000106399…	ARID4B|SLC4A1|TIPARP|PAGR1|ADI1|DHRS1|SLC25A2|RAB7A|SDF2|ENO3|ZFP36L2|USP19|PCYT1A|CRLS1|SH2D3A|PRXL2B|EXD2|PHF19|PCID2|ATF2|ENOPH1|PSME2|PAICS|RTEL1|RPA3|ERP29|GPIHBP1|AC004156.1|C1QBP|VKORC1|GRK4|EMSY|IL1RN|GLRX3|ATG9B|ARID4A|CISD2|ACSBG1|BRPF1|PNPLA7|FDPS|MMP11|MPV17L2|WNT3A|SEMA4C|MAN2B2|NEIL1|PGP|CDK5|SCD5|DBF4B|ETFB|NUDT14|HPD|PCYT2|DDX11|DALRD3|INHA|ANAPC11|SHPK|MEF2A|ING5|XPC|POLD2|HYAL1|…
GO:0098742	cell-cell adhesion via plasma-membrane adhesion molecules	biological_process	4.25e-05	0.0086925	45	2199	264	22438	ENSG00000254122,ENSG00000072071,ENSG00000213937,ENSG00000060237,ENSG00000172270,ENSG00000261934,ENSG00000262576,ENSG00000184697,ENSG00000081853,ENSG00000156453,ENSG00000008710,ENSG00000253767,ENSG00000166484,ENSG00000253953,ENSG00000073008,ENSG00000196576,ENSG00000253910,ENSG00000204956,ENSG00000253846,ENSG00000253305,ENSG00000013297,ENSG00000120327,ENSG00000276547,ENSG00000089327,ENSG00000129474…	PCDHGB7|ADGRL1|CLDN9|WNK1|BSG|PCDHGA9|PCDHGA4|CLDN6|PCDHGA2|PCDH1|PKD1|PCDHGA8|MAPK7|PCDHGB4|PVR|PLXNB2|PCDHGB2|PCDHGA1|PCDHGA10|PCDHGB6|CLDN11|PCDHB14|PCDHGB5|FXYD5|AJUBA|PCDHGB1|PCDHGA3|PCDHGA6|IGSF9|CDH24|IL1RN|ESAM|ITGB2|PCDHGA11|PCDHGB3|PCDHGA7|ROBO3|PCDHB15|KIRREL3|RET|PCDHGA5|PCDH12|ROBO4|GATA5|ITGAL|
GO:0000122	negative regulation of transcription from RNA polymerase II promoter	biological_process	5.33e-05	0.010694	121	2199	883	22438	ENSG00000119403,ENSG00000115966,ENSG00000167394,ENSG00000095794,ENSG00000188976,ENSG00000269897,ENSG00000122386,ENSG00000111596,ENSG00000186834,ENSG00000112559,ENSG00000187531,ENSG00000078699,ENSG00000141905,ENSG00000130522,ENSG00000168283,ENSG00000159086,ENSG00000100697,ENSG00000170684,ENSG00000075711,ENSG00000109332,ENSG00000100916,ENSG00000101412,ENSG00000104973,ENSG00000188986,ENSG00000181090…	PHF19|ATF2|ZNF668|CREM|NOC2L|COMMD3-BMI1|ZNF205|AC092881.1|HEXIM1|MDFI|SIRT7|CBFA2T2|NFIC|JUND|BMI1|PAXBP1|DICER1|ZNF296|DLG1|UBE2D3|BRMS1L|E2F1|MED25|NELFB|EHMT1|CEBPB|TMBIM6|PCGF2|HOXA2|HES4|SP2|HOXB8|ID3|MCPH1|MXD1|ZNF613|MAFK|ZNF692|HDAC7|TCEAL1|RB1|HDAC5|ZGPAT|PPM1A|LEF1|AEBP1|NFATC3|SRF|AJUBA|N4BP2L2|CRY2|CTR9|BCOR|PAX5|C1QBP|EFNA1|DLX4|STAT1|PURA|FOXF1|ZBTB14|NRARP|DNAJC17|VDR|ZNF8|MEF2A|T…
GO:0043009	chordate embryonic development	biological_process	6.24e-05	0.012413	90	2199	623	22438	ENSG00000011143,ENSG00000120093,ENSG00000182742,ENSG00000137203,ENSG00000138002,ENSG00000152601,ENSG00000100714,ENSG00000284194,ENSG00000120075,ENSG00000134057,ENSG00000169375,ENSG00000164867,ENSG00000114378,ENSG00000176692,ENSG00000177030,ENSG00000119048,ENSG00000139842,ENSG00000103489,ENSG00000197063,ENSG00000197921,ENSG00000113555,ENSG00000078246,ENSG00000197457,ENSG00000099956,ENSG00000161714…	MKS1|HOXB3|HOXB4|TFAP2A|IFT172|MBNL1|MTHFD1|SCO2|HOXB5|CCNB1|SIN3A|NOS3|HYAL1|FOXC2|DEAF1|UBE2B|CUL4A|XYLT1|MAFG|HES5|PCDH12|TULP3|STMN3|SMARCB1|PLCD3|HOXA6|HOXA7|GATA6|RNASEH2B|HOXB1|HOXA11|NIPBL|BRCA2|HOXA4|SEMA4C|SPINT1|WNT3A|ASF1B|PTK7|ISL1|PLXNB2|JUNB|SKIL|AKT1|HOXA3|TSC2|CNOT3|KIF20B|FOXF1|NRARP|JAG2|CTR9|PAX5|BCOR|ZFAT|PFN1|ADD1|NMT1|PALB2|RPS7|LEF1|SRF|WDR74|B9D1|HOXB9|HOXB2|SUPT6H|HOXA2|…
GO:0033365	protein localization to organelle	biological_process	6.66e-05	0.013132	130	2199	952	22438	ENSG00000065308,ENSG00000066923,ENSG00000157326,ENSG00000169375,ENSG00000115204,ENSG00000221838,ENSG00000265972,ENSG00000160087,ENSG00000134419,ENSG00000086758,ENSG00000078246,ENSG00000120948,ENSG00000177479,ENSG00000124006,ENSG00000254505,ENSG00000164284,ENSG00000121680,ENSG00000221823,ENSG00000174780,ENSG00000122026,ENSG00000102974,ENSG00000027001,ENSG00000068001,ENSG00000105576,ENSG00000139618…	TRAM2|STAG3|DHRS4|SIN3A|MPV17|AP4M1|TXNIP|UBE2J2|RPS15A|HUWE1|TULP3|TARDBP|ARIH2|OBSL1|CHMP4A|GRPEL2|PEX16|PPP3R1|SRP72|RPL21|CTCF|MIPEP|HYAL2|TNPO2|BRCA2|NIPBL|MAPK15|RER1|RPS21|AKT1|WDR35|IPO4|RPAIN|DISC1|NUP50|CHP1|ARF4|LONP2|NABP2|BCL3|MCM8|PEX6|NUP153|NMT1|RPL41|RPS7|NUP88|RB1|TIMM17A|LAMTOR5|LAMTOR4|HASPIN|WAPL|SPAG5|NUP62|TRAPPC8|TIMM22|CSNK1D|IFT140|AL096870.1|CDK5RAP3|PAM16|E2F1|HPS4|PEX…
GO:1903047	mitotic cell cycle process	biological_process	7.34e-05	0.014118	130	2199	956	22438	ENSG00000128908,ENSG00000177595,ENSG00000082014,ENSG00000137804,ENSG00000124006,ENSG00000254505,ENSG00000188229,ENSG00000117632,ENSG00000204264,ENSG00000169375,ENSG00000134057,ENSG00000112312,ENSG00000131165,ENSG00000134058,ENSG00000172201,ENSG00000142208,ENSG00000100479,ENSG00000175215,ENSG00000105325,ENSG00000088038,ENSG00000163161,ENSG00000136824,ENSG00000136104,ENSG00000160551,ENSG00000058272…	INO80|PIDD1|SMARCD3|NUSAP1|OBSL1|CHMP4A|TUBB4B|STMN1|PSMB8|SIN3A|CCNB1|GMNN|CHMP1A|CDK7|ID4|AKT1|POLE2|CTDSP2|FZR1|CNOT3|ERCC3|SMC2|RNASEH2B|TAOK1|PPP1R12A|ID2|PSMG2|FOXM1|NIPBL|BRCA2|PPP2R1A|NCAPD2|ANAPC7|SMC1A|MARK4|HASPIN|SPAG5|NUP62|UNC119|PKMYT1|ATAD5|TAOK2|AURKAIP1|CSNK1D|NABP2|PSMD7|CDK10|MCM8|RB1|SH2B1|AJUBA|WRAP73|MIS12|CTDP1|FSD1|NINL|MUC1|ZFYVE19|MASTL|CDK5RAP3|SSNA1|BCL2L1|E2F1|PRMT5|…
GO:0051641	cellular localization	biological_process	7.36e-05	0.014118	482	2199	4236	22438	ENSG00000120306,ENSG00000105501,ENSG00000032742,ENSG00000125730,ENSG00000223501,ENSG00000196296,ENSG00000213024,ENSG00000125304,ENSG00000121410,ENSG00000149781,ENSG00000109111,ENSG00000136448,ENSG00000184056,ENSG00000229117,ENSG00000137770,ENSG00000168374,ENSG00000139579,ENSG00000102910,ENSG00000103035,ENSG00000124789,ENSG00000124587,ENSG00000166747,ENSG00000137177,ENSG00000141985,ENSG00000171853…	CYSTM1|SIGLEC5|IFT88|C3|VPS52|ATP2A1|NUP62|TM9SF2|A1BG|FERMT3|SUPT6H|NMT1|VPS33B|RPL41|CTDSPL2|ARF4|NABP2|LONP2|PSMD7|NUP153|PEX6|AP1G1|KIF13A|SH3GL1|TRAPPC12|RPS7|RAB40B|RB1|PROC|MVP|MIS12|AL121845.2|HYAL3|RHOT2|TRAPPC6A|KIF17|F7|GCGR|MFN1|CTTN|PINK1|UBXN6|PDPK1|STON2|PA2G4|OSCAR|TMEM179B|TMCC1|SSNA1|PCSK4|AL096870.1|STX1B|HPS4|UBE2D3|ABR|ENSA|RALA|DLG1|PRKACA|RNPS1|STK11IP|C1QTNF12|SCRN2|NDRG4|…
GO:0009792	embryo development ending in birth or egg hatching	biological_process	7.5e-05	0.014258	92	2199	643	22438	ENSG00000113555,ENSG00000197921,ENSG00000078246,ENSG00000103489,ENSG00000197063,ENSG00000119048,ENSG00000139842,ENSG00000176692,ENSG00000177030,ENSG00000122592,ENSG00000106006,ENSG00000099956,ENSG00000161714,ENSG00000197457,ENSG00000137203,ENSG00000138002,ENSG00000182742,ENSG00000120093,ENSG00000011143,ENSG00000164867,ENSG00000114378,ENSG00000169375,ENSG00000134057,ENSG00000152601,ENSG00000100714…	PCDH12|HES5|TULP3|XYLT1|MAFG|UBE2B|CUL4A|FOXC2|DEAF1|HOXA7|HOXA6|SMARCB1|PLCD3|STMN3|TFAP2A|IFT172|HOXB4|HOXB3|MKS1|NOS3|HYAL1|SIN3A|CCNB1|MBNL1|MTHFD1|HOXB5|SCO2|SKIL|AKT1|HOXA3|CELF1|JUNB|PLXNB2|PTK7|ISL1|ASF1B|NRARP|JAG2|KIF20B|FOXF1|TSC2|CNOT3|HOXA11|HOXB1|RNASEH2B|GATA6|WNT3A|SEMA4C|SPINT1|BRCA2|NIPBL|HOXA4|HOXB2|HOXB9|B9D1|WDR74|FUZ|HOXB8|HOXB7|HOXA2|ANKRD11|SUPT6H|ADD1|NMT1|PAX5|ZFAT|BCOR|…
GO:0072594	establishment of protein localization to organelle	biological_process	7.76e-05	0.014614	89	2199	602	22438	ENSG00000104980,ENSG00000182934,ENSG00000185359,ENSG00000140988,ENSG00000197728,ENSG00000139618,ENSG00000164190,ENSG00000122026,ENSG00000005469,ENSG00000231500,ENSG00000105576,ENSG00000167526,ENSG00000068001,ENSG00000027001,ENSG00000221823,ENSG00000174780,ENSG00000196497,ENSG00000183255,ENSG00000187446,ENSG00000129197,ENSG00000093000,ENSG00000103197,ENSG00000142208,ENSG00000171858,ENSG00000105647…	TIMM44|SRPRA|HGS|RPS2|RPS26|BRCA2|NIPBL|RPL21|CROT|RPS18|TNPO2|RPL13|HYAL2|MIPEP|PPP3R1|SRP72|IPO4|PTTG1IP|CHP1|RPAIN|NUP50|TSC2|AKT1|RPS21|PIK3R2|TXNIP|APPL2|FERMT1|RPS9|RPS15|AP4M1|MPV17|DHRS4|PTPN22|RPL17|VPS28|TRAM2|JUP|PEX16|GRPEL2|CHMP4A|ARIH2|TARDBP|TIMM9|UBE2J2|RPS15A|HUWE1|UBE2D3|NUTF2|TP73|ASNA1|BAD|PINK1|PEX26|RAB7A|CHCHD4|CALM1|PKD1|APOD|PAM16|E2F1|HPS4|SEC62|RPLP2|IPO9|MAIP1|TONSL|MD…
GO:0071806	protein transmembrane transport	biological_process	7.95e-05	0.01485	19	2199	74	22438	ENSG00000100575,ENSG00000196860,ENSG00000173726,ENSG00000164284,ENSG00000157911,ENSG00000121680,ENSG00000177370,ENSG00000215193,ENSG00000163528,ENSG00000065308,ENSG00000102910,ENSG00000143384,ENSG00000124587,ENSG00000008952,ENSG00000217930,ENSG00000134375,ENSG00000189114,ENSG00000104980,ENSG00000277494	TIMM9|TOMM20L|TOMM20|GRPEL2|PEX10|PEX16|TIMM22|PEX26|CHCHD4|TRAM2|LONP2|MCL1|PEX6|SEC62|PAM16|TIMM17A|BLOC1S3|TIMM44|GPIHBP1|
GO:0051649	establishment of localization in cell	biological_process	0.00010265	0.019009	427	2199	3715	22438	ENSG00000148660,ENSG00000171169,ENSG00000157911,ENSG00000148444,ENSG00000197562,ENSG00000101246,ENSG00000103723,ENSG00000102471,ENSG00000148346,ENSG00000089248,ENSG00000277494,ENSG00000029725,ENSG00000174437,ENSG00000134852,ENSG00000126391,ENSG00000111640,ENSG00000157873,ENSG00000213741,ENSG00000070423,ENSG00000197912,ENSG00000136689,ENSG00000121671,ENSG00000168394,ENSG00000109113,ENSG00000198700…	CAMK2G|NAIF1|PEX10|COMMD3|RAB40C|ARFRP1|AP3B2|NDFIP2|LCN2|ERP29|GPIHBP1|RABEP1|ATP2A2|CLOCK|FRMD8|GAPDH|TNFRSF14|RPS29|AC004156.1|SPG7|IL1RN|CRY2|TAP1|RAB34|IPO9|CARD8|RAB26|RPLP2|ECM1|ATF2|PCID2|PLEKHA3|OS9|PCSK6|ZNF205|MDFI|ACTR10|RAB40A|THOC6|ERP44|RAB7A|TMBIM6|BLOC1S2|S100P|LMAN2L|SLC25A2|ITGB3|SCRIB|PKD1|CPT1B|BCAS3|DISP1|IDH2|C1QTNF4|ASPSCR1|WAS|RAPGEF3|CACNA2D2|KLHL20|TIMM9|NNAT|CHRM1|CD19…
GO:0048562	embryonic organ morphogenesis	biological_process	0.00011505	0.021122	50	2199	302	22438	ENSG00000112559,ENSG00000112655,ENSG00000106004,ENSG00000180228,ENSG00000105997,ENSG00000115507,ENSG00000169242,ENSG00000103241,ENSG00000158955,ENSG00000108511,ENSG00000180900,ENSG00000187535,ENSG00000120094,ENSG00000115738,ENSG00000005073,ENSG00000277258,ENSG00000197576,ENSG00000164190,ENSG00000125618,ENSG00000165409,ENSG00000154342,ENSG00000075711,ENSG00000107404,ENSG00000159842,ENSG00000176692…	MDFI|PTK7|HOXA5|PRKRA|HOXA3|OTX1|EFNA1|FOXF1|WNT9B|HOXB6|SCRIB|IFT140|HOXB1|ID2|HOXA11|PCGF2|HOXA4|NIPBL|PAX8|TSHR|WNT3A|DLG1|DVL1|ABR|FOXC2|NR4A3|FOXH1|NDRG4|TULP3|HOXB2|WDPCP|HOXA2|HOXB7|HOXA6|HOXB8|FUZ|HPN|HOXA7|TBX2|ENG|HOXB4|PAX5|HOXB3|IFT172|TFAP2A|HOXB5|MYO15A|MTHFD1|HYAL1|SRF|
GO:0044267	cellular protein metabolic process	biological_process	0.00012142	0.02195	650	2199	5908	22438	ENSG00000103034,ENSG00000100949,ENSG00000198915,ENSG00000130921,ENSG00000177595,ENSG00000128908,ENSG00000133703,ENSG00000182870,ENSG00000087152,ENSG00000165923,ENSG00000215472,ENSG00000204264,ENSG00000160224,ENSG00000176945,ENSG00000132600,ENSG00000133315,ENSG00000167972,ENSG00000149187,ENSG00000176444,ENSG00000114933,ENSG00000142208,ENSG00000178913,ENSG00000163166,ENSG00000120727,ENSG00000103363…	NDRG4|RABGGTA|RASGEF1A|C12orf65|PIDD1|INO80|KRAS|GALNT9|ATXN7L3|AGBL2|RPL17-C18orf32|PSMB8|AIRE|MUC20|PRMT7|MACROD1|ABCA3|CELF1|CLK2|INO80D|AKT1|TAF7|IWS1|PAIP2|ELOB|ASB16|WDR5|CTCF|PFDN6|KLHL11|DNAJA2|MARCH9|FPR1|CAMK1|BRCA2|PPP2R1A|RPL36AL|NIPBL|GPR183|NPRL2|RAPGEF1|MARK4|EEF1AKMT1|FAM173A|NUP62|TPST2|RPL41|CTDSPL2|BCOR|HMG20B|VPS33B|TADA3|PSMD7|MRPL41|RPL26L1|ADRM1|CHGB|CDKL3|RAB40B|MEFV|TBC1D…
GO:0007005	mitochondrion organization	biological_process	0.00012262	0.02195	103	2199	722	22438	ENSG00000172586,ENSG00000167716,ENSG00000182154,ENSG00000162910,ENSG00000134375,ENSG00000117593,ENSG00000137806,ENSG00000108561,ENSG00000136448,ENSG00000197912,ENSG00000177370,ENSG00000145354,ENSG00000196296,ENSG00000171169,ENSG00000181652,ENSG00000092098,ENSG00000175756,ENSG00000141580,ENSG00000173726,ENSG00000110074,ENSG00000023228,ENSG00000078900,ENSG00000167985,ENSG00000242485,ENSG00000109332…	CHCHD1|WDR81|MRPL41|MRPL55|TIMM17A|DARS2|NDUFAF1|C1QBP|NMT1|SPG7|TIMM22|CISD2|ATP2A1|NAIF1|ATG9B|RNF31|AURKAIP1|WDR45B|TOMM20|FOXRED1|NDUFS1|TP73|SDHAF2|MRPL20|UBE2D3|E2F1|PAM16|BCL2L1|HPS4|MRPL10|TUFM|NDUFAB1|CALM1|NDUFAF3|CHCHD4|CHCHD10|BAD|BLOC1S2|PINK1|NDUFB10|ATF2|MAIP1|YME1L1|CTTN|RPUSD3|MFN1|HSD17B10|ZNF205|MRPS36|RHOT2|TOMM20L|MTFP1|NDUFS3|TEFM|SCO2|MPV17|NOS3|TYMP|NDUFA3|ESRRA|NDUFS8|TME…
GO:0010468	regulation of gene expression	biological_process	0.00013265	0.023547	571	2199	5143	22438	ENSG00000248333,ENSG00000134375,ENSG00000111837,ENSG00000108559,ENSG00000186814,ENSG00000061273,ENSG00000171860,ENSG00000105298,ENSG00000111642,ENSG00000186666,ENSG00000117318,ENSG00000114503,ENSG00000127483,ENSG00000260027,ENSG00000105996,ENSG00000167182,ENSG00000170396,ENSG00000167395,ENSG00000108465,ENSG00000101412,ENSG00000229809,ENSG00000078900,ENSG00000138668,ENSG00000170684,ENSG00000136807…	CDK11B|TIMM17A|MAK|NUP88|ZSCAN30|HDAC7|C3AR1|CACTIN|CHD4|BCDIN3D|ID3|NCBP2|HP1BP3|HOXB7|HOXA2|SP2|ZNF804A|ZNF646|CDK5RAP3|E2F1|ZNF688|TP73|HNRNPD|ZNF296|CDK9|HSF5|NFIC|ZNF155|THAP12|NOC2L|MUC1|KAT8|ZBTB6|SGMS1|ZNF837|OGG1|FANCD2|TFAP2A|TAF6L|JAZF1|DLL4|UBE2V1|FOSL2|ARID2|TEAD4|PTGES2|CCNB1|CHMP1A|HES5|TULP3|ZNF350|ZNF45|ERBB3|TSNAX|WNT3|RASL11A|BAZ1A|MATR3|TSN|ZNF639|NRDE2|DPF2|PPP1R12A|ID2|PPP3R…
GO:0000278	mitotic cell cycle	biological_process	0.00013655	0.024041	145	2199	1103	22438	ENSG00000177602,ENSG00000007047,ENSG00000062650,ENSG00000076382,ENSG00000213024,ENSG00000127564,ENSG00000109103,ENSG00000175756,ENSG00000176208,ENSG00000149930,ENSG00000141551,ENSG00000185324,ENSG00000103035,ENSG00000139579,ENSG00000248333,ENSG00000171148,ENSG00000125885,ENSG00000108559,ENSG00000178188,ENSG00000139687,ENSG00000129474,ENSG00000116213,ENSG00000167842,ENSG00000101004,ENSG00000105255…	HASPIN|MARK4|WAPL|SPAG5|NUP62|PKMYT1|UNC119|AURKAIP1|ATAD5|TAOK2|CSNK1D|CDK10|PSMD7|NABP2|CDK11B|TADA3|MCM8|NUP88|SH2B1|RB1|AJUBA|WRAP73|MIS12|NINL|FSD1|CTDP1|MUC1|ZFYVE19|MASTL|E2F1|TUBA8|BCL2L1|SSNA1|CDK5RAP3|PRMT5|PRKACA|ENSA|TP73|DLG1|INO80|PIDD1|SMARCD3|NUSAP1|CHMP4A|OBSL1|TUBB4B|STMN1|TTC28|PSMB8|CCNB1|SIN3A|CHMP1A|GMNN|CDK7|AKT1|ID4|FZR1|CTDSP2|POLE2|CNOT3|ERCC3|SMC2|RNASEH2B|PPP1R12A|TAOK…
GO:2000736	regulation of stem cell differentiation	biological_process	0.00015365	0.026616	44	2199	255	22438	ENSG00000277791,ENSG00000152518,ENSG00000141448,ENSG00000140682,ENSG00000188986,ENSG00000100804,ENSG00000125618,ENSG00000154342,ENSG00000222028,ENSG00000078900,ENSG00000167985,ENSG00000111596,ENSG00000240065,ENSG00000016082,ENSG00000205220,ENSG00000125107,ENSG00000100911,ENSG00000163636,ENSG00000066044,ENSG00000169242,ENSG00000088038,ENSG00000110801,ENSG00000158955,ENSG00000103035,ENSG00000198793…	PSMB3|ZFP36L2|GATA6|TGFB1I1|NELFB|PSMB5|PAX8|WNT3A|PSMB11|TP73|SDHAF2|AC092881.1|PSMB9|ISL1|PSMB10|CNOT1|PSME2|PSMD6|ELAVL1|EFNA1|CNOT3|PSMD9|WNT9B|PSMD7|MTOR|HOXB4|MCRIP1|PSMB8|LEF1|JAG1|N4BP2L2|VASN|PSMD5|GCNT2|KMT2A|CLASP1|HES5|ZNF706|PSME1|PSMA3|LTBP3|HPN|FUZ|SETD1A|
GO:0021546	rhombomere development	biological_process	0.00016319	0.028043	5	2199	7	22438	ENSG00000122877,ENSG00000105996,ENSG00000173917,ENSG00000120094,ENSG00000120093	EGR2|HOXA2|HOXB2|HOXB1|HOXB3|
GO:0044839	cell cycle G2/M phase transition	biological_process	0.00017196	0.028857	50	2199	300	22438	ENSG00000111206,ENSG00000183484,ENSG00000072062,ENSG00000105568,ENSG00000143420,ENSG00000222028,ENSG00000136104,ENSG00000120539,ENSG00000277791,ENSG00000176101,ENSG00000108465,ENSG00000058272,ENSG00000160551,ENSG00000100804,ENSG00000105325,ENSG00000101004,ENSG00000161692,ENSG00000110801,ENSG00000205220,ENSG00000240065,ENSG00000163636,ENSG00000205629,ENSG00000197102,ENSG00000100911,ENSG00000169375…	FOXM1|GPR132|PRKACA|PPP2R1A|ENSA|PSMB11|RNASEH2B|MASTL|PSMB3|SSNA1|CDK5RAP3|PPP1R12A|TAOK1|PSMB5|FZR1|NINL|DBF4B|PSMD9|PSMB10|PSMB9|PSMD6|LCMT1|DYNC1H1|PSME2|SIN3A|CCNB1|CDK4|CDK7|AJUBA|PSMD7|CEP76|MRE11|PSMB8|BABAM2|HAUS2|TPX2|PSME1|PKMYT1|TUBB4B|HAUS4|TAOK2|ATAD5|CSNK1D|PSMA3|MARK4|MTA3|PSMD5|ATF5|SMARCD3|CLASP1|
GO:0019538	protein metabolic process	biological_process	0.00019894	0.033125	734	2199	6755	22438	ENSG00000167653,ENSG00000105707,ENSG00000092098,ENSG00000163794,ENSG00000160408,ENSG00000073331,ENSG00000135932,ENSG00000173726,ENSG00000189409,ENSG00000189292,ENSG00000081791,ENSG00000100614,ENSG00000185189,ENSG00000100664,ENSG00000108094,ENSG00000168300,ENSG00000164897,ENSG00000173457,ENSG00000083845,ENSG00000010017,ENSG00000171049,ENSG00000187391,ENSG00000006062,ENSG00000119402,ENSG00000129932…	PSCA|HPN|RNF31|UCN|ST6GALNAC6|ALPK1|CAB39|TOMM20|MMP23B|ALKAL2|DELE1|PPM1A|NRBP2|EIF5|CUL2|PCMTD1|TMUB1|PPP1R14B|RPS5|RANBP9|FPR2|MAGI2|MAP3K14|FBXW2|DOHH|FOXL1|PIP5KL1|RBM23|DPH7|HEXA|ZDHHC24|MANBA|CTSF|MRPL10|ASB10|APOD|TGFB1I1|POLR2G|GJC2|PPP1R27|PTPMT1|TRMT112|TIRAP|FBXL19|RET|SBK1|RILP|KMT2A|GCNT2|SHMT1|MTA3|UBE2B|CUL4A|PIGS|MLST8|GRIN1|MAPK11|LARP4B|UBXN7|RPL3L|IFT172|ZNF622|FOXK2|DAXX|EARS…
GO:0080090	regulation of primary metabolic process	biological_process	0.00020564	0.033978	740	2199	6850	22438	ENSG00000187792,ENSG00000245680,ENSG00000111012,ENSG00000117601,ENSG00000174586,ENSG00000072501,ENSG00000166233,ENSG00000127578,ENSG00000068001,ENSG00000123297,ENSG00000116793,ENSG00000174373,ENSG00000163161,ENSG00000256771,ENSG00000138378,ENSG00000126467,ENSG00000185129,ENSG00000130684,ENSG00000159885,ENSG00000150593,ENSG00000056558,ENSG00000162775,ENSG00000181085,ENSG00000196576,ENSG00000172201…	ZNF70|ZNF585B|CYP27B1|SERPINC1|ZNF497|SMC1A|ARIH1|WFIKKN1|HYAL2|TSFM|PHTF1|RALGAPA1|ERCC3|ZNF253|STAT4|TSKS|PURA|ZNF337|ZNF222|PDCD4|TRAF1|RBM15|MAPK15|PLXNB2|ID4|TSC22D1|ACTN1|PRRX2|MBNL1|FXYD1|SIN3A|AC003665.1|CDK7|JAG1|ZNF750|SERPINF1|TBX2|ENG|ZNF232|BABAM2|BMP8B|LRRFIP2|CRAMP1|DLX3|YTHDF1|HUWE1|ZFP41|ZNF614|ATXN1L|TARDBP|PPP1R37|SLC7A14|MAFG|ZNF3|KDM4A|PAXBP1|BMI1|ZNF230|ZNF432|DVL1|PAM16|PNP…
GO:0009790	embryo development	biological_process	0.00021835	0.035804	135	2199	1046	22438	ENSG00000125618,ENSG00000259207,ENSG00000180900,ENSG00000181090,ENSG00000140682,ENSG00000108511,ENSG00000008710,ENSG00000277258,ENSG00000172216,ENSG00000158955,ENSG00000111596,ENSG00000112559,ENSG00000106004,ENSG00000140479,ENSG00000083093,ENSG00000138795,ENSG00000136689,ENSG00000198730,ENSG00000066827,ENSG00000108518,ENSG00000087274,ENSG00000143951,ENSG00000101246,ENSG00000010361,ENSG00000105707…	PAX8|ITGB3|SCRIB|EHMT1|TGFB1I1|HOXB6|PKD1|PCGF2|CEBPB|WNT9B|AC092881.1|MDFI|HOXA5|PCSK6|PALB2|LEF1|IL1RN|CTR9|ZFAT|PFN1|ADD1|WDPCP|ARFRP1|FUZ|HPN|HOXA10|B9D1|CLASP1|WNK1|TSHR|SEMA4C|ETS2|WNT3A|GATA6|E4F1|HOXB1|TSC2|EFNA1|KIF20B|NRARP|ASF1B|ISL1|PRKRA|JUNB|SKIL|HOXA3|MTHFD1|HOXB5|NOS3|HYAL1|ZFP57|MKS1|HOXB3|TBX4|IFT172|STMN3|SMARCB1|HOXA6|HOXA7|KMT2A|FOXC2|UBE2B|FOXH1|CUL4A|DISP1|RET|PCDH12|KIDINS…
GO:0072657	protein localization to membrane	biological_process	0.00022919	0.037295	90	2199	633	22438	ENSG00000254505,ENSG00000166900,ENSG00000121680,ENSG00000134419,ENSG00000100575,ENSG00000115268,ENSG00000170889,ENSG00000221838,ENSG00000176884,ENSG00000103365,ENSG00000065308,ENSG00000265681,ENSG00000173801,ENSG00000214413,ENSG00000170262,ENSG00000187446,ENSG00000157916,ENSG00000171858,ENSG00000103423,ENSG00000188157,ENSG00000142208,ENSG00000130702,ENSG00000143457,ENSG00000197728,ENSG00000172270…	CHMP4A|STX3|PEX16|RPS15A|TIMM9|RPS15|RPS9|AP4M1|GRIN1|GGA2|TRAM2|RPL17|JUP|BBIP1|MRAP|CHP1|RER1|RPS21|DNAJA3|AGRN|AKT1|LAMA5|GOLPH3L|RPS26|BSG|RPS2|GPER1|ITGA3|CRKL|HGS|MIEF2|SRPRA|WNT3A|AL136295.1|CDK5|RAB3A|SRP72|PPP3R1|RPL21|RPL13|RPS18|TM9SF1|TM9SF2|ARFRP1|TIMM22|TAOK2|PPFIA1|ITGAL|STX4|CNPY4|RPS7|RABEP1|KIF13A|GAS6|MAGI2|RPS5|ITGB2|FAM126A|NMT1|RPL41|RPS29|MAIP1|RPLP2|RAB26|RAB34|AC138811.2|…
GO:0033043	regulation of organelle organization	biological_process	0.0002327	0.037582	168	2199	1333	22438	ENSG00000111229,ENSG00000163794,ENSG00000092098,ENSG00000010361,ENSG00000162236,ENSG00000147316,ENSG00000171824,ENSG00000184840,ENSG00000157106,ENSG00000074054,ENSG00000243477,ENSG00000138100,ENSG00000198730,ENSG00000068354,ENSG00000108561,ENSG00000087274,ENSG00000198793,ENSG00000108518,ENSG00000156990,ENSG00000119403,ENSG00000126226,ENSG00000258472,ENSG00000134278,ENSG00000258366,ENSG00000122386…	ARPC3|UCN|RNF31|FUZ|STX5|MCPH1|EXOSC10|TMED9|SMG1|CLASP1|NAA80|TRIM54|CTR9|TBC1D25|C1QBP|ADD1|MTOR|PFN1|RPUSD3|PHF19|PCID2|AC005726.1|SPIRE1|RTEL1|ZNF205|AC092881.1|CDC27|LMOD1|PKD1|ATXN2L|CHCHD10|FKBP4|FMR1|TPX2|SMARCB1|STMN3|BCAS3|ARPC4|UBE2B|ARF1|WAS|RAPGEF3|SLC25A5|KMT2A|MLST8|MAP2K7|CEP76|CUL7|MRE11|TLK2|TBCD|KIF20B|WDR61|DDX11|TSC2|ISL1|RHOF|RHOB|CNOT1|LCMT1|ANAPC11|DYNC1H1|INF2|KIAA1211|MP…
GO:0048598	embryonic morphogenesis	biological_process	0.0002455	0.039062	86	2199	615	22438	ENSG00000105996,ENSG00000101246,ENSG00000143951,ENSG00000010361,ENSG00000105707,ENSG00000260027,ENSG00000120068,ENSG00000108641,ENSG00000253293,ENSG00000173917,ENSG00000074054,ENSG00000171863,ENSG00000091536,ENSG00000112658,ENSG00000138795,ENSG00000198730,ENSG00000160255,ENSG00000136689,ENSG00000108518,ENSG00000196092,ENSG00000158955,ENSG00000112559,ENSG00000106004,ENSG00000072062,ENSG00000125618…	HOXA2|ARFRP1|WDPCP|FUZ|HPN|HOXB7|HOXB8|B9D1|HOXA10|HOXB2|CLASP1|RPS7|MYO15A|SRF|LEF1|CTR9|ITGB2|IL1RN|PFN1|PAX5|WNT9B|MDFI|HOXA5|PRKACA|PAX8|RALA|DVL1|ABR|DLG1|HOXB6|TGFB1I1|IFT140|SCRIB|ITGB3|COL12A1|HOXA9|PCGF2|HOXA7|HOXA6|NR4A3|FOXH1|DEAF1|WNT3|FOXC2|HES5|TULP3|RET|NDRG4|HOXB5|MBNL1|MTHFD1|HYAL1|DLL4|ENG|MKS1|TBX2|IFT172|TFAP2A|TBX4|HOXB3|HOXB4|KIF20B|FOXF1|EFNA1|OTX1|TSC2|MAPK7|JAG2|PTK7|HOXA…
GO:0008104	protein localization	biological_process	0.00025109	0.039657	336	2199	2894	22438	ENSG00000176884,ENSG00000185386,ENSG00000170889,ENSG00000115268,ENSG00000101311,ENSG00000109919,ENSG00000008130,ENSG00000069974,ENSG00000160948,ENSG00000265681,ENSG00000177685,ENSG00000138674,ENSG00000167705,ENSG00000005022,ENSG00000162231,ENSG00000143761,ENSG00000126062,ENSG00000185359,ENSG00000163462,ENSG00000140988,ENSG00000140254,ENSG00000167526,ENSG00000231500,ENSG00000125968,ENSG00000005469…	GRIN1|MAPK11|RPS9|RPS15|FERMT1|MTCH2|NADK|RAB27A|VPS28|RPL17|CRACR2B|SEC31A|RILP|SLC25A5|NXF1|ARF1|TMEM115|HGS|TRIM46|RPS2|DUOXA1|RPL13|RPS18|ID1|CROT|TSC2|KIF20B|XPO4|AGRN|PIK3R2|TAX1BP3|AP2A1|DERL2|ISL1|GLIS2|GAS6|PPM1A|ERC1|FAM126A|SNAP23|SELENOS|TBC1D25|RPS5|NPIPA1|MAGI2|IL27RA|RNF31|WDPCP|GOSR2|IL17RC|CNPY4|TMED9|SLC10A7|MCPH1|TOMM20|WDR45B|ITGAL|B9D1|STX5|BLOC1S3|BBS1|ZDHHC24|ARL6IP1|SYNE3|…
GO:0016570	histone modification	biological_process	0.000254	0.039824	71	2199	486	22438	ENSG00000100462,ENSG00000168283,ENSG00000159086,ENSG00000163635,ENSG00000066135,ENSG00000280789,ENSG00000054267,ENSG00000136807,ENSG00000139718,ENSG00000181090,ENSG00000100916,ENSG00000127337,ENSG00000277258,ENSG00000158828,ENSG00000102081,ENSG00000275023,ENSG00000115966,ENSG00000119403,ENSG00000185499,ENSG00000103510,ENSG00000188976,ENSG00000269897,ENSG00000187531,ENSG00000204227,ENSG00000108840…	PRMT5|BMI1|PAXBP1|ATXN7|KDM4A|PAGR1|ARID4B|CDK9|SETD1B|EHMT1|BRMS1L|YEATS4|PCGF2|PINK1|FMR1|MLLT6|ATF2|PHF19|MUC1|KAT8|NOC2L|COMMD3-BMI1|SIRT7|RING1|HDAC5|HDAC7|CLOCK|JADE2|LEF1|TADA3|CTR9|BCOR|PAX5|NTMT1|UCN|SUPT6H|ARID4A|HASPIN|BRPF1|EPOP|DDB1|BRCA2|NIPBL|CDK5|CTCF|WDR5|IWS1|WDR61|MORF4L2|KMT5B|ISL1|TAF7|ING5|CCNB1|SIN3A|EP400|HDAC10|PRMT7|TAF6L|ATXN7L3|SMARCB1|ING4|DPF2|SETD6|SETD1A|MIER3|BAZ1…
GO:0006023	aminoglycan biosynthetic process	biological_process	0.00026284	0.040912	24	2199	119	22438	ENSG00000213420,ENSG00000131873,ENSG00000105509,ENSG00000110080,ENSG00000175040,ENSG00000176022,ENSG00000147119,ENSG00000027847,ENSG00000114378,ENSG00000213614,ENSG00000166507,ENSG00000214654,ENSG00000121578,ENSG00000111846,ENSG00000196961,ENSG00000162040,ENSG00000103489,ENSG00000123989,ENSG00000111817,ENSG00000188157,ENSG00000169826,ENSG00000136213,ENSG00000033100,ENSG00000126091	GPC2|CHSY1|HAS1|ST3GAL4|CHST2|B3GALT6|CHST7|B4GALT7|HYAL1|HEXA|NDST2|B3GNT10|B4GALT4|GCNT2|AP2A1|HS3ST6|XYLT1|CHPF|DSE|AGRN|CSGALNACT2|CHST12|CHPF2|ST3GAL3|
GO:0048568	embryonic organ development	biological_process	0.00026942	0.041634	67	2199	449	22438	ENSG00000106991,ENSG00000011143,ENSG00000121068,ENSG00000137203,ENSG00000138002,ENSG00000120093,ENSG00000182742,ENSG00000128482,ENSG00000100714,ENSG00000120075,ENSG00000189079,ENSG00000114378,ENSG00000119508,ENSG00000160973,ENSG00000118058,ENSG00000176692,ENSG00000113555,ENSG00000078246,ENSG00000103034,ENSG00000161714,ENSG00000122592,ENSG00000106006,ENSG00000005073,ENSG00000115738,ENSG00000120094…	ENG|MKS1|TBX2|TFAP2A|IFT172|HOXB3|HOXB4|RNF112|MTHFD1|HOXB5|ARID2|HYAL1|NR4A3|FOXH1|KMT2A|FOXC2|PCDH12|TULP3|NDRG4|PLCD3|HOXA7|HOXA6|HOXA11|ID2|HOXB1|TSHR|SPINT1|NIPBL|HOXA4|WNT3A|PTK7|AKT1|HOXA3|PRKRA|JUNB|FOXF1|ERCC3|OTX1|EFNA1|PAX5|ZFAT|MYO15A|PALB2|SRF|LEF1|HOXB2|HOXA2|WDPCP|ID3|VPS52|FUZ|HPN|HOXB8|HOXB7|SCRIB|IFT140|HOXB6|PKD1|PCGF2|CEBPB|PAX8|ABR|DVL1|DLG1|MDFI|HOXA5|WNT9B|
GO:0051276	chromosome organization	biological_process	0.00027569	0.042298	162	2199	1276	22438	ENSG00000135365,ENSG00000082014,ENSG00000141696,ENSG00000137804,ENSG00000128908,ENSG00000086758,ENSG00000155545,ENSG00000099381,ENSG00000198604,ENSG00000087152,ENSG00000254505,ENSG00000133884,ENSG00000144554,ENSG00000162227,ENSG00000158019,ENSG00000132600,ENSG00000066923,ENSG00000189079,ENSG00000100429,ENSG00000187189,ENSG00000134057,ENSG00000169375,ENSG00000183495,ENSG00000131165,ENSG00000181085…	PHF21A|SMARCD3|P3H4|NUSAP1|INO80|HUWE1|MIER3|SETD1A|BAZ1A|ATXN7L3|CHMP4A|DPF2|FANCD2|TAF6L|BABAM2|PRMT7|STAG3|ARID2|HDAC10|TSPYL4|CCNB1|SIN3A|EP400|CHMP1A|MAPK15|TAF7|IPO4|SMC2|KMT5B|SPTY2D1|POLE2|PURA|ERCC3|IWS1|RSBN1|MIS18A|CTCF|WDR5|GPER1|SMC1A|PSMG2|NIPBL|PPP2R1A|BRCA2|PNKP|NCAPD2|EPOP|SPAG5|CHD4|WAPL|HASPIN|RCCD1|HP1BP3|CHD2|NUP62|SUPT6H|PWWP3A|HMG20B|PAX5|BCOR|TADA3|NABP2|TOP1MT|TRAPPC12|HD…
GO:0006261	DNA-dependent DNA replication	biological_process	0.00027995	0.042648	30	2199	158	22438	ENSG00000106399,ENSG00000106628,ENSG00000099804,ENSG00000072501,ENSG00000136807,ENSG00000139618,ENSG00000112312,ENSG00000039650,ENSG00000116062,ENSG00000020922,ENSG00000111328,ENSG00000127586,ENSG00000125885,ENSG00000176208,ENSG00000148337,ENSG00000161692,ENSG00000129197,ENSG00000198604,ENSG00000100479,ENSG00000185129,ENSG00000013573,ENSG00000104889,ENSG00000105486,ENSG00000171865,ENSG00000160957…	RPA3|POLD2|CDC34|SMC1A|CDK9|BRCA2|GMNN|PNKP|MSH6|MRE11|CDK2AP1|CHTF18|MCM8|ATAD5|CIZ1|DBF4B|RPAIN|BAZ1A|POLE2|PURA|DDX11|RNASEH2A|LIG1|RNASEH1|RECQL4|DNAJA3|RTEL1|MCM7|TONSL|INO80|
GO:0043412	macromolecule modification	biological_process	0.00028734	0.043162	528	2199	4780	22438	ENSG00000152518,ENSG00000132581,ENSG00000174516,ENSG00000107937,ENSG00000139990,ENSG00000280789,ENSG00000163659,ENSG00000160075,ENSG00000054267,ENSG00000108375,ENSG00000100911,ENSG00000126226,ENSG00000119403,ENSG00000115966,ENSG00000125731,ENSG00000172046,ENSG00000102854,ENSG00000136689,ENSG00000176248,ENSG00000125388,ENSG00000157873,ENSG00000167397,ENSG00000214021,ENSG00000070423,ENSG00000119231…	ZFP36L2|SDF2|PELI3|GTPBP4|DCAF5|PAGR1|TIPARP|SSU72|ARID4B|RNF43|PSME2|PCID2|PHF19|ATF2|SH2D3A|USP19|MSLN|IL1RN|ANAPC2|GRK4|TNFRSF14|VKORC1|TTLL3|AC004156.1|SENP5|PELI1|FBXL14|ERP29|SH3BP5L|BRPF1|ATE1|RAB40C|ARID4A|NAA25|PEX10|TTN|CDK5|RAB3A|CCNL2|PGP|NEIL1|MAN2B2|CDK2AP1|ARRDC1|RNF167|SEMA4C|WNT3A|FASTK|ING5|MEF2A|LAMB2|ANAPC11|INHA|CCNT2|RNGTT|NUDT14|PHACTR1|STAP2|PTTG1IP|DBF4B|ZFP57|PTPN22|MAP2…
GO:0044772	mitotic cell cycle phase transition	biological_process	0.00030583	0.045549	90	2199	637	22438	ENSG00000188229,ENSG00000088325,ENSG00000137814,ENSG00000198835,ENSG00000100567,ENSG00000092036,ENSG00000095261,ENSG00000057935,ENSG00000177595,ENSG00000128908,ENSG00000139842,ENSG00000082014,ENSG00000112312,ENSG00000169375,ENSG00000134057,ENSG00000114378,ENSG00000134058,ENSG00000154767,ENSG00000135446,ENSG00000101624,ENSG00000176390,ENSG00000041515,ENSG00000204264,ENSG00000020922,ENSG00000088038…	TUBB4B|TPX2|HAUS2|GJC2|PSMA3|HAUS4|PSMD5|MTA3|PIDD1|INO80|CUL4A|SMARCD3|GMNN|SIN3A|CCNB1|HYAL1|CDK7|XPC|CDK4|CEP76|CRLF3|MYO16|PSMB8|MRE11|CNOT3|ERCC3|TMEM14B|CTDSP2|POLE2|FZR1|PSMD9|DBF4B|MCM7|CNOT1|PSMB10|PSMB9|DYNC1H1|ANAPC11|ID4|AKT1|LCMT1|PSMD6|PPP2R1A|DDB1|PSMG2|FOXM1|PSMB11|ANAPC7|PSMB3|RNASEH2B|ID2|TAOK1|PPP1R12A|PKMYT1|PSME1|CAMK2G|TFAP4|CSNK1D|TAOK2|ATAD5|MARK4|CLASP1|RB1|AJUBA|RPA3|MCM…
GO:0030261	chromosome condensation	biological_process	0.00033204	0.048553	13	2199	46	22438	ENSG00000164850,ENSG00000025770,ENSG00000136824,ENSG00000134057,ENSG00000131165,ENSG00000010292,ENSG00000164190,ENSG00000175334,ENSG00000137804,ENSG00000062650,ENSG00000100813,ENSG00000155657,ENSG00000147316	GPER1|NCAPH2|SMC2|CCNB1|CHMP1A|NCAPD2|NIPBL|BANF1|NUSAP1|WAPL|ACIN1|TTN|MCPH1|
GO:0006024	glycosaminoglycan biosynthetic process	biological_process	0.00033228	0.048553	23	2199	114	22438	ENSG00000126091,ENSG00000169826,ENSG00000033100,ENSG00000136213,ENSG00000162040,ENSG00000196961,ENSG00000111846,ENSG00000121578,ENSG00000111817,ENSG00000188157,ENSG00000123989,ENSG00000103489,ENSG00000176022,ENSG00000166507,ENSG00000213614,ENSG00000114378,ENSG00000027847,ENSG00000147119,ENSG00000105509,ENSG00000131873,ENSG00000213420,ENSG00000110080,ENSG00000175040	ST3GAL3|CSGALNACT2|CHPF2|CHST12|HS3ST6|AP2A1|GCNT2|B4GALT4|DSE|AGRN|CHPF|XYLT1|B3GALT6|NDST2|HEXA|HYAL1|B4GALT7|CHST7|HAS1|CHSY1|GPC2|ST3GAL4|CHST2|
GO:1903829	positive regulation of cellular protein localization	biological_process	0.00034645	0.049689	50	2199	315	22438	ENSG00000160255,ENSG00000173801,ENSG00000134242,ENSG00000137770,ENSG00000136448,ENSG00000152700,ENSG00000134057,ENSG00000183087,ENSG00000168539,ENSG00000100614,ENSG00000086758,ENSG00000079337,ENSG00000160087,ENSG00000103496,ENSG00000120948,ENSG00000166997,ENSG00000141376,ENSG00000166900,ENSG00000177479,ENSG00000092098,ENSG00000108465,ENSG00000164885,ENSG00000100099,ENSG00000221823,ENSG00000101412…	ITGB2|JUP|PTPN22|CTDSPL2|NMT1|SAR1B|CCNB1|GAS6|CHRM1|PPM1A|HUWE1|RAPGEF3|UBE2J2|STX4|TARDBP|CNPY4|BCAS3|STX3|ARIH2|RNF31|CDK5RAP3|CDK5|HPS4|PPP3R1|E2F1|HYAL2|PINK1|PDPK1|BAD|PTPN9|CAMK1|PRKACA|MIEF2|NUTF2|TP73|DLG1|WNT3A|GPER1|UBE2D3|ITGA3|TMEM30A|PIK3R2|RBPMS|RER1|GLIS2|XPO4|AKT1|RIPOR1|KIF20B|CHP1|
GO:0046822	regulation of nucleocytoplasmic transport	biological_process	0.00034777	0.049689	29	2199	153	22438	ENSG00000187446,ENSG00000114503,ENSG00000111605,ENSG00000163166,ENSG00000109111,ENSG00000213024,ENSG00000132953,ENSG00000120948,ENSG00000079337,ENSG00000157110,ENSG00000105647,ENSG00000160949,ENSG00000112559,ENSG00000100614,ENSG00000102898,ENSG00000183087,ENSG00000139746,ENSG00000134072,ENSG00000101311,ENSG00000072062,ENSG00000137770,ENSG00000068001,ENSG00000058272,ENSG00000173801,ENSG00000164885…	CHP1|NCBP2|CPSF6|IWS1|SUPT6H|NUP62|XPO4|TARDBP|RAPGEF3|RBPMS|PIK3R2|TONSL|MDFI|PPM1A|NUTF2|GAS6|RBM26|CAMK1|FERMT1|PRKACA|CTDSPL2|HYAL2|PPP1R12A|JUP|CDK5|NUP153|PTPN22|APOD|PKD1|
GO:0010564	regulation of cell cycle process	biological_process	0.00035021	0.049689	119	2199	891	22438	ENSG00000100804,ENSG00000277258,ENSG00000198668,ENSG00000181090,ENSG00000104973,ENSG00000008710,ENSG00000108465,ENSG00000176101,ENSG00000152518,ENSG00000171552,ENSG00000101412,ENSG00000078900,ENSG00000136807,ENSG00000168283,ENSG00000183484,ENSG00000100462,ENSG00000072062,ENSG00000280789,ENSG00000116062,ENSG00000204632,ENSG00000100911,ENSG00000204227,ENSG00000004897,ENSG00000111596,ENSG00000258472…	PSMB5|PCGF2|CALM1|EHMT1|MED25|PKD1|CDK5RAP3|SSNA1|ZFP36L2|BCL2L1|E2F1|TP73|CDK9|BMI1|GPR132|PRMT5|PRKACA|PAGR1|MSH6|HLA-G|PSME2|RING1|CDC27|AC092881.1|AC005726.1|MUC1|USP19|ZFYVE19|FSD1|NINL|PCID2|PSMD7|CDK10|ANAPC2|KIF13A|SH2B1|RB1|SPAG5|GIT1|CLASP1|MCPH1|MARK4|WAPL|ATAD5|TAOK2|AURKAIP1|TFAP4|CSNK1D|PSME1|NUP62|PKMYT1|TAOK1|CTCF|ID2|RNASEH2B|E4F1|CDK5|GATA6|PSMB3|GPER1|ANAPC7|SMC1A|PSMB11|RHNO1|…
GO:0006892	post-Golgi vesicle-mediated transport	biological_process	0.00035181	0.049689	24	2199	118	22438	ENSG00000144674,ENSG00000076321,ENSG00000103496,ENSG00000143761,ENSG00000196961,ENSG00000223501,ENSG00000167964,ENSG00000109113,ENSG00000061987,ENSG00000108433,ENSG00000101246,ENSG00000131899,ENSG00000262246,ENSG00000092531,ENSG00000168374,ENSG00000138660,ENSG00000166747,ENSG00000116521,ENSG00000137177,ENSG00000103365,ENSG00000174483,ENSG00000029725,ENSG00000143457,ENSG00000221838	GOLGA4|KLHL20|STX4|ARF1|AP2A1|VPS52|RAB26|RAB34|MON2|GOSR2|ARFRP1|LLGL1|CORO7|SNAP23|ARF4|AP1AR|AP1G1|SCAMP3|KIF13A|GGA2|BBS1|RABEP1|GOLPH3L|AP4M1|

## Sheet: GO_Term_anno_cluster 4
GO_accession	Description	Term_type	Over_represented_pValue	Corrected_pValue	DEG_item	DEG_list	Bg_item	Bg_list	Gene_names	Gene_description
GO:0070727	cellular macromolecule localization	biological_process	3.47e-07	0.00032422	118	915	1858	22438	ENSG00000141510,ENSG00000147457,ENSG00000105401,ENSG00000154710,ENSG00000167535,ENSG00000163681,ENSG00000204628,ENSG00000146670,ENSG00000129226,ENSG00000197579,ENSG00000174137,ENSG00000005243,ENSG00000134569,ENSG00000140740,ENSG00000070831,ENSG00000119673,ENSG00000149806,ENSG00000275066,ENSG00000147403,ENSG00000169221,ENSG00000168374,ENSG00000099942,ENSG00000158445,ENSG00000083845,ENSG00000175203…	TP53|CHMP7|CDC37|RABGEF1|CACNB3|SLMAP|RACK1|CDCA5|CD68|TOPORS|FAM53A|COPZ2|LRP4|UQCRC2|CDC42|ACOT2|FAU|SYNRG|RPL10|TBC1D10B|ARF4|CRKL|KCNB1|RPS5|DCTN2|VPS35|ECI2|EXOSC10|NABP2|RAB20|TRIM28|AC073610.2|TTC21A|C2CD5|FLNA|TBC1D9B|RRAGC|HSP90B1|TIA1|MYL12A|COPA|WDR35|RPS26|MIA3|WWTR1|TTC7A|SNAPIN|YWHAB|RAB3B|TOMM34|ARCN1|NF1|TBC1D21|RPS7|FLOT1|GDI1|UBL4A|STK11|MADCAM1|AC034102.1|COL1A1|KPTN|EMD|H2AFY|…
GO:0034613	cellular protein localization	biological_process	6.64e-07	0.00059425	117	915	1845	22438	ENSG00000118162,ENSG00000102119,ENSG00000113648,ENSG00000171863,ENSG00000137312,ENSG00000167139,ENSG00000102178,ENSG00000203879,ENSG00000118046,ENSG00000099866,ENSG00000108821,ENSG00000111540,ENSG00000170315,ENSG00000068354,ENSG00000165527,ENSG00000144674,ENSG00000139687,ENSG00000132376,ENSG00000099365,ENSG00000137770,ENSG00000111237,ENSG00000166922,ENSG00000161036,ENSG00000133961,ENSG00000100934…	KPTN|EMD|H2AFY|RPS7|FLOT1|TBC1D21|UBL4A|GDI1|STK11|MADCAM1|COL1A1|AC034102.1|UBB|TBC1D25|ARF6|GOLGA4|RB1|INPP5K|STX1B|CTDSPL2|VPS29|SCG5|LRWD1|NUMB|SEC23A|TOMM20L|ASPSCR1|TBC1D10C|NAPA|PTCH1|CLIP3|SP100|EFR3B|PML|CDK5RAP3|CORO1B|CDK5R1|MYO1C|MIPEP|ITGA3|SZT2|DNAJC27|DDIT3|FAM83D|TOB1|EPM2A|TARDBP|PEX19|RAB3D|ILRUN|RPL41|EXOC3|TP73|MRNIP|BSG|SQSTM1|VPS26C|SYVN1|PEX13|SEH1L|CEP192|KDELR1|ARF3|ACOT4…
GO:0044237	cellular metabolic process	biological_process	9.72e-07	0.00083555	552	915	11857	22438	ENSG00000108439,ENSG00000173714,ENSG00000100302,ENSG00000136709,ENSG00000177465,ENSG00000172270,ENSG00000196946,ENSG00000185721,ENSG00000087299,ENSG00000120656,ENSG00000060237,ENSG00000167635,ENSG00000125084,ENSG00000196821,ENSG00000091138,ENSG00000068438,ENSG00000176749,ENSG00000065357,ENSG00000136754,ENSG00000148459,ENSG00000100490,ENSG00000178860,ENSG00000144785,ENSG00000129315,ENSG00000067066…	PNPO|WFIKKN2|RASD2|WDR33|ACOT4|BSG|ZNF705A|DRG1|L2HGDH|TAF12|WNK1|ZNF146|WNT1|ILRUN|SLC26A3|FTSJ1|CDK5R1|DGKA|ABI1|PDSS1|CDKL1|MSC|AC073896.1|CCNT1|SP100|CLIP3|SPAG9|PRKRIP1|CTR9|UBXN6|EIF4G2|ZFP82|SCG5|CARD14|ZNF689|FBXL19|MRPL49|BRD3|MRPS35|MIA3|WDR35|TRIM52|NOD1|AFG3L2|ZNF207|SNAP29|ITM2B|ERBB3|ZBTB4|PIGL|PIK3IP1|ZNF324B|ADI1|RIOX1|NOL10|AHRR|POLA2|HOXA7|WDR48|GARS|ZNF837|TREX1|UVSSA|KLHL12|HS…
GO:0044260	cellular macromolecule metabolic process	biological_process	1.67e-06	0.001281	463	915	9695	22438	ENSG00000078900,ENSG00000135316,ENSG00000204909,ENSG00000065526,ENSG00000164053,ENSG00000061455,ENSG00000117139,ENSG00000039319,ENSG00000173926,ENSG00000180035,ENSG00000176194,ENSG00000105996,ENSG00000177463,ENSG00000175354,ENSG00000197576,ENSG00000115137,ENSG00000141232,ENSG00000112425,ENSG00000101447,ENSG00000170473,ENSG00000120948,ENSG00000105514,ENSG00000071553,ENSG00000229117,ENSG00000105261…	TP73|SYNCRIP|SPINK9|SPEN|ATRIP|PRDM6|KDM5B|ZFYVE16|MARCH3|ZNF48|CIDEA|HOXA2|NR2C2|PTPN2|HOXA4|DNAJC27|TOB1|EPM2A|FAM83D|PYM1|TARDBP|RAB3D|ATP6AP1|RPL41|OVOL3|BLID|RNF41|SNRPG|POLR2J3|SAP130|DHX16|NOP2|SLC39A5|LRWD1|ASPSCR1|CRK|PATZ1|POLR2J|MRPL51|SPSB1|CD2BP2|BCL7A|RPP21|MEIS3|PPP1R27|HOXA3|GEMIN2|PNN|ZNFX1|ROPN1L|RBM3|TRIM41|RAD9B|HOXA10|MYO1D|UNC45A|CWC25|PPP2R3B|SP6|PCYOX1|ZBED5|SMG1|HOXA9|SEN…
GO:0033036	macromolecule localization	biological_process	3.18e-06	0.0023577	186	915	3345	22438	ENSG00000176658,ENSG00000091137,ENSG00000099866,ENSG00000108821,ENSG00000111540,ENSG00000116786,ENSG00000102178,ENSG00000135317,ENSG00000118162,ENSG00000083807,ENSG00000196860,ENSG00000175463,ENSG00000169696,ENSG00000105270,ENSG00000067066,ENSG00000111237,ENSG00000166922,ENSG00000161036,ENSG00000166147,ENSG00000068354,ENSG00000165527,ENSG00000144674,ENSG00000132376,ENSG00000150527,ENSG00000162735…	MYO1D|SLC26A4|MADCAM1|COL1A1|AC034102.1|PLEKHM2|UBL4A|SNX14|KPTN|SLC27A5|TOMM20L|TBC1D10C|ASPSCR1|CLIP3|SP100|VPS29|SCG5|LRWD1|FBN1|TBC1D25|ARF6|GOLGA4|INPP5K|MIA2|PEX19|ATP6AP1|RAB3D|ILRUN|SNX24|RPL41|FAM83D|TOB1|EPM2A|TARDBP|REP15|PTPN2|DNAJC27|DDIT3|MYO1C|CIDEA|CDK5R1|RABIF|CLECL1|ZFYVE16|ACOT4|KDM5B|WDR33|ATP6V1C2|SEH1L|ATP11A|EXOC3|TP73|BSG|CDC37|EIF4ENIF1|CHMP7|CD68|COPZ2|VPS33B|LRP4|UQCRC2…
GO:0046483	heterocycle metabolic process	biological_process	4.44e-06	0.0031257	329	915	6574	22438	ENSG00000099804,ENSG00000018408,ENSG00000124228,ENSG00000183828,ENSG00000150753,ENSG00000147485,ENSG00000161277,ENSG00000073584,ENSG00000144655,ENSG00000181929,ENSG00000089022,ENSG00000177143,ENSG00000170515,ENSG00000118058,ENSG00000106031,ENSG00000174243,ENSG00000174233,ENSG00000116809,ENSG00000100567,ENSG00000106004,ENSG00000145907,ENSG00000111087,ENSG00000143621,ENSG00000149806,ENSG00000101773…	CDC34|WWTR1|DDX27|NUDT14|CCT5|PXDNL|THAP8|SMARCE1|CSRNP1|PRKAG1|MAPKAPK5|CETN1|PA2G4|KMT2A|HOXA13|DDX23|ADCY6|ZBTB17|PSMA3|HOXA5|G3BP1|GLI1|ILF2|FAU|RBBP8|CTBP1|PRPF4B|PYCR1|ORC6|UTP15|GDA|CARS2|RAD52|SP140|ZNF276|TOPORS|NPR1|ZNF446|RAD9A|SNRPC|AL139260.3|DDX52|TATDN3|ZNF541|P4HB|GAPDH|PDE4A|PURA|NDUFB6|PSMD11|KMT2D|MAFG|ZNF497|KTI12|ITGA3|ZNF565|PCBP3|SOX15|PTCH1|FOXJ2|MARS|ZMYM2|AC093668.1|UBB|…
GO:1901576	organic substance biosynthetic process	biological_process	4.51e-06	0.0031257	341	915	6854	22438	ENSG00000139549,ENSG00000065526,ENSG00000061455,ENSG00000164053,ENSG00000213316,ENSG00000117139,ENSG00000039319,ENSG00000006625,ENSG00000135316,ENSG00000078900,ENSG00000229117,ENSG00000205808,ENSG00000112425,ENSG00000141232,ENSG00000170473,ENSG00000120948,ENSG00000175354,ENSG00000197576,ENSG00000180035,ENSG00000105996,ENSG00000177463,ENSG00000110987,ENSG00000105419,ENSG00000100105,ENSG00000167193…	DHH|SPEN|PRDM6|ATRIP|LTC4S|KDM5B|ZFYVE16|GGCT|SYNCRIP|TP73|RPL41|PLPP6|EPM2A|TOB1|PYM1|TARDBP|PTPN2|HOXA4|ZNF48|HOXA2|NR2C2|BCL7A|MEIS3|PATZ1|CRK|POLR2J|MRPL51|SNRPG|POLR2J3|SAP130|SLC39A5|NOP2|LRWD1|OVOL3|RNF41|HOXA10|DMAC2L|RBM3|RAD9B|ZNFX1|SLC27A5|HOXA3|ZBED5|AK3|HOXA9|CDK2|SP6|ATP5F1D|PCYT2|FLNA|MTHFS|POLI|DBF4B|AC092881.1|RPL10|MYCBP|ARID4A|CARNS1|RPTOR|ZMYM5|POLR2I|AP003419.1|PURB|PSPC1|CCN…
GO:0090304	nucleic acid metabolic process	biological_process	4.98e-06	0.00319	293	915	5753	22438	ENSG00000176890,ENSG00000278129,ENSG00000162419,ENSG00000143190,ENSG00000131849,ENSG00000162552,ENSG00000198131,ENSG00000101104,ENSG00000161011,ENSG00000157540,ENSG00000107201,ENSG00000161010,ENSG00000164880,ENSG00000181418,ENSG00000099326,ENSG00000176102,ENSG00000203546,ENSG00000141543,ENSG00000179918,ENSG00000115866,ENSG00000064932,ENSG00000142065,ENSG00000198517,ENSG00000188976,ENSG00000143498…	TYMS|ZNF8|GMEB1|POU2F1|ZNF132|WNT4|ZNF544|PABPC1L|SQSTM1|DYRK1A|DDX58|MRNIP|INTS1|DDN|MZF1|CSTF3|AL139353.1|EIF4A3|SEPHS2|DARS|SBNO2|ZFP14|MAFK|NOC2L|TAF1A|RPS7|CHAF1A|CTDSPL2|MDC1|SIAH2|CIRBP|ZGLP1|ZBTB45|PML|CDK5RAP3|POLR2D|HOXA6|ZFPL1|CREBBP|PWWP3A|SHPRH|RNASEH1|MXD1|MEIOC|CLOCK|SRCAP|ING1|DTD2|RNF111|HOXA11|MLX|FOXD1|NT5E|S100A1|YES1|YWHAB|RPS26|LAGE3|PCBP1|ZBTB14|RRAGC|CHMP1A|HIPK3|MBD2|CDCA…
GO:0034645	cellular macromolecule biosynthetic process	biological_process	5.03e-06	0.00319	280	915	5453	22438	ENSG00000005884,ENSG00000197063,ENSG00000174586,ENSG00000198841,ENSG00000108671,ENSG00000167548,ENSG00000185129,ENSG00000111640,ENSG00000118156,ENSG00000162298,ENSG00000091106,ENSG00000171606,ENSG00000113648,ENSG00000169689,ENSG00000122728,ENSG00000187531,ENSG00000275023,ENSG00000137312,ENSG00000156873,ENSG00000109320,ENSG00000082805,ENSG00000102870,ENSG00000170315,ENSG00000270249,ENSG00000139687…	ITGA3|MAFG|ZNF497|KTI12|PSMD11|KMT2D|PURA|GAPDH|ZNF541|SYVN1|NLRC4|ZNF274|H2AFY|CENPX|TAF1L|SIRT7|MLLT6|FLOT1|PHKG2|NFKB1|ERC1|ZNF629|UBB|AC093668.1|RB1|ZMYM2|SELENOT|ZNF565|PCBP3|SOX15|FOXJ2|MARS|PTCH1|GORASP1|ZBTB17|HOXA5|PSMA3|KMT2A|HOXA13|PA2G4|MAPKAPK5|THAP8|SMARCE1|CSRNP1|TRNAU1AP|NUDT14|CCT5|EIF4A1|CDC34|WWTR1|RACK1|AL139260.3|TOPORS|ZNF446|RAD9A|ZNF276|SP140|MRPS6|ORC6|UTP15|CARS2|CTBP1|R…
GO:1901362	organic cyclic compound biosynthetic process	biological_process	5.05e-06	0.00319	254	915	4869	22438	ENSG00000111087,ENSG00000168374,ENSG00000143621,ENSG00000149806,ENSG00000159692,ENSG00000101773,ENSG00000083845,ENSG00000099377,ENSG00000069329,ENSG00000183010,ENSG00000186951,ENSG00000145741,ENSG00000185404,ENSG00000275410,ENSG00000093167,ENSG00000164338,ENSG00000169884,ENSG00000141510,ENSG00000123411,ENSG00000158805,ENSG00000079263,ENSG00000197579,ENSG00000169418,ENSG00000083838,ENSG00000134046…	GLI1|ARF4|ILF2|FAU|CTBP1|RBBP8|RPS5|HSD3B7|VPS35|PYCR1|PPARA|BTF3|SP140L|HNF1B|LRRFIP2|UTP15|WNT10B|TP53|IKZF4|ZNF276|SP140|TOPORS|NPR1|ZNF446|MBD2|CHMP1A|HIPK3|POLR2A|AL139260.3|AC003665.1|COASY|PCBP1|WWTR1|RPS26|RRAGC|HSD17B1|ZBTB14|NT5E|FOXD1|S100A1|MAT1A|MLX|HOXA11|RNF111|NF1|SMARCE1|YWHAB|THAP8|CSRNP1|YES1|ING1|MAPKAPK5|CLOCK|SRCAP|PA2G4|CREBBP|ZFPL1|HOXA6|KMT2A|HOXA13|ADCY6|TM7SF2|HOXA5|PSM…
GO:0044271	cellular nitrogen compound biosynthetic process	biological_process	5.83e-06	0.0035807	276	915	5372	22438	ENSG00000134013,ENSG00000175197,ENSG00000175727,ENSG00000178860,ENSG00000068438,ENSG00000091138,ENSG00000277791,ENSG00000176749,ENSG00000125084,ENSG00000139613,ENSG00000116649,ENSG00000120656,ENSG00000167635,ENSG00000085415,ENSG00000196946,ENSG00000185721,ENSG00000161021,ENSG00000108439,ENSG00000234127,ENSG00000136709,ENSG00000149792,ENSG00000167550,ENSG00000169925,ENSG00000090339,ENSG00000108821…	LOXL2|DDIT3|MLXIP|MSC|FTSJ1|SLC26A3|PSMB3|CDK5R1|WNT1|SMARCC2|SRM|TAF12|ZNF146|SEH1L|ZNF705A|DRG1|MAML1|PNPO|TRIM26|WDR33|MRPL49|RHEBL1|BRD3|ICAM1|COL1A1|ZNF689|PPP1CA|CARD14|EIF4G2|ZFP82|GREM1|INPP5K|CTR9|FBN1|ZNF771|CCNT1|SP100|ZNF324|HOXA1|POLA2|SP2|MTOR|AHRR|RIOX1|TRIM28|NABP2|ZNF324B|ZBTB4|VPS9D1|ZNF717|TRIM52|EPOP|AC004080.3|NOD1|ZNF207|WDR35|ZNF507|TIA1|MED8|CHD4|MRPS35|ADCY3|POLD4|ITGA2|P…
GO:0044249	cellular biosynthetic process	biological_process	6.85e-06	0.0040857	335	915	6740	22438	ENSG00000143190,ENSG00000134851,ENSG00000131849,ENSG00000162552,ENSG00000198131,ENSG00000106692,ENSG00000162104,ENSG00000278129,ENSG00000176890,ENSG00000267673,ENSG00000162419,ENSG00000181418,ENSG00000164880,ENSG00000099326,ENSG00000276293,ENSG00000176102,ENSG00000179918,ENSG00000141543,ENSG00000101104,ENSG00000161011,ENSG00000159111,ENSG00000107201,ENSG00000214456,ENSG00000259332,ENSG00000142065…	POU2F1|TMEM165|ZNF132|WNT4|ZNF544|FKTN|ADCY9|ZNF8|TYMS|FDX2|GMEB1|DDN|INTS1|MZF1|PIP4K2B|CSTF3|SEPHS2|EIF4A3|PABPC1L|SQSTM1|MRPL10|DDX58|PLIN5|ST20-MTHFS|ZFP14|MAFK|NOC2L|MAN2A2|TAF1A|RPS7|CHAF1A|DARS|ACO1|SBNO2|PML|CDK5RAP3|POLR2D|CTDSPL2|SIAH2|CIRBP|PDK2|ZGLP1|ZBTB45|EIF3J|SRCAP|CLOCK|ING1|HOXA6|ZFPL1|CREBBP|MXD1|RNASEH1|MRPL4|RPS26|PCBP1|COASY|ZBTB14|HSD17B1|RRAGC|MGAT4B|NF1|RNF111|HOXA11|MLX|…
GO:0006139	nucleobase-containing compound metabolic process	biological_process	8e-06	0.0046465	319	915	6377	22438	ENSG00000141564,ENSG00000147403,ENSG00000111596,ENSG00000032219,ENSG00000214114,ENSG00000121390,ENSG00000160679,ENSG00000256514,ENSG00000146676,ENSG00000132950,ENSG00000105258,ENSG00000143624,ENSG00000163660,ENSG00000130856,ENSG00000090447,ENSG00000140740,ENSG00000138433,ENSG00000147853,ENSG00000236287,ENSG00000161956,ENSG00000123374,ENSG00000018625,ENSG00000078399,ENSG00000157106,ENSG00000189120…	RPTOR|RPL10|AC092881.1|ARID4A|MYCBP|PSPC1|CHTOP|AP003419.1|PURB|ZMYM5|POLR2I|INTS3|CCNL1|ZNF236|TFAP4|UQCRC2|CIR1|AK3|ZBED5|SENP3|CDK2|ATP1A2|HOXA9|SMG1|SP6|ATP5F1D|POLI|DBF4B|FLNA|DNASE1L1|PATZ1|CRK|POLR2J|CD2BP2|BCL7A|RPP21|MEIS3|RNF41|OVOL3|SAP130|POLR2J3|SNRPG|LRWD1|NOP2|DHX16|SLC39A5|RAD9B|RBM3|HOXA10|DMAC2L|CWC25|HOXA3|GEMIN2|ZNFX1|PNN|PRDM6|ATRIP|SPEN|ZFYVE16|KDM5B|TP73|SYNCRIP|PYM1|TOB1|T…
GO:0008104	protein localization	biological_process	8.22e-06	0.0046489	163	915	2894	22438	ENSG00000068724,ENSG00000143553,ENSG00000099940,ENSG00000109255,ENSG00000116001,ENSG00000129493,ENSG00000101608,ENSG00000154305,ENSG00000118965,ENSG00000136274,ENSG00000122218,ENSG00000141522,ENSG00000168026,ENSG00000111731,ENSG00000197226,ENSG00000196924,ENSG00000130726,ENSG00000139579,ENSG00000126353,ENSG00000099942,ENSG00000158445,ENSG00000119844,ENSG00000119673,ENSG00000213689,ENSG00000147403…	TTC7A|SNAPIN|SNAP29|NMU|TIA1|HEATR5A|MYL12A|MIA3|WDR35|NACAD|COPA|ARHGDIA|TTC21A|C2CD5|TBC1D9B|FLNA|TRIM28|NABP2|CCR7|CRKL|KCNB1|AFTPH|ACOT2|TREX1|RPL10|CHMP2A|ITGA2|COPZ2|VPS33B|LRP4|UQCRC2|CD68|EIF4ENIF1|CDC37|CHMP7|BSG|EXOC3|TP73|SEH1L|ATP6V1C2|ACOT4|ZFYVE16|CLECL1|MYO1C|CDK5R1|CIDEA|RABIF|DNAJC27|DDIT3|REP15|TARDBP|FAM83D|TOB1|EPM2A|ILRUN|SNX24|RPL41|ATP6AP1|PEX19|RAB3D|GOLGA4|INPP5K|MIA2|FBN…
GO:1901360	organic cyclic compound metabolic process	biological_process	8.5e-06	0.0046809	340	915	6869	22438	ENSG00000110422,ENSG00000131165,ENSG00000134046,ENSG00000181222,ENSG00000146670,ENSG00000173928,ENSG00000169884,ENSG00000093167,ENSG00000141510,ENSG00000123411,ENSG00000069329,ENSG00000083845,ENSG00000173818,ENSG00000186951,ENSG00000185404,ENSG00000145741,ENSG00000179958,ENSG00000275410,ENSG00000168374,ENSG00000180953,ENSG00000070831,ENSG00000106006,ENSG00000162300,ENSG00000146414,ENSG00000160953…	HIPK3|CHMP1A|MBD2|POLR2A|CDCA5|SWSAP1|WNT10B|LRRFIP2|TP53|IKZF4|VPS35|RPS5|ENDOV|PPARA|SP140L|BTF3|DCTPP1|HNF1B|ARF4|ST20|CDC42|HOXA6|ZFPL1|SHPRH|PWWP3A|CREBBP|SULT2B1|MXD1|RNASEH1|ING1|CLOCK|MEIOC|SRCAP|DTD2|NF1|RNF111|S100A1|FOXD1|MAT1A|NT5E|HOXA11|MLX|YES1|YWHAB|RPS26|LAGE3|COASY|PCBP1|ZBTB14|HSD17B1|RRAGC|DARS|SBNO2|ZFP14|ST20-MTHFS|NOC2L|MAFK|TAF1A|CHAF1A|RPS7|SIAH2|CIRBP|MDC1|CTDSPL2|ZGLP1|…
GO:0046907	intracellular transport	biological_process	9.42e-06	0.0050565	132	915	2246	22438	ENSG00000119673,ENSG00000147403,ENSG00000158445,ENSG00000160679,ENSG00000126353,ENSG00000117153,ENSG00000143318,ENSG00000213585,ENSG00000119844,ENSG00000184708,ENSG00000105401,ENSG00000147457,ENSG00000105464,ENSG00000182511,ENSG00000130724,ENSG00000140740,ENSG00000005243,ENSG00000157106,ENSG00000018625,ENSG00000129493,ENSG00000122218,ENSG00000154305,ENSG00000118965,ENSG00000143553,ENSG00000141385…	ACOT2|RPL10|KCNB1|CHTOP|CCR7|KLHL12|CASQ1|VDAC1|AFTPH|EIF4ENIF1|CDC37|CHMP7|GRIN2D|FES|CHMP2A|UQCRC2|COPZ2|SMG1|ATP1A2|HEATR5A|COPA|MIA3|WDR35|SNAPIN|AFG3L2|ATP5F1D|TRIM28|C2CD5|TTC21A|TRAPPC12|FLNA|TBC1D9B|ASPSCR1|TBC1D10C|TOMM20L|SP100|SPAG9|ARF6|TBC1D25|MIA2|GOLGA4|INPP5K|SCG5|VPS29|SNRPG|UBXN6|FLVCR1|MYO1D|AC034102.1|DMAC2L|GEMIN2|IFT46|WDR33|ACOT4|ZFYVE16|TP73|SEH1L|EPM2A|TOB1|TARDBP|RAB3D|P…
GO:0009058	biosynthetic process	biological_process	1.19e-05	0.006255	343	915	6962	22438	ENSG00000102317,ENSG00000151164,ENSG00000253293,ENSG00000125375,ENSG00000105997,ENSG00000083807,ENSG00000124201,ENSG00000167193,ENSG00000100105,ENSG00000005075,ENSG00000111639,ENSG00000105419,ENSG00000110987,ENSG00000105261,ENSG00000181852,ENSG00000143977,ENSG00000168255,ENSG00000136715,ENSG00000139540,ENSG00000111641,ENSG00000161036,ENSG00000112425,ENSG00000205808,ENSG00000141232,ENSG00000170473…	RBM3|RAD9B|HOXA10|DMAC2L|HOXA3|SLC27A5|ZNFX1|CRK|PATZ1|POLR2J|MRPL51|MEIS3|BCL7A|OVOL3|RNF41|SNRPG|POLR2J3|SAP130|SLC39A5|NOP2|LRWD1|EPM2A|PLPP6|TOB1|PYM1|TARDBP|RPL41|ZNF48|HOXA2|NR2C2|PTPN2|HOXA4|DHH|ATRIP|SPEN|PRDM6|LTC4S|KDM5B|ZFYVE16|SYNCRIP|TP73|GGCT|PORCN|INTS3|CCNL1|MOCS2|ZNF236|AGPAT2|DPY19L3|CIR1|TFAP4|CARNS1|RPTOR|AC092881.1|RPL10|MYCBP|ARID4A|PSPC1|ZMYM5|POLR2I|PURB|AP003419.1|PCYT2|A…
GO:0009059	macromolecule biosynthetic process	biological_process	1.55e-05	0.0079151	286	915	5661	22438	ENSG00000152475,ENSG00000213689,ENSG00000122592,ENSG00000106105,ENSG00000187741,ENSG00000184436,ENSG00000277258,ENSG00000129245,ENSG00000142798,ENSG00000105447,ENSG00000099949,ENSG00000126353,ENSG00000182318,ENSG00000184708,ENSG00000135164,ENSG00000171574,ENSG00000175482,ENSG00000131470,ENSG00000164171,ENSG00000168813,ENSG00000159479,ENSG00000116001,ENSG00000061794,ENSG00000111642,ENSG00000136156…	ZNF837|TREX1|HOXA7|GARS|FANCA|THAP7|PCGF2|FXR2|HSPG2|GRWD1|LZTR1|CCR7|ZSCAN22|EIF4ENIF1|DMTF1|ZNF584|POLD4|PSMC3IP|ITGA2|ZNF507|MED8|TIA1|MRPS35|CHD4|ITM2B|ZNF717|TRIM52|AC004080.3|NOD1|ZNF207|EPOP|TRIM28|NABP2|ZNF324B|PIGL|ZBTB4|EXOSC10|HOXA1|SP2|POLA2|MTOR|RIOX1|AHRR|ZNF771|CCNT1|SP100|CLIP3|ZNF324|EIF4G2|ZFP82|INPP5K|GREM1|CTR9|FBN1|ZNF689|COL1A1|PPP1CA|CARD14|MRPL49|BRD3|RHEBL1|ICAM1|PRKCSH|M…
GO:0008152	metabolic process	biological_process	1.58e-05	0.0079169	602	915	13282	22438	ENSG00000123329,ENSG00000198721,ENSG00000170515,ENSG00000177143,ENSG00000139531,ENSG00000174233,ENSG00000174243,ENSG00000128313,ENSG00000132199,ENSG00000141504,ENSG00000166598,ENSG00000161960,ENSG00000198842,ENSG00000099804,ENSG00000129038,ENSG00000137845,ENSG00000129946,ENSG00000151413,ENSG00000169213,ENSG00000130725,ENSG00000002016,ENSG00000158805,ENSG00000091651,ENSG00000243927,ENSG00000128923…	ARHGAP9|ECI2|PA2G4|CETN1|SUOX|ADCY6|DDX23|APOL5|ENOSF1|SAT2|HSP90B1|EIF4A1|DUSP27|CDC34|LOXL1|ADAM10|SHC2|NUBPL|RAB3B|UBE2M|RAD52|ZNF276|ORC6|MRPS6|MINDY2|RABGEF1|GDA|SNRPC|AC003665.1|NPR1|RAD9A|PITPNA|USP34|GLI1|ILF2|HSD3B7|CTBP1|CDK10|KMT2D|NDUFB6|PURA|ITGA3|STK4|KTI12|MASP2|P4HB|ZNF541|SYVN1|PEX13|FLOT1|TBC1D21|SRCIN1|TPGS1|NFKB1|PHKG2|GDI1|CLCF1|ERC1|CDC20|ATP5MG|ZNF629|NLRC4|H2AFY|CELA3A|SET…
GO:0006725	cellular aromatic compound metabolic process	biological_process	1.77e-05	0.008611	326	915	6594	22438	ENSG00000099624,ENSG00000196924,ENSG00000013563,ENSG00000136371,ENSG00000161692,ENSG00000101751,ENSG00000236287,ENSG00000147853,ENSG00000161956,ENSG00000123374,ENSG00000078399,ENSG00000018625,ENSG00000157106,ENSG00000189120,ENSG00000163660,ENSG00000143624,ENSG00000138433,ENSG00000140740,ENSG00000090447,ENSG00000130856,ENSG00000147403,ENSG00000111596,ENSG00000032219,ENSG00000214114,ENSG00000141564…	ATP5F1D|FLNA|DNASE1L1|MTHFS|DBF4B|POLI|ZBED5|AK3|SENP3|CDK2|HOXA9|ATP1A2|SMG1|SP6|CCNL1|INTS3|CIR1|UQCRC2|TFAP4|ZNF236|RPL10|AC092881.1|ARID4A|MYCBP|RPTOR|CARNS1|PURB|AP003419.1|POLR2I|ZMYM5|CHTOP|PSPC1|RPL41|PYM1|TOB1|TARDBP|PTPN2|HOXA4|CIDEA|HOXA2|ZNF48|NR2C2|SPEN|PRDM6|ATRIP|KDM5B|ZFYVE16|SYNCRIP|TP73|HOXA10|DMAC2L|CWC25|RAD9B|RBM3|ZNFX1|PNN|GEMIN2|HOXA3|CD2BP2|BCL7A|RPP21|MEIS3|CRK|PATZ1|POLR…
GO:0034641	cellular nitrogen compound metabolic process	biological_process	1.8e-05	0.008611	356	915	7295	22438	ENSG00000180035,ENSG00000176194,ENSG00000105996,ENSG00000177463,ENSG00000175354,ENSG00000197576,ENSG00000141232,ENSG00000170473,ENSG00000120948,ENSG00000229117,ENSG00000135316,ENSG00000078900,ENSG00000006625,ENSG00000061455,ENSG00000065526,ENSG00000164053,ENSG00000151360,ENSG00000117139,ENSG00000039319,ENSG00000105997,ENSG00000092208,ENSG00000100941,ENSG00000124201,ENSG00000102317,ENSG00000151164…	ZNF48|CIDEA|HOXA2|NR2C2|PTPN2|HOXA4|TOB1|PYM1|TARDBP|RPL41|SYNCRIP|TP73|GGCT|PRDM6|SPEN|ATRIP|ALLC|KDM5B|ZFYVE16|HOXA3|GEMIN2|PNN|ZNFX1|RBM3|RAD9B|HOXA10|CWC25|DMAC2L|OVOL3|RNF41|SNRPG|POLR2J3|SAP130|DHX16|NOP2|SLC39A5|LRWD1|CRK|PATZ1|POLR2J|MRPL51|CD2BP2|MEIS3|RPP21|BCL7A|DBF4B|POLI|DNASE1L1|FLNA|MTHFS|ATP5F1D|SP6|AK3|ZBED5|HOXA9|ATP1A2|SMG1|SENP3|CDK2|ZNF236|TFAP4|CIR1|UQCRC2|INTS3|CCNL1|CHTOP|…
GO:0071496	cellular response to external stimulus	biological_process	1.94e-05	0.0090626	46	915	587	22438	ENSG00000141522,ENSG00000276293,ENSG00000116954,ENSG00000018625,ENSG00000143882,ENSG00000161011,ENSG00000085415,ENSG00000143553,ENSG00000099940,ENSG00000111640,ENSG00000106100,ENSG00000181929,ENSG00000162552,ENSG00000196821,ENSG00000112425,ENSG00000033627,ENSG00000198198,ENSG00000104689,ENSG00000176749,ENSG00000198793,ENSG00000163625,ENSG00000141564,ENSG00000166986,ENSG00000005882,ENSG00000213585…	ARHGDIA|PIP4K2B|RRAGC|ATP1A2|ATP6V1C2|SQSTM1|SEH1L|SNAPIN|SNAP29|GAPDH|NOD1|PRKAG1|WNT4|ILRUN|EPM2A|ATP6V0A1|SZT2|TNFRSF10A|CDK5R1|MTOR|WDFY3|RPTOR|MARS|PDK2|VDAC1|UBXN6|SLC39A5|VPS35|KCNB1|TBC1D25|CAPN1|RNF41|DCTPP1|COL1A1|CACNB3|TP53|CAPNS1|CDC37|NFKB1|SNX14|CD68|CHMP2A|FES|ITGA2|KPTN|ICAM1|
GO:0051641	cellular localization	biological_process	2.15e-05	0.0098029	222	915	4236	22438	ENSG00000139687,ENSG00000101605,ENSG00000014216,ENSG00000099365,ENSG00000170315,ENSG00000133961,ENSG00000100934,ENSG00000198843,ENSG00000137770,ENSG00000121410,ENSG00000185920,ENSG00000142185,ENSG00000144231,ENSG00000084710,ENSG00000058063,ENSG00000105402,ENSG00000172725,ENSG00000114745,ENSG00000108465,ENSG00000140464,ENSG00000102119,ENSG00000113648,ENSG00000091106,ENSG00000180096,ENSG00000141933…	RB1|MYOM1|CAPN1|STX1B|UBB|NUMB|SEC23A|SELENOT|CTDSPL2|A1BG|PTCH1|TRPM2|POLR2D|EFR3B|ATP11B|NAPA|CORO1B|GORASP1|CDK5RAP3|PML|EMD|H2AFY|NLRC4|SEPT1|TPGS1|NFKB1|GDI1|FLOT1|RPS7|TBC1D21|SRCIN1|ATP5MG|STK11|ERC1|ACTR10|CLBA1|MRNIP|PLIN5|GAPDH|SYVN1|PEX13|PABPC1L|SQSTM1|VPS26C|DDX58|SLC25A5|KDELR1|EIF4A3|CEP192|ARF3|C17orf75|TRPA1|ITGA3|TUBB|SPG11|MIPEP|SZT2|PSMD11|TMEM165|HNF1B|GLRA1|VPS35|DCTN2|SCRN3…
GO:0031669	cellular response to nutrient levels	biological_process	2.34e-05	0.010491	40	915	487	22438	ENSG00000276293,ENSG00000116954,ENSG00000143882,ENSG00000161011,ENSG00000085415,ENSG00000143553,ENSG00000099940,ENSG00000106100,ENSG00000111640,ENSG00000181929,ENSG00000162552,ENSG00000196821,ENSG00000112425,ENSG00000033627,ENSG00000198198,ENSG00000176749,ENSG00000198793,ENSG00000163625,ENSG00000141564,ENSG00000166986,ENSG00000005882,ENSG00000213585,ENSG00000139540,ENSG00000167671,ENSG00000069329…	PIP4K2B|RRAGC|ATP6V1C2|SQSTM1|SEH1L|SNAPIN|SNAP29|NOD1|GAPDH|PRKAG1|WNT4|ILRUN|EPM2A|ATP6V0A1|SZT2|CDK5R1|MTOR|WDFY3|RPTOR|MARS|PDK2|VDAC1|SLC39A5|UBXN6|VPS35|TBC1D25|KCNB1|CAPN1|RNF41|COL1A1|CACNB3|TP53|CDC37|CAPNS1|SNX14|CD68|FES|CHMP2A|ICAM1|KPTN|
GO:0018130	heterocycle biosynthetic process	biological_process	2.44e-05	0.010695	242	915	4692	22438	ENSG00000075399,ENSG00000174282,ENSG00000249471,ENSG00000139579,ENSG00000130726,ENSG00000099624,ENSG00000063438,ENSG00000170468,ENSG00000101751,ENSG00000198793,ENSG00000014138,ENSG00000196924,ENSG00000167182,ENSG00000105991,ENSG00000136371,ENSG00000147853,ENSG00000236287,ENSG00000111642,ENSG00000078399,ENSG00000123374,ENSG00000159479,ENSG00000168813,ENSG00000273604,ENSG00000010244,ENSG00000257184…	VPS9D1|ZBTB4|ZNF324B|NABP2|TRIM28|ATP5F1D|AHRR|RIOX1|POLI|MTOR|POLA2|FLNA|SP2|HOXA1|MTHFS|AK3|ZBED5|CHD4|HOXA9|CDK2|MED8|ZNF507|EPOP|ZNF207|AC004080.3|NOD1|TRIM52|SP6|ZNF717|ZNF584|DMTF1|INTS3|ZSCAN22|CCNL1|MOCS2|POLD4|PSMC3IP|ZNF236|ADCY3|CIR1|TFAP4|FANCA|RPTOR|TAZ|GARS|HOXA7|AC092881.1|RPL10|MYCBP|TREX1|ARID4A|ZNF837|PSPC1|POLR2I|ZMYM5|LZTR1|PURB|AP003419.1|PCGF2|THAP7|TOB1|ZNF146|TARDBP|TAF12|…
GO:0019438	aromatic compound biosynthetic process	biological_process	2.75e-05	0.011801	242	915	4700	22438	ENSG00000185920,ENSG00000166986,ENSG00000065970,ENSG00000129194,ENSG00000144231,ENSG00000196357,ENSG00000183570,ENSG00000108465,ENSG00000140464,ENSG00000220201,ENSG00000139687,ENSG00000170315,ENSG00000270249,ENSG00000119574,ENSG00000121741,ENSG00000181788,ENSG00000137770,ENSG00000143498,ENSG00000109320,ENSG00000275023,ENSG00000137312,ENSG00000171863,ENSG00000142065,ENSG00000259332,ENSG00000102870…	PTCH1|MARS|FOXJ2|SOX15|POLR2D|ZNF565|PCBP3|CDK5RAP3|PML|ZGLP1|RB1|UBB|AC093668.1|ZBTB45|ZMYM2|SIAH2|CTDSPL2|TAF1A|NFKB1|MLLT6|FLOT1|RPS7|ZFP14|ST20-MTHFS|ZNF629|ATP5MG|NOC2L|ERC1|MAFK|SBNO2|ZNF274|H2AFY|NLRC4|TAF1L|SIRT7|NAXD|MZF1|CSTF3|INTS1|DDN|PABPC1L|DDX58|ZNF541|SQSTM1|PSMD11|KMT2D|ADCY9|ZNF132|PURA|POU2F1|ZNF544|WNT4|ITGA3|GMEB1|ZNF8|TYMS|KTI12|ZNF497|MAFG|FAU|ARF4|ILF2|GLI1|SP140L|PPARA|BT…
GO:1902589	single-organism organelle organization	biological_process	3.7e-05	0.014874	164	915	2993	22438	ENSG00000197579,ENSG00000180398,ENSG00000134046,ENSG00000131165,ENSG00000139190,ENSG00000146670,ENSG00000243927,ENSG00000141510,ENSG00000115935,ENSG00000159692,ENSG00000160993,ENSG00000175203,ENSG00000070831,ENSG00000111229,ENSG00000005339,ENSG00000118058,ENSG00000105364,ENSG00000139832,ENSG00000089022,ENSG00000134852,ENSG00000180336,ENSG00000177143,ENSG00000080603,ENSG00000164953,ENSG00000198721…	TOPORS|MCFD2|MBD2|CHMP1A|VAMP1|CDCA5|MRPS6|TP53|WIPF1|CTBP1|ALKBH4|DCTN2|CDC42|ARPC3|CREBBP|KMT2A|MRPL4|RAB20|MAPKAPK5|CLOCK|MEIOC|CETN1|SRCAP|TMEM67|ECI2|PHACTR4|NF1|SPAST|YWHAB|SMARCE1|NUBPL|HSP90B1|TRAPPC6B|CCT5|CENPX|SIRT7|TAF1L|TUBB6|ZNF274|H2AFY|NOC2L|CDC20|ATP5MG|MLLT6|TPGS1|SEPT1|SEC23A|UBB|STX1B|RB1|MYOM1|GORASP1|PML|CORO1B|NAPA|SETD1A|TRPM2|TUBGCP3|PRC1|TUBB|SPG11|KRT25|WNT4|ATAT1|CDK10…
GO:0071704	organic substance metabolic process	biological_process	3.78e-05	0.014874	567	915	12472	22438	ENSG00000144231,ENSG00000108465,ENSG00000118004,ENSG00000119574,ENSG00000181788,ENSG00000137770,ENSG00000137337,ENSG00000167670,ENSG00000171863,ENSG00000143498,ENSG00000196547,ENSG00000198517,ENSG00000142065,ENSG00000064932,ENSG00000115866,ENSG00000139193,ENSG00000101639,ENSG00000146054,ENSG00000203546,ENSG00000176102,ENSG00000181418,ENSG00000161010,ENSG00000157540,ENSG00000107201,ENSG00000141552…	POLR2D|CDK5RAP3|COLEC11|ZBTB45|SIAH2|CTDSPL2|MDC1|CHAF1A|RPS7|TAF1A|MAN2A2|MAFK|ZFP14|SBNO2|DARS|CD27|CEP192|TRIM7|AL139353.1|CSTF3|DDN|MRNIP|DYRK1A|DDX58|ANAPC11|PABPC1L|WNT4|ZNF544|GMEB1|ENDOV|USP27X|VPS35|IKZF4|TP53|MIDN|NRG2|CDCA5|MCFD2|MBD2|RRAGC|HSD17B1|PPTC7|CDC37L1|ADAM11|COASY|PCBP1|RPS26|SPINK13|YES1|NEMF|MAT1A|FOXD1|S100A1|HOXA11|NF1|MEIOC|CLOCK|VASH2|EIF3J|MXD1|PWWP3A|SHPRH|CREBBP|SUL…
GO:0031668	cellular response to extracellular stimulus	biological_process	4.16e-05	0.015918	41	915	517	22438	ENSG00000161011,ENSG00000085415,ENSG00000106100,ENSG00000111640,ENSG00000099940,ENSG00000143553,ENSG00000181929,ENSG00000276293,ENSG00000116954,ENSG00000143882,ENSG00000198198,ENSG00000176749,ENSG00000198793,ENSG00000162552,ENSG00000196821,ENSG00000033627,ENSG00000112425,ENSG00000213585,ENSG00000005882,ENSG00000069329,ENSG00000139540,ENSG00000167671,ENSG00000158445,ENSG00000068354,ENSG00000014216…	SQSTM1|SEH1L|NOD1|GAPDH|SNAP29|SNAPIN|PRKAG1|PIP4K2B|RRAGC|ATP6V1C2|SZT2|CDK5R1|MTOR|WNT4|ILRUN|ATP6V0A1|EPM2A|VDAC1|PDK2|VPS35|SLC39A5|UBXN6|KCNB1|TBC1D25|CAPN1|RNF41|DCTPP1|WDFY3|RPTOR|MARS|CD68|SNX14|KPTN|ICAM1|CHMP2A|FES|CACNB3|COL1A1|TP53|CDC37|CAPNS1|
GO:0034654	nucleobase-containing compound biosynthetic process	biological_process	4.48e-05	0.016087	237	915	4620	22438	ENSG00000138433,ENSG00000090447,ENSG00000131470,ENSG00000175482,ENSG00000130856,ENSG00000138031,ENSG00000163660,ENSG00000182318,ENSG00000171574,ENSG00000135164,ENSG00000143624,ENSG00000132950,ENSG00000105258,ENSG00000099949,ENSG00000146676,ENSG00000256514,ENSG00000277258,ENSG00000184436,ENSG00000121390,ENSG00000111596,ENSG00000147403,ENSG00000214114,ENSG00000213689,ENSG00000152475,ENSG00000032219…	CIR1|TFAP4|PSMC3IP|POLD4|ZNF236|ADCY3|CCNL1|ZSCAN22|ZNF584|DMTF1|INTS3|ZMYM5|POLR2I|LZTR1|PURB|AP003419.1|PCGF2|THAP7|PSPC1|AC092881.1|RPL10|MYCBP|TREX1|ZNF837|ARID4A|FANCA|RPTOR|GARS|TAZ|HOXA7|FLNA|POLA2|SP2|HOXA1|AHRR|RIOX1|POLI|MTOR|NABP2|ZNF324B|TRIM28|ATP5F1D|VPS9D1|ZBTB4|ZNF717|EPOP|AC004080.3|NOD1|ZNF207|TRIM52|SP6|ZNF507|AK3|ZBED5|CHD4|HOXA9|CDK2|MED8|RHEBL1|BRD3|ZNFX1|ICAM1|HOXA3|HOXA10|…
GO:0044238	primary metabolic process	biological_process	4.49e-05	0.016087	547	915	11988	22438	ENSG00000102125,ENSG00000187741,ENSG00000277258,ENSG00000184436,ENSG00000129245,ENSG00000168938,ENSG00000099949,ENSG00000007350,ENSG00000126353,ENSG00000135164,ENSG00000134285,ENSG00000196800,ENSG00000090316,ENSG00000168813,ENSG00000116001,ENSG00000159479,ENSG00000164049,ENSG00000111642,ENSG00000139269,ENSG00000227124,ENSG00000257184,ENSG00000273604,ENSG00000130726,ENSG00000139579,ENSG00000178172…	TAZ|FANCA|PCGF2|THAP7|FXR2|PPIC|LZTR1|TKTL1|CCR7|DMTF1|FKBP11|SPINK14|MAEA|ZNF507|TIA1|MED8|FBXW12|CHD4|INHBE|ZNF717|AC004080.3|EPOP|TRIM28|NABP2|SPINK6|EXOSC10|VPS9D1|HOXA1|TRAPPC12|RNF40|SP2|MTOR|CBLL1|ZNF771|MYLK3|EBP|ZNF324|MAP4K5|PFKFB4|U2SURP|PCMTD1|INPP5K|GREM1|FBN1|ANAPC7|LMTK3|UQCRHL|COL1A1|PPP1CA|UBL4A|RHBDL3|RHEBL1|PEA15|ICAM1|PRKCSH|MAML1|FAM3A|TRIM26|SEH1L|MARCH6|PEX19|SMARCC2|DPEP1|…
GO:0006886	intracellular protein transport	biological_process	5.08e-05	0.017484	73	915	1119	22438	ENSG00000157538,ENSG00000162298,ENSG00000162928,ENSG00000134287,ENSG00000177465,ENSG00000039319,ENSG00000108666,ENSG00000197879,ENSG00000176749,ENSG00000027001,ENSG00000115137,ENSG00000112425,ENSG00000141232,ENSG00000120948,ENSG00000162735,ENSG00000105514,ENSG00000229117,ENSG00000068354,ENSG00000170315,ENSG00000165527,ENSG00000144674,ENSG00000132376,ENSG00000099365,ENSG00000137770,ENSG00000166922…	VPS26C|SYVN1|PEX13|ARF3|ACOT4|ZFYVE16|C17orf75|MYO1C|CDK5R1|MIPEP|DNAJC27|EPM2A|TOB1|TARDBP|PEX19|RAB3D|RPL41|TBC1D25|UBB|ARF6|GOLGA4|INPP5K|STX1B|CTDSPL2|SCG5|VPS29|SEC23A|TOMM20L|TBC1D10C|NAPA|ASPSCR1|SP100|PML|EMD|RPS7|TBC1D21|GDI1|AC034102.1|YWHAB|SNAPIN|RAB3B|TOMM34|NF1|ARCN1|HSP90B1|COPA|WWTR1|RPS26|AC073610.2|C2CD5|FLNA|TBC1D9B|ECI2|RAB20|TRIM28|KCNB1|RPS5|VPS35|CDC42|ACOT2|FAU|TBC1D10B|SY…
GO:0043170	macromolecule metabolic process	biological_process	5.29e-05	0.017484	495	915	10719	22438	ENSG00000136280,ENSG00000166987,ENSG00000013563,ENSG00000196924,ENSG00000164054,ENSG00000104689,ENSG00000101751,ENSG00000161692,ENSG00000118496,ENSG00000157106,ENSG00000078399,ENSG00000161956,ENSG00000123374,ENSG00000141295,ENSG00000236287,ENSG00000136011,ENSG00000189120,ENSG00000116005,ENSG00000143553,ENSG00000167393,ENSG00000164172,ENSG00000163660,ENSG00000102312,ENSG00000143624,ENSG00000090447…	CCM2|MBD6|DNASE1L1|FLNA|SHISA5|TNFRSF10A|POLI|DBF4B|FBXO30|SMG1|HOXA9|SENP3|CDK2|SCRN2|ZBED5|STAB2|SP6|PCYOX1|SNAPIN|PPP2R3B|MOCS2|CCNL1|PORCN|INTS3|TFAP4|CIR1|DCAF8|LRP4|UQCRC2|WNT7B|DPY19L3|FES|ZNF236|MYCBP|ARID4A|GAA|AC092881.1|RPL10|RPTOR|POLR2I|ZMYM5|AP003419.1|PURB|PSPC1|CHTOP|CRKL|RPL41|RAB3D|ATP6AP1|TARDBP|TOB1|EPM2A|FAM83D|PYM1|DNAJC27|HOXA4|PTPN2|ASPRV1|NR2C2|ZNF48|MYO1C|CIDEA|HOXA2|ZFY…
GO:1901796	regulation of signal transduction by p53 class mediator	biological_process	6.31e-05	0.019357	21	915	198	22438	ENSG00000122728,ENSG00000172613,ENSG00000176749,ENSG00000118046,ENSG00000188976,ENSG00000089022,ENSG00000141510,ENSG00000171863,ENSG00000151164,ENSG00000120656,ENSG00000101773,ENSG00000157540,ENSG00000111641,ENSG00000170315,ENSG00000078900,ENSG00000181929,ENSG00000108465,ENSG00000164053,ENSG00000140464,ENSG00000111642,ENSG00000123374	TAF1L|RAD9A|CDK5R1|STK11|NOC2L|MAPKAPK5|TP53|RPS7|RAD9B|TAF12|RBBP8|DYRK1A|NOP2|UBB|TP73|PRKAG1|CDK5RAP3|ATRIP|PML|CHD4|CDK2|
GO:0006807	nitrogen compound metabolic process	biological_process	6.5e-05	0.019666	370	915	7726	22438	ENSG00000198843,ENSG00000121741,ENSG00000139687,ENSG00000170315,ENSG00000270249,ENSG00000166986,ENSG00000185920,ENSG00000065970,ENSG00000129194,ENSG00000183570,ENSG00000196357,ENSG00000122728,ENSG00000187531,ENSG00000169689,ENSG00000213995,ENSG00000171606,ENSG00000113648,ENSG00000135482,ENSG00000091106,ENSG00000102870,ENSG00000167283,ENSG00000082805,ENSG00000109320,ENSG00000175505,ENSG00000275023…	SELENOT|ZMYM2|RB1|UBB|AC093668.1|MARS|PTCH1|FOXJ2|SOX15|PCBP3|ZNF565|TAF1L|SIRT7|CENPX|NAXD|ZNF274|H2AFY|ZC3H10|NLRC4|ZNF629|ATP5MG|ERC1|NFKB1|CLCF1|MLLT6|FLOT1|ZNF541|TATDN3|GAPDH|P4HB|DDX52|ZNF497|KTI12|MAFG|ITGA3|PURA|NDUFB6|PDE4A|KMT2D|PSMD11|PRPF4B|RBBP8|CTBP1|PYCR1|ILF2|GLI1|FAU|RAD9A|ZNF446|TOPORS|NPR1|AL139260.3|RACK1|SNRPC|GDA|CARS2|UTP15|ORC6|MRPS6|SP140|ZNF276|RAD52|PXDNL|TRNAU1AP|SGSH…
GO:0043933	macromolecular complex subunit organization	biological_process	6.59e-05	0.019666	175	915	3266	22438	ENSG00000166598,ENSG00000182400,ENSG00000196712,ENSG00000021574,ENSG00000151224,ENSG00000151413,ENSG00000166913,ENSG00000073584,ENSG00000104131,ENSG00000153487,ENSG00000134852,ENSG00000080603,ENSG00000118058,ENSG00000160953,ENSG00000146414,ENSG00000111229,ENSG00000005339,ENSG00000145907,ENSG00000106688,ENSG00000174243,ENSG00000105364,ENSG00000070831,ENSG00000175203,ENSG00000069329,ENSG00000083845…	HSP90B1|TRAPPC6B|NF1|SPAST|MAT1A|NUBPL|YWHAB|SMARCE1|EIF3J|ING1|CLOCK|SRCAP|KMT2A|PWWP3A|SHPRH|ARPC3|CREBBP|G3BP1|SLC1A1|DDX23|MRPL4|CDC42|DCTN2|VPS35|RPS5|CTBP1|GLRA1|HNF1B|DCTPP1|WNT10B|MRPS6|AC124319.1|RAD52|WIPF1|IKZF4|TP53|CHMP1A|MCFD2|MBD2|SNRPC|VAMP1|RACK1|TRPA1|CCDC65|WRAP73|CEP192|PABPC1L|AKAIN1|DYRK1A|TUBG1|SQSTM1|MRPL10|XIRP1|P4HB|NDUFB6|ATAT1|WNT4|PSMD11|KMT2D|TUBB|KRT25|PRC1|CORO1B|P…
GO:0045184	establishment of protein localization	biological_process	7.37e-05	0.021393	127	915	2238	22438	ENSG00000184293,ENSG00000134287,ENSG00000177465,ENSG00000108666,ENSG00000039319,ENSG00000005022,ENSG00000143882,ENSG00000105438,ENSG00000157538,ENSG00000107201,ENSG00000085415,ENSG00000162928,ENSG00000162298,ENSG00000111640,ENSG00000180104,ENSG00000078900,ENSG00000071553,ENSG00000162735,ENSG00000105514,ENSG00000064652,ENSG00000229117,ENSG00000141232,ENSG00000112425,ENSG00000120948,ENSG00000174236…	CLECL1|ARF3|ACOT4|C17orf75|ZFYVE16|SLC25A5|ATP6V1C2|KDELR1|VPS26C|DDX58|SEH1L|PEX13|SYVN1|GAPDH|EXOC3|TP73|ATP6AP1|PEX19|RAB3D|SNX24|RPL41|TOB1|EPM2A|TARDBP|REP15|DNAJC27|DDIT3|MYO1C|CIDEA|CDK5R1|RABIF|NECAP1|MIPEP|PML|GORASP1|TOMM20L|TBC1D10C|ASPSCR1|NAPA|CLIP3|TRPM2|SP100|CTDSPL2|SELENOT|VPS29|SCG5|LRWD1|SEC23A|UBB|TBC1D25|ARF6|GOLGA4|MYOM1|INPP5K|MIA2|STX1B|MYO1D|ERC1|COL1A1|AC034102.1|RPS7|TB…
GO:1902582	single-organism intracellular transport	biological_process	7.68e-05	0.021991	114	915	1967	22438	ENSG00000082805,ENSG00000176658,ENSG00000125375,ENSG00000167283,ENSG00000111540,ENSG00000171863,ENSG00000203879,ENSG00000118096,ENSG00000102119,ENSG00000140464,ENSG00000114745,ENSG00000008294,ENSG00000196860,ENSG00000105402,ENSG00000175463,ENSG00000144231,ENSG00000067066,ENSG00000142185,ENSG00000137770,ENSG00000111237,ENSG00000162769,ENSG00000100934,ENSG00000167671,ENSG00000170315,ENSG00000165527…	ERC1|MYO1D|DMAC2L|ATP5MG|AC034102.1|RPS7|GDI1|IFT46|EMD|PML|GORASP1|SPAG9|TOMM20L|NAPA|TBC1D10C|POLR2D|SP100|TRPM2|CTDSPL2|VPS29|FLVCR1|SEC23A|UBXN6|UBB|ARF6|INPP5K|GOLGA4|MIA2|PEX19|TMEM165|RPL41|TOB1|EPM2A|TARDBP|DNAJC27|DDIT3|MYO1C|CDK5R1|RABIF|SPG11|TUBB|ZFYVE9|MIPEP|TRPA1|ARF3|ZFYVE16|ACOT4|WDR33|SLC25A5|KDELR1|EIF4A3|VPS26C|SQSTM1|PEX13|SEH1L|SYVN1|TP73|ACTR10|GRIN2D|RABGEF1|CACNB3|TP53|CHM…
GO:0006996	organelle organization	biological_process	8.72e-05	0.024643	214	915	4148	22438	ENSG00000276293,ENSG00000139537,ENSG00000005022,ENSG00000116213,ENSG00000101639,ENSG00000182541,ENSG00000141552,ENSG00000162928,ENSG00000101104,ENSG00000157540,ENSG00000131462,ENSG00000161011,ENSG00000159111,ENSG00000168334,ENSG00000111640,ENSG00000214456,ENSG00000134851,ENSG00000185129,ENSG00000165264,ENSG00000137343,ENSG00000162552,ENSG00000167548,ENSG00000185324,ENSG00000196230,ENSG00000104133…	PIP4K2B|CCDC65|SLC25A5|WRAP73|CEP192|LIMK2|ANAPC11|PEX13|PABPC1L|DYRK1A|TUBG1|SQSTM1|MRPL10|XIRP1|GAPDH|PLIN5|TMEM165|PURA|NDUFB6|ATAT1|WNT4|KMT2D|CDK10|TUBB|SPG11|MIPEP|KRT25|PRC1|CORO1B|GORASP1|PML|SOX15|TUBGCP3|TRPM2|NAPA|SETD1A|SEC23A|CIRBP|STX1B|MYOM1|RB1|UBB|ATP5MG|CDC20|NOC2L|SEPT1|TPGS1|MLLT6|CHAF1A|SIRT7|TAF1L|CENPX|ZNF274|H2AFY|EMD|TUBB6|CCT5|HSP90B1|TRAPPC6B|NF1|TOMM34|SPAST|PHACTR4|NU…
GO:0051310	metaphase plate congression	biological_process	9.16e-05	0.025557	10	915	57	22438	ENSG00000101447,ENSG00000180096,ENSG00000147457,ENSG00000180336,ENSG00000130724,ENSG00000139687,ENSG00000146670,ENSG00000171853,ENSG00000085415,ENSG00000131165	FAM83D|SEPT1|CHMP7|MEIOC|CHMP2A|RB1|CDCA5|TRAPPC12|SEH1L|CHMP1A|
GO:0006366	transcription from RNA polymerase II promoter	biological_process	0.00011449	0.031451	162	915	3015	22438	ENSG00000175197,ENSG00000134013,ENSG00000197576,ENSG00000175354,ENSG00000175727,ENSG00000178860,ENSG00000177463,ENSG00000180035,ENSG00000277791,ENSG00000105996,ENSG00000125084,ENSG00000139613,ENSG00000120948,ENSG00000120656,ENSG00000167635,ENSG00000141232,ENSG00000196946,ENSG00000078900,ENSG00000117139,ENSG00000039319,ENSG00000065526,ENSG00000061455,ENSG00000161021,ENSG00000136709,ENSG00000169925…	DDIT3|LOXL2|HOXA4|PTPN2|MLXIP|MSC|NR2C2|ZNF48|PSMB3|HOXA2|WNT1|SMARCC2|TARDBP|TAF12|ZNF146|TOB1|ZNF705A|TP73|KDM5B|ZFYVE16|SPEN|PRDM6|MAML1|WDR33|BRD3|ZNFX1|HOXA3|ZNF689|HOXA10|NOP2|SLC39A5|ZFP82|SNRPG|POLR2J3|SAP130|OVOL3|GREM1|CTR9|FBN1|MEIS3|ZNF771|POLR2J|SP100|CCNT1|CRK|ZNF324|PATZ1|FLNA|SP2|TRIM28|ZNF324B|NABP2|ZBTB4|SP6|EPOP|ZNF507|HOXA9|CDK2|MED8|CHD4|ZBED5|TFAP4|ZNF236|ZSCAN22|CCNL1|INTS3…
GO:0072331	signal transduction by p53 class mediator	biological_process	0.00011567	0.031451	27	915	301	22438	ENSG00000118046,ENSG00000188976,ENSG00000089022,ENSG00000141510,ENSG00000171863,ENSG00000120656,ENSG00000151164,ENSG00000164054,ENSG00000197579,ENSG00000122728,ENSG00000172613,ENSG00000090447,ENSG00000176749,ENSG00000164053,ENSG00000108465,ENSG00000140464,ENSG00000111596,ENSG00000111642,ENSG00000123374,ENSG00000067066,ENSG00000005882,ENSG00000157540,ENSG00000101773,ENSG00000111641,ENSG00000078900…	STK11|NOC2L|MAPKAPK5|TP53|RPS7|TAF12|RAD9B|SHISA5|TOPORS|TAF1L|RAD9A|TFAP4|CDK5R1|ATRIP|CDK5RAP3|PML|AC092881.1|CHD4|CDK2|SP100|PDK2|DYRK1A|RBBP8|NOP2|TP73|UBB|PRKAG1|
GO:0055067	monovalent inorganic cation homeostasis	biological_process	0.00013335	0.035805	18	915	164	22438	ENSG00000091138,ENSG00000066230,ENSG00000197063,ENSG00000169418,ENSG00000129244,ENSG00000033627,ENSG00000275023,ENSG00000134851,ENSG00000243335,ENSG00000091137,ENSG00000139832,ENSG00000071553,ENSG00000132681,ENSG00000064651,ENSG00000143553,ENSG00000005882,ENSG00000018625,ENSG00000143882	SLC26A3|SLC9A3|MAFG|NPR1|ATP1B2|ATP6V0A1|MLLT6|TMEM165|KCTD7|SLC26A4|RAB20|ATP6AP1|ATP1A4|SLC12A2|SNAPIN|PDK2|ATP1A2|ATP6V1C2|
GO:0098781	ncRNA transcription	biological_process	0.00015406	0.040182	14	915	110	22438	ENSG00000144231,ENSG00000166986,ENSG00000129315,ENSG00000143624,ENSG00000005075,ENSG00000141510,ENSG00000143190,ENSG00000164880,ENSG00000139579,ENSG00000198793,ENSG00000113648,ENSG00000181222,ENSG00000187531,ENSG00000105258	POLR2D|MARS|CCNT1|INTS3|POLR2J|TP53|POU2F1|INTS1|NABP2|MTOR|H2AFY|POLR2A|SIRT7|POLR2I|
GO:0061430	bone trabecula morphogenesis	biological_process	0.00016419	0.041729	5	915	14	22438	ENSG00000169884,ENSG00000108821,ENSG00000064932,ENSG00000166923,ENSG00000164050	WNT10B|COL1A1|SBNO2|GREM1|PLXNB1|
GO:0051171	regulation of nitrogen compound metabolic process	biological_process	0.00016513	0.041729	244	915	4872	22438	ENSG00000163660,ENSG00000182318,ENSG00000184708,ENSG00000135164,ENSG00000171574,ENSG00000138433,ENSG00000090447,ENSG00000138031,ENSG00000130856,ENSG00000131470,ENSG00000164171,ENSG00000032219,ENSG00000152475,ENSG00000214114,ENSG00000213689,ENSG00000147403,ENSG00000111596,ENSG00000122592,ENSG00000102125,ENSG00000141564,ENSG00000187741,ENSG00000184436,ENSG00000277258,ENSG00000146676,ENSG00000129245…	CCNL1|ZSCAN22|EIF4ENIF1|DMTF1|ZNF584|CIR1|TFAP4|ADCY3|ZNF236|PSMC3IP|ITGA2|ARID4A|ZNF837|MYCBP|TREX1|RPL10|AC092881.1|HOXA7|TAZ|RPTOR|FANCA|THAP7|PCGF2|PURB|FXR2|ZMYM5|POLR2I|LZTR1|PSPC1|TRIM28|ZNF324B|NABP2|EXOSC10|ZBTB4|HOXA1|SP2|FLNA|RNF40|MTOR|DBF4B|RIOX1|AHRR|ZNF507|WDR35|TIA1|MED8|CDK2|SMG1|HOXA9|ZBED5|CHD4|ZNF717|SP6|TRIM52|AC004080.3|NOD1|ZNF207|EPOP|ZNF689|COL1A1|HOXA10|PPP1CA|RBM3|CARD1…
GO:0065003	macromolecular complex assembly	biological_process	0.00019483	0.047556	123	915	2204	22438	ENSG00000180398,ENSG00000134046,ENSG00000131165,ENSG00000134569,ENSG00000090447,ENSG00000162458,ENSG00000182511,ENSG00000130724,ENSG00000124562,ENSG00000139190,ENSG00000204628,ENSG00000169884,ENSG00000243335,ENSG00000123411,ENSG00000141510,ENSG00000115935,ENSG00000173821,ENSG00000002016,ENSG00000083845,ENSG00000105447,ENSG00000143318,ENSG00000069329,ENSG00000198003,ENSG00000158445,ENSG00000088756…	MCFD2|MBD2|CHMP1A|LRP4|TFAP4|FBLIM1|FES|CHMP2A|SNRPC|VAMP1|RACK1|WNT10B|KCTD7|IKZF4|TP53|WIPF1|AC124319.1|RAD52|RPS5|GRWD1|CASQ1|VPS35|CCDC151|KCNB1|ARHGAP28|CCR7|KLHL12|HNF1B|DCTPP1|GLRA1|AC092881.1|RPL10|FANCA|CDC42|TAZ|SHPRH|FLNA|TRAPPC12|CREBBP|ARPC3|KMT2A|RCC1|SLC1A1|DDX23|G3BP1|MTOR|EIF3J|TRIM28|ATP5F1D|MAT1A|P2RX6|SPAST|YWHAB|SNAP29|NOD1|ZNF207|NUBPL|MIA3|TRAPPC6B|CKAP5|DARS|CENPX|NLRC4|CO…
GO:0031323	regulation of cellular metabolic process	biological_process	0.00019857	0.047924	328	915	6831	22438	ENSG00000161021,ENSG00000071889,ENSG00000173714,ENSG00000234127,ENSG00000100302,ENSG00000196946,ENSG00000085415,ENSG00000120656,ENSG00000060237,ENSG00000015413,ENSG00000167635,ENSG00000125084,ENSG00000139613,ENSG00000091138,ENSG00000176749,ENSG00000277791,ENSG00000136754,ENSG00000161955,ENSG00000150281,ENSG00000175197,ENSG00000161281,ENSG00000134013,ENSG00000178860,ENSG00000144785,ENSG00000175727…	MAML1|FAM3A|WFIKKN2|TRIM26|RASD2|ZNF705A|SEH1L|TAF12|WNK1|DPEP1|ZNF146|WNT1|SMARCC2|SLC26A3|CDK5R1|PSMB3|ABI1|TNFSF13|CTF1|DDIT3|COX7A1|LOXL2|MSC|AC073896.1|MLXIP|CLIP3|CCNT1|SP100|MAP4K5|ZNF324|PFKFB4|SPAG9|ZNF771|INPP5K|PRKRIP1|GREM1|CTR9|FBN1|ZFP82|EIF4G2|CARD14|LMTK3|ZNF689|COL1A1|PPP1CA|PEA15|ICAM1|RHEBL1|BRD3|MED8|TIA1|CHD4|INHBE|WDR35|ZNF507|MAEA|TRIM52|NOD1|AC004080.3|ZNF207|EPOP|ITM2B|ZN…
GO:0006351	transcription, DNA-templated	biological_process	0.0002067	0.048888	207	915	4051	22438	ENSG00000170468,ENSG00000063438,ENSG00000198793,ENSG00000196924,ENSG00000167182,ENSG00000105991,ENSG00000174282,ENSG00000249471,ENSG00000139579,ENSG00000130726,ENSG00000010244,ENSG00000257184,ENSG00000106100,ENSG00000273604,ENSG00000189120,ENSG00000183718,ENSG00000227124,ENSG00000111642,ENSG00000236287,ENSG00000123374,ENSG00000159479,ENSG00000078399,ENSG00000168813,ENSG00000130856,ENSG00000138433…	RIOX1|AHRR|MTOR|FLNA|SP2|HOXA1|ZBTB4|ZNF324B|NABP2|TRIM28|ZNF207|AC004080.3|NOD1|EPOP|SP6|TRIM52|ZNF717|CHD4|ZBED5|CDK2|MED8|HOXA9|ZNF507|ZNF236|CIR1|TFAP4|DMTF1|ZNF584|INTS3|CCNL1|ZSCAN22|PSPC1|PURB|POLR2I|ZMYM5|LZTR1|PCGF2|THAP7|RPTOR|FANCA|HOXA7|RPL10|AC092881.1|ARID4A|ZNF837|MYCBP|CDK5R1|HOXA2|PSMB3|ZNF48|SLC26A3|NR2C2|MSC|MLXIP|PTPN2|HOXA4|DDIT3|LOXL2|ZNF146|TOB1|TAF12|TARDBP|SMARCC2|WNT1|DR…
GO:0097659	nucleic acid-templated transcription	biological_process	0.00020711	0.048888	209	915	4096	22438	ENSG00000227124,ENSG00000273604,ENSG00000257184,ENSG00000010244,ENSG00000106100,ENSG00000183718,ENSG00000189120,ENSG00000168813,ENSG00000111642,ENSG00000236287,ENSG00000078399,ENSG00000159479,ENSG00000123374,ENSG00000196924,ENSG00000167182,ENSG00000105991,ENSG00000063438,ENSG00000170468,ENSG00000198793,ENSG00000139579,ENSG00000249471,ENSG00000130726,ENSG00000174282,ENSG00000132950,ENSG00000105258…	ZNF717|EPOP|AC004080.3|ZNF207|NOD1|TRIM52|SP6|ZNF507|CHD4|ZBED5|HOXA9|MED8|CDK2|FLNA|SP2|HOXA1|AHRR|RIOX1|MTOR|NABP2|ZNF324B|TRIM28|ZBTB4|ZMYM5|POLR2I|LZTR1|PURB|THAP7|PCGF2|PSPC1|AC092881.1|RPL10|MYCBP|ARID4A|ZNF837|FANCA|RPTOR|HOXA7|CIR1|TFAP4|PSMC3IP|ZNF236|CCNL1|ZSCAN22|ZNF584|DMTF1|INTS3|TP73|DRG1|ZNF705A|SPEN|PRDM6|ZFYVE16|KDM5B|TRIM26|WDR33|MAML1|MLXIP|PTPN2|MSC|LOXL2|DDIT3|HOXA4|ZNF48|PSM…

## Sheet: GO_Term_anno_cluster 5
GO_accession	Description	Term_type	Over_represented_pValue	Corrected_pValue	DEG_item	DEG_list	Bg_item	Bg_list	Gene_names	Gene_description
GO:0044260	cellular macromolecule metabolic process	biological_process	4.34e-11	7.17e-08	884	1763	9695	22438	ENSG00000174282,ENSG00000131115,ENSG00000102580,ENSG00000183087,ENSG00000141905,ENSG00000181638,ENSG00000124228,ENSG00000033178,ENSG00000177868,ENSG00000177169,ENSG00000213782,ENSG00000103510,ENSG00000085872,ENSG00000185187,ENSG00000176945,ENSG00000171794,ENSG00000103199,ENSG00000163964,ENSG00000189052,ENSG00000182481,ENSG00000114857,ENSG00000124201,ENSG00000107779,ENSG00000178997,ENSG00000118007…	ZBTB4|ZNF227|DNAJC3|GAS6|NFIC|ZFP41|DDX27|UBA6|SVBP|ULK1|DDX47|KAT8|CHERP|SIGIRR|MUC20|UTF1|ZNF500|PIGX|CGB5|KPNA2|NKTR|ZNFX1|BMPR1A|EXD1|STAG1|INO80B|USP14|NOP14|TTC3|ZNF284|UQCRC2|ORC2|LRP8|TNFSF13|ZNF410|CHCHD1|CLPP|SIM2|DCAF5|SF1|ZNF23|GSTP1|GAK|INO80E|RGS14|AANAT|MAVS|ERP44|PEX12|CSTL1|RBM23|ARIH2|RFX5|ST6GALNAC1|BICRA|EIF2B3|CST4|TIRAP|PPP2R5C|ZFC3H1|NOP2|USP41|PSMB5|MARCH2|GAD1|HIRA|SLC27A…
GO:0044237	cellular metabolic process	biological_process	5.68e-11	8.13e-08	1054	1763	11857	22438	ENSG00000221887,ENSG00000164011,ENSG00000159335,ENSG00000189042,ENSG00000109686,ENSG00000093009,ENSG00000174136,ENSG00000137941,ENSG00000141425,ENSG00000273514,ENSG00000054148,ENSG00000183207,ENSG00000153922,ENSG00000008710,ENSG00000056558,ENSG00000184207,ENSG00000107815,ENSG00000059728,ENSG00000132478,ENSG00000128050,ENSG00000153406,ENSG00000149923,ENSG00000182154,ENSG00000118526,ENSG00000155100…	HMSD|ZNF691|PTMS|ZNF567|SH3D19|CDC45|RGMB|TTLL7|RPRD1A|FOXD4L6|PHPT1|RUVBL2|CHD1|PKD1|TRAF1|PGP|TWNK|MXD1|UNK|PAICS|NMRAL1|PPP4C|MRPL41|TCF21|OTUD6B|ZNF398|PHLDA1|NDUFS1|PEF1|UBE2M|CDC42|FAM162A|BMF|GTF2F2|RNF40|ESR2|HCRTR1|CREB1|PUS1|CKAP4|RAB1B|DHCR24|FOXH1|SERPINE3|ZNF263|PYGM|GLUD1|P2RY6|USP46|SLC44A3|CYP11A1|NNT|SEMA7A|CDC25B|TMX3|CSNK1G2|WDR20|USP17L1|VIRMA|GLI4|SETD5|ZNF529|HNRNPUL1|MRPS7|…
GO:0044238	primary metabolic process	biological_process	3.34e-10	3.77e-07	1059	1763	11988	22438	ENSG00000172071,ENSG00000171853,ENSG00000197275,ENSG00000157429,ENSG00000126767,ENSG00000143398,ENSG00000159267,ENSG00000143442,ENSG00000114933,ENSG00000103227,ENSG00000153802,ENSG00000125447,ENSG00000130313,ENSG00000135974,ENSG00000007168,ENSG00000112249,ENSG00000175352,ENSG00000142168,ENSG00000166507,ENSG00000161533,ENSG00000106031,ENSG00000170485,ENSG00000117399,ENSG00000164853,ENSG00000105997…	EIF2AK3|TRAPPC12|RAD54B|ZNF19|ELK1|PIP5K1A|HLCS|POGZ|INO80D|LMF1|TMPRSS11D|GGA3|AC010618.1|C2orf49|PAFAH1B1|ASCC3|NRIP3|SOD1|NDST2|ACOX1|HOXA13|NPAS2|CDC20|UNCX|HOXA3|DMAC2|ECHS1|EFL1|DGCR8|AC004080.3|DSE|DCPS|NIF3L1|ATP5PD|BMS1|CIAO1|PSMD9|CRLF3|ONECUT3|NOL10|PCGF3|HMBS|MMP14|MEIS2|NOSIP|BST2|PPP1R14B|EXOSC6|MVD|ALDOA|TRIM28|MYOZ1|USP28|E4F1|ARRDC1|GTF2F1|LNPEP|RAB11B|CTTNBP2NL|YWHAQ|GDNF|USP17L…
GO:0006996	organelle organization	biological_process	8.58e-10	8.78e-07	419	1763	4148	22438	ENSG00000107816,ENSG00000174106,ENSG00000166337,ENSG00000104517,ENSG00000173548,ENSG00000244588,ENSG00000002330,ENSG00000149930,ENSG00000217930,ENSG00000197959,ENSG00000185324,ENSG00000115268,ENSG00000166900,ENSG00000055950,ENSG00000144711,ENSG00000174007,ENSG00000109670,ENSG00000213066,ENSG00000073536,ENSG00000079335,ENSG00000154803,ENSG00000140455,ENSG00000111644,ENSG00000028839,ENSG00000170606…	LZTS2|LEMD3|TAF10|UBR5|SNX33|RAD21L1|BAD|TAOK2|PAM16|DNM3|CDK10|RPS15|STX3|MRPL43|IQSEC1|CEP19|FBXW7|FGFR1OP|NLE1|CDC14A|FLCN|USP3|ACRBP|TBPL1|HSPA4|PHF19|CLTCL1|PAXIP1|TWIST1|SRCAP|PCGF1|MRPL53|CNIH2|VPS37B|RC3H1|GAS8|MAPKAPK5|CHMP1A|BAX|PANK2|SETD1A|SH3GLB1|MCMDC2|GSK3B|BRD2|COPS7A|LRRC49|PADI2|CCDC155|DR1|KIAA1211|HDAC4|CLUH|PIP5K1C|DBN1|CETN1|M1AP|PCNT|RTF1|LETM1|NOC2L|PHETA2|TEN1|SLF1|MORC2|…
GO:0008152	metabolic process	biological_process	1.31e-09	1.28e-06	1154	1763	13282	22438	ENSG00000108839,ENSG00000239382,ENSG00000167977,ENSG00000159885,ENSG00000128059,ENSG00000105996,ENSG00000142102,ENSG00000215148,ENSG00000110048,ENSG00000079134,ENSG00000142937,ENSG00000048392,ENSG00000129911,ENSG00000170348,ENSG00000060642,ENSG00000160953,ENSG00000135940,ENSG00000124155,ENSG00000167792,ENSG00000009413,ENSG00000204947,ENSG00000168936,ENSG00000182827,ENSG00000066322,ENSG00000130304…	ALOX12|ALKBH6|KCTD5|ZNF222|PPAT|HOXA2|PGGHG|PRSS41|OSBP|THOC1|RPS8|RRM2B|KLF16|TMED10|PIGV|PWWP3A|COX5B|PIGT|NDUFV1|REV3L|ZNF425|TMEM129|ACBD3|ELOVL1|SLC27A1|APOLD1|HIRA|LSS|AARS|PAOX|TP53|GMEB2|CHP1|ACOX3|BRWD1|DBT|TRAF2|ATP6V1C2|EIF2B3|NDUFV2|USP41|GSTP1|SF1|DDX19B|CLPP|ARIH2|RBM23|AANAT|INO80E|RGS14|UQCRC2|TTC3|LBP|CHCHD1|TNFSF13|HEXD|UTF1|MUC20|RHBDF2|SIGIRR|USP14|PITPNM2|EXD1|BMPR1A|ZNFX1|NK…
GO:0006807	nitrogen compound metabolic process	biological_process	2.5e-09	2.34e-06	715	1763	7726	22438	ENSG00000084090,ENSG00000183718,ENSG00000197576,ENSG00000153936,ENSG00000131183,ENSG00000084073,ENSG00000213030,ENSG00000152457,ENSG00000131730,ENSG00000102870,ENSG00000265303,ENSG00000167513,ENSG00000105258,ENSG00000171865,ENSG00000162227,ENSG00000169564,ENSG00000080824,ENSG00000162086,ENSG00000167978,ENSG00000114391,ENSG00000130699,ENSG00000148824,ENSG00000167394,ENSG00000155275,ENSG00000143320…	STARD7|TRIM52|HOXA4|HS2ST1|SLC34A1|ZMPSTE24|CGB8|DCLRE1C|CKMT2|ZNF629|AC099850.2|CDT1|POLR2I|RNASEH1|TAF6L|PCBP1|HSP90AA1|ZNF75A|SRRM2|RPL24|TAF4|MTG1|ZNF668|TRMT44|CRABP2|WNT4|ACCS|FGF2|MDN1|RERE|TRDMT1|LPAR5|SRF|CDK12|TYMS|EPHA4|M1AP|CETN1|PRDX5|RTF1|SDE2|PKP3|ASCL3|LZTR1|THAP7|SUV39H2|SYF2|AC092072.1|GCN1|HNRNPM|MCMDC2|RNPS1|EEF1D|SLC7A4|BRD2|ZNF850|MACROD1|TMEM189-UBE2V1|CCDC155|SFSWAP|ZNF446…
GO:0034641	cellular nitrogen compound metabolic process	biological_process	1.46e-08	1.12e-05	674	1763	7295	22438	ENSG00000105996,ENSG00000159885,ENSG00000178149,ENSG00000128059,ENSG00000172171,ENSG00000142937,ENSG00000079134,ENSG00000105325,ENSG00000163041,ENSG00000170348,ENSG00000129911,ENSG00000048392,ENSG00000115318,ENSG00000185669,ENSG00000204947,ENSG00000009413,ENSG00000167792,ENSG00000119048,ENSG00000135940,ENSG00000181135,ENSG00000160953,ENSG00000100804,ENSG00000100084,ENSG00000066322,ENSG00000130304…	HOXA2|ZNF222|DALRD3|PPAT|TEFM|RPS8|THOC1|FZR1|H3F3A|TMED10|KLF16|RRM2B|LOXL3|SNAI3|ZNF425|REV3L|NDUFV1|UBE2B|COX5B|ZNF707|PWWP3A|PSMB5|HIRA|ELOVL1|SLC27A1|TRAF2|BRWD1|CHP1|GMEB2|TP53|PAOX|AARS|BICRA|NDUFV2|EIF2B3|TIRAP|NOP2|ZFC3H1|AZIN2|SIM2|ZNF23|SF1|GSTP1|AANAT|RGS14|INO80E|MAVS|RBM23|RFX5|NOP14|ZNF284|ORC2|UQCRC2|LRP8|TNFSF13|ZNF410|CHCHD1|SIGIRR|UTF1|RPIA|ZNF500|CGB5|KPNA2|ZNFX1|EXD1|BMPR1A|S…
GO:0046483	heterocycle metabolic process	biological_process	1.94e-08	1.36e-05	613	1763	6574	22438	ENSG00000048028,ENSG00000177791,ENSG00000108395,ENSG00000167967,ENSG00000125651,ENSG00000142182,ENSG00000178035,ENSG00000151651,ENSG00000149925,ENSG00000130726,ENSG00000015413,ENSG00000197362,ENSG00000134308,ENSG00000168621,ENSG00000132275,ENSG00000007545,ENSG00000142208,ENSG00000164938,ENSG00000185619,ENSG00000115761,ENSG00000256269,ENSG00000165434,ENSG00000165733,ENSG00000144021,ENSG00000110801…	USP28|MYOZ1|TRIM37|E4F1|GTF2F1|DNMT3L|IMPDH2|ADAM8|ALDOA|TRIM28|DPEP1|ZNF786|YWHAQ|GDNF|RRP8|CRAMP1|AKT1|TP53INP1|PCGF3|NOL10|HMBS|PGM2L1|BMS1|CIAO1|PSMD9|CRLF3|ONECUT3|PSMA7|INTS6|EXOSC6|NDUFS7|DNAJA3|CDKN1B|MEIS2|BCL9L|AK2|ZNF225|NPAS2|RPS7|GEMIN4|HOXA13|ZNF467|EFL1|QRICH1|TLX2|TEX19|AC004080.3|DGCR8|NDUFB3|DARS2|DCPS|XPO1|SMG8|NIF3L1|ATP5PD|MAGOH|UNCX|HOXA3|RAD54B|SIAH2|RNASEH2B|ZNF696|EIF2AK3…
GO:0043170	macromolecule metabolic process	biological_process	1.96e-08	1.36e-05	945	1763	10719	22438	ENSG00000167967,ENSG00000197070,ENSG00000108395,ENSG00000177791,ENSG00000048028,ENSG00000142182,ENSG00000125651,ENSG00000151651,ENSG00000026025,ENSG00000130726,ENSG00000015413,ENSG00000143079,ENSG00000197362,ENSG00000185236,ENSG00000168621,ENSG00000134308,ENSG00000132275,ENSG00000188612,ENSG00000103507,ENSG00000142208,ENSG00000007545,ENSG00000113441,ENSG00000131188,ENSG00000115085,ENSG00000213145…	E4F1|ARRDC1|TRIM37|MYOZ1|USP28|DNMT3L|GTF2F1|ADAM8|VIM|TRIM28|DPEP1|CTTNBP2NL|ZNF786|RAB11B|GDNF|YWHAQ|RRP8|SUMO2|BCKDK|AKT1|CRAMP1|LNPEP|PRR7|ZAP70|CRIP1|TP53INP1|PGM2L1|CAST|HMBS|NTAN1|NOL10|PCGF3|LIPT2|PSMD9|CDC42BPG|PDIA4|BMS1|CIAO1|ONECUT3|ST3GAL4|ADAMTS12|CRLF3|SETD1B|BST2|ERAP2|PPP1R14B|EXOSC6|INTS6|PSMA7|CDKN1B|MMP14|DNAJA3|BCL9L|MORC3|MEIS2|NOSIP|ZNF225|DBNDD2|NPAS2|ZDHHC8|CDC20|RAB40C|G…
GO:0071704	organic substance metabolic process	biological_process	2.26e-08	1.43e-05	1082	1763	12472	22438	ENSG00000105329,ENSG00000197299,ENSG00000167969,ENSG00000167701,ENSG00000138035,ENSG00000164307,ENSG00000136448,ENSG00000133316,ENSG00000130528,ENSG00000130540,ENSG00000172382,ENSG00000236444,ENSG00000101152,ENSG00000188786,ENSG00000116514,ENSG00000075399,ENSG00000130182,ENSG00000146618,ENSG00000198951,ENSG00000167657,ENSG00000166391,ENSG00000138795,ENSG00000105085,ENSG00000142534,ENSG00000132471…	TGFB1|BLM|ECI1|GPT|PNPT1|ERAP1|NMT1|WDR74|HRC|SULT4A1|PRSS27|UBE2L5|DNAJC5|MTF1|RNF19B|VPS9D1|ZSCAN10|FERD3L|NAGA|DAPK3|MOGAT2|LEF1|MED26|RPS11|WBP2|NCL|RASGRF2|TGFBRAP1|ELMSAN1|MAEA|ST3GAL2|C2orf81|DNASE1L2|ENO1|SNRNP70|AC092329.3|STX5|EME2|INPP5B|ASTL|ENOSF1|CDKL3|ZNF157|RPS25|VPS72|MRPS16|CHMP6|NAPRT|CAND2|HPD|REXO1|RNF145|RPL32|CAPN15|ZC3H7A|C10orf90|NRF1|PTPN9|TSPAN5|RECQL4|ABCA3|KNDC1|PLP1|…
GO:0090304	nucleic acid metabolic process	biological_process	5.05e-08	3.1e-05	541	1763	5753	22438	ENSG00000133858,ENSG00000111641,ENSG00000150455,ENSG00000063169,ENSG00000090861,ENSG00000101216,ENSG00000141510,ENSG00000187446,ENSG00000127191,ENSG00000185658,ENSG00000100084,ENSG00000100804,ENSG00000160953,ENSG00000181135,ENSG00000119048,ENSG00000009413,ENSG00000185669,ENSG00000204947,ENSG00000115318,ENSG00000048392,ENSG00000129911,ENSG00000163041,ENSG00000105325,ENSG00000079134,ENSG00000142937…	ZFC3H1|NOP2|TIRAP|BICRA|AARS|GMEB2|TP53|CHP1|TRAF2|BRWD1|HIRA|PSMB5|PWWP3A|ZNF707|UBE2B|REV3L|SNAI3|ZNF425|LOXL3|RRM2B|KLF16|H3F3A|FZR1|THOC1|RPS8|DALRD3|TEFM|ZNF222|HOXA2|CHERP|KAT8|DDX47|DDX27|ZFP41|NFIC|GAS6|ZNF227|ZBTB4|STAG1|INO80B|BMPR1A|EXD1|ZNFX1|KPNA2|CGB5|ZNF500|UTF1|SIGIRR|ZNF410|TNFSF13|LRP8|ORC2|ZNF284|NOP14|RFX5|RBM23|MAVS|RGS14|INO80E|SF1|ZNF23|SIM2|RERE|TRDMT1|SRF|LPAR5|WNT4|FGF2|…
GO:0006139	nucleobase-containing compound metabolic process	biological_process	5.22e-08	3.11e-05	593	1763	6377	22438	ENSG00000124788,ENSG00000063515,ENSG00000099326,ENSG00000183066,ENSG00000215372,ENSG00000172992,ENSG00000160224,ENSG00000149948,ENSG00000159259,ENSG00000122592,ENSG00000168517,ENSG00000169900,ENSG00000159882,ENSG00000160256,ENSG00000114251,ENSG00000060566,ENSG00000141002,ENSG00000198612,ENSG00000236320,ENSG00000161298,ENSG00000104872,ENSG00000089159,ENSG00000181007,ENSG00000173153,ENSG00000147124…	ATXN1|GSC2|MZF1|WBP2NL|ZNF705G|DCAKD|AIRE|HMGA2|CHAF1B|HOXA7|HEXIM2|PYDC1|ZNF230|FAM207A|WNT5A|CREB3L3|TCF25|COPS8|SLFN14|ZNF382|PIH1D1|PXN|ZFP82|ESRRA|ZNF41|CHD4|CHD1L|ZNF33B|PPM1D|RPA3|ZFYVE16|ZNF541|RBM42|ADARB1|AJUBA|GZF1|FHL2|TSTA3|TGFB2|SF3A3|COPS3|MED1|MC1R|ZNF511|MEN1|ZNF282|RNASEK|PRMT5|CTDSP2|CC2D1A|IRF2|CREBL2|RBPJL|PLD6|SP5|NT5C|RNASET2|SLF2|MAPK3|ZNF623|ZNF200|SNUPN|FOXR1|AHRR|OVOL3|…
GO:0006725	cellular aromatic compound metabolic process	biological_process	6.72e-08	3.9e-05	610	1763	6594	22438	ENSG00000100462,ENSG00000170265,ENSG00000198546,ENSG00000133895,ENSG00000259332,ENSG00000258839,ENSG00000125686,ENSG00000125454,ENSG00000219200,ENSG00000204335,ENSG00000125458,ENSG00000179598,ENSG00000026297,ENSG00000132024,ENSG00000175215,ENSG00000124232,ENSG00000168310,ENSG00000111269,ENSG00000185278,ENSG00000063438,ENSG00000105261,ENSG00000176302,ENSG00000169371,ENSG00000183309,ENSG00000102882…	PRMT5|ZNF282|ZNF511|MEN1|ST20-MTHFS|MC1R|MED1|SLC25A19|RNASEK|SP5|NT5C|PLD6|RNASET2|CC2D1A|CTDSP2|RBPJL|IRF2|CREBL2|ZBTB37|AHRR|OVOL3|FOXR1|SNUPN|ZNF623|MAPK3|SLF2|ZNF200|SWAP70|PRKRA|PPP3R1|PATL1|ZNF566|PPIL3|ADIRF|WDR70|ADSSL1|RPTOR|GAPDHS|HEXIM1|ZNF230|PYDC1|HEXIM2|WNT5A|FAM207A|ZNF705G|WBP2NL|MZF1|GSC2|ATXN1|AIRE|DCAKD|CHAF1B|HMGA2|HOXA7|ZNF382|ESRRA|ZFP82|PXN|PIH1D1|COPS8|TCF25|CREB3L3|SLFN1…
GO:1901360	organic cyclic compound metabolic process	biological_process	8.08e-08	4.57e-05	632	1763	6869	22438	ENSG00000105997,ENSG00000164853,ENSG00000162385,ENSG00000196290,ENSG00000167863,ENSG00000167447,ENSG00000117593,ENSG00000082898,ENSG00000110063,ENSG00000119013,ENSG00000257184,ENSG00000128191,ENSG00000182459,ENSG00000115297,ENSG00000198218,ENSG00000140598,ENSG00000163399,ENSG00000181444,ENSG00000106031,ENSG00000179409,ENSG00000171863,ENSG00000142168,ENSG00000170485,ENSG00000256294,ENSG00000004455…	HOXA3|UNCX|MAGOH|NIF3L1|ATP5PD|SMG8|DARS2|XPO1|DCPS|NDUFB3|AC004080.3|DGCR8|TEX19|TLX2|QRICH1|EFL1|ATP1A1|ZNF467|HOXA13|GEMIN4|RPS7|SOD1|NPAS2|ZNF225|AK2|MTHFD1|POGZ|HLCS|ZNF19|ELK1|ASCC3|NDUFA6|AC010618.1|C2orf49|LMF1|THAP2|INO80D|RPLP1|ZNF205|MMADHC|ZNF696|EIF2AK3|RNASEH2B|SIAH2|RAD54B|AKT1|CRAMP1|RRP8|GDNF|YWHAQ|ZNF786|TRIM28|ALDOA|ADAM8|IMPDH2|MVD|DNMT3L|GTF2F1|E4F1|MYOZ1|TRIM37|USP28|BCL9L|M…
GO:1902589	single-organism organelle organization	biological_process	2.06e-06	0.0011035	298	1763	2993	22438	ENSG00000135407,ENSG00000204316,ENSG00000167657,ENSG00000122386,ENSG00000182154,ENSG00000197275,ENSG00000105829,ENSG00000122367,ENSG00000138795,ENSG00000162517,ENSG00000185532,ENSG00000179886,ENSG00000143398,ENSG00000159267,ENSG00000143442,ENSG00000135966,ENSG00000132471,ENSG00000107815,ENSG00000007168,ENSG00000099901,ENSG00000142168,ENSG00000054148,ENSG00000132932,ENSG00000105329,ENSG00000161533…	AVIL|MRPL38|DAPK3|ZNF205|MRPL41|RAD54B|BET1|LDB3|LEF1|PEF1|PRKG1|TIGD5|PIP5K1A|HLCS|POGZ|TGFBRAP1|WBP2|TWNK|PAFAH1B1|RANBP1|SOD1|PHPT1|ATP8A2|TGFB1|ACOX1|BAIAP2|BLM|RUVBL2|PKD1|PNPT1|CDC20|CEP97|NMT1|TEX19|TUBA1C|SEPT9|XPO1|DARS2|ATP5PD|MRPS16|CDC42BPG|MRPS7|CHMP6|CAPN9|PDCD6IP|MRPS34|SETD1B|NUSAP1|NCAPH|PCGF3|CNN3|XIRP2|CDKN1B|C10orf90|BST2|SETD5|RECQL4|ALDOA|FSCN2|IFT140|VIM|TRIM28|TRIM37|MYOZ1…
GO:0071840	cellular component organization or biogenesis	biological_process	2.2e-06	0.0011538	664	1763	7392	22438	ENSG00000139722,ENSG00000204822,ENSG00000174871,ENSG00000173588,ENSG00000087088,ENSG00000141013,ENSG00000132692,ENSG00000089022,ENSG00000122691,ENSG00000119403,ENSG00000117115,ENSG00000111652,ENSG00000103342,ENSG00000140682,ENSG00000125779,ENSG00000082701,ENSG00000185324,ENSG00000174007,ENSG00000144711,ENSG00000055950,ENSG00000161249,ENSG00000080371,ENSG00000156886,ENSG00000174106,ENSG00000166337…	VPS37B|MRPL53|CNIH2|CEP83|BAX|GAS8|BCAN|MAPKAPK5|TWIST1|PHF19|PADI2|COPS7A|GSPT1|TGFB1I1|PANK2|GSK3B|CDK10|CEP19|IQSEC1|MRPL43|DMKN|RAB21|ITGAD|LEMD3|TAF10|TAOK2|PAM16|USP3|FGFR1OP|FBXW7|HLA-DMA|CDC14A|FLCN|BRMS1|EIF2AK4|JMJD6|DCLRE1B|GRB2|CLASP1|MEFV|LUC7L3|AHI1|ITGB2|COLGALT1|LMAN2|SOX15|APC2|AP2B1|TRAPPC4|WRAP53|SLAMF8|CYBA|WDR73|RTKN|COL6A2|FUS|RPS28|SLF1|SLC7A7|TEN1|MORC2|GSTK1|SZT2|DBN1|HDA…
GO:0043933	macromolecular complex subunit organization	biological_process	3.11e-06	0.0015538	322	1763	3266	22438	ENSG00000132688,ENSG00000259132,ENSG00000133789,ENSG00000082068,ENSG00000172586,ENSG00000166889,ENSG00000142082,ENSG00000168066,ENSG00000125656,ENSG00000169371,ENSG00000160695,ENSG00000178950,ENSG00000119906,ENSG00000169220,ENSG00000102882,ENSG00000169592,ENSG00000262246,ENSG00000179598,ENSG00000130640,ENSG00000177169,ENSG00000103510,ENSG00000183495,ENSG00000100462,ENSG00000176945,ENSG00000075702…	NES|AL132780.3|SWAP70|WDR70|CHCHD1|PATL1|SIRT3|SF1|CLPP|SNUPN|VPS11|GAK|SLF2|RGS14|MAPK3|INO80E|CORO7|PLD6|TUBGCP2|ULK1|KAT8|EP400|PRMT5|MUC20|WDR62|NDUFAF1|STAG1|INO80B|WDR5B|MEN1|LOXL3|ANGPTL4|MRPL40|H3F3A|TMED10|TGFB2|SF3A3|CLASP2|PWWP3A|HAUS5|AJUBA|NAPB|NDUFV1|UBE2B|ZYX|KCTD5|HLA-DMB|RPA3|PPAT|CHD4|CHD1L|SDHAF1|ACTB|HAUS4|TMEM38A|STMN3|PXN|PIH1D1|NDUFV2|STX1B|SEC24C|NOP2|COPS8|CCDC88B|EIF2S2|…
GO:0006357	regulation of transcription from RNA polymerase II promoter	biological_process	3.22e-06	0.0015737	283	1763	2858	22438	ENSG00000126746,ENSG00000141568,ENSG00000130584,ENSG00000167232,ENSG00000179627,ENSG00000178951,ENSG00000008324,ENSG00000117713,ENSG00000126856,ENSG00000124813,ENSG00000078399,ENSG00000138496,ENSG00000122882,ENSG00000014164,ENSG00000159216,ENSG00000149922,ENSG00000165512,ENSG00000184402,ENSG00000100207,ENSG00000014824,ENSG00000196700,ENSG00000159692,ENSG00000267680,ENSG00000126756,ENSG00000119574…	ZNF384|FOXK2|ZBTB46|ZNF91|ZBTB42|ZBTB7A|SS18L2|ARID1A|PRDM7|RUNX2|HOXA9|PARP9|ECD|ZC3H3|RUNX1|TBX6|ZNF22|SS18L1|TCF20|SLC30A9|ZNF512B|CTBP1|ZNF224|UXT|ZBTB45|RLF|EBF1|PSMD4|PRDM15|HOXA10|CHD2|EHMT1|ZNF646|VENTX|ZNF213|ETV2|TCF12|PIAS4|YES1|ZNF280D|ZBTB11|ZNF324|HMGN3|ELOB|TBX10|RFX3|ILK|NAMPT|ZSCAN2|METTL23|UBN1|CGB3|PSMD13|KCTD1|ZNF687|ZNF461|HOXA11|MTA1|ARID3B|ZNF407|LBX2|HMG20B|HELZ2|PSMD5|SUP…
GO:0006366	transcription from RNA polymerase II promoter	biological_process	4.34e-06	0.0020284	296	1763	3015	22438	ENSG00000014824,ENSG00000196700,ENSG00000184402,ENSG00000165512,ENSG00000149922,ENSG00000159216,ENSG00000100207,ENSG00000014164,ENSG00000122882,ENSG00000126856,ENSG00000138496,ENSG00000072364,ENSG00000071894,ENSG00000124813,ENSG00000078399,ENSG00000117713,ENSG00000178951,ENSG00000008324,ENSG00000130584,ENSG00000179627,ENSG00000167232,ENSG00000126746,ENSG00000164941,ENSG00000141568,ENSG00000105229…	SLC30A9|ZNF512B|SS18L1|ZNF22|TBX6|RUNX1|TCF20|ZC3H3|ECD|PRDM7|PARP9|AFF4|CPSF1|RUNX2|HOXA9|ARID1A|ZBTB7A|SS18L2|ZBTB46|ZBTB42|ZNF91|ZNF384|INTS8|FOXK2|PIAS4|YES1|SLBP|ETV2|TCF12|CHD2|EHMT1|ZNF646|ZNF213|VENTX|HOXA10|ZBTB45|RLF|PSMD4|PRDM15|EBF1|ZNF224|UXT|CTBP1|HOXA11|MTA1|KCTD1|ZNF687|ZNF461|PSMD13|CGB3|UBN1|ZSCAN2|NAMPT|ILK|METTL23|HMGN3|RFX3|TBX10|ELOB|ZNF324|ZNF280D|ZBTB11|DKK1|GPER1|PLK3|ZNF…
GO:0016043	cellular component organization	biological_process	5.97e-06	0.0026697	647	1763	7222	22438	ENSG00000183527,ENSG00000121753,ENSG00000179409,ENSG00000171863,ENSG00000142168,ENSG00000175866,ENSG00000161533,ENSG00000111737,ENSG00000099904,ENSG00000174780,ENSG00000117399,ENSG00000040608,ENSG00000182504,ENSG00000173267,ENSG00000105341,ENSG00000182459,ENSG00000115297,ENSG00000140598,ENSG00000198218,ENSG00000167553,ENSG00000160226,ENSG00000167863,ENSG00000117593,ENSG00000082898,ENSG00000119013…	PSMG1|ADGRB2|GEMIN4|RPS7|SOD1|BAIAP2|ACOX1|RAB35|ZDHHC8|SRP72|CDC20|RTN4R|CEP97|SNCG|DMAC2|TEX19|TLX2|EFL1|QRICH1|TUBA1C|CFAP410|ATP5PD|DARS2|XPO1|NDUFB3|TMEM33|MRPL38|TBC1D24|AVIL|CENPL|EIF2AK3|POFUT2|RPLP1|ZNF205|TRAPPC12|NDUFAF6|BET1|RAD54B|ACTR6|PRKG1|CALY|PIP5K1A|HLCS|TIGD5|POGZ|C17orf49|HIRIP3|TMCC1|GGA3|SRPRA|NDUFA6|ASCC3|PAFAH1B1|ALDOA|ADAM8|IMPDH2|FAM118B|VIM|TRIM28|CLDN14|MYOZ1|TRIM37|C…
GO:0006974	cellular response to DNA damage stimulus	biological_process	6.27e-06	0.0027486	113	1763	950	22438	ENSG00000178951,ENSG00000181085,ENSG00000138496,ENSG00000008405,ENSG00000140455,ENSG00000106144,ENSG00000142208,ENSG00000174282,ENSG00000125843,ENSG00000197774,ENSG00000140379,ENSG00000179627,ENSG00000188486,ENSG00000258839,ENSG00000133895,ENSG00000048028,ENSG00000115274,ENSG00000181222,ENSG00000014824,ENSG00000002330,ENSG00000244588,ENSG00000149930,ENSG00000130726,ENSG00000070010,ENSG00000183255…	ZBTB7A|MAPK15|PARP9|CRY1|USP3|CASP2|AKT1|ZBTB4|AP5S1|EME2|BCL2A1|ZBTB42|H2AFX|MC1R|MEN1|USP28|INO80B|POLR2A|SLC30A9|BAD|RAD21L1|TAOK2|TRIM28|UFD1|PTTG1IP|UBR5|CCDC155|ATP23|MACROD1|TMEM189-UBE2V1|HIPK1|COPS7A|WDR70|RECQL4|MCMDC2|USP45|CDKN1B|INO80E|MAPK3|UVSSA|SLF2|BAX|FAAP100|CRIP1|RTEL1|PIAS4|UVRAG|CHD2|PAXIP1|TWIST1|COPS8|CFAP410|ALKBH7|HTRA2|CDIP1|CDC45|CD44|ING4|UBE2V1|ZBTB47|WAC|TONSL|MORC2…
GO:0006259	DNA metabolic process	biological_process	1.49e-05	0.0064145	125	1763	1097	22438	ENSG00000149948,ENSG00000257949,ENSG00000182979,ENSG00000159259,ENSG00000197299,ENSG00000141510,ENSG00000183207,ENSG00000133302,ENSG00000133422,ENSG00000160949,ENSG00000170485,ENSG00000180953,ENSG00000175305,ENSG00000177143,ENSG00000204991,ENSG00000176890,ENSG00000187109,ENSG00000105329,ENSG00000143751,ENSG00000119684,ENSG00000182459,ENSG00000198612,ENSG00000244687,ENSG00000159335,ENSG00000111653…	HMGA2|TEN1|MTA1|CHAF1B|BLM|TP53|RUVBL2|SLF1|MORC2|TONSL|NPAS2|ST20|CCNE2|CETN1|SPIRE2|TYMS|NAP1L1|TGFB1|SDE2|MLH3|TEX19|COPS8|UBE2V1|PTMS|ING4|CDC45|FGF2|RAD54B|FZR1|POLR2G|NUDT16L1|HSP90AA1|CHD1L|NPLOC4|THOC1|LEF1|DCLRE1B|POLD3|GPER1|ATAD5|CDT1|PPP4C|RPA3|TEFM|PPM1D|RNASEH1|POLR2I|PWWP3A|TWNK|DCLRE1C|INO80D|ZMPSTE24|MORF4L2|UBE2B|REV3L|WRAP53|XRCC3|ASCC3|COPS3|RRM2B|FANCA|PRKCQ|NT5M|INO80B|USP28…
GO:0044249	cellular biosynthetic process	biological_process	1.62e-05	0.0067493	605	1763	6740	22438	ENSG00000102786,ENSG00000101182,ENSG00000099377,ENSG00000186174,ENSG00000134138,ENSG00000103423,ENSG00000111276,ENSG00000256269,ENSG00000165434,ENSG00000185619,ENSG00000164938,ENSG00000110080,ENSG00000205922,ENSG00000176390,ENSG00000110801,ENSG00000144021,ENSG00000168621,ENSG00000134308,ENSG00000197362,ENSG00000142208,ENSG00000007545,ENSG00000132275,ENSG00000142182,ENSG00000125651,ENSG00000167967…	INTS6|PSMA7|HSD3B7|BCL9L|MEIS2|DNAJA3|CDKN1B|HMBS|PGM2L1|PCGF3|TP53INP1|ST3GAL4|ONECUT3|CRLF3|PSMD9|CIAO1|GDNF|YWHAQ|ZNF786|AKT1|CRAMP1|RRP8|DNMT3L|GTF2F1|E4F1|MYOZ1|TRIM37|VIM|TRIM28|ADAM8|ALDOA|MVD|IMPDH2|LMF1|C8orf88|THAP2|MTHFD1|POGZ|PIP5K1A|B3GNT8|ELK1|ZNF19|SIAH2|RPLP1|ZNF205|MRPL38|MMADHC|POFUT2|ZNF696|EIF2AK3|MAGOH|NIF3L1|ATP5PD|DSE|DARS2|XPO1|AC004080.3|QRICH1|EFL1|TLX2|HOXA3|VEGFB|UNCX|…
GO:0016070	RNA metabolic process	biological_process	1.63e-05	0.0067493	476	1763	5172	22438	ENSG00000130182,ENSG00000110063,ENSG00000117593,ENSG00000082898,ENSG00000141425,ENSG00000146618,ENSG00000196290,ENSG00000162385,ENSG00000167447,ENSG00000115297,ENSG00000174136,ENSG00000198218,ENSG00000188786,ENSG00000128191,ENSG00000257184,ENSG00000093009,ENSG00000105997,ENSG00000189042,ENSG00000164853,ENSG00000164011,ENSG00000133316,ENSG00000056558,ENSG00000008710,ENSG00000170485,ENSG00000138035…	ZSCAN10|DCPS|DARS2|XPO1|RPRD1A|FERD3L|NIF3L1|MAGOH|SMG8|TLX2|RGMB|QRICH1|MTF1|DGCR8|AC004080.3|CDC45|HOXA3|ZNF567|UNCX|ZNF691|WDR74|TRAF1|PKD1|NPAS2|PNPT1|CHD1|BLM|RUVBL2|ZNF225|TGFB1|HOXA13|ZNF467|FOXD4L6|GEMIN4|RPS7|C2orf49|C2orf81|TWNK|THAP2|ELMSAN1|MXD1|POGZ|TGFBRAP1|WBP2|NCL|ZNF19|MED26|RPS11|ELK1|LEF1|SIAH2|RNASEH2B|ZNF398|TCF21|ZNF205|NMRAL1|RPLP1|ZNF696|EIF2AK3|DAPK3|FOXH1|YWHAQ|GDNF|PUS1…
GO:0007049	cell cycle	biological_process	1.67e-05	0.0067493	207	1763	2000	22438	ENSG00000185324,ENSG00000222028,ENSG00000131791,ENSG00000185988,ENSG00000104147,ENSG00000107816,ENSG00000166337,ENSG00000173548,ENSG00000149930,ENSG00000178252,ENSG00000168811,ENSG00000244588,ENSG00000122882,ENSG00000002330,ENSG00000170917,ENSG00000008405,ENSG00000106144,ENSG00000126856,ENSG00000140455,ENSG00000172201,ENSG00000112659,ENSG00000109670,ENSG00000187556,ENSG00000188486,ENSG00000213066…	CDK10|PSMB11|PRKAB2|PLK5|OIP5|LZTS2|TAF10|SNX33|TAOK2|WDR6|IL12A|RAD21L1|ECD|BAD|NUDT6|CRY1|CASP2|PRDM7|USP3|ID4|CUL9|FBXW7|NANOS3|H2AFX|FGFR1OP|NLE1|FLCN|CAMK2G|MLST8|CDC14A|KATNAL1|FLT3LG|RTEL1|BAX|SLBP|CHMP1A|PAXIP1|CLTCL1|EHMT1|UVRAG|MAGI2|GSPT1|PSMD4|CCDC155|UXT|SH3GLB1|MCMDC2|CTBP1|TACC3|SLF1|SYF2|SUV39H2|CCNE2|FBXO31|SPIRE2|CETN1|M1AP|CDK12|TYMS|PSMD13|PCNT|CXCR5|SDE2|MLH3|AC027237.1|HTRA2…
GO:0034645	cellular macromolecule biosynthetic process	biological_process	2.01e-05	0.007851	498	1763	5453	22438	ENSG00000197114,ENSG00000184363,ENSG00000188976,ENSG00000143751,ENSG00000137815,ENSG00000264668,ENSG00000068024,ENSG00000158805,ENSG00000126432,ENSG00000176890,ENSG00000167258,ENSG00000138386,ENSG00000160949,ENSG00000133422,ENSG00000184436,ENSG00000152455,ENSG00000099949,ENSG00000107807,ENSG00000257949,ENSG00000071282,ENSG00000176009,ENSG00000119203,ENSG00000146676,ENSG00000138685,ENSG00000162552…	ZGPAT|PKP3|NOC2L|SDE2|RTF1|AC138696.1|HDAC4|ZNF276|PRDX5|TYMS|CDK12|NAB1|TONSL|MORC2|THAP7|SUV39H2|LZTR1|TLX1|TEN1|LMCD1|ASCL3|CPSF3|PURB|FGF2|WNT4|ZBTB47|CEBPB|CRTC3|ST6GALNAC2|SRF|LPAR5|THAP10|OSR1|RERE|PHKG2|PCBP1|ITGB2|TAF6L|AHI1|RNASEH1|POLR2I|ATAD5|CDT1|CRABP2|DDX41|MTG1|ZNF668|SOX8|TAF4|POLR2G|RPL24|HSP90AA1|ZNF75A|BRMS1|EIF2AK4|JMJD6|RPS28|HS2ST1|FUS|HOXA4|TRIM52|HDGF|HOXA6|THAP8|ZNF629|W…
GO:0009058	biosynthetic process	biological_process	2.11e-05	0.0080766	622	1763	6962	22438	ENSG00000143867,ENSG00000070731,ENSG00000129028,ENSG00000117394,ENSG00000165996,ENSG00000172216,ENSG00000140577,ENSG00000114853,ENSG00000119203,ENSG00000146676,ENSG00000071282,ENSG00000257949,ENSG00000107807,ENSG00000160949,ENSG00000133422,ENSG00000197448,ENSG00000138386,ENSG00000064763,ENSG00000068024,ENSG00000264668,ENSG00000158805,ENSG00000197114,ENSG00000161544,ENSG00000188976,ENSG00000129194…	OSR1|ST6GALNAC2|THAP10|SLC2A1|HACD1|CEBPB|CRTC3|ZBTB47|CPSF3|PURB|LMCD1|TEN1|TLX1|TONSL|MORC2|GSTK1|NAB1|FAR2|HDAC4|AC138696.1|ZNF276|ZGPAT|CYGB|NOC2L|SOX15|EEF1B2|TUT4|HOXA5|HHATL|THAP8|HOXA6|CYBA|WRAP53|HDGF|PLCD3|RPS28|FUS|POLR2G|JMJD6|BRMS1|EIF2AK4|DDX41|SOX8|ATAD5|AHI1|ITGB2|KHSRP|USP3|ZNF74|POLR3G|FBXW7|FOXD4L3|FLCN|CHST4|TARS|PSMB11|MRPL43|PISD|LEMD3|HAGH|TAF10|LRRC14|EDF1|GSPT1|PADI2|TGFB…
GO:1901576	organic substance biosynthetic process	biological_process	2.8e-05	0.010536	612	1763	6854	22438	ENSG00000118156,ENSG00000039319,ENSG00000106399,ENSG00000196693,ENSG00000170836,ENSG00000111642,ENSG00000147124,ENSG00000185608,ENSG00000092969,ENSG00000104522,ENSG00000115641,ENSG00000125812,ENSG00000129474,ENSG00000114251,ENSG00000125977,ENSG00000169900,ENSG00000159882,ENSG00000168517,ENSG00000159259,ENSG00000172992,ENSG00000160224,ENSG00000149948,ENSG00000132746,ENSG00000122592,ENSG00000099326…	ZNF541|ZFYVE16|RPA3|ZNF33B|PPM1D|CHD4|ZNF41|MRPL40|TGFB2|TSTA3|FHL2|GZF1|AJUBA|WNT5A|EIF2S2|PYDC1|ZNF230|HEXIM2|CHAF1B|DCAKD|AIRE|HMGA2|ALDH3B2|HOXA7|MZF1|WBP2NL|ZNF705G|ATXN1|GSC2|ESRRA|PXN|EXT2|PIH1D1|ZFP82|ZNF382|CREB3L3|TCF25|OVOL3|AHRR|ZBTB37|FOXR1|ZNF200|ZNF623|MAPK3|PLCB3|ADSSL1|HEXIM1|RPTOR|GAPDHS|PPP3R1|ZNF566|SIRT3|ADIRF|PRMT5|MTMR6|ZNF282|ST20-MTHFS|MED1|MC1R|ZNF511|MEN1|COQ6|PLD6|SP5|…
GO:2001141	regulation of RNA biosynthetic process	biological_process	3.26e-05	0.012066	369	1763	3934	22438	ENSG00000176009,ENSG00000107807,ENSG00000071282,ENSG00000099949,ENSG00000184436,ENSG00000152455,ENSG00000138386,ENSG00000160949,ENSG00000133422,ENSG00000126432,ENSG00000158805,ENSG00000167258,ENSG00000176890,ENSG00000264668,ENSG00000068024,ENSG00000188976,ENSG00000137815,ENSG00000197114,ENSG00000143867,ENSG00000142599,ENSG00000129028,ENSG00000184574,ENSG00000112658,ENSG00000114853,ENSG00000140577…	ASCL3|TLX1|LMCD1|LZTR1|THAP7|SUV39H2|NAB1|TONSL|MORC2|PRDX5|ZNF276|CDK12|TYMS|AC138696.1|HDAC4|NOC2L|RTF1|ZGPAT|OSR1|RERE|THAP10|LPAR5|SRF|ZBTB47|CRTC3|CEBPB|WNT4|PURB|FGF2|ZNF75A|BRMS1|EIF2AK4|JMJD6|TAF4|POLR2G|SOX8|DDX41|CRABP2|ZNF668|CDT1|POLR2I|PCBP1|ITGB2|TAF6L|AHI1|TUT4|HOXA5|CGB8|SOX15|ZMPSTE24|ZNF629|HOXA6|THAP8|HDGF|TRIM52|FUS|HOXA4|POLR2A|PSMB11|CACTIN|LEMD3|PPARA|ZNF260|EDF1|LRRC14|ZNF…
GO:0009059	macromolecule biosynthetic process	biological_process	3.42e-05	0.012237	513	1763	5661	22438	ENSG00000178460,ENSG00000205937,ENSG00000178386,ENSG00000089154,ENSG00000267041,ENSG00000117505,ENSG00000083838,ENSG00000104529,ENSG00000204256,ENSG00000115289,ENSG00000186350,ENSG00000080603,ENSG00000159479,ENSG00000157212,ENSG00000131165,ENSG00000126603,ENSG00000172465,ENSG00000090554,ENSG00000135870,ENSG00000105991,ENSG00000206538,ENSG00000187556,ENSG00000167380,ENSG00000129245,ENSG00000028839…	MCMDC2|RNPS1|AC092072.1|GCN1|ZNF850|DR1|ZNF446|EEF1D|BRD2|PCGF1|RXRA|SRCAP|MED8|PAXIP1|CHMP1A|GLIS2|TCEAL1|FLT3LG|RC3H1|HOXA1|VGLL3|NANOS3|ZNF226|FXR2|TBPL1|ID4|CRY1|ZNF260|CACTIN|PPARA|FUT11|RPS15|POLR2A|HS2ST1|HOXA4|TRIM52|ZNF629|CGB8|ZMPSTE24|RNASEH1|POLR2I|PCBP1|TAF6L|CDT1|CRABP2|MTG1|ZNF668|ZNF75A|HSP90AA1|TAF4|RPL24|FGF2|WNT4|LPAR5|SRF|PHKG2|RERE|SDE2|RTF1|PKP3|PRDX5|CDK12|TYMS|LZTR1|SUV39H…
GO:0051252	regulation of RNA metabolic process	biological_process	3.78e-05	0.012672	383	1763	4108	22438	ENSG00000196700,ENSG00000014824,ENSG00000014164,ENSG00000122882,ENSG00000100207,ENSG00000159216,ENSG00000149922,ENSG00000184402,ENSG00000165512,ENSG00000178951,ENSG00000008324,ENSG00000117713,ENSG00000124813,ENSG00000078399,ENSG00000138496,ENSG00000072364,ENSG00000126856,ENSG00000141568,ENSG00000126746,ENSG00000167232,ENSG00000179627,ENSG00000130584,ENSG00000173113,ENSG00000104205,ENSG00000140262…	ZNF512B|SLC30A9|ZC3H3|ECD|TCF20|RUNX1|TBX6|SS18L1|ZNF22|ZBTB7A|SS18L2|ARID1A|RUNX2|HOXA9|PARP9|AFF4|PRDM7|FOXK2|ZNF384|ZNF91|ZBTB42|ZBTB46|TRMT112|SGK3|TCF12|ETV2|YES1|PIAS4|EHMT1|ZNF646|CHD2|VENTX|ZNF213|EBF1|PSMD4|PRDM15|ZBTB45|RLF|HOXA10|NUP85|CTBP1|UXT|ZNF224|ZNF461|ZNF687|KCTD1|RRN3|MTA1|HOXA11|UBN1|MLF2|PSMD13|CGB3|METTL23|ILK|NAMPT|ZSCAN2|ZNF862|CLK1|ZNF280D|ZNF324|ZBTB11|ELOB|TBX10|RFX3|I…
GO:1903506	regulation of nucleic acid-templated transcription	biological_process	4.11e-05	0.013222	366	1763	3910	22438	ENSG00000008405,ENSG00000088247,ENSG00000185252,ENSG00000140455,ENSG00000172201,ENSG00000113356,ENSG00000028839,ENSG00000187559,ENSG00000109670,ENSG00000167380,ENSG00000154803,ENSG00000181222,ENSG00000222028,ENSG00000174106,ENSG00000186951,ENSG00000105298,ENSG00000107223,ENSG00000160959,ENSG00000254004,ENSG00000204256,ENSG00000117115,ENSG00000083838,ENSG00000117505,ENSG00000140682,ENSG00000267041…	CRY1|KHSRP|ZNF74|USP3|ID4|POLR3G|TBPL1|FOXD4L3|FBXW7|ZNF226|FLCN|POLR2A|PSMB11|LEMD3|PPARA|CACTIN|EDF1|LRRC14|ZNF260|BRD2|PADI2|ZNF446|DR1|TGFB1I1|ZNF850|GCN1|AC092072.1|HOXA1|VGLL3|ZNF234|FLT3LG|IRX3|CHMP1A|TCEAL1|GLIS2|PHF19|TWIST1|PAXIP1|MED8|PCGF1|SRCAP|RXRA|RERE|OSR1|SRF|THAP10|LPAR5|WNT4|ZBTB47|CEBPB|CRTC3|FGF2|PURB|TLX1|LMCD1|ASCL3|NAB1|MORC2|TONSL|THAP7|LZTR1|SUV39H2|AC138696.1|HDAC4|PRDX…
GO:0022402	cell cycle process	biological_process	4.14e-05	0.013222	163	1763	1535	22438	ENSG00000117614,ENSG00000013810,ENSG00000133302,ENSG00000185627,ENSG00000160299,ENSG00000160683,ENSG00000143751,ENSG00000119684,ENSG00000175305,ENSG00000103264,ENSG00000204991,ENSG00000159374,ENSG00000177143,ENSG00000176890,ENSG00000119638,ENSG00000137807,ENSG00000183856,ENSG00000166333,ENSG00000162063,ENSG00000142945,ENSG00000162552,ENSG00000095787,ENSG00000111653,ENSG00000118655,ENSG00000114391…	SYF2|TACC3|SLF1|PSMD13|PCNT|CXCR5|SDE2|MLH3|CCNE2|FBXO31|SPIRE2|M1AP|CETN1|TYMS|NEK9|AC027237.1|IQGAP3|ILK|CCNF|KIF2C|WNT4|WAC|ING4|DCLRE1B|RPL24|HSP90AA1|EIF2AK4|ADAM17|PLK3|POLD3|ATAD5|CLASP1|GPER1|CDT1|PSMD5|XRCC3|ZW10|ZMPSTE24|SOX15|ACTR1B|FANCA|CHMP2A|RTKN|CNOT11|PRKAB2|PLK5|CDK10|PSMB11|TAOK2|WDR6|RAD21L1|ECD|IL12A|LZTS2|TAF10|SNX33|CUL9|ID4|CRY1|CASP2|PRDM7|FLCN|CAMK2G|MLST8|CDC14A|FBXW7|F…
GO:0009057	macromolecule catabolic process	biological_process	4.19e-05	0.013222	158	1763	1478	22438	ENSG00000171865,ENSG00000174013,ENSG00000173846,ENSG00000138629,ENSG00000081154,ENSG00000167513,ENSG00000101439,ENSG00000080824,ENSG00000078061,ENSG00000182446,ENSG00000114391,ENSG00000168002,ENSG00000233927,ENSG00000158435,ENSG00000006125,ENSG00000126215,ENSG00000115266,ENSG00000130589,ENSG00000155096,ENSG00000095261,ENSG00000265303,ENSG00000134744,ENSG00000163659,ENSG00000204628,ENSG00000173546…	RNASEH1|FBXO45|PLK3|UBL7|PCNP|CDT1|CST3|HSP90AA1|ARAF|NPLOC4|RPL24|POLR2G|RPS28|CNOT11|AP2B1|XRCC3|APC2|HELZ2|AZIN1|PSMD5|AC099850.2|TUT4|TIPARP|RACK1|CSPG4|VPS28|ZW10|ZMPSTE24|FBXL22|ABHD17A|PSMD13|PKP3|EPHA4|FBXO31|ST20|SDC4|TACC3|MTA1|FGF2|CD44|CCNF|UBE2G2|WAC|AMN1|KLHL20|HTRA2|TRIM72|PHKG2|RPLP0|UVRAG|FBXL20|RCN3|RPL13A|EXOSC5|BAX|BCAN|RC3H1|VPS37B|KPNA1|GALNS|GSK3B|RNPS1|SH3GLB1|KCTD2|AUP1|U…
GO:0010256	endomembrane system organization	biological_process	5.6e-05	0.017195	84	1763	706	22438	ENSG00000169410,ENSG00000168785,ENSG00000140992,ENSG00000175115,ENSG00000136738,ENSG00000157227,ENSG00000097033,ENSG00000160695,ENSG00000139722,ENSG00000185101,ENSG00000143337,ENSG00000166341,ENSG00000183597,ENSG00000178950,ENSG00000131165,ENSG00000102882,ENSG00000170248,ENSG00000141971,ENSG00000176108,ENSG00000130635,ENSG00000111644,ENSG00000118260,ENSG00000028839,ENSG00000181085,ENSG00000070831…	PTPN9|TSPAN5|PDPK1|PACS1|STAM|MMP14|SH3GLB1|VPS11|VPS37B|ANO9|TOR1AIP1|DCHS1|TANGO2|GAK|CHMP1A|MAPK3|PDCD6IP|MVB12A|CHMP6|COL5A1|ACRBP|CREB1|TBPL1|MAPK15|CDC42|DOP1B|GAS6|AKT1|RAB26|FAM126B|STX5|STX3|TTC8|DMKN|SNX33|LEMD3|ARFRP1|PRMT5|TMCC1|GGA3|LMAN2|ZMPSTE24|RACK1|MAP2K2|VPS28|CLASP2|ZW10|PAFAH1B1|LIN7B|PIP5K1A|TMED10|PACS2|CHMP2A|TGFB2|KCNB1|NPLOC4|TOR1AIP2|ACTB|STX18|CLASP1|GPER1|EIF2AK3|PLK3…
GO:0044085	cellular component biogenesis	biological_process	6.39e-05	0.019054	318	1763	3340	22438	ENSG00000114251,ENSG00000160256,ENSG00000125977,ENSG00000100084,ENSG00000139880,ENSG00000103496,ENSG00000105402,ENSG00000141510,ENSG00000142875,ENSG00000105270,ENSG00000149948,ENSG00000159259,ENSG00000127191,ENSG00000183066,ENSG00000187446,ENSG00000072954,ENSG00000092036,ENSG00000089159,ENSG00000104872,ENSG00000099365,ENSG00000178127,ENSG00000088833,ENSG00000176986,ENSG00000111641,ENSG00000099942…	WNT5A|FAM207A|EIF2S2|HIRA|CDH24|STX4|NAPA|TP53|PRKACB|CLIP3|HMGA2|CHAF1B|TRAF2|WBP2NL|CHP1|TMEM38A|HAUS4|PXN|PIH1D1|STX1B|NDUFV2|NSFL1C|SEC24C|NOP2|CRKL|COPS8|STX18|KCTD5|NRXN2|ZYX|HLA-DMB|PPAT|RPA3|CHD1L|RPS8|SDHAF1|ACTB|ANGPTL4|TMED10|H3F3A|LHFPL4|SF3A3|HAUS5|CLASP2|NDUFV1|NAPB|AJUBA|UBE2B|SYN1|MUC20|PRMT5|WDR62|STAG1|NDUFAF1|GAS6|PLD6|DDX47|TUBGCP2|ULK1|IFT88|DDX27|MAP1LC3B|SF1|MVB12A|CLPP|SNU…
GO:0022607	cellular component assembly	biological_process	7.36e-05	0.020796	296	1763	3090	22438	ENSG00000088833,ENSG00000099365,ENSG00000178127,ENSG00000104872,ENSG00000089159,ENSG00000092036,ENSG00000072954,ENSG00000198612,ENSG00000099942,ENSG00000111641,ENSG00000176986,ENSG00000103496,ENSG00000139880,ENSG00000100084,ENSG00000125977,ENSG00000114251,ENSG00000187446,ENSG00000127191,ENSG00000183066,ENSG00000159259,ENSG00000149948,ENSG00000105270,ENSG00000142875,ENSG00000141510,ENSG00000105402…	NSFL1C|STX1B|NDUFV2|PIH1D1|PXN|HAUS4|TMEM38A|COPS8|CRKL|NOP2|SEC24C|STX4|CDH24|HIRA|EIF2S2|WNT5A|CHP1|TRAF2|WBP2NL|CHAF1B|HMGA2|CLIP3|PRKACB|TP53|NAPA|SF3A3|LHFPL4|TMED10|H3F3A|ANGPTL4|UBE2B|NAPB|AJUBA|NDUFV1|CLASP2|HAUS5|PPAT|RPA3|HLA-DMB|NRXN2|ZYX|STX18|KCTD5|ACTB|SDHAF1|CHD1L|PLD6|GAS6|MAP1LC3B|TUBGCP2|IFT88|ULK1|PRMT5|MUC20|SYN1|NDUFAF1|STAG1|WDR62|KIRREL3|SWAP70|AL132780.3|STAM|LAMB1|PATL1|S…
GO:0050775	positive regulation of dendrite morphogenesis	biological_process	8.67e-05	0.0239	11	1763	38	22438	ENSG00000006837,ENSG00000166333,ENSG00000008324,ENSG00000007168,ENSG00000113758,ENSG00000184402,ENSG00000080371,ENSG00000116106,ENSG00000157193,ENSG00000103264,ENSG00000175866	CDKL3|ILK|SS18L2|PAFAH1B1|DBN1|SS18L1|RAB21|EPHA4|LRP8|FBXO31|BAIAP2|
GO:0032774	RNA biosynthetic process	biological_process	8.7e-05	0.0239	391	1763	4235	22438	ENSG00000063169,ENSG00000161298,ENSG00000181007,ENSG00000104872,ENSG00000089159,ENSG00000150455,ENSG00000173153,ENSG00000141002,ENSG00000060566,ENSG00000111641,ENSG00000100084,ENSG00000168517,ENSG00000159882,ENSG00000100804,ENSG00000169900,ENSG00000114251,ENSG00000063515,ENSG00000187446,ENSG00000124788,ENSG00000215372,ENSG00000185658,ENSG00000183066,ENSG00000127191,ENSG00000099326,ENSG00000160224…	BICRA|ZNF382|ZFP82|PIH1D1|PXN|TIRAP|ESRRA|TCF25|CREB3L3|NOP2|HIRA|HEXIM2|ZNF230|PSMB5|PYDC1|WNT5A|GSC2|CHP1|ATXN1|ZNF705G|BRWD1|WBP2NL|TRAF2|MZF1|AIRE|HOXA7|HMGA2|TP53|GMEB2|TGFB2|KLF16|H3F3A|LOXL3|UBE2B|AJUBA|ZNF425|SNAI3|GZF1|FHL2|ZNF707|ZNF33B|ZNF222|TEFM|PPM1D|ZFYVE16|HOXA2|ZNF541|ZNF41|RPS8|CHD4|THOC1|ZNF227|ZBTB4|SP5|GAS6|NFIC|CC2D1A|CTDSP2|ZFP41|IRF2|KAT8|CREBL2|RBPJL|PRMT5|SIGIRR|UTF1|ZNF…
GO:0071822	protein complex subunit organization	biological_process	8.79e-05	0.0239	226	1763	2274	22438	ENSG00000115266,ENSG00000130477,ENSG00000196655,ENSG00000006125,ENSG00000051523,ENSG00000095261,ENSG00000130309,ENSG00000084073,ENSG00000244607,ENSG00000204628,ENSG00000130724,ENSG00000089280,ENSG00000160294,ENSG00000103490,ENSG00000131183,ENSG00000103335,ENSG00000177082,ENSG00000142173,ENSG00000070495,ENSG00000158445,ENSG00000080824,ENSG00000072110,ENSG00000103313,ENSG00000173846,ENSG00000177885…	APC2|UNC13A|TRAPPC4|AP2B1|CYBA|PSMD5|COLGALT1|ZMPSTE24|CCDC13|RACK1|CHMP2A|FUS|MCM3AP|PYCARD|SLC34A1|PIEZO1|WDR73|COL6A2|JMJD6|KCNB1|HSP90AA1|ACTN1|MEFV|PLK3|GRB2|CDT1|CLASP1|NDUFA7|ILK|ADD1|AC027237.1|HTRA2|SBF2|TRIM72|SRF|NUP58|SYNPO2L|EHD1|KIF2C|NAXE|CRTC3|FERMT3|TSPYL1|GSDMD|WNT4|SDC4|KCTD1|RRN3|MRPL17|SLF1|ERC2|TACC3|LETM1|PDCD6|ALDH1A3|PCNT|PFN3|UBN1|PSMD13|NAP1L1|DBN1|SPIRE2|KIAA1211|KCTD4…
GO:0019219	regulation of nucleobase-containing compound metabolic process	biological_process	0.00010588	0.028078	411	1763	4498	22438	ENSG00000146676,ENSG00000138685,ENSG00000162552,ENSG00000172216,ENSG00000140577,ENSG00000114853,ENSG00000112658,ENSG00000129028,ENSG00000184574,ENSG00000142599,ENSG00000143867,ENSG00000184363,ENSG00000197114,ENSG00000137815,ENSG00000188976,ENSG00000068024,ENSG00000264668,ENSG00000167258,ENSG00000176890,ENSG00000158805,ENSG00000126432,ENSG00000133422,ENSG00000160949,ENSG00000138386,ENSG00000184436…	PURB|FGF2|WNT4|CEBPB|CRTC3|ZBTB47|SRF|THAP10|LPAR5|RERE|OSR1|PKP3|ZGPAT|RTF1|NOC2L|HDAC4|AC138696.1|CDK12|TYMS|ZNF276|PRDX5|MORC2|TONSL|NAB1|THAP7|LZTR1|SUV39H2|LMCD1|TLX1|TEN1|SLF1|ASCL3|HOXA4|FUS|TRIM52|HDGF|THAP8|HOXA6|WRAP53|ZNF629|ZMPSTE24|SOX15|CGB8|TUT4|HOXA5|ITGB2|AHI1|TAF6L|PCBP1|POLR2I|ATAD5|CDT1|ZNF668|CRABP2|DDX41|SOX8|POLR2G|TAF4|EIF2AK4|BRMS1|JMJD6|HSP90AA1|ZNF75A|FLCN|FBXW7|FOXD4L3…
GO:0097659	nucleic acid-templated transcription	biological_process	0.00010797	0.028284	378	1763	4096	22438	ENSG00000111642,ENSG00000079134,ENSG00000147124,ENSG00000105996,ENSG00000039319,ENSG00000172171,ENSG00000196693,ENSG00000159885,ENSG00000170836,ENSG00000118156,ENSG00000185669,ENSG00000204947,ENSG00000129474,ENSG00000119048,ENSG00000181135,ENSG00000115641,ENSG00000125812,ENSG00000163041,ENSG00000129911,ENSG00000092969,ENSG00000115318,ENSG00000099326,ENSG00000127191,ENSG00000215372,ENSG00000185658…	CHD4|THOC1|ZNF41|HOXA2|ZFYVE16|TEFM|ZNF33B|ZNF222|PPM1D|ZNF541|SNAI3|ZNF425|AJUBA|UBE2B|ZNF707|FHL2|GZF1|H3F3A|KLF16|TGFB2|LOXL3|MZF1|TRAF2|ZNF705G|BRWD1|WBP2NL|ATXN1|CHP1|GSC2|GMEB2|TP53|HMGA2|AIRE|HOXA7|PYDC1|ZNF230|PSMB5|HIRA|HEXIM2|WNT5A|CREB3L3|TCF25|NOP2|ZNF382|BICRA|ESRRA|TIRAP|PIH1D1|PXN|ZFP82|ZNF623|MAVS|MAPK3|RGS14|ZNF200|RFX5|OVOL3|AHRR|ZBTB37|SIM2|FOXR1|SF1|ZNF23|PPP3R1|ADIRF|ZNF566|Z…
GO:0006355	regulation of transcription, DNA-templated	biological_process	0.00011127	0.028796	357	1763	3850	22438	ENSG00000166333,ENSG00000106479,ENSG00000176371,ENSG00000105835,ENSG00000181038,ENSG00000111653,ENSG00000244687,ENSG00000118418,ENSG00000095787,ENSG00000103363,ENSG00000167800,ENSG00000080298,ENSG00000083812,ENSG00000137871,ENSG00000066422,ENSG00000005073,ENSG00000182979,ENSG00000085721,ENSG00000134504,ENSG00000143373,ENSG00000197808,ENSG00000118900,ENSG00000089693,ENSG00000185627,ENSG00000104827…	ILK|ZNF862|ZSCAN2|NAMPT|METTL23|ING4|UBE2V1|HMGN3|WAC|ELOB|TBX10|RFX3|ZNF324|ZNF280D|ZBTB11|HOXA11|MTA1|RRN3|KCTD1|ZNF687|ZNF461|UBN1|MLF2|PSMD13|CGB3|SUPT3H|MORF4L2|MAP2K2|ZNF407|LBX2|HMG20B|HELZ2|PSMD5|TSFM|ARID3B|MTERF2|PYCARD|PRKCQ|FANCA|TLE7|GPER1|DKK1|PLK3|ZNF98|PRDM7|RUNX2|HOXA9|PARP9|AFF4|ZBTB7A|SS18L2|ARID1A|ZBTB46|SGK3|ZBTB42|ZNF91|ZNF384|FOXK2|SLC30A9|ZNF512B|TBX6|RUNX1|ZNF22|SS18L1|TC…
GO:0034654	nucleobase-containing compound biosynthetic process	biological_process	0.00011868	0.030349	422	1763	4620	22438	ENSG00000167657,ENSG00000172071,ENSG00000185730,ENSG00000137818,ENSG00000128050,ENSG00000153406,ENSG00000122386,ENSG00000118526,ENSG00000197024,ENSG00000181788,ENSG00000138795,ENSG00000126767,ENSG00000105085,ENSG00000157429,ENSG00000142534,ENSG00000100714,ENSG00000132471,ENSG00000115053,ENSG00000143442,ENSG00000135966,ENSG00000156030,ENSG00000059728,ENSG00000107815,ENSG00000173451,ENSG00000284308…	DAPK3|EIF2AK3|ZNF696|RPLP1|PAICS|NMRAL1|ZNF205|TCF21|ZNF398|SIAH2|LEF1|ELK1|MED26|ZNF19|RPS11|MTHFD1|WBP2|NCL|POGZ|TGFBRAP1|ELMSAN1|MXD1|TWNK|THAP2|C2orf81|RPS7|FOXD4L6|ZNF467|HOXA13|TGFB1|RUVBL2|ZNF225|BLM|CHD1|AK2|NPAS2|TRAF1|PKD1|ZNF691|UNCX|ZNF567|HOXA3|CDC45|AC004080.3|MTF1|RGMB|QRICH1|TLX2|NIF3L1|ATP5PD|FERD3L|RPRD1A|VPS9D1|ZSCAN10|XPO1|NAPRT|PSMD9|VPS72|CIAO1|CAND2|ONECUT3|CRLF3|TP53INP1|P…
GO:0018130	heterocycle biosynthetic process	biological_process	0.00015094	0.037267	427	1763	4692	22438	ENSG00000102786,ENSG00000186020,ENSG00000101182,ENSG00000106459,ENSG00000186174,ENSG00000134138,ENSG00000250571,ENSG00000144713,ENSG00000111276,ENSG00000103423,ENSG00000256269,ENSG00000185619,ENSG00000196081,ENSG00000164938,ENSG00000205922,ENSG00000144712,ENSG00000176390,ENSG00000110801,ENSG00000147813,ENSG00000144021,ENSG00000163159,ENSG00000168621,ENSG00000160973,ENSG00000134308,ENSG00000147117…	INTS6|ZNF529|PSMA7|NRF1|BCL9L|MEIS2|GLI4|RPL32|CDKN1B|DNAJA3|HMBS|PCGF3|ZNF724|TP53INP1|ONECUT3|CAND2|CRLF3|PSMD9|NAPRT|CIAO1|VPS72|GDNF|FOXH1|YWHAQ|ZNF157|RPS25|ZNF786|CREB1|AKT1|GTF2F2|CRAMP1|ESR2|RRP8|DNMT3L|GTF2F1|AC092329.3|E4F1|MYOZ1|TRIM37|ENO1|TRIM28|ZNF263|ALDOA|ADAM8|IMPDH2|C2orf81|THAP2|TWNK|MXD1|ELMSAN1|MTHFD1|POGZ|TGFBRAP1|WBP2|NCL|ZNF19|RPS11|MED26|ELK1|ZNF398|LEF1|SIAH2|TCF21|NMRAL…
GO:0044271	cellular nitrogen compound biosynthetic process	biological_process	0.00015405	0.037344	484	1763	5372	22438	ENSG00000071894,ENSG00000138496,ENSG00000072364,ENSG00000078399,ENSG00000124813,ENSG00000126856,ENSG00000117713,ENSG00000178951,ENSG00000143314,ENSG00000008324,ENSG00000162066,ENSG00000181085,ENSG00000167232,ENSG00000179627,ENSG00000104205,ENSG00000130584,ENSG00000173113,ENSG00000141568,ENSG00000172590,ENSG00000126746,ENSG00000164941,ENSG00000196700,ENSG00000014824,ENSG00000100207,ENSG00000184402…	CPSF1|PARP9|AFF4|HOXA9|RUNX2|PRDM7|ARID1A|ZBTB7A|MRPL24|SS18L2|AMDHD2|MAPK15|ZNF91|ZBTB42|SGK3|ZBTB46|TRMT112|FOXK2|MRPL52|ZNF384|INTS8|ZNF512B|SLC30A9|TCF20|SS18L1|ZNF22|TBX6|RUNX1|ZC3H3|ECD|UFD1|HOXA10|PSMD4|PRDM15|NME3|EBF1|ZBTB45|RLF|UXT|ZNF224|NUP85|TCEAL4|HSPA14|CTBP1|ACER1|YES1|MIF4GD|PIAS4|TCF12|ETV2|LARP6|SLBP|RPL13A|ZCCHC13|ZNF646|EHMT1|CHD2|VENTX|ZNF213|RPLP0|METTL23|NUP58|ZSCAN2|NAMPT…
GO:0006281	DNA repair	biological_process	0.00015473	0.037344	72	1763	593	22438	ENSG00000198382,ENSG00000157212,ENSG00000122691,ENSG00000169592,ENSG00000119906,ENSG00000163945,ENSG00000185504,ENSG00000105229,ENSG00000258366,ENSG00000178460,ENSG00000123552,ENSG00000166896,ENSG00000161609,ENSG00000124208,ENSG00000111652,ENSG00000160957,ENSG00000082068,ENSG00000244588,ENSG00000070010,ENSG00000130726,ENSG00000104517,ENSG00000133895,ENSG00000258839,ENSG00000115274,ENSG00000048028…	UVRAG|PAXIP1|TWIST1|INO80E|SLF2|UVSSA|FAAP100|PIAS4|RTEL1|MCMDC2|USP45|ATP23|CCDC155|TMEM189-UBE2V1|COPS7A|RECQL4|WDR70|RAD21L1|UFD1|TRIM28|UBR5|MEN1|MC1R|INO80B|USP28|SLC30A9|POLR2A|AP5S1|EME2|H2AFX|ZBTB7A|PARP9|USP3|PPP4C|RPA3|POLR2I|POLD3|DCLRE1B|RAD54B|FZR1|POLR2G|NUDT16L1|NPLOC4|CHD1L|FANCA|RRM2B|COPS3|UBE2B|XRCC3|REV3L|WRAP53|ASCC3|PWWP3A|DCLRE1C|INO80D|ZMPSTE24|MORF4L2|MLH3|SPIRE2|CETN1|TO…
GO:1902580	single-organism cellular localization	biological_process	0.00018912	0.045137	150	1763	1441	22438	ENSG00000166900,ENSG00000115268,ENSG00000197959,ENSG00000002330,ENSG00000244588,ENSG00000149930,ENSG00000217930,ENSG00000101246,ENSG00000184009,ENSG00000104517,ENSG00000135127,ENSG00000170606,ENSG00000181085,ENSG00000109670,ENSG00000131165,ENSG00000087088,ENSG00000166341,ENSG00000174871,ENSG00000114030,ENSG00000139722,ENSG00000198382,ENSG00000138802,ENSG00000187391,ENSG00000142541,ENSG00000101298…	STX3|RPS15|DNM3|BAD|RAD21L1|TAOK2|PAM16|ARFRP1|ACTG1|UBR5|BICDL1|HSPA4|MAPK15|FBXW7|CHMP1A|BAX|DCHS1|CNIH2|KPNA1|VPS37B|UVRAG|SEC24B|MAGI2|RPL13A|SNPH|FBXL20|CCDC155|PDPK1|SYT17|NUP85|SH3GLB1|GSK3B|UXT|TONSL|GSTK1|ERC2|PKP3|PDCD6|DPP6|ABHD17A|CLUH|CPLX1|PIP5K1C|SPIRE2|NUP58|AC027237.1|HTRA2|SYS1|RPLP0|KIF2C|PRAM1|UNC13D|APOD|RPL24|KCNB1|HSP90AA1|ITGB2|CRB3|GPER1|SYNE3|CLASP1|NXT1|UNC13A|TRAPPC4|R…
GO:0072078	nephron tubule morphogenesis	biological_process	0.00019736	0.045976	16	1763	76	22438	ENSG00000005073,ENSG00000118526,ENSG00000134245,ENSG00000166341,ENSG00000005513,ENSG00000008710,ENSG00000177508,ENSG00000107816,ENSG00000105329,ENSG00000135541,ENSG00000125812,ENSG00000143867,ENSG00000168621,ENSG00000166333,ENSG00000162552,ENSG00000138685	HOXA11|TCF21|WNT2B|DCHS1|SOX8|PKD1|IRX3|LZTS2|TGFB1|AHI1|GZF1|OSR1|GDNF|ILK|WNT4|FGF2|
GO:0051276	chromosome organization	biological_process	0.00019849	0.045976	135	1763	1276	22438	ENSG00000198612,ENSG00000104872,ENSG00000093009,ENSG00000153922,ENSG00000149948,ENSG00000159259,ENSG00000197299,ENSG00000183207,ENSG00000141510,ENSG00000143228,ENSG00000185658,ENSG00000117399,ENSG00000105329,ENSG00000100084,ENSG00000107815,ENSG00000160953,ENSG00000149929,ENSG00000119048,ENSG00000112249,ENSG00000141030,ENSG00000159267,ENSG00000258315,ENSG00000143442,ENSG00000132471,ENSG00000163041…	COPS8|PIH1D1|CDC45|CHD1|HMGA2|CHAF1B|BLM|RUVBL2|TP53|NUF2|BRWD1|CDC20|TGFB1|HIRA|TWNK|PWWP3A|HIRIP3|UBE2B|ASCC3|COPS3|HLCS|C17orf49|POGZ|WBP2|H3F3A|RAD54B|ACTR6|CHD1L|CHD4|LEF1|ACTB|CENPL|DAPK3|TRAPPC12|RPA3|KAT8|RRP8|TSPYL4|RNF40|TRIM37|STAG1|INO80B|WDR5B|MEN1|EP400|PRMT5|TRIM28|SETD5|WDR70|RECQL4|SIRT3|NCAPH|SLF2|MAPK3|INO80E|PCGF3|VPS72|CHMP6|SETD1B|NUSAP1|RERE|WAC|TSPYL1|ING4|HMGN3|KIF2C|MTA1…
GO:0051656	establishment of organelle localization	biological_process	0.0002012	0.045976	60	1763	481	22438	ENSG00000185236,ENSG00000101152,ENSG00000176986,ENSG00000082898,ENSG00000197102,ENSG00000135127,ENSG00000174903,ENSG00000181085,ENSG00000137807,ENSG00000070831,ENSG00000088833,ENSG00000142945,ENSG00000104888,ENSG00000099365,ENSG00000197959,ENSG00000187672,ENSG00000105402,ENSG00000115268,ENSG00000166900,ENSG00000162236,ENSG00000008056,ENSG00000168993,ENSG00000184009,ENSG00000204991,ENSG00000186111…	RAB11B|DNAJC5|SEC24C|XPO1|DYNC1H1|BICDL1|RAB1B|MAPK15|AC027237.1|CDC42|NSFL1C|KIF2C|SLC17A7|STX1B|DNM3|ERC2|NAPA|RPS15|STX3|STX5|SYN1|CPLX1|ACTG1|SPIRE2|PIP5K1C|STX4|RAD21L1|PDCD6|CLASP2|ZW10|SYT17|CCDC155|PAFAH1B1|UBE2B|TRAPPC4|NAPB|UNC13A|UXT|MAP4K2|ACTR1B|CHMP2A|GSK3B|TMED10|DOC2A|CNIH2|BET1|PEF1|GAK|CHMP1A|CEP83|ACTB|CLASP1|SYNE3|FBXL20|CHMP6|SNPH|PPFIA3|SEC24B|TRAPPC12|NUSAP1|
GO:0019438	aromatic compound biosynthetic process	biological_process	0.00021879	0.048954	426	1763	4700	22438	ENSG00000168621,ENSG00000134308,ENSG00000160973,ENSG00000197362,ENSG00000147117,ENSG00000118181,ENSG00000118260,ENSG00000188342,ENSG00000142208,ENSG00000140009,ENSG00000007545,ENSG00000132275,ENSG00000142182,ENSG00000125651,ENSG00000283201,ENSG00000167967,ENSG00000177791,ENSG00000108395,ENSG00000130726,ENSG00000074800,ENSG00000151651,ENSG00000149925,ENSG00000006194,ENSG00000178035,ENSG00000102786…	GDNF|YWHAQ|FOXH1|ZNF786|ZNF157|RPS25|CREB1|GTF2F2|AKT1|ESR2|CRAMP1|RRP8|DNMT3L|GTF2F1|AC092329.3|E4F1|MYOZ1|TRIM37|TRIM28|ENO1|ADAM8|ALDOA|ZNF263|IMPDH2|INTS6|PSMA7|ZNF529|NRF1|BCL9L|GLI4|MEIS2|DNAJA3|RPL32|CDKN1B|HMBS|PCGF3|ZNF724|TP53INP1|CAND2|ONECUT3|CRLF3|NAPRT|PSMD9|CIAO1|VPS72|FERD3L|NIF3L1|ATP5PD|RPRD1A|ZSCAN10|XPO1|VPS9D1|AC004080.3|MTF1|QRICH1|RGMB|TLX2|ZNF567|HOXA3|CDC45|ZNF691|UNCX|NP…
GO:1901362	organic cyclic compound biosynthetic process	biological_process	0.0002256	0.049957	440	1763	4869	22438	ENSG00000126934,ENSG00000196284,ENSG00000123562,ENSG00000064961,ENSG00000130589,ENSG00000095261,ENSG00000215421,ENSG00000179528,ENSG00000136371,ENSG00000123297,ENSG00000198931,ENSG00000120832,ENSG00000065675,ENSG00000103490,ENSG00000187741,ENSG00000179361,ENSG00000260734,ENSG00000182446,ENSG00000072110,ENSG00000161547,ENSG00000125970,ENSG00000164850,ENSG00000107984,ENSG00000077514,ENSG00000197360…	MAP2K2|SUPT3H|MORF4L2|HMG20B|HELZ2|PSMD5|ZNF407|LBX2|MTHFS|TSFM|APRT|MTERF2|PRKCQ|PYCARD|FANCA|ARID3B|TLE7|NPLOC4|ACTN1|SRSF2|RALY|GPER1|DKK1|POLD3|ZNF98|PLK3|RPLP0|NUP58|METTL23|ILK|ZSCAN2|NAMPT|ZNF862|TBX10|ELOB|RFX3|UBE2V1|ING4|HMGN3|WAC|NAXE|ZNF324|ZNF280D|ZBTB11|MTA1|HOXA11|ZNF461|ZNF687|KCTD1|RRN3|UBN1|MLF2|PSMD13|CGB3|PYCR3|HOXA10|EBF1|PSMD4|PRDM15|NME3|OSBPL6|ZBTB45|RLF|UXT|ZNF224|NUP85|C…

## Sheet: GO_Term_novel_cluster 4
GO_accession	Description	Term_type	Over_represented_pValue	Corrected_pValue	DEG_item	DEG_list	Bg_item	Bg_list	Gene_names	Gene_description
GO:0044237	cellular metabolic process	biological_process	4.5312e-18	6.4887e-15	1002	1591	11857	22438	ENSG00000107938,ENSG00000131475,ENSG00000111361,ENSG00000114904,ENSG00000179833,ENSG00000176692,ENSG00000015676,ENSG00000140153,ENSG00000173542,ENSG00000115758,ENSG00000063587,ENSG00000149577,ENSG00000054392,ENSG00000143294,ENSG00000136897,ENSG00000134250,ENSG00000095261,ENSG00000196235,ENSG00000162630,ENSG00000166508,ENSG00000185825,ENSG00000080166,ENSG00000100271,ENSG00000070785,ENSG00000166848…	EDRF1|VPS25|EIF2B1|NEK4|SERTAD2|FOXC2|NUDCD3|WDR20|MOB1B|ODC1|ZNF275|SIDT2|HHAT|PRCC|MRPL50|NOTCH2|PSMD5|SUPT5H|B3GALT2|MCM7|BCAP31|DCT|TTLL1|EIF2B3|TERF2IP|UCHL5|AK4|HIST1H1B|LAMTOR5|ATP6V0A2|DCPS|PDCD6IP|PTPRF|TAF3|TSSK2|TCFL5|USP51|BGN|HIST1H2BL|CNTD1|DDI2|ZNF324B|KDM6B|MID1IP1|SF3B1|SLC46A1|STOX1|STRADA|CD63|GABPB2|MAP3K3|SDF2L1|ORMDL3|RAD1|HSPH1|ZNF497|BCCIP|NECAB1|WASHC1|ERO1A|RNF10|AHRR|SP…
GO:0044260	cellular macromolecule metabolic process	biological_process	1.3122e-15	1.4835e-12	835	1591	9695	22438	ENSG00000137812,ENSG00000163527,ENSG00000197024,ENSG00000110917,ENSG00000065150,ENSG00000155506,ENSG00000188177,ENSG00000136026,ENSG00000170892,ENSG00000024048,ENSG00000126895,ENSG00000073111,ENSG00000186951,ENSG00000122008,ENSG00000119321,ENSG00000122566,ENSG00000109063,ENSG00000066135,ENSG00000221829,ENSG00000117614,ENSG00000007908,ENSG00000155100,ENSG00000082515,ENSG00000162267,ENSG00000184343…	KNL1|STT3B|ZNF398|MLEC|IPO5|LARP1|ZC3H6|CKAP4|TSEN34|UBR2|AVPR2|MCM2|PPARA|POLK|FKBP15|HNRNPA2B1|MYH3|KDM4A|FANCG|SYF2|SELE|OTUD6B|MRPL22|ITIH3|SRPK3|CCNL1|ZKSCAN1|HSPE1|HFE|TENT4A|GLRX2|SARNP|HIST1H4E|CREB3L4|AVP|ERN2|GLMP|MYO18A|ZSCAN12|PPM1A|MRPS36|CHSY1|ZNF506|THRA|FARP1|MXI1|ZC3H12A|PGF|MAP3K2|ZNF181|KNG1|NEMF|PACSIN3|NUP153|HIST1H2BH|HIST1H3H|KMT2E|ALAD|THAP5|CANX|DDX42|THG1L|MRM1|MARCH6|ZN…
GO:0044238	primary metabolic process	biological_process	2.3701e-14	2.4243e-11	991	1591	11988	22438	ENSG00000100253,ENSG00000197153,ENSG00000138071,ENSG00000140830,ENSG00000100294,ENSG00000055955,ENSG00000088038,ENSG00000196357,ENSG00000137094,ENSG00000164951,ENSG00000008735,ENSG00000182541,ENSG00000165280,ENSG00000171161,ENSG00000182973,ENSG00000175602,ENSG00000136869,ENSG00000269586,ENSG00000183943,ENSG00000126821,ENSG00000171574,ENSG00000234444,ENSG00000143319,ENSG00000160446,ENSG00000169718…	MIOX|HIST1H3J|ACTR2|TXNL4B|MCAT|ITIH4|CNOT3|ZNF565|DNAJB5|PDP1|MAPK8IP2|LIMK2|VCP|ZNF672|CNOT10|CCDC85B|TLR4|CT45A10|PRKX|SGPP1|ZNF584|ZNF736|ISG20L2|ZDHHC12|DUS1L|KLF9|MAPKAP1|POLR2A|UQCRHL|KCTD9|HIST1H3I|GNL3|RPS6KL1|SAGE1|MRPL24|GTF3C4|DYRK1B|RFC3|CHD3|PLEKHA1|RPUSD4|MCM10|RAB1A|SLC28A1|VPS11|TMEM115|ZNF773|SOX15|DECR2|TMEM102|PDIA2|SRD5A1|HYAL1|ZNF282|SH2B1|VGLL2|CIAO1|ZNF283|FBL|APC|SFN|CCNT…
GO:0008152	metabolic process	biological_process	7.5332e-14	6.7422e-11	1077	1591	13282	22438	ENSG00000169696,ENSG00000108439,ENSG00000129315,ENSG00000105202,ENSG00000167637,ENSG00000144021,ENSG00000034152,ENSG00000111726,ENSG00000185100,ENSG00000182606,ENSG00000160695,ENSG00000156222,ENSG00000065328,ENSG00000165526,ENSG00000107679,ENSG00000064547,ENSG00000114378,ENSG00000216490,ENSG00000152439,ENSG00000129194,ENSG00000126062,ENSG00000119487,ENSG00000169718,ENSG00000234444,ENSG00000171574…	ASPSCR1|PNPO|CCNT1|FBL|ZNF283|CIAO1|MAP2K3|CMAS|ADSSL1|TRAK1|VPS11|SLC28A1|MCM10|RPUSD4|PLEKHA1|LPAR2|HYAL1|IFI30|ZNF773|SOX15|TMEM115|MAPKAP1|DUS1L|ZNF736|ZNF584|PRKX|CT45A10|TLR4|CNOT10|CCDC85B|ZNF672|RFC3|SAGE1|HIST1H3I|GNL3|RPS6KL1|KCTD9|ITIH4|TXNL4B|MCAT|ACTR2|HIST1H3J|DNAJB5|PDP1|ZNF565|CNOT3|HYAL2|NAA80|ANXA7|TNFAIP1|PAXBP1|RNF185|KCNQ1|ARID3B|NRARP|ARID1B|MTIF2|DUXB|ARHGDIG|CASP8AP2|WNK4|…
GO:0006323	DNA packaging	biological_process	8.645e-14	7.4278e-11	51	1591	223	22438	ENSG00000275379,ENSG00000233822,ENSG00000273542,ENSG00000129534,ENSG00000198765,ENSG00000184357,ENSG00000178279,ENSG00000134398,ENSG00000158373,ENSG00000277224,ENSG00000121152,ENSG00000188486,ENSG00000112941,ENSG00000277775,ENSG00000187837,ENSG00000276966,ENSG00000275126,ENSG00000169689,ENSG00000187475,ENSG00000122304,ENSG00000188312,ENSG00000197153,ENSG00000178257,ENSG00000175646,ENSG00000134057…	HIST1H3I|HIST1H2BN|HIST1H4K|MIS18BP1|SYCP1|HIST1H1B|TNP2|ERN2|HIST1H2BD|HIST1H2BF|NCAPH|H2AFX|TENT4A|HIST1H3F|HIST1H1C|HIST1H4E|HIST1H4L|CENPX|HIST1H1T|PRM2|CENPP|HIST1H3J|PRM3|PRM1|CCNB1|HIST1H4F|RSF1|HIST1H2BG|PAF1|HIST1H2BC|BAHD1|HIST1H4G|HIST1H1D|WAPL|HIST1H3E|MCM2|HIST1H4D|HIST1H4J|HIST1H3H|HIST1H2BE|HIST1H2BH|HIST1H1E|HIST1H2BO|HIST1H2BL|HIST1H4C|BANF1|HIST1H2BM|HIST1H3D|NCAPH2|CENPH|KNL1|
GO:0006807	nitrogen compound metabolic process	biological_process	4.6377e-13	3.5793e-10	678	1591	7726	22438	ENSG00000166188,ENSG00000142178,ENSG00000114353,ENSG00000147687,ENSG00000119953,ENSG00000109332,ENSG00000183647,ENSG00000189420,ENSG00000075426,ENSG00000170889,ENSG00000156976,ENSG00000109111,ENSG00000132591,ENSG00000181418,ENSG00000171243,ENSG00000136870,ENSG00000128699,ENSG00000143379,ENSG00000148840,ENSG00000145293,ENSG00000087365,ENSG00000101181,ENSG00000156136,ENSG00000178928,ENSG00000126368…	ZNF319|SIK1|GNAI2|TATDN1|SMNDC1|UBE2D3|ZNF530|ZFP92|FOSL2|RPS9|EIF4A2|SUPT6H|ERAL1|DDN|SOSTDC1|ZNF189|ORMDL1|SETDB1|PPRC1|ENOPH1|SF3B2|MTG2|DCK|TPRX1|NR1D1|MED24|CTRC|ARID1A|ZNF316|HIST1H4K|SRPK2|MRPS26|BCAS2|MRGBP|B3GNT10|ZNF12|ZNF692|ZNF670|ZBTB45|AC003002.3|ZNF548|UCKL1|SMARCD2|MRPS25|KMT2D|CDK6|SDC4|PLK1|FXR2|BAHD1|EXD3|ZNF14|HDAC10|EGR1|ZFP14|ZNF3|PBX4|CCDC88A|MARS2|HIST1H4C|CRABP2|KMO|TIMP2…
GO:0034641	cellular nitrogen compound metabolic process	biological_process	4.9549e-13	3.67e-10	646	1591	7295	22438	ENSG00000147684,ENSG00000100784,ENSG00000169738,ENSG00000107249,ENSG00000073417,ENSG00000136875,ENSG00000186230,ENSG00000156261,ENSG00000160310,ENSG00000106290,ENSG00000253250,ENSG00000188986,ENSG00000160256,ENSG00000185386,ENSG00000170260,ENSG00000153395,ENSG00000166326,ENSG00000278619,ENSG00000173598,ENSG00000100522,ENSG00000158669,ENSG00000177683,ENSG00000113272,ENSG00000198231,ENSG00000148218…	NDUFB9|RPS6KA5|DCXR|GLIS3|PDE8A|PRPF4|ZNF749|CCT8|PRMT2|TAF6|C8orf88|NELFB|FAM207A|MAPK11|ZNF212|LPCAT1|TRIM44|MRM1|NUDT4|GNPNAT1|GPAT4|THAP5|THG1L|DDX42|ALAD|KMT2E|HIST1H3H|NUP153|NEMF|ZNF181|ZC3H12A|MAP3K2|ZNF506|THRA|GLMP|ZSCAN12|MYO18A|PPM1A|MRPS36|MXI1|ERN2|CREB3L4|HFE|TENT4A|HIST1H4E|GLRX2|SARNP|CCNL1|ZKSCAN1|MRPL22|AZIN1|SRPK3|FANCG|MYH3|KDM4A|SYF2|HNRNPA2B1|PPARA|MCM2|POLK|ZC3H6|TSEN34|UB…
GO:0071704	organic substance metabolic process	biological_process	6.659e-13	4.7679e-10	1016	1591	12472	22438	ENSG00000156413,ENSG00000196576,ENSG00000183072,ENSG00000259384,ENSG00000197919,ENSG00000108592,ENSG00000043093,ENSG00000101986,ENSG00000271503,ENSG00000197935,ENSG00000099783,ENSG00000214513,ENSG00000204713,ENSG00000150753,ENSG00000163577,ENSG00000167525,ENSG00000133250,ENSG00000198887,ENSG00000136881,ENSG00000174886,ENSG00000185133,ENSG00000181092,ENSG00000050344,ENSG00000091483,ENSG00000166136…	FUT6|PLXNB2|NKX2-5|GH1|IFNA1|FTSJ3|DCUN1D1|ABCD1|CCL5|ZNF311|HNRNPM|NOTO|TRIM27|CCT5|EIF5A2|PROCA1|ZNF414|SMC5|BAAT|NDUFA11|INPP5J|ADIPOQ|NFE2L3|FH|NDUFB8|ARSA|CDK7|DNAJC5|CDH2|UBE2N|SMG5|PLEKHA4|BAG3|TRIM68|SENP3|SDF2|PIGO|RPUSD2|AC091021.1|TSHB|NOTUM|ETNPPL|TOX|PPP2R3B|MLLT11|MGAT4B|ALKBH3|POP5|SPCS1|ZNF146|ZBTB46|CD81|AGFG1|RPL23A|PEX19|RNF214|RDH5|BACH2|USP54|CASP9|ATXN3|DMBT1|VEGFA|LILRA5|IT…
GO:0071103	DNA conformation change	biological_process	2.1391e-12	1.4822e-09	61	1591	323	22438	ENSG00000025770,ENSG00000137812,ENSG00000153044,ENSG00000134574,ENSG00000197061,ENSG00000185130,ENSG00000175334,ENSG00000273703,ENSG00000197409,ENSG00000170004,ENSG00000274641,ENSG00000168298,ENSG00000275713,ENSG00000274290,ENSG00000277157,ENSG00000111358,ENSG00000278828,ENSG00000197238,ENSG00000274750,ENSG00000073111,ENSG00000122566,ENSG00000062650,ENSG00000124575,ENSG00000140320,ENSG00000275663…	NCAPH2|KNL1|CENPH|DDB2|HIST1H4C|HIST1H2BL|BANF1|HIST1H2BM|HIST1H3D|CHD3|HIST1H2BO|HIST1H1E|HIST1H2BH|HIST1H2BE|HIST1H4D|GTF2H3|HIST1H3H|HIST1H4J|HIST1H3E|MCM2|HNRNPA2B1|WAPL|HIST1H1D|BAHD1|HIST1H4G|PAF1|HIST1H2BC|RSF1|HIST1H2BG|HIST1H4F|PRM1|CCNB1|HIST1H3J|PRM3|ERCC6|HIST1H1T|RPS27A|CENPP|PRM2|HIST1H3F|HIST1H4E|HIST1H4L|HIST1H1C|CENPX|TENT4A|NCAPH|H2AFX|MCM7|HIST1H2BF|GINS4|HIST1H2BD|RUVBL2|TNP2|…
GO:0006996	organelle organization	biological_process	2.7424e-12	1.8409e-09	399	1591	4148	22438	ENSG00000156170,ENSG00000221829,ENSG00000029534,ENSG00000066135,ENSG00000109063,ENSG00000182606,ENSG00000159445,ENSG00000276903,ENSG00000134575,ENSG00000073111,ENSG00000111834,ENSG00000134982,ENSG00000122566,ENSG00000105202,ENSG00000178188,ENSG00000175793,ENSG00000275221,ENSG00000181284,ENSG00000129194,ENSG00000242612,ENSG00000024048,ENSG00000025770,ENSG00000137812,ENSG00000183513,ENSG00000160695…	NDUFAF6|FANCG|ANK1|KDM4A|MYH3|TRAK1|THEM4|HIST1H2AL|ACP2|MCM2|RSPH4A|APC|HNRNPA2B1|FBL|SH2B1|SFN|HIST1H2AK|TMEM102|SOX15|DECR2|UBR2|NCAPH2|KNL1|COA5|VPS11|RAB1A|RPUSD4|CHD3|MRPL24|TACC2|RFC3|GTF3C4|ERN2|HIST1H3I|GNL3|ARAP1|MRPS36|MYO18A|TUBA1A|AVP|ARF6|MAPKAP1|VCP|MTSS1|LIMK2|HAUS7|HIST1H4E|CLASP2|TENT4A|ACTR2|FCHSD2|MRPL22|CISD2|HIST1H3J|PAXBP1|TNFAIP1|ULK4|HIST1H3H|KMT2E|ZMYND10|TRAPPC12|NAA80|…
GO:0071840	cellular component organization or biogenesis	biological_process	4.1391e-11	2.4029e-08	639	1591	7392	22438	ENSG00000011405,ENSG00000109475,ENSG00000156256,ENSG00000165914,ENSG00000128585,ENSG00000103126,ENSG00000143303,ENSG00000274618,ENSG00000187672,ENSG00000198765,ENSG00000136738,ENSG00000137807,ENSG00000152700,ENSG00000035862,ENSG00000136758,ENSG00000170855,ENSG00000164151,ENSG00000254858,ENSG00000154485,ENSG00000114388,ENSG00000143924,ENSG00000197061,ENSG00000091129,ENSG00000143320,ENSG00000115355…	PIK3C2A|RPL34|USP16|TTC7B|MKLN1|AXIN1|RRNAD1|HIST1H4F|ERC2|SYCP1|STAM|AC027237.1|SAR1B|TIMP2|YME1L1|TRIAP1|ICE1|MPV17L2|MMP21|NPRL2|EML4|HIST1H4C|NRCAM|CRABP2|CCDC88A|SLC12A6|SEMA6C|TCTN2|BAHD1|RILPL1|HDAC10|ATL1|SMARCD2|AQP11|CLTCL1|PRM2|PRM1|PLK1|PLAUR|SDC4|MRPS25|HIST1H2BG|CSNK1A1|KMT2D|HIST1H4K|LAMTOR4|RAB39A|MED24|PLEKHM2|ARID1A|MRGBP|MRPS26|BHLHB9|SRPK2|SETDB1|ORMDL1|ZDHHC14|ERAL1|HIST1H2BO…
GO:0006139	nucleobase-containing compound metabolic process	biological_process	6.1362e-11	3.3908e-08	563	1591	6377	22438	ENSG00000141994,ENSG00000184895,ENSG00000132010,ENSG00000168374,ENSG00000062650,ENSG00000197238,ENSG00000111358,ENSG00000159409,ENSG00000144161,ENSG00000159216,ENSG00000268163,ENSG00000236609,ENSG00000161692,ENSG00000124208,ENSG00000091010,ENSG00000105650,ENSG00000175592,ENSG00000243943,ENSG00000170485,ENSG00000088451,ENSG00000136450,ENSG00000164754,ENSG00000188486,ENSG00000196498,ENSG00000270946…	DUS3L|SRY|ZNF20|ARF4|WAPL|HIST1H4J|GTF2H3|CELF3|ZC3H8|RUNX1|AC004076.1|ZNF853|DBF4B|TMEM189-UBE2V1|POU4F3|AC005759.1|FOSL1|ZNF512|NPAS2|TGDS|SRSF1|RAD21|H2AFX|NCOR2|CT45A9|NSMCE4A|ZNF669|RPS7|ZSCAN21|ZNF302|IFNL1|PAF1|ZNF549|SARS|CNOT8|ZNF497|BCCIP|SPOUT1|AHRR|RNF20|NKX6-3|RNF10|STOX1|SF3B1|RAD1|GABPB2|USP51|KDM6B|CNTD1|ZNF324B|HIST1H1B|AK4|TAF3|TCFL5|DCPS|MCM7|TERF2IP|UCHL5|SIDT2|ZNF275|PSMD5|SU…
GO:0046483	heterocycle metabolic process	biological_process	6.1565e-11	3.3908e-08	578	1591	6574	22438	ENSG00000111786,ENSG00000171649,ENSG00000137338,ENSG00000163508,ENSG00000012822,ENSG00000176302,ENSG00000197128,ENSG00000082516,ENSG00000196646,ENSG00000235109,ENSG00000166135,ENSG00000167081,ENSG00000175550,ENSG00000160862,ENSG00000073146,ENSG00000179134,ENSG00000205213,ENSG00000182134,ENSG00000119760,ENSG00000225830,ENSG00000163191,ENSG00000140829,ENSG00000155561,ENSG00000187837,ENSG00000275126…	SRSF9|ZIK1|PGBD1|EOMES|CALCOCO1|FOXR1|ZNF772|GEMIN5|ZNF136|ZSCAN31|HIF1AN|PBX3|DRAP1|AZGP1|MOV10L1|SAMD4B|LGR4|TDRKH|SUPT7L|ERCC6|S100A11|DHX38|NUP205|HIST1H1C|HIST1H4L|HYAL2|STAT4|TNFAIP1|PAXBP1|KCNQ1|ZNF550|NRARP|ARID1B|ARID3B|RPS5|ZSCAN20|DUXB|HNRNPF|CPSF2|DUS1L|KLF9|CT45A10|ZNF736|ZNF584|ISG20L2|TLR4|ZNF672|CNOT10|CCDC85B|DYRK1B|GTF3C4|RFC3|SAGE1|GNL3|HIST1H3I|UQCRHL|POLR2A|TXNL4B|ACTR2|HIST1…
GO:0034728	nucleosome organization	biological_process	7.0163e-11	3.7677e-08	43	1591	200	22438	ENSG00000197153,ENSG00000048649,ENSG00000273802,ENSG00000274618,ENSG00000277775,ENSG00000275126,ENSG00000276966,ENSG00000169689,ENSG00000187837,ENSG00000108604,ENSG00000187475,ENSG00000188312,ENSG00000277224,ENSG00000188486,ENSG00000184357,ENSG00000275379,ENSG00000129534,ENSG00000273542,ENSG00000233822,ENSG00000158373,ENSG00000163939,ENSG00000178279,ENSG00000117713,ENSG00000197061,ENSG00000185130…	HIST1H3J|RSF1|HIST1H2BG|HIST1H4F|HIST1H3F|HIST1H4L|HIST1H4E|CENPX|HIST1H1C|SMARCD2|HIST1H1T|CENPP|HIST1H2BF|H2AFX|HIST1H1B|HIST1H3I|MIS18BP1|HIST1H4K|HIST1H2BN|HIST1H2BD|PBRM1|TNP2|ARID1A|HIST1H4C|HIST1H2BL|HIST1H3D|HIST1H2BM|CENPH|KNL1|HIST1H2BH|HIST1H1E|HIST1H2BE|HIST1H2BO|SUPT6H|HIST1H4D|HIST1H3H|HIST1H4J|HIST1H3E|MCM2|PAF1|HIST1H2BC|HIST1H1D|HIST1H4G|
GO:1901360	organic cyclic compound metabolic process	biological_process	9.1702e-11	4.6899e-08	599	1591	6869	22438	ENSG00000124789,ENSG00000163874,ENSG00000169967,ENSG00000197841,ENSG00000177683,ENSG00000113272,ENSG00000198231,ENSG00000278619,ENSG00000173598,ENSG00000100522,ENSG00000005483,ENSG00000278828,ENSG00000148218,ENSG00000106290,ENSG00000113494,ENSG00000156261,ENSG00000160310,ENSG00000170260,ENSG00000166326,ENSG00000188986,ENSG00000169710,ENSG00000185386,ENSG00000160256,ENSG00000100784,ENSG00000169738…	NUP153|ZC3H12A|MAP3K2|ZNF181|THAP5|THG1L|DDX42|MRM1|NUDT4|GNPNAT1|KMT2E|HIST1H3H|ALAD|TAF6|PRLR|CCT8|PRMT2|ZNF212|TRIM44|NELFB|FASN|MAPK11|FAM207A|RPS6KA5|DCXR|NDUFB9|GLIS3|PDE8A|ZNF749|PRPF4|ZC3H6|TSEN34|UBR2|AVPR2|ZNF398|FANCG|MYH3|KDM4A|SYF2|MCM2|PPARA|POLK|HNRNPA2B1|HFE|TENT4A|HIST1H4E|GLRX2|SARNP|SRPK3|CCNL1|ZKSCAN1|ERN2|THRA|ZNF506|GLMP|ZSCAN12|MYO18A|PPM1A|MXI1|CREB3L4|NKX2-5|FTSJ3|CCL5|ZN…
GO:1901576	organic substance biosynthetic process	biological_process	9.6826e-11	4.8368e-08	597	1591	6854	22438	ENSG00000060138,ENSG00000197093,ENSG00000214960,ENSG00000106633,ENSG00000170271,ENSG00000143947,ENSG00000166033,ENSG00000186174,ENSG00000197323,ENSG00000125505,ENSG00000182318,ENSG00000107758,ENSG00000167182,ENSG00000134371,ENSG00000267281,ENSG00000174173,ENSG00000183665,ENSG00000173611,ENSG00000126091,ENSG00000126088,ENSG00000168010,ENSG00000197857,ENSG00000171786,ENSG00000122565,ENSG00000274750…	YBX3|GAL3ST4|CRPPA|GCK|FAXDC2|RPS27A|HTRA1|BCL9L|TRIM33|MBOAT7|ZSCAN22|PPP3CB|SP2|CDC73|ATF7-NPFF|TRMT10C|TRMT12|SCAI|ST3GAL3|UROD|ATG16L2|ZNF44|NHLH1|CBX3|HIST1H3E|STARD10|CHP2|FOS|NTRK1|NOP10|POLD2|ZDHHC4|FUT5|MRPL28|CCNB1|RPL31|ZNF17|PIGW|SQSTM1|HIST1H3F|PSMC6|COQ5|CDKN1A|ZNF324|BCAN|EGR4|RUVBL2|RPLP1|TAF1B|OAZ3|EIF4A1|OSTC|CRTC2|INTS1|NFE2L1|MPI|HSD17B12|KYAT1|PROX2|MAPK1|PHF5A|DPAGT1|ZDHHC18…
GO:0006333	chromatin assembly or disassembly	biological_process	1.2215e-10	5.9633e-08	43	1591	204	22438	ENSG00000137812,ENSG00000153044,ENSG00000170004,ENSG00000197409,ENSG00000273703,ENSG00000197061,ENSG00000185130,ENSG00000274641,ENSG00000274290,ENSG00000168298,ENSG00000275713,ENSG00000073111,ENSG00000274750,ENSG00000197238,ENSG00000278828,ENSG00000277157,ENSG00000275663,ENSG00000140320,ENSG00000124575,ENSG00000180596,ENSG00000006712,ENSG00000274618,ENSG00000273802,ENSG00000048649,ENSG00000197153…	KNL1|CENPH|CHD3|HIST1H3D|HIST1H2BM|HIST1H4C|HIST1H2BL|HIST1H2BO|HIST1H2BE|HIST1H1E|HIST1H2BH|MCM2|HIST1H3E|HIST1H4J|HIST1H3H|HIST1H4D|HIST1H4G|BAHD1|HIST1H1D|HIST1H2BC|PAF1|HIST1H4F|HIST1H2BG|RSF1|HIST1H3J|CENPP|HIST1H1T|SMARCD2|HIST1H3F|HIST1H4E|HIST1H1C|HIST1H4L|CENPX|H2AFX|HIST1H2BF|ARID1A|PBRM1|HIST1H2BD|HIST1H3I|HIST1H4K|MIS18BP1|HIST1H2BN|HIST1H1B|
GO:0043170	macromolecule metabolic process	biological_process	1.3603e-10	6.484e-08	877	1591	10719	22438	ENSG00000159409,ENSG00000197238,ENSG00000111358,ENSG00000144161,ENSG00000198862,ENSG00000168374,ENSG00000256269,ENSG00000062650,ENSG00000185019,ENSG00000141994,ENSG00000184895,ENSG00000104805,ENSG00000132010,ENSG00000126107,ENSG00000127314,ENSG00000243943,ENSG00000175592,ENSG00000131042,ENSG00000129255,ENSG00000123240,ENSG00000236609,ENSG00000113312,ENSG00000043143,ENSG00000124208,ENSG00000161692…	CELF3|HIST1H4J|GTF2H3|ZC3H8|LTN1|ARF4|HMBS|WAPL|UBOX5|DUS3L|SRY|NUCB1|ZNF20|HECTD3|RAP1B|ZNF512|FOSL1|LILRB2|MPDU1|OPTN|ZNF853|TTC1|JADE2|TMEM189-UBE2V1|DBF4B|ADM2|POU4F3|PCNP|SCO1|TNFSF12|RUNX1|MRPL46|AC004076.1|NCOR2|H2AFX|MRPL42|RAD21|NPC1L1|SRSF1|EIF1AD|GNRH1|NPAS2|LRRK1|ZNF302|PPP1R15A|HSPA9|ZSCAN21|RPS7|RNF139|CT45A9|NSMCE4A|ZNF669|CLN6|NKX6-3|SPOUT1|RNF20|AHRR|RNF10|ERO1A|NECAB1|WASHC1|BCC…
GO:0006725	cellular aromatic compound metabolic process	biological_process	1.4056e-10	6.484e-08	577	1591	6594	22438	ENSG00000116752,ENSG00000101189,ENSG00000135250,ENSG00000205903,ENSG00000273542,ENSG00000162438,ENSG00000008838,ENSG00000117713,ENSG00000105810,ENSG00000166851,ENSG00000167548,ENSG00000119574,ENSG00000198276,ENSG00000269533,ENSG00000188785,ENSG00000108604,ENSG00000164631,ENSG00000171163,ENSG00000277462,ENSG00000109111,ENSG00000189420,ENSG00000183647,ENSG00000075426,ENSG00000170889,ENSG00000156976…	BCAS2|MRGBP|SRPK2|ZNF316|HIST1H4K|CTRC|MED24|ARID1A|CDK6|PLK1|KMT2D|ZBTB45|UCKL1|AC003002.3|ZNF548|SMARCD2|ZNF12|ZNF692|ZNF670|SUPT6H|ZFP92|ZNF530|FOSL2|RPS9|EIF4A2|SMNDC1|UBE2D3|ZNF319|SIK1|GNAI2|TATDN1|SF3B2|TPRX1|DCK|NR1D1|PPRC1|ENOPH1|SETDB1|DDN|SOSTDC1|ZNF189|TRIAP1|CHURC1-FNTB|ICE1|SYCP1|SRSF3|ZFY|TIMP2|RRNAD1|AXIN1|NR0B2|HIST1H4F|ZNF837|RPL34|PSMD3|MAFK|USP16|ZFP14|HDAC10|EGR1|EXD3|ZNF14|B…
GO:0006334	nucleosome assembly	biological_process	1.4187e-10	6.484e-08	37	1591	157	22438	ENSG00000197153,ENSG00000273802,ENSG00000048649,ENSG00000274618,ENSG00000277775,ENSG00000169689,ENSG00000276966,ENSG00000275126,ENSG00000187837,ENSG00000188312,ENSG00000187475,ENSG00000277224,ENSG00000188486,ENSG00000184357,ENSG00000273542,ENSG00000275379,ENSG00000129534,ENSG00000233822,ENSG00000158373,ENSG00000197409,ENSG00000273703,ENSG00000197061,ENSG00000185130,ENSG00000153044,ENSG00000137812…	HIST1H3J|HIST1H2BG|RSF1|HIST1H4F|HIST1H3F|CENPX|HIST1H4E|HIST1H4L|HIST1H1C|CENPP|HIST1H1T|HIST1H2BF|H2AFX|HIST1H1B|HIST1H4K|HIST1H3I|MIS18BP1|HIST1H2BN|HIST1H2BD|HIST1H3D|HIST1H2BM|HIST1H4C|HIST1H2BL|CENPH|KNL1|HIST1H1E|HIST1H2BH|HIST1H2BE|HIST1H2BO|HIST1H4J|HIST1H3H|HIST1H4D|MCM2|HIST1H3E|HIST1H2BC|HIST1H1D|HIST1H4G|
GO:0071824	protein-DNA complex subunit organization	biological_process	2.6001e-10	1.0821e-07	56	1591	315	22438	ENSG00000197153,ENSG00000274618,ENSG00000273802,ENSG00000111530,ENSG00000048649,ENSG00000108604,ENSG00000276966,ENSG00000277775,ENSG00000100519,ENSG00000275126,ENSG00000187837,ENSG00000169689,ENSG00000188312,ENSG00000106290,ENSG00000143947,ENSG00000187475,ENSG00000277224,ENSG00000166508,ENSG00000188486,ENSG00000233822,ENSG00000275379,ENSG00000273542,ENSG00000126351,ENSG00000129534,ENSG00000184357…	HIST1H3J|HIST1H4F|HIST1H2BG|CAND1|RSF1|SMARCD2|HIST1H4E|HIST1H3F|PSMC6|HIST1H4L|HIST1H1C|CENPX|CENPP|TAF6|RPS27A|HIST1H1T|HIST1H2BF|MCM7|H2AFX|HIST1H2BN|HIST1H3I|HIST1H4K|THRA|MIS18BP1|HIST1H1B|ARID1A|ERCC3|TNP2|PBRM1|HIST1H2BD|TAF1B|HIST1H2BM|HIST1H3D|HIST1H2BL|HIST1H4C|DDB2|KNL1|CENPH|HIST1H2BE|HIST1H1E|HIST1H2BH|HIST1H2BO|TRAPPC12|SUPT6H|MCM2|HIST1H3E|CDK7|GTF2H3|HIST1H3H|HIST1H4J|HIST1H4D|PSM…
GO:0009058	biosynthetic process	biological_process	2.6724e-10	1.0821e-07	602	1591	6962	22438	ENSG00000130675,ENSG00000163918,ENSG00000196418,ENSG00000025434,ENSG00000257218,ENSG00000105392,ENSG00000162775,ENSG00000100413,ENSG00000114391,ENSG00000171858,ENSG00000187475,ENSG00000163877,ENSG00000100241,ENSG00000167550,ENSG00000171302,ENSG00000169925,ENSG00000109182,ENSG00000083817,ENSG00000116747,ENSG00000131467,ENSG00000138381,ENSG00000173334,ENSG00000136872,ENSG00000099194,ENSG00000111581…	MNX1|RFC4|ZNF124|NR1H3|GATC|CRX|RBM15|POLR3H|RPL24|RPS21|HIST1H1T|SNIP1|SBF1|RHEBL1|CANT1|BRD3|CWH43|ZNF416|RO60|PSME3|ASNSD1|TRIB1|ALDOB|SCD|NUP107|DHH|FANCM|RSC1A1|GPATCH3|GAL3ST3|SPEN|TIAL1|NTSR1|SLC27A5|FOXF1|SMPD2|ZC3H15|TEF|LEMD3|MIS18BP1|KDR|GLS|UROS|TNFAIP3|FASTKD2|DMTF1|PAIP2|A3GALT2|GOLGA7|GSC2|SLC35B3|RPS6KB1|CENPX|COA3|NME4|ZNF783|ADI1|IKZF5|AK8|FOXL1|HSPD1|STC2|RPL22L1|JUND|UBE2G2|SM…
GO:0031497	chromatin assembly	biological_process	2.6892e-10	1.0821e-07	39	1591	176	22438	ENSG00000277157,ENSG00000278828,ENSG00000197238,ENSG00000274750,ENSG00000073111,ENSG00000006712,ENSG00000180596,ENSG00000124575,ENSG00000140320,ENSG00000275663,ENSG00000197061,ENSG00000185130,ENSG00000197409,ENSG00000273703,ENSG00000153044,ENSG00000137812,ENSG00000275713,ENSG00000168298,ENSG00000274290,ENSG00000274641,ENSG00000277224,ENSG00000188486,ENSG00000184357,ENSG00000275379,ENSG00000129534…	HIST1H4D|HIST1H3H|HIST1H4J|HIST1H3E|MCM2|PAF1|HIST1H2BC|HIST1H1D|BAHD1|HIST1H4G|HIST1H4C|HIST1H2BL|HIST1H3D|HIST1H2BM|CENPH|KNL1|HIST1H2BH|HIST1H1E|HIST1H2BE|HIST1H2BO|HIST1H2BF|H2AFX|HIST1H1B|HIST1H3I|MIS18BP1|HIST1H4K|HIST1H2BN|HIST1H2BD|HIST1H3J|RSF1|HIST1H2BG|HIST1H4F|HIST1H4E|HIST1H3F|HIST1H4L|HIST1H1C|CENPX|HIST1H1T|CENPP|
GO:0090304	nucleic acid metabolic process	biological_process	2.7205e-10	1.0821e-07	511	1591	5753	22438	ENSG00000165280,ENSG00000010704,ENSG00000112941,ENSG00000137094,ENSG00000276966,ENSG00000196357,ENSG00000205323,ENSG00000088038,ENSG00000023572,ENSG00000140830,ENSG00000184343,ENSG00000138071,ENSG00000197153,ENSG00000163660,ENSG00000106261,ENSG00000133119,ENSG00000134398,ENSG00000125484,ENSG00000105204,ENSG00000181433,ENSG00000163938,ENSG00000275379,ENSG00000126351,ENSG00000081665,ENSG00000196535…	VCP|HFE|TENT4A|DNAJB5|HIST1H4E|ZNF565|SARNP|CNOT3|GLRX2|TXNL4B|SRPK3|ACTR2|HIST1H3J|CCNL1|ZKSCAN1|RFC3|ERN2|GTF3C4|DYRK1B|SAGE1|GNL3|HIST1H3I|THRA|ZNF506|MYO18A|GLMP|ZSCAN12|PPM1A|MXI1|POLR2A|KLF9|DUS1L|CREB3L4|ZNF584|ZNF736|ISG20L2|CT45A10|TLR4|CNOT10|CCDC85B|ZNF672|ZC3H6|TSEN34|UBR2|ZNF773|SOX15|ZNF398|RPUSD4|MCM10|CHD3|FANCG|KDM4A|MAP2K3|SYF2|LSM11|TRAK1|PPARA|MCM2|CCNT1|POLK|HNRNPA2B1|FBL|VGL…
GO:0034622	cellular macromolecular complex assembly	biological_process	4.1033e-10	1.5739e-07	149	1591	1265	22438	ENSG00000128159,ENSG00000153037,ENSG00000136869,ENSG00000136450,ENSG00000118246,ENSG00000165527,ENSG00000188486,ENSG00000129534,ENSG00000275379,ENSG00000126351,ENSG00000100614,ENSG00000267740,ENSG00000197153,ENSG00000138071,ENSG00000137478,ENSG00000184343,ENSG00000082515,ENSG00000155100,ENSG00000169689,ENSG00000276966,ENSG00000163539,ENSG00000008735,ENSG00000183978,ENSG00000164877,ENSG00000159082…	TUBGCP6|SRP19|TLR4|SRSF1|FASTKD2|ARF6|H2AFX|MIS18BP1|HIST1H3I|THRA|PPM1A|AC024592.3|HIST1H3J|ACTR2|FCHSD2|SRPK3|MRPL22|OTUD6B|CENPX|HIST1H4E|CLASP2|MAPK8IP2|COA3|MICALL2|SYNJ1|CELF3|GTF2H3|HIST1H4J|MCM2|PAK1|HSPD1|NDUFAF6|RAB1A|KNL1|DDB2|VPS11|COA5|BRIX1|SCO1|MCM7|RPL24|EIF4B|SRSF9|NDUFB9|HIST1H1B|GEMIN5|RAB3A|HIST1H2BD|DNALI1|TMEM199|CCDC65|SEC24A|HIST1H1C|HIST1H4L|NUP205|PRLR|PSMD5|COX7A2L|RAC3…
GO:0044249	cellular biosynthetic process	biological_process	4.2425e-10	1.5988e-07	584	1591	6740	22438	ENSG00000236609,ENSG00000161692,ENSG00000091010,ENSG00000100288,ENSG00000159216,ENSG00000268163,ENSG00000259494,ENSG00000175592,ENSG00000243943,ENSG00000184895,ENSG00000132010,ENSG00000159409,ENSG00000197238,ENSG00000111358,ENSG00000144161,ENSG00000198862,ENSG00000256269,ENSG00000168374,ENSG00000062650,ENSG00000171863,ENSG00000170881,ENSG00000151552,ENSG00000188295,ENSG00000089335,ENSG00000087074…	ZNF853|DBF4B|POU4F3|CHKB|RUNX1|AC004076.1|MRPL46|FOSL1|ZNF512|SRY|ZNF20|CELF3|HIST1H4J|GTF2H3|ZC3H8|LTN1|HMBS|ARF4|WAPL|RPS7|RNF139|QDPR|ZNF669|ZNF302|PPP1R15A|ZSCAN21|EIF1AD|NPAS2|STARD4|NCOR2|CSAD|MRPL42|RAD21|RAD1|ORMDL3|GABPB2|SDF2L1|STOX1|MID1IP1|KDM6B|ZNF324B|BGN|CNOT8|ZNF549|PAF1|IFNL1|SARS|NKX6-3|RNF20|AHRR|RNF10|NECAB1|ZNF497|SUPT5H|PSMD5|MRPL50|NOTCH2|HHAT|ZNF275|ODC1|FOXC2|SERTAD2|NEK4…
GO:0034645	cellular macromolecule biosynthetic process	biological_process	4.5423e-10	1.6822e-07	486	1591	5453	22438	ENSG00000080824,ENSG00000170653,ENSG00000147536,ENSG00000181991,ENSG00000166197,ENSG00000174282,ENSG00000163161,ENSG00000179988,ENSG00000087088,ENSG00000160255,ENSG00000186480,ENSG00000171124,ENSG00000087302,ENSG00000111530,ENSG00000127080,ENSG00000119718,ENSG00000150455,ENSG00000124232,ENSG00000153896,ENSG00000160783,ENSG00000177954,ENSG00000108342,ENSG00000257591,ENSG00000101096,ENSG00000143321…	HSP90AA1|ATF7|GINS4|MRPS11|NOLC1|ZBTB4|ERCC3|PSTK|BAX|ITGB2|INSIG1|FUT3|RTRAF|CAND1|IPPK|EIF2B2|TIRAP|RBPJL|ZNF599|PMF1|RPS27|CSF3|ZNF625|NFATC2|HDGF|ZMIZ1|WNT5A|FSHB|HIST1H4D|ETF1|SAV1|RPS4Y1|ZNF487|CHST14|ZBTB42|MAML1|RWDD1|HIST1H1D|ZFP36L2|ADRM1|NCSTN|ZSCAN23|CCT3|TERF2|ZSCAN2|FANK1|ZNF740|UBE2L3|LEUTX|LDB1|PITX3|PIK3R2|HIST1H3D|NFAT5|BACH2|FAM111A|VEGFA|NFATC2IP|MAX|HIST1H1E|RPL23A|GATA3|ZNF1…
GO:0016043	cellular component organization	biological_process	4.7447e-10	1.7274e-07	619	1591	7222	22438	ENSG00000109079,ENSG00000159086,ENSG00000243477,ENSG00000138279,ENSG00000068001,ENSG00000168038,ENSG00000213578,ENSG00000090924,ENSG00000156172,ENSG00000085760,ENSG00000083845,ENSG00000130703,ENSG00000160606,ENSG00000100503,ENSG00000049618,ENSG00000082516,ENSG00000058404,ENSG00000163508,ENSG00000064201,ENSG00000111786,ENSG00000109084,ENSG00000170390,ENSG00000063046,ENSG00000282218,ENSG00000100078…	TNFAIP1|PAXBP1|NAA80|ANXA7|HYAL2|ULK4|CPLX3|PLEKHG2|C8orf37|MTIF2|RPS5|OSBPL2|TLCD1|NIN|ARID1B|GEMIN5|CAMK2B|EOMES|TSPAN32|SRSF9|TMEM97|DCLK2|EIF4B|AL132671.2|PLA2G3|HIST1H1C|HIST1H4L|NUP205|TDRKH|SUPT7L|ERCC6|RAC3|CCDC65|CFL1|TMEM199|MOV10L1|SEC24A|TRAK1|SFN|APC|FBL|SH2B1|CIAO1|ACP2|THEM4|DECR2|SOX15|TSPAN2|HYAL1|ATP11B|TMEM102|RAB1A|RPUSD4|SARM1|CHD3|PLEKHA1|VPS11|NCAPH2|HIST1H3I|GNL3|ARAP1|KCT…
GO:0009059	macromolecule biosynthetic process	biological_process	6.3642e-10	2.2784e-07	501	1591	5661	22438	ENSG00000236609,ENSG00000161692,ENSG00000091010,ENSG00000159216,ENSG00000135624,ENSG00000108799,ENSG00000143436,ENSG00000268163,ENSG00000259494,ENSG00000175592,ENSG00000243943,ENSG00000148488,ENSG00000131849,ENSG00000143365,ENSG00000176678,ENSG00000095574,ENSG00000144381,ENSG00000163584,ENSG00000130522,ENSG00000184895,ENSG00000132010,ENSG00000184787,ENSG00000113658,ENSG00000197238,ENSG00000172273…	ZNF853|DBF4B|POU4F3|RUNX1|CCT7|EZH1|MRPL9|AC004076.1|MRPL46|FOSL1|ZNF512|ST8SIA6|ZNF132|RORC|FOXL1|IKZF5|HSPD1|RPL22L1|JUND|SRY|ZNF20|UBE2G2|SMAD5|HIST1H4J|HINFP|GTF2H3|CELF3|ZNF101|ZC3H8|LTN1|WAPL|ARF4|ZFP36|RPS7|GOLGA7|RNF139|GSC2|CENPX|RPS6KB1|COA3|ZNF669|ZNF302|PPP1R15A|ZNF783|ZSCAN21|TEF|ZC3H15|EIF1AD|NPAS2|LEMD3|KDR|MIS18BP1|TNFAIP3|FASTKD2|NCOR2|MRPL42|DMTF1|RAD21|PAIP2|RAD1|SDF2L1|GABPB2|…
GO:0065004	protein-DNA complex assembly	biological_process	7.9422e-10	2.7967e-07	50	1591	272	22438	ENSG00000274290,ENSG00000275713,ENSG00000168298,ENSG00000274641,ENSG00000273703,ENSG00000197409,ENSG00000185130,ENSG00000197061,ENSG00000134574,ENSG00000137812,ENSG00000153044,ENSG00000180596,ENSG00000087191,ENSG00000275663,ENSG00000124575,ENSG00000171853,ENSG00000073111,ENSG00000274750,ENSG00000134058,ENSG00000278828,ENSG00000111358,ENSG00000197238,ENSG00000277157,ENSG00000275126,ENSG00000277775…	HIST1H2BE|HIST1H2BH|HIST1H1E|HIST1H2BO|HIST1H2BM|HIST1H3D|HIST1H2BL|HIST1H4C|DDB2|KNL1|CENPH|HIST1H2BC|PSMC5|HIST1H4G|HIST1H1D|TRAPPC12|MCM2|HIST1H3E|CDK7|HIST1H3H|GTF2H3|HIST1H4J|HIST1H4D|HIST1H4L|HIST1H3F|HIST1H4E|PSMC6|HIST1H1C|CENPX|RPS27A|CENPP|TAF6|HIST1H1T|HIST1H3J|HIST1H4F|HIST1H2BG|CAND1|RSF1|HIST1H4K|HIST1H3I|HIST1H2BN|MIS18BP1|THRA|HIST1H1B|ERCC3|HIST1H2BD|TAF1B|HIST1H2BF|MCM7|H2AFX|
GO:0031323	regulation of cellular metabolic process	biological_process	4.0433e-09	1.3159e-06	582	1591	6831	22438	ENSG00000163508,ENSG00000176302,ENSG00000012822,ENSG00000197128,ENSG00000082516,ENSG00000111786,ENSG00000171649,ENSG00000063046,ENSG00000137338,ENSG00000119760,ENSG00000225830,ENSG00000163191,ENSG00000275126,ENSG00000187837,ENSG00000155561,ENSG00000167081,ENSG00000166135,ENSG00000235109,ENSG00000196646,ENSG00000175550,ENSG00000113615,ENSG00000179134,ENSG00000205213,ENSG00000109079,ENSG00000159086…	EOMES|FOXR1|CALCOCO1|ZNF772|GEMIN5|SRSF9|ZIK1|EIF4B|PGBD1|SUPT7L|ERCC6|S100A11|HIST1H4L|HIST1H1C|NUP205|PBX3|HIF1AN|ZSCAN31|ZNF136|DRAP1|SEC24A|SAMD4B|LGR4|TNFAIP1|PAXBP1|HYAL2|ULK4|STAT4|PPP6R2|CHRM5|CSHL1|HNRNPF|DUXB|CASP8AP2|ZNF550|ARID3B|ARID1B|NRARP|ZSCAN20|MTIF2|RPS5|DCUN1D5|RFC3|DYRK1B|HIST1H3I|ARAP1|GNL3|POLR2A|MAPKAP1|KLF9|ZNF736|ZNF584|TLR4|CCDC85B|CNOT10|ZNF672|VCP|LIMK2|MAPK8IP2|DNAJB…
GO:0051276	chromosome organization	biological_process	7.314e-09	2.3448e-06	144	1591	1276	22438	ENSG00000121152,ENSG00000143614,ENSG00000101189,ENSG00000277224,ENSG00000107485,ENSG00000196747,ENSG00000163939,ENSG00000008838,ENSG00000183207,ENSG00000117713,ENSG00000178279,ENSG00000138668,ENSG00000074266,ENSG00000273542,ENSG00000160741,ENSG00000144635,ENSG00000106628,ENSG00000273802,ENSG00000048649,ENSG00000167548,ENSG00000175646,ENSG00000134057,ENSG00000166851,ENSG00000198952,ENSG00000177889…	NCAPH|GATAD2B|MRGBP|HIST1H2BF|GATA3|HIST1H2AI|PBRM1|MED24|RUVBL2|ARID1A|TNP2|HNRNPD|EED|HIST1H4K|CRTC2|DYNC1LI1|POLD2|HIST1H2BG|RSF1|KMT2D|PRM1|CCNB1|PLK1|SMG5|UBE2N|KDM3B|PRM2|HIST1H3F|SMARCD2|SUPT6H|CCT5|PSRC1|HIST1H4G|SMC5|CDC26|CENPH|SYCE3|RMI2|ERCC4|HIST1H2BO|MAPK1|BECN1|SETDB1|HSP90AA1|BOD1|GINS4|CDC73|ERCC3|SYCP1|HIST1H2BN|HIST1H4F|RPS27A|USP16|MEAF6|HIST1H2AC|YLPM1|HIST1H4D|HDAC10|CBX3|HI…
GO:0051171	regulation of nitrogen compound metabolic process	biological_process	1.7112e-08	5.3774e-06	430	1591	4872	22438	ENSG00000115758,ENSG00000163877,ENSG00000063587,ENSG00000095261,ENSG00000196235,ENSG00000115944,ENSG00000134250,ENSG00000187475,ENSG00000111361,ENSG00000169925,ENSG00000083817,ENSG00000107938,ENSG00000176692,ENSG00000114904,ENSG00000167550,ENSG00000179833,ENSG00000130675,ENSG00000184357,ENSG00000163918,ENSG00000162433,ENSG00000196418,ENSG00000025434,ENSG00000165632,ENSG00000101190,ENSG00000158019…	ODC1|SNIP1|ZNF275|PSMD5|SUPT5H|COX7A2L|NOTCH2|HIST1H1T|EIF2B1|BRD3|ZNF416|EDRF1|FOXC2|NEK4|RHEBL1|SERTAD2|MNX1|HIST1H1B|RFC4|AK4|ZNF124|NR1H3|TAF3|TCFL5|BABAM2|TERF2IP|GATC|RBM15|CRX|STOX1|GPATCH3|ENDOG|GABPB2|ORMDL3|RSC1A1|USP51|FOXF1|SMPD2|KDM6B|PDE12|SPEN|TIAL1|ZNF324B|IFNL1|PAF1|ZNF549|PSME3|SARS|DIMT1|CNOT8|ZNF497|AHRR|RNF20|NKX6-3|TRIB1|NUP107|RNF10|GSC2|RPS6KB1|ZNF669|COA3|RNF139|ZNF783|ZS…
GO:0016070	RNA metabolic process	biological_process	1.7274e-08	5.3774e-06	454	1591	5172	22438	ENSG00000170004,ENSG00000165526,ENSG00000197024,ENSG00000129194,ENSG00000152439,ENSG00000188177,ENSG00000170892,ENSG00000024048,ENSG00000167637,ENSG00000170265,ENSG00000170162,ENSG00000144021,ENSG00000105202,ENSG00000122566,ENSG00000129315,ENSG00000186951,ENSG00000155858,ENSG00000182606,ENSG00000034152,ENSG00000117614,ENSG00000066135,ENSG00000106261,ENSG00000163660,ENSG00000197153,ENSG00000138071…	CHD3|RPUSD4|ZNF398|SOX15|ZNF773|ZC3H6|TSEN34|UBR2|ZNF283|ZNF282|VGLL2|CIAO1|FBL|HNRNPA2B1|CCNT1|PPARA|LSM11|TRAK1|MAP2K3|SYF2|KDM4A|ZKSCAN1|CCNL1|HIST1H3J|ACTR2|SRPK3|TXNL4B|CNOT3|SARNP|GLRX2|HIST1H4E|ZNF565|DNAJB5|HFE|TENT4A|ZNF672|CCDC85B|CNOT10|TLR4|CT45A10|ZNF736|ISG20L2|ZNF584|DUS1L|CREB3L4|KLF9|MXI1|POLR2A|PPM1A|GLMP|ZSCAN12|GNL3|HIST1H3I|THRA|ZNF506|SAGE1|ERN2|GTF3C4|DYRK1B|RPS5|ZNF181|ZSC…
GO:0009987	cellular process	biological_process	2.0174e-08	6.1905e-06	1372	1591	18289	22438	ENSG00000267740,ENSG00000174106,ENSG00000170185,ENSG00000139626,ENSG00000189169,ENSG00000175265,ENSG00000275740,ENSG00000065548,ENSG00000167074,ENSG00000121753,ENSG00000120727,ENSG00000174898,ENSG00000128159,ENSG00000267157,ENSG00000135164,ENSG00000153037,ENSG00000184007,ENSG00000143252,ENSG00000118246,ENSG00000088986,ENSG00000067829,ENSG00000108179,ENSG00000198753,ENSG00000278259,ENSG00000169689…	AC024592.3|LEMD3|USP38|ITGB7|KRTAP10-12|GOLGA8A|AC091959.3|ZC3H15|TEF|ADGRB2|PAIP2|CATSPERD|TUBGCP6|AC011499.1|DMTF1|SRP19|PTP4A2|SDHC|FASTKD2|DYNLL1|IDH3G|PPIF|PLXNB3|MYO19|CENPX|RPS6KB1|GSC2|SLC35B3|MICALL2|A3GALT2|NID2|ELFN1|PAK1|TNS2|KIAA1324|JTB|IKZF5|AQP6|SH3D19|ZNF101|HINFP|ACO2|EZH1|CCT7|BRIX1|SLC16A4|COQ10B|RORC|ST8SIA6|ZNF132|BSPRY|DDB2|RDH14|PEA15|RPP25|FBXW2|RFC4|OR2AE1|RPL24|RBM15|CR…
GO:0065003	macromolecular complex assembly	biological_process	3.6307e-08	1.0832e-05	220	1591	2204	22438	ENSG00000073712,ENSG00000162643,ENSG00000004779,ENSG00000103126,ENSG00000111530,ENSG00000274618,ENSG00000110881,ENSG00000011405,ENSG00000108342,ENSG00000070729,ENSG00000177954,ENSG00000143318,ENSG00000156256,ENSG00000143947,ENSG00000167580,ENSG00000181991,ENSG00000164151,ENSG00000080824,ENSG00000254858,ENSG00000146833,ENSG00000074201,ENSG00000198765,ENSG00000187672,ENSG00000119414,ENSG00000233822…	FERMT2|WDR63|NDUFAB1|AXIN1|CAND1|HIST1H4F|ASIC1|PIK3C2A|CSF3|CNGB1|RPS27|CASQ1|USP16|RPS27A|AQP2|MRPS11|ICE1|HSP90AA1|MPV17L2|TRIM4|CLNS1A|SYCP1|ERC2|PPP6C|HIST1H2BN|INSIG1|AC027237.1|SAR1B|BAX|POMP|ERCC3|YME1L1|CDC73|HIST1H4C|HIST1H3D|HIST1H2BM|FOXRED1|TRABD2A|VEGFA|HIST1H1E|MCCC1|MAX|HIST1H2BE|NDUFB1|UNC13B|GMFG|GRB2|SEMG2|KIF2A|HIST1H4D|ADD3|VTN|HIST1H3E|CCT3|DDX23|ADRM1|HIST1H1D|BAHD1|CCNB1|P…
GO:0044085	cellular component biogenesis	biological_process	4.4422e-08	1.3071e-05	310	1591	3340	22438	ENSG00000004838,ENSG00000278828,ENSG00000148218,ENSG00000171853,ENSG00000109079,ENSG00000113272,ENSG00000278619,ENSG00000163874,ENSG00000160606,ENSG00000049618,ENSG00000100503,ENSG00000083845,ENSG00000130703,ENSG00000090924,ENSG00000124789,ENSG00000275713,ENSG00000111786,ENSG00000063046,ENSG00000134697,ENSG00000163879,ENSG00000169738,ENSG00000105649,ENSG00000082516,ENSG00000147684,ENSG00000113615…	ZMYND10|HIST1H3H|ALAD|TRAPPC12|TNFAIP1|THG1L|MRM1|ZC3H12A|TLCD1|ARID1B|NIN|RPS5|OSBPL2|PLEKHG2|NUP153|HIST1H2BH|SRSF9|EIF4B|GNL2|DNALI1|DCXR|RAB3A|GEMIN5|NDUFB9|SEC24A|CCDC65|FAM207A|TMEM199|FGD5|TAF6|RAC3|PRLR|PLA2G3|RABEP2|NUP205|HIST1H4L|GABARAPL2|HIST1H1C|CCT8|RSPH4A|MCM2|SH2B1|CIAO1|FBL|SYNJ1|APC|MYH3|NDUFAF6|VPS11|COA5|KNL1|RAB1A|HYAL1|ARF6|ISG20L2|TLR4|PPM1A|ARAP1|HIST1H3I|THRA|FARP1|KCTD9…
GO:0044271	cellular nitrogen compound biosynthetic process	biological_process	5.4233e-08	1.5742e-05	466	1591	5372	22438	ENSG00000005483,ENSG00000278828,ENSG00000068001,ENSG00000148218,ENSG00000138378,ENSG00000159086,ENSG00000177683,ENSG00000100522,ENSG00000179361,ENSG00000169967,ENSG00000198435,ENSG00000049618,ENSG00000163874,ENSG00000251369,ENSG00000121903,ENSG00000197841,ENSG00000085760,ENSG00000083845,ENSG00000165525,ENSG00000282757,ENSG00000165934,ENSG00000124789,ENSG00000073417,ENSG00000186230,ENSG00000063046…	KMT2E|HIST1H3H|HYAL2|ALAD|STAT4|PAXBP1|THAP5|GNPNAT1|ARID3B|MAP3K2|NRARP|ARID1B|ZC3H12A|ZNF550|ZSCAN20|ZNF181|MTIF2|RPS5|NEMF|DUXB|CPSF2|NUP153|PDE8A|ZNF749|EIF4B|GLIS3|ZIK1|PGBD1|EOMES|RPS6KA5|ZNF772|GEMIN5|CALCOCO1|FOXR1|TRIM44|DRAP1|PBX3|HIF1AN|ZNF136|ZSCAN31|ZNF212|MAPK11|LGR4|NELFB|SAMD4B|SUPT7L|C8orf88|ERCC6|TAF6|HIST1H1C|HIST1H4L|PRMT2|NUP205|PNPO|CCNT1|POLK|PPARA|HNRNPA2B1|SH2B1|ZNF283|ZN…
GO:1901362	organic cyclic compound biosynthetic process	biological_process	5.7823e-08	1.656e-05	427	1591	4869	22438	ENSG00000100784,ENSG00000163508,ENSG00000012822,ENSG00000176302,ENSG00000197128,ENSG00000107249,ENSG00000171649,ENSG00000073417,ENSG00000186230,ENSG00000278535,ENSG00000137338,ENSG00000106290,ENSG00000119760,ENSG00000225830,ENSG00000113494,ENSG00000187837,ENSG00000275126,ENSG00000160310,ENSG00000155561,ENSG00000167081,ENSG00000166135,ENSG00000235109,ENSG00000196646,ENSG00000170260,ENSG00000166326…	RPS6KA5|EOMES|CALCOCO1|FOXR1|ZNF772|GLIS3|ZIK1|PDE8A|ZNF749|DHRS11|PGBD1|TAF6|SUPT7L|ERCC6|PRLR|HIST1H1C|HIST1H4L|PRMT2|NUP205|PBX3|HIF1AN|ZSCAN31|ZNF136|ZNF212|TRIM44|DRAP1|FASN|NELFB|LGR4|MAPK11|THAP5|PAXBP1|GNPNAT1|HYAL2|KMT2E|HIST1H3H|STAT4|ALAD|DUXB|NUP153|CPSF2|ZNF550|ZC3H12A|ARID3B|NRARP|MAP3K2|ARID1B|ZSCAN20|ZNF181|RPS5|OSBPL2|RFC3|ERN2|DYRK1B|GTF3C4|HIST1H3I|GNL3|THRA|ZNF506|ZSCAN12|GLMP…
GO:0006461	protein complex assembly	biological_process	1.0179e-07	2.8395e-05	180	1591	1756	22438	ENSG00000197238,ENSG00000111358,ENSG00000073111,ENSG00000134982,ENSG00000159082,ENSG00000095574,ENSG00000156170,ENSG00000144381,ENSG00000265808,ENSG00000149269,ENSG00000137812,ENSG00000183513,ENSG00000160695,ENSG00000175592,ENSG00000134574,ENSG00000138069,ENSG00000133028,ENSG00000118503,ENSG00000115419,ENSG00000188486,ENSG00000165527,ENSG00000170043,ENSG00000153037,ENSG00000128159,ENSG00000136869…	HIST1H4J|GTF2H3|MCM2|APC|SYNJ1|IKZF5|NDUFAF6|HSPD1|SEC22B|PAK1|KNL1|COA5|VPS11|FOSL1|DDB2|RAB1A|SCO1|TNFAIP3|GLS|H2AFX|ARF6|TRAPPC1|SRP19|TUBGCP6|TLR4|KCTD9|AC024592.3|PPM1A|HIST1H3I|THRA|MIS18BP1|ACTR2|FCHSD2|OTUD6B|RACGAP1|HIST1H3J|MICALL2|VCP|CLASP2|HAUS7|HIST1H4E|CENPX|COA3|MAPK8IP2|HIST1H3H|ALDOB|ZMYND10|NUP107|BCCIP|WASHC1|ALAD|TRAPPC12|PRUNE1|THG1L|TNFAIP1|CLINT1|HIST1H2BC|TMED2|MID1IP1|NI…
GO:0070271	protein complex biogenesis	biological_process	1.0179e-07	2.8395e-05	180	1591	1756	22438	ENSG00000137812,ENSG00000134574,ENSG00000175592,ENSG00000183513,ENSG00000160695,ENSG00000138069,ENSG00000133028,ENSG00000197238,ENSG00000111358,ENSG00000073111,ENSG00000134982,ENSG00000159082,ENSG00000156170,ENSG00000144381,ENSG00000095574,ENSG00000265808,ENSG00000149269,ENSG00000138071,ENSG00000137478,ENSG00000155100,ENSG00000197153,ENSG00000161800,ENSG00000165280,ENSG00000164877,ENSG00000276966…	KNL1|DDB2|FOSL1|COA5|VPS11|RAB1A|SCO1|HIST1H4J|GTF2H3|MCM2|APC|SYNJ1|NDUFAF6|HSPD1|IKZF5|SEC22B|PAK1|ACTR2|FCHSD2|OTUD6B|HIST1H3J|RACGAP1|VCP|MICALL2|HIST1H4E|HAUS7|CENPX|CLASP2|MAPK8IP2|COA3|GLS|TNFAIP3|ARF6|TRAPPC1|H2AFX|TUBGCP6|SRP19|TLR4|KCTD9|HIST1H3I|MIS18BP1|THRA|AC024592.3|PPM1A|NIN|MID1IP1|ZC3H12A|HIST1H2BL|PANX2|OSBPL2|PLEKHG2|HIST1H2BH|NUP153|HIST1H3H|NUP107|ZMYND10|ALDOB|WASHC1|BCCIP|…
GO:0019222	regulation of metabolic process	biological_process	1.1134e-07	3.0661e-05	653	1591	7952	22438	ENSG00000134398,ENSG00000119950,ENSG00000152767,ENSG00000126351,ENSG00000081665,ENSG00000198715,ENSG00000158691,ENSG00000100614,ENSG00000101200,ENSG00000143578,ENSG00000115541,ENSG00000276966,ENSG00000023572,ENSG00000205323,ENSG00000112941,ENSG00000010704,ENSG00000162267,ENSG00000184343,ENSG00000007908,ENSG00000155096,ENSG00000145354,ENSG00000106261,ENSG00000163660,ENSG00000066135,ENSG00000186951…	ERN2|MXI1|FARP1|THRA|ZNF506|GLMP|ZSCAN12|PPM1A|AVP|CREB3L4|HSPE1|HIST1H4E|GLRX2|SARNP|TENT4A|HFE|ITIH3|SRPK3|SELE|AZIN1|CISD2|ZKSCAN1|CCNL1|KDM4A|PPARA|HNRNPA2B1|FKBP15|LARP1|IPO5|AVPR2|ZC3H6|UBR2|ZNF398|KNL1|RAB3A|RPS6KA5|PDE8A|ZNF749|GLIS3|C8orf88|TAF6|CCT8|PRMT2|GABARAPL2|SNX32|RABEP2|PRLR|TRIM44|ZNF212|LPCAT1|FGD5|SAMSN1|MAPK11|NELFB|FASN|TBC1D13|LTC4S|THAP5|KMT2E|HIST1H3H|ALAD|NEMF|NUP153|PA…
GO:0018130	heterocycle biosynthetic process	biological_process	1.1823e-07	3.2147e-05	411	1591	4692	22438	ENSG00000158092,ENSG00000173559,ENSG00000065427,ENSG00000134058,ENSG00000108465,ENSG00000152495,ENSG00000270647,ENSG00000165283,ENSG00000133250,ENSG00000172216,ENSG00000134668,ENSG00000181092,ENSG00000050344,ENSG00000105193,ENSG00000204713,ENSG00000134222,ENSG00000124496,ENSG00000189298,ENSG00000136451,ENSG00000111596,ENSG00000175595,ENSG00000105136,ENSG00000184492,ENSG00000110700,ENSG00000214513…	NCK1|NABP1|KARS|CDK7|CDK5RAP3|CAMK4|TAF15|STOML2|ZNF414|CEBPB|SPOCD1|ADIPOQ|NFE2L3|RPS16|TRIM27|PSRC1|TRERF1|ZKSCAN3|VEZF1|AC092881.1|ERCC4|ZNF419|FOXD4L1|RPS13|NOTO|CCL5|ZNF311|CELSR2|NKX2-5|STAT1|NR2C2|ZNF146|GATAD2B|ZBTB46|CD81|RPL23A|GATA3|EED|RPS25|TOX|PBRM1|HNRNPD|MLLT11|ATP5MC2|RSF1|AC091021.1|PSAT1|ZNF362|ZBTB11|ZNF446|HSPA5|UBE2N|TCERG1|BAG3|CAP2|SAV1|TOB2|HIST1H4D|WNT5A|FSHB|ZSCAN23|TER…
GO:0019438	aromatic compound biosynthetic process	biological_process	1.4231e-07	3.821e-05	411	1591	4700	22438	ENSG00000175592,ENSG00000243943,ENSG00000131849,ENSG00000143365,ENSG00000236609,ENSG00000091010,ENSG00000129187,ENSG00000159216,ENSG00000108799,ENSG00000268163,ENSG00000197238,ENSG00000111358,ENSG00000172273,ENSG00000159409,ENSG00000181896,ENSG00000144161,ENSG00000128016,ENSG00000256269,ENSG00000168374,ENSG00000095574,ENSG00000176678,ENSG00000165695,ENSG00000144381,ENSG00000130522,ENSG00000184895…	FOSL1|ZNF512|ZNF132|RORC|ZNF853|POU4F3|DCTD|RUNX1|EZH1|AC004076.1|HIST1H4J|GTF2H3|HINFP|CELF3|ZNF101|ZC3H8|ZFP36|HMBS|ARF4|IKZF5|FOXL1|AK8|HSPD1|JUND|SRY|ZNF20|SMAD5|ZNF302|ZNF783|ZSCAN21|RPS7|QDPR|GSC2|SLC35B3|ZNF669|NME4|TNFAIP3|UROS|NCOR2|DMTF1|RAD21|TEF|NPAS2|LEMD3|MIS18BP1|SPEN|KDM6B|TIAL1|ZNF324B|FOXF1|GABPB2|RSC1A1|STOX1|GPATCH3|AHRR|RNF20|NKX6-3|TRIB1|NUP107|RNF10|ZNF497|RO60|CNOT8|IFNL1|…
GO:2000112	regulation of cellular macromolecule biosynthetic process	biological_process	1.5602e-07	4.1375e-05	384	1591	4364	22438	ENSG00000083838,ENSG00000136463,ENSG00000044574,ENSG00000177889,ENSG00000198952,ENSG00000113649,ENSG00000151929,ENSG00000048649,ENSG00000141380,ENSG00000111780,ENSG00000160094,ENSG00000066422,ENSG00000074266,ENSG00000198846,ENSG00000138668,ENSG00000213190,ENSG00000167635,ENSG00000143614,ENSG00000130584,ENSG00000110651,ENSG00000107485,ENSG00000271503,ENSG00000197935,ENSG00000143126,ENSG00000183072…	ZNF446|TACO1|HSPA5|UBE2N|SMG5|TCERG1|BAG3|RSF1|AC091021.1|AL021546.1|ZNF362|ZBTB11|EED|TOX|HNRNPD|MLLT11|ZNF146|GATAD2B|ZBTB46|CD81|GATA3|CCL5|ZNF311|CELSR2|NKX2-5|STAT1|NR2C2|AC092881.1|ERCC4|ZNF419|FOXD4L1|NOTO|STOML2|TAF15|ZNF414|CEBPB|ADIPOQ|NFE2L3|CCT5|TRIM27|TRERF1|PSRC1|ZKSCAN3|EIF5A2|VEZF1|NCK1|KARS|CDK7|CAMK4|CDK5RAP3|ZMIZ1|NFATC2|ZNF625|HDGF|CSF3|TIRAP|RBPJL|ZNF599|IPPK|EIF2B2|RTRAF|CAN…
GO:0032774	RNA biosynthetic process	biological_process	1.9957e-07	5.2279e-05	374	1591	4235	22438	ENSG00000177683,ENSG00000159086,ENSG00000138378,ENSG00000068001,ENSG00000005483,ENSG00000278828,ENSG00000124789,ENSG00000165934,ENSG00000282757,ENSG00000197841,ENSG00000121903,ENSG00000083845,ENSG00000251369,ENSG00000163874,ENSG00000179361,ENSG00000198435,ENSG00000169967,ENSG00000049618,ENSG00000012822,ENSG00000176302,ENSG00000197128,ENSG00000100784,ENSG00000163508,ENSG00000137338,ENSG00000107249…	THAP5|PAXBP1|STAT4|HYAL2|KMT2E|HIST1H3H|NUP153|CPSF2|DUXB|ZNF181|ZSCAN20|RPS5|ZNF550|ZC3H12A|ARID3B|NRARP|MAP3K2|ARID1B|CALCOCO1|FOXR1|ZNF772|RPS6KA5|EOMES|PGBD1|GLIS3|ZIK1|PDE8A|ZNF749|HIST1H1C|HIST1H4L|PRMT2|NUP205|TAF6|SUPT7L|ERCC6|NELFB|MAPK11|LGR4|HIF1AN|PBX3|ZSCAN31|ZNF212|ZNF136|TRIM44|DRAP1|LSM11|TRAK1|KDM4A|MAP2K3|HNRNPA2B1|ZNF282|VGLL2|ZNF283|CIAO1|PPARA|CCNT1|UBR2|ZC3H6|ZNF773|SOX15|CH…
GO:0034654	nucleobase-containing compound biosynthetic process	biological_process	2.4643e-07	6.3088e-05	403	1591	4620	22438	ENSG00000186480,ENSG00000160255,ENSG00000174282,ENSG00000163161,ENSG00000087088,ENSG00000179988,ENSG00000166197,ENSG00000080824,ENSG00000170653,ENSG00000174233,ENSG00000143321,ENSG00000257591,ENSG00000101096,ENSG00000108175,ENSG00000102967,ENSG00000025708,ENSG00000177954,ENSG00000108342,ENSG00000127080,ENSG00000153896,ENSG00000160783,ENSG00000150455,ENSG00000124232,ENSG00000111530,ENSG00000087302…	INSIG1|ITGB2|ZBTB4|ERCC3|BAX|PSTK|NOLC1|HSP90AA1|ATF7|ADCY6|HDGF|ZNF625|NFATC2|ZMIZ1|DHODH|TYMP|RPS27|CSF3|IPPK|ZNF599|PMF1|TIRAP|RBPJL|CAND1|RTRAF|ZFP36L2|ADRM1|ZSCAN2|TERF2|ZSCAN23|ZBTB42|ZNF487|MAML1|RPS4Y1|HIST1H1D|RWDD1|SAV1|CAP2|FSHB|WNT5A|HIST1H4D|TOB2|MAX|HIST1H1E|NFATC2IP|VEGFA|NFAT5|BACH2|LEUTX|UBE2L3|LDB1|HIST1H3D|PITX3|PIK3R2|FANK1|ZNF740|RPS25|EED|MLLT11|HNRNPD|PBRM1|TOX|GATA3|RPL23A…
GO:0044267	cellular protein metabolic process	biological_process	2.5057e-07	6.3321e-05	501	1591	5908	22438	ENSG00000109079,ENSG00000127022,ENSG00000159086,ENSG00000163013,ENSG00000138942,ENSG00000145495,ENSG00000068001,ENSG00000278828,ENSG00000005483,ENSG00000168038,ENSG00000100239,ENSG00000243477,ENSG00000148218,ENSG00000204414,ENSG00000165525,ENSG00000165912,ENSG00000124789,ENSG00000275713,ENSG00000118412,ENSG00000126562,ENSG00000090273,ENSG00000163874,ENSG00000169967,ENSG00000119630,ENSG00000083845…	TNFAIP1|CANX|PAXBP1|FBXO41|RNF185|MARCH6|HYAL2|HIST1H3H|KMT2E|ULK4|PPP6R2|NAA80|ALAD|CSHL1|NEMF|PACSIN3|NUP153|HIST1H2BH|CASP8AP2|WNK4|NUDC|ZC3H12A|MAP3K2|PGF|RPS5|MTIF2|DTX4|DCUN1D5|KNG1|RPS6KA5|RAB3A|CAMK2B|GEMIN5|DCLK2|EIF4B|PDE8A|DNAJB9|SUPT7L|C8orf88|ERCC6|PRLR|AL132671.2|RNF183|NUP205|HIST1H4L|HIST1H1C|PRMT2|GABARAPL2|CCT8|UBL7|HIF1AN|SAMD4B|SAMSN1|MAPK11|CFL1|MYH3|KDM4A|MAP2K3|TRAK1|CSH1|A…
GO:0030261	chromosome condensation	biological_process	3.5181e-07	8.6157e-05	15	1591	46	22438	ENSG00000175334,ENSG00000134057,ENSG00000175646,ENSG00000062650,ENSG00000178257,ENSG00000025770,ENSG00000121152,ENSG00000187837,ENSG00000184357,ENSG00000168298,ENSG00000112941,ENSG00000124575,ENSG00000187475,ENSG00000134398,ENSG00000122304	BANF1|CCNB1|PRM1|WAPL|PRM3|NCAPH2|NCAPH|HIST1H1C|HIST1H1B|HIST1H1E|TENT4A|HIST1H1D|HIST1H1T|ERN2|PRM2|
GO:0006335	DNA replication-dependent nucleosome assembly	biological_process	3.5297e-07	8.6157e-05	13	1591	33	22438	ENSG00000275126,ENSG00000277775,ENSG00000276966,ENSG00000273542,ENSG00000275379,ENSG00000277157,ENSG00000197238,ENSG00000278828,ENSG00000274618,ENSG00000274750,ENSG00000197061,ENSG00000197409,ENSG00000197153	HIST1H4L|HIST1H3F|HIST1H4E|HIST1H4K|HIST1H3I|HIST1H4D|HIST1H4J|HIST1H3H|HIST1H4F|HIST1H3E|HIST1H4C|HIST1H3D|HIST1H3J|
GO:0034723	DNA replication-dependent nucleosome organization	biological_process	3.5297e-07	8.6157e-05	13	1591	33	22438	ENSG00000277775,ENSG00000275126,ENSG00000276966,ENSG00000273542,ENSG00000275379,ENSG00000197061,ENSG00000197409,ENSG00000197153,ENSG00000277157,ENSG00000197238,ENSG00000278828,ENSG00000274618,ENSG00000274750	HIST1H3F|HIST1H4L|HIST1H4E|HIST1H4K|HIST1H3I|HIST1H4C|HIST1H3D|HIST1H3J|HIST1H4D|HIST1H4J|HIST1H3H|HIST1H4F|HIST1H3E|
GO:0010556	regulation of macromolecule biosynthetic process	biological_process	5.4564e-07	0.00013169	395	1591	4535	22438	ENSG00000166526,ENSG00000197857,ENSG00000171786,ENSG00000105717,ENSG00000115355,ENSG00000173611,ENSG00000197061,ENSG00000143320,ENSG00000129245,ENSG00000198400,ENSG00000140320,ENSG00000105708,ENSG00000100429,ENSG00000122565,ENSG00000120738,ENSG00000274750,ENSG00000166869,ENSG00000142065,ENSG00000170345,ENSG00000108344,ENSG00000106633,ENSG00000198517,ENSG00000156256,ENSG00000143947,ENSG00000166033…	ZNF3|ZNF44|NHLH1|PBX4|CCDC88A|SCAI|HIST1H4C|CRABP2|FXR2|NTRK1|BAHD1|ZNF14|HDAC10|CBX3|EGR1|HIST1H3E|CHP2|ZFP14|FOS|PSMD3|GCK|MAFK|USP16|RPS27A|HTRA1|ZNF837|AXIN1|NR0B2|HIST1H4F|YBX3|SP2|CDC73|ATF7-NPFF|TRMT10C|ZFY|ICE1|BCL9L|TRIM33|MPV17L2|TRIAP1|ZSCAN22|CHURC1-FNTB|PPP3CB|DDN|ZNF189|SOSTDC1|PROX2|ORMDL1|MAPK1|SETDB1|PHF5A|NFE2L1|PPRC1|MTG2|TPRX1|NR1D1|ZNF319|FOXD4L3|SIK1|PSMC5|UBE2D3|ZFP92|ZNF53…
GO:0060255	regulation of macromolecule metabolic process	biological_process	5.6275e-07	0.00013431	579	1591	6990	22438	ENSG00000247746,ENSG00000249471,ENSG00000132510,ENSG00000115524,ENSG00000135404,ENSG00000266173,ENSG00000165730,ENSG00000172057,ENSG00000198909,ENSG00000143458,ENSG00000120694,ENSG00000181404,ENSG00000123119,ENSG00000107949,ENSG00000174586,ENSG00000022840,ENSG00000165066,ENSG00000155827,ENSG00000198917,ENSG00000063438,ENSG00000031698,ENSG00000140543,ENSG00000006712,ENSG00000086598,ENSG00000121406…	USP51|ZNF324B|KDM6B|SF3B1|CD63|STRADA|STOX1|ORMDL3|MAP3K3|GABPB2|HSPH1|WASHC1|NECAB1|BCCIP|ZNF497|RNF10|NKX6-3|RNF20|SPOUT1|AHRR|SARS|DET1|PAF1|TMED2|ZNF549|IFNL1|CNOT8|WNT7B|EDRF1|EIF2B1|VPS25|SERTAD2|NEK4|FOXC2|ZNF275|ODC1|MOB1B|NOTCH2|PSMD5|SUPT5H|BCAP31|TERF2IP|UCHL5|HIST1H1B|LAMTOR5|TCFL5|TAF3|LILRB2|OPTN|FOSL1|ZNF512|RAP1B|AC004076.1|RUNX1|TNFSF12|SCO1|DBF4B|POU4F3|ADM2|ZNF853|ARF4|WAPL|LTN…
GO:0009889	regulation of biosynthetic process	biological_process	6.3646e-07	0.00015023	415	1591	4807	22438	ENSG00000152475,ENSG00000143947,ENSG00000156256,ENSG00000166033,ENSG00000108344,ENSG00000106633,ENSG00000198517,ENSG00000060138,ENSG00000274618,ENSG00000131910,ENSG00000103126,ENSG00000067646,ENSG00000174173,ENSG00000134371,ENSG00000035862,ENSG00000267281,ENSG00000167182,ENSG00000125954,ENSG00000107758,ENSG00000170855,ENSG00000182318,ENSG00000254858,ENSG00000164151,ENSG00000186174,ENSG00000197323…	ZNF837|RPS27A|USP16|HTRA1|PSMD3|GCK|MAFK|YBX3|HIST1H4F|NR0B2|AXIN1|ZFY|TRMT10C|CDC73|TIMP2|ATF7-NPFF|SP2|CHURC1-FNTB|PPP3CB|TRIAP1|ZSCAN22|MPV17L2|ICE1|BCL9L|TRIM33|NHLH1|ZNF44|ZNF3|CRABP2|HIST1H4C|SCAI|CCDC88A|PBX4|ZNF14|FXR2|BAHD1|NTRK1|FOS|CHP2|ZFP14|EGR1|HIST1H3E|CBX3|HDAC10|AC003002.3|ZNF548|CDKN1A|SMARCD2|HIST1H3F|ZBTB45|PSMC6|ZNF12|ZNF692|ZNF670|SQSTM1|CDK6|PLK1|ZNF17|KMT2D|ZNF316|HIST1H4K…
GO:0019219	regulation of nucleobase-containing compound metabolic process	biological_process	6.6772e-07	0.0001559	391	1591	4498	22438	ENSG00000063587,ENSG00000163877,ENSG00000134250,ENSG00000187475,ENSG00000196235,ENSG00000095261,ENSG00000115944,ENSG00000083817,ENSG00000107938,ENSG00000169925,ENSG00000179833,ENSG00000167550,ENSG00000114904,ENSG00000176692,ENSG00000025434,ENSG00000196418,ENSG00000162433,ENSG00000163918,ENSG00000184357,ENSG00000130675,ENSG00000101190,ENSG00000165632,ENSG00000105392,ENSG00000162775,ENSG00000166848…	ZNF275|SNIP1|NOTCH2|HIST1H1T|SUPT5H|PSMD5|COX7A2L|ZNF416|EDRF1|BRD3|SERTAD2|RHEBL1|NEK4|FOXC2|NR1H3|ZNF124|AK4|RFC4|HIST1H1B|MNX1|TCFL5|TAF3|CRX|RBM15|TERF2IP|BABAM2|GPATCH3|STOX1|RSC1A1|GABPB2|ENDOG|FOXF1|USP51|ZNF324B|TIAL1|PDE12|KDM6B|SPEN|PSME3|SARS|PAF1|ZNF549|IFNL1|CNOT8|DIMT1|ZNF497|NUP107|RNF10|TRIB1|NKX6-3|RNF20|AHRR|ZNF669|GSC2|ZSCAN21|ZNF783|ZNF302|MIS18BP1|LEMD3|NPAS2|TEF|RAD21|SRSF1|…
GO:0080090	regulation of primary metabolic process	biological_process	9.9435e-07	0.00022966	567	1591	6850	22438	ENSG00000182606,ENSG00000136488,ENSG00000034152,ENSG00000175793,ENSG00000170162,ENSG00000167637,ENSG00000144021,ENSG00000170265,ENSG00000178188,ENSG00000134982,ENSG00000169696,ENSG00000129315,ENSG00000129194,ENSG00000152439,ENSG00000181284,ENSG00000170004,ENSG00000165526,ENSG00000138069,ENSG00000160695,ENSG00000275379,ENSG00000163938,ENSG00000181222,ENSG00000105204,ENSG00000133119,ENSG00000136869…	TRAK1|CSH1|MAP2K3|SFN|VGLL2|ZNF283|CIAO1|ZNF282|SH2B1|APC|ASPSCR1|CCNT1|SOX15|ZNF773|TMEM102|CHD3|RPUSD4|RAB1A|VPS11|HIST1H3I|GNL3|POLR2A|DYRK1B|RFC3|TLR4|ZNF672|CCDC85B|CNOT10|KLF9|MAPKAP1|ZNF584|ZNF736|DNAJB5|PDP1|MAPK8IP2|CNOT3|ZNF565|VCP|HIST1H3J|ITIH4|ACTR2|RNF185|TNFAIP1|PAXBP1|CHRM5|PPP6R2|STAT4|CSHL1|HYAL2|ULK4|CASP8AP2|HNRNPF|DUXB|RPS5|MTIF2|ZSCAN20|DCUN1D5|ZNF550|ARID1B|NRARP|ARID3B|FOX…
GO:0071822	protein complex subunit organization	biological_process	1.2617e-06	0.00028832	218	1591	2274	22438	ENSG00000117713,ENSG00000178279,ENSG00000162458,ENSG00000008838,ENSG00000163939,ENSG00000160741,ENSG00000273542,ENSG00000197102,ENSG00000197747,ENSG00000277224,ENSG00000173744,ENSG00000125901,ENSG00000075826,ENSG00000136802,ENSG00000173918,ENSG00000070371,ENSG00000161011,ENSG00000178301,ENSG00000108604,ENSG00000284194,ENSG00000198513,ENSG00000100519,ENSG00000277775,ENSG00000086504,ENSG00000273802…	ARID1A|TNP2|FBLIM1|MED24|PBRM1|CRTC2|HIST1H4K|DYNC1H1|S100A10|HIST1H2BF|AGFG1|MRPS26|SEC31B|LRRC8A|C1QTNF1|CLTCL1|SQSTM1|AQP11|SMARCD2|SCO2|ATL1|PSMC6|HIST1H3F|MRPL28|HIST1H2BG|MRPS25|RSF1|SDC4|PLK1|CCNB1|HIST1H4G|EIF5A2|PSRC1|TRIM27|SEC23IP|SEMA5A|AQP5|INPP5J|ADIPOQ|NDUFA11|PSMC5|TOGARAM1|STOML2|TPM1|NDUFB8|NCK1|SUPT6H|TMSB10|NES|NKX2-5|HIST1H2BO|ERAL1|COL6A2|CCL5|DPAGT1|CENPH|CD79B|TRAPPC4|ERCC…
GO:0031326	regulation of cellular biosynthetic process	biological_process	1.7143e-06	0.0003876	407	1591	4726	22438	ENSG00000167548,ENSG00000186272,ENSG00000105810,ENSG00000166851,ENSG00000164631,ENSG00000171163,ENSG00000161011,ENSG00000277462,ENSG00000119574,ENSG00000277775,ENSG00000100519,ENSG00000188785,ENSG00000269533,ENSG00000108604,ENSG00000124762,ENSG00000083812,ENSG00000101189,ENSG00000008838,ENSG00000135625,ENSG00000183207,ENSG00000137818,ENSG00000117713,ENSG00000205903,ENSG00000160741,ENSG00000273542…	KMT2D|ZNF17|CDK6|PLK1|ZNF12|ZNF692|SQSTM1|ZNF670|ZBTB45|HIST1H3F|PSMC6|ZNF548|AC003002.3|SMARCD2|CDKN1A|ZNF324|MRGBP|MED24|EGR4|RUVBL2|RPLP1|ARID1A|ZNF316|CRTC2|HIST1H4K|PPRC1|NFE2L1|MTG2|TPRX1|NR1D1|DDN|PROX2|SOSTDC1|ZNF189|ORMDL1|MAPK1|SETDB1|PHF5A|ZNF530|ZFP92|FOSL2|AKT1|RPS9|EIF4A2|SUPT6H|FOXD4L3|ZNF319|SIK1|GNAI2|PSMC5|UBE2D3|AXIN1|NR0B2|HIST1H4F|YBX3|PSMD3|MAFK|GCK|RPS27A|USP16|HTRA1|ZNF837…
GO:0006342	chromatin silencing	biological_process	2.6328e-06	0.00058909	24	1591	117	22438	ENSG00000197153,ENSG00000197409,ENSG00000197061,ENSG00000167548,ENSG00000274618,ENSG00000024048,ENSG00000108799,ENSG00000168298,ENSG00000277775,ENSG00000187837,ENSG00000276966,ENSG00000275126,ENSG00000143379,ENSG00000187475,ENSG00000274750,ENSG00000197238,ENSG00000278828,ENSG00000277157,ENSG00000273542,ENSG00000275379,ENSG00000184357,ENSG00000074266,ENSG00000117713,ENSG00000124575	HIST1H3J|HIST1H3D|HIST1H4C|KMT2D|HIST1H4F|UBR2|EZH1|HIST1H1E|HIST1H3F|HIST1H1C|HIST1H4E|HIST1H4L|SETDB1|HIST1H1T|HIST1H3E|HIST1H4J|HIST1H3H|HIST1H4D|HIST1H4K|HIST1H3I|HIST1H1B|EED|ARID1A|HIST1H1D|
GO:0022607	cellular component assembly	biological_process	2.8049e-06	0.00062112	281	1591	3090	22438	ENSG00000138069,ENSG00000137812,ENSG00000160695,ENSG00000183513,ENSG00000114378,ENSG00000144021,ENSG00000178188,ENSG00000159082,ENSG00000134982,ENSG00000073111,ENSG00000111834,ENSG00000156170,ENSG00000109063,ENSG00000135355,ENSG00000197153,ENSG00000184343,ENSG00000138071,ENSG00000137478,ENSG00000155100,ENSG00000082515,ENSG00000163539,ENSG00000276966,ENSG00000213397,ENSG00000008735,ENSG00000010704…	RAB1A|KNL1|VPS11|COA5|HYAL1|CIAO1|SH2B1|SYNJ1|APC|MCM2|RSPH4A|NDUFAF6|MYH3|GJA10|HIST1H3J|SRPK3|ACTR2|FCHSD2|OTUD6B|MRPL22|CLASP2|HIST1H4E|HAUS7|MAPK8IP2|HFE|MTSS1|VCP|TLR4|ARF6|FARP1|KCTD9|PPM1A|ARAP1|HIST1H3I|THRA|OSBPL2|RPS5|ARID1B|NIN|ZC3H12A|TLCD1|HIST1H2BH|NUP153|PLEKHG2|ALAD|TRAPPC12|HIST1H3H|ZMYND10|THG1L|TNFAIP1|TMEM199|FGD5|CCDC65|SEC24A|NUP205|CCT8|HIST1H4L|HIST1H1C|GABARAPL2|PLA2G3|PR…
GO:0032200	telomere organization	biological_process	3.5994e-06	0.00078097	32	1591	186	22438	ENSG00000138668,ENSG00000133119,ENSG00000163918,ENSG00000275379,ENSG00000163938,ENSG00000273542,ENSG00000166848,ENSG00000080824,ENSG00000198952,ENSG00000277775,ENSG00000275126,ENSG00000276966,ENSG00000156261,ENSG00000106628,ENSG00000274618,ENSG00000197153,ENSG00000150753,ENSG00000182117,ENSG00000163468,ENSG00000132604,ENSG00000198887,ENSG00000277157,ENSG00000197238,ENSG00000278828,ENSG00000119596…	HNRNPD|RFC3|RFC4|HIST1H3I|GNL3|HIST1H4K|TERF2IP|HSP90AA1|SMG5|HIST1H3F|HIST1H4L|HIST1H4E|CCT8|POLD2|HIST1H4F|HIST1H3J|CCT5|NOP10|CCT3|TERF2|SMC5|HIST1H4D|HIST1H4J|HIST1H3H|YLPM1|HIST1H3E|HNRNPA2B1|CCT7|MAPK1|HIST1H4C|HIST1H3D|ERCC4|
GO:0000183	chromatin silencing at rDNA	biological_process	4.9371e-06	0.0010605	13	1591	41	22438	ENSG00000277775,ENSG00000275126,ENSG00000276966,ENSG00000275379,ENSG00000273542,ENSG00000197238,ENSG00000278828,ENSG00000277157,ENSG00000274618,ENSG00000274750,ENSG00000197409,ENSG00000197061,ENSG00000197153	HIST1H3F|HIST1H4L|HIST1H4E|HIST1H3I|HIST1H4K|HIST1H4J|HIST1H3H|HIST1H4D|HIST1H4F|HIST1H3E|HIST1H3D|HIST1H4C|HIST1H3J|
GO:0006325	chromatin organization	biological_process	5.3318e-06	0.0011339	95	1591	845	22438	ENSG00000274641,ENSG00000143379,ENSG00000275713,ENSG00000049618,ENSG00000153044,ENSG00000132510,ENSG00000247746,ENSG00000185130,ENSG00000278677,ENSG00000275663,ENSG00000159086,ENSG00000006712,ENSG00000180596,ENSG00000155827,ENSG00000278828,ENSG00000005483,ENSG00000109111,ENSG00000187475,ENSG00000188312,ENSG00000106290,ENSG00000177889,ENSG00000120733,ENSG00000119760,ENSG00000108604,ENSG00000160310…	HIST1H2BO|SETDB1|HIST1H2BH|ARID1B|CENPH|KDM6B|USP51|HIST1H2BL|HIST1H2AM|HIST1H4G|PAXBP1|PAF1|HIST1H2BC|RNF20|HIST1H3H|KMT2E|SUPT6H|HIST1H1T|CENPP|TAF6|UBE2N|KDM3B|SUPT7L|SMARCD2|PRMT2|HIST1H3F|HIST1H4L|HIST1H1C|KMT2D|RSF1|HIST1H2BG|BRD3|CCNB1|TNP2|ARID1A|RPS6KA5|HIST1H2BD|RUVBL2|PBRM1|MED24|HIST1H2AI|CRTC2|HIST1H4K|HIST1H1B|EED|BABAM2|HIST1H2BF|GATA3|GATAD2B|MRGBP|JADE2|HIST1H2AJ|HIST1H2BE|EZH1|U…
GO:0010467	gene expression	biological_process	7.9235e-06	0.0016524	524	1591	6321	22438	ENSG00000106290,ENSG00000253250,ENSG00000160310,ENSG00000170260,ENSG00000166326,ENSG00000188986,ENSG00000160256,ENSG00000185386,ENSG00000100784,ENSG00000138161,ENSG00000107249,ENSG00000073417,ENSG00000136875,ENSG00000186230,ENSG00000165525,ENSG00000124789,ENSG00000163874,ENSG00000169967,ENSG00000197841,ENSG00000177683,ENSG00000113272,ENSG00000198231,ENSG00000278619,ENSG00000005483,ENSG00000278828…	TAF6|C8orf88|PRMT2|ZNF212|TRIM44|NELFB|FAM207A|MAPK11|RPS6KA5|CUZD1|GLIS3|PDE8A|PRPF4|ZNF749|NEMF|NUP153|ZC3H12A|MAP3K2|ZNF181|THAP5|THG1L|DDX42|MRM1|KMT2E|HIST1H3H|HSPE1|HFE|TENT4A|HIST1H4E|GLRX2|SARNP|MRPL22|SRPK3|CCNL1|ZKSCAN1|ERN2|ZNF506|THRA|GLMP|MRPS36|ZSCAN12|PPM1A|MXI1|CREB3L4|AVP|LARP1|ZC3H6|UBR2|TSEN34|AVPR2|ZNF398|KDM4A|SYF2|PPARA|HNRNPA2B1|BAG3|SENP3|UBE2N|SMG5|TSHB|RPUSD2|AC091021.1|…
GO:0043933	macromolecular complex subunit organization	biological_process	9.372e-06	0.0019357	292	1591	3266	22438	ENSG00000004779,ENSG00000162643,ENSG00000111530,ENSG00000180573,ENSG00000070729,ENSG00000108342,ENSG00000177954,ENSG00000143318,ENSG00000163875,ENSG00000181991,ENSG00000167580,ENSG00000080824,ENSG00000146833,ENSG00000074201,ENSG00000186480,ENSG00000087088,ENSG00000163161,ENSG00000172602,ENSG00000197409,ENSG00000198728,ENSG00000110074,ENSG00000186854,ENSG00000168298,ENSG00000125952,ENSG00000078070…	NDUFAB1|WDR63|CAND1|HIST1H2AC|CNGB1|CSF3|RPS27|CASQ1|MEAF6|MRPS11|AQP2|HSP90AA1|TRIM4|CLNS1A|INSIG1|BAX|ERCC3|RND1|HIST1H3D|LDB1|FOXRED1|TRABD2A|HIST1H1E|MAX|MCCC1|VEGFA|NDUFB1|HIST1H2AJ|GMFG|SEMG2|CAP2|ETF1|KIF2A|ADD3|HIST1H4D|DDX23|CCT3|ADRM1|HIST1H1D|RSF1|SCO2|KDM3B|UBE2N|SEC31B|LRRC8A|GATAD2B|GATA3|AGFG1|RPL23A|S100A10|KIFAP3|EED|HIST1H2AI|PBRM1|FBLIM1|TNP2|AC092881.1|CD79B|TRAPPC4|ERCC4|MDN1…
GO:0006351	transcription, DNA-templated	biological_process	1.122e-05	0.0022736	350	1591	4051	22438	ENSG00000083838,ENSG00000151929,ENSG00000177889,ENSG00000044574,ENSG00000113649,ENSG00000066422,ENSG00000160094,ENSG00000048649,ENSG00000141380,ENSG00000074266,ENSG00000138668,ENSG00000213190,ENSG00000198846,ENSG00000163939,ENSG00000107485,ENSG00000167635,ENSG00000143614,ENSG00000130584,ENSG00000110651,ENSG00000197935,ENSG00000183072,ENSG00000115415,ENSG00000177463,ENSG00000143126,ENSG00000111596…	ZNF446|BAG3|UBE2N|HSPA5|TCERG1|ZBTB11|ZNF362|RSF1|AC091021.1|EED|HNRNPD|MLLT11|TOX|PBRM1|GATA3|ZNF146|GATAD2B|ZBTB46|CD81|ZNF311|NKX2-5|STAT1|NR2C2|CELSR2|AC092881.1|NOTO|ZNF419|FOXD4L1|ADIPOQ|SPOCD1|NFE2L3|TAF15|CEBPB|ZNF414|VEZF1|TRERF1|TRIM27|PSRC1|ZKSCAN3|KARS|CDK7|CAMK4|CDK5RAP3|NCK1|NABP1|NFATC2|ZNF625|HDGF|ZMIZ1|CSF3|IPPK|RBPJL|TIRAP|ZNF599|PMF1|RTRAF|CAND1|ITGB2|INSIG1|ZBTB4|ERCC3|BAX|NOL…
GO:0097659	nucleic acid-templated transcription	biological_process	1.3343e-05	0.0026538	353	1591	4096	22438	ENSG00000176692,ENSG00000114904,ENSG00000167550,ENSG00000179833,ENSG00000169925,ENSG00000083817,ENSG00000107938,ENSG00000196235,ENSG00000095261,ENSG00000187475,ENSG00000134250,ENSG00000163877,ENSG00000063587,ENSG00000166848,ENSG00000105392,ENSG00000162775,ENSG00000100413,ENSG00000165632,ENSG00000101190,ENSG00000184357,ENSG00000130675,ENSG00000196418,ENSG00000025434,ENSG00000065526,ENSG00000132510…	FOXC2|NEK4|RHEBL1|SERTAD2|BRD3|ZNF416|EDRF1|SUPT5H|PSMD5|HIST1H1T|NOTCH2|SNIP1|ZNF275|TERF2IP|CRX|RBM15|POLR3H|TAF3|TCFL5|HIST1H1B|MNX1|ZNF124|NR1H3|SPEN|KDM6B|TIAL1|ZNF324B|FOXF1|GABPB2|RSC1A1|STOX1|GPATCH3|AHRR|RNF20|NKX6-3|TRIB1|RNF10|ZNF497|RO60|CNOT8|IFNL1|PAF1|ZNF549|PSME3|SARS|ZNF302|ZNF783|ZSCAN21|GSC2|ZNF669|TNFAIP3|NCOR2|DMTF1|RAD21|TEF|NPAS2|LEMD3|MIS18BP1|FOSL1|ZNF512|ZNF132|RORC|ZNF8…
GO:0034080	CENP-A containing nucleosome assembly	biological_process	1.3697e-05	0.0026746	13	1591	45	22438	ENSG00000129534,ENSG00000273542,ENSG00000276966,ENSG00000169689,ENSG00000275126,ENSG00000188312,ENSG00000197061,ENSG00000274618,ENSG00000137812,ENSG00000197238,ENSG00000153044,ENSG00000048649,ENSG00000277157	MIS18BP1|HIST1H4K|HIST1H4E|CENPX|HIST1H4L|CENPP|HIST1H4C|HIST1H4F|KNL1|HIST1H4J|CENPH|RSF1|HIST1H4D|
GO:0061641	CENP-A containing chromatin organization	biological_process	1.3697e-05	0.0026746	13	1591	45	22438	ENSG00000129534,ENSG00000273542,ENSG00000276966,ENSG00000275126,ENSG00000169689,ENSG00000188312,ENSG00000197061,ENSG00000274618,ENSG00000197238,ENSG00000137812,ENSG00000153044,ENSG00000048649,ENSG00000277157	MIS18BP1|HIST1H4K|HIST1H4E|HIST1H4L|CENPX|CENPP|HIST1H4C|HIST1H4F|HIST1H4J|KNL1|CENPH|RSF1|HIST1H4D|
GO:0045814	negative regulation of gene expression, epigenetic	biological_process	1.6463e-05	0.0030485	25	1591	138	22438	ENSG00000274750,ENSG00000197238,ENSG00000278828,ENSG00000277157,ENSG00000117713,ENSG00000124575,ENSG00000204713,ENSG00000273542,ENSG00000275379,ENSG00000074266,ENSG00000184357,ENSG00000167548,ENSG00000274618,ENSG00000197153,ENSG00000197409,ENSG00000197061,ENSG00000187475,ENSG00000024048,ENSG00000108799,ENSG00000168298,ENSG00000277775,ENSG00000275126,ENSG00000276966,ENSG00000187837,ENSG00000143379	HIST1H3E|HIST1H4J|HIST1H3H|HIST1H4D|ARID1A|HIST1H1D|TRIM27|HIST1H4K|HIST1H3I|EED|HIST1H1B|KMT2D|HIST1H4F|HIST1H3J|HIST1H3D|HIST1H4C|HIST1H1T|UBR2|EZH1|HIST1H1E|HIST1H3F|HIST1H4L|HIST1H4E|HIST1H1C|SETDB1|
GO:0051290	protein heterotetramerization	biological_process	2.0763e-05	0.0037401	15	1591	60	22438	ENSG00000197747,ENSG00000277157,ENSG00000197238,ENSG00000278828,ENSG00000274750,ENSG00000274618,ENSG00000197061,ENSG00000197409,ENSG00000197153,ENSG00000070729,ENSG00000277775,ENSG00000275126,ENSG00000276966,ENSG00000273542,ENSG00000275379	S100A10|HIST1H4D|HIST1H4J|HIST1H3H|HIST1H3E|HIST1H4F|HIST1H4C|HIST1H3D|HIST1H3J|CNGB1|HIST1H3F|HIST1H4L|HIST1H4E|HIST1H4K|HIST1H3I|
GO:1903506	regulation of nucleic acid-templated transcription	biological_process	2.0895e-05	0.0037401	337	1591	3910	22438	ENSG00000138668,ENSG00000213190,ENSG00000198846,ENSG00000074266,ENSG00000107485,ENSG00000167635,ENSG00000143614,ENSG00000130584,ENSG00000110651,ENSG00000151929,ENSG00000177889,ENSG00000044574,ENSG00000113649,ENSG00000083838,ENSG00000066422,ENSG00000160094,ENSG00000048649,ENSG00000141380,ENSG00000136451,ENSG00000124496,ENSG00000204713,ENSG00000134222,ENSG00000189298,ENSG00000181092,ENSG00000050344…	HNRNPD|MLLT11|TOX|EED|GATA3|ZNF146|GATAD2B|ZBTB46|CD81|BAG3|UBE2N|HSPA5|TCERG1|ZNF446|ZBTB11|ZNF362|RSF1|AC091021.1|VEZF1|TRERF1|TRIM27|PSRC1|ZKSCAN3|ADIPOQ|NFE2L3|TAF15|CEBPB|ZNF414|CDK7|KARS|CAMK4|CDK5RAP3|NCK1|NKX2-5|STAT1|NR2C2|CELSR2|ZNF311|NOTO|ZNF419|FOXD4L1|AC092881.1|ZBTB4|ERCC3|INSIG1|ITGB2|ATF7|NOLC1|CSF3|ZNF625|NFATC2|HDGF|ZMIZ1|RTRAF|CAND1|IPPK|RBPJL|TIRAP|PMF1|ZNF599|ZNF487|ZBTB42|M…
GO:0006355	regulation of transcription, DNA-templated	biological_process	2.2705e-05	0.0040305	332	1591	3850	22438	ENSG00000143578,ENSG00000119138,ENSG00000171574,ENSG00000234444,ENSG00000136869,ENSG00000175602,ENSG00000171161,ENSG00000105204,ENSG00000134398,ENSG00000275379,ENSG00000163938,ENSG00000081665,ENSG00000126351,ENSG00000198715,ENSG00000158691,ENSG00000100614,ENSG00000181222,ENSG00000119950,ENSG00000138071,ENSG00000197153,ENSG00000163660,ENSG00000106261,ENSG00000010704,ENSG00000137094,ENSG00000276966…	CREB3L4|KLF9|ZNF584|ZNF736|TLR4|CCDC85B|ZNF672|DYRK1B|ERN2|HIST1H3I|GNL3|ZNF506|THRA|GLMP|ZSCAN12|PPM1A|POLR2A|MXI1|ACTR2|HIST1H3J|CCNL1|ZKSCAN1|HFE|DNAJB5|HIST1H4E|ZNF565|SARNP|GLRX2|CNOT3|PPARA|CCNT1|HNRNPA2B1|CIAO1|ZNF282|VGLL2|ZNF283|KDM4A|MAP2K3|TRAK1|ZNF398|CHD3|ZC3H6|UBR2|SOX15|ZNF773|GLIS3|ZIK1|PDE8A|ZNF749|PGBD1|RPS6KA5|EOMES|CALCOCO1|FOXR1|ZNF772|PBX3|HIF1AN|ZSCAN31|ZNF212|ZNF136|TRIM44…
GO:0045638	negative regulation of myeloid cell differentiation	biological_process	2.3561e-05	0.0041482	20	1591	99	22438	ENSG00000275126,ENSG00000276966,ENSG00000197061,ENSG00000105810,ENSG00000198728,ENSG00000113013,ENSG00000274618,ENSG00000204577,ENSG00000006712,ENSG00000273542,ENSG00000181092,ENSG00000134371,ENSG00000130584,ENSG00000136869,ENSG00000128016,ENSG00000197238,ENSG00000183864,ENSG00000277157,ENSG00000173334,ENSG00000162775	HIST1H4L|HIST1H4E|HIST1H4C|CDK6|LDB1|HSPA9|HIST1H4F|LILRB3|PAF1|HIST1H4K|ADIPOQ|CDC73|ZBTB46|TLR4|ZFP36|HIST1H4J|TOB2|HIST1H4D|TRIB1|RBM15|
GO:2001141	regulation of RNA biosynthetic process	biological_process	2.7566e-05	0.0048139	338	1591	3934	22438	ENSG00000106290,ENSG00000225830,ENSG00000119760,ENSG00000160310,ENSG00000275126,ENSG00000187837,ENSG00000167081,ENSG00000166135,ENSG00000235109,ENSG00000196646,ENSG00000170260,ENSG00000175550,ENSG00000166326,ENSG00000188986,ENSG00000185386,ENSG00000205213,ENSG00000100784,ENSG00000163508,ENSG00000176302,ENSG00000012822,ENSG00000197128,ENSG00000107249,ENSG00000171649,ENSG00000073417,ENSG00000186230…	TAF6|ERCC6|SUPT7L|PRMT2|HIST1H4L|HIST1H1C|PBX3|HIF1AN|ZSCAN31|ZNF136|ZNF212|DRAP1|TRIM44|NELFB|MAPK11|LGR4|RPS6KA5|EOMES|FOXR1|CALCOCO1|ZNF772|GLIS3|ZIK1|PDE8A|ZNF749|PGBD1|DUXB|ZC3H12A|ZNF550|ARID3B|MAP3K2|NRARP|ARID1B|ZNF181|ZSCAN20|THAP5|PAXBP1|HYAL2|HIST1H3H|KMT2E|STAT4|HFE|DNAJB5|ZNF565|HIST1H4E|SARNP|CNOT3|GLRX2|ACTR2|HIST1H3J|CCNL1|ZKSCAN1|ERN2|DYRK1B|HIST1H3I|GNL3|ZNF506|THRA|PPM1A|GLMP|Z…
GO:0043044	ATP-dependent chromatin remodeling	biological_process	2.9285e-05	0.0050324	19	1591	93	22438	ENSG00000143614,ENSG00000197238,ENSG00000277157,ENSG00000129534,ENSG00000273542,ENSG00000163939,ENSG00000117713,ENSG00000178279,ENSG00000197061,ENSG00000170004,ENSG00000137812,ENSG00000153044,ENSG00000048649,ENSG00000274618,ENSG00000169689,ENSG00000276966,ENSG00000275126,ENSG00000108604,ENSG00000188312	GATAD2B|HIST1H4J|HIST1H4D|MIS18BP1|HIST1H4K|PBRM1|ARID1A|TNP2|HIST1H4C|CHD3|KNL1|CENPH|RSF1|HIST1H4F|CENPX|HIST1H4E|HIST1H4L|SMARCD2|CENPP|
GO:0006366	transcription from RNA polymerase II promoter	biological_process	3.0113e-05	0.0051336	266	1591	3015	22438	ENSG00000170345,ENSG00000166869,ENSG00000142065,ENSG00000120738,ENSG00000100429,ENSG00000105708,ENSG00000105717,ENSG00000171786,ENSG00000197857,ENSG00000166526,ENSG00000107758,ENSG00000170855,ENSG00000182318,ENSG00000164151,ENSG00000186174,ENSG00000197323,ENSG00000067646,ENSG00000134371,ENSG00000167182,ENSG00000060138,ENSG00000131910,ENSG00000152475,ENSG00000156256,ENSG00000143947,ENSG00000166033…	FOS|CHP2|ZFP14|EGR1|HDAC10|ZNF14|PBX4|NHLH1|ZNF44|ZNF3|PPP3CB|TRIAP1|ZSCAN22|ICE1|BCL9L|TRIM33|ZFY|CDC73|SP2|YBX3|NR0B2|ZNF837|USP16|RPS27A|HTRA1|PSMD3|MAFK|SUPT6H|AKT1|FOSL2|ZFP92|ZNF530|UBE2D3|DDX21|PSMC5|ZNF319|FOXD4L3|NR1D1|TPRX1|INTS1|NFE2L1|PPRC1|SOSTDC1|PROX2|ZNF189|DDN|ZNF324|MRGBP|CRTC2|ARID1A|MED24|RUVBL2|EGR4|CDK6|PLK1|CCNB1|ZNF17|KMT2D|ZNF548|SMARCD2|CDKN1A|PSMC6|ZBTB45|ZNF12|ZNF692|S…
GO:0045652	regulation of megakaryocyte differentiation	biological_process	3.7466e-05	0.0062722	17	1591	79	22438	ENSG00000197153,ENSG00000197409,ENSG00000197061,ENSG00000167548,ENSG00000274618,ENSG00000159216,ENSG00000277775,ENSG00000276966,ENSG00000275126,ENSG00000162775,ENSG00000274750,ENSG00000197238,ENSG00000278828,ENSG00000005483,ENSG00000277157,ENSG00000275379,ENSG00000273542	HIST1H3J|HIST1H3D|HIST1H4C|KMT2D|HIST1H4F|RUNX1|HIST1H3F|HIST1H4E|HIST1H4L|RBM15|HIST1H3E|HIST1H4J|HIST1H3H|KMT2E|HIST1H4D|HIST1H3I|HIST1H4K|
GO:0031055	chromatin remodeling at centromere	biological_process	3.7668e-05	0.0062722	13	1591	49	22438	ENSG00000197061,ENSG00000274618,ENSG00000153044,ENSG00000197238,ENSG00000137812,ENSG00000048649,ENSG00000277157,ENSG00000273542,ENSG00000129534,ENSG00000276966,ENSG00000169689,ENSG00000275126,ENSG00000188312	HIST1H4C|HIST1H4F|CENPH|HIST1H4J|KNL1|RSF1|HIST1H4D|HIST1H4K|MIS18BP1|HIST1H4E|CENPX|HIST1H4L|CENPP|
GO:0051252	regulation of RNA metabolic process	biological_process	3.8647e-05	0.0062937	350	1591	4108	22438	ENSG00000105810,ENSG00000166851,ENSG00000134057,ENSG00000186272,ENSG00000167548,ENSG00000269533,ENSG00000188785,ENSG00000124762,ENSG00000108604,ENSG00000100519,ENSG00000277775,ENSG00000119574,ENSG00000171163,ENSG00000164631,ENSG00000277462,ENSG00000161011,ENSG00000083812,ENSG00000101189,ENSG00000135250,ENSG00000205903,ENSG00000160741,ENSG00000273542,ENSG00000117713,ENSG00000008838,ENSG00000135625…	CDK6|PLK1|CCNB1|ZNF17|KMT2D|AC003002.3|ZNF548|CDKN1A|SMARCD2|PSMC6|HIST1H3F|ZBTB45|ZNF692|ZNF12|ZNF670|SQSTM1|ZNF324|MRGBP|SRPK2|ZNF316|CRTC2|HIST1H4K|ARID1A|MED24|EGR4|RUVBL2|NR1D1|TPRX1|NFE2L1|PPRC1|PHF5A|MAPK1|SETDB1|PROX2|ZNF189|SOSTDC1|DDN|SUPT6H|FOSL2|AKT1|EIF4A2|ZNF530|ZFP92|UBE2D3|PSMC5|SIK1|ZNF319|FOXD4L3|YBX3|NR0B2|HIST1H4F|AXIN1|ZNF837|RPS27A|USP16|HTRA1|PSMD3|MAFK|CHURC1-FNTB|PPP3CB|T…
GO:1902589	single-organism organelle organization	biological_process	3.897e-05	0.0062937	265	1591	2993	22438	ENSG00000152700,ENSG00000134371,ENSG00000119414,ENSG00000198765,ENSG00000174173,ENSG00000137807,ENSG00000254858,ENSG00000145919,ENSG00000156256,ENSG00000143947,ENSG00000107862,ENSG00000274618,ENSG00000128585,ENSG00000182117,ENSG00000100429,ENSG00000119596,ENSG00000198722,ENSG00000177885,ENSG00000143924,ENSG00000143545,ENSG00000115355,ENSG00000197061,ENSG00000175334,ENSG00000120539,ENSG00000172732…	SAR1B|CDC73|PPP6C|SYCP1|TRMT10C|AC027237.1|MPV17L2|BOD1|USP16|RPS27A|GBF1|HIST1H4F|MKLN1|NOP10|HDAC10|YLPM1|UNC13B|GRB2|EML4|RAB13|CCDC88A|HIST1H4C|BANF1|MASTL|MUS81|RUVBL2|RAB39A|MED24|ARID1A|DYNC1H1|HIST1H4K|DYNC1LI1|CRTC2|MRGBP|CEP295NL|CEP78|MRPS26|SQSTM1|PRM2|ATL1|SMARCD2|TSGA10IP|MRPS25|POLD2|MRPL28|CSNK1A1|KMT2D|PRM1|CCNB1|PLK1|SDC4|TOGARAM1|UBE2D3|RASSF1|TMSB10|SUPT6H|SIK3|ERAL1|SETDB1|TU…
GO:0048193	Golgi vesicle transport	biological_process	4.0171e-05	0.0064394	51	1591	403	22438	ENSG00000140506,ENSG00000106636,ENSG00000149182,ENSG00000123240,ENSG00000173626,ENSG00000138069,ENSG00000196655,ENSG00000272822,ENSG00000103653,ENSG00000126062,ENSG00000166847,ENSG00000158604,ENSG00000140497,ENSG00000242252,ENSG00000005243,ENSG00000204070,ENSG00000171853,ENSG00000168374,ENSG00000068796,ENSG00000122218,ENSG00000131381,ENSG00000185963,ENSG00000086598,ENSG00000107651,ENSG00000265808…	LMAN1L|YKT6|ARFGAP2|OPTN|TRAPPC3L|RAB1A|TRAPPC4|AC073610.2|CSK|TMEM115|DCTN5|TMED4|SCAMP2|BGLAP|COPZ2|SYS1|TRAPPC12|ARF4|KIF2A|COPA|RBSN|BICD2|TMED2|SEC23IP|SEC22B|ANK1|RACGAP1|PITPNB|SEC24A|GBF1|GABARAPL2|AL132671.2|GOLGA7|RNF139|VCP|SEC31B|AP4M1|BCAP31|TRAPPC1|HYOU1|DYNLL1|KIFAP3|PPP6C|DYNLL2|DYNC1H1|AC027237.1|MYO18A|INSIG1|DYNC1LI1|RAB34|SAR1B|
GO:0051291	protein heterooligomerization	biological_process	4.7088e-05	0.0072767	24	1591	139	22438	ENSG00000078070,ENSG00000275126,ENSG00000277775,ENSG00000276966,ENSG00000173918,ENSG00000177885,ENSG00000070729,ENSG00000142173,ENSG00000161011,ENSG00000197153,ENSG00000197409,ENSG00000197061,ENSG00000274618,ENSG00000181092,ENSG00000275379,ENSG00000273542,ENSG00000008838,ENSG00000095574,ENSG00000124157,ENSG00000274750,ENSG00000197238,ENSG00000278828,ENSG00000277157,ENSG00000197747	MCCC1|HIST1H4L|HIST1H3F|HIST1H4E|C1QTNF1|GRB2|CNGB1|COL6A2|SQSTM1|HIST1H3J|HIST1H3D|HIST1H4C|HIST1H4F|ADIPOQ|HIST1H3I|HIST1H4K|MED24|IKZF5|SEMG2|HIST1H3E|HIST1H4J|HIST1H3H|HIST1H4D|S100A10|
GO:0034508	centromere complex assembly	biological_process	5.8176e-05	0.0088001	14	1591	58	22438	ENSG00000188312,ENSG00000275126,ENSG00000276966,ENSG00000169689,ENSG00000129534,ENSG00000273542,ENSG00000197238,ENSG00000137812,ENSG00000153044,ENSG00000048649,ENSG00000277157,ENSG00000274618,ENSG00000197061,ENSG00000171853	CENPP|HIST1H4L|HIST1H4E|CENPX|MIS18BP1|HIST1H4K|HIST1H4J|KNL1|CENPH|RSF1|HIST1H4D|HIST1H4F|HIST1H4C|TRAPPC12|
GO:0060968	regulation of gene silencing	biological_process	6.0688e-05	0.0090034	26	1591	158	22438	ENSG00000124575,ENSG00000184357,ENSG00000181222,ENSG00000273542,ENSG00000275379,ENSG00000278828,ENSG00000197238,ENSG00000277157,ENSG00000111581,ENSG00000274750,ENSG00000196498,ENSG00000128016,ENSG00000187475,ENSG00000155561,ENSG00000168298,ENSG00000277775,ENSG00000275126,ENSG00000276966,ENSG00000143379,ENSG00000187837,ENSG00000124789,ENSG00000163874,ENSG00000274618,ENSG00000197409,ENSG00000197061…	HIST1H1D|HIST1H1B|POLR2A|HIST1H4K|HIST1H3I|HIST1H3H|HIST1H4J|HIST1H4D|NUP107|HIST1H3E|NCOR2|ZFP36|HIST1H1T|NUP205|HIST1H1E|HIST1H3F|HIST1H4L|HIST1H4E|SETDB1|HIST1H1C|NUP153|ZC3H12A|HIST1H4F|HIST1H3D|HIST1H4C|HIST1H3J|
GO:0006888	ER to Golgi vesicle-mediated transport	biological_process	6.0796e-05	0.0090034	33	1591	226	22438	ENSG00000170043,ENSG00000088986,ENSG00000149428,ENSG00000185825,ENSG00000075826,ENSG00000152700,ENSG00000186480,ENSG00000144635,ENSG00000197102,ENSG00000119414,ENSG00000264364,ENSG00000107862,ENSG00000113615,ENSG00000165280,ENSG00000170881,ENSG00000122218,ENSG00000171853,ENSG00000168374,ENSG00000005243,ENSG00000242252,ENSG00000029534,ENSG00000265808,ENSG00000107651,ENSG00000086598,ENSG00000196655…	TRAPPC1|DYNLL1|HYOU1|BCAP31|SEC31B|SAR1B|INSIG1|DYNC1LI1|DYNC1H1|PPP6C|DYNLL2|GBF1|SEC24A|VCP|RNF139|COPA|TRAPPC12|ARF4|COPZ2|BGLAP|ANK1|SEC22B|SEC23IP|TMED2|TRAPPC4|RAB1A|TRAPPC3L|ARFGAP2|LMAN1L|YKT6|TMED4|DCTN5|TMEM115|
GO:0010604	positive regulation of macromolecule metabolic process	biological_process	6.1316e-05	0.0090034	312	1591	3634	22438	ENSG00000173334,ENSG00000022840,ENSG00000155827,ENSG00000165066,ENSG00000120694,ENSG00000174586,ENSG00000155508,ENSG00000086189,ENSG00000188064,ENSG00000131467,ENSG00000182393,ENSG00000086598,ENSG00000006712,ENSG00000140543,ENSG00000132510,ENSG00000103241,ENSG00000143458,ENSG00000198909,ENSG00000187790,ENSG00000167136,ENSG00000115524,ENSG00000165730,ENSG00000266173,ENSG00000135404,ENSG00000198746…	TRIB1|RNF10|RNF20|NKX6-3|HSPH1|ZNF497|CNOT8|DIMT1|WNT7B|PSME3|IFNL1|TMED2|PAF1|DET1|KDM6B|FOXF1|GABPB2|MAP3K3|FANCM|ENDOG|SF3B1|STOX1|STRADA|CD63|GPATCH3|RBM15|BCAP31|CRX|BABAM2|TERF2IP|NR1H3|HIST1H1B|RFC4|RHEBL1|NEK4|SERTAD2|GH2|FOXC2|EDRF1|RNFT1|HIST1H1T|NOTCH2|SUPT5H|SH3D19|ZC3H8|HINFP|CELF3|ARF4|ZFP36|SEC22B|JUND|IKZF5|HSPD1|JTB|SMAD5|SRY|PAK1|LAT|FOSL1|RAP1B|PEA15|RORC|LILRB2|POU4F3|ADM2|DBF…
GO:0070972	protein localization to endoplasmic reticulum	biological_process	6.1615e-05	0.0090034	25	1591	146	22438	ENSG00000083845,ENSG00000071082,ENSG00000087074,ENSG00000110700,ENSG00000107862,ENSG00000109475,ENSG00000177954,ENSG00000143947,ENSG00000044574,ENSG00000185615,ENSG00000171858,ENSG00000171863,ENSG00000198242,ENSG00000114391,ENSG00000153037,ENSG00000170889,ENSG00000114902,ENSG00000185825,ENSG00000182934,ENSG00000186480,ENSG00000118181,ENSG00000129824,ENSG00000145425,ENSG00000137818,ENSG00000105193	RPS5|RPL31|PPP1R15A|RPS13|GBF1|RPL34|RPS27|RPS27A|HSPA5|PDIA2|RPS21|RPS7|RPL23A|RPL24|SRP19|RPS9|SPCS1|BCAP31|SRPRA|INSIG1|RPS25|RPS4Y1|RPS3A|RPLP1|RPS16|
GO:0016584	nucleosome positioning	biological_process	7.0834e-05	0.010228	7	1591	16	22438	ENSG00000187837,ENSG00000006712,ENSG00000168298,ENSG00000184357,ENSG00000187475,ENSG00000048649,ENSG00000124575	HIST1H1C|PAF1|HIST1H1E|HIST1H1B|HIST1H1T|RSF1|HIST1H1D|
GO:0009893	positive regulation of metabolic process	biological_process	7.0946e-05	0.010228	364	1591	4330	22438	ENSG00000171786,ENSG00000177885,ENSG00000114388,ENSG00000076604,ENSG00000181467,ENSG00000120539,ENSG00000115355,ENSG00000105717,ENSG00000089639,ENSG00000198400,ENSG00000129245,ENSG00000166869,ENSG00000076344,ENSG00000170345,ENSG00000100429,ENSG00000109072,ENSG00000120738,ENSG00000157837,ENSG00000106633,ENSG00000156256,ENSG00000143947,ENSG00000120063,ENSG00000060138,ENSG00000103126,ENSG00000131910…	NHLH1|GRB2|NPRL2|TRAF4|RAP2B|MASTL|CCDC88A|PBX4|GMIP|NTRK1|FXR2|CHP2|RGS11|FOS|HDAC10|VTN|EGR1|SPPL3|GCK|USP16|RPS27A|GNA13|YBX3|AXIN1|NR0B2|DOK7|TRMT10C|SOCS1|MAP4K5|MRNIP|TIMP2|CDC73|TRIAP1|PPP3CB|CHURC1-FNTB|BCL9L|CD19|ICE1|MPV17L2|MAPK1|PHF5A|DDN|PROX2|NR1D1|NFE2L1|PPRC1|SEMA7A|GDF11|ARHGAP4|PSMC5|DDX21|GNAI2|SUPT6H|RPS9|FOSL2|AKT1|PSMC6|SYDE2|SMARCD2|CDKN1A|SQSTM1|C1QTNF1|CDCA2|CCNB1|MAPK12|…
GO:0045637	regulation of myeloid cell differentiation	biological_process	7.4454e-05	0.010521	38	1591	275	22438	ENSG00000134371,ENSG00000204577,ENSG00000275379,ENSG00000273542,ENSG00000162775,ENSG00000130584,ENSG00000136869,ENSG00000108342,ENSG00000134250,ENSG00000277775,ENSG00000275126,ENSG00000276966,ENSG00000167548,ENSG00000274618,ENSG00000105810,ENSG00000113013,ENSG00000197153,ENSG00000172216,ENSG00000006712,ENSG00000181092,ENSG00000005483,ENSG00000278828,ENSG00000197238,ENSG00000183864,ENSG00000277157…	CDC73|LILRB3|HIST1H3I|HIST1H4K|RBM15|ZBTB46|TLR4|CSF3|NOTCH2|HIST1H3F|HIST1H4L|HIST1H4E|KMT2D|HIST1H4F|CDK6|HSPA9|HIST1H3J|CEBPB|PAF1|ADIPOQ|KMT2E|HIST1H3H|HIST1H4J|TOB2|HIST1H4D|FSHB|TRIB1|CAMK4|HIST1H3E|BGLAP|FOS|ZFP36|STAT1|TMEM64|RUNX1|HIST1H3D|HIST1H4C|LDB1|
GO:0006457	protein folding	biological_process	8.3183e-05	0.011648	35	1591	246	22438	ENSG00000186469,ENSG00000114353,ENSG00000127022,ENSG00000144381,ENSG00000150753,ENSG00000163468,ENSG00000101152,ENSG00000100023,ENSG00000197930,ENSG00000120725,ENSG00000120694,ENSG00000110917,ENSG00000185615,ENSG00000113312,ENSG00000135624,ENSG00000090273,ENSG00000168724,ENSG00000129255,ENSG00000183207,ENSG00000173110,ENSG00000080824,ENSG00000108179,ENSG00000162735,ENSG00000151929,ENSG00000165280…	GNG2|GNAI2|CANX|HSPD1|CCT5|CCT3|DNAJC5|PPIL2|ERO1A|SIL1|HSPH1|MLEC|PDIA2|TTC1|CCT7|NUDC|DNAJC21|MPDU1|RUVBL2|HSPA6|HSP90AA1|PPIF|PEX19|BAG3|VCP|HSPA13|HSPA5|HSPE1|DNAJB5|CCT8|ENGASE|HSPE1-MOB4|NUDCD3|HSPA9|PPIL6|
GO:0006357	regulation of transcription from RNA polymerase II promoter	biological_process	8.9961e-05	0.012467	250	1591	2858	22438	ENSG00000198435,ENSG00000132510,ENSG00000065526,ENSG00000049618,ENSG00000151923,ENSG00000179361,ENSG00000251369,ENSG00000163874,ENSG00000249471,ENSG00000103241,ENSG00000121903,ENSG00000197841,ENSG00000143458,ENSG00000165730,ENSG00000165066,ENSG00000068001,ENSG00000022840,ENSG00000174586,ENSG00000138378,ENSG00000159086,ENSG00000177683,ENSG00000006712,ENSG00000121406,ENSG00000131467,ENSG00000031698…	NRARP|KDM6B|SPEN|ARID1B|TIAL1|ARID3B|ZNF550|ZC3H12A|ZNF324B|FOXF1|ZSCAN20|ZNF181|GABPB2|STOX1|NKX6-3|HYAL2|RNF10|ZNF497|STAT4|PAXBP1|THAP5|PAF1|ZNF549|PSME3|SARS|DRAP1|FOXC2|ZNF136|ZSCAN31|ZNF212|HIF1AN|PBX3|BRD3|NELFB|ZNF416|PSMD5|SUPT5H|TAF6|HIST1H1C|ZNF275|ZNF749|RBM15|ZIK1|CRX|GLIS3|EOMES|TAF3|TCFL5|RPS6KA5|ZNF772|MNX1|HIST1H1B|CALCOCO1|ZNF124|FOXR1|NR1H3|ZNF398|FOSL1|ZNF512|ZNF132|CHD3|RORC|…
GO:0006338	chromatin remodeling	biological_process	9.5706e-05	0.013011	29	1591	192	22438	ENSG00000188312,ENSG00000169689,ENSG00000276966,ENSG00000275126,ENSG00000108604,ENSG00000108799,ENSG00000048649,ENSG00000137812,ENSG00000153044,ENSG00000049618,ENSG00000132510,ENSG00000274618,ENSG00000197061,ENSG00000170004,ENSG00000183207,ENSG00000163939,ENSG00000178279,ENSG00000140320,ENSG00000066135,ENSG00000117713,ENSG00000273542,ENSG00000129534,ENSG00000149269,ENSG00000122565,ENSG00000277157…	CENPP|CENPX|HIST1H4E|HIST1H4L|SMARCD2|EZH1|RSF1|KNL1|CENPH|ARID1B|KDM6B|HIST1H4F|HIST1H4C|CHD3|RUVBL2|PBRM1|TNP2|BAHD1|KDM4A|ARID1A|HIST1H4K|MIS18BP1|PAK1|CBX3|HIST1H4D|HIST1H4J|GATAD2B|SUPT6H|GATA3|
GO:0019538	protein metabolic process	biological_process	9.6533e-05	0.013041	546	1591	6755	22438	ENSG00000204160,ENSG00000142208,ENSG00000145425,ENSG00000171119,ENSG00000087191,ENSG00000082641,ENSG00000178802,ENSG00000135596,ENSG00000261701,ENSG00000278311,ENSG00000100030,ENSG00000172269,ENSG00000073169,ENSG00000132692,ENSG00000178404,ENSG00000277224,ENSG00000137818,ENSG00000183207,ENSG00000161960,ENSG00000143450,ENSG00000160741,ENSG00000144635,ENSG00000198856,ENSG00000136247,ENSG00000086504…	ZDHHC18|AKT1|RPS3A|NRTN|PSMC5|NFE2L1|MPI|MICAL1|HPR|GGNBP2|MAPK1|DPAGT1|SELENOO|BCAN|CEP295NL|HIST1H2BF|RPLP1|RUVBL2|EIF4A1|OAZ3|CRTC2|DYNC1LI1|OSTC|ZDHHC4|MRPL28|FUT5|HSPE1-MOB4|CDCA2|RPL31|CCNB1|PIGW|SH3BP5L|HSPA13|SQSTM1|C1QTNF1|PSMC6|HIST1H3F|CDKN1A|VTN|HIST1H3E|CHP2|NTRK1|ATE1|FEM1B|CTSW|GLRX5|HIST1H2BM|DCAF8|MASTL|ST3GAL3|GRB2|RAB13|FNTB|HIST1H2BE|TRIM33|CD19|BOD1|PPP3CB|ROS1|MAP4K5|MRNIP|C…
GO:0033043	regulation of organelle organization	biological_process	0.0001015	0.013626	130	1591	1333	22438	ENSG00000164953,ENSG00000108342,ENSG00000102967,ENSG00000254858,ENSG00000170855,ENSG00000152700,ENSG00000087088,ENSG00000172602,ENSG00000136738,ENSG00000174173,ENSG00000186480,ENSG00000115355,ENSG00000185651,ENSG00000130755,ENSG00000177885,ENSG00000114388,ENSG00000168298,ENSG00000112715,ENSG00000148700,ENSG00000119596,ENSG00000114251,ENSG00000124575,ENSG00000132604,ENSG00000163468,ENSG00000134057…	TMEM67|CSF3|DHODH|MPV17L2|TRIAP1|SAR1B|BAX|RND1|STAM|TRMT10C|INSIG1|CCDC88A|UBE2L3|GMFG|GRB2|NPRL2|HIST1H1E|VEGFA|ADD3|YLPM1|WNT5A|HIST1H1D|TERF2|CCT3|CCNB1|SDC4|PLAUR|PLK1|KATNBL1|SMG5|UBE2N|SQSTM1|BAG3|S100A10|CEP295NL|GATA3|RUVBL2|MLLT11|HNRNPD|EED|DYNC1H1|DYNC1LI1|NFE2L1|RMI2|NOTO|AC092881.1|MTG2|ERCC4|NES|BECN1|MAPK1|SETDB1|CNTROB|RASSF1|NCK1|TPM1|AKT1|RBSN|TMSB10|SUPT6H|PSRC1|TRIM27|CCT5|SM…
GO:1902582	single-organism intracellular transport	biological_process	0.00012142	0.016199	182	1591	1967	22438	ENSG00000140497,ENSG00000143545,ENSG00000103653,ENSG00000115355,ENSG00000106636,ENSG00000105647,ENSG00000135441,ENSG00000185651,ENSG00000198932,ENSG00000129824,ENSG00000198954,ENSG00000131242,ENSG00000182934,ENSG00000031823,ENSG00000106086,ENSG00000166869,ENSG00000122218,ENSG00000068796,ENSG00000143318,ENSG00000177954,ENSG00000143947,ENSG00000109475,ENSG00000091317,ENSG00000107862,ENSG00000205560…	SCAMP2|RAB13|CSK|CCDC88A|YKT6|PIK3R2|BLOC1S1|UBE2L3|GPRASP1|RPS4Y1|KIF1BP|RAB11FIP4|SRPRA|RANBP3|PLEKHA8|CHP2|COPA|KIF2A|CASQ1|RPS27|RPS27A|RPL34|CMTM6|GBF1|CPT1B|SMTN|TUBA1B|BAX|SAR1B|TMEM87B|YME1L1|STAM|PPP6C|INSIG1|ITGB2|RAB34|AC027237.1|SRSF3|PHYH|RAB11FIP3|CD19|HYOU1|SLC25A1|HSP90AA1|NOLC1|ABCD1|BECN1|ZDHHC14|MAPK1|RPS13|MICAL1|TRAPPC4|RPS16|TRIM27|RPS3A|STOML2|BAAT|BICD2|SEC23IP|UBE2D3|TMEM…
GO:0046677	response to antibiotic	biological_process	0.00012518	0.016598	11	1591	42	22438	ENSG00000114378,ENSG00000132906,ENSG00000167136,ENSG00000131471,ENSG00000044574,ENSG00000144161,ENSG00000068001,ENSG00000080824,ENSG00000138071,ENSG00000186792,ENSG00000188690	HYAL1|CASP9|ENDOG|AOC3|HSPA5|ZC3H8|HYAL2|HSP90AA1|ACTR2|HYAL3|UROS|
GO:0046907	intracellular transport	biological_process	0.00012718	0.016658	204	1591	2246	22438	ENSG00000160446,ENSG00000170043,ENSG00000164211,ENSG00000165527,ENSG00000088986,ENSG00000126821,ENSG00000108179,ENSG00000167552,ENSG00000136450,ENSG00000221838,ENSG00000153037,ENSG00000275740,ENSG00000196535,ENSG00000100614,ENSG00000183255,ENSG00000119950,ENSG00000138071,ENSG00000161800,ENSG00000113013,ENSG00000164877,ENSG00000165280,ENSG00000170881,ENSG00000171863,ENSG00000147533,ENSG00000149196…	ZDHHC12|TRAPPC1|STARD4|ARF6|DYNLL1|SGPP1|PPIF|TUBA1A|SRSF1|AP4M1|SRP19|AC091959.3|MYO18A|PPM1A|PTTG1IP|MXI1|ACTR2|RACGAP1|HSPA9|MICALL2|VCP|RNF139|RPS7|GOLGA7|HIKESHI|SARNP|ASPSCR1|PEX1|THEM4|MCOLN3|SFN|ARF4|HNRNPA2B1|SEC22B|ANK1|RABL2A|HSPD1|NUCB1|AC009779.3|UBE2G2|IPO11|PAK1|TRAK1|LAT|VPS11|OPTN|RAB1A|IPO5|TMEM102|STYX|CACNB3|DECR2|TMEM115|DCTN5|SRSF9|BCAP31|RPL24|TMEM50A|RAB3A|GEMIN5|SEC24A|TB…
GO:0016482	cytoplasmic transport	biological_process	0.00013527	0.017504	133	1591	1365	22438	ENSG00000107862,ENSG00000109475,ENSG00000143947,ENSG00000177954,ENSG00000143318,ENSG00000166197,ENSG00000177455,ENSG00000080824,ENSG00000149428,ENSG00000119414,ENSG00000112081,ENSG00000107537,ENSG00000109113,ENSG00000186480,ENSG00000087088,ENSG00000152700,ENSG00000105647,ENSG00000106636,ENSG00000198932,ENSG00000185651,ENSG00000103653,ENSG00000181929,ENSG00000143545,ENSG00000112182,ENSG00000166869…	GBF1|RPL34|RPS27A|RPS27|CASQ1|NOLC1|CD19|HSP90AA1|HYOU1|PPP6C|SRSF3|PHYH|RAB34|INSIG1|BAX|SAR1B|PIK3R2|YKT6|GPRASP1|UBE2L3|CSK|PRKAG1|RAB13|BACH2|CHP2|COPA|RANBP3|SRPRA|RPS4Y1|RPL31|SNX27|CDKN1A|SMG5|HSPA5|BAG3|SEC31B|CD81|PEX19|AGFG1|RPL23A|SPCS1|DYNLL2|DYNC1H1|DYNC1LI1|RPS25|RPLP1|ATP2A1|TRAPPC4|RPS13|MAPK1|BECN1|BGLAP|SYS1|SUPT6H|TMEM50B|AKT1|RPS9|RBSN|BAAT|UBE2D3|SEC23IP|RPS16|RPS3A|HSPA9|ACT…
GO:0031325	positive regulation of cellular metabolic process	biological_process	0.00014449	0.018475	308	1591	3622	22438	ENSG00000198400,ENSG00000129245,ENSG00000170345,ENSG00000166869,ENSG00000120738,ENSG00000100429,ENSG00000109072,ENSG00000171786,ENSG00000177885,ENSG00000076604,ENSG00000114388,ENSG00000120539,ENSG00000181467,ENSG00000105717,ENSG00000115355,ENSG00000175920,ENSG00000185338,ENSG00000174173,ENSG00000161010,ENSG00000035862,ENSG00000134371,ENSG00000012983,ENSG00000107758,ENSG00000125954,ENSG00000170855…	NTRK1|FXR2|FOS|CHP2|EGR1|HDAC10|VTN|NHLH1|GRB2|TRAF4|NPRL2|MASTL|RAP2B|PBX4|CCDC88A|DOK7|SOCS1|TRMT10C|MRNIP|TIMP2|CDC73|MAP4K5|PPP3CB|CHURC1-FNTB|TRIAP1|MPV17L2|BCL9L|CD19|ICE1|SPPL3|RPS27A|USP16|GCK|YBX3|AXIN1|GDF11|SEMA7A|PSMC5|GNAI2|SUPT6H|RPS9|AKT1|FOSL2|PHF5A|MAPK1|PROX2|DDN|NR1D1|NFE2L1|PPRC1|CRTC2|CSH2|ARID1A|EGR4|RUVBL2|RPLP1|MED24|CDKN1A|SMARCD2|PSMC6|C1QTNF1|SQSTM1|MAPK12|PLK1|SDC4|PLA…
GO:0043486	histone exchange	biological_process	0.00014571	0.01852	14	1591	63	22438	ENSG00000274618,ENSG00000137812,ENSG00000197238,ENSG00000153044,ENSG00000277157,ENSG00000048649,ENSG00000197061,ENSG00000188312,ENSG00000178279,ENSG00000129534,ENSG00000273542,ENSG00000276966,ENSG00000169689,ENSG00000275126	HIST1H4F|KNL1|HIST1H4J|CENPH|HIST1H4D|RSF1|HIST1H4C|CENPP|TNP2|MIS18BP1|HIST1H4K|HIST1H4E|CENPX|HIST1H4L|
GO:0006336	DNA replication-independent nucleosome assembly	biological_process	0.00014998	0.018951	13	1591	56	22438	ENSG00000129534,ENSG00000273542,ENSG00000276966,ENSG00000169689,ENSG00000275126,ENSG00000188312,ENSG00000197061,ENSG00000274618,ENSG00000197238,ENSG00000137812,ENSG00000153044,ENSG00000277157,ENSG00000048649	MIS18BP1|HIST1H4K|HIST1H4E|CENPX|HIST1H4L|CENPP|HIST1H4C|HIST1H4F|HIST1H4J|KNL1|CENPH|HIST1H4D|RSF1|
GO:0006413	translational initiation	biological_process	0.00016852	0.020803	31	1591	212	22438	ENSG00000087074,ENSG00000110700,ENSG00000119718,ENSG00000085760,ENSG00000083845,ENSG00000071082,ENSG00000111361,ENSG00000143947,ENSG00000177954,ENSG00000171858,ENSG00000253250,ENSG00000171863,ENSG00000155506,ENSG00000271503,ENSG00000109475,ENSG00000108443,ENSG00000156976,ENSG00000170889,ENSG00000063046,ENSG00000070785,ENSG00000158092,ENSG00000114391,ENSG00000120727,ENSG00000198242,ENSG00000145425…	PPP1R15A|RPS13|EIF2B2|MTIF2|RPS5|RPL31|EIF2B1|RPS27A|RPS27|RPS21|C8orf88|RPS7|LARP1|CCL5|RPL34|RPS6KB1|EIF4A2|RPS9|EIF4B|EIF2B3|NCK1|RPL24|PAIP2|RPL23A|RPS3A|EIF4A1|EIF1AD|RPS4Y1|RPLP1|RPS16|RPS25|
GO:0034724	DNA replication-independent nucleosome organization	biological_process	0.00018193	0.021832	13	1591	57	22438	ENSG00000188312,ENSG00000275126,ENSG00000276966,ENSG00000169689,ENSG00000273542,ENSG00000129534,ENSG00000137812,ENSG00000197238,ENSG00000153044,ENSG00000048649,ENSG00000277157,ENSG00000274618,ENSG00000197061	CENPP|HIST1H4L|HIST1H4E|CENPX|HIST1H4K|MIS18BP1|KNL1|HIST1H4J|CENPH|RSF1|HIST1H4D|HIST1H4F|HIST1H4C|
GO:0045653	negative regulation of megakaryocyte differentiation	biological_process	0.00023604	0.027858	7	1591	18	22438	ENSG00000274618,ENSG00000277157,ENSG00000197238,ENSG00000273542,ENSG00000197061,ENSG00000276966,ENSG00000275126	HIST1H4F|HIST1H4D|HIST1H4J|HIST1H4K|HIST1H4C|HIST1H4E|HIST1H4L|
GO:0006259	DNA metabolic process	biological_process	0.00024266	0.028149	109	1591	1097	22438	ENSG00000106628,ENSG00000073146,ENSG00000275126,ENSG00000156261,ENSG00000187837,ENSG00000164180,ENSG00000124762,ENSG00000198952,ENSG00000225830,ENSG00000064933,ENSG00000163191,ENSG00000177889,ENSG00000187475,ENSG00000182134,ENSG00000083093,ENSG00000166508,ENSG00000107485,ENSG00000166199,ENSG00000158019,ENSG00000166848,ENSG00000116750,ENSG00000184357,ENSG00000163918,ENSG00000273542,ENSG00000183207…	POLD2|MOV10L1|HIST1H4L|CCT8|HIST1H1C|TMEM161B|CDKN1A|SMG5|ERCC6|PMS1|S100A11|UBE2N|HIST1H1T|TDRKH|PALB2|MCM7|GATA3|ALKBH3|BABAM2|TERF2IP|UCHL5|HIST1H1B|RFC4|HIST1H4K|RUVBL2|TREX2|HNRNPD|TNP2|USP51|ERCC4|SYCE3|RMI2|CNTD1|STOX1|MAPK1|SETDB1|RAD1|ENDOG|FANCM|BCCIP|SUPT6H|KMT2E|NABP1|FH|AKT1|CDK7|SMC5|RNASEH1|STOML2|UBE2D3|ADIPOQ|CCT5|TNFAIP1|TATDN1|TNFSF13|HIST1H4F|GLRX2|HIST1H4E|CENPX|NSMCE4A|TENT4…
GO:1903707	negative regulation of hemopoiesis	biological_process	0.00024866	0.028563	26	1591	172	22438	ENSG00000274618,ENSG00000163874,ENSG00000198435,ENSG00000113013,ENSG00000198728,ENSG00000105810,ENSG00000197061,ENSG00000275126,ENSG00000276966,ENSG00000159216,ENSG00000144161,ENSG00000173334,ENSG00000162775,ENSG00000277157,ENSG00000183864,ENSG00000197238,ENSG00000128016,ENSG00000136869,ENSG00000130584,ENSG00000134371,ENSG00000181092,ENSG00000273542,ENSG00000006712,ENSG00000185338,ENSG00000204577…	HIST1H4F|ZC3H12A|NRARP|HSPA9|LDB1|CDK6|HIST1H4C|HIST1H4L|HIST1H4E|RUNX1|ZC3H8|TRIB1|RBM15|HIST1H4D|TOB2|HIST1H4J|ZFP36|TLR4|ZBTB46|CDC73|ADIPOQ|HIST1H4K|PAF1|SOCS1|LILRB3|IFNL1|
GO:0000723	telomere maintenance	biological_process	0.00026605	0.030398	26	1591	173	22438	ENSG00000100030,ENSG00000276966,ENSG00000275126,ENSG00000135624,ENSG00000156261,ENSG00000198952,ENSG00000175595,ENSG00000197061,ENSG00000274618,ENSG00000106628,ENSG00000273542,ENSG00000163938,ENSG00000132604,ENSG00000198887,ENSG00000182117,ENSG00000163468,ENSG00000163918,ENSG00000138668,ENSG00000133119,ENSG00000150753,ENSG00000122566,ENSG00000080824,ENSG00000119596,ENSG00000197238,ENSG00000277157…	MAPK1|HIST1H4E|HIST1H4L|CCT7|CCT8|SMG5|ERCC4|HIST1H4C|HIST1H4F|POLD2|HIST1H4K|GNL3|TERF2|SMC5|NOP10|CCT3|RFC4|HNRNPD|RFC3|CCT5|HNRNPA2B1|HSP90AA1|YLPM1|HIST1H4J|HIST1H4D|TERF2IP|
GO:0010871	negative regulation of receptor biosynthetic process	biological_process	0.00026792	0.03045	4	1591	6	22438	ENSG00000186951,ENSG00000181092,ENSG00000126368,ENSG00000138448	PPARA|ADIPOQ|NR1D1|ITGAV|
GO:0006396	RNA processing	biological_process	0.00027131	0.030512	103	1591	1028	22438	ENSG00000109111,ENSG00000198917,ENSG00000155827,ENSG00000134058,ENSG00000170889,ENSG00000065427,ENSG00000006712,ENSG00000119953,ENSG00000278619,ENSG00000165732,ENSG00000175467,ENSG00000031698,ENSG00000113272,ENSG00000105193,ENSG00000198231,ENSG00000086189,ENSG00000100056,ENSG00000144028,ENSG00000087365,ENSG00000174840,ENSG00000110700,ENSG00000164880,ENSG00000112159,ENSG00000099783,ENSG00000163874…	SUPT6H|SPOUT1|RNF20|CDK7|RPS9|KARS|PAF1|SMNDC1|MRM1|DDX21|SART1|SARS|THG1L|RPS16|DDX42|DIMT1|ESS2|SNRNP200|SF3B2|PDE12|RPS13|INTS1|MDN1|HNRNPM|ZC3H12A|THADA|CPSF2|PHF5A|SF3B1|HNRNPF|FTSJ3|BCAS2|PRPF4|SRPK2|POP5|SRSF9|RBM15|GEMIN5|CT45A8|RBFOX3|ADARB1|HNRNPD|DCPS|CCNB1|FAM207A|RPUSD2|ADAT1|DHX38|SNIP1|SUPT5H|RPS21|PRCC|SENP3|FBL|HNRNPA2B1|ZFP36|CELF3|CCNT1|GTF2H3|NOP10|DDX23|DUS3L|LSM11|SYF2|RPUSD…
GO:0060964	regulation of gene silencing by miRNA	biological_process	0.00031595	0.034982	20	1591	118	22438	ENSG00000163874,ENSG00000274618,ENSG00000197409,ENSG00000197061,ENSG00000197153,ENSG00000155561,ENSG00000277775,ENSG00000276966,ENSG00000275126,ENSG00000124789,ENSG00000278828,ENSG00000197238,ENSG00000277157,ENSG00000111581,ENSG00000196498,ENSG00000274750,ENSG00000128016,ENSG00000181222,ENSG00000273542,ENSG00000275379	ZC3H12A|HIST1H4F|HIST1H3D|HIST1H4C|HIST1H3J|NUP205|HIST1H3F|HIST1H4E|HIST1H4L|NUP153|HIST1H3H|HIST1H4J|HIST1H4D|NUP107|NCOR2|HIST1H3E|ZFP36|POLR2A|HIST1H4K|HIST1H3I|
GO:0033554	cellular response to stress	biological_process	0.00032425	0.035717	221	1591	2503	22438	ENSG00000169018,ENSG00000169727,ENSG00000132604,ENSG00000179627,ENSG00000168090,ENSG00000111832,ENSG00000170345,ENSG00000120738,ENSG00000114251,ENSG00000100429,ENSG00000277157,ENSG00000182934,ENSG00000122565,ENSG00000181929,ENSG00000125952,ENSG00000112715,ENSG00000168010,ENSG00000132906,ENSG00000066427,ENSG00000177885,ENSG00000076604,ENSG00000114388,ENSG00000172732,ENSG00000120539,ENSG00000183010…	FEM1B|GPS1|TERF2|ZBTB42|COPS6|RWDD1|FOS|EGR1|WNT5A|HDAC10|HIST1H4D|SRPRA|CBX3|PRKAG1|MAX|VEGFA|ATG16L2|CASP9|ATXN3|GRB2|TRAF4|NPRL2|MUS81|MASTL|PYCR1|HIST1H4C|PIK3R2|SLC12A6|NUAK1|HSPA6|INSIG1|SYCP1|STAM|ZBTB4|ERCC3|MRNIP|BAX|MAP4K5|MRPS11|GINS4|AQP2|TRIAP1|HYOU1|HSP90AA1|HDGF|NFATC2|USP16|RPS27A|ULK3|PSMD3|YBX3|TMEM67|TIRAP|HIST1H4F|AXIN1|UBE2D3|AQP5|SMC5|CEBPB|PSMC5|STOML2|VMP1|SIK1|ZKSCAN3|HP|…
GO:1901532	regulation of hematopoietic progenitor cell differentiation	biological_process	0.00037891	0.041106	26	1591	177	22438	ENSG00000197409,ENSG00000197061,ENSG00000105810,ENSG00000198728,ENSG00000113013,ENSG00000197153,ENSG00000167548,ENSG00000274618,ENSG00000159216,ENSG00000277775,ENSG00000100519,ENSG00000276966,ENSG00000275126,ENSG00000108344,ENSG00000095261,ENSG00000107485,ENSG00000278828,ENSG00000005483,ENSG00000197238,ENSG00000277157,ENSG00000162775,ENSG00000274750,ENSG00000087191,ENSG00000131467,ENSG00000275379…	HIST1H3D|HIST1H4C|CDK6|LDB1|HSPA9|HIST1H3J|KMT2D|HIST1H4F|RUNX1|HIST1H3F|PSMC6|HIST1H4E|HIST1H4L|PSMD3|PSMD5|GATA3|HIST1H3H|KMT2E|HIST1H4J|HIST1H4D|RBM15|HIST1H3E|PSMC5|PSME3|HIST1H3I|HIST1H4K|
GO:0010256	endomembrane system organization	biological_process	0.00039016	0.041695	74	1591	706	22438	ENSG00000163539,ENSG00000149196,ENSG00000147533,ENSG00000170873,ENSG00000143318,ENSG00000165914,ENSG00000107862,ENSG00000136738,ENSG00000109113,ENSG00000131477,ENSG00000174106,ENSG00000196535,ENSG00000133246,ENSG00000175265,ENSG00000122591,ENSG00000135956,ENSG00000221838,ENSG00000165527,ENSG00000143545,ENSG00000167535,ENSG00000175334,ENSG00000139998,ENSG00000135441,ENSG00000138069,ENSG00000123240…	CLASP2|HIKESHI|GOLGA7|MTSS1|CASQ1|TTC7B|GBF1|STAM|RAB34|RAMP2|LEMD3|MYO18A|PRAM1|GOLGA8A|FAM126A|TMEM127|AP4M1|ARF6|RAB13|CACNB3|BANF1|RAB15|BLOC1S1|RAB1A|OPTN|CSK|KNL1|VPS11|ANK1|RILPL1|LAMA5|GOLGA8B|ATL1|PACSIN2|AL132671.2|PLA2G3|REEP2|SQSTM1|AQP11|DYNC2H1|VPS25|CCNB1|PLK1|PIGW|TMEM88|CSNK1A1|RAB3A|PDCD6IP|PLEKHM2|CD81|SEC31B|AGFG1|S100A10|CNPY4|ABCD1|MAPK1|PACSIN3|CAVIN2|TMED4|IFT20|LMAN1L|TLC…
GO:0051173	positive regulation of nitrogen compound metabolic process	biological_process	0.00040859	0.043234	206	1591	2347	22438	ENSG00000108604,ENSG00000100519,ENSG00000113649,ENSG00000177889,ENSG00000044574,ENSG00000161011,ENSG00000134057,ENSG00000167548,ENSG00000141380,ENSG00000048649,ENSG00000160741,ENSG00000117713,ENSG00000213190,ENSG00000138668,ENSG00000008838,ENSG00000183207,ENSG00000135625,ENSG00000107485,ENSG00000110651,ENSG00000100410,ENSG00000271503,ENSG00000100030,ENSG00000177463,ENSG00000115415,ENSG00000119608…	SMARCD2|PSMC6|TCERG1|UBE2N|HSPA5|SQSTM1|CCNB1|KMT2D|AC091021.1|RSF1|CRTC2|ARID1A|MLLT11|HNRNPD|MED24|RUVBL2|EGR4|GATA3|CD81|PHF5A|CCL5|MAPK1|NR2C2|STAT1|PROX2|NKX2-5|DDN|NR1D1|PPRC1|NFE2L1|NFE2L3|PSMC5|CEBPB|TAF15|STOML2|VEZF1|EIF5A2|ZKSCAN3|TRIM27|CCT5|PSRC1|TRERF1|SUPT6H|CAMK4|FOSL2|AKT1|CDK5RAP3|KARS|RPS9|CDK7|NCK1|NFATC2|ZMIZ1|USP16|RPS27A|CSF3|YBX3|IPPK|PMF1|RBPJL|TIRAP|CAND1|AXIN1|TNFSF13|R…
GO:1901533	negative regulation of hematopoietic progenitor cell differentiation	biological_process	0.00043216	0.044677	8	1591	26	22438	ENSG00000274618,ENSG00000197238,ENSG00000277157,ENSG00000113013,ENSG00000197061,ENSG00000273542,ENSG00000276966,ENSG00000275126	HIST1H4F|HIST1H4J|HIST1H4D|HSPA9|HIST1H4C|HIST1H4K|HIST1H4E|HIST1H4L|
GO:0060147	regulation of posttranscriptional gene silencing	biological_process	0.00043263	0.044677	20	1591	121	22438	ENSG00000111581,ENSG00000196498,ENSG00000274750,ENSG00000197238,ENSG00000278828,ENSG00000277157,ENSG00000128016,ENSG00000273542,ENSG00000275379,ENSG00000181222,ENSG00000163874,ENSG00000274618,ENSG00000197153,ENSG00000197409,ENSG00000197061,ENSG00000124789,ENSG00000155561,ENSG00000277775,ENSG00000275126,ENSG00000276966	NUP107|NCOR2|HIST1H3E|HIST1H4J|HIST1H3H|HIST1H4D|ZFP36|HIST1H4K|HIST1H3I|POLR2A|ZC3H12A|HIST1H4F|HIST1H3J|HIST1H3D|HIST1H4C|NUP153|NUP205|HIST1H3F|HIST1H4L|HIST1H4E|
GO:0060966	regulation of gene silencing by RNA	biological_process	0.00043263	0.044677	20	1591	121	22438	ENSG00000155561,ENSG00000277775,ENSG00000275126,ENSG00000276966,ENSG00000124789,ENSG00000163874,ENSG00000274618,ENSG00000197409,ENSG00000197061,ENSG00000197153,ENSG00000181222,ENSG00000273542,ENSG00000275379,ENSG00000278828,ENSG00000197238,ENSG00000277157,ENSG00000274750,ENSG00000196498,ENSG00000111581,ENSG00000128016	NUP205|HIST1H3F|HIST1H4L|HIST1H4E|NUP153|ZC3H12A|HIST1H4F|HIST1H3D|HIST1H4C|HIST1H3J|POLR2A|HIST1H4K|HIST1H3I|HIST1H3H|HIST1H4J|HIST1H4D|HIST1H3E|NCOR2|NUP107|ZFP36|
GO:0034613	cellular protein localization	biological_process	0.00044884	0.04613	168	1591	1845	22438	ENSG00000183255,ENSG00000100614,ENSG00000119950,ENSG00000139626,ENSG00000164754,ENSG00000221838,ENSG00000153037,ENSG00000165527,ENSG00000160446,ENSG00000118503,ENSG00000010704,ENSG00000149196,ENSG00000104804,ENSG00000163539,ENSG00000165280,ENSG00000164877,ENSG00000147533,ENSG00000171863,ENSG00000113013,ENSG00000161800,ENSG00000087074,ENSG00000149269,ENSG00000086200,ENSG00000184787,ENSG00000104805…	PTTG1IP|PPM1A|MXI1|ITGB7|RAD21|AP4M1|SRP19|ARF6|ZDHHC12|TNFAIP3|HFE|HIKESHI|TULP2|CLASP2|VCP|MICALL2|GOLGA7|RPS7|HSPA9|RACGAP1|PPP1R15A|PAK1|IPO11|UBE2G2|NUCB1|TRAK1|ANK1|HSPD1|RABL2A|WAPL|SFN|ARF4|APC|ASPSCR1|PEX1|DECR2|CACNB3|IPO5|PDIA2|STYX|RAB1A|OPTN|VPS11|KNL1|SYNE3|CD68|LAMTOR5|HIST1H1B|RAB3A|TAF3|RPL24|BCAP31|TERF2IP|DCLK2|AL132671.2|SORCS2|SUPT7L|RPS21|TBC1D13|TMEM88|DYNC2H1|VPS25|SEC24A|…
GO:0070727	cellular macromolecule localization	biological_process	0.00045298	0.046333	169	1591	1858	22438	ENSG00000182606,ENSG00000149269,ENSG00000184787,ENSG00000104805,ENSG00000086200,ENSG00000144134,ENSG00000144381,ENSG00000029534,ENSG00000134982,ENSG00000062650,ENSG00000175793,ENSG00000168374,ENSG00000128016,ENSG00000127980,ENSG00000169696,ENSG00000242612,ENSG00000167535,ENSG00000198252,ENSG00000185615,ENSG00000065150,ENSG00000138069,ENSG00000123240,ENSG00000137812,ENSG00000160695,ENSG00000139626…	TRAK1|PAK1|UBE2G2|NUCB1|IPO11|RABL2A|HSPD1|ANK1|APC|WAPL|SFN|ARF4|ZFP36|PEX1|ASPSCR1|DECR2|CACNB3|STYX|PDIA2|IPO5|RAB1A|OPTN|KNL1|VPS11|ITGB7|MXI1|PTTG1IP|PPM1A|SRP19|AP4M1|RAD21|TNFAIP3|ARF6|ZDHHC12|TULP2|CLASP2|HIKESHI|HFE|GOLGA7|RPS7|VCP|MICALL2|HSPA9|RACGAP1|PPP1R15A|RAB44|TMED2|KPNA5|PAF1|CABP1|COPZ2|NUP107|HYAL2|STRADA|TBC1D9B|CD63|NUP153|CNTNAP1|TMED4|IFT20|RPS5|AC073610.2|ZC3H12A|LAMTOR5|…
GO:0045047	protein targeting to ER	biological_process	0.00048879	0.049759	20	1591	119	22438	ENSG00000110700,ENSG00000083845,ENSG00000071082,ENSG00000143947,ENSG00000177954,ENSG00000171863,ENSG00000171858,ENSG00000044574,ENSG00000109475,ENSG00000114902,ENSG00000170889,ENSG00000182934,ENSG00000114391,ENSG00000198242,ENSG00000153037,ENSG00000145425,ENSG00000129824,ENSG00000137818,ENSG00000105193,ENSG00000118181	RPS13|RPS5|RPL31|RPS27A|RPS27|RPS7|RPS21|HSPA5|RPL34|SPCS1|RPS9|SRPRA|RPL24|RPL23A|SRP19|RPS3A|RPS4Y1|RPLP1|RPS16|RPS25|
